# Supplementary material for: A proteomics landscape of circadian clock in mouse liver
Source: Nat Commun. 2018 Apr 19;9:1553. doi: 10.1038/s41467-018-03898-2 (PMC5908788; doi:10.1038/s41467-018-03898-2)
Supplement: Supplementary file 4 — Supplementary Data 1 [file 41467_2018_3898_MOESM4_ESM.xlsx]

## Sheet: Legend
Supplementary Data 1 Matrix of deep TFs DNA-binding activity profiling (DBAP) during the circadian cycle in mouse liver.
Sheet1	Matrix of all TFs, TCs, and DBPs DNA-binding activity profiling .
Sheet2
Sheet3
Sheet4	Matrix of rhythmic TFs, TCs and DBP DNA-binding activity profiling (p value<0.1).
Sheet5
Sheet6
Sheet7	Matrix of DNA-binding activity profiling of Nuclear receptor family.
Sheet8	Matrix of DNA-binding activity profiling of Med complex.
Sheet9	Matrix of TFs whose DNA-binding activity positively correlated with Med1 (Pearson’s r>0.5, p value<0.05).

## Sheet: TF_sub_proteome_all_matrix
GI	Gene.Symbol	Description	BH.Q	ADJ.P	PER	LAG	AMP	ZT0_zscored_iBAQ	ZT3_zscored_iBAQ	ZT6_zscored_iBAQ	ZT9_zscored_iBAQ	ZT12_zscored_iBAQ	ZT15_zscored_iBAQ	ZT18_zscored_iBAQ	ZT21_zscored_iBAQ	ZT24_zscored_iBAQ	ZT27_zscored_iBAQ	ZT30_zscored_iBAQ	ZT33_zscored_iBAQ	ZT36_zscored_iBAQ	ZT39_zscored_iBAQ	ZT42_zscored_iBAQ	ZT45_zscored_iBAQ
gi90093349	Adnp	Homeobox|Zinc finger, C2H2-type|Homeodomain-like|Zinc finger, C2H2-like	1	1	20.1	5.55	0.324317	-0.523066	-0.523066	-0.523066	1.10355	-0.523066	-0.523066	-0.523066	2.03484	-0.74247	-0.74247	0.154992	0.571568	-0.74247	0.139825	-0.74247	2.10349
gi160707889	Aebp1	Coagulation factor 5/8 type, C-terminal|Carboxypeptidase-like, regulatory domain|Galactose-binding domain-like|Carboxypeptidase, regulatory domain|Peptidase M14, carboxypeptidase A	1	0.415393	23.1	20.1	0.00562774	-0.530238	-0.530238	-0.530238	-0.530238	-0.530238	-0.530238	1.23551	1.94592	-0.538197	-0.538197	-0.538197	-0.538197	-0.538197	-0.538197	1.45926	1.76992
gi158508460	Ahctf1	AT hook, DNA-binding motif	0.199147	0.023995	23.1	2.55	0.877338	-0.753625	1.61609	-0.022036	1.14537	-1.18347	-1.00001	-0.11068	0.308369	0.882657	1.13817	0.206638	-0.589153	-1.36623	-1.03899	-0.421381	1.18829
gi124249109	Arid1a	ARID/BRIGHT DNA-binding domain|Protein of unknown function DUF3518	0.162595	0.0162505	26.1	0	0.891215	0.722349	1.97093	-0.773544	-0.0591918	-0.919108	-0.572978	-0.796935	0.428474	0.697264	0.0245891	0.275521	1.69995	-0.365631	-1.25069	-1.33589	0.254885
gi145553997	Arid1b	ARID/BRIGHT DNA-binding domain|Protein of unknown function DUF3518	0.951353	0.318262	23.1	2.55	0.711738	-0.0380434	1.10529	-0.515775	0.197579	-0.510385	-0.562168	-1.39436	1.71786	0.025865	1.72239	-0.113086	-0.794383	0.190181	-1.36684	-0.677065	1.01294
gi262231796	Arid2	ARID/BRIGHT DNA-binding domain|DNA-binding RFX|Zinc finger, C2H2-type|Winged helix-turn-helix transcription repressor DNA-binding|Zinc finger, C2H2-like	0.0259466	0.000187288	26.1	24.6	0.862647	0.80421	1.26243	0.933664	-0.364975	-1.74734	-0.7023	-0.401811	0.216128	2.16923	0.254606	0.464458	-0.537065	-0.778159	-0.793784	-0.694766	-0.0845175
gi74136557	Arid5b	ARID/BRIGHT DNA-binding domain	1	1	20.1	15.6	1.01501	0.800535	-0.744037	-0.744037	-0.744037	1.34224	1.41566	-0.744037	-0.582293	-0.032517	-0.853161	-0.853161	-0.853161	1.06912	0.941433	-0.853161	1.43461
gi83627702	Arnt	PAS|Helix-loop-helix DNA-binding domain|Helix-loop-helix DNA-binding|PAS fold-3|PAS fold|Nuclear translocator|PAC motif	0.375508	0.0701602	23.1	4.05	0.774979	-0.392977	0.636905	1.90414	0.218822	-1.17211	-1.03477	-0.473005	0.312996	0.194837	-0.15519	2.02549	-0.294901	-0.628174	-1.18381	-0.668878	0.710624
gi6680732	Arntl	PAS|Helix-loop-helix DNA-binding domain|Helix-loop-helix DNA-binding|PAS fold-3|PAS fold|Nuclear translocator|PAC motif	0.199147	0.023995	23.1	5.55	0.891386	-0.747218	0.457699	0.66414	2.0259	-0.884165	-0.809245	-0.362959	-0.344156	-0.568384	0.576759	2.10105	0.422097	-0.685894	-0.819553	-0.71697	-0.309106
gi33468883	Atf2	Basic-leucine zipper (bZIP) transcription factor|Zinc finger, C2H2-type|bZIP transcription factor, bZIP-1|Zinc finger, C2H2-like|Transcription factor, cyclic AMP-dependent	1	1	0	0	0	-0.353553	2.47487	-0.353553	-0.353553	-0.353553	-0.353553	-0.353553	-0.353553	-0.353553	2.47487	-0.353553	-0.353553	-0.353553	-0.353553	-0.353553	-0.353553
gi22122557	Atf7	Basic-leucine zipper (bZIP) transcription factor|Zinc finger, C2H2-type|bZIP transcription factor, bZIP-1|Zinc finger, C2H2-like|Transcription factor, cyclic AMP-dependent	0.088994	0.00452135	20.1	4.05	1.28454	0.835066	-0.556719	1.50435	0.682438	-1.27824	-0.981549	-0.67079	0.465452	1.32499	0.960048	-0.834761	-0.88151	-1.29494	-0.0659866	-0.25732	1.04947
gi154937361	Barx2	Homeobox, conserved site|Helix-turn-helix motif, lambda-like repressor|Homeobox|Homeodomain-like|Homeodomain-related|Homeobox, region	1	1	0	0	0	-0.353553	2.47487	-0.353553	-0.353553	-0.353553	-0.353553	-0.353553	-0.353553	-0.353553	2.47487	-0.353553	-0.353553	-0.353553	-0.353553	-0.353553	-0.353553
gi114205435	Baz2a	AT hook, DNA-binding motif|Bromodomain, conserved site|Bromodomain|Methyl-CpG DNA binding|Zinc finger, PHD-type|DDT domain|Zinc finger, FYVE/PHD-type|DNA-binding, integrase-type|DDT domain, subgroup|DDT domain superfamily|Zinc finger, PHD-finger	0.691615	0.180488	23.1	4.05	0.707846	-0.560517	1.68038	0.59147	1.0079	-1.33674	-0.654101	-0.273518	-0.454878	0.263073	2.28609	-0.707818	0.021395	-0.30918	-0.956062	-0.385314	-0.212181
gi62177117	Baz2b	Bromodomain, conserved site|Bromodomain|Methyl-CpG DNA binding|Zinc finger, PHD-type|DDT domain|Zinc finger, FYVE/PHD-type|DNA-binding, integrase-type|DDT domain, subgroup|DDT domain superfamily|Zinc finger, PHD-finger	1	1	20.1	7.05	0.597355	0.46939	0.150301	-0.415258	0.13161	1.81083	-0.536522	-1.72815	0.117803	1.87373	0.339713	0.0247203	-1.00401	0.408636	-0.537156	-1.35853	0.252894
gi6671616	Bcl6b	BTB/POZ-like|Zinc finger, C2H2-type|BTB/POZ fold|BTB/POZ|Zinc finger, C2H2-type/integrase, DNA-binding|Zinc finger, C2H2-like	0.951353	0.318262	23.1	2.55	0.606237	-0.353133	2.46376	-0.305122	-0.441977	-0.441977	-0.165386	-0.441977	-0.314184	0.535599	0.948618	0.563035	-1.16247	-1.16247	0.269968	-1.16247	1.17019
gi6755680	Bhlhe40	Helix-loop-helix DNA-binding domain|Orange|Helix-loop-helix DNA-binding|Orange subgroup	0.0395573	0.000604012	23.1	15.6	0.878942	-0.625541	-0.881356	-0.85319	0.360627	0.144507	2.20166	-0.0223423	-0.32437	-0.575846	-1.21694	-0.847298	0.358487	1.23377	1.54271	0.150305	-0.645192
gi140969817	Bptf	Bromodomain, conserved site|Zinc finger, PHD-type, conserved site|Bromodomain|Zinc finger, PHD-type|DDT domain|DDT domain, subgroup|DDT domain superfamily|Zinc finger, PHD-finger	1	0.68514	23.1	20.1	0.341356	-0.0321769	-0.384954	-0.586434	-0.586434	-0.586434	2.29205	-0.586434	0.470816	-0.301502	-0.103683	-0.54284	-0.54284	-0.54284	2.3838	-0.54284	0.192748
gi13385296	Bzw1	eIF4-gamma/eIF5/eIF2-epsilon|Armadillo-type fold	1	1	20.1	17.1	0.493458	2.32132	-0.550763	-0.550763	0.241084	-0.550763	0.191407	-0.550763	-0.550763	-0.142485	-0.595077	-0.595077	1.14147	-0.595077	1.9764	-0.595077	-0.595077
gi157041258	Casz1	Zinc finger, C2H2-type|Zinc finger, C2H2-like	1	1	0	0	0	2.47487	-0.353553	-0.353553	-0.353553	-0.353553	-0.353553	-0.353553	-0.353553	2.47487	-0.353553	-0.353553	-0.353553	-0.353553	-0.353553	-0.353553	-0.353553
gi22779899	Cdc5l	SANT, DNA-binding|Homeodomain-like|Homeodomain-related|Myb, DNA-binding|HTH transcriptional regulator, Myb-type, DNA-binding|Myb transcription factor|Protein of unknown function DUF3351	0.649164	0.156974	0	0	0	-0.353553	-0.353553	-0.353553	-0.353553	-0.353553	-0.353553	-0.353553	2.47487	1.64401	0.544693	-0.691491	-0.691491	-0.691491	-0.691491	-0.691491	1.26875
gi239915978	Cdx1	Homeobox, conserved site|Helix-turn-helix motif, lambda-like repressor|Homeobox|Caudal-like activation domain|Homeodomain-like|Homeodomain-related|Homeobox protein, Cdx|Homeobox, region	1	1	0	0	0	2.47487	-0.353553	-0.353553	-0.353553	-0.353553	-0.353553	-0.353553	-0.353553	2.47487	-0.353553	-0.353553	-0.353553	-0.353553	-0.353553	-0.353553	-0.353553
gi31560722	Cdx2	Homeobox, conserved site|Helix-turn-helix motif, lambda-like repressor|Homeobox|Caudal-like activation domain|Homeodomain-like|Homeodomain-related|Homeobox protein, Cdx|Homeobox, region	1	1	20.1	18.6	2	2.47487	-0.353553	-0.353553	-0.353553	-0.353553	-0.353553	-0.353553	-0.353553	-3.5	-3.5	-3.5	-3.5	-3.5	-3.5	-3.5	-3.5
gi86198301	Cebpa	Basic-leucine zipper (bZIP) transcription factor|Basic leucine zipper|CCAAT/enhancer-binding	1	1	20.1	5.55	0.865856	-0.732023	0.140868	-0.770782	0.535247	-0.712929	-1.01831	1.89011	0.66782	0.565306	-0.881766	1.67623	-0.785752	-1.32877	-0.233377	0.204699	0.783433
gi6753404	Cebpb	Basic-leucine zipper (bZIP) transcription factor|Basic leucine zipper|CCAAT/enhancer-binding	0.375508	0.0701602	26.1	20.1	0.36036	-0.692448	-0.569776	-0.49978	-0.357043	-0.780897	-0.290258	1.46119	1.72902	0.204125	-1.10074	-0.382334	-0.705175	-1.10121	1.00155	0.443372	1.6404
gi110347410	Cebpd	Basic-leucine zipper (bZIP) transcription factor|Basic leucine zipper|CCAAT/enhancer-binding	1	1	0	0	0	2.47487	-0.353553	-0.353553	-0.353553	-0.353553	-0.353553	-0.353553	-0.353553	2.47487	-0.353553	-0.353553	-0.353553	-0.353553	-0.353553	-0.353553	-0.353553
gi61966683	Cebpg	Basic-leucine zipper (bZIP) transcription factor|Basic leucine zipper	0.951353	0.318262	26.1	20.1	0.674672	0.194049	-0.954366	-0.665131	0.177792	-0.954366	0.116471	-0.0704136	2.15596	1.64912	-1.01282	-0.669545	-0.498986	-1.01282	0.0177864	0.336467	1.1908
gi67188876	Cebpz	CCAAT-binding factor|Armadillo-type fold	0.557687	0.133461	23.1	0	0.582409	0.407476	1.84561	-0.927351	0.103236	-0.927351	-0.927351	-0.398064	0.823795	-0.1037	0.427063	-0.664562	-0.133383	-0.664562	-0.664562	-0.48333	2.28704
gi7106459	Clock	PAS|Helix-loop-helix DNA-binding domain|Helix-loop-helix DNA-binding|PAS fold-3|PAS fold|Nuclear translocator|PAC motif	0.375508	0.0701602	20.1	8.55	0.840507	-0.9821	0.597477	0.941264	1.78613	-0.995946	-0.390718	-0.460575	-0.495534	-0.659302	0.606503	1.71529	1.07286	-0.907908	-0.806628	-0.743064	-0.277749
gi158966707	Creb1	Coactivator CBP, pKID|Basic-leucine zipper (bZIP) transcription factor|bZIP transcription factor, bZIP-1|cAMP response element binding (CREB) protein	1	1	23.1	5.55	0.591394	0.00276709	-0.643323	-0.000621725	2.19929	-1.30042	0.0144085	-0.0337798	-0.238328	0.693905	-0.940733	0.833952	0.86758	-1.72224	-0.700354	0.123148	0.84474
gi21703728	Creb3l3	Basic-leucine zipper (bZIP) transcription factor|Eukaryotic transcription factor, Skn-1-like, DNA-binding|bZIP transcription factor, bZIP-1	0.162595	0.0162505	23.1	2.55	0.423296	-0.480054	1.78123	-0.135582	-0.63973	-0.63973	-0.63973	-0.63973	1.39332	0.0877651	2.40912	-0.37115	-0.510865	-0.510865	-0.510865	-0.510865	-0.0822699
gi240255574	Csde1	Cold-shock conserved site|Cold-shock protein, DNA-binding|Cold shock protein|Nucleic acid-binding, OB-fold-like	1	1	0	0	0	2.47487	-0.353553	-0.353553	-0.353553	-0.353553	-0.353553	-0.353553	-0.353553	2.47487	-0.353553	-0.353553	-0.353553	-0.353553	-0.353553	-0.353553	-0.353553
gi31044459	Ctcf	Zinc finger, C2H2-type|Zinc finger, C2H2-type/integrase, DNA-binding|Zinc finger, C2H2-like	1	1	20.1	15.6	0.740486	1.20421	-0.411721	-0.678182	-0.301781	-0.279531	1.91048	-0.894238	-0.549229	-0.601135	1.02693	-1.1987	0.388037	1.15959	0.994768	-0.664702	-1.10479
gi110835729	Cux1	Homeobox, conserved site|Homeobox|Homeodomain protein CUT|Homeodomain-like|Homeodomain-related|CASP, C-terminal	1	1	20.1	5.55	0.731908	-0.110205	0.161979	-0.35206	1.86336	-1.22383	-1.0821	-0.0873577	0.830208	-0.934319	0.645301	0.727639	0.121239	-1.96939	-0.160808	0.664508	0.905834
gi170650717	Dbp	Basic-leucine zipper (bZIP) transcription factor|Basic leucine zipper	0.131588	0.00893784	26.1	11.55	0.59094	-0.61111	-0.61111	-0.61111	0.655613	2.16097	0.224606	-0.59675	-0.61111	-0.55409	-0.55409	-0.502076	-0.259322	2.24794	0.675644	-0.499914	-0.55409
gi8393248	Deaf1	SAND|Zinc finger, MYND-type|SAND-like	0.951353	0.318262	23.1	5.55	0.130109	-0.409715	0.0102949	2.448	-0.409715	-0.409715	-0.409715	-0.409715	-0.409715	-0.532383	1.28279	1.9115	-0.532383	-0.532383	-0.532383	-0.532383	-0.532383
gi12963557	Dmap1	SANT, DNA-binding|DNA methyltransferase 1-associated 1	0.951353	0.318262	20.1	8.55	0.418489	-0.96722	0.927685	-0.0115842	1.72219	-1.41095	-0.342712	-0.209894	0.292486	0.0404686	0.377738	1.83045	0.249121	-1.5712	-0.378395	-0.857613	0.309431
gi300192993	Dnajc1	Heat shock protein DnaJ, conserved site|SANT, DNA-binding|Heat shock protein DnaJ, N-terminal|Homeodomain-like|Myb, DNA-binding|SANT, eukarya|Heat shock protein DnaJ|Molecular chaperone, heat shock protein, Hsp40, DnaJ	0.375508	0.0701602	26.1	24.6	1.01535	0.74445	1.78964	-0.691465	-0.691465	-0.691465	-0.691465	-0.691465	0.923235	1.97604	1.04778	-0.629604	-0.629604	-0.629604	-0.629604	-0.629604	0.124201
gi6677659	Dnajc2	Heat shock protein DnaJ, conserved site|SANT, DNA-binding|Heat shock protein DnaJ, N-terminal|Homeodomain-like|Myb, DNA-binding|SANT, eukarya|Molecular chaperone, heat shock protein, Hsp40, DnaJ	1	0.610714	26.1	24.6	0.848953	0.2092	1.78745	-1.00474	-0.011477	-1.00474	0.833197	-1.00474	0.195857	0.217337	2.18206	-0.712039	0.0473353	-0.712039	-0.712039	-0.712039	0.401423
gi27754097	Dr1	Transcription factor CBF/NF-Y/archaeal histone|Histone-fold|Transcription factor, CBFA/NFYB, DNA topoisomerase	0.375508	0.0701602	23.1	0	0.475228	1.41005	-0.364173	1.62224	-0.298431	-1.04215	-0.304032	-0.989303	-0.03421	0.528764	1.24046	-0.697582	-0.998104	-1.47369	0.33377	-0.117605	1.18399
gi21313424	Drap1	Transcription factor CBF/NF-Y/archaeal histone|Histone-fold	1	1	26.1	4.05	0.65449	-0.144704	0.395436	-0.0513232	2.12897	-1.30806	0.0481849	-0.575057	-0.493454	-1.04758	0.0634252	1.69124	-0.283202	-1.33629	0.893865	-0.422728	0.441269
gi29244208	E2f2	Transcription factor E2F/dimerisation partner (TDP)|Winged helix-turn-helix transcription repressor DNA-binding|E2F Family	1	1	26.1	23.1	0.824125	0.135318	1.78527	-1.54166	0.507617	-1.02482	-0.101155	0.308094	-0.0686607	-0.412288	2.27715	-0.953085	0.0988238	-0.35546	-0.661469	-0.281934	0.288262
gi83523736	E2f3	Transcription factor E2F/dimerisation partner (TDP)|Winged helix-turn-helix transcription repressor DNA-binding|E2F Family	1	1	20.1	5.55	0.829893	-0.826167	1.36974	0.0180686	0.604957	-1.79906	-0.375389	0.811768	0.19609	-0.625419	1.07213	1.78959	0.0647657	-1.32728	-0.528428	-0.459831	0.0144676
gi22507329	E2f4	Transcription factor E2F/dimerisation partner (TDP)|Winged helix-turn-helix transcription repressor DNA-binding|E2F Family	1	0.536288	23.1	5.55	0.480082	-1.04623	0.938998	1.2082	0.442053	-1.80847	0.300236	-0.0773935	0.0426117	-0.101195	1.24643	1.35328	-1.03017	0.73035	-1.11577	-0.24243	-0.840496
gi31982405	E2f5	Transcription factor E2F/dimerisation partner (TDP)|Winged helix-turn-helix transcription repressor DNA-binding|E2F Family	0.820808	0.241093	26.1	23.1	0.688041	0.289341	1.57571	-0.851501	-0.851501	-0.851501	1.18637	-0.851501	0.354586	1.71271	1.29636	-0.672488	-0.672488	-0.672488	-0.672488	-0.672488	0.353371
gi6681285	Egr1	Zinc finger, C2H2-type|Zinc finger, C2H2-type/integrase, DNA-binding|Zinc finger, C2H2-like|Protein of unknown function DUF3432|Protein of unknown function DUF3446	1	1	20.1	8.55	2	-3.5	-3.5	-3.5	-3.5	-3.5	-3.5	-3.5	-3.5	-0.353553	2.47487	-0.353553	-0.353553	-0.353553	-0.353553	-0.353553	-0.353553
gi6681287	Ehf	Ets|Sterile alpha motif/pointed|Sterile alpha motif homology|Winged helix-turn-helix transcription repressor DNA-binding|Sterile alpha motif-type	1	1	26.1	21.6	0.349502	2.33468	-0.305822	-0.681991	0.246471	-0.74888	-0.484558	0.00643559	-0.36634	-0.408978	-0.113516	0.0401553	-0.299673	-1.0123	-0.515773	2.33178	-0.0217008
gi6679627	Elf1	Ets|Winged helix-turn-helix transcription repressor DNA-binding|Transcription factor Elf-1, N-terminal	1	1	23.1	14.1	0.13436	-0.479907	-0.479907	-0.479907	0.58166	-0.479907	-0.479907	2.29778	-0.479907	-0.40448	-0.40448	-0.289893	-0.152401	-0.40448	-0.40448	2.46469	-0.40448
gi12963705	Elf2	Ets|Winged helix-turn-helix transcription repressor DNA-binding|Transcription factor Elf-1, N-terminal	0.199147	0.023995	23.1	5.55	0.957124	0.203391	0.165338	0.744606	1.46583	-1.62134	-0.417079	-1.07016	0.529413	-0.126314	0.553255	1.71318	0.919347	-0.164397	-1.17865	-0.793094	-0.923326
gi157909833	Elk3	Ets|Winged helix-turn-helix transcription repressor DNA-binding	0.375508	0.0701602	20.1	5.55	0.825487	0.486237	-0.00132118	1.44716	1.04262	-1.48288	-0.133808	-1.14982	-0.208185	0.726477	-0.316427	0.950268	-1.04488	-1.16874	-0.499189	-0.284891	1.63738
gi153792362	Elk4	Ets|Winged helix-turn-helix transcription repressor DNA-binding	1	0.536288	23.1	21.6	0.408	1.46761	-0.133018	0.228321	-0.431744	-1.4343	0.662993	-1.187	0.827139	-0.811388	0.150384	-1.04805	-0.881347	-0.0250378	0.343505	0.202056	2.06988
gi190194425	Ep400	SNF2-related|SANT, DNA-binding|DNA/RNA helicase, C-terminal|HSA|Homeodomain-like|HAS subgroup|DEAD-like helicase, N-terminal|Helicase/SANT-associated, DNA binding|Helicase, superfamily 1/2, ATP-binding domain|MYB-like	1	1	26.1	24.6	0.79943	0.667446	0.172175	-0.918338	1.01558	-0.235143	-0.281301	-1.69805	1.27763	-0.681533	0.877863	0.329662	1.64054	-1.45675	-0.147677	-0.856767	0.294662
gi178057356	Epas1	PAS|Helix-loop-helix DNA-binding domain|Helix-loop-helix DNA-binding|PAS fold-3|PAS fold|HIF-1 alpha, transactivation domain, C-terminal|Nuclear translocator|Hypoxia-inducible factor-1|PAC motif	1	1	0	0	0	-0.353553	2.47487	-0.353553	-0.353553	-0.353553	-0.353553	-0.353553	-0.353553	-0.353553	2.47487	-0.353553	-0.353553	-0.353553	-0.353553	-0.353553	-0.353553
gi226371760	Erf	Ets|Winged helix-turn-helix transcription repressor DNA-binding	1	0.68514	23.1	17.1	0.290069	0.23938	-0.242997	-1.31789	-0.192093	-1.38403	0.495707	1.022	1.37992	1.60156	-0.752115	-0.687553	-0.178024	-0.422267	1.32531	-1.16348	0.276569
gi19526802	Erg	Ets|Sterile alpha motif/pointed|Sterile alpha motif homology|Winged helix-turn-helix transcription repressor DNA-binding|Sterile alpha motif-type	0.951353	0.318262	20.1	5.55	0.640477	0.0371708	0.200543	1.4791	1.35062	-1.43325	-0.541856	-0.513719	-0.578605	-0.764506	-0.209258	0.513111	-0.866506	-0.877233	0.307313	-0.212106	2.10918
gi6679695	Esr1	Nuclear hormone receptor, ligand-binding, core|Oestrogen receptor, AF1 modulatory|Zinc finger, nuclear hormone receptor-type|Nuclear hormone receptor, ligand-binding|Zinc finger, NHR/GATA-type|Steroid hormone receptor	0.557687	0.133461	26.1	21.6	0.167851	2.40545	-0.473206	-0.473206	-0.473206	-0.473206	-0.473206	0.196406	-0.235828	2.45946	-0.415836	-0.415836	-0.415836	-0.415836	-0.415836	-0.274205	-0.106079
gi112293262	Esrra	Nuclear hormone receptor, ligand-binding, core|Zinc finger, nuclear hormone receptor-type|Nuclear hormone receptor, ligand-binding|Zinc finger, NHR/GATA-type|Retinoid X receptor|Steroid hormone receptor	1	1	20.1	5.55	0.642834	-1.68599	-0.256873	0.511117	0.129823	-1.00645	-0.0566459	1.16618	1.19884	-0.598596	0.524642	2.19338	-0.282251	-1.026	0.0141839	-0.209716	-0.615639
gi226958367	Esrrb	Nuclear hormone receptor, ligand-binding, core|Zinc finger, nuclear hormone receptor-type|Nuclear hormone receptor, ligand-binding|Zinc finger, NHR/GATA-type|Retinoid X receptor|Steroid hormone receptor	1	1	20.1	8.55	0.0541476	0.159079	-0.43013	2.4217	-0.43013	-0.43013	-0.43013	-0.43013	-0.43013	-0.353553	-0.353553	2.47487	-0.353553	-0.353553	-0.353553	-0.353553	-0.353553
gi344925886	Esrrg	Nuclear hormone receptor, ligand-binding, core|Zinc finger, nuclear hormone receptor-type|Nuclear hormone receptor, ligand-binding|Zinc finger, NHR/GATA-type|Retinoid X receptor|Steroid hormone receptor	1	1	26.1	11.55	0.727693	-1.78701	-0.773261	1.38132	0.248709	0.360574	-0.624717	0.648158	0.546228	-0.806241	-0.670284	1.86564	-0.580248	-1.02254	0.673766	0.737985	-0.198076
gi84579950;gi84579952	Ets1	Ets|Sterile alpha motif/pointed|Sterile alpha motif homology|Winged helix-turn-helix transcription repressor DNA-binding|Sterile alpha motif-type|Transforming factor C-ets	0.951353	0.318262	23.1	5.55	0.0385316	-0.498694	0.777996	2.21417	-0.498694	-0.498694	-0.498694	-0.498694	-0.498694	-0.535022	1.35009	1.86005	-0.535022	-0.535022	-0.535022	-0.535022	-0.535022
gi84370337	Etv6	Ets|Sterile alpha motif/pointed|Sterile alpha motif homology|Winged helix-turn-helix transcription repressor DNA-binding|Sterile alpha motif-type	1	1	20.1	5.55	0.49453	-0.659957	-0.0156948	0.133991	2.10757	-1.25461	-0.650161	0.327927	0.0109417	-1.07927	-0.555243	1.13674	-0.123445	-1.24204	-0.131501	0.418609	1.57616
gi6679719	Ezh1	SANT, DNA-binding|SET domain|WD repeat binding protein EZH2	1	1	0	0	0	2.47487	-0.353553	-0.353553	-0.353553	-0.353553	-0.353553	-0.353553	-0.353553	2.47487	-0.353553	-0.353553	-0.353553	-0.353553	-0.353553	-0.353553	-0.353553
gi6679807	Fli1	Ets|Sterile alpha motif/pointed|Sterile alpha motif homology|Winged helix-turn-helix transcription repressor DNA-binding|Sterile alpha motif-type	0.0739632	0.00283368	20.1	5.55	1.07237	0.154581	0.720751	0.608166	1.67114	-1.16212	-0.851213	-1.10342	-0.0378826	0.517133	0.992072	-0.104798	-0.565966	-1.23749	-0.849637	-0.467487	1.71617
gi66793398	Foxa1	Transcription factor, fork head, conserved site|Transcription factor, fork head|Winged helix-turn-helix transcription repressor DNA-binding|Fork-head N-terminal|Forkhead box protein, C-terminal	1	0.866497	0	0	0	0.00627312	0.402788	0.0612458	1.05421	-2.3398	0.370847	0.145844	0.298586	-1.04304	-0.788567	-1.63293	0.522473	1.09569	0.536997	0.702849	0.60653
gi153945804	Foxa2	Transcription factor, fork head, conserved site|Transcription factor, fork head|Winged helix-turn-helix transcription repressor DNA-binding|Fork-head N-terminal|Forkhead box protein, C-terminal	0.820808	0.241093	26.1	2.55	0.848102	0.625177	1.79495	0.427958	-0.677255	-1.12344	-1.15202	-0.22222	0.326852	-1.08318	-0.263022	2.23592	-0.199167	0.476427	-0.547244	-0.304446	-0.315278
gi6679831	Foxa3	Transcription factor, fork head, conserved site|Transcription factor, fork head|Winged helix-turn-helix transcription repressor DNA-binding|Fork-head N-terminal|Forkhead box protein, C-terminal	1	1	23.1	14.1	0.480332	0.978138	0.200676	0.0741074	1.10788	-2.11989	-0.238741	0.32993	-0.332098	-1.02032	-0.534679	-0.81248	0.461576	-0.257962	1.88354	0.89723	-0.616906
gi11230810	Foxj2	Transcription factor, fork head, conserved site|Transcription factor, fork head|Winged helix-turn-helix transcription repressor DNA-binding	0.557687	0.133461	26.1	0	0.642077	0.406121	2.07501	-0.0652438	-0.293773	-1.07075	0.279563	-1.07075	-0.260182	0.132694	2.3718	-0.227516	-0.101302	-0.640329	-0.254691	-0.640329	-0.640329
gi27370018	Foxj3	-	1	0.775819	26.1	24.6	0.00878753	0.148821	-0.265295	2.09735	-0.818353	-0.818353	0.677025	-0.818353	-0.202839	1.85256	1.22819	-0.159611	-0.71219	-0.71219	-0.0723769	-0.71219	-0.71219
gi82546826	Foxk1	Transcription factor, fork head, conserved site|Forkhead-associated|Transcription factor, fork head|SMAD/FHA domain	0.951353	0.318262	26.1	4.05	0.628587	-0.93219	0.790407	1.39892	0.359518	-0.902505	-1.36302	-0.193824	0.842699	0.489139	0.447328	1.24108	0.0967225	0.98529	-0.564335	-1.13593	-1.55929
gi238018071	Foxk2	Transcription factor, fork head, conserved site|Forkhead-associated|Transcription factor, fork head|SMAD/FHA domain	1	0.68514	23.1	0	0.819574	1.29676	-1.05754	-0.269952	0.921701	-1.05754	-1.05754	0.993909	0.230197	1.29724	-1.0141	-0.578825	0.772335	-1.0141	-1.0141	0.995739	0.555811
gi163965351	Foxn2	Transcription factor, fork head, conserved site|Transcription factor, fork head|Winged helix-turn-helix transcription repressor DNA-binding	0.820808	0.241093	23.1	0	0.222819	1.16187	0.564828	0.148775	-0.674336	-1.56224	1.04289	-1.08032	0.398527	-0.118889	-0.413	-0.468526	-0.265253	-0.544034	-0.254174	-0.388459	2.45233
gi51093870	Foxn3	Transcription factor, fork head, conserved site|Transcription factor, fork head|Winged helix-turn-helix transcription repressor DNA-binding	1	0.415393	26.1	4.05	0.623425	-0.915184	1.11344	0.450441	0.998487	-1.78643	-0.441624	0.000829915	0.580043	0.330258	0.369288	1.7875	0.480328	-1.52908	-0.0333893	-0.738565	-0.666335
gi34328255	Foxo1	Transcription factor, fork head, conserved site|Transcription factor, fork head|Winged helix-turn-helix transcription repressor DNA-binding	1	1	23.1	20.1	0.599185	0.443933	-1.25667	0.310388	0.718526	-1.89667	0.771535	0.506301	0.402654	-1.16603	-1.17021	1.18765	-0.39005	-0.181954	1.34528	0.818145	-0.442833
gi9789951	Foxo3	Transcription factor, fork head, conserved site|Transcription factor, fork head|Winged helix-turn-helix transcription repressor DNA-binding	0.951353	0.318262	26.1	13.05	0.595389	-1.22878	-0.526467	-0.846348	1.79521	0.393017	-0.146926	-0.405722	0.966019	-0.454303	-0.588495	-0.00528242	-1.67113	-0.210789	1.3127	0.270548	1.34676
gi9055158	Foxo4	Transcription factor, fork head, conserved site|Transcription factor, fork head|Winged helix-turn-helix transcription repressor DNA-binding	0.691615	0.180488	23.1	4.05	0.543079	-0.171988	2.02149	0.501939	0.300189	-1.41709	-0.285097	-0.44481	-0.504637	-0.123409	2.4092	-0.10544	-0.591594	-0.700623	-0.0883232	-0.378578	-0.421231
gi16716509;gi309243073	Foxp1	Transcription factor, fork head, conserved site|Transcription factor, fork head|Winged helix-turn-helix transcription repressor DNA-binding|Zinc finger, C2H2-like	0.0341833	0.000341643	26.1	2.55	1.20355	0.361517	1.04653	0.684196	1.21186	-0.703337	-1.29275	-1.29275	-0.0152675	0.345141	0.424998	2.04881	0.220788	-0.622603	-0.946399	-0.946399	-0.524332
gi46877060	Foxp2	Transcription factor, fork head, conserved site|Transcription factor, fork head|Winged helix-turn-helix transcription repressor DNA-binding|Zinc finger, C2H2-type/integrase, DNA-binding|Zinc finger, C2H2-like	0.162595	0.0162505	23.1	5.55	1.03333	0.11707	0.454489	-0.225995	2.2437	-0.686454	-0.686454	-0.686454	-0.529905	-0.0401106	1.26046	0.978878	1.19374	-0.959429	-0.959429	-0.959429	-0.514684
gi161016780	Foxp4	Transcription factor, fork head, conserved site|Transcription factor, fork head|Winged helix-turn-helix transcription repressor DNA-binding|Zinc finger, C2H2-like	1	1	20.1	10.05	0.507408	-0.55528	-0.761298	0.418233	1.70842	-1.16542	-0.549899	-0.235901	1.14115	-1.10492	0.124082	0.674162	1.55342	-0.259098	-0.986417	0.962711	-0.963944
gi31560693	Foxq1	Transcription factor, fork head, conserved site|Transcription factor, fork head|Winged helix-turn-helix transcription repressor DNA-binding	1	1	20.1	18.6	2	2.47487	-0.353553	-0.353553	-0.353553	-0.353553	-0.353553	-0.353553	-0.353553	-3.5	-3.5	-3.5	-3.5	-3.5	-3.5	-3.5	-3.5
gi34328119	Gabpa	Ets|Sterile alpha motif/pointed|Sterile alpha motif homology|Winged helix-turn-helix transcription repressor DNA-binding|Sterile alpha motif-type|Transcription factor, GA-binding, alpha subunit	1	1	23.1	7.05	0.473318	-1.40084	0.344201	-0.356397	0.648095	-1.4831	0.275	0.712239	1.2608	-1.21827	0.654949	1.9121	0.524755	-0.328947	-0.160741	-0.513347	-0.870501
gi46909569	Gata4	Zinc finger, GATA-type|GATA-type transcription activator, N-terminal|Zinc finger, NHR/GATA-type|Transcription factor GATA-4/5/6	0.820808	0.241093	23.1	2.55	0.619165	1.43658	0.754333	-0.185174	0.805859	-1.02961	-1.12309	-1.0861	0.427204	-0.916897	-0.389864	1.42913	-0.283166	-1.14923	-0.456166	0.252146	1.51404
gi46909571	Gata6	Zinc finger, GATA-type|GATA-type transcription activator, N-terminal|Zinc finger, NHR/GATA-type	0.820808	0.241093	26.1	0	0.447918	1.83957	-0.486821	1.29549	-0.299166	-0.816577	-0.185562	-0.710937	-0.636005	2.15936	0.242539	0.412379	-0.248545	-1.05011	-0.372008	-0.847011	-0.296603
gi161086973	Gatad1	Zinc finger, GATA-type	0.10871	0.00579179	23.1	2.55	1.08069	1.55583	0.487222	0.0557016	0.0418399	-1.29766	-1.29766	-0.430649	0.885362	0.294607	0.591224	1.17909	-0.706146	-1.2565	-0.772267	-0.731566	1.40156
gi164519134	Gatad2a	Zinc finger, GATA-type	1	1	26.1	23.1	1.00855	-0.5513	0.724521	-0.635784	0.131587	-1.00403	-1.01619	0.488277	1.86292	-1.25273	0.086964	0.477234	0.371206	-1.63246	0.414748	0.0455601	1.48948
gi21314854	Gatad2b	Zinc finger, GATA-type	0.441251	0.0837911	23.1	0	0.603469	1.2926	-0.102924	-0.998442	-0.476396	-0.998442	-0.0617213	-0.373547	1.71887	-0.525742	0.806432	-0.0566188	-0.517727	-1.2608	-0.322299	-0.145007	2.02176
gi6753952	Gbx2	Homeobox, conserved site|Homeobox|Homeodomain-like|Homeodomain-related|Homeobox, region	1	1	0	0	0	-0.353553	-0.353553	-0.353553	-0.353553	-0.353553	2.47487	-0.353553	-0.353553	-0.353553	-0.353553	-0.353553	-0.353553	-0.353553	2.47487	-0.353553	-0.353553
gi226437608	Gcfc1	GC-rich sequence DNA-binding factor-like	1	1	20.1	5.55	0.00724566	-0.529166	1.9614	-0.529166	-0.529166	-0.529166	-0.529166	-0.529166	1.2136	-0.539413	1.52655	-0.539413	-0.539413	-0.539413	-0.539413	-0.539413	1.70993
gi172073160	Gmeb1	SAND|SAND-like	1	1	20.1	0	0.024088	1.56733	-0.539851	-0.539851	-0.539851	-0.539851	-0.539851	1.67178	-0.539851	2.36588	-0.522818	-0.522818	-0.522818	-0.522818	-0.522818	0.174732	0.0734834
gi37718989	Gmeb2	SAND|SAND-like	1	1	0	0	0	-0.353553	-0.353553	-0.353553	-0.353553	-0.353553	-0.353553	2.47487	-0.353553	-0.353553	-0.353553	-0.353553	-0.353553	-0.353553	-0.353553	2.47487	-0.353553
gi157057164	Hand2	Helix-loop-helix DNA-binding domain|Helix-loop-helix DNA-binding	1	1	26.1	21.6	0.867697	-0.687466	-0.687466	1.17732	-0.687466	-0.687466	-0.687466	0.539644	1.72037	-0.550041	-0.550041	0.0100835	-0.550041	-0.550041	0.00634014	-0.212988	2.39673
gi6680205	Hes1	Helix-loop-helix DNA-binding domain|Orange|Helix-loop-helix DNA-binding|Orange subgroup	1	0.415393	26.1	24.6	0.393835	0.36286	-0.0459957	1.18156	-0.193158	-2.05972	0.0256506	-0.315352	1.04415	-0.261743	0.336251	2.1113	-1.20581	-0.740363	-0.55534	0.142129	0.173578
gi9506777	Hes6	Helix-loop-helix DNA-binding domain|Orange|Helix-loop-helix DNA-binding	1	1	23.1	20.1	0.904603	0.266444	0.481738	-0.884275	-0.771889	-1.33008	1.86137	0.273208	0.103486	0.880107	0.288333	0.184559	-0.975172	-1.84931	1.1186	0.636746	-0.28386
gi6680219	Hhex	Homeobox, conserved site|Homeobox|Homeodomain-like|Homeodomain-related|Homeobox, region	0.307779	0.0498154	23.1	0	0.703606	1.66197	0.765015	-0.390546	-1.01779	-0.58388	0.133237	-1.26996	0.701949	1.70305	0.594765	-0.380229	-1.11957	-0.59499	-0.190079	-0.995829	0.982885
gi70887767	Hic2	BTB/POZ-like|Zinc finger, C2H2-type|BTB/POZ fold|BTB/POZ|Zinc finger, C2H2-type/integrase, DNA-binding|Zinc finger, C2H2-like	0.820808	0.241093	23.1	20.1	0.676376	-0.320143	0.372407	-0.442993	-1.064	-0.383401	-0.563175	0.180065	2.22124	2.05123	-0.863674	-0.117651	-0.818472	-0.621403	0.503168	0.531142	-0.664341
gi31542626	Hmbox1	Homeobox|Hepatocyte nuclear factor 1, N-terminal|Homeodomain-like|Lambda repressor-like, DNA-binding|Homeodomain-related	1	1	20.1	10.05	0.324344	-0.54576	-0.341966	-0.39484	2.45099	-0.410197	-0.437731	-0.0870683	-0.233431	-1.21598	-0.322074	2.14038	-0.0382266	-0.863617	0.132937	0.252953	-0.0863706
gi15022805	Hmg20a	High mobility group, HMG1/HMG2|High mobility group, superfamily	0.162595	0.0162505	23.1	2.55	0.837702	-0.161456	1.56092	0.514888	0.138691	-1.7727	-0.898658	0.072634	0.545684	0.726493	0.600262	-0.568742	0.253343	-1.52286	-0.775522	-0.350342	1.63737
gi253683481	Hmg20b	High mobility group, HMG1/HMG2, subgroup|High mobility group, HMG1/HMG2|High mobility group, superfamily	0.307779	0.0498154	23.1	0	0.323508	0.175273	0.322445	1.04642	-0.0893175	-2.0218	0.267997	-0.733156	1.03214	1.44244	-0.0109814	-0.0395977	-1.1945	-1.4343	0.706202	-0.364744	0.895474
gi262331578;gi262331580	Hmga1	HMG-I/HMG-Y, DNA-binding, conserved site|AT hook, DNA-binding motif|High mobility group, HMG-I/HMG-Y|A.T hook-like	1	1	26.1	21.6	0.832998	0.979266	-0.741484	-0.741484	0.41714	-0.702656	-0.741484	-0.364336	1.89504	0.526022	-0.789575	-0.789575	-0.120847	-0.490723	-0.789575	0.336667	2.11761
gi6754210	Hmga2	HMG-I/HMG-Y, DNA-binding, conserved site|AT hook, DNA-binding motif|High mobility group, HMG-I/HMG-Y|A.T hook-like	1	0.866497	23.1	21.6	0.0102066	2.47328	-0.367988	-0.367988	-0.367988	-0.367988	-0.367988	-0.367988	-0.265351	-0.353553	-0.353553	-0.353553	-0.353553	-0.353553	-0.353553	-0.353553	2.47487
gi6680229	Hmgb2	HMG box A DNA-binding domain, conserved site|High mobility group, HMG1/HMG2, subgroup|High mobility group, HMG1/HMG2|High mobility group, superfamily	0.691615	0.180488	26.1	24.6	0.705058	0.997	-0.185395	0.821926	-0.370764	-1.40048	0.244005	-1.30456	1.19827	0.23371	2.05275	-0.702451	-0.452905	-0.763887	-0.515791	-0.691361	0.839932
gi6680231	Hmgb3	HMG box A DNA-binding domain, conserved site|High mobility group, HMG1/HMG2, subgroup|High mobility group, HMG1/HMG2|High mobility group, superfamily	0.557687	0.133461	23.1	0	0.620348	1.34143	-0.306888	0.46115	-0.324851	-1.22433	0.132189	-1.31776	1.23906	0.47446	2.05234	-0.747707	-0.628011	-0.691658	-0.464456	-0.67395	0.678987
gi8393534	Hmgn2	High mobility group protein HMG14/HMG17	1	1	26.1	18.6	0.749955	-0.957305	1.82453	-1.2015	-0.41795	-0.581053	0.191096	0.336656	0.80553	-0.659697	-0.258624	-0.849034	0.0234193	-0.0904543	-0.421666	-0.105994	2.36205
gi133778915	Hmgn5	High mobility group protein HMG14/HMG17	0.011151	2.48e-05	26.1	0	1.11357	1.30416	1.01979	-0.853995	-0.546957	-1.08973	-1.08781	0.436258	0.818272	0.739982	1.72515	0.641096	0.0850253	-0.86049	-1.35403	-0.54834	-0.428392
gi30794254	Hmgxb4	High mobility group, HMG1/HMG2|High mobility group, superfamily	1	0.866497	23.1	0	0.761293	0.820769	1.87297	-0.89511	-0.89511	-0.89511	0.33957	0.171561	-0.51954	-0.765137	1.57479	1.24112	-1.06048	-1.06048	-0.285315	0.191483	0.164021
gi166295202	Hnf1a	Homeobox|Hepatocyte nuclear factor 1, beta isoform, C-terminal|Hepatocyte nuclear factor 1, alpha isoform C-terminal|Hepatocyte nuclear factor 1, N-terminal|Homeodomain-like|Lambda repressor-like, DNA-binding|Homeodomain-related	1	1	23.1	10.05	0.592997	-0.956345	-0.324173	0.150082	2.17778	-1.05579	0.0899777	-0.251648	0.170119	-0.746742	0.141407	1.95312	-0.147517	0.971199	-0.83569	-0.5064	-0.829383
gi111185900	Hnf1b	Homeobox|Hepatocyte nuclear factor 1, beta isoform, C-terminal|Hepatocyte nuclear factor 1, N-terminal|Homeodomain-like|Lambda repressor-like, DNA-binding|Homeodomain-related	1	1	20.1	5.55	0.767442	-0.516896	0.730207	-0.363803	1.5353	-1.44913	-0.938985	0.166139	0.837172	-1.12531	-0.246209	2.11312	-0.122573	-0.697436	-0.574953	0.0417787	0.611576
gi46575916	Hnf4a	Nuclear hormone receptor, ligand-binding, core|Zinc finger, nuclear hormone receptor-type|Nuclear hormone receptor, ligand-binding|Retinoid X receptor|Steroid hormone receptor	1	1	20.1	10.05	0.756128	-1.81215	1.15607	0.8976	-0.140957	-0.868607	0.826798	-0.268387	0.209633	-0.366049	1.18693	0.829814	0.789862	-0.319417	-0.00534043	-0.108062	-2.00774
gi7305147	Hnf4g	Nuclear hormone receptor, ligand-binding, core|Zinc finger, nuclear hormone receptor-type|Nuclear hormone receptor, ligand-binding|Retinoid X receptor|Steroid hormone receptor	1	1	20.1	18.6	2	2.47487	-0.353553	-0.353553	-0.353553	-0.353553	-0.353553	-0.353553	-0.353553	-3.5	-3.5	-3.5	-3.5	-3.5	-3.5	-3.5	-3.5
gi33859480	Hsf1	Heat shock factor (HSF)-type, DNA-binding|Vertebrate heat shock transcription factor|Winged helix-turn-helix transcription repressor DNA-binding	0.198581	0.0201227	26.1	20.1	0.105407	-0.245985	-0.2967	-0.343556	-0.474046	-0.487711	-0.255477	2.46476	-0.361286	0.971206	-0.265222	-0.888284	-0.910853	-0.910853	-0.462971	1.60814	0.85884
gi226530977	Hsf2	Heat shock factor (HSF)-type, DNA-binding|Vertebrate heat shock transcription factor|Winged helix-turn-helix transcription repressor DNA-binding	1	0.68514	20.1	0	0.79712	0.528512	1.63337	-0.927766	-0.927766	-0.750797	1.19578	-0.209173	-0.542158	2.14691	-0.487556	-0.796573	-0.796573	-0.0788505	-0.195003	0.743446	-0.535795
gi6754252	Hsf4	Heat shock factor (HSF)-type, DNA-binding|Winged helix-turn-helix transcription repressor DNA-binding	1	0.536288	23.1	8.55	0.492235	-0.902318	0.950526	-0.493748	1.50969	-0.758989	1.07021	-0.902318	-0.473055	-1.18987	1.37897	-0.0241765	1.09711	-0.453685	0.816861	-1.18987	-0.435335
gi226874846	Irf1	Interferon regulatory factor, conserved site|Interferon regulatory factor|Winged helix-turn-helix transcription repressor DNA-binding|Interferon regulatory factor-1/2	1	1	0	0	0	-0.353553	-0.353553	-0.353553	2.47487	-0.353553	-0.353553	-0.353553	-0.353553	-3.5	-3.5	-3.5	-3.5	-3.5	-3.5	-3.5	-3.5
gi162287051	Irf2	Interferon regulatory factor, conserved site|Interferon regulatory factor|Winged helix-turn-helix transcription repressor DNA-binding|Interferon regulatory factor-1/2	1	0.68514	26.1	15.6	8.33e-17	0.597563	-1.00324	-0.681595	1.08609	-1.40719	1.29917	-0.344312	0.45352	-1.54689	-1.02925	-0.0998353	0.124676	-0.533613	0.964997	1.23216	0.887755
gi8393627	Irf3	Interferon regulatory factor, conserved site|Interferon regulatory factor|SMAD/FHA domain|Winged helix-turn-helix transcription repressor DNA-binding|SMAD domain-like|Interferon regulatory factor-3	1	1	26.1	24.6	0.841966	-0.14243	1.70749	-0.740645	-0.708281	-0.280589	-1.009	-0.197059	1.37052	-0.957499	-0.188803	-0.574272	1.39249	-0.481086	-0.958701	0.15404	1.61383
gi6754368	Irf5	Interferon regulatory factor, conserved site|Interferon regulatory factor|SMAD/FHA domain|Winged helix-turn-helix transcription repressor DNA-binding|SMAD domain-like|Interferon regulatory factor-3	1	1	23.1	5.55	0.816575	-0.350283	0.875923	-0.870887	1.49213	-1.4925	-0.47799	0.00561926	0.817992	0.455694	0.168659	1.13428	1.34033	-1.51769	-0.43062	-1.09011	-0.060548
gi46048263	Klf12	Zinc finger, C2H2-type|Zinc finger, C2H2-type/integrase, DNA-binding|Zinc finger, C2H2-like	1	1	26.1	18.6	1.26397	-0.86159	-0.488098	-0.619342	-0.721007	-0.86159	1.37709	0.849599	1.32494	-1.09294	0.179645	0.310846	-0.463764	-1.09294	-0.240965	2.01511	0.385011
gi6754538	Lhx2	Homeobox, conserved site|Homeobox|Zinc finger, LIM-type|Homeodomain-like|Homeodomain-related	1	1	0	0	0	-0.353553	-0.353553	-0.353553	-0.353553	-0.353553	2.47487	-0.353553	-0.353553	-0.353553	-0.353553	-0.353553	-0.353553	-0.353553	2.47487	-0.353553	-0.353553
gi110611159	Lhx9	Homeobox, conserved site|Homeobox|Zinc finger, LIM-type|Homeodomain-like|Homeodomain-related	1	1	23.1	4.05	0.851543	-0.10593	0.438366	-0.414585	1.97049	-0.864772	-0.864772	0.70597	-0.864772	1.23781	0.426367	1.24543	0.033547	-1.0973	-1.0973	0.348736	-1.0973
gi23308601	Mafb	Maf transcription factor|Basic-leucine zipper (bZIP) transcription factor|Eukaryotic transcription factor, Skn-1-like, DNA-binding|Maf transcription factor, N-terminal	1	0.866497	20.1	15.6	0.0622265	-0.353553	-0.353553	-0.353553	-0.353553	-0.353553	2.47487	-0.353553	-0.353553	-0.441555	-0.441555	-0.441555	-0.441555	0.247469	2.40186	-0.441555	-0.441555
gi6754610	Mafg	Maf transcription factor|Basic-leucine zipper (bZIP) transcription factor|Eukaryotic transcription factor, Skn-1-like, DNA-binding	0.250532	0.0348464	23.1	0	0.332805	2.15646	-0.307288	0.152682	-0.494375	-1.08027	0.21616	-0.854059	0.210693	0.161296	0.212757	-0.579756	-0.720632	-0.743027	-0.364146	-0.271854	2.30536
gi226051848	Max	Helix-loop-helix DNA-binding domain|Helix-loop-helix DNA-binding	0.649164	0.156974	23.1	21.6	0.794912	0.664433	0.314162	-0.612273	0.134896	-1.50202	0.402113	-1.01781	1.6165	-0.282334	0.938502	-1.08914	-0.794474	-1.08914	0.650341	0.0505766	1.61566
gi114155153	Maz	Zinc finger, C2H2-type|Zinc finger, C2H2-type/integrase, DNA-binding|Zinc finger, C2H2-like	0.691615	0.180488	26.1	23.1	0.462284	-0.654784	0.84971	0.774784	-0.753641	-0.753641	-0.753641	-0.518742	1.80996	-0.556435	0.906182	1.03885	-0.851671	-0.851671	-0.851671	-0.400079	1.56649
gi76253934	Mef2a	Transcription factor, MADS-box|Holliday junction regulator protein family C-terminal repeat	1	1	23.1	8.55	0.652275	-0.529786	1.22614	-0.529786	1.95257	-0.529786	-0.529786	-0.529786	-0.529786	0.262711	1.78818	-0.659745	1.24784	-0.659745	-0.659745	-0.659745	-0.659745
gi13384624;gi281485603	Mef2c	Transcription factor, MADS-box|Holliday junction regulator protein family C-terminal repeat	0.455733	0.097422	23.1	21.6	0.49246	0.0336201	0.0723619	-0.0624069	-0.559962	-1.48285	1.2979	-0.777793	1.47913	-0.241298	-0.110146	-0.571779	-0.854842	-1.11207	0.351207	0.466713	2.07222
gi19526812	Mef2d	Transcription factor, MADS-box|Holliday junction regulator protein family C-terminal repeat	1	0.68514	20.1	5.55	0.696881	0.76228	-0.16651	1.19937	0.173892	-1.49103	0.745126	-1.44704	0.223918	0.725138	0.88557	0.1403	-0.84524	-0.778828	0.0559904	-1.56275	1.37983
gi300796099	Meis1	Homeobox|Homeodomain-like|Homeodomain-related	1	0.415393	0	0	0	-0.480913	-0.480913	-0.480913	-0.480913	-0.480913	0.591458	2.29402	-0.480913	-0.432735	-0.432735	-0.432735	-0.432735	-0.432735	0.178882	2.41753	-0.432735
gi6754680	Meox1	Homeobox, conserved site|Homeobox|Homeodomain-like|Homeodomain-related|Homeobox, region	1	1	20.1	18.6	2.22e-16	-0.353553	-0.353553	2.47487	-0.353553	-0.353553	-0.353553	-0.353553	-0.353553	-3.5	-3.5	-3.5	-3.5	-3.5	-3.5	-3.5	-3.5
gi256017167	Mga	Transcription factor, T-box, conserved site|Helix-loop-helix DNA-binding domain|p53-like transcription factor, DNA-binding|Helix-loop-helix DNA-binding|Transcription factor, T-box	0.951353	0.318262	26.1	0	0.52028	0.0344255	0.480658	-0.0998885	1.65445	-1.69466	-0.682585	-0.409892	0.717487	0.624363	1.10278	1.51799	0.135372	-0.886424	-0.468315	-0.927832	-1.09794
gi6678884	Mitf	Helix-loop-helix DNA-binding domain|Helix-loop-helix DNA-binding|Protein of unknown function DUF3371	1	1	23.1	14.1	0.810939	-1.08686	0.694033	-1.08686	1.30397	-1.08686	1.10219	0.232659	-0.0722698	-1.02171	-0.273087	-1.02171	1.69695	-1.02171	0.444811	0.581927	0.614523
gi226874810;gi226874814	Mlx	Helix-loop-helix DNA-binding domain|Helix-loop-helix DNA-binding	1	0.536288	23.1	5.55	0.8138	0.198603	-0.45665	0.736198	0.91073	-2.05404	0.567601	-0.597214	0.69477	0.554755	1.68133	1.04287	-0.00805411	-0.592888	-0.739187	-0.981617	-0.957209
gi188497661	Mlxip	Helix-loop-helix DNA-binding domain|Helix-loop-helix DNA-binding	0.250532	0.0348464	23.1	2.55	0.503704	0.236697	-0.153315	2.35814	-0.526747	-0.643392	-0.482943	-0.643392	-0.145049	2.05566	0.435664	-0.498397	-0.615126	-0.716533	-0.654025	-0.716533	0.709288
gi34328263	Mlxipl	Helix-loop-helix DNA-binding domain|Helix-loop-helix DNA-binding	0.307779	0.0498154	23.1	2.55	0.998276	1.14932	1.19968	0.292581	-0.538926	-1.07168	0.774469	-1.39551	-0.409937	1.23115	1.72058	0.188382	-0.787283	-0.773911	-0.128559	-1.04246	-0.407898
gi162287033	Mnt	Helix-loop-helix DNA-binding domain|Helix-loop-helix DNA-binding	1	1	20.1	5.55	0.76537	-0.368562	-0.126874	0.470866	1.25242	-1.88197	-0.685385	0.942803	0.396696	-0.535775	0.955523	1.58203	-0.317254	-0.513922	-1.66073	0.409702	0.0804264
gi26787989	Mrpl28	p53-like transcription factor, DNA-binding	1	1	23.1	14.1	0.567806	-0.899652	0.198882	-0.899652	1.82478	-0.899652	-0.377655	1.02923	0.0237185	-1.18065	0.426421	-1.18065	0.394743	-1.18065	0.820893	0.919739	0.980167
gi91598896	Mta1	Zinc finger, GATA-type|ELM2|SANT, DNA-binding|Bromo adjacent homology (BAH) domain|Homeodomain-like|SANT, eukarya	0.797549	0.21079	23.1	2.55	0.994043	1.52288	0.453522	1.14898	-0.00760963	-1.09874	-0.858274	-1.09874	-0.0620203	0.523496	0.122142	1.34093	-0.906312	-1.25489	1.31517	-0.831721	-0.30881
gi51491880	Mta2	Zinc finger, GATA-type|ELM2|SANT, DNA-binding|Bromo adjacent homology (BAH) domain|SANT, eukarya	0.250532	0.0348464	20.1	5.55	0.763552	-0.244697	0.305553	-0.19452	0.93087	-0.552001	-1.07329	-1.0252	1.85329	-0.473578	0.460315	-0.105442	-0.39285	-1.42825	-0.421352	0.345885	2.01527
gi283806541	Mta3	Zinc finger, GATA-type|ELM2|SANT, DNA-binding|Bromo adjacent homology (BAH) domain|Homeodomain-like|SANT, eukarya	0.951353	0.318262	23.1	2.55	0.374027	1.0174	1.29009	-0.860904	1.15566	-0.860904	-0.860904	-0.860904	-0.0195362	-0.30249	1.25618	-0.801984	0.797733	-0.801984	-0.801984	-0.801984	1.45651
gi187960057	Mxd1	Helix-loop-helix DNA-binding domain|Helix-loop-helix DNA-binding	0.250532	0.0348464	26.1	2.55	1.34468	0.819775	0.565917	0.743148	1.10413	-1.17604	-1.17604	-1.17604	0.295155	0.0773801	0.148319	1.97291	0.502584	-0.964397	-0.964397	-0.964397	0.192
gi31560566	Mxd4	Helix-loop-helix DNA-binding domain|Helix-loop-helix DNA-binding	0.951353	0.318262	20.1	7.05	0.774867	-0.727546	0.399458	0.747329	0.754911	-1.36202	-0.348499	-0.969222	1.50559	-0.459471	1.13029	0.897281	-0.276326	-1.35469	-0.566078	-0.752374	1.38136
gi6754766	Mxi1	Helix-loop-helix DNA-binding domain|Helix-loop-helix DNA-binding	1	0.68514	23.1	21.6	0.39786	-0.499709	0.18821	-0.499709	-0.499709	-0.499709	-0.499709	-0.0791786	2.38951	-0.689215	1.77629	-0.689215	-0.689215	-0.689215	-0.689215	0.640446	1.02934
gi148271081	Myt1l	Myelin transcription factor 1|Zinc finger, C2HC-type	1	1	20.1	7.05	0.979408	-0.434241	0.509073	2.04844	-0.694331	-0.694331	0.654047	-0.694331	-0.694331	1.52165	0.977984	0.779741	-0.87602	-0.87602	0.224707	-0.87602	-0.87602
gi31543307	Nab1	Nab1, C-terminal|Nab, N-terminal|NAB co-repressor, conserved region 2	0.088994	0.00452135	23.1	18.6	0.973729	0.485268	-0.00439362	-0.837391	-0.837391	-0.595861	-0.164159	2.21614	-0.262216	1.14694	-0.723141	-1.13284	-1.13284	-0.568254	1.07435	1.00377	0.332019
gi171543864	Nab2	Nab, N-terminal|NAB co-repressor, conserved region 2	1	1	20.1	0	0.0514278	0.385744	-0.458365	-0.458365	-0.458365	-0.458365	-0.458365	2.36445	-0.458365	0.0985295	-0.422	-0.422	-0.422	-0.422	-0.422	2.43347	-0.422
gi163937838	Nfat5	Cell surface receptor IPT/TIG|p53-like transcription factor, DNA-binding|Rel homology|Immunoglobulin-like fold|Immunoglobulin E-set|Nuclear factor of activated T cells (NFAT), subgroup|Nuclear factor of activated T cells (NFAT)|Nuclear factor of activated T-cells 5	0.557687	0.133461	23.1	5.55	0.28758	-0.628327	2.36421	0.218574	-0.12872	-0.741316	-0.300216	-0.346308	-0.437899	-0.180579	2.43541	-0.117629	-0.152678	-0.415859	-0.472195	-0.579774	-0.516697
gi255759923	Nfatc1	Cell surface receptor IPT/TIG|p53-like transcription factor, DNA-binding|Rel homology|Immunoglobulin-like fold|Immunoglobulin E-set|Nuclear factor of activated T cells (NFAT), subgroup|Nuclear factor of activated T cells (NFAT)|Nuclear factor of activated T-cells 1	0.455733	0.097422	23.1	2.55	0.760075	-0.871903	1.85	0.398438	0.0374253	-0.836185	-1.30075	0.313257	0.409717	-0.452224	1.7233	1.0637	-0.109496	-1.49479	-0.666578	-0.0593922	-0.00452865
gi209862955;gi81295412	Nfatc2	Cell surface receptor IPT/TIG|p53-like transcription factor, DNA-binding|Rel homology|Immunoglobulin-like fold|Immunoglobulin E-set|Nuclear factor of activated T cells (NFAT), subgroup|Nuclear factor of activated T cells (NFAT)	1	1	0	0	0	-0.353553	-0.353553	2.47487	-0.353553	-0.353553	-0.353553	-0.353553	-0.353553	-0.353553	-0.353553	2.47487	-0.353553	-0.353553	-0.353553	-0.353553	-0.353553
gi113199769	Nfatc3	Cell surface receptor IPT/TIG|p53-like transcription factor, DNA-binding|Rel homology|Immunoglobulin-like fold|Immunoglobulin E-set|Nuclear factor of activated T cells (NFAT), subgroup|Nuclear factor of activated T cells (NFAT)	0.016574	5.06e-05	23.1	2.55	0.922709	-0.371668	2.15985	0.586171	-0.383594	-0.834324	-0.81434	-0.550779	0.208678	1.16233	1.07523	0.278601	-0.303876	-1.61786	-0.771936	-0.650772	0.828287
gi6754836	Nfia	CTF transcription factor/nuclear factor 1, conserved site|MAD homology 1, Dwarfin-type|CTF transcription factor/nuclear factor 1, DNA-binding domain|CTF transcription factor/nuclear factor 1|CTF transcription factor/nuclear factor 1, N-terminal	0.375508	0.0701602	20.1	14.1	1.31258	-1.3256	-1.22158	0.382181	0.713225	0.461068	0.906301	1.05666	-0.972256	-1.31783	-1.02239	1.27912	0.496645	0.900541	0.285979	0.479221	-1.10129
gi163965422	Nfib	CTF transcription factor/nuclear factor 1, conserved site|MAD homology 1, Dwarfin-type|CTF transcription factor/nuclear factor 1, DNA-binding domain|CTF transcription factor/nuclear factor 1|CTF transcription factor/nuclear factor 1, N-terminal	1	1	26.1	17.1	1.00735	-1.39226	-1.59598	0.170059	-0.05728	0.49224	0.330175	1.13478	0.918263	-0.902353	-0.402311	2.35064	-0.251258	-0.111748	0.0438024	-0.0834445	-0.643333
gi6679042	Nfic	CTF transcription factor/nuclear factor 1, conserved site|MAD homology 1, Dwarfin-type|CTF transcription factor/nuclear factor 1, DNA-binding domain|CTF transcription factor/nuclear factor 1|CTF transcription factor/nuclear factor 1, N-terminal	0.088994	0.00452135	26.1	23.1	1.08681	0.566353	1.22407	-0.852439	-0.949267	-0.759808	-0.665968	-0.147421	1.58448	0.848604	2.03072	-0.517841	-0.897379	-0.433156	-0.665362	-0.621801	0.256219
gi8393832	Nfil3	Basic-leucine zipper (bZIP) transcription factor|Vertebrate interleukin-3 regulated transcription factor|Basic leucine zipper|Transcription factor, basic leucine zipper, E4BP4	0.250532	0.0348464	26.1	24.6	0.221845	-0.39065	0.189124	-0.241252	-0.470694	-0.534914	-0.51068	-0.446295	2.40536	2.04397	0.323952	0.811199	-0.663551	-0.748826	-0.622147	-0.661918	-0.482674
gi126517487;gi6754838	Nfix	CTF transcription factor/nuclear factor 1, conserved site|MAD homology 1, Dwarfin-type|CTF transcription factor/nuclear factor 1, DNA-binding domain|CTF transcription factor/nuclear factor 1|CTF transcription factor/nuclear factor 1, N-terminal	0.691615	0.180488	23.1	10.05	0.841813	-1.5888	-0.750573	0.953529	1.55769	-0.460961	0.189233	0.452099	-0.352219	-1.06416	-0.270273	1.87108	1.12008	-0.25099	-0.450976	-0.0793575	-0.875406
gi117606364	Nfkb1	Death|Cell surface receptor IPT/TIG|p53-like transcription factor, DNA-binding|DEATH-like|Rel homology|Immunoglobulin-like fold|Immunoglobulin E-set|Ankyrin repeat-containing domain|NF-kappa-B/Rel/dorsal|Ankyrin repeat	0.375508	0.0701602	23.1	4.05	1.08886	0.434483	0.163877	0.156783	1.95865	-0.990781	-1.20616	-0.6788	0.161951	1.11379	0.870195	0.682537	0.615995	-1.40119	-1.02726	-1.04896	0.194904
gi40254249	Nfrkb	-	0.10871	0.00706223	23.1	4.05	1.00227	0.085023	1.64197	0.654558	0.472876	-1.37369	0.0400102	-1.30796	-0.212789	0.600594	1.7942	0.488328	0.504178	-0.818778	-0.740778	-1.05175	-0.775988
gi6754848	Nfya	CCAAT-binding factor, conserved site|CCAAT-binding transcription factor, subunit B	1	0.866497	26.1	5.55	0.0518972	0.376573	-1.16298	0.421117	1.67812	-1.4991	0.203658	-0.342841	0.325451	-1.48225	0.146441	1.86648	0.336768	0.42127	0.0257597	-0.390532	-0.923939
gi6754850	Nfyb	Transcription factor, NFYB/HAP3, conserved site|Transcription factor CBF/NF-Y/archaeal histone|Histone-fold|Transcription factor, CBFA/NFYB, DNA topoisomerase	1	1	26.1	15.6	0.697388	-0.985307	-0.177694	-0.939549	0.631901	0.266904	1.43915	-1.24585	1.01045	-0.118244	-0.210506	2.2347	-0.561564	-0.429595	0.533741	-0.962919	-0.485614
gi114326538	Nfyc	Transcription factor CBF/NF-Y/archaeal histone|Histone-fold	1	1	26.1	0	0.691193	0.242674	-1.42853	1.16934	0.274917	-0.111322	-0.75881	-0.852194	1.46392	-0.761744	-0.715548	1.91398	1.22209	-0.510357	-0.345488	-0.245378	-0.557557
gi198278517	Nkx6-3	Homeobox, conserved site|Helix-turn-helix motif, lambda-like repressor|Homeobox|Homeodomain-like|Homeobox, region	1	1	20.1	18.6	2	2.47487	-0.353553	-0.353553	-0.353553	-0.353553	-0.353553	-0.353553	-0.353553	-3.5	-3.5	-3.5	-3.5	-3.5	-3.5	-3.5	-3.5
gi188497644	Noc3l	CCAAT-binding factor|Nucleolar complex-associated|Nucleolar complex-associated protein 3	0.455733	0.097422	23.1	0	0.613084	1.28696	1.77672	-0.654679	-0.654679	-0.654679	-0.654679	-0.654679	0.209712	1.17958	0.262782	-0.656439	-0.656439	-0.656439	-0.656439	-0.656439	1.83983
gi31981994	Noc4l	CCAAT-binding factor	0.820808	0.241093	23.1	2.55	0.849131	-0.174406	1.52209	-0.821026	-0.544063	0.042316	-1.27921	-0.165923	1.42022	1.37285	0.898438	-0.137391	-0.784019	-0.691956	-1.07004	-0.785355	1.19747
gi134288853	Notch2	EGF-like region, conserved site|EGF-like calcium-binding, conserved site|EGF-like, type 3|Notch domain|EGF-like, type 2|EGF-like calcium-binding|EGF|EGF-like|Notch, NOD domain|Notch, NODP domain|EGF calcium-binding|Ankyrin repeat-containing domain|Notch|EGF-type aspartate/asparagine hydroxylation site|Ankyrin repeat	1	1	0	0	0	-0.353553	-0.353553	-0.353553	-0.353553	-0.353553	-0.353553	-0.353553	2.47487	-0.353553	-0.353553	-0.353553	-0.353553	-0.353553	-0.353553	-0.353553	2.47487
gi161621277	Npas2	PAS|Helix-loop-helix DNA-binding domain|Helix-loop-helix DNA-binding|PAS fold-3|PAS fold|Nuclear translocator|PAC motif	0.131588	0.0108135	20.1	10.05	0.697092	-1.17492	1.03022	0.835055	1.45639	-0.740952	-0.327378	-0.0381323	-1.04028	-0.86247	0.666755	1.94972	0.261059	-0.183734	-1.03196	-0.911465	0.112102
gi6754886	Nr0b2	Nuclear hormone receptor, ligand-binding, core|Nuclear hormone receptor, ligand-binding|Steroid hormone receptor	0.557687	0.133461	23.1	4.05	1.00559	0.102686	1.25519	0.135388	1.02938	-1.8233	0.353779	-0.933904	-0.119219	0.767354	0.63555	1.77856	-0.46773	-1.2749	-0.334273	-0.925162	-0.179397
gi110625908	Nr1d1	Nuclear hormone receptor, ligand-binding, core|Zinc finger, nuclear hormone receptor-type|Nuclear hormone receptor, ligand-binding|Zinc finger, NHR/GATA-type|Vitamin D receptor|Steroid hormone receptor	0.10871	0.00706223	23.1	10.05	0.512593	-0.543323	-0.543323	-0.483045	1.89288	1.30677	-0.543323	-0.543323	-0.543323	-0.605641	-0.605641	0.0569554	2.09742	0.873833	-0.605641	-0.605641	-0.605641
gi254553267	Nr1d2	Nuclear hormone receptor, ligand-binding, core|Zinc finger, nuclear hormone receptor-type|Nuclear hormone receptor, ligand-binding|Zinc finger, NHR/GATA-type|Vitamin D receptor|Steroid hormone receptor	1	0.475841	20.1	10.05	0.204865	-0.614639	-0.518933	1.57626	-0.324916	-0.614639	1.64879	-0.537287	-0.614639	-0.430282	-0.336226	2.45223	-0.363259	-0.430282	-0.0316134	-0.430282	-0.430282
gi6678507	Nr1h2	Nuclear hormone receptor, ligand-binding, core|Zinc finger, nuclear hormone receptor-type|Nuclear hormone receptor, ligand-binding|Zinc finger, NHR/GATA-type|Vitamin D receptor|Steroid hormone receptor	0.455733	0.097422	23.1	2.55	0.914965	-0.976035	2.04496	-0.345421	-0.202593	-0.554705	-0.57749	-0.356594	0.967881	0.409205	1.44794	1.26144	-0.0628079	-0.93676	-0.890448	-1.21251	-0.0160603
gi295148193	Nr1h3	Nuclear hormone receptor, ligand-binding, core|Zinc finger, nuclear hormone receptor-type|Nuclear hormone receptor, ligand-binding|Zinc finger, NHR/GATA-type|Steroid hormone receptor|Thyroid hormone receptor	1	1	20.1	5.55	0.0878625	-0.447242	0.293063	-0.447242	-0.447242	-0.447242	-0.447242	-0.447242	2.39039	-0.385114	-0.156241	-0.385114	-0.385114	-0.385114	-0.385114	-0.385114	2.46692
gi254911035	Nr1h4	Nuclear hormone receptor, ligand-binding, core|Zinc finger, nuclear hormone receptor-type|Nuclear hormone receptor, ligand-binding|Zinc finger, NHR/GATA-type|Vitamin D receptor|Steroid hormone receptor	1	1	20.1	5.55	1.21768	-1.63149	0.934611	0.229853	1.0497	-1.05302	-0.353612	-0.194936	1.01889	-0.703161	0.631791	1.88633	-0.808018	-1.25954	-0.272558	0.0427661	0.482389
gi148536879	Nr1i2	Nuclear hormone receptor, ligand-binding, core|Zinc finger, nuclear hormone receptor-type|Nuclear hormone receptor, ligand-binding|Zinc finger, NHR/GATA-type|Vitamin D receptor|Steroid hormone receptor	1	1	20.1	5.55	0.670484	-0.578744	0.0345622	2.37184	-0.52923	-0.824829	-0.144368	-0.127284	-0.201945	0.494789	0.654121	1.182	-0.294086	-1.94303	0.749359	-0.696683	-0.14647
gi340139037;gi83921568	Nr1i3	Nuclear hormone receptor, ligand-binding, core|Zinc finger, nuclear hormone receptor-type|Nuclear hormone receptor, ligand-binding|Zinc finger, NHR/GATA-type|Vitamin D receptor|Steroid hormone receptor|Thyroid hormone receptor	1	0.536288	23.1	10.05	0.00385749	-0.535969	-0.535969	-0.535969	1.83778	1.37803	-0.535969	-0.535969	-0.535969	-0.538697	-0.538697	-0.538697	1.749	1.48318	-0.538697	-0.538697	-0.538697
gi171846245	Nr2c1	Nuclear hormone receptor, ligand-binding, core|Zinc finger, nuclear hormone receptor-type|Nuclear hormone receptor, ligand-binding|Zinc finger, NHR/GATA-type|Vitamin D receptor|Steroid hormone receptor	0.455733	0.097422	23.1	5.55	0.356816	-1.16874	0.162404	1.22956	-0.15435	1.69253	-0.808773	-0.699373	-0.253251	-0.658966	0.247192	2.32949	-0.299987	-0.577606	-0.318024	-0.743584	0.0214858
gi67906168	Nr2c2	Nuclear hormone receptor, ligand-binding, core|Zinc finger, nuclear hormone receptor-type|Nuclear hormone receptor, ligand-binding|Zinc finger, NHR/GATA-type|Vitamin D receptor|Steroid hormone receptor	0.951353	0.318262	23.1	5.55	0.649737	-0.86135	0.401347	1.7186	0.283232	-1.57751	-0.604565	0.274341	0.365898	-0.501517	0.461433	2.03447	0.0617823	-1.29389	-0.833315	-0.0683754	0.139417
gi111185902	Nr2f1	Nuclear hormone receptor, ligand-binding, core|Zinc finger, nuclear hormone receptor-type|Nuclear hormone receptor, ligand-binding|Zinc finger, NHR/GATA-type|Zinc finger, C4-type, C-terminal domain|Steroid hormone receptor|Transcription factor COUP	1	1	26.1	23.1	0.646811	0.0628801	0.625213	-0.851849	1.41099	-0.851849	-0.851849	1.30831	-0.851849	0.105568	-0.790894	-0.790894	0.295896	-0.790894	1.92171	-0.790894	0.840402
gi45598394	Nr2f2	Nuclear hormone receptor, ligand-binding, core|Zinc finger, nuclear hormone receptor-type|Nuclear hormone receptor, ligand-binding|Zinc finger, NHR/GATA-type|Zinc finger, C4-type, C-terminal domain|Steroid hormone receptor|Transcription factor COUP	1	1	20.1	5.55	0.733601	-0.818183	0.176851	0.219285	2.14588	-1.19185	-0.28606	-0.361514	0.11559	-0.532102	0.138349	1.56861	0.454973	-1.57808	-0.221344	0.944011	-0.774418
gi112807199	Nr2f6	Nuclear hormone receptor, ligand-binding, core|Zinc finger, nuclear hormone receptor-type|Nuclear hormone receptor, ligand-binding|Zinc finger, NHR/GATA-type|Zinc finger, C4-type, C-terminal domain|Steroid hormone receptor|Transcription factor COUP	1	1	26.1	24.6	1.09313	0.25797	1.70009	-0.443092	-1.27161	-0.523224	-0.508464	-0.438546	1.22687	-0.49408	-0.610941	2.35465	-0.0316608	-0.0742773	-0.283542	0.00663498	-0.866781
gi121247453	Nr3c1	Nuclear hormone receptor, ligand-binding, core|Glucocorticoid receptor|Zinc finger, nuclear hormone receptor-type|Nuclear hormone receptor, ligand-binding|Zinc finger, NHR/GATA-type|Steroid hormone receptor	1	1	26.1	23.1	0.896405	1.69602	1.17204	-0.588395	-0.881226	-1.03009	-0.10038	0.375912	-0.643881	0.498995	-1.10533	0.0889334	0.139583	-0.525364	0.145229	-1.18906	1.94702
gi144227212	Nr3c2	Nuclear hormone receptor, ligand-binding, core|Zinc finger, nuclear hormone receptor-type|Nuclear hormone receptor, ligand-binding|Zinc finger, NHR/GATA-type	1	1	0	0	0	-0.353553	-0.353553	-0.353553	2.47487	-0.353553	-0.353553	-0.353553	-0.353553	-0.353553	-0.353553	-0.353553	2.47487	-0.353553	-0.353553	-0.353553	-0.353553
gi14010847;gi229335598	Nr5a2	Nuclear hormone receptor, ligand-binding, core|Zinc finger, nuclear hormone receptor-type|Nuclear hormone receptor, ligand-binding|Zinc finger, NHR/GATA-type|Vitamin D receptor|Steroid hormone receptor|Orphan nuclear receptor Fushi-tarazu factor 1	1	1	20.1	5.55	0.929149	-1.04931	1.42183	0.198282	1.17063	-1.04931	-1.04931	0.496215	-0.139023	-0.959781	0.354234	1.92378	-0.2349	-0.959781	-0.959781	0.469179	0.367046
gi255982546;gi255982551	Nrf1	Nuclear respiratory factor-1, activation binding domain|Nuclear respiratory factor 1, NLS/DNA-binding, dimerisation domain	0.951353	0.318262	23.1	7.05	1.01908	-1.09496	0.300277	1.46472	1.07054	-1.45741	-0.229659	-0.374025	0.320511	-0.769952	1.07765	1.39255	1.08048	-0.487268	-0.450236	-0.934998	-0.908219
gi6680241	Onecut1	Homeobox|Homeodomain protein CUT|Homeodomain-like|Homeodomain-related	0.455733	0.097422	26.1	18.6	0.797232	-0.698431	-0.849338	-0.849338	1.55866	-0.849338	0.278118	0.0537906	1.35588	-0.194208	-0.756121	-0.756121	-0.418819	-0.756121	0.108018	0.607502	2.16587
gi119220568	Onecut2	Homeobox|Homeodomain protein CUT|Homeodomain-like|Homeodomain-related	0.820808	0.241093	20.1	5.55	0.820621	0.667741	-0.0942816	0.424319	1.44111	-1.78737	-0.632419	-0.598428	0.579327	0.188774	0.444597	0.553988	-0.624301	-2.07869	-0.138549	0.401787	1.25239
gi40538836	Onecut3	Homeobox|Homeodomain protein CUT|Homeodomain-like|Homeodomain-related	1	1	0	0	0	-0.353553	-0.353553	-0.353553	-0.353553	2.47487	-0.353553	-0.353553	-0.353553	-0.353553	-0.353553	-0.353553	-0.353553	2.47487	-0.353553	-0.353553	-0.353553
gi7110681	Pbx1	Homeobox, conserved site|Homeobox|PBX|Homeodomain-like|Homeodomain-related	1	1	20.1	17.1	0.711861	1.58728	-0.742658	-0.513959	0.624364	-0.742658	-0.742658	1.27295	-0.742658	-0.611059	-0.611059	-0.611059	0.664673	0.237784	-0.611059	2.15284	-0.611059
gi8567384	Pbx2	Homeobox, conserved site|Homeobox|PBX|Homeodomain-like|Homeodomain-related	1	0.68514	20.1	2.55	0.794463	0.0114116	-0.146316	0.0742918	0.949015	-1.61892	-1.08293	0.343514	1.46993	0.739281	0.3886	-2.16952	-0.73494	0.0719728	0.604815	0.749595	0.350194
gi7949105	Pbx3	Homeobox, conserved site|Homeobox|PBX|Homeodomain-like|Homeodomain-related	0.250532	0.0348464	26.1	24.6	0.563301	0.585776	0.256782	1.66754	-0.577056	-1.51393	-1.00638	0.293083	0.294182	0.740458	1.48616	-0.0641419	0.763342	-1.77537	-0.466276	-0.504655	-0.179522
gi66955886	Pds5b	AT hook, DNA-binding motif|Armadillo-type fold	0.162595	0.0162505	20.1	7.05	0.380918	-0.276391	-0.154095	0.0281584	2.4066	-0.642042	-0.642282	-0.468223	-0.251725	0.116974	0.0820808	0.52315	0.778632	-1.73184	-0.86936	-0.382326	1.48269
gi6679269	Pdx1	Homeobox, conserved site|Homeobox|Homeodomain-like|Homeodomain-related|Homeobox protein, antennapedia type|Homeobox, region	1	1	20.1	18.6	2	2.47487	-0.353553	-0.353553	-0.353553	-0.353553	-0.353553	-0.353553	-0.353553	-3.5	-3.5	-3.5	-3.5	-3.5	-3.5	-3.5	-3.5
gi34368580	Pknox1	Homeobox|Homeodomain-like|Homeodomain-related	1	0.866497	23.1	7.05	0.686342	-0.823779	-0.468609	0.955284	1.56753	-1.38319	-0.680691	0.352649	0.480803	-0.561896	1.31444	1.76983	-0.152735	-0.319266	-0.480564	-1.1283	-0.441516
gi114431256	Pou2f1	Homeobox, conserved site|POU-specific|Octamer-binding transcription factor|Homeobox|Homeodomain-like|Lambda repressor-like, DNA-binding|Homeodomain-related|POU	1	0.775819	23.1	14.1	1.06402	-0.780866	-0.780866	-0.780866	1.48504	-0.780866	0.72389	1.29793	-0.383399	-0.782926	-0.782926	-0.101785	1.89389	-0.782926	1.119	-0.00400342	-0.558325
gi119226249	Pou2f3	Homeobox, conserved site|POU-specific|Octamer-binding transcription factor|Homeobox|Homeodomain-like|Lambda repressor-like, DNA-binding|Homeodomain-related|POU	1	0.536288	23.1	2.55	0.0823422	1.18991	1.97781	-0.527952	-0.527952	-0.527952	-0.527952	-0.527952	-0.527952	0.485996	2.33237	-0.469727	-0.469727	-0.469727	-0.469727	-0.469727	-0.469727
gi164663880	Ppara	Nuclear hormone receptor, ligand-binding, core|Zinc finger, nuclear hormone receptor-type|Nuclear hormone receptor, ligand-binding|Zinc finger, NHR/GATA-type|Steroid hormone receptor|Peroxisome proliferator-activated receptor|Peroxisome proliferator-activated receptor, alpha	0.951353	0.318262	23.1	10.05	0.741973	-1.84474	-0.405657	0.721225	-0.607778	0.595605	0.654839	-0.383282	1.26979	-0.75495	0.00304023	0.905388	1.75408	0.331708	-0.0958289	-1.31372	-0.829719
gi33859590	Ppard	Nuclear hormone receptor, ligand-binding, core|Zinc finger, nuclear hormone receptor-type|Nuclear hormone receptor, ligand-binding|Zinc finger, NHR/GATA-type|Steroid hormone receptor|Peroxisome proliferator-activated receptor|Peroxisome proliferator-activated receptor, beta	0.011151	1.82e-05	23.1	2.55	0.697995	-0.0789525	2.34939	0.170518	-0.374556	-0.70623	-0.70623	-0.543083	-0.110859	0.280884	1.8497	1.10137	-0.435066	-0.918722	-0.812479	-0.645581	-0.420102
gi187960105	Pparg	Nuclear hormone receptor, ligand-binding, core|Zinc finger, nuclear hormone receptor-type|Nuclear hormone receptor, ligand-binding|Zinc finger, NHR/GATA-type|Steroid hormone receptor|Peroxisome proliferator-activated receptor|Peroxisome proliferator-activated receptor, gamma	1	1	20.1	5.55	0.617884	-0.797266	-0.812334	1.49255	0.302192	-1.15413	-0.638912	1.22381	0.384089	-1.09133	1.40054	1.09803	-0.746521	0.224211	-0.854191	-0.822879	0.792141
gi295789156	Prdm16	SET domain|Zinc finger, C2H2-type|Zinc finger, C2H2-type/integrase, DNA-binding|Zinc finger, C2H2-like	0.375508	0.0701602	26.1	21.6	0.797182	0.876273	-0.709079	-0.747553	-0.747553	-0.747553	0.360596	-0.249911	1.96478	2.21599	0.264737	-0.64459	-0.64459	-0.64459	0.481151	-0.434089	-0.594022
gi6679483	Prox1	Homeodomain-like|Homeobox prospero-like	0.820808	0.241093	26.1	18.6	0.634636	-0.139783	-0.357227	-0.690587	1.34942	-1.87579	0.445582	0.763554	0.504833	0.224612	-0.769665	-0.632365	-0.986607	-1.07932	1.44273	0.659096	1.14152
gi70909354	Prrx1	Homeobox, conserved site|Homeobox|Paired-like homeodomain protein, OAR|Homeodomain-like|Homeodomain-related	0.199147	0.023995	20.1	5.55	0.584906	-0.269629	-0.201566	2.23559	0.557553	-0.776324	-0.776324	-0.580452	-0.188847	0.167364	0.060579	0.279849	-0.407385	-1.00539	-1.00539	2.1547	-0.244331
gi293335963	Rara	Nuclear hormone receptor, ligand-binding, core|Zinc finger, nuclear hormone receptor-type|Nuclear hormone receptor, ligand-binding|Steroid hormone receptor|Retinoic acid receptor	1	1	20.1	5.55	0.824189	-1.30215	0.500976	1.4253	-0.506435	-1.25915	0.989642	-0.231569	0.383384	-0.291195	-0.12225	1.94099	-0.747686	-1.34428	0.759449	-0.389856	0.194832
gi45593124	Rarb	Nuclear hormone receptor, ligand-binding, core|Zinc finger, nuclear hormone receptor-type|Nuclear hormone receptor, ligand-binding|Steroid hormone receptor|Retinoic acid receptor	1	1	20.1	5.55	1.00828	-1.47949	0.386129	0.486668	-0.132773	-0.825731	-0.863698	1.33684	1.09205	-0.164629	0.933977	1.14415	-1.35003	-0.939251	-1.04079	0.717337	0.699237
gi112181196	Rarg	Nuclear hormone receptor, ligand-binding, core|Zinc finger, nuclear hormone receptor-type|Nuclear hormone receptor, ligand-binding|Zinc finger, NHR/GATA-type|Steroid hormone receptor|Retinoic acid receptor	1	1	26.1	23.1	0.715098	-1.47962	0.823967	-0.474443	0.437202	-0.893581	-0.490519	1.54817	0.52882	-1.61394	0.702343	-0.568129	1.58661	-0.559444	-0.521579	0.521083	0.453049
gi188528630	Rb1	Retinoblastoma-associated protein, B-box|Retinoblastoma-associated protein, A-box|Cyclin|Cyclin-like|Cyclin-related|Rb C-terminal|Retinoblastoma-associated protein	0.455733	0.097422	20.1	5.55	0.98903	-0.864836	0.0689033	1.8958	0.0751529	-1.1155	-0.966914	0.285379	0.622013	-0.606349	1.84765	0.434886	-0.783621	-0.963814	-0.754439	-0.123972	0.949656
gi170932488	Rbl2	Retinoblastoma-associated protein, B-box|Retinoblastoma-associated protein, A-box|Cyclin|Cyclin-like|Cyclin-related	0.820808	0.241093	26.1	0	0.707991	0.0590278	1.03644	0.257694	-0.159994	-2.17807	0.0358949	-0.0888446	1.03785	0.102226	1.85767	-0.124037	0.652894	0.281126	-1.43241	-0.47934	-0.858123
gi124286785	Rbpj	Cell surface receptor IPT/TIG|p53-like transcription factor, DNA-binding|Immunoglobulin-like fold|Immunoglobulin E-set|Beta-trefoil|LAG1, DNA binding	0.375508	0.0701602	23.1	2.55	0.786873	-0.629167	1.83626	0.849142	-0.971185	-0.781938	-0.886061	0.319835	0.263113	1.75139	0.105255	-0.07004	0.0546065	-1.61141	-0.915173	-0.0070527	0.692426
gi120953068	Repin1	Zinc finger, C2H2-type|Zinc finger, C2H2-type/integrase, DNA-binding|Zinc finger, C2H2-like	0.557687	0.133461	23.1	0	0.782067	0.427894	1.75971	-0.676729	-0.676729	-0.676729	-0.676729	-0.676729	1.19605	1.92426	0.615907	-0.671183	-0.671183	-0.671183	-0.671183	-0.671183	0.815742
gi239916007	Rfx1	DNA-binding RFX|RFX1 transcription activation region|Winged helix-turn-helix transcription repressor DNA-binding	0.455733	0.097422	26.1	0	0.811403	0.101323	1.62607	-0.0219101	0.520724	-1.63243	-1.11858	0.161833	0.362971	0.221386	0.868748	1.50253	0.343656	-1.29326	-1.22946	-0.731652	0.318047
gi6677731	Rfx2	DNA-binding RFX|RFX1 transcription activation region|Winged helix-turn-helix transcription repressor DNA-binding	1	1	26.1	24.6	0.710693	0.243995	0.919667	-0.761077	-0.761077	1.94265	-0.761077	-0.761077	-0.0619995	0.434676	0.273717	-0.588969	-0.588969	2.23645	-0.588969	-0.588969	-0.588969
gi261878533	Rfx3	DNA-binding RFX|RFX1 transcription activation region|Winged helix-turn-helix transcription repressor DNA-binding	0.0395573	0.000604012	23.1	2.55	1.2144	0.731	0.876068	1.5006	-0.413002	-1.43487	-1.02192	-0.387537	0.149671	0.277378	1.55367	0.813117	0.0182287	-1.58033	-0.462508	-0.996948	0.377388
gi71037397	Rfx5	DNA-binding RFX|Winged helix-turn-helix transcription repressor DNA-binding	1	1	20.1	5.55	0.759838	-0.532369	0.549123	0.0636035	1.71902	-1.69534	0.418576	-0.628748	0.10614	-1.0427	0.0931575	2.0622	0.431138	-1.1379	-0.282196	-0.26609	0.142387
gi88703055	Rfx7	DNA-binding RFX|Winged helix-turn-helix transcription repressor DNA-binding	0.10871	0.00706223	23.1	21.6	0.922027	0.909512	1.68502	-1.00749	-1.00749	-1.00749	-0.245432	0.363521	0.309854	-0.235436	0.438412	-0.777238	-0.777238	-0.777238	-0.530075	0.57959	2.07922
gi70980523	Rfxank	Ankyrin repeat-containing domain|DNA-binding, RFXANK|Ankyrin repeat	0.131588	0.0108135	23.1	7.05	1.03038	-0.708477	1.41849	0.728241	1.39566	-0.708477	-0.708477	-0.708477	-0.708477	-0.728929	0.700497	1.76284	0.992357	-0.539978	-0.728929	-0.728929	-0.728929
gi124486604	Rlf	Zinc finger, C2H2-type|Zinc finger, C2H2-like	1	1	20.1	5.55	0.106498	-0.536818	1.81519	-0.536818	-0.536818	-0.536818	-0.536818	-0.536818	1.40572	-0.461513	2.35617	-0.461513	-0.461513	-0.461513	-0.461513	-0.461513	0.412904
gi7305439	Rora	Nuclear hormone receptor, ligand-binding, core|Zinc finger, nuclear hormone receptor-type|Nuclear hormone receptor, ligand-binding|Zinc finger, NHR/GATA-type|Steroid hormone receptor|Nuclear receptor ROR	0.131588	0.0108135	26.1	24.6	0.643103	-0.39979	0.838265	-0.356021	-0.730462	-0.730462	-0.730462	0.00895248	2.09998	0.272689	1.27039	1.60272	-0.905995	-0.905995	-0.905995	-0.521345	0.0935295
gi188536040	Rorc	Nuclear hormone receptor, ligand-binding, core|Zinc finger, nuclear hormone receptor-type|Nuclear hormone receptor, ligand-binding|Zinc finger, NHR/GATA-type|Steroid hormone receptor|Nuclear receptor ROR	1	1	20.1	8.55	2.22e-16	-3.5	-3.5	-3.5	-3.5	-3.5	-3.5	-3.5	-3.5	-0.353553	-0.353553	-0.353553	-0.353553	-0.353553	-0.353553	-0.353553	2.47487
gi295424113	Rreb1	Zinc finger, C2H2-type|Zinc finger, C2H2-type/integrase, DNA-binding|Zinc finger, C2H2-like	1	1	20.1	5.55	0.868444	-0.771378	1.25809	-0.515776	1.28461	-1.47508	-0.0227443	-0.470558	0.712843	-1.0482	1.20542	0.667368	1.12782	-1.158	0.558753	-0.961342	-0.39182
gi161169025;gi161169031	Runx1	p53-like transcription factor, DNA-binding|p53/RUNT-type transcription factor, DNA-binding domain|Acute myeloid leukemia 1 (AML 1)/Runt|Runx inhibition|Acute myeloid leukemia 1 protein (AML 1)/Runt|Transcription factor, Runt-related, RUNX	1	1	0	0	0	-0.353553	-0.353553	-0.353553	-0.353553	2.47487	-0.353553	-0.353553	-0.353553	-0.353553	-0.353553	2.47487	-0.353553	-0.353553	-0.353553	-0.353553	-0.353553
gi84579891	Runx3	p53-like transcription factor, DNA-binding|p53/RUNT-type transcription factor, DNA-binding domain|Acute myeloid leukemia 1 (AML 1)/Runt|Runx inhibition|Acute myeloid leukemia 1 protein (AML 1)/Runt|Transcription factor, Runt-related, RUNX	1	1	20.1	8.55	0.293672	-0.560934	-0.560934	0.749387	2.2009	-0.560934	-0.560934	-0.560934	-0.145619	-0.452261	-0.452261	-0.452261	2.37929	-0.452261	-0.452261	-0.452261	0.334278
gi6755384	Rxra	Nuclear hormone receptor, ligand-binding, core|Zinc finger, nuclear hormone receptor-type|Nuclear hormone receptor, ligand-binding|Retinoid X receptor|Steroid hormone receptor|Protein of unknown function DUF3345	1	0.68514	23.1	10.05	0.385122	-2.23029	0.675066	-0.322062	0.15461	0.666953	-0.136113	0.229262	0.962574	-0.813535	0.402784	0.398284	1.78763	0.684957	-0.750828	-0.449721	-1.25957
gi13489062;gi327315360	Rxrb	Nuclear hormone receptor, ligand-binding, core|Zinc finger, nuclear hormone receptor-type|Nuclear hormone receptor, ligand-binding|Zinc finger, NHR/GATA-type|Retinoid X receptor|Steroid hormone receptor	0.455733	0.097422	20.1	8.55	0.998565	-0.694987	1.00433	0.723273	1.74733	-0.694987	-0.694987	-0.694987	-0.694987	-0.688911	1.735	1.13362	0.575946	-0.688911	-0.688911	-0.688911	-0.688911
gi228480295	Rxrg	Nuclear hormone receptor, ligand-binding, core|Zinc finger, nuclear hormone receptor-type|Nuclear hormone receptor, ligand-binding|Retinoid X receptor|Steroid hormone receptor|Protein of unknown function DUF3345	0.951353	0.318262	26.1	2.55	0.396684	-0.964815	1.6153	-0.218577	0.64051	-0.668542	-0.730357	-0.828789	1.15527	-0.137937	1.07246	0.254736	1.44504	-0.602108	-1.327	-1.16057	0.455381
gi349732163	Sall2	Zinc finger, C2H2-type|Zinc finger, C2H2-like	0.441251	0.0837911	0	0	0	-0.353553	-0.353553	-0.353553	2.47487	-0.353553	-0.353553	-0.353553	-0.353553	-0.786297	-0.786297	0.599619	-0.307889	1.39933	1.45413	-0.786297	-0.786297
gi254675249	Smad3	SMAD domain, Dwarfin-type|MAD homology 1, Dwarfin-type|SMAD/FHA domain|MAD homology, MH1|SMAD domain-like|Dwarfin	1	1	0	0	0	-0.353553	-0.353553	-0.353553	-0.353553	-0.353553	-0.353553	2.47487	-0.353553	-0.353553	-0.353553	-0.353553	-0.353553	-0.353553	-0.353553	2.47487	-0.353553
gi31543224	Smad4	SMAD domain, Dwarfin-type|MAD homology 1, Dwarfin-type|SMAD/FHA domain|MAD homology, MH1|SMAD domain-like|Dwarfin	1	1	20.1	5.55	0.0622351	-0.399993	-0.399993	-0.0570289	-0.399993	-0.399993	-0.399993	-0.399993	2.45699	-0.488007	-0.488007	0.662649	-0.488007	-0.488007	-0.488007	-0.488007	2.26539
gi40254124	Smarca5	SNF2-related|SANT, DNA-binding|DNA/RNA helicase, C-terminal|Homeodomain-like|DEAD-like helicase, N-terminal|Helicase, superfamily 1/2, ATP-binding domain|ATPase, nucleosome remodelling ISWI, HAND domain|SLIDE|SANT, eukarya	0.0259466	0.000187288	26.1	24.6	0.922709	0.97378	1.33946	0.112224	0.0249865	-1.85603	-0.339446	-0.698369	0.443387	1.45166	1.12159	0.653356	-0.688933	-1.14546	-0.832339	-0.814544	0.25467
gi112421097	Smarcc1	Chromo domain|SANT, DNA-binding|BRCT|SWIRM|Homeodomain-like|Myb, DNA-binding|SANT, eukarya	0.131588	0.0108135	23.1	0	0.407044	2.2925	0.389695	-0.183003	-0.663615	-0.663615	-0.487342	-0.663615	-0.0210057	2.05635	0.0141334	0.11997	-0.94305	-0.562759	-0.431177	-0.94305	0.689577
gi37718972	Smarcc2	Chromo domain|SANT, DNA-binding|BRCT|SWIRM|Homeodomain-like|Myb, DNA-binding|SANT, eukarya	0.199147	0.023995	26.1	0	0.766922	0.400307	2.08084	-0.863693	-0.184682	-0.620214	-0.718197	-0.689391	0.595033	1.75861	1.36151	-0.157029	-0.174208	-0.580699	-0.888439	-0.684153	-0.635592
gi10181166	Smarce1	High mobility group, HMG1/HMG2|High mobility group, superfamily	1	1	23.1	7.05	0.732367	-1.54409	0.107252	0.366372	1.5934	-1.16177	-0.210484	0.127651	0.72167	-0.909221	0.0415072	1.44811	1.55277	-0.134368	-0.919627	-0.8693	-0.209865
gi124244106	Sox18	High mobility group, HMG1/HMG2|High mobility group, superfamily|Protein of unknown function DUF3547	1	1	0	0	0	-0.353553	-0.353553	-0.353553	-0.353553	-0.353553	-0.353553	-0.353553	2.47487	-0.353553	-0.353553	-0.353553	-0.353553	-0.353553	-0.353553	-0.353553	2.47487
gi165932306;gi341926308	Sox5	High mobility group, HMG1/HMG2|High mobility group, superfamily	1	1	0	0	0	-0.353553	-0.353553	2.47487	-0.353553	-0.353553	-0.353553	-0.353553	-0.353553	-0.353553	-0.353553	2.47487	-0.353553	-0.353553	-0.353553	-0.353553	-0.353553
gi70980557	Sox6	High mobility group, HMG1/HMG2|High mobility group, superfamily	1	1	20.1	8.55	2	-3.5	-3.5	-3.5	-3.5	-3.5	-3.5	-3.5	-3.5	-0.353553	-0.353553	2.47487	-0.353553	-0.353553	-0.353553	-0.353553	-0.353553
gi165932321	Sox9	High mobility group, HMG1/HMG2|High mobility group, superfamily|Sox developmental protein N-terminal	0.0511989	0.00103762	26.1	24.6	0.894037	0.78474	0.770093	-0.479619	-0.951364	-0.951364	-0.951364	1.6843	0.0945766	1.49839	1.459	0.177668	-0.881372	-0.881372	-0.881372	-0.51346	0.022522
gi27753981	Srebf1	Helix-loop-helix DNA-binding domain|Helix-loop-helix DNA-binding	0.455733	0.097422	23.1	18.6	0.742061	-0.785142	0.847531	-0.85658	-0.499159	-1.35682	1.23583	1.10335	0.310986	-0.315925	-0.431072	-0.676101	-1.25904	-0.650712	0.741421	1.70875	0.88268
gi73661204	Srebf2	Helix-loop-helix DNA-binding domain|Helix-loop-helix DNA-binding	0.10871	0.00706223	23.1	2.55	0.878391	0.0985583	1.83714	-0.0684198	0.60373	-1.04764	-0.88799	-1.04764	0.512262	1.02818	1.99404	-0.463949	-0.182313	-0.856717	-0.455277	-0.856717	-0.207248
gi10048414	Srf	Transcription factor, MADS-box	1	0.68514	20.1	4.05	0.948612	0.857529	0.528295	1.472	-1.18867	-0.485863	0.467053	-1.36823	-0.282122	1.45183	1.00216	-0.813246	-0.185749	-1.67582	0.0282146	0.523088	-0.330479
gi209862973	Ssrp1	High mobility group, HMG1/HMG2|High mobility group, superfamily|Structure-specific recognition protein	1	0.610714	26.1	0	0.213065	2.11285	0.315099	-0.976421	0.450682	-0.446197	-0.976421	-0.160465	-0.319123	2.11431	0.393717	-0.628267	0.633304	-0.628267	-0.628267	-0.628267	-0.628267
gi328887938	Stat1	SH2 motif|p53-like transcription factor, DNA-binding|EF-hand-like domain|STAT transcription factor, DNA-binding, subdomain|STAT transcription factor, protein interaction|STAT transcription factor, all-alpha|STAT transcription factor, DNA-binding|STAT transcription factor, coiled coil|STAT transcription factor, core	0.199147	0.023995	23.1	21.6	0.21609	2.45952	-0.267897	-0.437564	-0.437564	-0.437564	-0.437564	-0.131967	-0.309399	1.59183	-0.556633	-0.625343	-0.625343	-0.625343	-0.625343	-0.137885	1.60406
gi22094115	Stat3	SH2 motif|p53-like transcription factor, DNA-binding|EF-hand-like domain|STAT transcription factor, DNA-binding, subdomain|STAT transcription factor, protein interaction|STAT transcription factor, all-alpha|STAT transcription factor, DNA-binding|STAT transcription factor, coiled coil|STAT transcription factor, core	0.199147	0.023995	26.1	0	0.521035	2.2969	0.234815	-0.048813	0.092517	-0.643854	-0.643854	-0.643854	-0.643854	2.2669	0.117527	0.295584	-0.0272672	-0.663185	-0.663185	-0.663185	-0.663185
gi6755672	Stat5a	SH2 motif|p53-like transcription factor, DNA-binding|EF-hand-like domain|STAT transcription factor, DNA-binding, subdomain|STAT transcription factor, protein interaction|STAT transcription factor, all-alpha|STAT transcription factor, DNA-binding|STAT transcription factor, coiled coil|STAT transcription factor, core	1	1	23.1	21.6	0.554937	-0.338476	1.20569	-0.613934	-0.531706	-0.621711	1.9563	-0.508769	-0.547394	0.168921	1.55666	-0.747062	-0.690105	-0.747062	1.5232	-0.718091	-0.346461
gi165932368	Stat5b	SH2 motif|p53-like transcription factor, DNA-binding|EF-hand-like domain|STAT transcription factor, DNA-binding, subdomain|STAT transcription factor, protein interaction|STAT transcription factor, all-alpha|STAT transcription factor, DNA-binding|STAT transcription factor, coiled coil|STAT transcription factor, core	1	0.68514	23.1	21.6	0.332648	-0.467688	0.434966	-0.602028	-0.731294	-0.785509	1.19684	-0.785509	1.74022	-0.275462	-0.109185	-0.501014	-0.581848	-0.590761	0.295933	-0.590761	2.3531
gi128485774	Stat6	SH2 motif|p53-like transcription factor, DNA-binding|EF-hand-like domain|STAT transcription factor, DNA-binding, subdomain|STAT transcription factor, protein interaction|STAT transcription factor, all-alpha|STAT transcription factor, DNA-binding|STAT transcription factor, coiled coil|STAT transcription factor, core	1	1	20.1	18.6	2	-0.353553	-0.353553	-0.353553	-0.353553	-0.353553	-0.353553	2.47487	-0.353553	-3.5	-3.5	-3.5	-3.5	-3.5	-3.5	-3.5	-3.5
gi298676444	Tada2b	Zinc finger, ZZ-type|SANT, DNA-binding|Homeodomain-like|Myb, DNA-binding|SANT, eukarya|Transcriptional adaptor 2	1	1	20.1	5.55	0.868528	-1.10204	0.857921	-0.350679	0.49275	-1.18297	-0.824967	1.48957	0.620411	-1.11375	1.49971	0.403317	0.167863	-1.69447	-0.100516	0.210033	0.627814
gi6755716	Tal1	Helix-loop-helix DNA-binding domain|Helix-loop-helix DNA-binding	1	1	0	0	0	-3.5	-3.5	-3.5	-3.5	-3.5	-3.5	-3.5	-3.5	-3.5	-3.5	-3.5	-3.5	-3.5	-3.5	-3.5	-3.5
gi172073171	Tbp	Transcription factor TFIID, C-terminal/DNA glycosylase, N-terminal|Beta2-adaptin/TATA-box binding, C-terminal|TATA-box binding	0.0739632	0.00283368	23.1	4.05	1.12335	0.120696	1.69319	0.767082	0.31233	-0.88231	-0.0758541	-1.59045	-0.344691	1.0395	0.51292	1.3903	-0.487752	-1.56289	-0.723355	-0.587065	0.418341
gi120407039	Tbx2	Transcription factor, T-box, conserved site|p53-like transcription factor, DNA-binding|Transcription factor, T-box|Transcription factor, Brachyury	1	0.68514	23.1	5.55	1.18327	1.24641	-0.721093	1.00061	1.35845	-0.721093	-0.721093	-0.721093	-0.721093	0.041233	-0.624482	1.9289	1.15228	-0.624482	-0.624482	-0.624482	-0.624482
gi10048418	Tbx20	Transcription factor, T-box, conserved site|p53-like transcription factor, DNA-binding|Transcription factor, T-box	1	1	0	0	0	-0.353553	-0.353553	-0.353553	2.47487	-0.353553	-0.353553	-0.353553	-0.353553	-0.353553	-0.353553	-0.353553	2.47487	-0.353553	-0.353553	-0.353553	-0.353553
gi38327623	Tbx3	Transcription factor, T-box, conserved site|p53-like transcription factor, DNA-binding|Transcription factor, T-box	1	1	26.1	8.55	0.58921	-1.14658	1.19643	-0.430887	1.51145	-1.0546	0.36828	0.245581	-0.689679	-0.104481	-0.391535	2.28068	-0.449677	-0.70442	-0.357635	0.484315	-0.757244
gi359718983	Tcf12	Helix-loop-helix DNA-binding domain|Helix-loop-helix DNA-binding	1	0.536288	23.1	4.05	0.72488	-0.460114	-0.117789	1.66387	0.0802258	-0.84378	-0.84378	1.36515	-0.84378	0.840159	1.1373	1.11328	-0.0804554	-1.10487	-1.10487	0.304323	-1.10487
gi111185898	Tcf15	Helix-loop-helix DNA-binding domain|Helix-loop-helix DNA-binding	1	1	20.1	18.6	2.22e-16	-0.353553	-0.353553	2.47487	-0.353553	-0.353553	-0.353553	-0.353553	-0.353553	-3.5	-3.5	-3.5	-3.5	-3.5	-3.5	-3.5	-3.5
gi166706889	Tcf20	Zinc finger, PHD-type	0.0584366	0.0017359	23.1	2.55	1.0769	0.923808	1.41518	0.958025	0.0217704	-1.02802	-1.02802	-1.02802	-0.234729	-0.0481026	1.17372	0.242029	-0.68817	-0.813588	-0.813588	-0.813588	1.76129
gi6755732	Tcf21	Helix-loop-helix DNA-binding domain|Helix-loop-helix DNA-binding	0.943256	0.279677	20.1	7.05	0.549711	-0.857126	0.416483	0.246494	1.34366	-0.857126	-0.857126	-0.857126	1.42187	-0.530915	1.93561	-0.530915	-0.530915	-0.530915	-0.530915	-0.530915	1.24988
gi87044903	Tcf7l1	High mobility group, HMG1/HMG2|High mobility group, superfamily|CTNNB1 binding, N-teminal	1	1	26.1	13.05	0.472526	-0.498967	-0.21681	-0.728305	-0.315799	2.01072	-0.59387	1.07134	-0.728305	-0.2942	-0.432042	-0.644054	-0.523892	1.04302	-0.559482	2.0547	-0.644054
gi218931186;gi218931198	Tcf7l2	High mobility group, HMG1/HMG2|High mobility group, superfamily|CTNNB1 binding, N-teminal	0.0584366	0.0017359	23.1	5.55	1.1881	0.348687	0.81016	0.884663	1.01416	-1.48056	-0.153513	-1.48056	0.0569645	0.0616106	1.09113	1.01539	0.667008	-1.41225	-0.418075	-1.41225	0.407438
gi262205246;gi6678275	Tead1	TEA/ATTS|Transcriptional enhancer factor	1	0.866497	20.1	5.55	1.22366	-0.71578	0.877647	1.44973	-0.71578	-0.71578	-0.71578	-0.71578	1.25153	-0.717152	1.01473	1.50194	-0.717152	-0.717152	-0.717152	-0.717152	1.06909
gi323637458	Tead3	TEA/ATTS|Transcriptional enhancer factor	1	1	20.1	5.55	1.08776	-1.32964	0.681101	0.768492	0.290475	-1.02644	-1.15532	0.624854	1.14648	-1.23521	0.920499	1.43272	0.0810827	-0.987931	-0.906914	-0.165514	0.861266
gi226958409;gi8394435	Tef	Basic-leucine zipper (bZIP) transcription factor|Basic leucine zipper	0.951353	0.318262	23.1	11.55	0.0281647	-0.497964	-0.497964	-0.497964	0.769753	2.21803	-0.497964	-0.497964	-0.497964	-0.524518	-0.524518	-0.524518	1.12795	2.01916	-0.524518	-0.524518	-0.524518
gi133904140	Terf2	SANT, DNA-binding|Homeodomain-like|Homeodomain-related|Telomere repeat-binding factor, dimerisation domain|Myb, DNA-binding|HTH transcriptional regulator, Myb-type, DNA-binding|Telomeric repeat-binding factor 1, Pin2	0.307779	0.0498154	26.1	23.1	0.237685	-0.0120025	-0.394207	0.0332671	0.0299687	-1.3458	-0.472539	-0.0311823	2.19249	0.44666	-0.392685	1.42743	-0.830632	-1.13728	-0.553811	-0.422582	1.46291
gi160948575	Terf2ip	Homeodomain-like|Homeodomain-related|Rap1 Myb	0.951353	0.318262	26.1	23.1	0.145794	-0.391862	-0.247431	-0.441227	-0.278887	-0.441227	-0.441227	-0.222653	2.46451	-0.365528	-0.217798	-0.154945	-0.293072	-0.543393	-0.543393	-0.332923	2.45105
gi6678303	Tfam	High mobility group, HMG1/HMG2|High mobility group, superfamily	1	0.68514	23.1	21.6	0.371222	0.493307	-0.854542	0.643352	-0.0621744	-1.40645	1.43572	-1.00159	0.752373	0.178905	1.24476	-1.33749	-1.08581	-0.412221	-0.35986	0.346519	1.4252
gi13626034	Tfap4	Helix-loop-helix DNA-binding domain|Helix-loop-helix DNA-binding	0.691615	0.180488	23.1	5.55	1.0307	0.390032	-0.303787	0.682212	1.80223	-0.263546	-1.61217	-0.0904578	-0.604514	0.813947	0.499516	1.00686	1.26935	-1.14782	-0.946123	-0.491272	-1.00447
gi15628025	Tfcp2	CP2 transcription factor|Sterile alpha motif homology	0.691615	0.180488	23.1	2.55	0.8367	-0.517954	2.00638	0.169957	0.433794	-1.13984	-1.01294	-0.254282	0.314877	-0.180865	1.02607	1.91377	-0.431411	-1.30174	-0.285242	-0.281635	-0.458946
gi134053939	Tfcp2l1	CP2 transcription factor|Sterile alpha motif homology	1	1	26.1	13.05	0.708845	-0.520047	0.608898	-0.598906	1.59763	-1.1492	0.796871	0.413962	-1.1492	-0.468193	1.52749	0.590775	-0.072101	-1.27331	0.921109	0.0475506	-1.27331
gi6678305	Tfdp1	Transcription factor E2F/dimerisation partner (TDP)|Winged helix-turn-helix transcription repressor DNA-binding|Transcription factor DP, C-terminal|Transcription factor DP|Transcription factor DP, subgroup	0.455733	0.097422	26.1	24.6	0.916941	0.961023	0.910722	0.438086	-1.08717	-1.86612	0.0287545	-0.00965279	0.624361	0.109728	-0.687661	1.45125	-0.261567	-0.279159	-1.5548	-0.129936	1.35215
gi296040465;gi296040467	Tfdp2	Transcription factor E2F/dimerisation partner (TDP)|Winged helix-turn-helix transcription repressor DNA-binding|Transcription factor DP, C-terminal|Transcription factor DP|Transcription factor DP, subgroup	1	1	23.1	18.6	0.920784	0.241469	-1.328	0.290652	-1.328	-0.22033	1.57669	-0.116766	0.884277	0.241648	-1.53592	0.866553	-1.53592	0.381214	1.098	0.288749	0.195669
gi157384992	Tfe3	Helix-loop-helix DNA-binding domain|Helix-loop-helix DNA-binding|Protein of unknown function DUF3371	0.131588	0.0108135	23.1	5.55	1.0084	0.0703512	0.628255	0.436084	1.99165	-0.781585	-0.781585	-0.781585	-0.781585	0.459767	0.824837	1.76444	0.343372	-0.848103	-0.848103	-0.848103	-0.848103
gi239835748	Tfeb	Helix-loop-helix DNA-binding domain|Helix-loop-helix DNA-binding|Protein of unknown function DUF3371	0.820808	0.241093	20.1	5.55	1.31058	-0.912836	1.04543	0.813888	0.940611	-1.45857	-1.05621	0.105708	0.521978	0.559797	0.496977	1.62097	-0.873036	-1.48235	0.362339	-0.835734	0.151036
gi13654264	Tfec	Helix-loop-helix DNA-binding domain|Helix-loop-helix DNA-binding|Protein of unknown function DUF3371	1	1	26.1	18.6	0.516467	-0.613244	-0.613244	0.859133	-0.613244	-0.613244	0.117151	-0.613244	2.08993	-0.585053	-0.585053	0.483862	-0.585053	-0.585053	0.202314	-0.585053	2.23909
gi255760005	Tgif1	Homeobox|Homeodomain-like|Homeodomain-related	1	1	20.1	8.55	2.22e-16	-3.5	-3.5	-3.5	-3.5	-3.5	-3.5	-3.5	-3.5	-0.353553	-0.353553	-0.353553	-0.353553	-0.353553	-0.353553	2.47487	-0.353553
gi30017357	Thra	Nuclear hormone receptor, ligand-binding, core|Zinc finger, nuclear hormone receptor-type|Nuclear hormone receptor, ligand-binding|Zinc finger, NHR/GATA-type|Steroid hormone receptor|Thyroid hormone receptor	0.088994	0.00452135	23.1	2.55	1.04474	1.10617	0.833331	0.72429	0.295118	-1.70876	-0.0411986	-1.24397	0.0350149	0.996606	1.76639	0.0803199	-1.22014	-0.460529	-0.355255	-1.0067	0.199305
gi164663877	Thrb	Nuclear hormone receptor, ligand-binding, core|Zinc finger, nuclear hormone receptor-type|Nuclear hormone receptor, ligand-binding|Zinc finger, NHR/GATA-type|Steroid hormone receptor|Thyroid hormone receptor	0.951353	0.318262	20.1	7.05	1.03849	-1.29982	0.904038	0.717985	1.24599	-0.564602	-1.3111	-0.258659	0.566156	-0.355959	0.569741	2.04009	-0.980292	-0.654006	-0.832313	-0.269558	0.482295
gi149408148	Tox2	High mobility group, HMG1/HMG2|High mobility group, superfamily	1	1	0	0	0	-3.5	-3.5	-3.5	-3.5	-3.5	-3.5	-3.5	-3.5	-0.353553	-0.353553	-0.353553	-0.353553	-0.353553	2.47487	-0.353553	-0.353553
gi170932534	Tox3	High mobility group, HMG1/HMG2, subgroup|High mobility group, HMG1/HMG2|High mobility group, superfamily	0.951353	0.318262	23.1	8.55	0.0613332	-0.478175	-0.478175	0.564934	2.30411	-0.478175	-0.478175	-0.478175	-0.478175	-0.536	-0.536	1.37899	1.83701	-0.536	-0.536	-0.536	-0.536
gi166706895	Tox4	High mobility group, HMG1/HMG2, subgroup|High mobility group, HMG1/HMG2|High mobility group, superfamily	0.0584366	0.0017359	23.1	0	1.13572	1.65616	0.938793	-0.847171	-0.847171	-0.847171	-0.847171	0.0886412	0.705086	1.51008	0.60736	-0.900857	-0.900857	-0.900857	-0.900857	0.759055	0.726932
gi160420123	Tshz2	Homeobox|Zinc finger, C2H2-type|Zinc finger, C2H2-like	1	1	20.1	8.55	2	-3.5	-3.5	-3.5	-3.5	-3.5	-3.5	-3.5	-3.5	-0.353553	-0.353553	-0.353553	2.47487	-0.353553	-0.353553	-0.353553	-0.353553
gi111154070	Ttf1	SANT, DNA-binding|MYB-like|Myb transcription factor	0.131588	0.0108135	26.1	24.6	0.979585	0.897672	0.157159	-0.522344	-1.13332	-1.3671	1.14373	-0.328004	1.15221	0.449093	1.9567	0.459234	-0.0950745	-1.28179	-0.354705	-0.978158	-0.155306
gi11230782	Tub	Tubby, C-terminal, conserved site|Tubby, C-terminal|Tubby, N-terminal	1	1	0	0	0	2.47487	-0.353553	-0.353553	-0.353553	-0.353553	-0.353553	-0.353553	-0.353553	2.47487	-0.353553	-0.353553	-0.353553	-0.353553	-0.353553	-0.353553	-0.353553
gi134032032	Ubp1	CP2 transcription factor|Sterile alpha motif homology	1	1	20.1	5.55	0.896529	-0.908877	1.62503	0.115534	0.92896	-1.31203	-0.854821	0.450355	-0.044148	-1.31211	1.01147	1.81912	0.259526	-0.528921	-0.378086	-0.239673	-0.63133
gi113205053;gi113205057	Ubtf	High mobility group, HMG1/HMG2|High mobility group, superfamily	1	0.415393	23.1	14.1	0.100646	-0.436314	-0.436314	-0.436314	-0.436314	0.206419	2.41147	-0.436314	-0.436314	-0.531204	-0.531204	-0.531204	-0.531204	1.25616	1.93106	-0.531204	-0.531204
gi6678521	Usf1	Helix-loop-helix DNA-binding domain|Helix-loop-helix DNA-binding	1	1	26.1	0	0.956018	-0.243074	1.33503	0.575017	0.182774	-1.49237	-0.879719	-0.649073	1.17141	-0.830441	-0.625582	2.07914	-0.355924	0.93978	-0.642946	-0.198757	-0.365273
gi6755945	Usf2	Helix-loop-helix DNA-binding domain|Helix-loop-helix DNA-binding	1	1	26.1	4.05	0.650619	-0.416499	-0.0361297	1.29131	0.488844	-1.33661	0.203678	1.14202	-1.33661	-0.366777	0.261244	1.70644	0.370815	-1.31672	0.155752	0.505976	-1.31672
gi31543944	Vdr	Nuclear hormone receptor, ligand-binding, core|Zinc finger, nuclear hormone receptor-type|Nuclear hormone receptor, ligand-binding|Zinc finger, NHR/GATA-type|Vitamin D receptor|Steroid hormone receptor	1	1	0	0	0	2.47487	-0.353553	-0.353553	-0.353553	-0.353553	-0.353553	-0.353553	-0.353553	2.47487	-0.353553	-0.353553	-0.353553	-0.353553	-0.353553	-0.353553	-0.353553
gi117414176	Vezf1	Zinc finger, C2H2-type|Zinc finger, C2H2-type/integrase, DNA-binding|Zinc finger, C2H2-like	1	1	26.1	20.1	0.935956	1.28864	-0.78977	-1.37568	1.01278	-1.0178	0.5103	0.650589	-0.279049	1.07154	1.15422	-0.646093	0.183105	-0.0388352	0.79785	-0.906773	-1.61502
gi294979205;gi46909563	Wiz	Zinc finger, C2H2-type|Zinc finger, C2H2-like	1	1	26.1	21.6	0.682976	-0.361262	-0.43554	-0.606094	0.937344	-1.16158	-0.640416	1.87659	0.390953	-0.872141	-0.517588	1.53193	0.431363	-1.70537	0.216051	0.278546	0.637212
gi13775156	Xbp1	Basic-leucine zipper (bZIP) transcription factor|Basic leucine zipper	1	1	23.1	20.1	0.330632	2.10687	-0.456127	-0.726788	0.640759	-0.611026	0.379986	-0.606883	-0.726788	2.42909	-0.177867	-0.606516	-0.366912	-0.39545	-0.177409	-0.0984183	-0.606516
gi113205059	Ybx1	Cold-shock conserved site|Cold-shock protein, DNA-binding|Cold shock protein|Nucleic acid-binding, OB-fold|Nucleic acid-binding, OB-fold-like	0.455733	0.097422	23.1	14.1	0.753036	0.027226	-1.31986	1.50614	-0.230392	-0.30996	1.4038	-0.158323	-0.918633	-1.24046	-0.538132	-0.478249	1.1431	1.29287	0.42055	0.596841	-1.19653
gi13386064	Yeats4	YEATS	1	0.536288	23.1	0	0.363723	1.23945	1.09547	-0.894179	1.10216	-1.04102	-0.795635	-0.729461	0.0232164	0.157278	-0.0136568	-0.253314	0.00842602	-1.27643	0.174894	-0.90319	2.106
gi31982421	Yy1	Zinc finger, C2H2-type|Zinc finger, C2H2-type/integrase, DNA-binding|Zinc finger, C2H2-like|Transcription factor yin/yang	1	1	26.1	4.05	0.889044	1.31907	0.445968	-1.14793	1.36545	-1.22097	-0.238861	-0.573236	0.0505148	-1.18769	0.530147	1.45312	-1.19067	0.41188	-0.36712	-0.665467	1.0158
gi84794629	Zbtb16	BTB/POZ-like|Zinc finger, C2H2-type|BTB/POZ fold|BTB/POZ|Zinc finger, C2H2-type/integrase, DNA-binding|Zinc finger, C2H2-like	1	0.415393	23.1	0	0.0215862	2.17048	-0.506224	-0.506224	-0.506224	-0.506224	-0.506224	-0.506224	0.866864	1.40342	-0.536751	-0.536751	-0.536751	-0.536751	-0.536751	-0.536751	1.81709
gi226423893	Zbtb2	BTB/POZ-like|Zinc finger, C2H2-type|BTB/POZ fold|BTB/POZ|Zinc finger, C2H2-type/integrase, DNA-binding|Zinc finger, C2H2-like	1	1	26.1	20.1	0.81534	1.63207	-0.408991	-1.19205	-0.740712	0.464816	0.573894	0.729883	-1.05891	1.85259	0.911942	-0.643498	-1.26795	0.166347	-0.287115	0.0438594	-0.776174
gi257196203;gi257196201	Zbtb20	BTB/POZ-like|Zinc finger, C2H2-type|BTB/POZ fold|BTB/POZ|Zinc finger, C2H2-type/integrase, DNA-binding|Zinc finger, C2H2-like	1	1	26.1	4.05	1.18901	0.87262	0.894562	0.174463	0.544631	-1.16669	1.01378	-1.16669	-1.16669	0.580929	0.614643	0.880456	0.225874	-1.1624	1.18531	-1.1624	-1.1624
gi117606328	Zbtb44	BTB/POZ-like|Zinc finger, C2H2-type|BTB/POZ fold|BTB/POZ|Zinc finger, C2H2-type/integrase, DNA-binding|Zinc finger, C2H2-like	1	1	20.1	10.05	0.070342	-0.353553	-0.353553	-0.353553	2.47487	-0.353553	-0.353553	-0.353553	-0.353553	-0.453032	2.3775	-0.453032	0.340694	-0.453032	-0.453032	-0.453032	-0.453032
gi117647238	Zbtb7a	BTB/POZ-like|Zinc finger, C2H2-type|BTB/POZ fold|BTB/POZ|Zinc finger, C2H2-type/integrase, DNA-binding|Zinc finger, C2H2-like	1	1	26.1	11.55	0.728035	-0.938155	0.09191	-0.195181	0.502296	-0.938155	0.451554	1.96389	-0.938155	-1.06084	1.38231	1.2519	0.205077	-1.06084	0.321401	0.0218162	-1.06084
gi47059087	Zbtb7b	BTB/POZ-like|Zinc finger, C2H2-type|BTB/POZ fold|BTB/POZ|Zinc finger, C2H2-type/integrase, DNA-binding|Zinc finger, C2H2-like	0.691615	0.180488	26.1	2.55	0.822923	1.40851	1.32785	-1.20154	0.308411	-0.533021	-1.19294	-0.0595466	-0.0577211	-0.575232	0.0793524	1.95511	0.586714	0.46819	-1.07907	-0.514031	-0.921034
gi110225364	Zfhx3	Homeobox, conserved site|Homeobox|Zinc finger, U1-type|Zinc finger, C2H2-type|Homeodomain-like|Homeodomain-related|Zinc finger, C2H2-type/integrase, DNA-binding|Zinc finger, C2H2-like	1	1	20.1	5.55	0.815489	-0.853134	-0.160501	-0.366864	1.46882	-1.31522	-0.650981	0.801813	1.07606	-1.22734	1.50685	0.680775	-0.280099	-1.12217	0.148189	-0.676745	0.970535
gi125656178	Zfhx4	Homeobox, conserved site|Homeobox|Zinc finger, U1-type|Zinc finger, C2H2-type|Homeodomain-like|Homeodomain-related|Zinc finger, C2H2-type/integrase, DNA-binding|Zinc finger, C2H2-like	1	0.415393	0	0	0	-0.479898	0.581576	2.29782	-0.479898	-0.479898	-0.479898	-0.479898	-0.479898	-0.388055	-0.136971	2.4653	-0.388055	-0.388055	-0.388055	-0.388055	-0.388055
gi113205067	Zfx	Transcriptional activator, Zfx / Zfy domain|Zinc finger, C2H2-type|Zinc finger, C2H2-type/integrase, DNA-binding|Zinc finger, C2H2-like	1	1	26.1	18.6	1.14831	-0.798253	-1.10013	0.739052	-0.626747	-0.869433	1.43987	0.0397164	1.17592	0.668021	0.0892011	-0.839195	-1.03094	1.96384	-0.938937	-0.0911846	0.179193
gi109627663	Zhx1	Homeobox|Zinc finger, C2H2-type|Homeodomain-like|Homeodomain-related|Zinc finger, C2H2-like	1	1	20.1	5.55	0.666131	-0.520906	1.6723	-0.54165	0.581377	-1.69286	0.0238111	0.639047	-0.161116	-1.08646	1.12763	1.22654	0.185582	-1.43365	-0.306182	-0.496688	0.783218
gi40789094	Zhx2	Homeobox|Zinc finger, C2H2-type|Homeodomain-like|Homeodomain-related|Zinc finger, C2H2-like	0.307779	0.0498154	20.1	18.6	0.949394	0.820984	0.531159	-1.40178	0.0269039	-0.864949	-0.869722	1.59611	0.161299	-0.429597	-1.80894	-0.50011	-0.332314	1.01033	1.38389	0.244252	0.432485
gi40254321	Zhx3	Homeobox|Homeodomain-like|Homeodomain-related|Zinc finger, C2H2-like	0.088994	0.00452135	23.1	20.1	0.777473	1.03431	0.899269	-1.05411	-0.920423	-1.03569	-0.202264	1.42426	-0.145357	-0.19148	0.579916	-1.19592	-1.25204	-0.839743	0.971851	1.21077	0.71664
gi68510029	Zkscan1	Krueppel-associated box|Transcription regulator SCAN|Zinc finger, C2H2-type|Zinc finger, C2H2-type/integrase, DNA-binding|Zinc finger, C2H2-like	1	1	20.1	8.55	2	-3.5	-3.5	-3.5	-3.5	-3.5	-3.5	-3.5	-3.5	-0.353553	-0.353553	-0.353553	2.47487	-0.353553	-0.353553	-0.353553	-0.353553
gi257196177	Znf512b	Zinc finger, C2H2-type|Zinc finger, C2H2-like	0.162595	0.0162505	23.1	4.05	0.878973	-0.103395	1.5572	-0.211258	1.58692	-0.707368	-0.707368	-0.707368	-0.707368	0.485941	1.99868	0.677107	-0.133269	-0.757115	-0.757115	-0.757115	-0.757115

## Sheet: TC_sub_proteome_all_matrix
GI	GeneID	Gene.Symbol	BH.Q	ADJ.P	PER	LAG	AMP	ZT0_zscored_iBAQ	ZT3_zscored_iBAQ	ZT6_zscored_iBAQ	ZT9_zscored_iBAQ	ZT12_zscored_iBAQ	ZT15_zscored_iBAQ	ZT18_zscored_iBAQ	ZT21_zscored_iBAQ	ZT24_zscored_iBAQ	ZT27_zscored_iBAQ	ZT30_zscored_iBAQ	ZT33_zscored_iBAQ	ZT36_zscored_iBAQ	ZT39_zscored_iBAQ	ZT42_zscored_iBAQ	ZT45_zscored_iBAQ
gi110625965	GeneID:73247	1600027N09Rik	1	1	0	0	0	-0.353553	-0.353553	-0.353553	2.47487	-0.353553	-0.353553	-0.353553	-0.353553	-0.353553	-0.353553	-0.353553	2.47487	-0.353553	-0.353553	-0.353553	-0.353553
gi117647253	GeneID:69882	2010321M09Rik	1	1	20.1	5.55	0.847141	-0.772968	0.875346	-0.425614	0.212953	-1.40789	0.445358	-0.615505	1.68832	0.641638	-0.672678	0.799914	-0.555097	-0.849615	-0.229612	-0.98832	1.85377
gi124249084	GeneID:233545	2210018M11Rik	0.088994	0.00452135	23.1	21.6	0.65687	2.06212	0.248159	-0.603946	-0.846745	-0.846745	-0.351293	0.763655	-0.425206	2.3153	-0.327726	-0.503013	-0.787111	-0.787111	-0.125786	0.128122	0.0873228
gi58037443	GeneID:76425	2310003C23Rik	1	0.866497	20.1	8.55	0.344941	0.718257	-0.150533	-0.0474742	2.08315	-1.20893	-0.387402	-0.481105	-0.525958	0.00671471	-0.381449	1.37145	0.089213	-1.79826	-0.0753585	-0.44757	1.23527
gi68299774	GeneID:212772	2700007P21Rik	1	0.415393	23.1	0	0.067948	2.39745	-0.443809	-0.443809	-0.443809	-0.443809	-0.443809	-0.443809	0.265403	1.57415	-0.539902	-0.539902	-0.539902	-0.539902	-0.539902	-0.539902	1.66526
gi133922586	GeneID:71177	4933424B01Rik	0.0395573	0.000604012	23.1	0	0.42813	2.40797	-0.00404662	-0.271242	-0.819555	-0.392595	-0.415177	-0.219161	-0.286189	2.20166	0.384191	-0.318831	-0.826333	-0.714183	-0.674522	-0.382518	0.330535
gi9790013	GeneID:56321	Aatf	0.375508	0.0701602	23.1	0	0.45598	1.70885	1.45335	-0.627205	-0.627205	-0.627205	-0.627205	-0.627205	-0.0261698	0.988204	0.360147	-0.656417	-0.656417	-0.656417	-0.656417	-0.656417	1.93373
gi91176335	GeneID:109275	Actr5	1	1	20.1	5.55	0.848567	-0.161822	0.568201	-0.178601	1.50947	-2.02545	-0.0465919	-0.132503	0.467296	-0.665348	1.0453	1.27401	0.137744	-1.8654	-0.359906	-0.0274482	0.46105
gi188528622	GeneID:56249	Actr8	0.250532	0.0348464	23.1	4.05	0.865011	0.314698	0.900858	0.261963	0.650731	-2.31733	-0.279804	0.374298	0.0945837	0.119065	1.79984	1.09163	-0.384904	-1.18761	-0.786459	-0.613353	-0.0382092
gi6753086	GeneID:11792	Apex1	0.088994	0.00452135	20.1	5.55	0.570613	-0.537111	2.21123	0.369419	-0.159461	0.26491	-0.8291	-0.785364	-0.534519	0.634534	0.0216043	0.0942419	-0.301322	-1.10945	-1.06335	-0.289209	2.01295
gi312596936	GeneID:69090	Ascc1	1	0.536288	26.1	2.55	1.00238	0.964978	1.05707	-0.752204	1.21199	0.0420163	-0.717761	-1.52303	-0.283054	-0.449049	1.23901	-0.602224	0.744321	1.4801	-0.598891	-1.18337	-0.629905
gi124248550;gi124248552	GeneID:23808	Ash2l	1	1	0	0	0	-0.353553	-0.353553	-0.353553	-0.353553	-0.353553	2.47487	-0.353553	-0.353553	-0.353553	-0.353553	-0.353553	-0.353553	-0.353553	2.47487	-0.353553	-0.353553
gi159032018	GeneID:246103	Atxn7	1	1	0	0	0	-0.353553	2.47487	-0.353553	-0.353553	-0.353553	-0.353553	-0.353553	-0.353553	-0.353553	2.47487	-0.353553	-0.353553	-0.353553	-0.353553	-0.353553	-0.353553
gi189339272	GeneID:217578	Baz1a	0.131588	0.0108135	26.1	0	0.430392	-0.10256	2.24121	0.065167	-0.18039	-1.21304	-0.403187	-0.529731	0.122525	0.707807	1.5811	0.487444	0.200541	-1.5044	-0.472009	-1.10639	0.105898
gi170295818	GeneID:22385	Baz1b	0.0739632	0.00283368	26.1	24.6	0.929986	0.549401	1.51909	0.835517	-1.27131	-1.17422	-0.783852	0.040101	0.28527	1.74833	0.435	0.338436	-0.778388	-0.871122	-0.819127	-0.921677	0.868549
gi114205435	GeneID:116848	Baz2a	0.691615	0.180488	23.1	4.05	0.707846	-0.560517	1.68038	0.59147	1.0079	-1.33674	-0.654101	-0.273518	-0.454878	0.263073	2.28609	-0.707818	0.021395	-0.30918	-0.956062	-0.385314	-0.212181
gi62177117	GeneID:407823	Baz2b	1	1	20.1	7.05	0.597355	0.46939	0.150301	-0.415258	0.13161	1.81083	-0.536522	-1.72815	0.117803	1.87373	0.339713	0.0247203	-1.00401	0.408636	-0.537156	-1.35853	0.252894
gi125347767	GeneID:229003	BC006779	1	1	20.1	4.05	0.677299	1.34189	-0.66672	1.70059	0.291125	-0.66672	-0.66672	-0.66672	-0.66672	2.46732	-0.384345	-0.384345	-0.161253	-0.384345	-0.384345	-0.384345	-0.384345
gi159032025	GeneID:12054	Bcl7b	1	1	26.1	23.1	0.883309	0.720411	0.852087	-1.46168	-0.395395	0.796582	-1.46168	0.821333	0.128344	0.173029	-0.359447	-0.42093	0.531476	0.0115862	-1.61891	-0.240902	1.9241
gi6753176	GeneID:12055	Bcl7c	1	1	0	0	0	-0.353553	-0.353553	-0.353553	-0.353553	-0.353553	2.47487	-0.353553	-0.353553	-0.353553	-0.353553	-0.353553	-0.353553	-0.353553	2.47487	-0.353553	-0.353553
gi124487411	GeneID:12190	Brca2	1	1	0	0	0	-0.353553	-0.353553	-0.353553	-0.353553	-0.353553	-0.353553	-0.353553	2.47487	-0.353553	-0.353553	-0.353553	-0.353553	-0.353553	-0.353553	-0.353553	2.47487
gi165972333	GeneID:67382	Brd3	1	1	20.1	0	0.112183	-0.512203	2.12971	-0.512203	-0.512203	-0.512203	-0.512203	-0.512203	0.943507	-0.353553	-0.353553	-0.353553	-0.353553	-0.353553	-0.353553	-0.353553	2.47487
gi6755234	GeneID:26992	Brd7	0.307779	0.0498154	23.1	2.55	0.784419	-0.190504	2.08992	-0.345753	0.481765	-1.15464	-0.664436	-0.580531	0.36418	0.299706	0.559364	0.456144	-0.0923428	-1.02214	-0.974254	-1.04285	1.81637
gi112817628	GeneID:105246	Brd9	0.0341833	0.000341643	23.1	5.55	1.01355	-0.357477	1.30155	1.5982	0.523556	-0.766457	-0.766457	-0.766457	-0.766457	-0.0983646	1.09972	1.87368	0.127611	-0.750662	-0.750662	-0.750662	-0.750662
gi19527392	GeneID:107392	Brms1	1	1	20.1	5.55	0.154431	-0.267159	-0.373378	-0.189485	-0.374575	-0.455311	2.46594	-0.404823	-0.401205	-0.367189	0.302046	2.20188	-0.872538	-1.00165	-0.16736	-0.301085	0.205899
gi123858774	GeneID:107182	Btaf1	1	1	0	0	0	2.47487	-0.353553	-0.353553	-0.353553	-0.353553	-0.353553	-0.353553	-0.353553	2.47487	-0.353553	-0.353553	-0.353553	-0.353553	-0.353553	-0.353553	-0.353553
gi189409138	GeneID:71902	Cand1	1	1	26.1	10.05	0.820267	-1.65416	-1.16513	1.05909	0.0465177	0.142363	0.794767	-0.255525	1.03208	-2.0183	-0.866009	1.11053	0.25095	0.675115	-0.0263062	0.292441	0.581582
gi7304947	GeneID:30951	Cbx8	1	1	20.1	0	0.106357	-0.538407	1.46886	-0.538407	-0.538407	-0.538407	-0.538407	-0.538407	1.76158	-0.387995	-0.137366	-0.387995	-0.387995	-0.387995	-0.387995	-0.387995	2.46534
gi33563288	GeneID:67500	Ccar1	1	1	20.1	15.6	0.780017	0.342952	0.796136	-1.81756	-0.714449	0.423313	0.0894833	1.40445	-0.524324	-0.625671	0.905643	-1.02634	1.19575	0.363825	-0.57872	1.06816	-1.30265
gi228008310	GeneID:75565	Ccdc101	1	1	23.1	4.05	0.546303	-0.0219316	1.20003	-0.560464	0.0814048	-1.43621	1.65723	-0.403851	-0.516217	0.41302	-0.603838	1.42356	-0.592794	-1.22162	-0.0239667	-0.79503	1.40067
gi172072638	GeneID:51813	Ccnc	1	1	26.1	18.6	1.06584	-0.905228	-0.948518	0.815639	-0.152865	-1.33402	0.202832	1.35508	0.967079	-0.836889	-0.455103	0.432425	1.94516	-0.82731	-0.678968	-0.455961	0.876644
gi33695123	GeneID:12537	Cdk11b	1	0.415393	23.1	7.05	0.174027	-0.404942	-0.324842	-0.121073	2.46276	-0.398381	-0.428775	-0.401712	-0.383037	-0.0114422	-0.781515	2.4012	-0.0642909	-0.358096	-0.397557	-0.499561	-0.288737
gi239985588	GeneID:12648	Chd1	0.0511989	0.00103762	23.1	2.55	0.880907	0.0736214	2.06483	0.799752	-0.574732	-1.11139	-0.369717	-0.441298	-0.441062	1.73003	0.941246	-0.226142	0.167332	-1.16585	-1.0504	-0.698536	0.302316
gi189458810	GeneID:244059	Chd2	0.0341833	0.000341643	23.1	2.55	1.08065	0.219038	1.9348	0.338241	-0.62689	-0.527381	-1.24675	-0.702994	0.611929	1.4121	0.889139	0.504335	-0.448924	-1.02718	-1.05765	-1.01593	0.744103
gi77404417	GeneID:109151	Chd9	0.943256	0.279677	26.1	0	0.873435	0.934801	1.89575	0.0934536	-0.553802	-1.24024	-0.22016	-0.783775	-0.126032	0.804446	1.05816	-0.469778	-0.230822	-0.957549	1.56857	-0.957549	-0.815474
gi327315389	GeneID:234594	Cnot1	1	1	20.1	5.55	0.0349628	-0.534715	-0.534715	1.34156	-0.534715	-0.534715	-0.534715	-0.534715	1.86674	-0.509993	-0.509993	0.914442	-0.509993	-0.509993	-0.509993	-0.509993	2.14552
gi13386186	GeneID:69125	Cnot8	1	1	0	0	0	-0.353553	-0.353553	-0.353553	2.47487	-0.353553	-0.353553	-0.353553	-0.353553	-0.353553	-0.353553	-0.353553	2.47487	-0.353553	-0.353553	-0.353553	-0.353553
gi21312614	GeneID:71957	Cpsf3l	0.691615	0.180488	26.1	20.1	0.467052	-0.289144	0.943844	-1.53824	0.856126	-1.43606	0.2158	0.763864	0.483815	0.541036	-0.153554	-0.554629	-0.634897	-1.15186	-0.260354	0.0758747	2.13838
gi33469075	GeneID:12904	Crabp2	1	1	0	0	0	2.47487	-0.353553	-0.353553	-0.353553	-0.353553	-0.353553	-0.353553	-0.353553	2.47487	-0.353553	-0.353553	-0.353553	-0.353553	-0.353553	-0.353553	-0.353553
gi6681031	GeneID:12952	Cry1	1	1	20.1	8.55	2	-3.5	-3.5	-3.5	-3.5	-3.5	-3.5	-3.5	-3.5	-0.353553	2.47487	-0.353553	-0.353553	-0.353553	-0.353553	-0.353553	-0.353553
gi164519087	GeneID:12953	Cry2	0.162595	0.0162505	26.1	15.6	0.984513	-0.883945	-0.883945	-0.883945	0.573097	-0.883945	0.855771	1.59854	0.508367	-0.765418	-0.765418	-0.765418	-0.368755	-0.765418	1.21556	1.65064	0.564221
gi311893326	GeneID:13016	Ctbp1	0.951353	0.318262	23.1	20.1	0.00141159	-0.520668	-0.520668	-0.520668	-0.520668	-0.520668	-0.520668	1.06516	2.05885	-0.522665	-0.522665	-0.522665	-0.522665	-0.522665	-0.522665	2.03901	1.09698
gi6753548	GeneID:13017	Ctbp2	1	1	0	0	0	2.47487	-0.353553	-0.353553	-0.353553	-0.353553	-0.353553	-0.353553	-0.353553	2.47487	-0.353553	-0.353553	-0.353553	-0.353553	-0.353553	-0.353553	-0.353553
gi260166642	GeneID:12387	Ctnnb1	0.0739632	0.00283368	23.1	0	0.894261	1.65915	0.729242	-0.702279	-0.203847	-1.11996	-1.21236	0.643248	0.206808	2.17421	-0.100156	-0.397241	-0.777632	-0.584338	-0.899001	-0.00791771	0.592077
gi146219830;gi146219849	GeneID:12388	Ctnnd1	0.131588	0.0108135	23.1	0	1.21534	0.891467	0.489416	-1.1631	0.235235	-1.1631	-1.1631	1.15752	0.715658	1.49106	0.435143	-1.0238	-0.243493	-1.0238	-1.0238	0.236408	1.15227
gi18390325	GeneID:74322	Cxxc1	0.557687	0.133461	26.1	0	0.701097	-0.376884	1.77423	-0.555162	-0.710234	0.284184	-0.990483	-0.626793	1.20114	0.637112	0.367449	1.20723	0.180167	-1.12637	-1.22875	-1.06484	1.028
gi313661497	GeneID:13433	Dnmt1	0.375508	0.0701602	26.1	23.1	0.713082	1.27567	0.338438	-0.670013	-0.670013	-0.670013	-0.670013	-0.670013	1.73596	0.992506	1.55556	-0.714106	-0.714106	-0.714106	-0.714106	-0.714106	1.02246
gi19526976	GeneID:76233	Dnttip1	1	0.536288	23.1	21.6	0.458606	1.85386	0.608063	-0.833815	0.338093	-1.27496	-0.0419377	-0.847067	0.197766	0.0308566	-0.820173	-0.572441	-0.324542	-0.875678	0.238944	0.0726648	2.25037
gi170650679	GeneID:231868	E130309D02Rik	1	0.536288	23.1	21.6	0.36333	1.10696	-0.87332	0.616834	-1.82925	0.012335	1.01249	-0.38286	0.336807	-0.271532	0.461774	0.241126	-1.52062	-1.25985	0.952908	0.037525	1.35866
gi6679655	GeneID:13831	Epc1	0.10871	0.00706223	26.1	0	1.0609	1.1929	0.853294	-0.281529	1.04951	-1.07863	-1.07863	-1.07863	0.421709	1.46655	1.32965	0.249566	-0.137757	-0.998706	-0.998706	-0.998706	0.0881132
gi31542614	GeneID:13871	Ercc2	1	1	26.1	4.05	0.853094	0.65263	0.190268	-0.785008	1.99548	-0.785008	0.301658	-0.785008	-0.785008	0.414716	2.24705	-0.584807	0.262272	-0.584807	-0.584807	-0.584807	-0.584807
gi19526800	GeneID:13872	Ercc3	1	0.866497	23.1	21.6	0.240563	0.431857	-0.80749	1.83311	-0.80749	-0.80749	-0.80749	0.918064	0.0469273	-0.332895	-0.641612	0.0916492	-0.641612	-0.641612	-0.641612	0.599936	2.20776
gi215490077	GeneID:100041953	Gm10094	1	1	26.1	20.1	0.765649	1.91056	-0.750529	0.300089	-0.750529	-0.750529	0.984511	-0.750529	-0.193046	0.681501	-0.615309	-0.485814	-0.615309	-0.615309	0.0795004	-0.615309	2.18605
gi31980980	GeneID:56310	Gps2	1	0.68514	23.1	21.6	0.114182	0.982144	-0.515031	-0.515031	-0.515031	-0.515031	-0.515031	-0.515031	2.10804	-0.353553	-0.353553	-0.353553	-0.353553	-0.353553	-0.353553	-0.353553	2.47487
gi226958572	GeneID:83602	Gtf2a1	1	1	20.1	8.55	2	-3.5	-3.5	-3.5	-3.5	-3.5	-3.5	-3.5	-3.5	-0.353553	-0.353553	2.47487	-0.353553	-0.353553	-0.353553	-0.353553	-0.353553
gi21704076	GeneID:229906	Gtf2b	1	1	0	0	0	-0.353553	-0.353553	-0.353553	2.47487	-0.353553	-0.353553	-0.353553	-0.353553	-3.5	-3.5	-3.5	-3.5	-3.5	-3.5	-3.5	-3.5
gi21312660	GeneID:74197	Gtf2e1	1	0.536288	26.1	18.6	1.01178	-1.05576	1.46527	-1.05576	-1.05576	-0.279185	0.784634	0.821459	0.375107	-0.979391	1.07428	-0.979391	-0.979391	-0.49728	0.778316	0.134728	1.44814
gi268838784	GeneID:68153	Gtf2e2	0.557687	0.133461	23.1	0	0.763939	1.07659	1.54659	0.110631	-1.13146	-1.13146	0.574003	-0.50027	-0.544621	1.71427	1.38597	-0.463763	-0.921698	-0.921698	-0.192729	-0.366685	-0.233677
gi188035919	GeneID:14884	Gtf2h1	0.951353	0.318262	23.1	18.6	0.0631324	-0.353553	-0.353553	-0.353553	-0.353553	-0.353553	-0.353553	-0.353553	2.47487	-0.576452	-0.576452	-0.576452	-0.442836	-0.412119	-0.30144	0.611456	2.2743
gi225543398	GeneID:23894	Gtf2h2	1	0.536288	23.1	20.1	0.0342579	-0.511982	-0.511982	-0.511982	-0.511982	-0.511982	-0.511982	0.940555	2.13134	-0.463534	-0.463534	-0.463534	-0.463534	-0.463534	-0.463534	2.35062	0.430586
gi31088894	GeneID:209357	Gtf2h3	1	1	23.1	20.1	0.308128	-0.322431	-0.484764	2.4537	-0.484764	-0.484764	-0.326765	-0.20917	-0.14104	-0.264895	-0.969455	0.543624	-0.969455	-0.969455	0.48284	0.274249	1.87255
gi6754094	GeneID:14885	Gtf2h4	1	1	26.1	18.6	0.665837	-1.86138	-0.316666	0.192618	1.2035	-0.781277	0.268587	0.184202	1.11041	-1.17227	-0.158712	-0.0709873	-0.356041	-0.71711	-0.0507753	0.324363	2.20153
gi124001570	GeneID:14886	Gtf2i	1	1	26.1	24.6	0.599715	0.21168	2.13021	-0.697964	-0.649791	-1.0095	0.567724	-0.360004	-0.192363	-0.347003	-0.337594	-0.363757	2.46756	-0.428183	-0.395878	-0.414341	-0.180808
gi46402235	GeneID:233863	Gtf3c1	0.0584366	0.0017359	23.1	2.55	0.811724	0.845874	2.06877	-0.722462	-0.398016	-0.543164	-0.668473	-0.745563	0.163038	1.85265	1.07285	-0.189585	-0.192196	-0.866217	-1.12511	-0.572025	0.0196267
gi85861229	GeneID:71752	Gtf3c2	0.0584366	0.0017359	23.1	2.55	1.05398	1.13832	1.48545	-0.467676	0.127234	-1.20032	-1.08075	-0.572958	0.570698	0.496645	1.03297	0.283711	-0.415952	-1.22207	-1.09147	-0.62089	1.53705
gi75677510	GeneID:98488	Gtf3c3	1	0.536288	0	0	0	-0.353553	-0.353553	-0.353553	-0.353553	-0.353553	-0.353553	2.47487	-0.353553	-0.511957	-0.511957	-0.511957	-0.511957	-0.511957	-0.511957	2.13152	0.940223
gi260436918	GeneID:269252	Gtf3c4	0.162595	0.0162505	26.1	24.6	0.669649	1.60429	1.5301	-0.539584	-0.466699	-0.84184	-0.321651	-0.868765	-0.0958475	1.84858	0.083138	0.130354	-0.325723	-1.15718	-0.691938	-0.845982	0.958751
gi22507323	GeneID:70239	Gtf3c5	0.455733	0.097422	23.1	20.1	0.120724	-0.338602	-0.401764	-0.401764	-0.401764	-0.401764	-0.401764	2.46272	-0.115296	-0.231035	-0.479765	-0.479765	-0.479765	-0.479765	-0.479765	2.39606	0.233803
gi34328130	GeneID:15161	Hcfc1	1	1	26.1	23.1	0.846283	-1.04075	1.55862	-0.777079	-0.263925	-0.925296	-0.301197	0.464608	1.28502	-0.998259	0.027408	1.08572	-0.154376	-1.32501	-0.81278	1.00644	1.17086
gi124487041	GeneID:67933	Hcfc2	1	1	20.1	12.6	0.626424	-0.441274	-0.551117	-1.42637	1.68378	-0.0950236	-0.526181	0.216376	1.13981	-0.864391	-0.980921	1.03151	1.67815	-0.902875	-0.530618	0.00914705	0.559998
gi6680193	GeneID:433759	Hdac1	1	0.536288	23.1	17.1	0.837574	-1.40084	1.04323	-1.04694	-0.312531	-0.734586	0.467336	1.11204	0.872294	-1.6295	0.871029	-0.734726	-0.946388	-0.00585022	1.09001	0.529708	0.825724
gi87162464	GeneID:15182	Hdac2	0.820808	0.241093	23.1	5.55	1.06485	0.174775	-0.385923	1.01083	1.95011	-0.897117	-0.790366	-0.563259	-0.499049	0.683888	-0.511421	1.76521	0.994999	-0.805378	-0.757559	-0.73025	-0.639494
gi89257352	GeneID:15183	Hdac3	1	1	0	0	0	-0.353553	-0.353553	-0.353553	-0.353553	-0.353553	-0.353553	2.47487	-0.353553	-0.353553	-0.353553	-0.353553	-0.353553	-0.353553	-0.353553	2.47487	-0.353553
gi188497724	GeneID:15191	Hdgf	0.199147	0.023995	26.1	24.6	1.22052	0.878205	1.05664	-0.638695	-0.472946	-1.29446	0.481831	-1.13949	1.12891	0.169203	1.99553	0.0533811	-0.295879	-1.06488	-0.832658	-0.744215	0.719521
gi6680201	GeneID:15193	Hdgfrp2	1	1	26.1	13.05	0.251047	-0.792974	2.20877	-1.03653	-0.214923	0.0449377	0.39323	-0.431192	-0.171318	-0.360191	1.82688	-1.0726	-0.301717	-0.690113	0.209625	-0.72675	1.11487
gi34787412	GeneID:29877	Hdgfrp3	0.307779	0.0498154	23.1	2.55	0.630849	-0.1012	1.97773	0.199691	0.625185	-1.1698	-0.964603	-0.590072	0.0230755	-0.171994	1.78706	-0.50863	0.88705	-1.04081	-0.817465	-0.764232	0.629024
gi29336057	GeneID:26356	Ing1	1	1	20.1	5.55	0.0753399	-0.518527	-0.518527	1.03256	-0.518527	-0.518527	-0.518527	-0.518527	2.0786	-0.465254	-0.465254	2.34574	-0.465254	-0.465254	-0.465254	-0.465254	0.445781
gi31542996	GeneID:69260	Ing2	1	0.536288	23.1	20.1	0.457403	-0.706301	0.879465	-0.706301	-0.706301	-0.706301	1.91313	-0.517784	0.550395	-0.607389	-0.412321	-0.607389	-0.607389	-0.607389	0.0394767	0.5568	2.2456
gi19111152	GeneID:28019	Ing4	1	1	0	0	0	-0.353553	-0.353553	-0.353553	-0.353553	-0.353553	-0.353553	2.47487	-0.353553	-0.353553	-0.353553	-0.353553	-0.353553	-0.353553	-0.353553	2.47487	-0.353553
gi21313552	GeneID:66262	Ing5	1	1	26.1	0	0.609267	-0.717989	0.144429	2.17462	-0.717989	-0.717989	-0.717989	0.409263	0.143644	-0.453246	-0.0619306	2.45074	-0.453246	-0.453246	-0.453246	-0.252395	-0.32343
gi62234443	GeneID:68142	Ino80	0.0341833	0.000341643	23.1	4.05	0.994138	-0.0844408	2.03763	0.0468835	0.614436	-1.20199	-0.860714	-0.524248	-0.0275499	0.553379	1.59388	0.666337	-0.19903	-1.3537	-1.21202	-0.452802	0.403949
gi12963729	GeneID:70020	Ino80b	1	0.68514	20.1	2.55	0.688567	-1.07343	0.945295	-0.364282	0.353919	-1.02424	-0.952235	1.5594	0.555577	0.0215461	0.881214	0.652743	-1.53005	-0.929506	-0.941496	0.887897	0.957655
gi27369894	GeneID:225280	Ino80c	1	1	26.1	20.1	0.703519	0.621607	-1.09025	0.0542796	0.215781	-1.09025	0.899601	-1.09025	1.47948	-0.602409	0.379299	-0.670317	-0.146945	-0.714309	-0.270554	-0.288938	2.31417
gi124517666	GeneID:227195	Ino80d	0.951353	0.318262	23.1	4.05	0.196427	-0.536702	1.81845	1.40176	-0.536702	-0.536702	-0.536702	-0.536702	-0.536702	-0.397807	2.45873	-0.0718819	-0.397807	-0.397807	-0.397807	-0.397807	-0.397807
gi23956376	GeneID:233875	Ino80e	1	0.475841	23.1	0	0.355652	-0.322839	0.0331954	-0.398996	0.673244	-0.934565	-0.934565	-0.232401	2.11693	-0.545334	0.164986	-0.489528	-0.392374	-0.80605	-0.359155	0.0830614	2.34439
gi294832004	GeneID:68510	Ints1	0.131588	0.0108135	23.1	0	0.998677	1.31109	0.654818	-0.797508	0.915412	-1.19587	-1.19587	-0.331143	0.639068	1.98133	0.549666	-0.740119	-0.226619	-0.880082	-0.880082	-0.451949	0.647851
gi27229115	GeneID:70885	Ints10	0.0341833	0.000341643	23.1	4.05	1.20543	0.412252	1.11985	0.684833	0.551094	-1.50154	-1.55382	0.359333	-0.0720058	0.84202	1.05486	1.01616	0.288886	-1.0093	-1.34034	-1.09092	0.238634
gi21313674	GeneID:71793	Ints12	1	1	0	0	0	-0.353553	-0.353553	-0.353553	2.47487	-0.353553	-0.353553	-0.353553	-0.353553	-3.5	-3.5	-3.5	-3.5	-3.5	-3.5	-3.5	-3.5
gi86476084	GeneID:70422	Ints2	1	1	26.1	18.6	0.419058	-1.29673	-0.452052	0.415383	0.687404	-0.361442	-1.29673	1.18646	1.1177	-1.17646	-0.397478	0.183458	0.821939	-0.723984	-1.12372	1.35422	1.06202
gi31652268	GeneID:229543	Ints3	1	1	23.1	4.05	0.694712	-0.122969	0.583819	0.564287	1.17284	-1.73397	0.16552	0.612017	-1.24155	1.35286	-0.323945	0.191419	-1.25536	-0.891991	-0.408418	1.56161	-0.226182
gi30794414	GeneID:101861	Ints4	1	0.536288	26.1	0	0.115794	1.45589	0.733389	-0.918198	1.09185	-0.918198	-0.918198	0.227906	-0.754441	0.773104	0.734479	-0.622784	0.672602	-1.30034	-1.30034	1.26212	-0.218852
gi28849895	GeneID:109077	Ints5	1	1	20.1	4.05	0.481228	0.393577	0.479046	-1.78939	1.77476	-0.201513	-0.330784	-0.337285	0.0115817	1.89343	-0.635212	-1.26506	0.880936	-0.775305	0.110018	-0.105351	-0.103461
gi51467749	GeneID:18130	Ints6	1	1	26.1	4.05	0.944782	1.86133	0.21927	0.0361616	0.777933	-1.37753	-0.190321	-0.846216	-0.480621	1.06248	-1.0785	-0.038625	0.297701	-1.52914	1.48813	-0.250418	0.048387
gi153791768	GeneID:77065	Ints7	1	1	26.1	7.05	0.24928	-0.549758	2.21814	-0.549758	0.727876	-0.549758	-0.549758	-0.197223	-0.549758	-0.477452	-0.477452	-0.477452	2.3067	-0.477452	-0.477452	0.558015	-0.477452
gi227430333	GeneID:72656	Ints8	1	1	26.1	8.55	0.845833	-0.690508	1.37777	-0.690508	1.56909	-0.690508	0.505681	-0.690508	-0.690508	-0.576318	2.15047	-0.576318	0.838573	-0.576318	-0.107455	-0.576318	-0.576318
gi359279877	GeneID:210925	Ints9	1	1	26.1	23.1	0.792365	-0.0455582	2.03928	-0.835103	-0.243588	-1.06945	-0.646138	0.0833565	0.717196	-0.453208	-0.107714	-0.320792	0.924493	-1.19996	0.328326	-0.988109	1.81696
gi300116314	GeneID:18519	Kat2b	0.307779	0.0498154	26.1	18.6	0.0379239	-0.354576	-0.379641	-0.412781	-0.365912	-0.363721	-0.403759	2.46882	-0.188425	-0.331228	-0.531817	-0.507066	-0.410486	-0.240844	-0.489358	0.0865721	2.42423
gi312839892;gi312839896	GeneID:81601	Kat5	1	0.366828	23.1	2.55	0.476825	2.35891	-0.160601	0.120716	0.0356892	-0.614074	-0.614074	-0.614074	-0.512492	1.86558	-0.638643	0.116565	-0.638643	-0.638643	-0.638643	-0.638643	1.21107
gi224994233	GeneID:99982	Kdm1a	1	0.68514	26.1	4.05	1.05191	0.363085	1.28274	-0.224835	1.5519	-1.19829	-0.611769	-0.953938	-0.208902	-1.43145	0.114101	1.819	0.439625	-0.872389	0.434456	0.172248	-0.675588
gi100818178	GeneID:225876	Kdm2a	0.820808	0.241093	23.1	2.55	0.747536	-0.314586	2.08454	-0.356182	-0.825783	-0.601715	-0.857219	0.0675143	0.80343	0.433414	0.663233	-0.103331	1.46751	-1.57785	-0.645808	-0.916467	0.679299
gi39930339;gi54607024	GeneID:30841	Kdm2b	0.307779	0.0498154	26.1	18.6	0.660913	-0.666251	-0.666251	-0.666251	-0.666251	-0.666251	0.268422	1.62636	1.43647	-0.708892	-0.708892	-0.708892	-0.708892	-0.708892	1.08885	0.849145	1.60646
gi226958545	GeneID:214899	Kdm5a	1	0.68514	23.1	0	1.02367	0.813617	0.621761	-0.918078	0.92094	-0.918078	-0.918078	-0.918078	1.31599	0.609401	1.1306	-0.832112	-0.0179211	-0.832112	-0.832112	-0.832112	1.60637
gi165905607	GeneID:20591	Kdm5c	1	1	0	0	0	2.47487	-0.353553	-0.353553	-0.353553	-0.353553	-0.353553	-0.353553	-0.353553	2.47487	-0.353553	-0.353553	-0.353553	-0.353553	-0.353553	-0.353553	-0.353553
gi33859492	GeneID:22289	Kdm6a	1	1	26.1	24.6	0.665036	-0.728249	0.515828	-0.298374	0.671615	-0.964035	-0.672313	-0.525866	2.00139	-1.12481	0.254937	0.00454301	-0.00117079	-0.81829	-0.228367	-0.292017	2.20517
gi160333667	GeneID:50868	Keap1	1	1	0	0	0	2.47487	-0.353553	-0.353553	-0.353553	-0.353553	-0.353553	-0.353553	-0.353553	2.47487	-0.353553	-0.353553	-0.353553	-0.353553	-0.353553	-0.353553	-0.353553
gi31981870	GeneID:214669	L3mbtl2	1	1	26.1	21.6	1.03303	1.42055	-0.099207	-1.3502	-1.14269	0.355355	-0.609217	0.306444	1.11897	2.21462	-0.190359	-0.454829	0.147022	-0.00458976	-1.31564	-0.0949193	-0.301309
gi27370170	GeneID:237339	L3mbtl3	1	1	20.1	8.55	2.22e-16	-3.5	-3.5	-3.5	-3.5	-3.5	-3.5	-3.5	-3.5	-0.50316	-0.50316	-0.50316	-0.50316	-0.50316	-0.50316	2.18916	0.829805
gi6754520	GeneID:16825	Ldb1	1	1	23.1	11.55	0.758545	-0.712741	-0.712741	1.51689	-0.712741	-0.712741	0.84407	-0.712741	1.20274	-0.770188	-0.770188	2.06801	0.263357	-0.770188	0.360005	-0.770188	0.389381
gi162417952;gi6678722	GeneID:16978	Lrrfip1	1	1	0	0	0	-0.353553	-0.353553	-0.353553	-0.353553	-0.353553	-0.353553	-0.353553	2.47487	-0.353553	-0.353553	-0.353553	-0.353553	-0.353553	-0.353553	-0.353553	2.47487
gi258679524	GeneID:71268	Lrrfip2	0.820808	0.241093	26.1	23.1	1.24142	-0.796996	1.31321	-0.832405	0.0733399	-1.04484	-0.802123	0.937091	1.15272	0.320916	0.809327	-0.00597363	0.306888	-1.9416	-0.490096	-0.404506	1.40505
gi157817372	GeneID:17190	Mbd1	0.441251	0.0837911	23.1	2.55	0.82189	-0.542688	2.19472	-0.185936	-0.709333	-0.709333	-0.709333	0.0803594	0.581541	0.0665143	0.922218	1.16625	-0.870096	-0.870096	-0.870096	-0.870096	1.3254
gi218931229	GeneID:17191	Mbd2	1	1	20.1	5.55	0.92399	-0.162206	2.09336	-0.0387581	0.51279	-1.26361	-0.0449524	-0.800337	-0.296284	-0.731994	0.726407	1.26177	-0.990817	-1.56651	0.128723	0.906307	0.26612
gi7305261	GeneID:17192	Mbd3	1	1	23.1	0	0.684567	0.63106	1.12174	-0.974994	1.15968	-1.26049	-0.13251	0.531925	-1.07641	-0.260246	-0.0202719	-0.808482	-0.321573	-1.12755	-0.470374	1.22439	1.78411
gi158508479	GeneID:103537	Mbtd1	1	0.866497	23.1	5.55	0.816558	-0.397819	0.632774	-1.04155	2.12331	-0.882854	-0.166918	-0.0826194	-0.184321	0.428076	0.559391	1.60526	0.415941	-1.16868	-0.531188	-1.44482	0.136017
gi126517469	GeneID:17257	Mecp2	0.10871	0.00706223	20.1	7.05	0.770998	-0.668663	-0.103154	2.33298	0.326243	-0.672549	-0.585038	-0.307974	-0.321845	0.782382	0.480274	1.60482	-0.352515	-1.42905	-1.18199	-0.0344583	0.13054
gi121583906	GeneID:19014	Med1	0.455733	0.097422	23.1	7.05	0.739089	-0.187332	-0.26098	1.41852	1.60126	-1.19865	-0.81455	-0.458688	-0.0995804	-0.287472	0.000753254	0.738449	1.88153	0.0692365	-1.00638	-1.34602	-0.0500982
gi125628662	GeneID:59024	Med12	1	0.415393	20.1	8.55	0.508586	-0.683163	-0.135786	-0.186952	1.36667	-0.252981	-0.906201	-0.906201	1.70462	1.99054	-0.157384	0.321215	-0.0632261	-0.542753	-1.06568	-1.06568	0.582978
gi115270972	GeneID:26896	Med14	1	1	23.1	11.55	0.565018	-0.150776	-1.19699	-0.168391	2.1498	-0.817487	0.374756	-0.279201	0.0882905	0.206113	-1.06045	-0.463327	1.60403	-0.356243	1.41067	-0.548774	-0.792026
gi100817039	GeneID:94112	Med15	1	1	20.1	10.05	0.243759	-0.470846	0.496214	-0.470846	2.32886	-0.470846	-0.470846	-0.470846	-0.470846	-0.408146	-0.000718397	-0.408146	2.44959	-0.408146	-0.408146	-0.408146	-0.408146
gi253970419	GeneID:216154	Med16	1	1	26.1	8.55	1.00002	-0.797539	1.85786	0.841466	0.0962023	-0.134847	0.198423	-1.10957	-0.951995	-0.5321	-0.827529	1.74748	0.0543791	-0.943553	1.17999	-0.820195	0.141527
gi21450345	GeneID:234959	Med17	1	0.536288	23.1	4.05	0.731358	-0.944946	0.774847	0.504739	1.10144	-1.5788	-0.633217	-0.261697	1.03763	-0.410949	0.584885	2.0123	0.399111	-1.09058	-0.97037	-0.339364	-0.185031
gi21313194	GeneID:381379	Med19	1	1	20.1	5.55	0.865923	-1.02236	1.45049	0.429413	1.18952	-1.43668	-0.39646	-0.167777	-0.0461437	-0.911306	-0.0350831	1.15171	0.958039	-1.8744	0.432003	-0.16468	0.44372
gi9910590	GeneID:56771	Med20	0.53242	0.115442	26.1	0	1.10788	0.573169	-0.502935	0.730222	0.567462	-0.993612	-0.993612	-0.993612	1.61292	0.504853	2.22209	-0.622983	-0.454695	-0.622983	-0.622983	-0.622983	0.219685
gi13384678	GeneID:108098	Med21	1	1	20.1	4.05	0.12749	-0.353553	-0.353553	-0.353553	-0.353553	-0.353553	-0.353553	-0.353553	2.47487	-0.533851	1.31864	-0.533851	-0.533851	-0.533851	-0.533851	-0.533851	1.88446
gi261878547	GeneID:70208	Med23	0.951353	0.318262	23.1	10.05	0.879186	-1.00988	-1.30736	0.191201	1.95461	-0.106922	-0.0536874	-0.24898	0.581017	-1.37663	-0.547296	1.03657	1.63737	0.310862	-0.655536	0.267129	-0.67246
gi119220579	GeneID:23989	Med24	1	0.415393	26.1	7.05	0.939973	-1.23625	1.29376	0.500243	1.4059	-0.797393	-0.384778	-0.881561	0.100082	-1.54975	-0.121142	0.793074	1.88871	-0.392888	-0.000824922	-0.454505	-0.162671
gi76253678	GeneID:68975	Med27	0.10871	0.00706223	26.1	4.05	0.900441	-0.163312	1.236	-0.130914	1.74582	-1.22797	-0.419128	-0.799255	-0.241241	-0.118294	-0.0576445	1.97848	0.939454	-0.8243	-0.217182	-0.931578	-0.768932
gi13385388	GeneID:66999	Med28	1	1	20.1	18.6	2.22e-16	-0.353553	-0.353553	2.47487	-0.353553	-0.353553	-0.353553	-0.353553	-0.353553	-3.5	-3.5	-3.5	-3.5	-3.5	-3.5	-3.5	-3.5
gi27754101	GeneID:67224	Med29	1	0.536288	0	0	0	2.02373	1.1209	-0.524104	-0.524104	-0.524104	-0.524104	-0.524104	-0.524104	2.30366	0.566137	-0.4783	-0.4783	-0.4783	-0.4783	-0.4783	-0.4783
gi19882231	GeneID:69790	Med30	0.820808	0.241093	23.1	2.55	0.587397	0.244256	-0.850444	0.876836	0.192777	-0.850444	-0.850444	-0.645964	1.88343	-0.0792558	1.87868	-0.42371	-0.464498	-0.825125	-0.825125	-0.477313	1.21635
gi13385626	GeneID:67381	Med4	1	0.536288	20.1	5.55	0.672358	-0.329678	0.743296	1.79541	-0.0611261	-0.944874	-0.134472	-1.437	0.368452	-0.282312	-1.22933	1.54917	-0.396788	-0.569721	-0.423625	-0.170113	1.52273
gi27754027	GeneID:69792	Med6	1	1	23.1	5.55	0.921411	0.489426	1.46697	-0.899142	1.38888	-1.04691	-0.397622	-0.740882	-0.260726	-0.212796	-0.244891	1.28464	0.913818	-1.72354	-0.113447	-0.794887	0.891108
gi157266324	GeneID:66213	Med7	1	1	0	0	0	-0.353553	-0.353553	-0.353553	2.47487	-0.353553	-0.353553	-0.353553	-0.353553	-0.353553	-0.353553	-0.353553	2.47487	-0.353553	-0.353553	-0.353553	-0.353553
gi29366816	GeneID:80509	Med8	1	1	20.1	5.55	0.652781	-0.643716	1.8425	-0.00387056	0.442712	-1.66758	-0.350873	0.286282	0.0945394	-0.770702	-0.124668	1.57397	0.00476847	-1.19594	1.37276	-0.767997	-0.0922015
gi124486682	GeneID:214162	Mll1	1	0.415393	20.1	5.55	0.773745	0.365007	-0.0559371	0.369977	2.11027	-1.11679	-0.805509	-0.405412	-0.461612	1.40215	1.46422	-0.804506	-0.0464892	-1.37946	0.150575	-0.339508	-0.446985
gi84781795	GeneID:381308	Mnda	1	1	20.1	8.55	0.0480421	-0.444149	-0.444149	-0.444149	0.268127	-0.444149	-0.444149	-0.444149	2.39677	-0.376207	-0.376207	-0.376207	-0.21362	-0.376207	-0.376207	-0.376207	2.47087
gi6754744	GeneID:17688	Msh6	1	1	26.1	0	0.740584	1.63687	-0.404383	0.770333	0.201868	-1.77227	-0.526732	-0.176581	0.27089	-0.965189	-0.357277	0.891772	1.05112	-0.106141	0.996049	0.218672	-1.72901
gi166091474	GeneID:74026	Msl1	0.691615	0.180488	20.1	2.55	1.24725	0.778154	1.54051	-0.709207	-0.709207	-0.709207	-0.709207	-0.709207	1.22737	1.45015	1.05468	-0.719632	-0.719632	-0.719632	-0.719632	-0.719632	1.09333
gi70887769	GeneID:17765	Mtf2	1	0.415393	26.1	24.6	0.241936	-0.650924	0.27528	-1.44479	1.51675	-0.916111	-0.0234232	0.121621	1.1216	1.38206	1.28729	0.237137	-0.0968847	-1.37798	-1.19956	-0.15118	-0.0808799
gi29244000	GeneID:217127	Myst2	1	1	20.1	18.6	2	-0.353553	2.47487	-0.353553	-0.353553	-0.353553	-0.353553	-0.353553	-0.353553	-3.5	-3.5	-3.5	-3.5	-3.5	-3.5	-3.5	-3.5
gi327365366	GeneID:54169	Myst4	1	0.415393	23.1	2.55	0.146434	0.181998	2.41686	-0.433143	-0.433143	-0.433143	-0.433143	-0.433143	-0.433143	1.81888	1.40124	-0.536687	-0.536687	-0.536687	-0.536687	-0.536687	-0.536687
gi254588079	GeneID:70999	Naa40	1	0.68514	23.1	21.6	0.021744	2.08755	-0.517505	-0.517505	-0.517505	-0.517505	-0.517505	-0.517505	1.01749	-0.486755	0.649809	-0.486755	-0.486755	-0.486755	-0.486755	-0.486755	2.27072
gi255958176	GeneID:17954	Nap1l2	1	1	0	0	0	-0.353553	-0.353553	-0.353553	-0.353553	2.47487	-0.353553	-0.353553	-0.353553	-0.353553	-0.353553	-0.353553	-0.353553	2.47487	-0.353553	-0.353553	-0.353553
gi23346561	GeneID:98956	Nat10	0.131588	0.0108135	23.1	0	0.798077	-0.0396833	1.66476	-0.728102	-0.41188	-1.11675	-0.885319	0.342733	1.17423	0.663579	0.337713	-0.484363	-0.508049	-0.950736	-0.652863	-0.497089	2.09181
gi118026944	GeneID:17978	Ncoa2	1	1	0	0	0	-0.353553	-0.353553	-0.353553	-0.353553	-0.353553	-0.353553	2.47487	-0.353553	-0.353553	-0.353553	-0.353553	-0.353553	-0.353553	-0.353553	2.47487	-0.353553
gi21450271	GeneID:228869	Ncoa5	1	1	20.1	10.05	0.267361	-0.44582	-0.44582	-0.242241	2.43854	-0.44582	-0.44582	0.0328016	-0.44582	-0.976599	-0.0480223	0.135865	-0.462699	-0.976599	0.916156	-0.523193	1.93509
gi336020351	GeneID:56406	Ncoa6	1	1	20.1	8.55	2.22e-16	-3.5	-3.5	-3.5	-3.5	-3.5	-3.5	-3.5	-3.5	-0.353553	-0.353553	-0.353553	-0.353553	-0.353553	-0.353553	-0.353553	2.47487
gi356640157	GeneID:20185	Ncor1	1	1	20.1	18.6	2	2.47487	-0.353553	-0.353553	-0.353553	-0.353553	-0.353553	-0.353553	-0.353553	-3.5	-3.5	-3.5	-3.5	-3.5	-3.5	-3.5	-3.5
gi359806952	GeneID:20602	Ncor2	1	1	26.1	24.6	0.815471	-0.682237	0.471013	-0.682237	-0.682237	-0.682237	-0.682237	1.72367	1.2165	-0.456905	2.37073	-0.456905	-0.456905	-0.456905	-0.456905	-0.450603	0.364395
gi86198327	GeneID:70769	Nolc1	0.820808	0.241093	26.1	21.6	0.634161	-0.452554	-0.559639	0.0957261	-0.720622	-0.720622	-0.720622	1.83656	1.24177	-0.196125	-0.164353	0.777975	-1.01863	-1.01863	-0.149732	-0.269834	2.03932
gi357394934	GeneID:53610	Nono	1	1	20.1	18.6	0.566947	0.131328	1.47947	-0.240043	0.382573	-1.79213	0.31466	0.649841	-0.925694	-0.995557	-0.620721	-0.754318	-0.0282835	-0.240223	-0.146154	0.652397	2.13286
gi27734110	GeneID:268903	Nrip1	0.250532	0.0348464	23.1	2.55	0.693319	1.66516	1.31674	-0.825045	0.0778171	-0.825045	-0.825045	-0.662706	0.0781247	0.642507	1.41629	-1.06866	0.53634	-1.06866	-1.06866	-0.278101	0.888941
gi187960092	GeneID:18294	Ogg1	1	1	26.1	21.6	1.10789	1.28814	-0.260454	-0.462403	0.0933304	-1.49424	-0.931345	0.442427	1.32454	-0.520744	-0.766809	2.40047	-0.145032	-0.42469	-0.409273	-0.0484479	-0.0854778
gi6755100	GeneID:18813	Pa2g4	1	1	20.1	5.55	0.0993897	-0.393072	2.46215	-0.393072	-0.393072	-0.393072	-0.393072	-0.393072	-0.103721	-0.533631	1.88875	-0.533631	-0.533631	-0.533631	-0.533631	-0.533631	1.31304
gi13384918	GeneID:80285	Parp9	1	1	26.1	4.05	1.08203	1.71289	0.713123	0.691649	0.0659151	-0.784733	-0.202268	-1.15086	-1.04572	0.981522	-1.97091	0.579685	0.374545	-0.0402146	0.351642	-1.00773	0.731459
gi42734451	GeneID:55982	Paxip1	1	0.68514	20.1	5.55	0.908292	-0.84887	0.554014	0.30209	0.997114	-1.9666	-0.203797	0.196934	0.969111	0.0731155	0.61164	0.87875	-0.379041	-2.27219	0.127102	0.301075	0.659554
gi124486951	GeneID:66923	Pbrm1	0.0739632	0.00283368	23.1	2.55	0.919147	1.36441	1.63303	-0.615094	-0.00524564	-1.12454	-0.393058	-0.82012	-0.039375	0.752247	1.86962	0.0226891	-0.618498	-1.25456	-0.282244	-0.870056	0.380804
gi13384608	GeneID:13180	Pcbd1	0.250532	0.0348464	23.1	15.6	0.758163	-0.486767	-0.987905	0.0205395	-0.172344	-1.04268	2.12365	0.198216	0.347282	-0.74579	-1.13407	-0.791314	0.539487	-0.521084	1.90503	0.547411	0.20033
gi31560391	GeneID:56426	Pdcd10	1	1	0	0	0	-0.353553	-0.353553	-0.353553	2.47487	-0.353553	-0.353553	-0.353553	-0.353553	-0.353553	-0.353553	-0.353553	2.47487	-0.353553	-0.353553	-0.353553	-0.353553
gi6679299	GeneID:18673	Phb	1	1	26.1	4.05	0.794272	1.11596	-0.260931	0.625808	1.05685	-1.75849	-1.02094	0.0367627	0.204979	0.946407	-1.09986	0.137744	-1.17766	0.672033	0.700524	-1.21439	1.03521
gi126723336	GeneID:12034	Phb2	1	1	20.1	0	0.835723	0.385218	-0.425328	0.571512	1.08706	-1.74765	-1.11963	0.817736	0.431081	1.01061	-1.12919	0.0843488	-1.04999	1.57315	0.221181	-0.994642	0.284535
gi255522851	GeneID:72057	Phf10	0.0584366	0.00138676	23.1	2.55	0.727103	0.812026	1.94312	0.388125	-0.604379	-1.02545	-0.514414	-0.841429	-0.157598	2.33268	0.31259	-0.397482	-0.416069	-0.674534	-0.4686	-0.674534	-0.0140526
gi198442868	GeneID:268448	Phf12	1	1	20.1	0	0.219405	2.15437	0.897809	-0.508696	-0.508696	-0.508696	-0.508696	-0.508696	-0.508696	2.47487	-0.353553	-0.353553	-0.353553	-0.353553	-0.353553	-0.353553	-0.353553
gi31543476	GeneID:18676	Phf2	0.0395573	0.000604012	23.1	2.55	1.01482	0.286253	2.0819	-0.109022	-0.066744	-1.1072	-0.888534	-0.614397	0.417745	1.04294	0.725242	0.541556	-0.137821	-1.14382	-1.10676	-1.0871	1.16576
gi31543478	GeneID:56469	Pias1	1	1	26.1	23.1	1.1636	0.798937	-0.365291	-1.12282	1.12235	-1.0866	-1.02287	1.03295	0.643355	-0.534609	-1.4593	0.403917	0.0507875	-0.208414	0.796934	-0.806932	1.75762
gi255918221	GeneID:17344	Pias2	1	0.775819	23.1	0	0.041869	2.25393	-0.582588	-0.582588	0.276611	-0.582588	-0.582588	-0.582588	0.382398	2.03157	-0.523377	-0.523377	-0.523377	-0.523377	-0.523377	-0.523377	1.10869
gi124249349	GeneID:59004	Pias4	1	1	23.1	20.1	0.0754604	-0.377955	-0.263552	-0.394256	-0.378971	-0.356203	2.47282	-0.333543	-0.368338	-0.187328	-0.297331	-0.453372	-0.419456	-0.380143	2.46384	-0.27284	-0.453372
gi18875426	GeneID:170826	Ppargc1b	1	1	0	0	0	-0.353553	-0.353553	-0.353553	-0.353553	2.47487	-0.353553	-0.353553	-0.353553	-0.353553	-0.353553	-0.353553	-0.353553	2.47487	-0.353553	-0.353553	-0.353553
gi254588045	GeneID:19024	Ppfibp2	1	1	26.1	23.1	0.935354	0.0406981	0.107957	-1.22941	0.273976	-1.22941	-0.596594	1.13333	1.49945	-0.824845	-0.219026	-0.327264	0.439505	-0.866777	-0.200026	2.26081	-0.262372
gi9506983	GeneID:19052	Ppp2ca	1	0.536288	26.1	4.05	0.727885	-0.0923173	-0.00730114	2.02627	0.738332	-1.00741	-0.616402	-0.969847	-0.0713287	-0.152676	-0.419471	2.29823	-0.146172	-0.825901	0.0880555	-0.897006	0.0549411
gi8394027	GeneID:51792	Ppp2r1a	1	1	20.1	5.55	0.798173	-1.21599	1.13383	0.385379	0.169665	-1.3511	-0.743408	1.23834	0.383284	-0.984684	0.0578053	1.40806	-0.819313	-0.650464	-0.261823	-0.399417	1.64984
gi19527168	GeneID:101739	Psip1	0.375508	0.0701602	20.1	7.05	0.646315	-0.56149	0.525282	-0.118889	2.1986	-0.642811	-0.950014	-0.493223	0.0425411	-0.241298	0.352538	1.16342	0.430048	-1.77533	-1.01469	0.0383389	1.04697
gi30841008	GeneID:19330	Rab18	0.951353	0.318262	23.1	0	0.0994126	2.00478	-0.735326	0.516868	-0.735326	-0.735326	-0.271237	-0.735326	0.690896	1.17618	-0.628172	-0.361838	-0.628172	-0.628172	-0.261024	-0.628172	1.95938
gi47059484	GeneID:19646	Rbbp4	1	1	20.1	5.55	0.955008	-1.3162	0.185992	0.709962	0.945788	-1.38725	-0.684619	1.12369	0.422637	-0.446719	0.431739	1.70573	-0.0384766	-1.7973	-0.214063	-0.246163	0.605259
gi164450487	GeneID:213464	Rbbp5	0.557687	0.133461	26.1	0	0.921989	1.06591	0.830188	-0.922252	1.11364	-1.17652	-0.516978	-1.02003	0.626053	0.119958	1.03919	1.88479	-0.11985	-1.10242	-0.705182	-0.519313	-0.597169
gi157909799	GeneID:245688	Rbbp7	1	1	20.1	5.55	0.630561	-1.02656	-0.639263	1.15937	0.585516	-0.91514	-0.94595	1.406	0.376028	-1.16429	-0.345254	1.81901	-0.306232	-1.20857	0.276457	0.742087	0.18679
gi39930559	GeneID:217864	Rcor1	1	1	23.1	7.05	0.776294	-0.622447	0.398101	0.315127	1.91655	-1.43406	-0.776679	0.12555	0.0778572	-1.54763	0.193483	1.50277	1.19008	-0.843214	-0.341579	0.0861973	-0.240111
gi57634523	GeneID:214742	Rcor3	1	1	26.1	4.05	0.409717	-0.0592775	-0.638704	0.0750675	0.236134	-0.638704	-0.638704	2.30289	-0.638704	-0.255933	-0.589637	0.0233583	-0.244349	-0.163424	-0.589637	2.40926	-0.589637
gi18875392	GeneID:170767	Rfxap	1	1	26.1	23.1	0.528947	-0.0154241	1.86002	-0.679095	-0.0565123	-1.70505	0.351656	0.208769	0.0356395	0.49296	-0.50101	1.99272	0.619801	-0.493465	-0.499497	-0.38184	-1.22967
gi10946722	GeneID:58184	Rqcd1	1	1	26.1	4.05	0.771216	1.606	0.167089	-0.709162	1.16835	-1.45316	-0.595706	0.0523804	-0.23579	0.602584	-0.70566	0.942624	0.206436	-2.06184	0.307724	-0.19874	0.90687
gi6755382	GeneID:20174	Ruvbl2	1	1	23.1	7.05	0.781056	-1.47542	0.937347	0.0278939	1.47206	-1.24187	-0.27773	0.309309	0.248408	-1.4885	0.156096	1.87889	0.575386	-0.575842	-0.540051	0.368114	-0.374093
gi54144640	GeneID:20689	Sall3	1	1	0	0	0	-0.353553	-0.353553	-0.353553	-0.353553	-0.353553	-0.353553	2.47487	-0.353553	-0.353553	-0.353553	-0.353553	-0.353553	-0.353553	-0.353553	2.47487	-0.353553
gi27881435	GeneID:269003	Sap130	1	0.975856	0	0	0	0.161222	0.12922	-1.1852	1.96775	-1.1852	-0.344378	0.391154	0.0654241	-0.5591	0.218977	-0.283423	-0.82214	-1.25836	0.443783	0.25025	2.01002
gi124487193	GeneID:50724	Sap30l	1	0.475841	23.1	0	0.0522489	0.00982828	0.662168	-0.576979	-0.576979	-0.576979	-0.576979	-0.576979	2.2129	-0.540033	1.60088	-0.540033	-0.540033	-0.540033	-0.540033	-0.540033	1.63932
gi22095027	GeneID:29871	Scmh1	0.951353	0.318262	0	0	0	-0.532776	1.90459	1.29206	-0.532776	-0.532776	-0.532776	-0.532776	-0.532776	-0.495038	0.737287	2.23294	-0.495038	-0.495038	-0.495038	-0.495038	-0.495038
gi244791271	GeneID:69162	Sec31a	1	0.415393	23.1	21.6	0.0777293	2.18757	-0.503428	-0.503428	-0.503428	-0.503428	-0.503428	-0.503428	0.832998	-0.323545	-0.358524	-0.358524	-0.358524	-0.358524	-0.358524	-0.358524	2.47469
gi20532338	GeneID:72124	Seh1l	0.455733	0.097422	20.1	5.55	1.07397	0.342018	1.33676	0.769758	1.06686	-1.31556	-0.775608	-0.809353	-0.614879	1.84067	-0.966309	0.743209	-0.375814	-1.01274	-0.749564	-0.101413	0.621961
gi160333362	GeneID:20466	Sin3a	1	1	20.1	10.05	0.366904	-0.461688	-0.455434	-0.321593	2.41102	-0.768998	-0.215039	-0.0322367	-0.15603	-1.39903	-0.244511	1.43697	0.0149289	-1.12505	-0.325269	0.506123	1.13584
gi164420770	GeneID:20467	Sin3b	0.375508	0.0701602	26.1	17.1	0.834349	-0.638288	-0.638288	-0.638288	-0.638288	-0.638288	2.0861	0.541659	0.563682	-0.527849	-0.527849	-0.527849	-0.527849	-0.527849	-0.40483	2.15835	0.885725
gi295317388	GeneID:64384	Sirt3	1	1	26.1	20.1	0.659161	2.0181	-0.228721	-0.944583	0.125127	-1.11792	0.648493	-0.543089	0.042592	-0.32785	-0.604681	1.50771	0.460942	-1.18622	-0.514694	-0.704	1.36879
gi267844849	GeneID:75387	Sirt4	1	0.536288	26.1	0	1.0498	0.804319	0.444115	1.0986	-0.608467	-1.78001	-0.94234	0.353428	0.630357	-0.00169711	-0.635371	0.596499	2.22646	-0.568301	-0.770465	-0.486624	-0.360504
gi51593084	GeneID:67155	Smarca2	1	1	26.1	8.55	1.00647	-0.928954	0.827197	1.54147	-0.610978	-0.794724	1.15832	-0.498127	-0.69421	-0.523798	0.429871	1.68978	-0.798877	-0.887916	1.25392	-0.509709	-0.653274
gi291463271	GeneID:20586	Smarca4	1	0.68514	26.1	24.6	0.713486	-0.042193	0.935761	-1.39878	0.577547	0.156589	-1.60869	0.323706	1.05606	1.09025	0.709873	-1.36119	0.0210047	0.387261	-1.69424	0.229873	0.61717
gi358438428	GeneID:13990	Smarcad1	1	1	20.1	5.55	0.0544877	-0.524026	2.02459	-0.524026	-0.524026	-0.524026	-0.524026	-0.524026	1.11956	-0.485497	2.27595	-0.485497	-0.485497	-0.485497	-0.485497	-0.485497	0.637031
gi229577278	GeneID:54380	Smarcal1	0.375508	0.0701602	26.1	5.55	0.434212	0.20433	-0.3137	-0.0295042	2.32235	-0.361959	-0.250177	-0.922588	-0.648754	-0.462038	-0.0675345	0.85483	1.46238	0.227423	-1.18077	0.612111	-1.44639
gi240255565	GeneID:20587	Smarcb1	1	1	26.1	23.1	1.10072	-0.323568	1.16304	-0.995317	0.372437	-1.44535	-0.662979	0.727503	1.16424	-0.820569	1.07873	0.330955	1.15104	-0.170421	-1.90837	0.15603	0.182607
gi125347396	GeneID:83797	Smarcd1	1	0.68514	20.1	8.55	0.211998	-0.453313	-0.453313	-0.153503	-0.0189084	-0.453313	-0.453313	-0.453313	2.43898	-0.532401	0.0282406	-0.125338	-0.184836	-0.532401	-0.532401	-0.532401	2.41154
gi194328771	GeneID:83796	Smarcd2	1	1	26.1	23.1	0.79485	-1.5057	1.45861	-0.275492	0.172986	-0.928541	-0.541671	0.683377	0.936426	-0.955567	-0.68397	0.795893	-0.701924	-0.161561	-0.653609	0.388825	1.97191
gi77404373	GeneID:66993	Smarcd3	0.53242	0.115442	26.1	2.55	0.520793	-0.610792	2.31909	0.187558	0.234031	-0.610792	-0.610792	-0.463881	-0.444419	-0.757035	0.905587	1.39544	1.27895	-0.757035	-0.757035	-0.757035	-0.551841
gi146149191	GeneID:66354	Snw1	1	0.366828	23.1	21.6	0.73921	0.875337	-0.740631	1.58073	-0.740631	-0.740631	-0.740631	1.09367	-0.587213	0.242263	-0.865645	-0.732439	-0.865645	-0.865645	0.53907	0.717261	1.83078
gi124249354	GeneID:20684	Sp100	0.0259466	0.000187288	26.1	21.6	0.887877	0.286722	0.0278338	-0.968926	-0.968926	-0.968926	0.307234	0.307154	1.97783	0.448393	0.153557	-0.785967	-0.785967	-0.785967	-0.318171	-0.118342	2.19246
gi6755364	GeneID:20024	Sub1	1	1	20.1	17.1	0.879607	1.68717	-0.902243	-0.164907	-0.219277	-1.17787	0.911972	-0.787132	0.652283	-0.812581	-0.790248	-1.14397	-0.566736	0.695428	0.368342	0.441011	1.80875
gi169881247	GeneID:71954	Suds3	1	1	0	0	0	-0.353553	-0.353553	-0.353553	2.47487	-0.353553	-0.353553	-0.353553	-0.353553	-3.5	-3.5	-3.5	-3.5	-3.5	-3.5	-3.5	-3.5
gi30520009	GeneID:109115	Supt3h	1	1	26.1	4.05	0.986785	1.30286	1.62419	-0.515702	0.289265	-0.792082	-0.377682	-1.19738	-0.333468	-1.09913	1.09938	-1.62437	-0.139553	-0.467145	0.573202	0.876671	0.780949
gi22094123	GeneID:20924	Supt5h	1	1	20.1	0	0.13135	1.5193	1.71656	-0.539311	-0.539311	-0.539311	-0.539311	-0.539311	-0.539311	-0.353553	2.47487	-0.353553	-0.353553	-0.353553	-0.353553	-0.353553	-0.353553
gi58037285	GeneID:72195	Supt7l	0.820808	0.241093	26.1	23.1	0.376131	-0.228249	-0.282809	-0.564323	1.13211	-1.01188	-0.748436	-0.204764	1.90835	-0.167264	0.435672	-0.318506	0.843747	-0.927136	-1.21851	-0.488162	1.84016
gi253314523	GeneID:52615	Suz12	0.951353	0.318262	23.1	21.6	0.665376	-0.0227533	0.687919	-0.370147	-0.875766	-0.875766	-0.875766	1.99336	0.338919	-0.319257	-0.569486	1.53277	-0.857126	-0.857126	-0.857126	1.24919	0.67816
gi21313610	GeneID:27878	Tada1	1	1	23.1	0	0.685705	-1.0891	1.43216	-1.66342	0.71154	-0.0118405	-0.235834	0.245238	0.611248	0.0621437	0.618608	-0.883026	0.342284	-1.57968	-0.797399	1.32239	0.914675
gi20149314	GeneID:101206	Tada3	0.307779	0.0498154	20.1	7.05	0.74067	-0.7868	0.0331158	2.07328	0.799808	-0.7868	-0.7868	-0.107652	-0.438151	0.36669	0.185496	1.82354	0.179102	-1.21356	-1.21356	0.446113	-0.573827
gi124486596	GeneID:270627	Taf1	0.250532	0.0348464	23.1	4.05	1.06046	0.0434328	1.29975	1.60264	-0.043718	-1.09875	-0.851363	-0.896237	-0.055753	1.04246	1.51492	0.714336	-1.04662	-0.139325	-0.544852	-0.265924	-1.275
gi46518499	GeneID:24075	Taf10	1	0.68514	20.1	4.05	1.0293	0.0462379	0.837685	0.265878	1.25952	-1.64614	0.364312	-1.32563	0.198133	1.79175	0.574939	0.0215862	-1.23373	-0.860414	0.537722	-0.945586	0.113727
gi30794436	GeneID:68776	Taf11	0.250532	0.0348464	26.1	4.05	0.372553	-0.392619	2.2956	-0.2104	0.520116	-0.674199	-0.427619	-0.496899	-0.613979	-0.612856	1.06748	1.62446	-0.153501	0.102692	0.245041	-0.84689	-1.42642
gi227330588	GeneID:66464	Taf12	0.375508	0.0701602	23.1	21.6	0.393029	1.1474	-0.319102	0.605061	-1.09247	-1.09247	1.21779	-1.01951	0.553307	0.288761	-0.407954	-0.646611	-0.793253	-0.793253	-0.223934	0.364833	2.21141
gi20270192	GeneID:99730	Taf13	1	1	20.1	4.05	0.620468	2.12846	-0.512374	0.945784	-0.512374	-0.512374	-0.512374	-0.512374	-0.512374	2.34213	-0.466497	0.456853	-0.466497	-0.466497	-0.466497	-0.466497	-0.466497
gi30794412	GeneID:70439	Taf15	1	1	26.1	8.55	0.536766	-0.742383	2.163	-0.626107	-0.00670633	0.496896	0.00595066	-1.03161	-0.259041	-1.10373	-0.663148	0.138356	0.474226	-0.447881	-0.639783	0.127279	2.11468
gi124486849	GeneID:319944	Taf2	0.162595	0.0162505	26.1	4.05	0.906434	0.42852	0.999774	0.320121	0.600818	-0.717413	1.01296	-1.71935	-0.92543	0.167549	1.0894	0.8923	0.798132	0.176115	-0.43798	-0.831331	-1.85418
gi262231748	GeneID:209361	Taf3	0.375508	0.0701602	23.1	5.55	1.01207	-0.0162192	0.312075	0.388245	1.94826	-1.12271	-0.12663	-1.29277	-0.0902493	-0.141333	1.13108	0.935045	1.40655	-0.978828	-0.625789	-0.924629	-0.80209
gi124487354	GeneID:228980	Taf4a	0.820808	0.241093	26.1	4.05	0.559735	0.046992	1.14215	-0.30472	1.04533	-2.01326	0.284	-0.520815	0.320315	-0.0773142	0.784745	1.60354	0.409297	-1.01484	0.473863	-1.16127	-1.01802
gi110665722	GeneID:226182	Taf5	0.131588	0.0108135	26.1	4.05	0.977151	0.38796	1.77914	0.0404984	0.495158	-1.16437	-0.330317	-1.39231	0.184237	-0.358916	0.954473	0.379888	1.70853	-0.00298973	-0.789626	-0.453424	-1.43794
gi19527184	GeneID:102162	Taf5l	0.951353	0.318262	20.1	7.05	0.568101	-0.438751	1.22135	-0.0930649	1.42203	-1.36418	-0.130727	-1.08832	0.471663	0.180865	1.27508	0.368054	0.971048	-1.53775	-0.366224	-1.27236	0.381286
gi6678215	GeneID:21343	Taf6	1	0.536288	23.1	8.55	0.731523	-1.30044	1.0209	0.206642	1.16773	-1.4167	0.455652	-0.631125	0.497333	-0.413259	1.59891	1.08691	0.639765	-0.354384	-0.376271	-0.958558	-1.22312
gi295317363;gi295317365	GeneID:225895	Taf6l	0.162595	0.0162505	23.1	4.05	0.975738	-0.00219361	1.50339	0.318717	1.02816	-1.07179	-1.07179	-1.07179	0.367287	0.307028	1.57281	0.208174	0.996463	-1.06227	-1.06227	-1.06227	0.102337
gi28461141	GeneID:24074	Taf7	1	1	23.1	11.55	0.628388	-1.15663	-0.0218318	1.92923	0.421264	-1.26971	0.292396	-0.248519	0.0538105	-1.65583	0.0729305	1.68404	-0.072502	0.542394	0.629735	-0.600657	-0.600113
gi11528498	GeneID:63856	Taf8	0.307779	0.0498154	26.1	4.05	0.669081	-0.150183	1.01916	0.215869	0.70509	-0.763338	1.10114	-1.88123	-0.246506	-0.389988	0.888911	0.22874	1.9552	-0.30036	-1.1013	-0.812097	-0.469101
gi62821772	GeneID:108143	Taf9	0.375508	0.0701602	23.1	5.55	0.445831	-0.383221	2.40123	-0.259769	0.13922	-0.720282	-0.376787	-0.498393	-0.301998	-0.306684	0.247861	2.15547	-0.20666	-1.02603	-0.385854	-0.887056	0.408955
gi269784725	GeneID:407786	Taf9b	0.455733	0.097422	23.1	2.55	0.975135	0.36033	1.47302	0.343744	0.498581	-1.76033	-0.273104	-1.0118	0.369558	-0.279309	1.37806	1.55891	-0.632525	-1.30763	-0.497257	-0.435112	0.214863
gi33468969	GeneID:21372	Tbl1x	0.455733	0.097422	23.1	15.6	0.654292	-0.996664	0.0981365	-1.1449	1.08246	-0.610231	1.26027	1.02307	-0.712145	-0.742167	-0.122317	-1.13066	-0.460041	0.834956	1.52723	1.02382	-0.930818
gi31543001	GeneID:81004	Tbl1xr1	1	0.415393	23.1	21.6	0.268185	0.861989	-0.848465	1.87089	-0.848465	-0.848465	-0.265057	-0.472977	0.550552	1.40779	-0.856031	-0.159913	-0.856031	-0.598207	-0.288295	-0.367211	1.71789
gi31543845	GeneID:27368	Tbl2	0.951353	0.318262	26.1	21.6	1.08544	0.542315	-0.203006	-0.886899	-0.619877	-0.686716	-0.976024	1.59484	1.23537	1.0676	-0.00498413	-1.37567	1.24641	-1.41409	0.423748	-0.313091	0.370083
gi30102935	GeneID:213773	Tbl3	0.0259466	0.000187288	23.1	0	0.520575	0.899943	1.97887	-0.717203	-0.720219	-0.805817	-0.662312	-0.262955	0.289687	1.66229	-0.285701	-0.487019	-0.625859	-0.809771	-0.587346	-0.403675	1.53708
gi32189438	GeneID:21401	Tcea3	1	0.415393	20.1	4.05	0.466902	-0.719739	1.40772	1.21385	-0.719739	-0.719739	-0.719739	-0.719739	0.977132	-0.514765	-0.101891	0.316833	-0.514765	-0.514765	-0.514765	-0.514765	2.35888
gi6678313	GeneID:21804	Tgfb1i1	1	1	26.1	13.05	0.54751	-0.647617	0.12668	-0.647617	1.40322	-0.647617	-0.647617	1.70819	-0.647617	-0.470251	-0.102627	-0.470251	0.0283966	-0.470251	-0.470251	2.42549	-0.470251
gi356991206	GeneID:21886	Tle2	1	0.866497	0	0	0	-0.491584	-0.491584	-0.491584	-0.491584	0.700065	2.24944	-0.491584	-0.491584	-0.353553	-0.353553	-0.353553	-0.353553	-0.353553	2.47487	-0.353553	-0.353553
gi145207950	GeneID:21887	Tle3	1	1	0	0	0	2.47487	-0.353553	-0.353553	-0.353553	-0.353553	-0.353553	-0.353553	-0.353553	2.47487	-0.353553	-0.353553	-0.353553	-0.353553	-0.353553	-0.353553	-0.353553
gi159110982	GeneID:213988	Tnrc6b	1	1	23.1	14.1	0.615208	1.2761	-0.79081	-0.79081	1.63747	-0.79081	0.40554	-0.155866	-0.79081	-0.244172	-0.664122	-0.664122	0.583887	-0.664122	2.19557	0.1212	-0.664122
gi34328148	GeneID:21974	Top2b	1	0.68514	23.1	4.05	0.78159	-0.847452	0.831387	-0.104249	1.3172	-0.92021	-1.49647	0.695214	0.524581	0.544803	0.994698	1.60228	-0.258019	-1.5557	-0.224635	-0.536468	-0.566957
gi270309140	GeneID:108989	Tpr	0.797549	0.21079	26.1	0	0.313562	0.360953	2.27245	-0.677663	-0.431477	-0.677663	0.168085	-0.677663	-0.33702	0.230271	2.17585	0.0351334	-0.0962581	-1.22771	-0.00989359	-0.755695	-0.351701
gi226531227	GeneID:109181	Trip11	1	1	0	0	0	-3.5	-3.5	-3.5	-3.5	-3.5	-3.5	-3.5	-3.5	-0.353553	-0.353553	-0.353553	-0.353553	-0.353553	2.47487	-0.353553	-0.353553
gi283945454	GeneID:56404	Trip4	1	1	20.1	5.55	0.405271	-0.218994	-0.19624	-0.34581	-0.117166	-0.598074	-0.361633	-0.598074	2.43599	-0.534088	0.884689	0.455973	1.77547	-1.03914	0.125829	-1.03914	-0.62959
gi124486949	GeneID:100683	Trrap	1	1	26.1	24.6	0.884714	-0.552285	1.22773	-1.1826	-0.188071	-0.673979	0.774343	-0.825729	1.42059	1.89003	0.503264	-0.673296	-1.09721	-0.52073	0.730954	-0.843663	0.0106521
gi229577281;gi229577283	GeneID:56207	Uchl5	1	1	20.1	8.55	0.0353286	-0.537345	-0.528136	1.84165	-0.537345	-0.537345	-0.537345	1.37321	-0.537345	-0.487383	-0.487383	2.26806	-0.487383	-0.487383	-0.487383	0.656232	-0.487383
gi20070404	GeneID:28035	Usp39	0.455733	0.097422	23.1	2.55	0.777691	-0.815739	2.20412	-0.22548	0.144853	-1.11078	-0.333458	-0.0902627	0.226741	0.193779	1.11028	1.22308	-0.477016	-1.31717	-0.556719	-1.07448	0.898258
gi110665738	GeneID:22290	Uty	1	1	0	0	0	-0.353553	-0.353553	-0.353553	-0.353553	2.47487	-0.353553	-0.353553	-0.353553	-0.353553	-0.353553	-0.353553	-0.353553	2.47487	-0.353553	-0.353553	-0.353553
gi115495457	GeneID:75410	Wbp7	1	0.866497	23.1	4.05	0.857202	-0.687927	1.19491	0.53645	-0.687927	-0.687927	-0.687927	1.70827	-0.687927	-0.088718	1.30231	1.73661	-0.754291	-0.754291	-0.754291	0.0669619	-0.754291
gi241896997	GeneID:72515	Wdr43	0.0584366	0.0017359	23.1	2.55	0.869338	0.251783	2.17264	-0.598418	-0.550927	-0.799119	-0.794672	-0.182507	0.501224	1.33051	0.865371	-0.119743	-0.620717	-1.00884	-0.860485	-0.850735	1.26464
gi89337272	GeneID:66505	Zmynd11	0.131588	0.0108135	26.1	24.6	0.0585445	-0.524823	1.73156	-0.529601	-0.539765	-0.568196	-0.567319	-0.503822	1.50197	2.04227	0.0781337	-0.340564	-0.693444	-0.728375	-0.649643	-0.638753	0.93037
gi357576270	GeneID:228880	Zmynd8	0.0739632	0.00283368	26.1	24.6	0.241105	0.336746	1.59948	-0.0102286	-0.0543223	-2.07204	0.00177039	0.177174	0.021428	1.56096	1.00886	-0.0830733	-0.203317	-1.37076	-0.488844	-1.01491	0.59109

## Sheet: DBP_sub_proteome_all_matrix
GI	GeneID	Gene Symbol	BH.Q	ADJ.P	PER	LAG	AMP	ZT0_zscored_iBAQ	ZT3_zscored_iBAQ	ZT6_zscored_iBAQ	ZT9_zscored_iBAQ	ZT12_zscored_iBAQ	ZT15_zscored_iBAQ	ZT18_zscored_iBAQ	ZT21_zscored_iBAQ	ZT24_zscored_iBAQ	ZT27_zscored_iBAQ	ZT30_zscored_iBAQ	ZT33_zscored_iBAQ	ZT36_zscored_iBAQ	ZT39_zscored_iBAQ	ZT42_zscored_iBAQ	ZT45_zscored_iBAQ
gi145553997	GeneID:239985	Arid1b	0.951353	0.318262	23.1	2.55	0.711738	-0.0380434	1.10529	-0.515775	0.197579	-0.510385	-0.562168	-1.39436	1.71786	0.025865	1.72239	-0.113086	-0.794383	0.190181	-1.36684	-0.677065	1.01294
gi262231796	GeneID:77044	Arid2	0.0259466	0.000187288	26.1	24.6	0.862647	0.80421	1.26243	0.933664	-0.364975	-1.74734	-0.7023	-0.401811	0.216128	2.16923	0.254606	0.464458	-0.537065	-0.778159	-0.793784	-0.694766	-0.0845175
gi62177117	GeneID:407823	Baz2b	1	1	20.1	7.05	0.597355	0.46939	0.150301	-0.415258	0.13161	1.81083	-0.536522	-1.72815	0.117803	1.87373	0.339713	0.0247203	-1.00401	0.408636	-0.537156	-1.35853	0.252894
gi13385296	GeneID:66882	Bzw1	1	1	20.1	17.1	0.493458	2.32132	-0.550763	-0.550763	0.241084	-0.550763	0.191407	-0.550763	-0.550763	-0.142485	-0.595077	-0.595077	1.14147	-0.595077	1.9764	-0.595077	-0.595077
gi12963557	GeneID:66233	Dmap1	0.951353	0.318262	20.1	8.55	0.418489	-0.96722	0.927685	-0.0115842	1.72219	-1.41095	-0.342712	-0.209894	0.292486	0.0404686	0.377738	1.83045	0.249121	-1.5712	-0.378395	-0.857613	0.309431
gi6679719	GeneID:14055	Ezh1	1	1	0	0	0	2.47487	-0.353553	-0.353553	-0.353553	-0.353553	-0.353553	-0.353553	-0.353553	2.47487	-0.353553	-0.353553	-0.353553	-0.353553	-0.353553	-0.353553	-0.353553
gi163965351	GeneID:14236	Foxn2	0.820808	0.241093	23.1	0	0.222819	1.16187	0.564828	0.148775	-0.674336	-1.56224	1.04289	-1.08032	0.398527	-0.118889	-0.413	-0.468526	-0.265253	-0.544034	-0.254174	-0.388459	2.45233
gi226437608	GeneID:67367	Gcfc1	1	1	20.1	5.55	0.00724566	-0.529166	1.9614	-0.529166	-0.529166	-0.529166	-0.529166	-0.529166	1.2136	-0.539413	1.52655	-0.539413	-0.539413	-0.539413	-0.539413	-0.539413	1.70993
gi262331578;gi262331580	GeneID:15361	Hmga1	1	1	26.1	21.6	0.832998	0.979266	-0.741484	-0.741484	0.41714	-0.702656	-0.741484	-0.364336	1.89504	0.526022	-0.789575	-0.789575	-0.120847	-0.490723	-0.789575	0.336667	2.11761
gi8393534	GeneID:15331	Hmgn2	1	1	26.1	18.6	0.749955	-0.957305	1.82453	-1.2015	-0.41795	-0.581053	0.191096	0.336656	0.80553	-0.659697	-0.258624	-0.849034	0.0234193	-0.0904543	-0.421666	-0.105994	2.36205
gi30794254	GeneID:70823	Hmgxb4	1	0.866497	23.1	0	0.761293	0.820769	1.87297	-0.89511	-0.89511	-0.89511	0.33957	0.171561	-0.51954	-0.765137	1.57479	1.24112	-1.06048	-1.06048	-0.285315	0.191483	0.164021
gi26787989	GeneID:68611	Mrpl28	1	1	23.1	14.1	0.567806	-0.899652	0.198882	-0.899652	1.82478	-0.899652	-0.377655	1.02923	0.0237185	-1.18065	0.426421	-1.18065	0.394743	-1.18065	0.820893	0.919739	0.980167
gi31543307	GeneID:17936	Nab1	0.088994	0.00452135	23.1	18.6	0.973729	0.485268	-0.00439362	-0.837391	-0.837391	-0.595861	-0.164159	2.21614	-0.262216	1.14694	-0.723141	-1.13284	-1.13284	-0.568254	1.07435	1.00377	0.332019
gi171543864	GeneID:17937	Nab2	1	1	20.1	0	0.0514278	0.385744	-0.458365	-0.458365	-0.458365	-0.458365	-0.458365	2.36445	-0.458365	0.0985295	-0.422	-0.422	-0.422	-0.422	-0.422	2.43347	-0.422
gi188497644	GeneID:57753	Noc3l	0.455733	0.097422	23.1	0	0.613084	1.28696	1.77672	-0.654679	-0.654679	-0.654679	-0.654679	-0.654679	0.209712	1.17958	0.262782	-0.656439	-0.656439	-0.656439	-0.656439	-0.656439	1.83983
gi31981994	GeneID:100608	Noc4l	0.820808	0.241093	23.1	2.55	0.849131	-0.174406	1.52209	-0.821026	-0.544063	0.042316	-1.27921	-0.165923	1.42022	1.37285	0.898438	-0.137391	-0.784019	-0.691956	-1.07004	-0.785355	1.19747
gi134288853	GeneID:18129	Notch2	1	1	0	0	0	-0.353553	-0.353553	-0.353553	-0.353553	-0.353553	-0.353553	-0.353553	2.47487	-0.353553	-0.353553	-0.353553	-0.353553	-0.353553	-0.353553	-0.353553	2.47487
gi124486604	GeneID:109263	Rlf	1	1	20.1	5.55	0.106498	-0.536818	1.81519	-0.536818	-0.536818	-0.536818	-0.536818	-0.536818	1.40572	-0.461513	2.35617	-0.461513	-0.461513	-0.461513	-0.461513	-0.461513	0.412904
gi298676444	GeneID:231151	Tada2b	1	1	20.1	5.55	0.868528	-1.10204	0.857921	-0.350679	0.49275	-1.18297	-0.824967	1.48957	0.620411	-1.11375	1.49971	0.403317	0.167863	-1.69447	-0.100516	0.210033	0.627814
gi149408148	GeneID:269389	Tox2	1	1	0	0	0	-3.5	-3.5	-3.5	-3.5	-3.5	-3.5	-3.5	-3.5	-0.353553	-0.353553	-0.353553	-0.353553	-0.353553	2.47487	-0.353553	-0.353553
gi11230782	GeneID:22141	Tub	1	1	0	0	0	2.47487	-0.353553	-0.353553	-0.353553	-0.353553	-0.353553	-0.353553	-0.353553	2.47487	-0.353553	-0.353553	-0.353553	-0.353553	-0.353553	-0.353553	-0.353553
gi117414176	GeneID:22344	Vezf1	1	1	26.1	20.1	0.935956	1.28864	-0.78977	-1.37568	1.01278	-1.0178	0.5103	0.650589	-0.279049	1.07154	1.15422	-0.646093	0.183105	-0.0388352	0.79785	-0.906773	-1.61502
gi294979205;gi46909563	GeneID:22404	Wiz	1	1	26.1	21.6	0.682976	-0.361262	-0.43554	-0.606094	0.937344	-1.16158	-0.640416	1.87659	0.390953	-0.872141	-0.517588	1.53193	0.431363	-1.70537	0.216051	0.278546	0.637212
gi13386064	GeneID:64050	Yeats4	1	0.536288	23.1	0	0.363723	1.23945	1.09547	-0.894179	1.10216	-1.04102	-0.795635	-0.729461	0.0232164	0.157278	-0.0136568	-0.253314	0.00842602	-1.27643	0.174894	-0.90319	2.106
gi226423893	GeneID:381990	Zbtb2	1	1	26.1	20.1	0.81534	1.63207	-0.408991	-1.19205	-0.740712	0.464816	0.573894	0.729883	-1.05891	1.85259	0.911942	-0.643498	-1.26795	0.166347	-0.287115	0.0438594	-0.776174
gi257196177	GeneID:269401	Znf512b	0.162595	0.0162505	23.1	4.05	0.878973	-0.103395	1.5572	-0.211258	1.58692	-0.707368	-0.707368	-0.707368	-0.707368	0.485941	1.99868	0.677107	-0.133269	-0.757115	-0.757115	-0.757115	-0.757115
gi294862282	GeneID:104457	0610010K14Rik	0.951353	0.318262	23.1	21.6	0.037471	1.30414	-0.533274	-0.533274	-0.533274	-0.533274	-0.533274	-0.533274	1.8955	0.585303	-0.480282	-0.480282	-0.480282	-0.480282	-0.480282	-0.480282	2.29639
gi33468953	GeneID:30946	Abt1	0.0511989	0.00103762	26.1	24.6	0.831358	2.00003	0.763121	-0.629903	0.337425	-0.913084	-0.913084	-0.448225	-0.196285	2.05851	0.346941	-0.362179	-0.33329	-0.848049	-0.848049	-0.700287	0.686406
gi60593059	GeneID:497652	Acd	1	1	0	0	0	-0.353553	-0.353553	-0.353553	-0.353553	-0.353553	2.47487	-0.353553	-0.353553	-0.353553	-0.353553	-0.353553	-0.353553	-0.353553	2.47487	-0.353553	-0.353553
gi6671509	GeneID:11461	Actb	1	1	0	0	0	-0.353553	-0.353553	-0.353553	-0.353553	-0.353553	-0.353553	2.47487	-0.353553	-0.353553	-0.353553	-0.353553	-0.353553	-0.353553	-0.353553	2.47487	-0.353553
gi189181668	GeneID:56456	Actl6a	0.162595	0.0162505	23.1	5.55	1.184	-0.419647	0.856163	0.640733	1.58034	-1.25559	-0.734881	-0.983093	0.315969	0.597034	0.997121	1.30487	0.727305	-0.933679	-1.14943	-0.641336	-0.901888
gi11230802	GeneID:60595	Actn4	0.131588	0.0108135	23.1	2.55	0.732063	-0.074697	1.74974	-0.141632	0.601461	-1.10757	-1.43365	-0.10211	0.508451	1.91057	0.548151	-0.539582	-0.485349	-1.06606	-0.488935	-0.694269	0.815472
gi90093349	GeneID:11538	Adnp	1	1	20.1	5.55	0.324317	-0.523066	-0.523066	-0.523066	1.10355	-0.523066	-0.523066	-0.523066	2.03484	-0.74247	-0.74247	0.154992	0.571568	-0.74247	0.139825	-0.74247	2.10349
gi160707889	GeneID:11568	Aebp1	1	0.415393	23.1	20.1	0.00562774	-0.530238	-0.530238	-0.530238	-0.530238	-0.530238	-0.530238	1.23551	1.94592	-0.538197	-0.538197	-0.538197	-0.538197	-0.538197	-0.538197	1.45926	1.76992
gi158508460	GeneID:226747	Ahctf1	0.199147	0.023995	23.1	2.55	0.877338	-0.753625	1.61609	-0.022036	1.14537	-1.18347	-1.00001	-0.11068	0.308369	0.882657	1.13817	0.206638	-0.589153	-1.36623	-1.03899	-0.421381	1.18829
gi6755004	GeneID:26926	Aifm1	1	0.415393	20.1	8.55	0.554955	-1.29966	-0.430422	-0.1163	1.19647	-0.327393	-1.14651	1.01948	1.10433	0.824205	1.43226	1.01241	-0.38029	-1.13692	-1.30166	-0.149036	-0.30097
gi85861162	GeneID:71361	Aifm2	1	1	26.1	0	0.837525	-0.588106	1.13178	0.188396	-0.912644	0.0746309	-0.136058	-1.37088	1.61289	0.11319	0.780809	0.377213	-0.523474	-0.130655	-0.280133	-1.87272	1.53577
gi162461985	GeneID:383619	Aim2	0.691615	0.180488	26.1	24.6	0.828999	0.149561	0.0839265	-0.121257	0.722388	-1.18512	-1.18512	-0.338072	1.87369	0.585261	0.159895	1.17968	0.648182	-1.43367	-1.43367	-0.429909	0.724226
gi31560394	GeneID:56399	Akap8	1	0.866497	20.1	8.55	0.378113	-0.791693	1.51351	-0.25696	1.34987	-0.791693	-0.791693	-0.791693	0.560347	-0.798241	-0.120821	0.654118	1.81556	-0.798241	-0.798241	-0.798241	0.84411
gi70780373	GeneID:54194	Akap8l	1	1	26.1	24.6	0.338475	0.168701	-0.0369316	-0.55367	-0.55367	2.38341	-0.55367	-0.477545	-0.376621	-0.0341253	-0.30034	-0.457532	-0.457532	2.44768	-0.457532	-0.457532	-0.28309
gi163310765	GeneID:11657	Alb	1	0.68514	23.1	14.1	0.52151	1.11575	-0.875083	-0.68106	0.471024	0.49752	1.4367	-1.15807	-0.806779	-0.822924	-1.02899	0.778385	-0.586322	1.74031	-0.452403	0.897235	-0.525294
gi6755763	GeneID:21681	Alyref	1	1	20.1	5.55	0.586359	-0.89916	-0.263045	-0.916308	2.11423	-0.730365	-0.020067	0.465701	0.249013	0.107508	0.210588	1.76567	-0.418892	-1.46482	-0.101554	-0.912442	0.813942
gi124517663	GeneID:16952	Anxa1	1	1	0	0	0	-3.5	-3.5	-3.5	-3.5	-3.5	-3.5	-3.5	-3.5	-0.353553	-0.353553	-0.353553	-0.353553	-0.353553	2.47487	-0.353553	-0.353553
gi6753086	GeneID:11792	Apex1	0.088994	0.00452135	20.1	5.55	0.570613	-0.537111	2.21123	0.369419	-0.159461	0.26491	-0.8291	-0.785364	-0.534519	0.634534	0.0216043	0.0942419	-0.301322	-1.10945	-1.06335	-0.289209	2.01295
gi124249109	GeneID:93760	Arid1a	0.162595	0.0162505	26.1	0	0.891215	0.722349	1.97093	-0.773544	-0.0591918	-0.919108	-0.572978	-0.796935	0.428474	0.697264	0.0245891	0.275521	1.69995	-0.365631	-1.25069	-1.33589	0.254885
gi74136557	GeneID:71371	Arid5b	1	1	20.1	15.6	1.01501	0.800535	-0.744037	-0.744037	-0.744037	1.34224	1.41566	-0.744037	-0.582293	-0.032517	-0.853161	-0.853161	-0.853161	1.06912	0.941433	-0.853161	1.43461
gi83627702	GeneID:11863	Arnt	0.375508	0.0701602	23.1	4.05	0.774979	-0.392977	0.636905	1.90414	0.218822	-1.17211	-1.03477	-0.473005	0.312996	0.194837	-0.15519	2.02549	-0.294901	-0.628174	-1.18381	-0.668878	0.710624
gi6680732	GeneID:11865	Arntl	0.199147	0.023995	23.1	5.55	0.891386	-0.747218	0.457699	0.66414	2.0259	-0.884165	-0.809245	-0.362959	-0.344156	-0.568384	0.576759	2.10105	0.422097	-0.685894	-0.819553	-0.71697	-0.309106
gi30089688	GeneID:109689	Arrb1	1	1	20.1	8.55	2.22e-16	-3.5	-3.5	-3.5	-3.5	-3.5	-3.5	-3.5	-3.5	-0.353553	-0.353553	-0.353553	-0.353553	-0.353553	-0.353553	-0.353553	2.47487
gi124248550;gi124248552	GeneID:23808	Ash2l	1	1	0	0	0	-0.353553	-0.353553	-0.353553	-0.353553	-0.353553	2.47487	-0.353553	-0.353553	-0.353553	-0.353553	-0.353553	-0.353553	-0.353553	2.47487	-0.353553	-0.353553
gi33468883	GeneID:11909	Atf2	1	1	0	0	0	-0.353553	2.47487	-0.353553	-0.353553	-0.353553	-0.353553	-0.353553	-0.353553	-0.353553	2.47487	-0.353553	-0.353553	-0.353553	-0.353553	-0.353553	-0.353553
gi22122557	GeneID:223922	Atf7	0.088994	0.00452135	20.1	4.05	1.28454	0.835066	-0.556719	1.50435	0.682438	-1.27824	-0.981549	-0.67079	0.465452	1.32499	0.960048	-0.834761	-0.88151	-1.29494	-0.0659866	-0.25732	1.04947
gi154091016	GeneID:22589	Atrx	1	1	0	0	0	2.47487	-0.353553	-0.353553	-0.353553	-0.353553	-0.353553	-0.353553	-0.353553	2.47487	-0.353553	-0.353553	-0.353553	-0.353553	-0.353553	-0.353553	-0.353553
gi334358889	GeneID:20238	Atxn1	1	1	23.1	0	0.118487	1.07221	-0.521119	-0.521119	-0.521119	-0.521119	-0.521119	2.0545	-0.521119	-0.353553	-0.353553	-0.353553	-0.353553	-0.353553	-0.353553	2.47487	-0.353553
gi84042521	GeneID:23825	Banf1	0.797549	0.21079	20.1	0	0.159237	1.89797	-0.946678	0.0207578	-0.946678	-0.946678	0.772797	-0.149848	0.298361	-0.721484	-0.721484	-0.721484	-0.721484	-0.721484	1.10491	1.10091	1.4016
gi158534069	GeneID:53325	Banp	0.199147	0.023995	23.1	4.05	0.973042	-0.977051	1.28804	1.42031	0.148364	-1.28155	-0.576329	-0.44233	0.42055	0.136446	1.91266	0.995392	-0.160333	-1.06966	-0.731071	-0.684952	-0.398482
gi154937361	GeneID:12023	Barx2	1	1	0	0	0	-0.353553	2.47487	-0.353553	-0.353553	-0.353553	-0.353553	-0.353553	-0.353553	-0.353553	2.47487	-0.353553	-0.353553	-0.353553	-0.353553	-0.353553	-0.353553
gi114205435	GeneID:116848	Baz2a	0.691615	0.180488	23.1	4.05	0.707846	-0.560517	1.68038	0.59147	1.0079	-1.33674	-0.654101	-0.273518	-0.454878	0.263073	2.28609	-0.707818	0.021395	-0.30918	-0.956062	-0.385314	-0.212181
gi6671616	GeneID:12029	Bcl6b	0.951353	0.318262	23.1	2.55	0.606237	-0.353133	2.46376	-0.305122	-0.441977	-0.441977	-0.165386	-0.441977	-0.314184	0.535599	0.948618	0.563035	-1.16247	-1.16247	0.269968	-1.16247	1.17019
gi70906449	GeneID:72567	Bclaf1	1	1	26.1	13.05	0.157523	-0.34634	-0.630447	-0.300768	2.4177	-0.191874	-0.67447	-0.0430091	-0.230793	-0.431175	-0.374692	-0.261732	-0.330141	-0.311469	2.4714	-0.360002	-0.40219
gi39841055	GeneID:331623	Bend3	1	1	20.1	0	0.0332421	2.05043	-0.521534	-0.521534	-0.521534	-0.521534	-0.521534	-0.521534	1.07877	0.770471	-0.498028	-0.498028	-0.498028	-0.498028	2.2177	-0.498028	-0.498028
gi6755680	GeneID:20893	Bhlhe40	0.0395573	0.000604012	23.1	15.6	0.878942	-0.625541	-0.881356	-0.85319	0.360627	0.144507	2.20166	-0.0223423	-0.32437	-0.575846	-1.21694	-0.847298	0.358487	1.23377	1.54271	0.150305	-0.645192
gi140969817	GeneID:207165	Bptf	1	0.68514	23.1	20.1	0.341356	-0.0321769	-0.384954	-0.586434	-0.586434	-0.586434	2.29205	-0.586434	0.470816	-0.301502	-0.103683	-0.54284	-0.54284	-0.54284	2.3838	-0.54284	0.192748
gi124487411	GeneID:12190	Brca2	1	1	0	0	0	-0.353553	-0.353553	-0.353553	-0.353553	-0.353553	-0.353553	-0.353553	2.47487	-0.353553	-0.353553	-0.353553	-0.353553	-0.353553	-0.353553	-0.353553	2.47487
gi6755234	GeneID:26992	Brd7	0.307779	0.0498154	23.1	2.55	0.784419	-0.190504	2.08992	-0.345753	0.481765	-1.15464	-0.664436	-0.580531	0.36418	0.299706	0.559364	0.456144	-0.0923428	-1.02214	-0.974254	-1.04285	1.81637
gi157041258	GeneID:69743	Casz1	1	1	0	0	0	2.47487	-0.353553	-0.353553	-0.353553	-0.353553	-0.353553	-0.353553	-0.353553	2.47487	-0.353553	-0.353553	-0.353553	-0.353553	-0.353553	-0.353553	-0.353553
gi33563288	GeneID:67500	Ccar1	1	1	20.1	15.6	0.780017	0.342952	0.796136	-1.81756	-0.714449	0.423313	0.0894833	1.40445	-0.524324	-0.625671	0.905643	-1.02634	1.19575	0.363825	-0.57872	1.06816	-1.30265
gi22779899	GeneID:71702	Cdc5l	0.649164	0.156974	0	0	0	-0.353553	-0.353553	-0.353553	-0.353553	-0.353553	-0.353553	-0.353553	2.47487	1.64401	0.544693	-0.691491	-0.691491	-0.691491	-0.691491	-0.691491	1.26875
gi239915978	GeneID:12590	Cdx1	1	1	0	0	0	2.47487	-0.353553	-0.353553	-0.353553	-0.353553	-0.353553	-0.353553	-0.353553	2.47487	-0.353553	-0.353553	-0.353553	-0.353553	-0.353553	-0.353553	-0.353553
gi31560722	GeneID:12591	Cdx2	1	1	20.1	18.6	2	2.47487	-0.353553	-0.353553	-0.353553	-0.353553	-0.353553	-0.353553	-0.353553	-3.5	-3.5	-3.5	-3.5	-3.5	-3.5	-3.5	-3.5
gi86198301	GeneID:12606	Cebpa	1	1	20.1	5.55	0.865856	-0.732023	0.140868	-0.770782	0.535247	-0.712929	-1.01831	1.89011	0.66782	0.565306	-0.881766	1.67623	-0.785752	-1.32877	-0.233377	0.204699	0.783433
gi6753404	GeneID:12608	Cebpb	0.375508	0.0701602	26.1	20.1	0.36036	-0.692448	-0.569776	-0.49978	-0.357043	-0.780897	-0.290258	1.46119	1.72902	0.204125	-1.10074	-0.382334	-0.705175	-1.10121	1.00155	0.443372	1.6404
gi110347410	GeneID:12609	Cebpd	1	1	0	0	0	2.47487	-0.353553	-0.353553	-0.353553	-0.353553	-0.353553	-0.353553	-0.353553	2.47487	-0.353553	-0.353553	-0.353553	-0.353553	-0.353553	-0.353553	-0.353553
gi61966683	GeneID:12611	Cebpg	0.951353	0.318262	26.1	20.1	0.674672	0.194049	-0.954366	-0.665131	0.177792	-0.954366	0.116471	-0.0704136	2.15596	1.64912	-1.01282	-0.669545	-0.498986	-1.01282	0.0177864	0.336467	1.1908
gi67188876	GeneID:12607	Cebpz	0.557687	0.133461	23.1	0	0.582409	0.407476	1.84561	-0.927351	0.103236	-0.927351	-0.927351	-0.398064	0.823795	-0.1037	0.427063	-0.664562	-0.133383	-0.664562	-0.664562	-0.48333	2.28704
gi34328105	GeneID:12616	Cenpb	1	0.536288	20.1	5.55	0.933475	-0.605206	-0.136683	1.85391	-0.605206	-0.605206	-0.605206	-0.605206	1.30881	-0.707254	0.714928	1.47335	-0.707254	-0.707254	-0.707254	-0.707254	1.34799
gi239985588	GeneID:12648	Chd1	0.0511989	0.00103762	23.1	2.55	0.880907	0.0736214	2.06483	0.799752	-0.574732	-1.11139	-0.369717	-0.441298	-0.441062	1.73003	0.941246	-0.226142	0.167332	-1.16585	-1.0504	-0.698536	0.302316
gi189458810	GeneID:244059	Chd2	0.0341833	0.000341643	23.1	2.55	1.08065	0.219038	1.9348	0.338241	-0.62689	-0.527381	-1.24675	-0.702994	0.611929	1.4121	0.889139	0.504335	-0.448924	-1.02718	-1.05765	-1.01593	0.744103
gi39204553	GeneID:107932	Chd4	1	0.68514	20.1	2.55	0.619075	-0.726845	0.294472	-0.710809	1.67667	-0.969997	-0.879857	0.164696	1.15167	0.0861046	1.86971	-0.370444	-1.54025	-0.764375	0.630767	0.067897	0.0205953
gi189458814	GeneID:269610	Chd5	1	1	0	0	0	-0.353553	2.47487	-0.353553	-0.353553	-0.353553	-0.353553	-0.353553	-0.353553	-0.353553	2.47487	-0.353553	-0.353553	-0.353553	-0.353553	-0.353553	-0.353553
gi77404417	GeneID:109151	Chd9	0.943256	0.279677	26.1	0	0.873435	0.934801	1.89575	0.0934536	-0.553802	-1.24024	-0.22016	-0.783775	-0.126032	0.804446	1.05816	-0.469778	-0.230822	-0.957549	1.56857	-0.957549	-0.815474
gi7106459	GeneID:12753	Clock	0.375508	0.0701602	20.1	8.55	0.840507	-0.9821	0.597477	0.941264	1.78613	-0.995946	-0.390718	-0.460575	-0.495534	-0.659302	0.606503	1.71529	1.07286	-0.907908	-0.806628	-0.743064	-0.277749
gi158966707	GeneID:12912	Creb1	1	1	23.1	5.55	0.591394	0.00276709	-0.643323	-0.000621725	2.19929	-1.30042	0.0144085	-0.0337798	-0.238328	0.693905	-0.940733	0.833952	0.86758	-1.72224	-0.700354	0.123148	0.84474
gi21703728	GeneID:208677	Creb3l3	0.162595	0.0162505	23.1	2.55	0.423296	-0.480054	1.78123	-0.135582	-0.63973	-0.63973	-0.63973	-0.63973	1.39332	0.0877651	2.40912	-0.37115	-0.510865	-0.510865	-0.510865	-0.510865	-0.0822699
gi6681031	GeneID:12952	Cry1	1	1	20.1	8.55	2	-3.5	-3.5	-3.5	-3.5	-3.5	-3.5	-3.5	-3.5	-0.353553	2.47487	-0.353553	-0.353553	-0.353553	-0.353553	-0.353553	-0.353553
gi164519087	GeneID:12953	Cry2	0.162595	0.0162505	26.1	15.6	0.984513	-0.883945	-0.883945	-0.883945	0.573097	-0.883945	0.855771	1.59854	0.508367	-0.765418	-0.765418	-0.765418	-0.368755	-0.765418	1.21556	1.65064	0.564221
gi240255574	GeneID:229663	Csde1	1	1	0	0	0	2.47487	-0.353553	-0.353553	-0.353553	-0.353553	-0.353553	-0.353553	-0.353553	2.47487	-0.353553	-0.353553	-0.353553	-0.353553	-0.353553	-0.353553	-0.353553
gi31044459	GeneID:13018	Ctcf	1	1	20.1	15.6	0.740486	1.20421	-0.411721	-0.678182	-0.301781	-0.279531	1.91048	-0.894238	-0.549229	-0.601135	1.02693	-1.1987	0.388037	1.15959	0.994768	-0.664702	-1.10479
gi260166642	GeneID:12387	Ctnnb1	0.0739632	0.00283368	23.1	0	0.894261	1.65915	0.729242	-0.702279	-0.203847	-1.11996	-1.21236	0.643248	0.206808	2.17421	-0.100156	-0.397241	-0.777632	-0.584338	-0.899001	-0.00791771	0.592077
gi110835729	GeneID:13047	Cux1	1	1	20.1	5.55	0.731908	-0.110205	0.161979	-0.35206	1.86336	-1.22383	-1.0821	-0.0873577	0.830208	-0.934319	0.645301	0.727639	0.121239	-1.96939	-0.160808	0.664508	0.905834
gi18390325	GeneID:74322	Cxxc1	0.557687	0.133461	26.1	0	0.701097	-0.376884	1.77423	-0.555162	-0.710234	0.284184	-0.990483	-0.626793	1.20114	0.637112	0.367449	1.20723	0.180167	-1.12637	-1.22875	-1.06484	1.028
gi19526854	GeneID:67393	Cxxc5	1	0.415393	23.1	21.6	0.0303039	2.29742	-0.480005	-0.480005	-0.480005	-0.480005	-0.480005	-0.480005	0.582611	0.212898	-0.437149	-0.437149	-0.437149	-0.437149	-0.437149	-0.437149	2.41
gi170650717	GeneID:13170	Dbp	0.131588	0.00893784	26.1	11.55	0.59094	-0.61111	-0.61111	-0.61111	0.655613	2.16097	0.224606	-0.59675	-0.61111	-0.55409	-0.55409	-0.502076	-0.259322	2.24794	0.675644	-0.499914	-0.55409
gi7657011	GeneID:13194	Ddb1	0.951353	0.318262	26.1	11.55	0.697112	0.523155	-1.53201	-0.544243	0.851691	1.57688	0.345241	-0.551841	-0.668879	-1.22233	0.405799	0.255704	-0.314255	0.0101167	1.70482	0.559338	-1.39919
gi29150251	GeneID:107986	Ddb2	0.250532	0.0348464	23.1	11.55	0.742077	-0.412077	-0.955126	0.0193357	0.00189722	2.30291	0.131291	-0.593064	-0.495168	-1.40419	-0.665867	0.459999	0.550679	-0.0350612	1.92467	-0.31565	-0.514589
gi19527256	GeneID:104721	Ddx1	1	0.866497	26.1	4.05	1.22393	1.55717	0.997225	0.845462	-0.24625	-0.985549	-0.349792	-0.73795	-1.08032	-0.478309	-1.21167	1.57101	0.802539	0.814979	-1.2101	-0.0422371	-0.246209
gi6753620	GeneID:13205	Ddx3x	1	1	23.1	7.05	0.572328	-1.43026	0.503002	-0.29247	0.293683	0.0988283	-1.38284	1.39258	0.817475	-1.51091	0.534141	0.993433	0.555679	0.194412	-1.63187	0.257659	0.60745
gi270047502	GeneID:72935	Ddx41	0.820808	0.241093	23.1	0	0.617863	1.48054	-0.948927	0.47418	-0.437938	-0.948927	-0.948927	1.29963	0.0303641	1.89927	-0.843426	0.628341	-0.622852	-0.843426	-0.843426	-0.0615862	0.687101
gi153945886	GeneID:230073	Ddx58	1	1	0	0	0	2.47487	-0.353553	-0.353553	-0.353553	-0.353553	-0.353553	-0.353553	-0.353553	2.47487	-0.353553	-0.353553	-0.353553	-0.353553	-0.353553	-0.353553	-0.353553
gi8393248	GeneID:54006	Deaf1	0.951353	0.318262	23.1	5.55	0.130109	-0.409715	0.0102949	2.448	-0.409715	-0.409715	-0.409715	-0.409715	-0.409715	-0.532383	1.28279	1.9115	-0.532383	-0.532383	-0.532383	-0.532383	-0.532383
gi190684683	GeneID:21945	Dedd	0.088994	0.00452135	23.1	2.55	0.872686	0.610817	2.14966	0.197567	-0.761642	-0.761642	-0.761642	-0.338837	-0.334276	0.540496	-0.00866034	2.18735	-0.776498	-0.776498	-0.776498	-0.333577	-0.0561181
gi253795498	GeneID:110052	Dek	0.307779	0.0498154	26.1	24.6	0.907651	0.59775	0.581594	-0.540747	0.120948	-1.72002	-0.840679	0.304712	1.49644	0.141353	0.136387	0.824781	0.164597	-1.5865	-0.646302	-0.711544	1.67723
gi240848573	GeneID:72162	Dhx36	0.307779	0.0498154	20.1	14.1	0.800931	-0.00250986	-1.34905	-1.60078	0.525867	0.896158	1.13773	0.484771	-0.0921924	-0.715901	0.653018	-0.980455	1.67364	0.963018	-0.675583	0.0379983	-0.955735
gi150456419	GeneID:13211	Dhx9	0.0739632	0.00283368	23.1	0	0.949229	1.62998	-0.347503	0.178728	-0.575663	-1.41502	-0.891629	0.871821	0.549286	1.58341	-0.0708019	0.590392	-0.805046	-1.41141	-0.902007	0.216302	0.799157
gi117168271	GeneID:192119	Dicer1	0.951353	0.318262	0	0	0	-0.539542	-0.539542	1.70071	1.53654	-0.539542	-0.539542	-0.539542	-0.539542	-0.526612	-0.526612	1.16492	1.99476	-0.526612	-0.526612	-0.526612	-0.526612
gi188219644;gi83816907	GeneID:23950	Dnajb6	1	1	0	0	0	-0.353553	-0.353553	2.47487	-0.353553	-0.353553	-0.353553	-0.353553	-0.353553	-0.353553	-0.353553	2.47487	-0.353553	-0.353553	-0.353553	-0.353553	-0.353553
gi300192993	GeneID:13418	Dnajc1	0.375508	0.0701602	26.1	24.6	1.01535	0.74445	1.78964	-0.691465	-0.691465	-0.691465	-0.691465	-0.691465	0.923235	1.97604	1.04778	-0.629604	-0.629604	-0.629604	-0.629604	-0.629604	0.124201
gi6677659	GeneID:22791	Dnajc2	1	0.610714	26.1	24.6	0.848953	0.2092	1.78745	-1.00474	-0.011477	-1.00474	0.833197	-1.00474	0.195857	0.217337	2.18206	-0.712039	0.0473353	-0.712039	-0.712039	-0.712039	0.401423
gi84490435	GeneID:13421	Dnase1l3	1	1	26.1	23.1	0.782152	-0.0327426	0.289626	-0.646761	1.45196	-1.24582	-1.24582	0.352422	1.07714	0.714919	-0.598248	1.74801	0.420479	-1.18867	-1.18867	-0.13902	0.231199
gi313661497	GeneID:13433	Dnmt1	0.375508	0.0701602	26.1	23.1	0.713082	1.27567	0.338438	-0.670013	-0.670013	-0.670013	-0.670013	-0.670013	1.73596	0.992506	1.55556	-0.714106	-0.714106	-0.714106	-0.714106	-0.714106	1.02246
gi19526976	GeneID:76233	Dnttip1	1	0.536288	23.1	21.6	0.458606	1.85386	0.608063	-0.833815	0.338093	-1.27496	-0.0419377	-0.847067	0.197766	0.0308566	-0.820173	-0.572441	-0.324542	-0.875678	0.238944	0.0726648	2.25037
gi6755314	GeneID:19708	Dpf2	1	1	20.1	5.55	0.886621	-0.132224	0.338218	0.391957	1.05542	-1.60978	0.00128016	-1.24885	1.20398	-0.326072	0.160922	0.927799	0.648908	-1.92775	1.09255	-0.793106	0.216754
gi27754097	GeneID:13486	Dr1	0.375508	0.0701602	23.1	0	0.475228	1.41005	-0.364173	1.62224	-0.298431	-1.04215	-0.304032	-0.989303	-0.03421	0.528764	1.24046	-0.697582	-0.998104	-1.47369	0.33377	-0.117605	1.18399
gi21313424	GeneID:66556	Drap1	1	1	26.1	4.05	0.65449	-0.144704	0.395436	-0.0513232	2.12897	-1.30806	0.0481849	-0.575057	-0.493454	-1.04758	0.0634252	1.69124	-0.283202	-1.33629	0.893865	-0.422728	0.441269
gi29244208	GeneID:242705	E2f2	1	1	26.1	23.1	0.824125	0.135318	1.78527	-1.54166	0.507617	-1.02482	-0.101155	0.308094	-0.0686607	-0.412288	2.27715	-0.953085	0.0988238	-0.35546	-0.661469	-0.281934	0.288262
gi83523736	GeneID:13557	E2f3	1	1	20.1	5.55	0.829893	-0.826167	1.36974	0.0180686	0.604957	-1.79906	-0.375389	0.811768	0.19609	-0.625419	1.07213	1.78959	0.0647657	-1.32728	-0.528428	-0.459831	0.0144676
gi22507329	GeneID:104394	E2f4	1	0.536288	23.1	5.55	0.480082	-1.04623	0.938998	1.2082	0.442053	-1.80847	0.300236	-0.0773935	0.0426117	-0.101195	1.24643	1.35328	-1.03017	0.73035	-1.11577	-0.24243	-0.840496
gi31982405	GeneID:13559	E2f5	0.820808	0.241093	26.1	23.1	0.688041	0.289341	1.57571	-0.851501	-0.851501	-0.851501	1.18637	-0.851501	0.354586	1.71271	1.29636	-0.672488	-0.672488	-0.672488	-0.672488	-0.672488	0.353371
gi54287684	GeneID:66656	Eef1d	0.691615	0.180488	20.1	17.1	1.16552	-0.529757	0.186036	-0.35611	-0.987832	-1.08094	1.29997	-0.172694	1.64132	-0.672532	-1.26082	-0.83435	0.975768	1.45738	0.96589	-0.15201	-0.479323
gi71043968	GeneID:67484	Eepd1	1	1	0	0	0	-0.353553	-0.353553	-0.353553	-0.353553	-0.353553	-0.353553	2.47487	-0.353553	-0.353553	-0.353553	-0.353553	-0.353553	-0.353553	-0.353553	-0.353553	2.47487
gi6681285	GeneID:13653	Egr1	1	1	20.1	8.55	2	-3.5	-3.5	-3.5	-3.5	-3.5	-3.5	-3.5	-3.5	-0.353553	2.47487	-0.353553	-0.353553	-0.353553	-0.353553	-0.353553	-0.353553
gi6681287	GeneID:13661	Ehf	1	1	26.1	21.6	0.349502	2.33468	-0.305822	-0.681991	0.246471	-0.74888	-0.484558	0.00643559	-0.36634	-0.408978	-0.113516	0.0401553	-0.299673	-1.0123	-0.515773	2.33178	-0.0217008
gi6679627	GeneID:13709	Elf1	1	1	23.1	14.1	0.13436	-0.479907	-0.479907	-0.479907	0.58166	-0.479907	-0.479907	2.29778	-0.479907	-0.40448	-0.40448	-0.289893	-0.152401	-0.40448	-0.40448	2.46469	-0.40448
gi12963705	GeneID:69257	Elf2	0.199147	0.023995	23.1	5.55	0.957124	0.203391	0.165338	0.744606	1.46583	-1.62134	-0.417079	-1.07016	0.529413	-0.126314	0.553255	1.71318	0.919347	-0.164397	-1.17865	-0.793094	-0.923326
gi157909833	GeneID:13713	Elk3	0.375508	0.0701602	20.1	5.55	0.825487	0.486237	-0.00132118	1.44716	1.04262	-1.48288	-0.133808	-1.14982	-0.208185	0.726477	-0.316427	0.950268	-1.04488	-1.16874	-0.499189	-0.284891	1.63738
gi153792362	GeneID:13714	Elk4	1	0.536288	23.1	21.6	0.408	1.46761	-0.133018	0.228321	-0.431744	-1.4343	0.662993	-1.187	0.827139	-0.811388	0.150384	-1.04805	-0.881347	-0.0250378	0.343505	0.202056	2.06988
gi190194425	GeneID:75560	Ep400	1	1	26.1	24.6	0.79943	0.667446	0.172175	-0.918338	1.01558	-0.235143	-0.281301	-1.69805	1.27763	-0.681533	0.877863	0.329662	1.64054	-1.45675	-0.147677	-0.856767	0.294662
gi178057356	GeneID:13819	Epas1	1	1	0	0	0	-0.353553	2.47487	-0.353553	-0.353553	-0.353553	-0.353553	-0.353553	-0.353553	-0.353553	2.47487	-0.353553	-0.353553	-0.353553	-0.353553	-0.353553	-0.353553
gi31542614	GeneID:13871	Ercc2	1	1	26.1	4.05	0.853094	0.65263	0.190268	-0.785008	1.99548	-0.785008	0.301658	-0.785008	-0.785008	0.414716	2.24705	-0.584807	0.262272	-0.584807	-0.584807	-0.584807	-0.584807
gi19526800	GeneID:13872	Ercc3	1	0.866497	23.1	21.6	0.240563	0.431857	-0.80749	1.83311	-0.80749	-0.80749	-0.80749	0.918064	0.0469273	-0.332895	-0.641612	0.0916492	-0.641612	-0.641612	-0.641612	0.599936	2.20776
gi226371760	GeneID:13875	Erf	1	0.68514	23.1	17.1	0.290069	0.23938	-0.242997	-1.31789	-0.192093	-1.38403	0.495707	1.022	1.37992	1.60156	-0.752115	-0.687553	-0.178024	-0.422267	1.32531	-1.16348	0.276569
gi19526802	GeneID:13876	Erg	0.951353	0.318262	20.1	5.55	0.640477	0.0371708	0.200543	1.4791	1.35062	-1.43325	-0.541856	-0.513719	-0.578605	-0.764506	-0.209258	0.513111	-0.866506	-0.877233	0.307313	-0.212106	2.10918
gi6679695	GeneID:13982	Esr1	0.557687	0.133461	26.1	21.6	0.167851	2.40545	-0.473206	-0.473206	-0.473206	-0.473206	-0.473206	0.196406	-0.235828	2.45946	-0.415836	-0.415836	-0.415836	-0.415836	-0.415836	-0.274205	-0.106079
gi112293262	GeneID:26379	Esrra	1	1	20.1	5.55	0.642834	-1.68599	-0.256873	0.511117	0.129823	-1.00645	-0.0566459	1.16618	1.19884	-0.598596	0.524642	2.19338	-0.282251	-1.026	0.0141839	-0.209716	-0.615639
gi226958367	GeneID:26380	Esrrb	1	1	20.1	8.55	0.0541476	0.159079	-0.43013	2.4217	-0.43013	-0.43013	-0.43013	-0.43013	-0.43013	-0.353553	-0.353553	2.47487	-0.353553	-0.353553	-0.353553	-0.353553	-0.353553
gi344925886	GeneID:26381	Esrrg	1	1	26.1	11.55	0.727693	-1.78701	-0.773261	1.38132	0.248709	0.360574	-0.624717	0.648158	0.546228	-0.806241	-0.670284	1.86564	-0.580248	-1.02254	0.673766	0.737985	-0.198076
gi84579950;gi84579952	GeneID:23871	Ets1	0.951353	0.318262	23.1	5.55	0.0385316	-0.498694	0.777996	2.21417	-0.498694	-0.498694	-0.498694	-0.498694	-0.498694	-0.535022	1.35009	1.86005	-0.535022	-0.535022	-0.535022	-0.535022	-0.535022
gi84370337	GeneID:14011	Etv6	1	1	20.1	5.55	0.49453	-0.659957	-0.0156948	0.133991	2.10757	-1.25461	-0.650161	0.327927	0.0109417	-1.07927	-0.555243	1.13674	-0.123445	-1.24204	-0.131501	0.418609	1.57616
gi54112418	GeneID:104806	Fancm	1	1	20.1	0	0.104171	0.802964	2.20227	-0.500873	-0.500873	-0.500873	-0.500873	-0.500873	-0.500873	-0.353553	2.47487	-0.353553	-0.353553	-0.353553	-0.353553	-0.353553	-0.353553
gi21703350	GeneID:50755	Fbxo18	0.820808	0.241093	20.1	18.6	0.599692	-0.0244854	1.94574	-0.875209	-0.346921	-1.00858	0.965865	-0.0439414	-0.612462	-0.153981	-0.695682	-1.1618	-0.189415	0.155878	1.56745	1.35937	-0.881819
gi6679807	GeneID:14247	Fli1	0.0739632	0.00283368	20.1	5.55	1.07237	0.154581	0.720751	0.608166	1.67114	-1.16212	-0.851213	-1.10342	-0.0378826	0.517133	0.992072	-0.104798	-0.565966	-1.23749	-0.849637	-0.467487	1.71617
gi66793398	GeneID:15375	Foxa1	1	0.866497	0	0	0	0.00627312	0.402788	0.0612458	1.05421	-2.3398	0.370847	0.145844	0.298586	-1.04304	-0.788567	-1.63293	0.522473	1.09569	0.536997	0.702849	0.60653
gi153945804	GeneID:15376	Foxa2	0.820808	0.241093	26.1	2.55	0.848102	0.625177	1.79495	0.427958	-0.677255	-1.12344	-1.15202	-0.22222	0.326852	-1.08318	-0.263022	2.23592	-0.199167	0.476427	-0.547244	-0.304446	-0.315278
gi6679831	GeneID:15377	Foxa3	1	1	23.1	14.1	0.480332	0.978138	0.200676	0.0741074	1.10788	-2.11989	-0.238741	0.32993	-0.332098	-1.02032	-0.534679	-0.81248	0.461576	-0.257962	1.88354	0.89723	-0.616906
gi11230810	GeneID:60611	Foxj2	0.557687	0.133461	26.1	0	0.642077	0.406121	2.07501	-0.0652438	-0.293773	-1.07075	0.279563	-1.07075	-0.260182	0.132694	2.3718	-0.227516	-0.101302	-0.640329	-0.254691	-0.640329	-0.640329
gi27370018	GeneID:230700	Foxj3	1	0.775819	26.1	24.6	0.00878753	0.148821	-0.265295	2.09735	-0.818353	-0.818353	0.677025	-0.818353	-0.202839	1.85256	1.22819	-0.159611	-0.71219	-0.71219	-0.0723769	-0.71219	-0.71219
gi82546826	GeneID:17425	Foxk1	0.951353	0.318262	26.1	4.05	0.628587	-0.93219	0.790407	1.39892	0.359518	-0.902505	-1.36302	-0.193824	0.842699	0.489139	0.447328	1.24108	0.0967225	0.98529	-0.564335	-1.13593	-1.55929
gi238018071	GeneID:68837	Foxk2	1	0.68514	23.1	0	0.819574	1.29676	-1.05754	-0.269952	0.921701	-1.05754	-1.05754	0.993909	0.230197	1.29724	-1.0141	-0.578825	0.772335	-1.0141	-1.0141	0.995739	0.555811
gi51093870	GeneID:71375	Foxn3	1	0.415393	26.1	4.05	0.623425	-0.915184	1.11344	0.450441	0.998487	-1.78643	-0.441624	0.000829915	0.580043	0.330258	0.369288	1.7875	0.480328	-1.52908	-0.0333893	-0.738565	-0.666335
gi34328255	GeneID:56458	Foxo1	1	1	23.1	20.1	0.599185	0.443933	-1.25667	0.310388	0.718526	-1.89667	0.771535	0.506301	0.402654	-1.16603	-1.17021	1.18765	-0.39005	-0.181954	1.34528	0.818145	-0.442833
gi9789951	GeneID:56484	Foxo3	0.951353	0.318262	26.1	13.05	0.595389	-1.22878	-0.526467	-0.846348	1.79521	0.393017	-0.146926	-0.405722	0.966019	-0.454303	-0.588495	-0.00528242	-1.67113	-0.210789	1.3127	0.270548	1.34676
gi9055158	GeneID:54601	Foxo4	0.691615	0.180488	23.1	4.05	0.543079	-0.171988	2.02149	0.501939	0.300189	-1.41709	-0.285097	-0.44481	-0.504637	-0.123409	2.4092	-0.10544	-0.591594	-0.700623	-0.0883232	-0.378578	-0.421231
gi16716509;gi309243073	GeneID:108655	Foxp1	0.0341833	0.000341643	26.1	2.55	1.20355	0.361517	1.04653	0.684196	1.21186	-0.703337	-1.29275	-1.29275	-0.0152675	0.345141	0.424998	2.04881	0.220788	-0.622603	-0.946399	-0.946399	-0.524332
gi46877060	GeneID:114142	Foxp2	0.162595	0.0162505	23.1	5.55	1.03333	0.11707	0.454489	-0.225995	2.2437	-0.686454	-0.686454	-0.686454	-0.529905	-0.0401106	1.26046	0.978878	1.19374	-0.959429	-0.959429	-0.959429	-0.514684
gi161016780	GeneID:74123	Foxp4	1	1	20.1	10.05	0.507408	-0.55528	-0.761298	0.418233	1.70842	-1.16542	-0.549899	-0.235901	1.14115	-1.10492	0.124082	0.674162	1.55342	-0.259098	-0.986417	0.962711	-0.963944
gi31560693	GeneID:15220	Foxq1	1	1	20.1	18.6	2	2.47487	-0.353553	-0.353553	-0.353553	-0.353553	-0.353553	-0.353553	-0.353553	-3.5	-3.5	-3.5	-3.5	-3.5	-3.5	-3.5	-3.5
gi84662730	GeneID:51886	Fubp1	1	1	26.1	11.55	0.917084	-1.1334	-1.1334	0.499359	1.39889	-1.1334	0.61332	0.735007	0.153615	-1.14867	-1.14867	1.3301	0.545161	-1.14867	0.816073	0.266476	0.488194
gi224922832	GeneID:320267	Fubp3	1	1	26.1	18.6	0.920563	-0.790634	-0.83152	-0.24675	1.1705	-1.42294	1.03188	1.07837	0.0110991	-0.788555	-0.514779	0.390835	0.218842	-0.462899	0.452945	1.97131	-1.2677
gi20982845	GeneID:233908	Fus	0.250532	0.0348464	26.1	8.55	0.639424	-0.399637	0.40319	1.07205	1.2551	-1.22117	0.338827	0.0814995	-1.52986	-0.965947	0.250121	0.604945	1.0059	-1.18064	0.926982	0.720399	-1.36177
gi7305075	GeneID:27041	G3bp1	1	1	26.1	0	0.879803	1.93641	-0.808003	0.477774	-0.727639	-0.904868	-0.222989	-0.560956	0.810269	0.253546	-0.82092	-0.446874	-0.661787	0.823442	0.310325	-1.26229	1.80456
gi34328119	GeneID:14390	Gabpa	1	1	23.1	7.05	0.473318	-1.40084	0.344201	-0.356397	0.648095	-1.4831	0.275	0.712239	1.2608	-1.21827	0.654949	1.9121	0.524755	-0.328947	-0.160741	-0.513347	-0.870501
gi124301212	GeneID:213054	Gabpb2	1	1	26.1	0	0.728625	0.266195	-0.0835365	1.88512	-0.407377	-1.60511	-0.41716	-0.258739	0.620609	-1.56325	-0.172576	1.45223	0.940862	-0.338229	-0.186252	-0.895364	0.762577
gi46909569	GeneID:14463	Gata4	0.820808	0.241093	23.1	2.55	0.619165	1.43658	0.754333	-0.185174	0.805859	-1.02961	-1.12309	-1.0861	0.427204	-0.916897	-0.389864	1.42913	-0.283166	-1.14923	-0.456166	0.252146	1.51404
gi46909571	GeneID:14465	Gata6	0.820808	0.241093	26.1	0	0.447918	1.83957	-0.486821	1.29549	-0.299166	-0.816577	-0.185562	-0.710937	-0.636005	2.15936	0.242539	0.412379	-0.248545	-1.05011	-0.372008	-0.847011	-0.296603
gi161086973	GeneID:67210	Gatad1	0.10871	0.00579179	23.1	2.55	1.08069	1.55583	0.487222	0.0557016	0.0418399	-1.29766	-1.29766	-0.430649	0.885362	0.294607	0.591224	1.17909	-0.706146	-1.2565	-0.772267	-0.731566	1.40156
gi164519134	GeneID:234366	Gatad2a	1	1	26.1	23.1	1.00855	-0.5513	0.724521	-0.635784	0.131587	-1.00403	-1.01619	0.488277	1.86292	-1.25273	0.086964	0.477234	0.371206	-1.63246	0.414748	0.0455601	1.48948
gi21314854	GeneID:229542	Gatad2b	0.441251	0.0837911	23.1	0	0.603469	1.2926	-0.102924	-0.998442	-0.476396	-0.998442	-0.0617213	-0.373547	1.71887	-0.525742	0.806432	-0.0566188	-0.517727	-1.2608	-0.322299	-0.145007	2.02176
gi6753952	GeneID:14472	Gbx2	1	1	0	0	0	-0.353553	-0.353553	-0.353553	-0.353553	-0.353553	2.47487	-0.353553	-0.353553	-0.353553	-0.353553	-0.353553	-0.353553	-0.353553	2.47487	-0.353553	-0.353553
gi119392066	GeneID:74022	Glyr1	0.820808	0.241093	23.1	2.55	0.558837	-0.40734	2.36748	-0.167017	-0.188637	-0.722756	-0.782712	-0.162897	0.0638774	0.645464	0.517297	0.405268	-0.0572854	-1.66893	1.12932	-1.38445	0.413324
gi172073160	GeneID:56809	Gmeb1	1	1	20.1	0	0.024088	1.56733	-0.539851	-0.539851	-0.539851	-0.539851	-0.539851	1.67178	-0.539851	2.36588	-0.522818	-0.522818	-0.522818	-0.522818	-0.522818	0.174732	0.0734834
gi37718989	GeneID:229004	Gmeb2	1	1	0	0	0	-0.353553	-0.353553	-0.353553	-0.353553	-0.353553	-0.353553	2.47487	-0.353553	-0.353553	-0.353553	-0.353553	-0.353553	-0.353553	-0.353553	2.47487	-0.353553
gi226958572	GeneID:83602	Gtf2a1	1	1	20.1	8.55	2	-3.5	-3.5	-3.5	-3.5	-3.5	-3.5	-3.5	-3.5	-0.353553	-0.353553	2.47487	-0.353553	-0.353553	-0.353553	-0.353553	-0.353553
gi21704076	GeneID:229906	Gtf2b	1	1	0	0	0	-0.353553	-0.353553	-0.353553	2.47487	-0.353553	-0.353553	-0.353553	-0.353553	-3.5	-3.5	-3.5	-3.5	-3.5	-3.5	-3.5	-3.5
gi21312660	GeneID:74197	Gtf2e1	1	0.536288	26.1	18.6	1.01178	-1.05576	1.46527	-1.05576	-1.05576	-0.279185	0.784634	0.821459	0.375107	-0.979391	1.07428	-0.979391	-0.979391	-0.49728	0.778316	0.134728	1.44814
gi268838784	GeneID:68153	Gtf2e2	0.557687	0.133461	23.1	0	0.763939	1.07659	1.54659	0.110631	-1.13146	-1.13146	0.574003	-0.50027	-0.544621	1.71427	1.38597	-0.463763	-0.921698	-0.921698	-0.192729	-0.366685	-0.233677
gi31088894	GeneID:209357	Gtf2h3	1	1	23.1	20.1	0.308128	-0.322431	-0.484764	2.4537	-0.484764	-0.484764	-0.326765	-0.20917	-0.14104	-0.264895	-0.969455	0.543624	-0.969455	-0.969455	0.48284	0.274249	1.87255
gi6754094	GeneID:14885	Gtf2h4	1	1	26.1	18.6	0.665837	-1.86138	-0.316666	0.192618	1.2035	-0.781277	0.268587	0.184202	1.11041	-1.17227	-0.158712	-0.0709873	-0.356041	-0.71711	-0.0507753	0.324363	2.20153
gi124001570	GeneID:14886	Gtf2i	1	1	26.1	24.6	0.599715	0.21168	2.13021	-0.697964	-0.649791	-1.0095	0.567724	-0.360004	-0.192363	-0.347003	-0.337594	-0.363757	2.46756	-0.428183	-0.395878	-0.414341	-0.180808
gi46402235	GeneID:233863	Gtf3c1	0.0584366	0.0017359	23.1	2.55	0.811724	0.845874	2.06877	-0.722462	-0.398016	-0.543164	-0.668473	-0.745563	0.163038	1.85265	1.07285	-0.189585	-0.192196	-0.866217	-1.12511	-0.572025	0.0196267
gi85861229	GeneID:71752	Gtf3c2	0.0584366	0.0017359	23.1	2.55	1.05398	1.13832	1.48545	-0.467676	0.127234	-1.20032	-1.08075	-0.572958	0.570698	0.496645	1.03297	0.283711	-0.415952	-1.22207	-1.09147	-0.62089	1.53705
gi260436918	GeneID:269252	Gtf3c4	0.162595	0.0162505	26.1	24.6	0.669649	1.60429	1.5301	-0.539584	-0.466699	-0.84184	-0.321651	-0.868765	-0.0958475	1.84858	0.083138	0.130354	-0.325723	-1.15718	-0.691938	-0.845982	0.958751
gi22507323	GeneID:70239	Gtf3c5	0.455733	0.097422	23.1	20.1	0.120724	-0.338602	-0.401764	-0.401764	-0.401764	-0.401764	-0.401764	2.46272	-0.115296	-0.231035	-0.479765	-0.479765	-0.479765	-0.479765	-0.479765	2.39606	0.233803
gi31560697	GeneID:14958	H1f0	0.10871	0.00706223	23.1	2.55	1.04973	0.711121	1.48726	0.815662	0.463234	-0.942614	-0.672831	-1.33591	-0.525919	1.19831	0.969909	-0.584325	-0.655646	-1.08416	-0.393329	-0.814209	1.36345
gi283945579	GeneID:26914	H2afy	0.557687	0.133461	26.1	0	0.613148	1.56891	0.681667	-0.923605	-1.11869	0.931249	-0.957971	-0.380552	0.198993	0.752548	-0.322828	2.04904	0.131744	-0.555285	-0.969082	-0.914696	-0.171443
gi7949045	GeneID:51788	H2afz	0.951353	0.318262	23.1	21.6	0.0882307	0.910883	-0.509717	-0.509717	-0.509717	-0.509717	-0.509717	-0.509717	2.14742	-0.157371	-0.38494	-0.38494	-0.38494	-0.38494	-0.38494	-0.38494	2.46701
gi157057164	GeneID:15111	Hand2	1	1	26.1	21.6	0.867697	-0.687466	-0.687466	1.17732	-0.687466	-0.687466	-0.687466	0.539644	1.72037	-0.550041	-0.550041	0.0100835	-0.550041	-0.550041	0.00634014	-0.212988	2.39673
gi270132746;gi270132752	GeneID:73389	Hbp1	1	1	20.1	5.55	0.0738249	-0.434871	-0.434871	0.195269	-0.434871	-0.434871	-0.434871	-0.434871	2.41396	-0.539275	-0.539275	1.71875	-0.539275	-0.539275	-0.539275	-0.539275	1.5169
gi6680193	GeneID:433759	Hdac1	1	0.536288	23.1	17.1	0.837574	-1.40084	1.04323	-1.04694	-0.312531	-0.734586	0.467336	1.11204	0.872294	-1.6295	0.871029	-0.734726	-0.946388	-0.00585022	1.09001	0.529708	0.825724
gi87162464	GeneID:15182	Hdac2	0.820808	0.241093	23.1	5.55	1.06485	0.174775	-0.385923	1.01083	1.95011	-0.897117	-0.790366	-0.563259	-0.499049	0.683888	-0.511421	1.76521	0.994999	-0.805378	-0.757559	-0.73025	-0.639494
gi89257352	GeneID:15183	Hdac3	1	1	0	0	0	-0.353553	-0.353553	-0.353553	-0.353553	-0.353553	-0.353553	2.47487	-0.353553	-0.353553	-0.353553	-0.353553	-0.353553	-0.353553	-0.353553	2.47487	-0.353553
gi188497724	GeneID:15191	Hdgf	0.199147	0.023995	26.1	24.6	1.22052	0.878205	1.05664	-0.638695	-0.472946	-1.29446	0.481831	-1.13949	1.12891	0.169203	1.99553	0.0533811	-0.295879	-1.06488	-0.832658	-0.744215	0.719521
gi6680201	GeneID:15193	Hdgfrp2	1	1	26.1	13.05	0.251047	-0.792974	2.20877	-1.03653	-0.214923	0.0449377	0.39323	-0.431192	-0.171318	-0.360191	1.82688	-1.0726	-0.301717	-0.690113	0.209625	-0.72675	1.11487
gi6680205	GeneID:15205	Hes1	1	0.415393	26.1	24.6	0.393835	0.36286	-0.0459957	1.18156	-0.193158	-2.05972	0.0256506	-0.315352	1.04415	-0.261743	0.336251	2.1113	-1.20581	-0.740363	-0.55534	0.142129	0.173578
gi9506777	GeneID:55927	Hes6	1	1	23.1	20.1	0.904603	0.266444	0.481738	-0.884275	-0.771889	-1.33008	1.86137	0.273208	0.103486	0.880107	0.288333	0.184559	-0.975172	-1.84931	1.1186	0.636746	-0.28386
gi6680219	GeneID:15242	Hhex	0.307779	0.0498154	23.1	0	0.703606	1.66197	0.765015	-0.390546	-1.01779	-0.58388	0.133237	-1.26996	0.701949	1.70305	0.594765	-0.380229	-1.11957	-0.59499	-0.190079	-0.995829	0.982885
gi70887767	GeneID:58180	Hic2	0.820808	0.241093	23.1	20.1	0.676376	-0.320143	0.372407	-0.442993	-1.064	-0.383401	-0.563175	0.180065	2.22124	2.05123	-0.863674	-0.117651	-0.818472	-0.621403	0.503168	0.531142	-0.664341
gi21426823	GeneID:80838	Hist1h1a	1	1	20.1	7.05	0.735161	-1.24144	2.09031	-0.466405	0.358338	-0.200005	-0.389332	0.444104	-0.59557	0.400182	0.0893688	1.34982	-0.98261	-1.18913	-0.239602	-0.811582	1.38355
gi21426893	GeneID:56702	Hist1h1b	0.131588	0.0108135	23.1	2.55	0.585572	0.245334	2.27192	-0.407839	-0.101788	-1.10488	-0.360485	-0.0433222	-0.498936	1.05182	0.295239	0.20576	-0.508504	-1.13281	-0.571908	-1.02575	1.68615
gi9845257	GeneID:50708	Hist1h1c	1	1	20.1	2.55	1.1083	0.807939	1.73543	-0.717305	-0.719961	-0.549936	-0.7343	0.939116	-0.760981	1.79562	1.27762	-0.645249	-0.689175	-0.62825	-0.663283	0.174748	-0.622035
gi254588110	GeneID:14957	Hist1h1d	1	1	20.1	10.05	0.16073	-0.524818	-0.415292	-0.17859	-0.0864281	-0.515232	-0.212895	-0.505312	2.43857	-0.438394	-0.447953	-0.172648	-0.233226	-0.474505	-0.219957	-0.468841	2.45552
gi13430890	GeneID:50709	Hist1h1e	0.10871	0.00706223	23.1	8.55	0.691289	-0.90604	-0.202072	1.14398	0.863391	0.997793	0.437631	-0.874376	-1.4603	-0.268898	-0.627542	2.00301	0.339299	-0.282621	0.725123	-1.03925	-0.84912
gi30061327	GeneID:319168	Hist1h2ah	0.455733	0.097422	26.1	5.55	0.470882	-0.872383	1.13232	1.59108	0.237403	-0.476992	-0.998267	0.385106	-0.998267	-0.798294	-0.206716	2.16038	0.521931	-0.266784	-0.798294	0.186071	-0.798294
gi30089710	GeneID:319176	Hist2h2ac	0.820808	0.241093	23.1	21.6	0.742344	1.56977	-0.682197	-0.682197	-0.682197	-0.682197	0.413741	-0.682197	1.42747	1.09316	-0.672195	-0.672195	-0.672195	-0.672195	0.435956	-0.672195	1.83186
gi68226433	GeneID:319189	Hist2h2bb	1	0.866497	23.1	0	0.0639603	2.32875	-0.421815	-0.376217	-0.585662	-0.672952	-0.132057	-0.536035	0.395984	0.260198	-0.921421	0.669938	-0.204703	-1.03194	0.12013	-0.842454	1.95025
gi67763824	GeneID:20585	Hltf	0.307779	0.0498154	26.1	13.05	0.716583	-0.980299	-0.846722	-0.0762915	2.15791	-0.383989	0.222756	0.431979	-0.525347	-0.935756	-0.985301	-0.890988	1.214	0.745015	0.177586	1.35536	-0.67992
gi31542626	GeneID:219150	Hmbox1	1	1	20.1	10.05	0.324344	-0.54576	-0.341966	-0.39484	2.45099	-0.410197	-0.437731	-0.0870683	-0.233431	-1.21598	-0.322074	2.14038	-0.0382266	-0.863617	0.132937	0.252953	-0.0863706
gi15022805	GeneID:66867	Hmg20a	0.162595	0.0162505	23.1	2.55	0.837702	-0.161456	1.56092	0.514888	0.138691	-1.7727	-0.898658	0.072634	0.545684	0.726493	0.600262	-0.568742	0.253343	-1.52286	-0.775522	-0.350342	1.63737
gi253683481	GeneID:15353	Hmg20b	0.307779	0.0498154	23.1	0	0.323508	0.175273	0.322445	1.04642	-0.0893175	-2.0218	0.267997	-0.733156	1.03214	1.44244	-0.0109814	-0.0395977	-1.1945	-1.4343	0.706202	-0.364744	0.895474
gi6754210	GeneID:15364	Hmga2	1	0.866497	23.1	21.6	0.0102066	2.47328	-0.367988	-0.367988	-0.367988	-0.367988	-0.367988	-0.367988	-0.265351	-0.353553	-0.353553	-0.353553	-0.353553	-0.353553	-0.353553	-0.353553	2.47487
gi6680229	GeneID:97165	Hmgb2	0.691615	0.180488	26.1	24.6	0.705058	0.997	-0.185395	0.821926	-0.370764	-1.40048	0.244005	-1.30456	1.19827	0.23371	2.05275	-0.702451	-0.452905	-0.763887	-0.515791	-0.691361	0.839932
gi6680231	GeneID:15354	Hmgb3	0.557687	0.133461	23.1	0	0.620348	1.34143	-0.306888	0.46115	-0.324851	-1.22433	0.132189	-1.31776	1.23906	0.47446	2.05234	-0.747707	-0.628011	-0.691658	-0.464456	-0.67395	0.678987
gi133778915	GeneID:50887	Hmgn5	0.011151	2.48e-05	26.1	0	1.11357	1.30416	1.01979	-0.853995	-0.546957	-1.08973	-1.08781	0.436258	0.818272	0.739982	1.72515	0.641096	0.0850253	-0.86049	-1.35403	-0.54834	-0.428392
gi166295202	GeneID:21405	Hnf1a	1	1	23.1	10.05	0.592997	-0.956345	-0.324173	0.150082	2.17778	-1.05579	0.0899777	-0.251648	0.170119	-0.746742	0.141407	1.95312	-0.147517	0.971199	-0.83569	-0.5064	-0.829383
gi111185900	GeneID:21410	Hnf1b	1	1	20.1	5.55	0.767442	-0.516896	0.730207	-0.363803	1.5353	-1.44913	-0.938985	0.166139	0.837172	-1.12531	-0.246209	2.11312	-0.122573	-0.697436	-0.574953	0.0417787	0.611576
gi46575916	GeneID:15378	Hnf4a	1	1	20.1	10.05	0.756128	-1.81215	1.15607	0.8976	-0.140957	-0.868607	0.826798	-0.268387	0.209633	-0.366049	1.18693	0.829814	0.789862	-0.319417	-0.00534043	-0.108062	-2.00774
gi7305147	GeneID:30942	Hnf4g	1	1	20.1	18.6	2	2.47487	-0.353553	-0.353553	-0.353553	-0.353553	-0.353553	-0.353553	-0.353553	-3.5	-3.5	-3.5	-3.5	-3.5	-3.5	-3.5	-3.5
gi6754222	GeneID:15384	Hnrnpab	0.691615	0.180488	23.1	10.05	0.919543	0.130546	-1.41213	0.797537	1.01497	1.25383	-0.37326	-0.151196	-1.2603	-0.110017	-0.572215	1.43866	0.478924	0.931188	-0.470014	0.1094	-1.80593
gi283436178;gi8393544	GeneID:15381	Hnrnpc	1	1	23.1	4.05	1.06211	0.888047	0.271863	0.978799	-0.885743	-0.893633	1.41932	-0.888026	-0.890631	1.22656	1.28707	0.609922	-0.883513	-0.899355	0.476298	-0.910376	-0.906601
gi116256514;gi116256516	GeneID:11991	Hnrnpd	1	0.975856	20.1	8.55	0.715836	-0.893901	0.351057	0.9126	1.454	-0.894783	-0.89142	0.857234	-0.894783	-0.919858	0.514827	1.22576	0.91121	-0.916906	-0.918085	1.01773	-0.914681
gi13384620	GeneID:15387	Hnrnpk	1	0.866497	23.1	11.55	0.296587	-1.79988	0.387259	-0.0762101	0.508911	-0.676537	0.205406	1.67236	-0.221306	-1.70111	-0.206757	0.951081	1.44239	-0.0192378	0.268383	0.239294	-0.974044
gi183980004	GeneID:15388	Hnrnpl	1	1	20.1	5.55	0.434666	-0.629635	-0.168622	-0.115223	2.29741	-0.769993	-0.729934	0.333058	-0.217065	-1.15513	-0.0484594	1.35351	-0.518166	-1.27798	-0.276106	1.01469	0.907635
gi160333923	GeneID:51810	Hnrnpu	1	1	26.1	11.55	0.902221	-0.904301	-0.770897	0.254302	1.8447	-0.834147	0.295655	0.872999	-0.758309	-0.706352	-0.514751	1.97722	0.150787	-0.227794	-0.0921456	0.724192	-1.31116
gi171846285	GeneID:15441	Hp1bp3	0.0584366	0.0017359	23.1	2.55	1.04721	0.0170871	1.7496	0.679436	-0.762517	-0.942245	-1.34905	0.343448	0.264239	0.744051	0.535053	0.660684	-0.76409	-0.979305	-0.839504	-0.956954	1.60006
gi33859480	GeneID:15499	Hsf1	0.198581	0.0201227	26.1	20.1	0.105407	-0.245985	-0.2967	-0.343556	-0.474046	-0.487711	-0.255477	2.46476	-0.361286	0.971206	-0.265222	-0.888284	-0.910853	-0.910853	-0.462971	1.60814	0.85884
gi226530977	GeneID:15500	Hsf2	1	0.68514	20.1	0	0.79712	0.528512	1.63337	-0.927766	-0.927766	-0.750797	1.19578	-0.209173	-0.542158	2.14691	-0.487556	-0.796573	-0.796573	-0.0788505	-0.195003	0.743446	-0.535795
gi6754252	GeneID:26386	Hsf4	1	0.536288	23.1	8.55	0.492235	-0.902318	0.950526	-0.493748	1.50969	-0.758989	1.07021	-0.902318	-0.473055	-1.18987	1.37897	-0.0241765	1.09711	-0.453685	0.816861	-1.18987	-0.435335
gi118130979	GeneID:15951	Ifi204	1	1	0	0	0	-0.353553	-0.353553	-0.353553	-0.353553	-0.353553	-0.353553	-0.353553	2.47487	-0.353553	-0.353553	-0.353553	-0.353553	-0.353553	-0.353553	-0.353553	2.47487
gi31982556	GeneID:226695	Ifi205	0.298972	0.0423309	23.1	2.55	0.435552	1.41191	1.75125	-0.0510945	-0.622415	-0.622415	-0.622415	-0.622415	-0.622415	1.30053	1.89823	-0.533127	-0.533127	-0.533127	-0.533127	-0.533127	-0.533127
gi13385872	GeneID:67781	Ilf2	0.250532	0.0348464	23.1	0	1.09696	0.771797	1.54838	-0.708651	-0.708651	-0.708651	-0.708651	-0.708651	1.22308	1.09383	0.842679	-0.889937	-0.889937	-0.889937	-0.889937	0.260245	1.36299
gi31542996	GeneID:69260	Ing2	1	0.536288	23.1	20.1	0.457403	-0.706301	0.879465	-0.706301	-0.706301	-0.706301	1.91313	-0.517784	0.550395	-0.607389	-0.412321	-0.607389	-0.607389	-0.607389	0.0394767	0.5568	2.2456
gi62234443	GeneID:68142	Ino80	0.0341833	0.000341643	23.1	4.05	0.994138	-0.0844408	2.03763	0.0468835	0.614436	-1.20199	-0.860714	-0.524248	-0.0275499	0.553379	1.59388	0.666337	-0.19903	-1.3537	-1.21202	-0.452802	0.403949
gi226874846	GeneID:16362	Irf1	1	1	0	0	0	-0.353553	-0.353553	-0.353553	2.47487	-0.353553	-0.353553	-0.353553	-0.353553	-3.5	-3.5	-3.5	-3.5	-3.5	-3.5	-3.5	-3.5
gi162287051	GeneID:16363	Irf2	1	0.68514	26.1	15.6	8.33e-17	0.597563	-1.00324	-0.681595	1.08609	-1.40719	1.29917	-0.344312	0.45352	-1.54689	-1.02925	-0.0998353	0.124676	-0.533613	0.964997	1.23216	0.887755
gi8393627	GeneID:54131	Irf3	1	1	26.1	24.6	0.841966	-0.14243	1.70749	-0.740645	-0.708281	-0.280589	-1.009	-0.197059	1.37052	-0.957499	-0.188803	-0.574272	1.39249	-0.481086	-0.958701	0.15404	1.61383
gi6754368	GeneID:27056	Irf5	1	1	23.1	5.55	0.816575	-0.350283	0.875923	-0.870887	1.49213	-1.4925	-0.47799	0.00561926	0.817992	0.455694	0.168659	1.13428	1.34033	-1.51769	-0.43062	-1.09011	-0.060548
gi226443095	GeneID:77532	Jrkl	0.691615	0.180488	23.1	5.55	0.930417	-0.805213	0.360854	0.948186	1.40951	-1.21725	-0.869963	-0.648581	0.822461	-0.493247	0.78404	2.09842	0.154099	-0.789898	-0.734886	-0.636063	-0.38247
gi300116314	GeneID:18519	Kat2b	0.307779	0.0498154	26.1	18.6	0.0379239	-0.354576	-0.379641	-0.412781	-0.365912	-0.363721	-0.403759	2.46882	-0.188425	-0.331228	-0.531817	-0.507066	-0.410486	-0.240844	-0.489358	0.0865721	2.42423
gi162461446	GeneID:56461	Kcnip3	1	1	26.1	13.05	0.842987	-0.795018	-0.397195	-0.222476	1.84516	-0.921495	0.879704	0.532818	-0.921495	-0.654002	0.234003	0.203222	2.07304	-0.941149	-0.438014	0.464048	-0.941149
gi224994233	GeneID:99982	Kdm1a	1	0.68514	26.1	4.05	1.05191	0.363085	1.28274	-0.224835	1.5519	-1.19829	-0.611769	-0.953938	-0.208902	-1.43145	0.114101	1.819	0.439625	-0.872389	0.434456	0.172248	-0.675588
gi26986559	GeneID:218214	Kdm1b	1	1	20.1	18.6	2	-0.353553	2.47487	-0.353553	-0.353553	-0.353553	-0.353553	-0.353553	-0.353553	-3.5	-3.5	-3.5	-3.5	-3.5	-3.5	-3.5	-3.5
gi100818178	GeneID:225876	Kdm2a	0.820808	0.241093	23.1	2.55	0.747536	-0.314586	2.08454	-0.356182	-0.825783	-0.601715	-0.857219	0.0675143	0.80343	0.433414	0.663233	-0.103331	1.46751	-1.57785	-0.645808	-0.916467	0.679299
gi39930339;gi54607024	GeneID:30841	Kdm2b	0.307779	0.0498154	26.1	18.6	0.660913	-0.666251	-0.666251	-0.666251	-0.666251	-0.666251	0.268422	1.62636	1.43647	-0.708892	-0.708892	-0.708892	-0.708892	-0.708892	1.08885	0.849145	1.60646
gi226958545	GeneID:214899	Kdm5a	1	0.68514	23.1	0	1.02367	0.813617	0.621761	-0.918078	0.92094	-0.918078	-0.918078	-0.918078	1.31599	0.609401	1.1306	-0.832112	-0.0179211	-0.832112	-0.832112	-0.832112	1.60637
gi165905607	GeneID:20591	Kdm5c	1	1	0	0	0	2.47487	-0.353553	-0.353553	-0.353553	-0.353553	-0.353553	-0.353553	-0.353553	2.47487	-0.353553	-0.353553	-0.353553	-0.353553	-0.353553	-0.353553	-0.353553
gi33859492	GeneID:22289	Kdm6a	1	1	26.1	24.6	0.665036	-0.728249	0.515828	-0.298374	0.671615	-0.964035	-0.672313	-0.525866	2.00139	-1.12481	0.254937	0.00454301	-0.00117079	-0.81829	-0.228367	-0.292017	2.20517
gi163954948	GeneID:16549	Khsrp	1	0.415393	23.1	10.05	0.351121	-0.700733	-0.406182	-0.909132	2.00854	0.233199	-0.179203	0.81212	-0.858607	-0.329955	1.76593	0.72454	0.778151	-0.807998	-0.147365	-0.971166	-1.01213
gi46048263	GeneID:16597	Klf12	1	1	26.1	18.6	1.26397	-0.86159	-0.488098	-0.619342	-0.721007	-0.86159	1.37709	0.849599	1.32494	-1.09294	0.179645	0.310846	-0.463764	-1.09294	-0.240965	2.01511	0.385011
gi229608895	GeneID:98386	Lbr	1	1	0	0	0	-0.353553	-0.353553	-0.353553	-0.353553	-0.353553	-0.353553	-0.353553	2.47487	-0.353553	-0.353553	-0.353553	-0.353553	-0.353553	-0.353553	-0.353553	2.47487
gi26024345	GeneID:212391	Lcor	0.131588	0.00893784	23.1	2.55	0.825485	0.288088	2.119	-0.192743	0.0352668	-0.961301	-1.10462	-0.428957	0.245272	0.334367	0.160945	0.847775	-0.861804	-1.23288	-1.23288	0.549608	1.43486
gi6754520	GeneID:16825	Ldb1	1	1	23.1	11.55	0.758545	-0.712741	-0.712741	1.51689	-0.712741	-0.712741	0.84407	-0.712741	1.20274	-0.770188	-0.770188	2.06801	0.263357	-0.770188	0.360005	-0.770188	0.389381
gi6754538	GeneID:16870	Lhx2	1	1	0	0	0	-0.353553	-0.353553	-0.353553	-0.353553	-0.353553	2.47487	-0.353553	-0.353553	-0.353553	-0.353553	-0.353553	-0.353553	-0.353553	2.47487	-0.353553	-0.353553
gi110611159	GeneID:16876	Lhx9	1	1	23.1	4.05	0.851543	-0.10593	0.438366	-0.414585	1.97049	-0.864772	-0.864772	0.70597	-0.864772	1.23781	0.426367	1.24543	0.033547	-1.0973	-1.0973	0.348736	-1.0973
gi71061470	GeneID:16882	Lig3	0.691615	0.180488	23.1	4.05	0.716243	-0.480971	1.35576	0.927732	0.724412	-1.52225	-1.08696	-0.105543	0.187811	-1.23708	0.411615	1.8503	0.0974781	-0.802224	-0.927781	0.00542398	0.602273
gi169234729	GeneID:231506	Lin54	0.557687	0.133461	23.1	5.55	0.965883	-0.183275	1.10873	0.268769	0.728253	-2.07857	0.142769	-0.623265	0.636591	0.16412	0.786809	1.22538	0.529576	-1.34759	-1.15318	-0.940754	0.735631
gi116089322	GeneID:74142	Lonp1	0.088994	0.00452135	23.1	8.55	0.535665	0.522728	-0.439841	-0.291177	2.2939	-0.320754	-0.414246	-0.675304	-0.675304	0.422732	-0.346527	1.19919	1.50237	0.0822415	-0.526917	-1.16654	-1.16654
gi134031976	GeneID:72416	Lrpprc	1	1	23.1	11.55	0.675094	-0.76184	-0.76184	0.119895	1.74945	-0.76184	-0.0853748	-0.76184	1.26339	-0.834832	-0.834832	0.471357	0.941161	-0.834832	0.173478	-0.834832	1.75333
gi162417952;gi6678722	GeneID:16978	Lrrfip1	1	1	0	0	0	-0.353553	-0.353553	-0.353553	-0.353553	-0.353553	-0.353553	-0.353553	2.47487	-0.353553	-0.353553	-0.353553	-0.353553	-0.353553	-0.353553	-0.353553	2.47487
gi23956166	GeneID:67684	Luc7l3	1	1	20.1	5.55	0.902216	-0.693455	1.4576	-0.559965	-0.646147	-0.115625	-0.0262109	-1.027	1.6108	0.582471	1.96275	-0.290071	-0.872042	-0.743519	-0.132916	-1.0486	0.541928
gi23308601	GeneID:16658	Mafb	1	0.866497	20.1	15.6	0.0622265	-0.353553	-0.353553	-0.353553	-0.353553	-0.353553	2.47487	-0.353553	-0.353553	-0.441555	-0.441555	-0.441555	-0.441555	0.247469	2.40186	-0.441555	-0.441555
gi6754610	GeneID:17134	Mafg	0.250532	0.0348464	23.1	0	0.332805	2.15646	-0.307288	0.152682	-0.494375	-1.08027	0.21616	-0.854059	0.210693	0.161296	0.212757	-0.579756	-0.720632	-0.743027	-0.364146	-0.271854	2.30536
gi226051848	GeneID:17187	Max	0.649164	0.156974	23.1	21.6	0.794912	0.664433	0.314162	-0.612273	0.134896	-1.50202	0.402113	-1.01781	1.6165	-0.282334	0.938502	-1.08914	-0.794474	-1.08914	0.650341	0.0505766	1.61566
gi114155153	GeneID:17188	Maz	0.691615	0.180488	26.1	23.1	0.462284	-0.654784	0.84971	0.774784	-0.753641	-0.753641	-0.753641	-0.518742	1.80996	-0.556435	0.906182	1.03885	-0.851671	-0.851671	-0.851671	-0.400079	1.56649
gi157817372	GeneID:17190	Mbd1	0.441251	0.0837911	23.1	2.55	0.82189	-0.542688	2.19472	-0.185936	-0.709333	-0.709333	-0.709333	0.0803594	0.581541	0.0665143	0.922218	1.16625	-0.870096	-0.870096	-0.870096	-0.870096	1.3254
gi218931229	GeneID:17191	Mbd2	1	1	20.1	5.55	0.92399	-0.162206	2.09336	-0.0387581	0.51279	-1.26361	-0.0449524	-0.800337	-0.296284	-0.731994	0.726407	1.26177	-0.990817	-1.56651	0.128723	0.906307	0.26612
gi7305261	GeneID:17192	Mbd3	1	1	23.1	0	0.684567	0.63106	1.12174	-0.974994	1.15968	-1.26049	-0.13251	0.531925	-1.07641	-0.260246	-0.0202719	-0.808482	-0.321573	-1.12755	-0.470374	1.22439	1.78411
gi126517469	GeneID:17257	Mecp2	0.10871	0.00706223	20.1	7.05	0.770998	-0.668663	-0.103154	2.33298	0.326243	-0.672549	-0.585038	-0.307974	-0.321845	0.782382	0.480274	1.60482	-0.352515	-1.42905	-1.18199	-0.0344583	0.13054
gi121583906	GeneID:19014	Med1	0.455733	0.097422	23.1	7.05	0.739089	-0.187332	-0.26098	1.41852	1.60126	-1.19865	-0.81455	-0.458688	-0.0995804	-0.287472	0.000753254	0.738449	1.88153	0.0692365	-1.00638	-1.34602	-0.0500982
gi125628662	GeneID:59024	Med12	1	0.415393	20.1	8.55	0.508586	-0.683163	-0.135786	-0.186952	1.36667	-0.252981	-0.906201	-0.906201	1.70462	1.99054	-0.157384	0.321215	-0.0632261	-0.542753	-1.06568	-1.06568	0.582978
gi27754027	GeneID:69792	Med6	1	1	23.1	5.55	0.921411	0.489426	1.46697	-0.899142	1.38888	-1.04691	-0.397622	-0.740882	-0.260726	-0.212796	-0.244891	1.28464	0.913818	-1.72354	-0.113447	-0.794887	0.891108
gi76253934	GeneID:17258	Mef2a	1	1	23.1	8.55	0.652275	-0.529786	1.22614	-0.529786	1.95257	-0.529786	-0.529786	-0.529786	-0.529786	0.262711	1.78818	-0.659745	1.24784	-0.659745	-0.659745	-0.659745	-0.659745
gi13384624;gi281485603	GeneID:17260	Mef2c	0.455733	0.097422	23.1	21.6	0.49246	0.0336201	0.0723619	-0.0624069	-0.559962	-1.48285	1.2979	-0.777793	1.47913	-0.241298	-0.110146	-0.571779	-0.854842	-1.11207	0.351207	0.466713	2.07222
gi19526812	GeneID:17261	Mef2d	1	0.68514	20.1	5.55	0.696881	0.76228	-0.16651	1.19937	0.173892	-1.49103	0.745126	-1.44704	0.223918	0.725138	0.88557	0.1403	-0.84524	-0.778828	0.0559904	-1.56275	1.37983
gi300796099	GeneID:17268	Meis1	1	0.415393	0	0	0	-0.480913	-0.480913	-0.480913	-0.480913	-0.480913	0.591458	2.29402	-0.480913	-0.432735	-0.432735	-0.432735	-0.432735	-0.432735	0.178882	2.41753	-0.432735
gi270309153	GeneID:17283	Men1	1	0.415393	26.1	24.6	0.311364	-0.133961	0.0394774	-0.130007	0.340099	-1.32018	-1.32018	1.5582	0.966543	1.30663	0.706642	0.177416	-0.724814	-1.22228	-1.22228	1.1097	-0.131023
gi6754680	GeneID:17285	Meox1	1	1	20.1	18.6	2.22e-16	-0.353553	-0.353553	2.47487	-0.353553	-0.353553	-0.353553	-0.353553	-0.353553	-3.5	-3.5	-3.5	-3.5	-3.5	-3.5	-3.5	-3.5
gi256017167	GeneID:29808	Mga	0.951353	0.318262	26.1	0	0.52028	0.0344255	0.480658	-0.0998885	1.65445	-1.69466	-0.682585	-0.409892	0.717487	0.624363	1.10278	1.51799	0.135372	-0.886424	-0.468315	-0.927832	-1.09794
gi6678878	GeneID:17314	Mgmt	0.375508	0.0701602	26.1	0	1.16922	1.36913	1.33212	-0.778697	-0.435255	-0.907805	-0.633377	-0.788042	0.841928	-0.0868303	1.18589	0.737893	0.756471	-1.52981	0.193571	-1.43524	0.178052
gi6678884	GeneID:17342	Mitf	1	1	23.1	14.1	0.810939	-1.08686	0.694033	-1.08686	1.30397	-1.08686	1.10219	0.232659	-0.0722698	-1.02171	-0.273087	-1.02171	1.69695	-1.02171	0.444811	0.581927	0.614523
gi226874810;gi226874814	GeneID:21428	Mlx	1	0.536288	23.1	5.55	0.8138	0.198603	-0.45665	0.736198	0.91073	-2.05404	0.567601	-0.597214	0.69477	0.554755	1.68133	1.04287	-0.00805411	-0.592888	-0.739187	-0.981617	-0.957209
gi188497661	GeneID:208104	Mlxip	0.250532	0.0348464	23.1	2.55	0.503704	0.236697	-0.153315	2.35814	-0.526747	-0.643392	-0.482943	-0.643392	-0.145049	2.05566	0.435664	-0.498397	-0.615126	-0.716533	-0.654025	-0.716533	0.709288
gi34328263	GeneID:58805	Mlxipl	0.307779	0.0498154	23.1	2.55	0.998276	1.14932	1.19968	0.292581	-0.538926	-1.07168	0.774469	-1.39551	-0.409937	1.23115	1.72058	0.188382	-0.787283	-0.773911	-0.128559	-1.04246	-0.407898
gi84781795	GeneID:381308	Mnda	1	1	20.1	8.55	0.0480421	-0.444149	-0.444149	-0.444149	0.268127	-0.444149	-0.444149	-0.444149	2.39677	-0.376207	-0.376207	-0.376207	-0.21362	-0.376207	-0.376207	-0.376207	2.47087
gi283046753	GeneID:100040462	Mndal	0.820808	0.241093	23.1	4.05	1.19302	0.518986	0.937449	0.850138	1.25301	-1.19876	-0.510963	-1.19876	-0.651101	1.94475	-0.302781	1.10664	-0.685272	-0.719162	-0.630564	-0.719162	0.00555659
gi162287033	GeneID:17428	Mnt	1	1	20.1	5.55	0.76537	-0.368562	-0.126874	0.470866	1.25242	-1.88197	-0.685385	0.942803	0.396696	-0.535775	0.955523	1.58203	-0.317254	-0.513922	-1.66073	0.409702	0.0804264
gi268370034	GeneID:268395	Mpg	1	1	23.1	14.1	0.331459	-0.523406	-0.438422	-0.630244	1.20814	-0.552474	-0.570276	1.95989	-0.453211	-0.841077	-0.641848	-0.261587	-0.550038	1.76895	-0.504666	1.40818	-0.377911
gi6678938	GeneID:17685	Msh2	1	0.536288	26.1	8.55	0.00527074	-0.025055	0.0802887	-0.62584	2.3474	-0.868143	-0.200546	-0.201761	-0.50634	-1.41183	-0.171989	0.606918	1.80973	-0.431186	0.344635	0.239438	-0.985721
gi68299763	GeneID:17686	Msh3	0.557687	0.133461	20.1	15.6	0.640149	2.19489	-1.05389	-0.317415	-0.792812	-0.148579	0.497015	-0.216707	-0.162505	-0.0951702	-1.36704	0.935031	0.286931	0.994654	1.14062	-0.747983	-1.14704
gi6754744	GeneID:17688	Msh6	1	1	26.1	0	0.740584	1.63687	-0.404383	0.770333	0.201868	-1.77227	-0.526732	-0.176581	0.27089	-0.965189	-0.357277	0.891772	1.05112	-0.106141	0.996049	0.218672	-1.72901
gi91598896	GeneID:116870	Mta1	0.797549	0.21079	23.1	2.55	0.994043	1.52288	0.453522	1.14898	-0.00760963	-1.09874	-0.858274	-1.09874	-0.0620203	0.523496	0.122142	1.34093	-0.906312	-1.25489	1.31517	-0.831721	-0.30881
gi51491880	GeneID:23942	Mta2	0.250532	0.0348464	20.1	5.55	0.763552	-0.244697	0.305553	-0.19452	0.93087	-0.552001	-1.07329	-1.0252	1.85329	-0.473578	0.460315	-0.105442	-0.39285	-1.42825	-0.421352	0.345885	2.01527
gi283806541	GeneID:116871	Mta3	0.951353	0.318262	23.1	2.55	0.374027	1.0174	1.29009	-0.860904	1.15566	-0.860904	-0.860904	-0.860904	-0.0195362	-0.30249	1.25618	-0.801984	0.797733	-0.801984	-0.801984	-0.801984	1.45651
gi70887769	GeneID:17765	Mtf2	1	0.415393	26.1	24.6	0.241936	-0.650924	0.27528	-1.44479	1.51675	-0.916111	-0.0234232	0.121621	1.1216	1.38206	1.28729	0.237137	-0.0968847	-1.37798	-1.19956	-0.15118	-0.0808799
gi227330586	GeneID:56717	Mtor	1	1	20.1	18.6	0.0490507	-0.454425	-0.454425	-0.454425	-0.454425	-0.454425	2.3742	-0.454425	0.352349	-0.523793	-0.523793	-0.523793	-0.523793	-0.523793	1.11565	-0.523793	2.02711
gi170016083	GeneID:71711	Mus81	1	0.68514	20.1	8.55	0.593521	-0.632911	-0.632911	0.80801	2.06359	-0.632911	-0.632911	-0.632911	0.292951	-0.546415	-0.546415	2.30585	-0.00978783	-0.546415	-0.546415	-0.546415	0.436009
gi187960057	GeneID:17119	Mxd1	0.250532	0.0348464	26.1	2.55	1.34468	0.819775	0.565917	0.743148	1.10413	-1.17604	-1.17604	-1.17604	0.295155	0.0773801	0.148319	1.97291	0.502584	-0.964397	-0.964397	-0.964397	0.192
gi31560566	GeneID:17122	Mxd4	0.951353	0.318262	20.1	7.05	0.774867	-0.727546	0.399458	0.747329	0.754911	-1.36202	-0.348499	-0.969222	1.50559	-0.459471	1.13029	0.897281	-0.276326	-1.35469	-0.566078	-0.752374	1.38136
gi6754766	GeneID:17859	Mxi1	1	0.68514	23.1	21.6	0.39786	-0.499709	0.18821	-0.499709	-0.499709	-0.499709	-0.499709	-0.0791786	2.38951	-0.689215	1.77629	-0.689215	-0.689215	-0.689215	-0.689215	0.640446	1.02934
gi31982724	GeneID:18432	Mybbp1a	0.0739632	0.00283368	23.1	2.55	0.852251	0.496766	1.49728	-0.197884	0.835174	-1.36963	-1.23787	-0.439824	0.415986	1.4217	0.35694	-0.0493439	-0.714819	-1.21196	-0.782959	-0.451975	1.43241
gi148271081	GeneID:17933	Myt1l	1	1	20.1	7.05	0.979408	-0.434241	0.509073	2.04844	-0.694331	-0.694331	0.654047	-0.694331	-0.694331	1.52165	0.977984	0.779741	-0.87602	-0.87602	0.224707	-0.87602	-0.87602
gi163965357;gi41350312	GeneID:17938	Naca	1	1	0	0	0	-0.353553	-0.353553	2.47487	-0.353553	-0.353553	-0.353553	-0.353553	-0.353553	-0.353553	-0.353553	2.47487	-0.353553	-0.353553	-0.353553	-0.353553	-0.353553
gi80861479	GeneID:67991	Nacc2	1	0.415393	23.1	21.6	0.409676	1.65996	0.106465	-1.09973	-1.09973	0.686486	-0.54512	-0.562475	0.854157	0.998219	0.368063	-0.929146	-0.929146	0.781539	-0.789875	-0.929146	1.42949
gi84875537	GeneID:17975	Ncl	0.011151	2.48e-05	26.1	23.1	1.16048	0.45295	1.30592	-0.289833	-0.922356	-1.23364	-0.969988	0.42897	1.22798	1.48645	0.694962	0.322325	-0.866355	-1.33054	-1.09694	0.105843	0.684254
gi118026944	GeneID:17978	Ncoa2	1	1	0	0	0	-0.353553	-0.353553	-0.353553	-0.353553	-0.353553	-0.353553	2.47487	-0.353553	-0.353553	-0.353553	-0.353553	-0.353553	-0.353553	-0.353553	2.47487	-0.353553
gi356640157	GeneID:20185	Ncor1	1	1	20.1	18.6	2	2.47487	-0.353553	-0.353553	-0.353553	-0.353553	-0.353553	-0.353553	-0.353553	-3.5	-3.5	-3.5	-3.5	-3.5	-3.5	-3.5	-3.5
gi359806952	GeneID:20602	Ncor2	1	1	26.1	24.6	0.815471	-0.682237	0.471013	-0.682237	-0.682237	-0.682237	-0.682237	1.72367	1.2165	-0.456905	2.37073	-0.456905	-0.456905	-0.456905	-0.456905	-0.450603	0.364395
gi22094129	GeneID:72774	Neil1	0.820808	0.241093	26.1	7.05	0.547095	0.557899	-0.449976	0.425671	-0.215031	1.95144	-0.0575731	-1.10621	-1.10621	-0.110481	-0.43032	0.110471	2.40153	-0.494823	-0.30652	-0.584927	-0.584927
gi163937838	GeneID:54446	Nfat5	0.557687	0.133461	23.1	5.55	0.28758	-0.628327	2.36421	0.218574	-0.12872	-0.741316	-0.300216	-0.346308	-0.437899	-0.180579	2.43541	-0.117629	-0.152678	-0.415859	-0.472195	-0.579774	-0.516697
gi255759923	GeneID:18018	Nfatc1	0.455733	0.097422	23.1	2.55	0.760075	-0.871903	1.85	0.398438	0.0374253	-0.836185	-1.30075	0.313257	0.409717	-0.452224	1.7233	1.0637	-0.109496	-1.49479	-0.666578	-0.0593922	-0.00452865
gi209862955;gi81295412	GeneID:18019	Nfatc2	1	1	0	0	0	-0.353553	-0.353553	2.47487	-0.353553	-0.353553	-0.353553	-0.353553	-0.353553	-0.353553	-0.353553	2.47487	-0.353553	-0.353553	-0.353553	-0.353553	-0.353553
gi113199769	GeneID:18021	Nfatc3	0.016574	5.06e-05	23.1	2.55	0.922709	-0.371668	2.15985	0.586171	-0.383594	-0.834324	-0.81434	-0.550779	0.208678	1.16233	1.07523	0.278601	-0.303876	-1.61786	-0.771936	-0.650772	0.828287
gi6754836	GeneID:18027	Nfia	0.375508	0.0701602	20.1	14.1	1.31258	-1.3256	-1.22158	0.382181	0.713225	0.461068	0.906301	1.05666	-0.972256	-1.31783	-1.02239	1.27912	0.496645	0.900541	0.285979	0.479221	-1.10129
gi163965422	GeneID:18028	Nfib	1	1	26.1	17.1	1.00735	-1.39226	-1.59598	0.170059	-0.05728	0.49224	0.330175	1.13478	0.918263	-0.902353	-0.402311	2.35064	-0.251258	-0.111748	0.0438024	-0.0834445	-0.643333
gi6679042	GeneID:18029	Nfic	0.088994	0.00452135	26.1	23.1	1.08681	0.566353	1.22407	-0.852439	-0.949267	-0.759808	-0.665968	-0.147421	1.58448	0.848604	2.03072	-0.517841	-0.897379	-0.433156	-0.665362	-0.621801	0.256219
gi8393832	GeneID:18030	Nfil3	0.250532	0.0348464	26.1	24.6	0.221845	-0.39065	0.189124	-0.241252	-0.470694	-0.534914	-0.51068	-0.446295	2.40536	2.04397	0.323952	0.811199	-0.663551	-0.748826	-0.622147	-0.661918	-0.482674
gi126517487;gi6754838	GeneID:18032	Nfix	0.691615	0.180488	23.1	10.05	0.841813	-1.5888	-0.750573	0.953529	1.55769	-0.460961	0.189233	0.452099	-0.352219	-1.06416	-0.270273	1.87108	1.12008	-0.25099	-0.450976	-0.0793575	-0.875406
gi117606364	GeneID:18033	Nfkb1	0.375508	0.0701602	23.1	4.05	1.08886	0.434483	0.163877	0.156783	1.95865	-0.990781	-1.20616	-0.6788	0.161951	1.11379	0.870195	0.682537	0.615995	-1.40119	-1.02726	-1.04896	0.194904
gi40254249	GeneID:235134	Nfrkb	0.10871	0.00706223	23.1	4.05	1.00227	0.085023	1.64197	0.654558	0.472876	-1.37369	0.0400102	-1.30796	-0.212789	0.600594	1.7942	0.488328	0.504178	-0.818778	-0.740778	-1.05175	-0.775988
gi124301201	GeneID:100978	Nfxl1	1	0.775819	23.1	4.05	2.19e-08	-0.353553	2.47487	-0.353553	-0.353553	-0.353553	-0.353553	-0.353553	-0.353553	-0.353553	2.47487	-0.353553	-0.353553	-0.353553	-0.353554	-0.353553	-0.353553
gi6754848	GeneID:18044	Nfya	1	0.866497	26.1	5.55	0.0518972	0.376573	-1.16298	0.421117	1.67812	-1.4991	0.203658	-0.342841	0.325451	-1.48225	0.146441	1.86648	0.336768	0.42127	0.0257597	-0.390532	-0.923939
gi6754850	GeneID:18045	Nfyb	1	1	26.1	15.6	0.697388	-0.985307	-0.177694	-0.939549	0.631901	0.266904	1.43915	-1.24585	1.01045	-0.118244	-0.210506	2.2347	-0.561564	-0.429595	0.533741	-0.962919	-0.485614
gi114326538	GeneID:18046	Nfyc	1	1	26.1	0	0.691193	0.242674	-1.42853	1.16934	0.274917	-0.111322	-0.75881	-0.852194	1.46392	-0.761744	-0.715548	1.91398	1.22209	-0.510357	-0.345488	-0.245378	-0.557557
gi198278517	GeneID:74561	Nkx6-3	1	1	20.1	18.6	2	2.47487	-0.353553	-0.353553	-0.353553	-0.353553	-0.353553	-0.353553	-0.353553	-3.5	-3.5	-3.5	-3.5	-3.5	-3.5	-3.5	-3.5
gi37700232	GeneID:18102	Nme1	1	1	0	0	0	-0.353553	-0.353553	-0.353553	-0.353553	2.47487	-0.353553	-0.353553	-0.353553	-0.353553	-0.353553	-0.353553	-0.353553	2.47487	-0.353553	-0.353553	-0.353553
gi357394934	GeneID:53610	Nono	1	1	20.1	18.6	0.566947	0.131328	1.47947	-0.240043	0.382573	-1.79213	0.31466	0.649841	-0.925694	-0.995557	-0.620721	-0.754318	-0.0282835	-0.240223	-0.146154	0.652397	2.13286
gi225007627	GeneID:329416	Nostrin	1	0.68514	20.1	10.05	0.815175	-1.56303	-0.0122394	1.38075	1.14059	-1.01925	-0.0192454	0.437277	-0.344853	-1.59297	0.231598	1.84814	0.296032	-0.823314	-0.371193	0.155053	0.256653
gi161621277	GeneID:18143	Npas2	0.131588	0.0108135	20.1	10.05	0.697092	-1.17492	1.03022	0.835055	1.45639	-0.740952	-0.327378	-0.0381323	-1.04028	-0.86247	0.666755	1.94972	0.261059	-0.183734	-1.03196	-0.911465	0.112102
gi356582426;gi6679108	GeneID:18148	Npm1	1	0.415393	23.1	8.55	0.0114177	-0.504191	-0.504191	0.842128	2.18302	-0.504191	-0.504191	-0.504191	-0.504191	-0.514956	-0.514956	2.10865	0.981088	-0.514956	-0.514956	-0.514956	-0.514956
gi6754886	GeneID:23957	Nr0b2	0.557687	0.133461	23.1	4.05	1.00559	0.102686	1.25519	0.135388	1.02938	-1.8233	0.353779	-0.933904	-0.119219	0.767354	0.63555	1.77856	-0.46773	-1.2749	-0.334273	-0.925162	-0.179397
gi110625908	GeneID:217166	Nr1d1	0.10871	0.00706223	23.1	10.05	0.512593	-0.543323	-0.543323	-0.483045	1.89288	1.30677	-0.543323	-0.543323	-0.543323	-0.605641	-0.605641	0.0569554	2.09742	0.873833	-0.605641	-0.605641	-0.605641
gi254553267	GeneID:353187	Nr1d2	1	0.475841	20.1	10.05	0.204865	-0.614639	-0.518933	1.57626	-0.324916	-0.614639	1.64879	-0.537287	-0.614639	-0.430282	-0.336226	2.45223	-0.363259	-0.430282	-0.0316134	-0.430282	-0.430282
gi6678507	GeneID:22260	Nr1h2	0.455733	0.097422	23.1	2.55	0.914965	-0.976035	2.04496	-0.345421	-0.202593	-0.554705	-0.57749	-0.356594	0.967881	0.409205	1.44794	1.26144	-0.0628079	-0.93676	-0.890448	-1.21251	-0.0160603
gi295148193	GeneID:22259	Nr1h3	1	1	20.1	5.55	0.0878625	-0.447242	0.293063	-0.447242	-0.447242	-0.447242	-0.447242	-0.447242	2.39039	-0.385114	-0.156241	-0.385114	-0.385114	-0.385114	-0.385114	-0.385114	2.46692
gi254911035	GeneID:20186	Nr1h4	1	1	20.1	5.55	1.21768	-1.63149	0.934611	0.229853	1.0497	-1.05302	-0.353612	-0.194936	1.01889	-0.703161	0.631791	1.88633	-0.808018	-1.25954	-0.272558	0.0427661	0.482389
gi148536879	GeneID:18171	Nr1i2	1	1	20.1	5.55	0.670484	-0.578744	0.0345622	2.37184	-0.52923	-0.824829	-0.144368	-0.127284	-0.201945	0.494789	0.654121	1.182	-0.294086	-1.94303	0.749359	-0.696683	-0.14647
gi340139037;gi83921568	GeneID:12355	Nr1i3	1	0.536288	23.1	10.05	0.00385749	-0.535969	-0.535969	-0.535969	1.83778	1.37803	-0.535969	-0.535969	-0.535969	-0.538697	-0.538697	-0.538697	1.749	1.48318	-0.538697	-0.538697	-0.538697
gi171846245	GeneID:22025	Nr2c1	0.455733	0.097422	23.1	5.55	0.356816	-1.16874	0.162404	1.22956	-0.15435	1.69253	-0.808773	-0.699373	-0.253251	-0.658966	0.247192	2.32949	-0.299987	-0.577606	-0.318024	-0.743584	0.0214858
gi67906168	GeneID:22026	Nr2c2	0.951353	0.318262	23.1	5.55	0.649737	-0.86135	0.401347	1.7186	0.283232	-1.57751	-0.604565	0.274341	0.365898	-0.501517	0.461433	2.03447	0.0617823	-1.29389	-0.833315	-0.0683754	0.139417
gi111185902	GeneID:13865	Nr2f1	1	1	26.1	23.1	0.646811	0.0628801	0.625213	-0.851849	1.41099	-0.851849	-0.851849	1.30831	-0.851849	0.105568	-0.790894	-0.790894	0.295896	-0.790894	1.92171	-0.790894	0.840402
gi45598394	GeneID:11819	Nr2f2	1	1	20.1	5.55	0.733601	-0.818183	0.176851	0.219285	2.14588	-1.19185	-0.28606	-0.361514	0.11559	-0.532102	0.138349	1.56861	0.454973	-1.57808	-0.221344	0.944011	-0.774418
gi112807199	GeneID:13864	Nr2f6	1	1	26.1	24.6	1.09313	0.25797	1.70009	-0.443092	-1.27161	-0.523224	-0.508464	-0.438546	1.22687	-0.49408	-0.610941	2.35465	-0.0316608	-0.0742773	-0.283542	0.00663498	-0.866781
gi121247453	GeneID:14815	Nr3c1	1	1	26.1	23.1	0.896405	1.69602	1.17204	-0.588395	-0.881226	-1.03009	-0.10038	0.375912	-0.643881	0.498995	-1.10533	0.0889334	0.139583	-0.525364	0.145229	-1.18906	1.94702
gi144227212	GeneID:110784	Nr3c2	1	1	0	0	0	-0.353553	-0.353553	-0.353553	2.47487	-0.353553	-0.353553	-0.353553	-0.353553	-0.353553	-0.353553	-0.353553	2.47487	-0.353553	-0.353553	-0.353553	-0.353553
gi14010847;gi229335598	GeneID:26424	Nr5a2	1	1	20.1	5.55	0.929149	-1.04931	1.42183	0.198282	1.17063	-1.04931	-1.04931	0.496215	-0.139023	-0.959781	0.354234	1.92378	-0.2349	-0.959781	-0.959781	0.469179	0.367046
gi255982546;gi255982551	GeneID:18181	Nrf1	0.951353	0.318262	23.1	7.05	1.01908	-1.09496	0.300277	1.46472	1.07054	-1.45741	-0.229659	-0.374025	0.320511	-0.769952	1.07765	1.39255	1.08048	-0.487268	-0.450236	-0.934998	-0.908219
gi27734110	GeneID:268903	Nrip1	0.250532	0.0348464	23.1	2.55	0.693319	1.66516	1.31674	-0.825045	0.0778171	-0.825045	-0.825045	-0.662706	0.0781247	0.642507	1.41629	-1.06866	0.53634	-1.06866	-1.06866	-0.278101	0.888941
gi118918400	GeneID:18193	Nsd1	1	1	20.1	8.55	0.124496	1.22271	-0.529618	1.95499	-0.529618	-0.529618	-0.529618	-0.529618	-0.529618	2.47487	-0.353553	-0.353553	-0.353553	-0.353553	-0.353553	-0.353553	-0.353553
gi227908769	GeneID:18207	Nthl1	0.951353	0.318262	20.1	7.05	0.522874	-1.16876	1.50376	1.49416	0.00772791	-0.631341	-0.403419	-0.759599	-0.0425287	-0.716092	-0.594416	1.23214	-0.296663	-0.681535	-1.18802	0.86468	1.37991
gi298231198	GeneID:69482	Nup35	1	1	0	0	0	2.47487	-0.353553	-0.353553	-0.353553	-0.353553	-0.353553	-0.353553	-0.353553	2.47487	-0.353553	-0.353553	-0.353553	-0.353553	-0.353553	-0.353553	-0.353553
gi21630289	GeneID:231655	Oasl1	1	1	23.1	14.1	0.40298	-0.541046	-0.541046	-0.233883	0.054903	-0.541046	-0.541046	2.40165	-0.0584876	-0.916813	-0.916813	1.1492	-0.115539	-0.916813	1.03453	1.30064	-0.618401
gi187960092	GeneID:18294	Ogg1	1	1	26.1	21.6	1.10789	1.28814	-0.260454	-0.462403	0.0933304	-1.49424	-0.931345	0.442427	1.32454	-0.520744	-0.766809	2.40047	-0.145032	-0.42469	-0.409273	-0.0484479	-0.0854778
gi6680241	GeneID:15379	Onecut1	0.455733	0.097422	26.1	18.6	0.797232	-0.698431	-0.849338	-0.849338	1.55866	-0.849338	0.278118	0.0537906	1.35588	-0.194208	-0.756121	-0.756121	-0.418819	-0.756121	0.108018	0.607502	2.16587
gi119220568	GeneID:225631	Onecut2	0.820808	0.241093	20.1	5.55	0.820621	0.667741	-0.0942816	0.424319	1.44111	-1.78737	-0.632419	-0.598428	0.579327	0.188774	0.444597	0.553988	-0.624301	-2.07869	-0.138549	0.401787	1.25239
gi40538836	GeneID:246086	Onecut3	1	1	0	0	0	-0.353553	-0.353553	-0.353553	-0.353553	2.47487	-0.353553	-0.353553	-0.353553	-0.353553	-0.353553	-0.353553	-0.353553	2.47487	-0.353553	-0.353553	-0.353553
gi71043959	GeneID:229603	Otud7b	1	1	20.1	18.6	2.22e-16	-0.353553	-0.353553	2.47487	-0.353553	-0.353553	-0.353553	-0.353553	-0.353553	-3.5	-3.5	-3.5	-3.5	-3.5	-3.5	-3.5	-3.5
gi6755100	GeneID:18813	Pa2g4	1	1	20.1	5.55	0.0993897	-0.393072	2.46215	-0.393072	-0.393072	-0.393072	-0.393072	-0.393072	-0.103721	-0.533631	1.88875	-0.533631	-0.533631	-0.533631	-0.533631	-0.533631	1.31304
gi256818788	GeneID:214627	Papd5	0.797549	0.21079	23.1	0	0.0530543	1.8104	1.41151	-0.536984	-0.536984	-0.536984	-0.536984	-0.536984	-0.536984	-0.0136442	0.673438	-0.574499	-0.574499	-0.574499	-0.574499	-0.574499	2.2127
gi20806109	GeneID:11545	Parp1	1	0.415393	26.1	8.55	0.881608	-1.31152	0.487124	0.58108	1.94378	-0.393925	-0.158704	-0.364689	-0.783146	-1.01034	-0.215562	1.6726	-0.266688	0.0227248	-0.259494	1.25202	-1.19525
gi6752992	GeneID:11546	Parp2	0.557687	0.133461	23.1	7.05	0.569348	-0.766859	-0.138043	2.0417	0.39711	-0.702555	0.120991	0.267118	-1.21946	0.410006	0.243199	1.88223	0.425001	-0.383927	-0.596732	-0.448554	-1.53122
gi124486951	GeneID:66923	Pbrm1	0.0739632	0.00283368	23.1	2.55	0.919147	1.36441	1.63303	-0.615094	-0.00524564	-1.12454	-0.393058	-0.82012	-0.039375	0.752247	1.86962	0.0226891	-0.618498	-1.25456	-0.282244	-0.870056	0.380804
gi7110681	GeneID:18514	Pbx1	1	1	20.1	17.1	0.711861	1.58728	-0.742658	-0.513959	0.624364	-0.742658	-0.742658	1.27295	-0.742658	-0.611059	-0.611059	-0.611059	0.664673	0.237784	-0.611059	2.15284	-0.611059
gi8567384	GeneID:18515	Pbx2	1	0.68514	20.1	2.55	0.794463	0.0114116	-0.146316	0.0742918	0.949015	-1.61892	-1.08293	0.343514	1.46993	0.739281	0.3886	-2.16952	-0.73494	0.0719728	0.604815	0.749595	0.350194
gi7949105	GeneID:18516	Pbx3	0.250532	0.0348464	26.1	24.6	0.563301	0.585776	0.256782	1.66754	-0.577056	-1.51393	-1.00638	0.293083	0.294182	0.740458	1.48616	-0.0641419	0.763342	-1.77537	-0.466276	-0.504655	-0.179522
gi6754994	GeneID:23983	Pcbp1	0.307779	0.0498154	20.1	15.6	0.630406	-0.371615	-0.201342	-1.58666	1.04961	-0.733547	1.27587	0.945326	-0.377645	-0.655306	-1.40275	-0.184174	0.0709521	1.31838	0.447653	1.33029	-0.925054
gi157042772;gi291327528	GeneID:18521	Pcbp2	1	1	0	0	0	-0.353553	-0.353553	-0.353553	-0.353553	-0.353553	-0.353553	-0.353553	2.47487	-0.353553	-0.353553	-0.353553	-0.353553	-0.353553	-0.353553	-0.353553	2.47487
gi28076973	GeneID:71041	Pcgf6	1	1	20.1	8.55	2	-3.5	-3.5	-3.5	-3.5	-3.5	-3.5	-3.5	-3.5	-0.353553	-0.353553	2.47487	-0.353553	-0.353553	-0.353553	-0.353553	-0.353553
gi251823978	GeneID:18563	Pcx	0.307779	0.0498154	20.1	14.1	0.557676	-0.122862	-0.472935	-0.521911	-0.342847	2.44856	-0.174499	-0.321557	-0.491948	-0.828479	-0.205471	0.66581	0.526464	1.68206	-0.102829	-0.0937053	-1.64385
gi66955886	GeneID:100710	Pds5b	0.162595	0.0162505	20.1	7.05	0.380918	-0.276391	-0.154095	0.0281584	2.4066	-0.642042	-0.642282	-0.468223	-0.251725	0.116974	0.0820808	0.52315	0.778632	-1.73184	-0.86936	-0.382326	1.48269
gi6679269	GeneID:18609	Pdx1	1	1	20.1	18.6	2	2.47487	-0.353553	-0.353553	-0.353553	-0.353553	-0.353553	-0.353553	-0.353553	-3.5	-3.5	-3.5	-3.5	-3.5	-3.5	-3.5	-3.5
gi24962647	GeneID:226153	Peo1	1	0.415393	0	0	0	0.793614	0.680186	-0.46985	0.957006	-1.87134	-0.393328	0.882664	-0.578952	0.236548	1.11225	1.55515	0.00168697	-0.1888	-1.59932	-0.37094	-0.746583
gi6679299	GeneID:18673	Phb	1	1	26.1	4.05	0.794272	1.11596	-0.260931	0.625808	1.05685	-1.75849	-1.02094	0.0367627	0.204979	0.946407	-1.09986	0.137744	-1.17766	0.672033	0.700524	-1.21439	1.03521
gi198442868	GeneID:268448	Phf12	1	1	20.1	0	0.219405	2.15437	0.897809	-0.508696	-0.508696	-0.508696	-0.508696	-0.508696	-0.508696	2.47487	-0.353553	-0.353553	-0.353553	-0.353553	-0.353553	-0.353553	-0.353553
gi157841174	GeneID:192285	Phf21a	1	1	0	0	0	-0.353553	2.47487	-0.353553	-0.353553	-0.353553	-0.353553	-0.353553	-0.353553	-0.353553	2.47487	-0.353553	-0.353553	-0.353553	-0.353553	-0.353553	-0.353553
gi31543478	GeneID:56469	Pias1	1	1	26.1	23.1	1.1636	0.798937	-0.365291	-1.12282	1.12235	-1.0866	-1.02287	1.03295	0.643355	-0.534609	-1.4593	0.403917	0.0507875	-0.208414	0.796934	-0.806932	1.75762
gi255918221	GeneID:17344	Pias2	1	0.775819	23.1	0	0.041869	2.25393	-0.582588	-0.582588	0.276611	-0.582588	-0.582588	-0.582588	0.382398	2.03157	-0.523377	-0.523377	-0.523377	-0.523377	-0.523377	-0.523377	1.10869
gi124249349	GeneID:59004	Pias4	1	1	23.1	20.1	0.0754604	-0.377955	-0.263552	-0.394256	-0.378971	-0.356203	2.47282	-0.333543	-0.368338	-0.187328	-0.297331	-0.453372	-0.419456	-0.380143	2.46384	-0.27284	-0.453372
gi34368580	GeneID:18771	Pknox1	1	0.866497	23.1	7.05	0.686342	-0.823779	-0.468609	0.955284	1.56753	-1.38319	-0.680691	0.352649	0.480803	-0.561896	1.31444	1.76983	-0.152735	-0.319266	-0.480564	-1.1283	-0.441516
gi194328695	GeneID:22038	Plscr1	1	1	20.1	0	0.0740556	-0.263547	-0.368277	-0.368277	-0.368277	-0.368277	-0.368277	-0.368277	2.47321	0.0134734	-0.526328	-0.526328	0.263305	-0.526328	-0.526328	-0.526328	2.35486
gi160333282;gi160333286	GeneID:18854	Pml	0.250532	0.0348464	26.1	0	0.773205	1.95061	0.912441	0.434056	-0.659421	-0.659421	-0.659421	-0.659421	-0.659421	1.32499	1.08517	1.20523	-0.723079	-0.723079	-0.723079	-0.723079	-0.723079
gi118601009	GeneID:59047	Pnkp	1	1	20.1	5.55	1.01603	-1.17449	1.02768	0.235981	1.28148	-1.09579	-1.12832	0.307336	0.546132	-1.4547	0.166146	1.65353	-0.57387	-0.985048	0.0634237	0.265764	0.864752
gi112420990	GeneID:18949	Pnn	1	1	23.1	21.6	1.02847	1.99343	0.798597	-0.655884	-0.655884	-0.655884	0.487386	-0.655884	-0.655884	1.27483	1.10115	-0.723685	-0.723685	-0.723685	1.24245	-0.723685	-0.723685
gi21729749	GeneID:18970	Polb	1	1	26.1	4.05	0.936826	0.10687	-0.103474	1.07959	1.66645	-1.11895	0.196316	-1.10847	-0.718333	-0.362919	-1.74921	1.84217	-0.322595	0.14443	-0.11606	0.0397834	0.524405
gi14780884	GeneID:67811	Poldip2	1	0.68514	20.1	4.05	0.730255	1.57258	1.30778	-0.935209	0.406915	-0.649605	-0.802279	-0.841055	-0.0591261	2.21064	-0.793587	-0.502969	-0.634312	-0.331488	-0.588722	0.0317829	0.608651
gi87080815	GeneID:18975	Polg	0.951353	0.318262	26.1	8.55	0.715251	0.0579137	-0.54513	0.0483764	1.45039	-0.549175	1.35644	-0.277761	-1.54105	-1.22014	0.211129	0.886581	-0.0875038	1.29197	-0.251014	0.723682	-1.5547
gi239985608	GeneID:50776	Polg2	1	0.536288	23.1	10.05	0.549646	0.275095	0.0198481	-0.617075	0.930872	-0.758239	1.89019	-0.787066	-0.953627	-1.44042	0.804196	0.459203	0.53907	0.825333	-0.427441	0.765534	-1.52547
gi119226251	GeneID:20016	Polr1c	1	1	23.1	11.55	0.608589	-0.10079	-0.771402	-0.375964	-0.771402	1.84097	1.25694	-0.306955	-0.771402	0.331251	-0.849843	1.71284	-0.849843	-0.484959	1.22462	-0.234224	-0.849843
gi29336059	GeneID:20021	Polr2c	0.367476	0.0599878	23.1	0	0.157675	2.06155	0.947542	-0.60845	-0.60845	-0.60845	-0.60845	-0.60845	0.0331562	2.22327	-0.496957	-0.496957	-0.496957	-0.496957	-0.496957	-0.496957	0.75848
gi124249077	GeneID:66420	Polr2e	1	0.536288	23.1	2.55	0.650207	0.328822	1.89496	-0.152739	-0.515241	-0.586767	0.656141	-1.48963	-0.135553	0.829071	1.39165	-0.999182	-1.04184	-0.626041	0.828537	-0.94632	0.564128
gi46195739	GeneID:70428	Polr3b	1	1	23.1	20.1	0.66163	1.2465	-0.78784	0.705517	-0.0842435	-1.35245	0.657658	0.803641	-1.18878	0.453793	-0.0022062	0.640037	-0.268795	-1.06503	1.19995	0.801626	-1.75937
gi198278473	GeneID:74414	Polr3c	1	1	20.1	2.55	0.445484	-0.343354	-0.480267	2.25592	-0.749178	-0.812576	0.226336	0.328909	-0.425794	1.80746	0.0559043	0.640496	-1.42186	-0.211212	0.499058	-0.503084	-0.866759
gi256225462	GeneID:67065	Polr3d	1	1	23.1	4.05	0.503816	2.09702	-0.607691	0.866252	-0.607691	-0.607691	-0.607691	0.0751807	-0.607691	0.276332	-0.563677	0.245364	-0.563677	-0.563677	-0.563677	2.29669	-0.563677
gi27754160	GeneID:70408	Polr3f	1	1	23.1	20.1	0.635153	1.18673	-0.223208	-0.746774	1.80214	-0.74174	0.227584	-0.787212	-0.717511	0.784454	-0.578483	-1.23557	-0.671326	-0.839299	0.0124639	1.55827	0.969485
gi27229271	GeneID:78929	Polr3h	1	0.68514	23.1	18.6	0.585002	0.30155	0.20556	1.311	-2.00412	-0.105993	0.350641	0.676259	-0.734897	1.07718	-0.961759	-1.24569	-0.298247	-0.731147	0.596887	1.54362	0.0191537
gi281332113	GeneID:216151	Polrmt	0.951353	0.318262	20.1	5.55	0.737269	-1.2369	2.00174	0.00258089	0.822726	-0.591596	-0.595887	-0.208426	-0.194241	-1.00184	2.17213	0.641846	-0.593627	-0.603713	-0.173015	-0.32532	-0.116456
gi114431256	GeneID:18986	Pou2f1	1	0.775819	23.1	14.1	1.06402	-0.780866	-0.780866	-0.780866	1.48504	-0.780866	0.72389	1.29793	-0.383399	-0.782926	-0.782926	-0.101785	1.89389	-0.782926	1.119	-0.00400342	-0.558325
gi119226249	GeneID:18988	Pou2f3	1	0.536288	23.1	2.55	0.0823422	1.18991	1.97781	-0.527952	-0.527952	-0.527952	-0.527952	-0.527952	-0.527952	0.485996	2.33237	-0.469727	-0.469727	-0.469727	-0.469727	-0.469727	-0.469727
gi164663880	GeneID:19013	Ppara	0.951353	0.318262	23.1	10.05	0.741973	-1.84474	-0.405657	0.721225	-0.607778	0.595605	0.654839	-0.383282	1.26979	-0.75495	0.00304023	0.905388	1.75408	0.331708	-0.0958289	-1.31372	-0.829719
gi33859590	GeneID:19015	Ppard	0.011151	1.82e-05	23.1	2.55	0.697995	-0.0789525	2.34939	0.170518	-0.374556	-0.70623	-0.70623	-0.543083	-0.110859	0.280884	1.8497	1.10137	-0.435066	-0.918722	-0.812479	-0.645581	-0.420102
gi187960105	GeneID:19016	Pparg	1	1	20.1	5.55	0.617884	-0.797266	-0.812334	1.49255	0.302192	-1.15413	-0.638912	1.22381	0.384089	-1.09133	1.40054	1.09803	-0.746521	0.224211	-0.854191	-0.822879	0.792141
gi255308881	GeneID:52040	Ppp1r10	1	1	26.1	2.55	0.718871	0.129759	0.458538	-0.274211	1.95927	-1.33402	-0.404364	0.354115	-0.889088	-0.123442	-0.852696	0.446403	-0.692532	-1.54499	0.403874	0.838252	1.52513
gi295789156	GeneID:70673	Prdm16	0.375508	0.0701602	26.1	21.6	0.797182	0.876273	-0.709079	-0.747553	-0.747553	-0.747553	0.360596	-0.249911	1.96478	2.21599	0.264737	-0.64459	-0.64459	-0.64459	0.481151	-0.434089	-0.594022
gi6755114	GeneID:54683	Prdx5	1	1	23.1	18.6	0.577512	1.75928	-0.594195	1.41665	-0.665209	-0.711208	-0.138683	-0.598662	-0.467977	-0.899821	-1.05518	-0.196355	-1.26454	1.08671	1.31874	0.571407	0.43904
gi158749640	GeneID:50907	Preb	1	1	26.1	21.6	0.790447	0.366593	-0.00782851	-1.1399	1.22977	-0.359771	-1.64655	0.773673	0.784027	0.718243	-0.306753	-0.538065	1.97519	0.504448	-0.587164	-1.02559	-0.740312
gi33469019	GeneID:72981	Prkrir	1	1	0	0	0	2.47487	-0.353553	-0.353553	-0.353553	-0.353553	-0.353553	-0.353553	-0.353553	2.47487	-0.353553	-0.353553	-0.353553	-0.353553	-0.353553	-0.353553	-0.353553
gi6679483	GeneID:19130	Prox1	0.820808	0.241093	26.1	18.6	0.634636	-0.139783	-0.357227	-0.690587	1.34942	-1.87579	0.445582	0.763554	0.504833	0.224612	-0.769665	-0.632365	-0.986607	-1.07932	1.44273	0.659096	1.14152
gi70909354	GeneID:18933	Prrx1	0.199147	0.023995	20.1	5.55	0.584906	-0.269629	-0.201566	2.23559	0.557553	-0.776324	-0.776324	-0.580452	-0.188847	0.167364	0.060579	0.279849	-0.407385	-1.00539	-1.00539	2.1547	-0.244331
gi19527168	GeneID:101739	Psip1	0.375508	0.0701602	20.1	7.05	0.646315	-0.56149	0.525282	-0.118889	2.1986	-0.642811	-0.950014	-0.493223	0.0425411	-0.241298	0.352538	1.16342	0.430048	-1.77533	-1.01469	0.0383389	1.04697
gi225543409	GeneID:66645	Pspc1	1	1	0	0	0	-0.353553	-0.353553	-0.353553	2.47487	-0.353553	-0.353553	-0.353553	-0.353553	-0.353553	-0.353553	-0.353553	2.47487	-0.353553	-0.353553	-0.353553	-0.353553
gi116517303	GeneID:19205	Ptbp1	1	0.866497	23.1	21.6	0.445244	0.0688979	0.18918	-0.350554	-0.601998	-1.12342	-0.305931	2.25841	-0.134582	-0.769258	-0.545071	0.732693	-0.76828	-1.10224	0.231588	0.319711	1.90086
gi260763900	GeneID:96979	Ptges2	1	1	26.1	4.05	0.757796	1.69184	0.249475	0.53633	-0.387996	-1.59128	0.658911	-0.553364	-0.603911	-0.498497	-0.650709	2.22137	0.0795835	-0.488444	0.482113	-0.933436	-0.211982
gi257196186	GeneID:67959	Puf60	1	1	20.1	5.55	0.235189	-1.07437	-0.154491	-0.0504142	0.361183	-0.700917	-0.699899	2.16421	0.1547	-0.626944	-0.161826	-0.129534	-0.159385	-0.381106	-0.54546	2.43169	-0.427432
gi6679573	GeneID:19290	Pura	0.10871	0.00706223	20.1	12.6	1.00896	-1.00921	-1.77748	0.585129	0.660286	0.834895	1.11339	-0.313505	-0.0934995	-0.70146	-0.777938	0.722548	1.92854	0.379623	-0.33025	-0.0348892	-1.18618
gi6755252	GeneID:19291	Purb	0.820808	0.241093	23.1	14.1	0.527237	-0.650107	-1.39439	0.0462945	-0.3994	1.63216	1.2722	-0.0793672	-0.427384	-0.0551687	-0.846334	0.80895	-0.85012	1.94101	-0.235579	0.246971	-1.00973
gi27923921	GeneID:236312	Pyhin1	1	0.68514	20.1	8.55	0.493769	-1.3436	0.431254	0.260991	1.4958	-0.962477	-1.04334	0.497242	0.664126	-0.433056	0.529812	2.02519	0.0719697	-0.811241	-1.02345	-0.751927	0.392699
gi34447211	GeneID:19358	Rad23a	1	1	0	0	0	-0.353553	-0.353553	-0.353553	2.47487	-0.353553	-0.353553	-0.353553	-0.353553	-0.353553	-0.353553	-0.353553	2.47487	-0.353553	-0.353553	-0.353553	-0.353553
gi171906578	GeneID:19359	Rad23b	1	1	20.1	5.55	0.725286	-1.36197	0.313771	-0.294129	1.93455	-1.04675	0.268989	0.219969	-0.0344373	-1.54124	1.10119	1.41156	-0.617797	-0.711939	-0.268078	0.675735	-0.0494297
gi293335963	GeneID:19401	Rara	1	1	20.1	5.55	0.824189	-1.30215	0.500976	1.4253	-0.506435	-1.25915	0.989642	-0.231569	0.383384	-0.291195	-0.12225	1.94099	-0.747686	-1.34428	0.759449	-0.389856	0.194832
gi45593124	GeneID:218772	Rarb	1	1	20.1	5.55	1.00828	-1.47949	0.386129	0.486668	-0.132773	-0.825731	-0.863698	1.33684	1.09205	-0.164629	0.933977	1.14415	-1.35003	-0.939251	-1.04079	0.717337	0.699237
gi112181196	GeneID:19411	Rarg	1	1	26.1	23.1	0.715098	-1.47962	0.823967	-0.474443	0.437202	-0.893581	-0.490519	1.54817	0.52882	-1.61394	0.702343	-0.568129	1.58661	-0.559444	-0.521579	0.521083	0.453049
gi188528630	GeneID:19645	Rb1	0.455733	0.097422	20.1	5.55	0.98903	-0.864836	0.0689033	1.8958	0.0751529	-1.1155	-0.966914	0.285379	0.622013	-0.606349	1.84765	0.434886	-0.783621	-0.963814	-0.754439	-0.123972	0.949656
gi47059484	GeneID:19646	Rbbp4	1	1	20.1	5.55	0.955008	-1.3162	0.185992	0.709962	0.945788	-1.38725	-0.684619	1.12369	0.422637	-0.446719	0.431739	1.70573	-0.0384766	-1.7973	-0.214063	-0.246163	0.605259
gi164450487	GeneID:213464	Rbbp5	0.557687	0.133461	26.1	0	0.921989	1.06591	0.830188	-0.922252	1.11364	-1.17652	-0.516978	-1.02003	0.626053	0.119958	1.03919	1.88479	-0.11985	-1.10242	-0.705182	-0.519313	-0.597169
gi170932488	GeneID:19651	Rbl2	0.820808	0.241093	26.1	0	0.707991	0.0590278	1.03644	0.257694	-0.159994	-2.17807	0.0358949	-0.0888446	1.03785	0.102226	1.85767	-0.124037	0.652894	0.281126	-1.43241	-0.47934	-0.858123
gi213513165;gi213513185	GeneID:56878	Rbms1	1	1	23.1	20.1	0.621754	0.276476	-0.0534424	0.295639	-0.945801	-0.945801	2.01418	0.304547	-0.945801	-0.142498	0.223176	1.04962	-1.04982	-1.04982	1.50117	0.51798	-1.04982
gi262231769	GeneID:19655	Rbmx	0.951353	0.318262	20.1	7.05	0.735084	-0.358297	-1.19026	0.516491	1.39976	0.480269	-0.906066	-1.0139	1.072	-0.17814	-0.470128	2.17777	-0.559296	-0.771838	-0.621932	-0.344775	0.76834
gi355390287	GeneID:19656	Rbmxl1	0.162595	0.0162505	26.1	13.05	1.00491	-1.53681	-0.932295	-0.518847	0.613406	1.44133	-0.204673	0.991337	0.146554	-0.15527	-1.32057	-0.230495	-0.494716	0.0798694	2.09985	0.519656	-0.498323
gi124286785	GeneID:19664	Rbpj	0.375508	0.0701602	23.1	2.55	0.786873	-0.629167	1.83626	0.849142	-0.971185	-0.781938	-0.886061	0.319835	0.263113	1.75139	0.105255	-0.07004	0.0546065	-1.61141	-0.915173	-0.0070527	0.692426
gi19527092	GeneID:100088	Rcc1	0.0511989	0.00103762	23.1	2.55	0.856366	0.286872	2.31986	-0.240758	-0.425399	-0.592625	-0.910962	-0.117299	-0.319691	1.06735	1.03342	0.737957	-0.00130456	-1.40297	-1.0639	-0.919908	0.549359
gi39930559	GeneID:217864	Rcor1	1	1	23.1	7.05	0.776294	-0.622447	0.398101	0.315127	1.91655	-1.43406	-0.776679	0.12555	0.0778572	-1.54763	0.193483	1.50277	1.19008	-0.843214	-0.341579	0.0861973	-0.240111
gi57634523	GeneID:214742	Rcor3	1	1	26.1	4.05	0.409717	-0.0592775	-0.638704	0.0750675	0.236134	-0.638704	-0.638704	2.30289	-0.638704	-0.255933	-0.589637	0.0233583	-0.244349	-0.163424	-0.589637	2.40926	-0.589637
gi326368226	GeneID:19691	Recql	0.199147	0.023995	23.1	11.55	0.702361	-0.555522	-1.10824	-0.109622	2.10944	0.0836144	0.0703562	0.41432	-0.904345	-1.51604	-0.36999	0.269502	0.637851	1.4878	-0.0868943	0.730964	-1.15319
gi120953068	GeneID:58887	Repin1	0.557687	0.133461	23.1	0	0.782067	0.427894	1.75971	-0.676729	-0.676729	-0.676729	-0.676729	-0.676729	1.19605	1.92426	0.615907	-0.671183	-0.671183	-0.671183	-0.671183	-0.671183	0.815742
gi188219597	GeneID:19687	Rfc1	1	1	20.1	10.05	0.964287	-0.944999	-1.18466	0.146688	1.97835	-0.329957	0.532018	0.323645	-0.521076	-1.4328	1.91536	0.179044	0.0461879	-1.04553	0.321064	0.163176	-0.146498
gi11177922	GeneID:19718	Rfc2	1	1	26.1	11.55	0.62823	-0.648307	-1.2424	0.182486	2.10149	-0.213223	-0.543957	0.481151	-0.117241	-1.382	-0.769562	0.569681	-0.389481	-0.647893	-0.000292529	1.60203	1.01751
gi124249204	GeneID:69263	Rfc3	1	1	20.1	10.05	0.382958	-0.279982	-0.579957	-0.178565	2.38317	-0.422414	-0.750791	0.156217	-0.327675	-1.83665	-0.337705	1.22041	0.616887	-0.477896	-0.51448	1.02939	0.300041
gi21703948	GeneID:106344	Rfc4	1	1	20.1	10.05	0.757308	-0.619532	-0.694004	1.52909	1.47208	-0.891165	-0.70416	0.363175	-0.45549	-1.10375	-0.680187	0.724349	0.697848	-1.23775	-0.32079	1.60386	0.31642
gi110625924	GeneID:72151	Rfc5	1	1	20.1	8.55	0.315772	-0.0850422	-0.337744	-0.0485772	2.31574	-0.127735	-1.15697	-0.247124	-0.312547	-0.590655	-0.710405	2.09386	-0.420638	-1.04369	-0.236223	0.572512	0.33524
gi239916007	GeneID:19724	Rfx1	0.455733	0.097422	26.1	0	0.811403	0.101323	1.62607	-0.0219101	0.520724	-1.63243	-1.11858	0.161833	0.362971	0.221386	0.868748	1.50253	0.343656	-1.29326	-1.22946	-0.731652	0.318047
gi6677731	GeneID:19725	Rfx2	1	1	26.1	24.6	0.710693	0.243995	0.919667	-0.761077	-0.761077	1.94265	-0.761077	-0.761077	-0.0619995	0.434676	0.273717	-0.588969	-0.588969	2.23645	-0.588969	-0.588969	-0.588969
gi261878533	GeneID:19726	Rfx3	0.0395573	0.000604012	23.1	2.55	1.2144	0.731	0.876068	1.5006	-0.413002	-1.43487	-1.02192	-0.387537	0.149671	0.277378	1.55367	0.813117	0.0182287	-1.58033	-0.462508	-0.996948	0.377388
gi71037397	GeneID:53970	Rfx5	1	1	20.1	5.55	0.759838	-0.532369	0.549123	0.0636035	1.71902	-1.69534	0.418576	-0.628748	0.10614	-1.0427	0.0931575	2.0622	0.431138	-1.1379	-0.282196	-0.26609	0.142387
gi88703055	GeneID:319758	Rfx7	0.10871	0.00706223	23.1	21.6	0.922027	0.909512	1.68502	-1.00749	-1.00749	-1.00749	-0.245432	0.363521	0.309854	-0.235436	0.438412	-0.777238	-0.777238	-0.777238	-0.530075	0.57959	2.07922
gi70980523	GeneID:19727	Rfxank	0.131588	0.0108135	23.1	7.05	1.03038	-0.708477	1.41849	0.728241	1.39566	-0.708477	-0.708477	-0.708477	-0.708477	-0.728929	0.700497	1.76284	0.992357	-0.539978	-0.728929	-0.728929	-0.728929
gi18875392	GeneID:170767	Rfxap	1	1	26.1	23.1	0.528947	-0.0154241	1.86002	-0.679095	-0.0565123	-1.70505	0.351656	0.208769	0.0356395	0.49296	-0.50101	1.99272	0.619801	-0.493465	-0.499497	-0.38184	-1.22967
gi7305439	GeneID:19883	Rora	0.131588	0.0108135	26.1	24.6	0.643103	-0.39979	0.838265	-0.356021	-0.730462	-0.730462	-0.730462	0.00895248	2.09998	0.272689	1.27039	1.60272	-0.905995	-0.905995	-0.905995	-0.521345	0.0935295
gi188536040	GeneID:19885	Rorc	1	1	20.1	8.55	2.22e-16	-3.5	-3.5	-3.5	-3.5	-3.5	-3.5	-3.5	-3.5	-0.353553	-0.353553	-0.353553	-0.353553	-0.353553	-0.353553	-0.353553	2.47487
gi18390321	GeneID:68275	Rpa1	0.0584366	0.0017359	23.1	14.1	1.01328	-0.763011	-1.25545	-0.161912	0.416941	0.548459	1.87074	0.231622	-0.887394	-1.41158	-0.468152	0.0657104	-0.236248	1.33328	0.493964	1.26945	-1.04643
gi110625961	GeneID:19891	Rpa2	1	0.536288	26.1	11.55	0.415929	-0.453401	-0.748885	-0.403305	2.18146	-0.821899	0.640882	0.0745683	-0.469424	-1.42522	-0.751564	0.60884	-0.478123	0.830518	0.974901	1.15364	-0.912991
gi13386122	GeneID:68240	Rpa3	1	1	26.1	20.1	0.886727	1.15107	-1.03398	0.296053	-0.165001	-1.10284	1.54466	-0.915425	0.225456	-0.387481	-0.535332	-0.85763	-0.551292	-1.01933	0.492261	1.15004	1.70876
gi31981515	GeneID:19989	Rpl7	0.820808	0.241093	23.1	0	0.633813	0.51733	1.39946	-0.218819	-0.929514	-0.736689	-1.37835	1.17965	0.166932	0.302131	-0.450897	0.647952	-0.600703	-0.958769	-0.000242575	-0.960227	2.02075
gi6755372	GeneID:27050	Rps3	0.820808	0.241093	20.1	15.6	0.507529	0.680128	-0.216488	-1.53053	0.0405644	-0.912311	0.859385	1.53791	-0.458662	-0.63944	-0.982477	2.13798	0.0783141	-0.339742	0.691206	-0.408607	-0.537233
gi295424113	GeneID:68750	Rreb1	1	1	20.1	5.55	0.868444	-0.771378	1.25809	-0.515776	1.28461	-1.47508	-0.0227443	-0.470558	0.712843	-1.0482	1.20542	0.667368	1.12782	-1.158	0.558753	-0.961342	-0.39182
gi161169025;gi161169031	GeneID:12394	Runx1	1	1	0	0	0	-0.353553	-0.353553	-0.353553	-0.353553	2.47487	-0.353553	-0.353553	-0.353553	-0.353553	-0.353553	2.47487	-0.353553	-0.353553	-0.353553	-0.353553	-0.353553
gi84579891	GeneID:12399	Runx3	1	1	20.1	8.55	0.293672	-0.560934	-0.560934	0.749387	2.2009	-0.560934	-0.560934	-0.560934	-0.145619	-0.452261	-0.452261	-0.452261	2.37929	-0.452261	-0.452261	-0.452261	0.334278
gi6755382	GeneID:20174	Ruvbl2	1	1	23.1	7.05	0.781056	-1.47542	0.937347	0.0278939	1.47206	-1.24187	-0.27773	0.309309	0.248408	-1.4885	0.156096	1.87889	0.575386	-0.575842	-0.540051	0.368114	-0.374093
gi6755384	GeneID:20181	Rxra	1	0.68514	23.1	10.05	0.385122	-2.23029	0.675066	-0.322062	0.15461	0.666953	-0.136113	0.229262	0.962574	-0.813535	0.402784	0.398284	1.78763	0.684957	-0.750828	-0.449721	-1.25957
gi13489062;gi327315360	GeneID:20182	Rxrb	0.455733	0.097422	20.1	8.55	0.998565	-0.694987	1.00433	0.723273	1.74733	-0.694987	-0.694987	-0.694987	-0.694987	-0.688911	1.735	1.13362	0.575946	-0.688911	-0.688911	-0.688911	-0.688911
gi228480295	GeneID:20183	Rxrg	0.951353	0.318262	26.1	2.55	0.396684	-0.964815	1.6153	-0.218577	0.64051	-0.668542	-0.730357	-0.828789	1.15527	-0.137937	1.07246	0.254736	1.44504	-0.602108	-1.327	-1.16057	0.455381
gi254028159	GeneID:224903	Safb	1	1	26.1	13.05	0.781714	-0.979283	-1.21505	-0.83651	0.991642	-0.0125109	-0.229083	1.47797	0.80283	1.78955	-1.15166	-0.180164	0.748828	-0.931149	-0.450177	0.717065	-0.542296
gi153945866	GeneID:224902	Safb2	1	1	20.1	0	0.0490333	0.681852	2.25728	-0.489856	-0.489856	-0.489856	-0.489856	-0.489856	-0.489856	0.35873	-0.455184	-0.455184	-0.455184	-0.455184	2.37237	-0.455184	-0.455184
gi349732163	GeneID:50524	Sall2	0.441251	0.0837911	0	0	0	-0.353553	-0.353553	-0.353553	2.47487	-0.353553	-0.353553	-0.353553	-0.353553	-0.786297	-0.786297	0.599619	-0.307889	1.39933	1.45413	-0.786297	-0.786297
gi54144640	GeneID:20689	Sall3	1	1	0	0	0	-0.353553	-0.353553	-0.353553	-0.353553	-0.353553	-0.353553	2.47487	-0.353553	-0.353553	-0.353553	-0.353553	-0.353553	-0.353553	-0.353553	2.47487	-0.353553
gi124487193	GeneID:50724	Sap30l	1	0.475841	23.1	0	0.0522489	0.00982828	0.662168	-0.576979	-0.576979	-0.576979	-0.576979	-0.576979	2.2129	-0.540033	1.60088	-0.540033	-0.540033	-0.540033	-0.540033	-0.540033	1.63932
gi13384730	GeneID:66118	Sarnp	1	1	20.1	5.55	0.514171	-0.49189	0.235257	-0.304252	-0.49189	-0.49189	-0.362027	-0.49189	2.39858	-0.914911	1.04744	0.61258	-0.914911	-0.914911	0.699707	-0.914911	1.29991
gi23956214	GeneID:71514	Sfpq	1	0.866497	20.1	4.05	0.661754	0.207348	1.3147	-0.0613749	1.59756	-1.08732	-0.946541	-0.698949	-0.325418	0.0464969	-0.347964	-1.24497	-0.527025	-0.18974	1.02964	-0.646554	1.88012
gi118150662	GeneID:268281	Shprh	1	1	0	0	0	-3.5	-3.5	-3.5	-3.5	-3.5	-3.5	-3.5	-3.5	-3.5	-3.5	-3.5	-3.5	-3.5	-3.5	-3.5	-3.5
gi160333362	GeneID:20466	Sin3a	1	1	20.1	10.05	0.366904	-0.461688	-0.455434	-0.321593	2.41102	-0.768998	-0.215039	-0.0322367	-0.15603	-1.39903	-0.244511	1.43697	0.0149289	-1.12505	-0.325269	0.506123	1.13584
gi254675249	GeneID:17127	Smad3	1	1	0	0	0	-0.353553	-0.353553	-0.353553	-0.353553	-0.353553	-0.353553	2.47487	-0.353553	-0.353553	-0.353553	-0.353553	-0.353553	-0.353553	-0.353553	2.47487	-0.353553
gi31543224	GeneID:17128	Smad4	1	1	20.1	5.55	0.0622351	-0.399993	-0.399993	-0.0570289	-0.399993	-0.399993	-0.399993	-0.399993	2.45699	-0.488007	-0.488007	0.662649	-0.488007	-0.488007	-0.488007	-0.488007	2.26539
gi51593084	GeneID:67155	Smarca2	1	1	26.1	8.55	1.00647	-0.928954	0.827197	1.54147	-0.610978	-0.794724	1.15832	-0.498127	-0.69421	-0.523798	0.429871	1.68978	-0.798877	-0.887916	1.25392	-0.509709	-0.653274
gi291463271	GeneID:20586	Smarca4	1	0.68514	26.1	24.6	0.713486	-0.042193	0.935761	-1.39878	0.577547	0.156589	-1.60869	0.323706	1.05606	1.09025	0.709873	-1.36119	0.0210047	0.387261	-1.69424	0.229873	0.61717
gi40254124	GeneID:93762	Smarca5	0.0259466	0.000187288	26.1	24.6	0.922709	0.97378	1.33946	0.112224	0.0249865	-1.85603	-0.339446	-0.698369	0.443387	1.45166	1.12159	0.653356	-0.688933	-1.14546	-0.832339	-0.814544	0.25467
gi358438428	GeneID:13990	Smarcad1	1	1	20.1	5.55	0.0544877	-0.524026	2.02459	-0.524026	-0.524026	-0.524026	-0.524026	-0.524026	1.11956	-0.485497	2.27595	-0.485497	-0.485497	-0.485497	-0.485497	-0.485497	0.637031
gi240255565	GeneID:20587	Smarcb1	1	1	26.1	23.1	1.10072	-0.323568	1.16304	-0.995317	0.372437	-1.44535	-0.662979	0.727503	1.16424	-0.820569	1.07873	0.330955	1.15104	-0.170421	-1.90837	0.15603	0.182607
gi112421097	GeneID:20588	Smarcc1	0.131588	0.0108135	23.1	0	0.407044	2.2925	0.389695	-0.183003	-0.663615	-0.663615	-0.487342	-0.663615	-0.0210057	2.05635	0.0141334	0.11997	-0.94305	-0.562759	-0.431177	-0.94305	0.689577
gi37718972	GeneID:68094	Smarcc2	0.199147	0.023995	26.1	0	0.766922	0.400307	2.08084	-0.863693	-0.184682	-0.620214	-0.718197	-0.689391	0.595033	1.75861	1.36151	-0.157029	-0.174208	-0.580699	-0.888439	-0.684153	-0.635592
gi194328771	GeneID:83796	Smarcd2	1	1	26.1	23.1	0.79485	-1.5057	1.45861	-0.275492	0.172986	-0.928541	-0.541671	0.683377	0.936426	-0.955567	-0.68397	0.795893	-0.701924	-0.161561	-0.653609	0.388825	1.97191
gi10181166	GeneID:57376	Smarce1	1	1	23.1	7.05	0.732367	-1.54409	0.107252	0.366372	1.5934	-1.16177	-0.210484	0.127651	0.72167	-0.909221	0.0415072	1.44811	1.55277	-0.134368	-0.919627	-0.8693	-0.209865
gi31980762	GeneID:20656	Sod2	1	1	26.1	18.6	0.116251	-0.317938	-0.650593	-0.216977	2.36015	-0.650593	0.0201974	-0.650593	0.106348	-0.353553	-0.353553	-0.353553	-0.353553	-0.353553	-0.353553	-0.353553	2.47487
gi124378037	GeneID:20658	Son	1	1	0	0	0	-0.353553	-0.353553	-0.353553	-0.353553	-0.353553	-0.353553	-0.353553	2.47487	-0.353553	-0.353553	-0.353553	-0.353553	-0.353553	-0.353553	-0.353553	2.47487
gi124244106	GeneID:20672	Sox18	1	1	0	0	0	-0.353553	-0.353553	-0.353553	-0.353553	-0.353553	-0.353553	-0.353553	2.47487	-0.353553	-0.353553	-0.353553	-0.353553	-0.353553	-0.353553	-0.353553	2.47487
gi165932306;gi341926308	GeneID:20678	Sox5	1	1	0	0	0	-0.353553	-0.353553	2.47487	-0.353553	-0.353553	-0.353553	-0.353553	-0.353553	-0.353553	-0.353553	2.47487	-0.353553	-0.353553	-0.353553	-0.353553	-0.353553
gi70980557	GeneID:20679	Sox6	1	1	20.1	8.55	2	-3.5	-3.5	-3.5	-3.5	-3.5	-3.5	-3.5	-3.5	-0.353553	-0.353553	2.47487	-0.353553	-0.353553	-0.353553	-0.353553	-0.353553
gi165932321	GeneID:20682	Sox9	0.0511989	0.00103762	26.1	24.6	0.894037	0.78474	0.770093	-0.479619	-0.951364	-0.951364	-0.951364	1.6843	0.0945766	1.49839	1.459	0.177668	-0.881372	-0.881372	-0.881372	-0.51346	0.022522
gi124249354	GeneID:20684	Sp100	0.0259466	0.000187288	26.1	21.6	0.887877	0.286722	0.0278338	-0.968926	-0.968926	-0.968926	0.307234	0.307154	1.97783	0.448393	0.153557	-0.785967	-0.785967	-0.785967	-0.318171	-0.118342	2.19246
gi120587001	GeneID:56381	Spen	0.797549	0.21079	26.1	21.6	0.725782	-0.182331	-0.715403	-0.715403	0.645032	-0.715403	-0.715403	0.297764	2.10115	0.831673	1.28546	-0.99179	-0.441808	-0.99179	-0.99179	0.0735149	1.22653
gi6755620	GeneID:20729	Spin1	1	1	20.1	8.55	2.22e-16	-3.5	-3.5	-3.5	-3.5	-3.5	-3.5	-3.5	-3.5	-0.353553	-0.353553	-0.353553	-0.353553	-0.353553	-0.353553	-0.353553	2.47487
gi27753981	GeneID:20787	Srebf1	0.455733	0.097422	23.1	18.6	0.742061	-0.785142	0.847531	-0.85658	-0.499159	-1.35682	1.23583	1.10335	0.310986	-0.315925	-0.431072	-0.676101	-1.25904	-0.650712	0.741421	1.70875	0.88268
gi73661204	GeneID:20788	Srebf2	0.10871	0.00706223	23.1	2.55	0.878391	0.0985583	1.83714	-0.0684198	0.60373	-1.04764	-0.88799	-1.04764	0.512262	1.02818	1.99404	-0.463949	-0.182313	-0.856717	-0.455277	-0.856717	-0.207248
gi10048414	GeneID:20807	Srf	1	0.68514	20.1	4.05	0.948612	0.857529	0.528295	1.472	-1.18867	-0.485863	0.467053	-1.36823	-0.282122	1.45183	1.00216	-0.813246	-0.185749	-1.67582	0.0282146	0.523088	-0.330479
gi194440687	GeneID:51796	Srrm1	0.250532	0.0348464	26.1	21.6	0.470367	-0.130729	0.0899969	-0.594953	-0.594953	-0.594953	-0.594953	0.0636637	2.35688	-0.0984908	0.813437	-0.575353	-0.575353	-0.575353	-0.575353	-0.575353	2.16182
gi47059026	GeneID:381760	Ssbp1	1	0.68514	26.1	15.6	0.0920409	0.956616	-0.71557	-0.413041	-0.519208	-0.559568	2.10009	-0.580365	-0.268956	-0.913205	-0.569718	-0.819031	-0.531706	0.79427	0.0710432	2.06001	-0.0916643
gi18859589	GeneID:66970	Ssbp2	0.951353	0.318262	23.1	18.6	0.388653	-0.891702	1.52341	-0.891702	-0.891702	-0.891702	0.795061	0.833214	0.415125	-0.654403	0.102786	-0.654403	-0.654403	-0.654403	-0.179559	2.24563	0.448756
gi37674238	GeneID:237860	Ssh2	1	1	0	0	0	-0.353553	2.47487	-0.353553	-0.353553	-0.353553	-0.353553	-0.353553	-0.353553	-0.353553	2.47487	-0.353553	-0.353553	-0.353553	-0.353553	-0.353553	-0.353553
gi209862973	GeneID:20833	Ssrp1	1	0.610714	26.1	0	0.213065	2.11285	0.315099	-0.976421	0.450682	-0.446197	-0.976421	-0.160465	-0.319123	2.11431	0.393717	-0.628267	0.633304	-0.628267	-0.628267	-0.628267	-0.628267
gi328887938	GeneID:20846	Stat1	0.199147	0.023995	23.1	21.6	0.21609	2.45952	-0.267897	-0.437564	-0.437564	-0.437564	-0.437564	-0.131967	-0.309399	1.59183	-0.556633	-0.625343	-0.625343	-0.625343	-0.625343	-0.137885	1.60406
gi22094115	GeneID:20848	Stat3	0.199147	0.023995	26.1	0	0.521035	2.2969	0.234815	-0.048813	0.092517	-0.643854	-0.643854	-0.643854	-0.643854	2.2669	0.117527	0.295584	-0.0272672	-0.663185	-0.663185	-0.663185	-0.663185
gi6755672	GeneID:20850	Stat5a	1	1	23.1	21.6	0.554937	-0.338476	1.20569	-0.613934	-0.531706	-0.621711	1.9563	-0.508769	-0.547394	0.168921	1.55666	-0.747062	-0.690105	-0.747062	1.5232	-0.718091	-0.346461
gi165932368	GeneID:20851	Stat5b	1	0.68514	23.1	21.6	0.332648	-0.467688	0.434966	-0.602028	-0.731294	-0.785509	1.19684	-0.785509	1.74022	-0.275462	-0.109185	-0.501014	-0.581848	-0.590761	0.295933	-0.590761	2.3531
gi128485774	GeneID:20852	Stat6	1	1	20.1	18.6	2	-0.353553	-0.353553	-0.353553	-0.353553	-0.353553	-0.353553	2.47487	-0.353553	-3.5	-3.5	-3.5	-3.5	-3.5	-3.5	-3.5	-3.5
gi6755364	GeneID:20024	Sub1	1	1	20.1	17.1	0.879607	1.68717	-0.902243	-0.164907	-0.219277	-1.17787	0.911972	-0.787132	0.652283	-0.812581	-0.790248	-1.14397	-0.566736	0.695428	0.368342	0.441011	1.80875
gi31088872	GeneID:338359	Supv3l1	1	1	23.1	4.05	0.0428874	2.1559	-0.508468	0.894903	-0.508468	-0.508468	-0.508468	-0.508468	-0.508468	1.48824	-0.538793	1.74452	-0.538793	-0.538793	-0.538793	-0.538793	-0.538793
gi6678185	GeneID:20935	Surf6	1	0.536288	23.1	21.6	0.029476	0.538064	-0.475349	-0.475349	-0.475349	-0.475349	-0.475349	-0.475349	2.31403	1.01064	-0.517035	-0.517035	-0.517035	-0.517035	-0.517035	-0.517035	2.09157
gi253314523	GeneID:52615	Suz12	0.951353	0.318262	23.1	21.6	0.665376	-0.0227533	0.687919	-0.370147	-0.875766	-0.875766	-0.875766	1.99336	0.338919	-0.319257	-0.569486	1.53277	-0.857126	-0.857126	-0.857126	1.24919	0.67816
gi124486596	GeneID:270627	Taf1	0.250532	0.0348464	23.1	4.05	1.06046	0.0434328	1.29975	1.60264	-0.043718	-1.09875	-0.851363	-0.896237	-0.055753	1.04246	1.51492	0.714336	-1.04662	-0.139325	-0.544852	-0.265924	-1.275
gi46518499	GeneID:24075	Taf10	1	0.68514	20.1	4.05	1.0293	0.0462379	0.837685	0.265878	1.25952	-1.64614	0.364312	-1.32563	0.198133	1.79175	0.574939	0.0215862	-1.23373	-0.860414	0.537722	-0.945586	0.113727
gi30794436	GeneID:68776	Taf11	0.250532	0.0348464	26.1	4.05	0.372553	-0.392619	2.2956	-0.2104	0.520116	-0.674199	-0.427619	-0.496899	-0.613979	-0.612856	1.06748	1.62446	-0.153501	0.102692	0.245041	-0.84689	-1.42642
gi227330588	GeneID:66464	Taf12	0.375508	0.0701602	23.1	21.6	0.393029	1.1474	-0.319102	0.605061	-1.09247	-1.09247	1.21779	-1.01951	0.553307	0.288761	-0.407954	-0.646611	-0.793253	-0.793253	-0.223934	0.364833	2.21141
gi20270192	GeneID:99730	Taf13	1	1	20.1	4.05	0.620468	2.12846	-0.512374	0.945784	-0.512374	-0.512374	-0.512374	-0.512374	-0.512374	2.34213	-0.466497	0.456853	-0.466497	-0.466497	-0.466497	-0.466497	-0.466497
gi124486849	GeneID:319944	Taf2	0.162595	0.0162505	26.1	4.05	0.906434	0.42852	0.999774	0.320121	0.600818	-0.717413	1.01296	-1.71935	-0.92543	0.167549	1.0894	0.8923	0.798132	0.176115	-0.43798	-0.831331	-1.85418
gi124487354	GeneID:228980	Taf4a	0.820808	0.241093	26.1	4.05	0.559735	0.046992	1.14215	-0.30472	1.04533	-2.01326	0.284	-0.520815	0.320315	-0.0773142	0.784745	1.60354	0.409297	-1.01484	0.473863	-1.16127	-1.01802
gi110665722	GeneID:226182	Taf5	0.131588	0.0108135	26.1	4.05	0.977151	0.38796	1.77914	0.0404984	0.495158	-1.16437	-0.330317	-1.39231	0.184237	-0.358916	0.954473	0.379888	1.70853	-0.00298973	-0.789626	-0.453424	-1.43794
gi6678215	GeneID:21343	Taf6	1	0.536288	23.1	8.55	0.731523	-1.30044	1.0209	0.206642	1.16773	-1.4167	0.455652	-0.631125	0.497333	-0.413259	1.59891	1.08691	0.639765	-0.354384	-0.376271	-0.958558	-1.22312
gi28461141	GeneID:24074	Taf7	1	1	23.1	11.55	0.628388	-1.15663	-0.0218318	1.92923	0.421264	-1.26971	0.292396	-0.248519	0.0538105	-1.65583	0.0729305	1.68404	-0.072502	0.542394	0.629735	-0.600657	-0.600113
gi62821772	GeneID:108143	Taf9	0.375508	0.0701602	23.1	5.55	0.445831	-0.383221	2.40123	-0.259769	0.13922	-0.720282	-0.376787	-0.498393	-0.301998	-0.306684	0.247861	2.15547	-0.20666	-1.02603	-0.385854	-0.887056	0.408955
gi6755716	GeneID:21349	Tal1	1	1	0	0	0	-3.5	-3.5	-3.5	-3.5	-3.5	-3.5	-3.5	-3.5	-3.5	-3.5	-3.5	-3.5	-3.5	-3.5	-3.5	-3.5
gi21704096	GeneID:230908	Tardbp	1	1	26.1	13.05	0.87994	-1.68589	-0.000263236	-1.29103	1.28228	0.390086	0.17401	0.677169	0.453639	-1.01644	-0.0625815	1.24929	1.08307	-0.186254	-0.807374	0.99016	-1.24988
gi33468969	GeneID:21372	Tbl1x	0.455733	0.097422	23.1	15.6	0.654292	-0.996664	0.0981365	-1.1449	1.08246	-0.610231	1.26027	1.02307	-0.712145	-0.742167	-0.122317	-1.13066	-0.460041	0.834956	1.52723	1.02382	-0.930818
gi31543001	GeneID:81004	Tbl1xr1	1	0.415393	23.1	21.6	0.268185	0.861989	-0.848465	1.87089	-0.848465	-0.848465	-0.265057	-0.472977	0.550552	1.40779	-0.856031	-0.159913	-0.856031	-0.598207	-0.288295	-0.367211	1.71789
gi172073171	GeneID:21374	Tbp	0.0739632	0.00283368	23.1	4.05	1.12335	0.120696	1.69319	0.767082	0.31233	-0.88231	-0.0758541	-1.59045	-0.344691	1.0395	0.51292	1.3903	-0.487752	-1.56289	-0.723355	-0.587065	0.418341
gi120407039	GeneID:21385	Tbx2	1	0.68514	23.1	5.55	1.18327	1.24641	-0.721093	1.00061	1.35845	-0.721093	-0.721093	-0.721093	-0.721093	0.041233	-0.624482	1.9289	1.15228	-0.624482	-0.624482	-0.624482	-0.624482
gi10048418	GeneID:57246	Tbx20	1	1	0	0	0	-0.353553	-0.353553	-0.353553	2.47487	-0.353553	-0.353553	-0.353553	-0.353553	-0.353553	-0.353553	-0.353553	2.47487	-0.353553	-0.353553	-0.353553	-0.353553
gi38327623	GeneID:21386	Tbx3	1	1	26.1	8.55	0.58921	-1.14658	1.19643	-0.430887	1.51145	-1.0546	0.36828	0.245581	-0.689679	-0.104481	-0.391535	2.28068	-0.449677	-0.70442	-0.357635	0.484315	-0.757244
gi32189438	GeneID:21401	Tcea3	1	0.415393	20.1	4.05	0.466902	-0.719739	1.40772	1.21385	-0.719739	-0.719739	-0.719739	-0.719739	0.977132	-0.514765	-0.101891	0.316833	-0.514765	-0.514765	-0.514765	-0.514765	2.35888
gi359718983	GeneID:21406	Tcf12	1	0.536288	23.1	4.05	0.72488	-0.460114	-0.117789	1.66387	0.0802258	-0.84378	-0.84378	1.36515	-0.84378	0.840159	1.1373	1.11328	-0.0804554	-1.10487	-1.10487	0.304323	-1.10487
gi111185898	GeneID:21407	Tcf15	1	1	20.1	18.6	2.22e-16	-0.353553	-0.353553	2.47487	-0.353553	-0.353553	-0.353553	-0.353553	-0.353553	-3.5	-3.5	-3.5	-3.5	-3.5	-3.5	-3.5	-3.5
gi166706889	GeneID:21411	Tcf20	0.0584366	0.0017359	23.1	2.55	1.0769	0.923808	1.41518	0.958025	0.0217704	-1.02802	-1.02802	-1.02802	-0.234729	-0.0481026	1.17372	0.242029	-0.68817	-0.813588	-0.813588	-0.813588	1.76129
gi6755732	GeneID:21412	Tcf21	0.943256	0.279677	20.1	7.05	0.549711	-0.857126	0.416483	0.246494	1.34366	-0.857126	-0.857126	-0.857126	1.42187	-0.530915	1.93561	-0.530915	-0.530915	-0.530915	-0.530915	-0.530915	1.24988
gi83776565	GeneID:66855	Tcf25	0.951353	0.318262	0	0	0	-0.539856	-0.539856	-0.539856	-0.539856	-0.539856	-0.539856	1.67123	1.5679	-0.48757	-0.48757	-0.48757	-0.48757	-0.48757	-0.48757	0.658162	2.26726
gi87044903	GeneID:21415	Tcf7l1	1	1	26.1	13.05	0.472526	-0.498967	-0.21681	-0.728305	-0.315799	2.01072	-0.59387	1.07134	-0.728305	-0.2942	-0.432042	-0.644054	-0.523892	1.04302	-0.559482	2.0547	-0.644054
gi218931186;gi218931198	GeneID:21416	Tcf7l2	0.0584366	0.0017359	23.1	5.55	1.1881	0.348687	0.81016	0.884663	1.01416	-1.48056	-0.153513	-1.48056	0.0569645	0.0616106	1.09113	1.01539	0.667008	-1.41225	-0.418075	-1.41225	0.407438
gi162417986	GeneID:104884	Tdp1	1	1	26.1	21.6	0.476755	-0.338674	-0.643196	-0.589863	1.58068	-0.544274	-1.03702	0.0729734	1.49937	-1.27927	-0.187468	1.82636	0.285574	-0.915316	-0.548842	-0.0578406	0.876806
gi262205246;gi6678275	GeneID:21676	Tead1	1	0.866497	20.1	5.55	1.22366	-0.71578	0.877647	1.44973	-0.71578	-0.71578	-0.71578	-0.71578	1.25153	-0.717152	1.01473	1.50194	-0.717152	-0.717152	-0.717152	-0.717152	1.06909
gi323637458	GeneID:21678	Tead3	1	1	20.1	5.55	1.08776	-1.32964	0.681101	0.768492	0.290475	-1.02644	-1.15532	0.624854	1.14648	-1.23521	0.920499	1.43272	0.0810827	-0.987931	-0.906914	-0.165514	0.861266
gi226958409;gi8394435	GeneID:21685	Tef	0.951353	0.318262	23.1	11.55	0.0281647	-0.497964	-0.497964	-0.497964	0.769753	2.21803	-0.497964	-0.497964	-0.497964	-0.524518	-0.524518	-0.524518	1.12795	2.01916	-0.524518	-0.524518	-0.524518
gi133904140	GeneID:21750	Terf2	0.307779	0.0498154	26.1	23.1	0.237685	-0.0120025	-0.394207	0.0332671	0.0299687	-1.3458	-0.472539	-0.0311823	2.19249	0.44666	-0.392685	1.42743	-0.830632	-1.13728	-0.553811	-0.422582	1.46291
gi160948575	GeneID:57321	Terf2ip	0.951353	0.318262	26.1	23.1	0.145794	-0.391862	-0.247431	-0.441227	-0.278887	-0.441227	-0.441227	-0.222653	2.46451	-0.365528	-0.217798	-0.154945	-0.293072	-0.543393	-0.543393	-0.332923	2.45105
gi6678303	GeneID:21780	Tfam	1	0.68514	23.1	21.6	0.371222	0.493307	-0.854542	0.643352	-0.0621744	-1.40645	1.43572	-1.00159	0.752373	0.178905	1.24476	-1.33749	-1.08581	-0.412221	-0.35986	0.346519	1.4252
gi13626034	GeneID:83383	Tfap4	0.691615	0.180488	23.1	5.55	1.0307	0.390032	-0.303787	0.682212	1.80223	-0.263546	-1.61217	-0.0904578	-0.604514	0.813947	0.499516	1.00686	1.26935	-1.14782	-0.946123	-0.491272	-1.00447
gi15628025	GeneID:21422	Tfcp2	0.691615	0.180488	23.1	2.55	0.8367	-0.517954	2.00638	0.169957	0.433794	-1.13984	-1.01294	-0.254282	0.314877	-0.180865	1.02607	1.91377	-0.431411	-1.30174	-0.285242	-0.281635	-0.458946
gi134053939	GeneID:81879	Tfcp2l1	1	1	26.1	13.05	0.708845	-0.520047	0.608898	-0.598906	1.59763	-1.1492	0.796871	0.413962	-1.1492	-0.468193	1.52749	0.590775	-0.072101	-1.27331	0.921109	0.0475506	-1.27331
gi6678305	GeneID:21781	Tfdp1	0.455733	0.097422	26.1	24.6	0.916941	0.961023	0.910722	0.438086	-1.08717	-1.86612	0.0287545	-0.00965279	0.624361	0.109728	-0.687661	1.45125	-0.261567	-0.279159	-1.5548	-0.129936	1.35215
gi296040465;gi296040467	GeneID:211586	Tfdp2	1	1	23.1	18.6	0.920784	0.241469	-1.328	0.290652	-1.328	-0.22033	1.57669	-0.116766	0.884277	0.241648	-1.53592	0.866553	-1.53592	0.381214	1.098	0.288749	0.195669
gi157384992	GeneID:209446	Tfe3	0.131588	0.0108135	23.1	5.55	1.0084	0.0703512	0.628255	0.436084	1.99165	-0.781585	-0.781585	-0.781585	-0.781585	0.459767	0.824837	1.76444	0.343372	-0.848103	-0.848103	-0.848103	-0.848103
gi239835748	GeneID:21425	Tfeb	0.820808	0.241093	20.1	5.55	1.31058	-0.912836	1.04543	0.813888	0.940611	-1.45857	-1.05621	0.105708	0.521978	0.559797	0.496977	1.62097	-0.873036	-1.48235	0.362339	-0.835734	0.151036
gi13654264	GeneID:21426	Tfec	1	1	26.1	18.6	0.516467	-0.613244	-0.613244	0.859133	-0.613244	-0.613244	0.117151	-0.613244	2.08993	-0.585053	-0.585053	0.483862	-0.585053	-0.585053	0.202314	-0.585053	2.23909
gi10190660	GeneID:54723	Tfip11	0.0584366	0.0017359	23.1	0	0.35094	2.39082	-0.122217	-0.42197	-0.59364	-0.59364	-0.59364	0.0928851	-0.158595	1.91695	-0.363197	-0.0553503	-0.709822	-0.709822	-0.709822	-0.544604	1.17567
gi13122606	GeneID:69714	Tfpt	1	1	20.1	5.55	0.808483	-0.966887	0.0199012	0.676688	1.62341	-1.64224	0.480039	-0.208922	0.0180183	-0.249617	-0.435413	1.79375	0.117331	-1.23132	0.491477	0.662682	-1.14889
gi255760005	GeneID:21815	Tgif1	1	1	20.1	8.55	2.22e-16	-3.5	-3.5	-3.5	-3.5	-3.5	-3.5	-3.5	-3.5	-0.353553	-0.353553	-0.353553	-0.353553	-0.353553	-0.353553	2.47487	-0.353553
gi40068502	GeneID:73754	Thap1	1	0.68514	26.1	2.55	0.383184	-0.254134	0.853392	-0.114658	1.10116	-2.02093	-0.556995	0.278299	0.713857	-0.254978	0.192814	2.3052	-0.104759	-1.06083	-0.434033	-0.483187	-0.160227
gi10946934	GeneID:59016	Thap11	0.375508	0.0701602	26.1	20.1	1.02403	1.63291	-0.784902	-0.784902	-0.784902	-0.784902	0.663297	1.1544	-0.310997	1.0654	-0.830512	-0.830512	-0.830512	-0.830512	0.660459	-0.0373074	1.6335
gi23956332	GeneID:225160	Thoc1	0.250532	0.0348464	26.1	0	0.549833	2.31054	0.116311	0.167079	-0.635887	-0.635887	-0.635887	-0.635887	-0.0503873	0.242579	0.0917247	2.25389	-0.677794	-0.677794	-0.677794	-0.677794	0.122986
gi30017357	GeneID:21833	Thra	0.088994	0.00452135	23.1	2.55	1.04474	1.10617	0.833331	0.72429	0.295118	-1.70876	-0.0411986	-1.24397	0.0350149	0.996606	1.76639	0.0803199	-1.22014	-0.460529	-0.355255	-1.0067	0.199305
gi68533246	GeneID:230753	Thrap3	0.820808	0.241093	26.1	10.05	0.272231	-0.485189	-0.751038	0.0883079	2.35561	-0.223707	-0.641261	-0.420196	0.0774713	-1.35355	-0.987205	1.05928	-0.0731329	0.86499	0.995922	0.520689	-1.027
gi164663877	GeneID:21834	Thrb	0.951353	0.318262	20.1	7.05	1.03849	-1.29982	0.904038	0.717985	1.24599	-0.564602	-1.3111	-0.258659	0.566156	-0.355959	0.569741	2.04009	-0.980292	-0.654006	-0.832313	-0.269558	0.482295
gi124487251	GeneID:68140	Tigd2	1	0.866497	20.1	10.05	0.526145	-1.2455	-0.162953	0.562953	1.54261	-1.51081	0.347409	-0.0937073	0.559999	-0.510732	-0.0164523	2.30711	0.180452	-0.875477	-0.674857	-0.402019	-0.00802144
gi121949763;gi121949767	GeneID:21917	Tmpo	1	1	20.1	5.55	0.695608	-0.0805662	0.295528	-0.526202	1.56941	-1.3885	-1.13607	0.363234	0.903172	-0.489607	-0.536256	1.35765	-0.514369	-0.897256	-0.855524	0.276622	1.65874
gi112734855	GeneID:21969	Top1	0.375508	0.0701602	26.1	24.6	0.33849	0.413984	0.530079	-0.274877	0.951971	-2.15687	-0.405663	0.861894	0.0794805	0.721774	0.924393	1.38427	-0.647482	-1.15465	-1.30257	-0.320932	0.395208
gi50657345	GeneID:72960	Top1mt	1	1	20.1	5.55	0.81808	-1.5994	0.018118	0.907442	1.41563	-1.12006	-0.299923	0.479927	0.198273	-0.38853	0.56805	2.1273	-0.630638	0.349879	-0.944279	-0.585795	-0.49599
gi153945749	GeneID:21973	Top2a	0.243058	0.0294207	23.1	2.55	0.466032	2.42099	-0.127904	-0.312279	-0.0519823	-0.626323	-0.626323	-0.405398	-0.270781	2.00866	0.816401	-0.439234	-0.198694	-1.05063	-0.645263	-0.706875	0.21563
gi34328148	GeneID:21974	Top2b	1	0.68514	23.1	4.05	0.78159	-0.847452	0.831387	-0.104249	1.3172	-0.92021	-1.49647	0.695214	0.524581	0.544803	0.994698	1.60228	-0.258019	-1.5557	-0.224635	-0.536468	-0.566957
gi170932534	GeneID:244579	Tox3	0.951353	0.318262	23.1	8.55	0.0613332	-0.478175	-0.478175	0.564934	2.30411	-0.478175	-0.478175	-0.478175	-0.478175	-0.536	-0.536	1.37899	1.83701	-0.536	-0.536	-0.536	-0.536
gi166706895	GeneID:268741	Tox4	0.0584366	0.0017359	23.1	0	1.13572	1.65616	0.938793	-0.847171	-0.847171	-0.847171	-0.847171	0.0886412	0.705086	1.51008	0.60736	-0.900857	-0.900857	-0.900857	-0.900857	0.759055	0.726932
gi59624981	GeneID:22040	Trex1	1	0.866497	20.1	12.6	0.814337	-0.47387	-0.166769	-1.0445	0.48936	2.11481	-0.920528	0.221407	-0.219908	-0.783697	-0.569389	1.11684	0.36795	1.50253	-0.551587	-1.41625	0.333601
gi170295840	GeneID:21849	Trim28	0.250532	0.0348464	26.1	18.6	0.350558	0.504497	-0.752939	-1.50877	1.53941	-0.596997	0.0717217	1.0404	-0.297318	0.256545	-0.370695	-1.39815	-1.0446	-0.214406	0.24163	0.792184	1.73749
gi160420123	GeneID:228911	Tshz2	1	1	20.1	8.55	2	-3.5	-3.5	-3.5	-3.5	-3.5	-3.5	-3.5	-3.5	-0.353553	-0.353553	-0.353553	2.47487	-0.353553	-0.353553	-0.353553	-0.353553
gi111154070	GeneID:22130	Ttf1	0.131588	0.0108135	26.1	24.6	0.979585	0.897672	0.157159	-0.522344	-1.13332	-1.3671	1.14373	-0.328004	1.15221	0.449093	1.9567	0.459234	-0.0950745	-1.28179	-0.354705	-0.978158	-0.155306
gi254692909	GeneID:74044	Ttf2	1	1	26.1	0	0.837989	-0.710096	1.66044	1.21278	-0.923503	-0.709923	0.286787	-0.90596	0.0894736	0.612558	2.17067	-0.755783	0.0512235	-0.683565	-0.306581	-0.84875	-0.239776
gi134032032	GeneID:22221	Ubp1	1	1	20.1	5.55	0.896529	-0.908877	1.62503	0.115534	0.92896	-1.31203	-0.854821	0.450355	-0.044148	-1.31211	1.01147	1.81912	0.259526	-0.528921	-0.378086	-0.239673	-0.63133
gi113205053;gi113205057	GeneID:21429	Ubtf	1	0.415393	23.1	14.1	0.100646	-0.436314	-0.436314	-0.436314	-0.436314	0.206419	2.41147	-0.436314	-0.436314	-0.531204	-0.531204	-0.531204	-0.531204	1.25616	1.93106	-0.531204	-0.531204
gi162287241	GeneID:18140	Uhrf1	1	0.866497	23.1	2.55	0.214846	2.39308	0.0128808	-0.502356	0.105818	-0.502356	-0.502356	-0.502356	-0.502356	2.4582	-0.118126	-0.421965	-0.230252	-0.421965	-0.421965	-0.421965	-0.421965
gi124430766	GeneID:109113	Uhrf2	0.0584366	0.0017359	23.1	2.55	0.820768	0.00580986	2.06996	-0.380692	-0.343762	-0.78091	-0.936669	-0.486903	0.853169	0.551728	2.05298	-0.0850325	0.0879405	-0.949387	-0.961235	-0.79441	0.0974117
gi170784811	GeneID:19704	Upf1	0.455733	0.097422	23.1	21.6	0.745242	2.1103	0.227767	-1.08397	-0.0900954	-1.08397	-0.15447	0.271771	-0.197346	1.04694	-0.416583	-1.3574	0.187934	-1.3574	0.0913787	0.471038	1.33408
gi6678521	GeneID:22278	Usf1	1	1	26.1	0	0.956018	-0.243074	1.33503	0.575017	0.182774	-1.49237	-0.879719	-0.649073	1.17141	-0.830441	-0.625582	2.07914	-0.355924	0.93978	-0.642946	-0.198757	-0.365273
gi6755945	GeneID:22282	Usf2	1	1	26.1	4.05	0.650619	-0.416499	-0.0361297	1.29131	0.488844	-1.33661	0.203678	1.14202	-1.33661	-0.366777	0.261244	1.70644	0.370815	-1.31672	0.155752	0.505976	-1.31672
gi21450103	GeneID:235441	Usp3	1	1	20.1	8.55	2.22e-16	-3.5	-3.5	-3.5	-3.5	-3.5	-3.5	-3.5	-3.5	-0.353553	-0.353553	-0.353553	-0.353553	-0.353553	-0.353553	-0.353553	2.47487
gi110665738	GeneID:22290	Uty	1	1	0	0	0	-0.353553	-0.353553	-0.353553	-0.353553	2.47487	-0.353553	-0.353553	-0.353553	-0.353553	-0.353553	-0.353553	-0.353553	2.47487	-0.353553	-0.353553	-0.353553
gi31543944	GeneID:22337	Vdr	1	1	0	0	0	2.47487	-0.353553	-0.353553	-0.353553	-0.353553	-0.353553	-0.353553	-0.353553	2.47487	-0.353553	-0.353553	-0.353553	-0.353553	-0.353553	-0.353553	-0.353553
gi83921607	GeneID:21427	Vps72	0.375508	0.0701602	23.1	7.05	0.482238	-0.561292	2.34215	-0.234409	0.376724	-0.239298	-0.561292	-0.561292	-0.561292	-0.552487	2.38911	0.136454	-0.194938	-0.12068	-0.552487	-0.552487	-0.552487
gi8394539	GeneID:22378	Wbp2	0.951353	0.318262	26.1	21.6	1.07798	1.04636	-0.704829	-0.704829	-0.704829	-0.704829	0.819664	-0.704829	1.65812	1.26752	-0.620308	-0.620308	-0.620308	-0.620308	-0.0284209	-0.620308	1.86244
gi254540120	GeneID:78903	Wrnip1	1	1	0	0	0	2.47487	-0.353553	-0.353553	-0.353553	-0.353553	-0.353553	-0.353553	-0.353553	2.47487	-0.353553	-0.353553	-0.353553	-0.353553	-0.353553	-0.353553	-0.353553
gi13775156	GeneID:22433	Xbp1	1	1	23.1	20.1	0.330632	2.10687	-0.456127	-0.726788	0.640759	-0.611026	0.379986	-0.606883	-0.726788	2.42909	-0.177867	-0.606516	-0.366912	-0.39545	-0.177409	-0.0984183	-0.606516
gi121247429	GeneID:22591	Xpc	1	1	20.1	5.55	0.828982	-0.670851	0.0687009	0.0849699	2.13501	-1.34695	0.216074	-0.232641	-0.254315	-0.226676	0.208836	1.33742	-1.30521	-1.29656	0.280951	1.25941	-0.258165
gi170295844	GeneID:22594	Xrcc1	1	1	26.1	4.05	0.889097	-0.447691	0.945602	0.39744	1.68529	-1.27551	-1.11838	-0.171226	-0.015524	-1.28844	-0.247666	1.71813	-0.72036	-0.936623	0.165696	0.806157	0.503106
gi160333605	GeneID:22596	Xrcc5	1	1	26.1	4.05	0.882028	1.6246	0.361704	-0.324134	0.592123	-1.13047	0.764104	-0.688819	-1.19912	-1.01413	0.715934	1.48156	0.148181	0.986696	-0.744532	-0.299082	-1.27462
gi145587104	GeneID:14375	Xrcc6	0.691615	0.180488	23.1	8.55	0.669497	-0.0383647	0.254689	-0.202169	1.42364	-1.19299	1.275	-0.184465	-1.33535	-1.03389	1.36772	1.20351	0.282111	0.610347	-0.597411	-0.667039	-1.16534
gi113205059	GeneID:22608	Ybx1	0.455733	0.097422	23.1	14.1	0.753036	0.027226	-1.31986	1.50614	-0.230392	-0.30996	1.4038	-0.158323	-0.918633	-1.24046	-0.538132	-0.478249	1.1431	1.29287	0.42055	0.596841	-1.19653
gi31982421	GeneID:22632	Yy1	1	1	26.1	4.05	0.889044	1.31907	0.445968	-1.14793	1.36545	-1.22097	-0.238861	-0.573236	0.0505148	-1.18769	0.530147	1.45312	-1.19067	0.41188	-0.36712	-0.665467	1.0158
gi84794629	GeneID:235320	Zbtb16	1	0.415393	23.1	0	0.0215862	2.17048	-0.506224	-0.506224	-0.506224	-0.506224	-0.506224	-0.506224	0.866864	1.40342	-0.536751	-0.536751	-0.536751	-0.536751	-0.536751	-0.536751	1.81709
gi257196203;gi257196201	GeneID:56490	Zbtb20	1	1	26.1	4.05	1.18901	0.87262	0.894562	0.174463	0.544631	-1.16669	1.01378	-1.16669	-1.16669	0.580929	0.614643	0.880456	0.225874	-1.1624	1.18531	-1.1624	-1.1624
gi117606328	GeneID:235132	Zbtb44	1	1	20.1	10.05	0.070342	-0.353553	-0.353553	-0.353553	2.47487	-0.353553	-0.353553	-0.353553	-0.353553	-0.453032	2.3775	-0.453032	0.340694	-0.453032	-0.453032	-0.453032	-0.453032
gi117647238	GeneID:16969	Zbtb7a	1	1	26.1	11.55	0.728035	-0.938155	0.09191	-0.195181	0.502296	-0.938155	0.451554	1.96389	-0.938155	-1.06084	1.38231	1.2519	0.205077	-1.06084	0.321401	0.0218162	-1.06084
gi47059087	GeneID:22724	Zbtb7b	0.691615	0.180488	26.1	2.55	0.822923	1.40851	1.32785	-1.20154	0.308411	-0.533021	-1.19294	-0.0595466	-0.0577211	-0.575232	0.0793524	1.95511	0.586714	0.46819	-1.07907	-0.514031	-0.921034
gi110225364	GeneID:11906	Zfhx3	1	1	20.1	5.55	0.815489	-0.853134	-0.160501	-0.366864	1.46882	-1.31522	-0.650981	0.801813	1.07606	-1.22734	1.50685	0.680775	-0.280099	-1.12217	0.148189	-0.676745	0.970535
gi125656178	GeneID:80892	Zfhx4	1	0.415393	0	0	0	-0.479898	0.581576	2.29782	-0.479898	-0.479898	-0.479898	-0.479898	-0.479898	-0.388055	-0.136971	2.4653	-0.388055	-0.388055	-0.388055	-0.388055	-0.388055
gi21312282	GeneID:72465	Zfp131	1	1	20.1	5.55	0.0721855	-0.437867	2.40871	-0.437867	-0.437867	-0.437867	-0.437867	-0.437867	0.218493	-0.386825	-0.145053	-0.386825	-0.386825	-0.386825	-0.386825	-0.386825	2.466
gi121247390	GeneID:20841	Zfp143	1	0.475841	20.1	2.55	0.107782	0.138803	2.42217	-0.468381	-0.468381	-0.468381	-0.468381	-0.345476	-0.341975	2.21836	-0.497902	-0.497902	-0.497902	-0.497902	-0.497902	-0.497902	0.769057
gi6756049	GeneID:22661	Zfp148	1	1	26.1	20.1	0.768093	-0.077039	0.122585	-1.3066	-0.400354	-0.864225	0.789263	-0.188751	1.92512	-1.90324	0.406496	0.434274	0.59207	0.197904	-0.774848	1.38544	-0.338095
gi262263378	GeneID:208968	Zfp280c	0.0584366	0.0017359	23.1	21.6	0.422979	0.420059	1.06499	-0.782366	-0.782366	-0.782366	-0.454388	-0.520784	1.83722	0.989315	-0.267417	-0.615899	-0.615899	-0.615899	-0.48424	-0.475831	2.08587
gi237681154	GeneID:226442	Zfp281	0.162595	0.0162505	23.1	18.6	1.1162	0.627505	-0.117491	-1.55662	-1.25873	0.480179	1.25913	0.834737	-0.268707	1.00404	-0.533221	-1.44883	-1.42582	0.336965	0.846746	0.628364	0.591753
gi269784644	GeneID:54367	Zfp326	0.691615	0.180488	26.1	23.1	0.342071	0.316452	-0.552886	-0.359358	-0.132173	-0.914631	-0.425043	2.31694	-0.249299	1.10431	-0.0264574	1.20798	-1.02926	-1.13831	-0.876566	1.05353	-0.295236
gi83423526	GeneID:22694	Zfp35	1	1	20.1	8.55	2	-3.5	-3.5	-3.5	-3.5	-3.5	-3.5	-3.5	-3.5	-0.353553	2.47487	-0.353553	-0.353553	-0.353553	-0.353553	-0.353553	-0.353553
gi51592078	GeneID:30944	Zfp354c	1	1	0	0	0	-0.353553	2.47487	-0.353553	-0.353553	-0.353553	-0.353553	-0.353553	-0.353553	-0.353553	2.47487	-0.353553	-0.353553	-0.353553	-0.353553	-0.353553	-0.353553
gi355390258	GeneID:269800	Zfp384	1	1	20.1	2.55	0.739538	-0.375566	0.955826	0.558319	-1.0543	-1.0543	0.658567	1.36575	-1.0543	0.991549	0.473696	0.425802	-1.15278	-1.15278	0.338537	1.22875	-1.15278
gi28076891	GeneID:67255	Zfp422	0.199147	0.023995	23.1	2.55	0.945506	1.09957	1.40809	0.75917	-0.887615	-0.887615	-0.887615	-0.887615	0.283625	0.669818	0.543931	-0.578898	-0.667329	-0.667329	-0.667329	-0.667329	2.03446
gi254553392	GeneID:269639	Zfp512	0.10871	0.00706223	23.1	0	0.520598	-0.380155	1.16735	-0.335142	-0.774701	-0.774701	-0.774701	-0.0199261	1.89198	0.300539	0.0458924	-0.179715	-0.681734	-0.681734	-0.681734	-0.423957	2.30244
gi270483835	GeneID:233410	Zfp592	0.455733	0.097422	23.1	2.55	1.03584	-0.799718	1.36788	0.891305	-0.631055	-1.55569	0.40042	-0.412236	0.739089	0.745405	1.19824	0.00135945	-0.667033	-0.994731	-0.832749	-0.893518	1.44303
gi27229259	GeneID:78266	Zfp687	0.199147	0.023995	23.1	2.55	0.394124	0.429932	2.31618	-0.538025	-0.538025	-0.538025	-0.538025	-0.538025	-0.0559807	0.753704	2.16827	-0.588246	-0.588246	-0.588246	-0.588246	-0.588246	0.0192565
gi225543087	GeneID:195522	Zfp691	1	1	23.1	8.55	0.202857	-0.366416	2.4743	-0.366416	-0.33374	-0.366416	-0.366416	-0.366416	-0.308478	-0.6533	0.887249	-0.6533	0.39957	-0.6533	-0.6533	-0.6533	1.97968
gi225579117	GeneID:209225	Zfp710	1	1	0	0	0	-0.353553	2.47487	-0.353553	-0.353553	-0.353553	-0.353553	-0.353553	-0.353553	-0.353553	2.47487	-0.353553	-0.353553	-0.353553	-0.353553	-0.353553	-0.353553
gi126157488	GeneID:627049	Zfp800	0.951353	0.318262	20.1	5.55	0.574532	-0.48542	-0.295853	0.354728	-0.48542	-0.48542	-0.48542	-0.48542	2.36822	0.327091	-0.151848	1.90138	-0.761174	-0.761174	-0.761174	-0.761174	0.968079
gi113205067	GeneID:22764	Zfx	1	1	26.1	18.6	1.14831	-0.798253	-1.10013	0.739052	-0.626747	-0.869433	1.43987	0.0397164	1.17592	0.668021	0.0892011	-0.839195	-1.03094	1.96384	-0.938937	-0.0911846	0.179193
gi109627663	GeneID:22770	Zhx1	1	1	20.1	5.55	0.666131	-0.520906	1.6723	-0.54165	0.581377	-1.69286	0.0238111	0.639047	-0.161116	-1.08646	1.12763	1.22654	0.185582	-1.43365	-0.306182	-0.496688	0.783218
gi40789094	GeneID:387609	Zhx2	0.307779	0.0498154	20.1	18.6	0.949394	0.820984	0.531159	-1.40178	0.0269039	-0.864949	-0.869722	1.59611	0.161299	-0.429597	-1.80894	-0.50011	-0.332314	1.01033	1.38389	0.244252	0.432485
gi40254321	GeneID:320799	Zhx3	0.088994	0.00452135	23.1	20.1	0.777473	1.03431	0.899269	-1.05411	-0.920423	-1.03569	-0.202264	1.42426	-0.145357	-0.19148	0.579916	-1.19592	-1.25204	-0.839743	0.971851	1.21077	0.71664
gi68510029	GeneID:74570	Zkscan1	1	1	20.1	8.55	2	-3.5	-3.5	-3.5	-3.5	-3.5	-3.5	-3.5	-3.5	-0.353553	-0.353553	-0.353553	2.47487	-0.353553	-0.353553	-0.353553	-0.353553
gi89337272	GeneID:66505	Zmynd11	0.131588	0.0108135	26.1	24.6	0.0585445	-0.524823	1.73156	-0.529601	-0.539765	-0.568196	-0.567319	-0.503822	1.50197	2.04227	0.0781337	-0.340564	-0.693444	-0.728375	-0.649643	-0.638753	0.93037
gi357576270	GeneID:228880	Zmynd8	0.0739632	0.00283368	26.1	24.6	0.241105	0.336746	1.59948	-0.0102286	-0.0543223	-2.07204	0.00177039	0.177174	0.021428	1.56096	1.00886	-0.0830733	-0.203317	-1.37076	-0.488844	-1.01491	0.59109

## Sheet: Rhythmic_TF_p<0.1
GI	Gene.Symbol	Description	BH.Q	ADJ.P	PER	LAG	AMP	ZT0_zscored_iBAQ	ZT3_zscored_iBAQ	ZT6_zscored_iBAQ	ZT9_zscored_iBAQ	ZT12_zscored_iBAQ	ZT15_zscored_iBAQ	ZT18_zscored_iBAQ	ZT21_zscored_iBAQ	ZT24_zscored_iBAQ	ZT27_zscored_iBAQ	ZT30_zscored_iBAQ	ZT33_zscored_iBAQ	ZT36_zscored_iBAQ	ZT39_zscored_iBAQ	ZT42_zscored_iBAQ	ZT45_zscored_iBAQ
gi158508460	Ahctf1	AT hook, DNA-binding motif	0.199147	0.023995	23.1	2.55	0.877338	-0.753625	1.61609	-0.022036	1.14537	-1.18347	-1.00001	-0.11068	0.308369	0.882657	1.13817	0.206638	-0.589153	-1.36623	-1.03899	-0.421381	1.18829
gi124249109	Arid1a	ARID/BRIGHT DNA-binding domain|Protein of unknown function DUF3518	0.162595	0.0162505	26.1	0	0.891215	0.722349	1.97093	-0.773544	-0.0591918	-0.919108	-0.572978	-0.796935	0.428474	0.697264	0.0245891	0.275521	1.69995	-0.365631	-1.25069	-1.33589	0.254885
gi262231796	Arid2	ARID/BRIGHT DNA-binding domain|DNA-binding RFX|Zinc finger, C2H2-type|Winged helix-turn-helix transcription repressor DNA-binding|Zinc finger, C2H2-like	0.0259466	0.000187288	26.1	24.6	0.862647	0.80421	1.26243	0.933664	-0.364975	-1.74734	-0.7023	-0.401811	0.216128	2.16923	0.254606	0.464458	-0.537065	-0.778159	-0.793784	-0.694766	-0.0845175
gi83627702	Arnt	PAS|Helix-loop-helix DNA-binding domain|Helix-loop-helix DNA-binding|PAS fold-3|PAS fold|Nuclear translocator|PAC motif	0.375508	0.0701602	23.1	4.05	0.774979	-0.392977	0.636905	1.90414	0.218822	-1.17211	-1.03477	-0.473005	0.312996	0.194837	-0.15519	2.02549	-0.294901	-0.628174	-1.18381	-0.668878	0.710624
gi6680732	Arntl	PAS|Helix-loop-helix DNA-binding domain|Helix-loop-helix DNA-binding|PAS fold-3|PAS fold|Nuclear translocator|PAC motif	0.199147	0.023995	23.1	5.55	0.891386	-0.747218	0.457699	0.66414	2.0259	-0.884165	-0.809245	-0.362959	-0.344156	-0.568384	0.576759	2.10105	0.422097	-0.685894	-0.819553	-0.71697	-0.309106
gi22122557	Atf7	Basic-leucine zipper (bZIP) transcription factor|Zinc finger, C2H2-type|bZIP transcription factor, bZIP-1|Zinc finger, C2H2-like|Transcription factor, cyclic AMP-dependent	0.088994	0.00452135	20.1	4.05	1.28454	0.835066	-0.556719	1.50435	0.682438	-1.27824	-0.981549	-0.67079	0.465452	1.32499	0.960048	-0.834761	-0.88151	-1.29494	-0.0659866	-0.25732	1.04947
gi6755680	Bhlhe40	Helix-loop-helix DNA-binding domain|Orange|Helix-loop-helix DNA-binding|Orange subgroup	0.0395573	0.000604012	23.1	15.6	0.878942	-0.625541	-0.881356	-0.85319	0.360627	0.144507	2.20166	-0.0223423	-0.32437	-0.575846	-1.21694	-0.847298	0.358487	1.23377	1.54271	0.150305	-0.645192
gi6753404	Cebpb	Basic-leucine zipper (bZIP) transcription factor|Basic leucine zipper|CCAAT/enhancer-binding	0.375508	0.0701602	26.1	20.1	0.36036	-0.692448	-0.569776	-0.49978	-0.357043	-0.780897	-0.290258	1.46119	1.72902	0.204125	-1.10074	-0.382334	-0.705175	-1.10121	1.00155	0.443372	1.6404
gi7106459	Clock	PAS|Helix-loop-helix DNA-binding domain|Helix-loop-helix DNA-binding|PAS fold-3|PAS fold|Nuclear translocator|PAC motif	0.375508	0.0701602	20.1	8.55	0.840507	-0.9821	0.597477	0.941264	1.78613	-0.995946	-0.390718	-0.460575	-0.495534	-0.659302	0.606503	1.71529	1.07286	-0.907908	-0.806628	-0.743064	-0.277749
gi21703728	Creb3l3	Basic-leucine zipper (bZIP) transcription factor|Eukaryotic transcription factor, Skn-1-like, DNA-binding|bZIP transcription factor, bZIP-1	0.162595	0.0162505	23.1	2.55	0.423296	-0.480054	1.78123	-0.135582	-0.63973	-0.63973	-0.63973	-0.63973	1.39332	0.0877651	2.40912	-0.37115	-0.510865	-0.510865	-0.510865	-0.510865	-0.0822699
gi170650717	Dbp	Basic-leucine zipper (bZIP) transcription factor|Basic leucine zipper	0.131588	0.00893784	26.1	11.55	0.59094	-0.61111	-0.61111	-0.61111	0.655613	2.16097	0.224606	-0.59675	-0.61111	-0.55409	-0.55409	-0.502076	-0.259322	2.24794	0.675644	-0.499914	-0.55409
gi300192993	Dnajc1	Heat shock protein DnaJ, conserved site|SANT, DNA-binding|Heat shock protein DnaJ, N-terminal|Homeodomain-like|Myb, DNA-binding|SANT, eukarya|Heat shock protein DnaJ|Molecular chaperone, heat shock protein, Hsp40, DnaJ	0.375508	0.0701602	26.1	24.6	1.01535	0.74445	1.78964	-0.691465	-0.691465	-0.691465	-0.691465	-0.691465	0.923235	1.97604	1.04778	-0.629604	-0.629604	-0.629604	-0.629604	-0.629604	0.124201
gi27754097	Dr1	Transcription factor CBF/NF-Y/archaeal histone|Histone-fold|Transcription factor, CBFA/NFYB, DNA topoisomerase	0.375508	0.0701602	23.1	0	0.475228	1.41005	-0.364173	1.62224	-0.298431	-1.04215	-0.304032	-0.989303	-0.03421	0.528764	1.24046	-0.697582	-0.998104	-1.47369	0.33377	-0.117605	1.18399
gi12963705	Elf2	Ets|Winged helix-turn-helix transcription repressor DNA-binding|Transcription factor Elf-1, N-terminal	0.199147	0.023995	23.1	5.55	0.957124	0.203391	0.165338	0.744606	1.46583	-1.62134	-0.417079	-1.07016	0.529413	-0.126314	0.553255	1.71318	0.919347	-0.164397	-1.17865	-0.793094	-0.923326
gi157909833	Elk3	Ets|Winged helix-turn-helix transcription repressor DNA-binding	0.375508	0.0701602	20.1	5.55	0.825487	0.486237	-0.00132118	1.44716	1.04262	-1.48288	-0.133808	-1.14982	-0.208185	0.726477	-0.316427	0.950268	-1.04488	-1.16874	-0.499189	-0.284891	1.63738
gi6679807	Fli1	Ets|Sterile alpha motif/pointed|Sterile alpha motif homology|Winged helix-turn-helix transcription repressor DNA-binding|Sterile alpha motif-type	0.0739632	0.00283368	20.1	5.55	1.07237	0.154581	0.720751	0.608166	1.67114	-1.16212	-0.851213	-1.10342	-0.0378826	0.517133	0.992072	-0.104798	-0.565966	-1.23749	-0.849637	-0.467487	1.71617
gi16716509;gi309243073	Foxp1	Transcription factor, fork head, conserved site|Transcription factor, fork head|Winged helix-turn-helix transcription repressor DNA-binding|Zinc finger, C2H2-like	0.0341833	0.000341643	26.1	2.55	1.20355	0.361517	1.04653	0.684196	1.21186	-0.703337	-1.29275	-1.29275	-0.0152675	0.345141	0.424998	2.04881	0.220788	-0.622603	-0.946399	-0.946399	-0.524332
gi46877060	Foxp2	Transcription factor, fork head, conserved site|Transcription factor, fork head|Winged helix-turn-helix transcription repressor DNA-binding|Zinc finger, C2H2-type/integrase, DNA-binding|Zinc finger, C2H2-like	0.162595	0.0162505	23.1	5.55	1.03333	0.11707	0.454489	-0.225995	2.2437	-0.686454	-0.686454	-0.686454	-0.529905	-0.0401106	1.26046	0.978878	1.19374	-0.959429	-0.959429	-0.959429	-0.514684
gi161086973	Gatad1	Zinc finger, GATA-type	0.10871	0.00579179	23.1	2.55	1.08069	1.55583	0.487222	0.0557016	0.0418399	-1.29766	-1.29766	-0.430649	0.885362	0.294607	0.591224	1.17909	-0.706146	-1.2565	-0.772267	-0.731566	1.40156
gi21314854	Gatad2b	Zinc finger, GATA-type	0.441251	0.0837911	23.1	0	0.603469	1.2926	-0.102924	-0.998442	-0.476396	-0.998442	-0.0617213	-0.373547	1.71887	-0.525742	0.806432	-0.0566188	-0.517727	-1.2608	-0.322299	-0.145007	2.02176
gi6680219	Hhex	Homeobox, conserved site|Homeobox|Homeodomain-like|Homeodomain-related|Homeobox, region	0.307779	0.0498154	23.1	0	0.703606	1.66197	0.765015	-0.390546	-1.01779	-0.58388	0.133237	-1.26996	0.701949	1.70305	0.594765	-0.380229	-1.11957	-0.59499	-0.190079	-0.995829	0.982885
gi15022805	Hmg20a	High mobility group, HMG1/HMG2|High mobility group, superfamily	0.162595	0.0162505	23.1	2.55	0.837702	-0.161456	1.56092	0.514888	0.138691	-1.7727	-0.898658	0.072634	0.545684	0.726493	0.600262	-0.568742	0.253343	-1.52286	-0.775522	-0.350342	1.63737
gi253683481	Hmg20b	High mobility group, HMG1/HMG2, subgroup|High mobility group, HMG1/HMG2|High mobility group, superfamily	0.307779	0.0498154	23.1	0	0.323508	0.175273	0.322445	1.04642	-0.0893175	-2.0218	0.267997	-0.733156	1.03214	1.44244	-0.0109814	-0.0395977	-1.1945	-1.4343	0.706202	-0.364744	0.895474
gi133778915	Hmgn5	High mobility group protein HMG14/HMG17	0.011151	2.48e-05	26.1	0	1.11357	1.30416	1.01979	-0.853995	-0.546957	-1.08973	-1.08781	0.436258	0.818272	0.739982	1.72515	0.641096	0.0850253	-0.86049	-1.35403	-0.54834	-0.428392
gi33859480	Hsf1	Heat shock factor (HSF)-type, DNA-binding|Vertebrate heat shock transcription factor|Winged helix-turn-helix transcription repressor DNA-binding	0.198581	0.0201227	26.1	20.1	0.105407	-0.245985	-0.2967	-0.343556	-0.474046	-0.487711	-0.255477	2.46476	-0.361286	0.971206	-0.265222	-0.888284	-0.910853	-0.910853	-0.462971	1.60814	0.85884
gi6754610	Mafg	Maf transcription factor|Basic-leucine zipper (bZIP) transcription factor|Eukaryotic transcription factor, Skn-1-like, DNA-binding	0.250532	0.0348464	23.1	0	0.332805	2.15646	-0.307288	0.152682	-0.494375	-1.08027	0.21616	-0.854059	0.210693	0.161296	0.212757	-0.579756	-0.720632	-0.743027	-0.364146	-0.271854	2.30536
gi13384624;gi281485603	Mef2c	Transcription factor, MADS-box|Holliday junction regulator protein family C-terminal repeat	0.455733	0.097422	23.1	21.6	0.49246	0.0336201	0.0723619	-0.0624069	-0.559962	-1.48285	1.2979	-0.777793	1.47913	-0.241298	-0.110146	-0.571779	-0.854842	-1.11207	0.351207	0.466713	2.07222
gi188497661	Mlxip	Helix-loop-helix DNA-binding domain|Helix-loop-helix DNA-binding	0.250532	0.0348464	23.1	2.55	0.503704	0.236697	-0.153315	2.35814	-0.526747	-0.643392	-0.482943	-0.643392	-0.145049	2.05566	0.435664	-0.498397	-0.615126	-0.716533	-0.654025	-0.716533	0.709288
gi34328263	Mlxipl	Helix-loop-helix DNA-binding domain|Helix-loop-helix DNA-binding	0.307779	0.0498154	23.1	2.55	0.998276	1.14932	1.19968	0.292581	-0.538926	-1.07168	0.774469	-1.39551	-0.409937	1.23115	1.72058	0.188382	-0.787283	-0.773911	-0.128559	-1.04246	-0.407898
gi51491880	Mta2	Zinc finger, GATA-type|ELM2|SANT, DNA-binding|Bromo adjacent homology (BAH) domain|SANT, eukarya	0.250532	0.0348464	20.1	5.55	0.763552	-0.244697	0.305553	-0.19452	0.93087	-0.552001	-1.07329	-1.0252	1.85329	-0.473578	0.460315	-0.105442	-0.39285	-1.42825	-0.421352	0.345885	2.01527
gi187960057	Mxd1	Helix-loop-helix DNA-binding domain|Helix-loop-helix DNA-binding	0.250532	0.0348464	26.1	2.55	1.34468	0.819775	0.565917	0.743148	1.10413	-1.17604	-1.17604	-1.17604	0.295155	0.0773801	0.148319	1.97291	0.502584	-0.964397	-0.964397	-0.964397	0.192
gi31543307	Nab1	Nab1, C-terminal|Nab, N-terminal|NAB co-repressor, conserved region 2	0.088994	0.00452135	23.1	18.6	0.973729	0.485268	-0.00439362	-0.837391	-0.837391	-0.595861	-0.164159	2.21614	-0.262216	1.14694	-0.723141	-1.13284	-1.13284	-0.568254	1.07435	1.00377	0.332019
gi255759923	Nfatc1	Cell surface receptor IPT/TIG|p53-like transcription factor, DNA-binding|Rel homology|Immunoglobulin-like fold|Immunoglobulin E-set|Nuclear factor of activated T cells (NFAT), subgroup|Nuclear factor of activated T cells (NFAT)|Nuclear factor of activated T-cells 1	0.455733	0.097422	23.1	2.55	0.760075	-0.871903	1.85	0.398438	0.0374253	-0.836185	-1.30075	0.313257	0.409717	-0.452224	1.7233	1.0637	-0.109496	-1.49479	-0.666578	-0.0593922	-0.00452865
gi113199769	Nfatc3	Cell surface receptor IPT/TIG|p53-like transcription factor, DNA-binding|Rel homology|Immunoglobulin-like fold|Immunoglobulin E-set|Nuclear factor of activated T cells (NFAT), subgroup|Nuclear factor of activated T cells (NFAT)	0.016574	5.06e-05	23.1	2.55	0.922709	-0.371668	2.15985	0.586171	-0.383594	-0.834324	-0.81434	-0.550779	0.208678	1.16233	1.07523	0.278601	-0.303876	-1.61786	-0.771936	-0.650772	0.828287
gi6754836	Nfia	CTF transcription factor/nuclear factor 1, conserved site|MAD homology 1, Dwarfin-type|CTF transcription factor/nuclear factor 1, DNA-binding domain|CTF transcription factor/nuclear factor 1|CTF transcription factor/nuclear factor 1, N-terminal	0.375508	0.0701602	20.1	14.1	1.31258	-1.3256	-1.22158	0.382181	0.713225	0.461068	0.906301	1.05666	-0.972256	-1.31783	-1.02239	1.27912	0.496645	0.900541	0.285979	0.479221	-1.10129
gi6679042	Nfic	CTF transcription factor/nuclear factor 1, conserved site|MAD homology 1, Dwarfin-type|CTF transcription factor/nuclear factor 1, DNA-binding domain|CTF transcription factor/nuclear factor 1|CTF transcription factor/nuclear factor 1, N-terminal	0.088994	0.00452135	26.1	23.1	1.08681	0.566353	1.22407	-0.852439	-0.949267	-0.759808	-0.665968	-0.147421	1.58448	0.848604	2.03072	-0.517841	-0.897379	-0.433156	-0.665362	-0.621801	0.256219
gi8393832	Nfil3	Basic-leucine zipper (bZIP) transcription factor|Vertebrate interleukin-3 regulated transcription factor|Basic leucine zipper|Transcription factor, basic leucine zipper, E4BP4	0.250532	0.0348464	26.1	24.6	0.221845	-0.39065	0.189124	-0.241252	-0.470694	-0.534914	-0.51068	-0.446295	2.40536	2.04397	0.323952	0.811199	-0.663551	-0.748826	-0.622147	-0.661918	-0.482674
gi117606364	Nfkb1	Death|Cell surface receptor IPT/TIG|p53-like transcription factor, DNA-binding|DEATH-like|Rel homology|Immunoglobulin-like fold|Immunoglobulin E-set|Ankyrin repeat-containing domain|NF-kappa-B/Rel/dorsal|Ankyrin repeat	0.375508	0.0701602	23.1	4.05	1.08886	0.434483	0.163877	0.156783	1.95865	-0.990781	-1.20616	-0.6788	0.161951	1.11379	0.870195	0.682537	0.615995	-1.40119	-1.02726	-1.04896	0.194904
gi40254249	Nfrkb	-	0.10871	0.00706223	23.1	4.05	1.00227	0.085023	1.64197	0.654558	0.472876	-1.37369	0.0400102	-1.30796	-0.212789	0.600594	1.7942	0.488328	0.504178	-0.818778	-0.740778	-1.05175	-0.775988
gi188497644	Noc3l	CCAAT-binding factor|Nucleolar complex-associated|Nucleolar complex-associated protein 3	0.455733	0.097422	23.1	0	0.613084	1.28696	1.77672	-0.654679	-0.654679	-0.654679	-0.654679	-0.654679	0.209712	1.17958	0.262782	-0.656439	-0.656439	-0.656439	-0.656439	-0.656439	1.83983
gi161621277	Npas2	PAS|Helix-loop-helix DNA-binding domain|Helix-loop-helix DNA-binding|PAS fold-3|PAS fold|Nuclear translocator|PAC motif	0.131588	0.0108135	20.1	10.05	0.697092	-1.17492	1.03022	0.835055	1.45639	-0.740952	-0.327378	-0.0381323	-1.04028	-0.86247	0.666755	1.94972	0.261059	-0.183734	-1.03196	-0.911465	0.112102
gi110625908	Nr1d1	Nuclear hormone receptor, ligand-binding, core|Zinc finger, nuclear hormone receptor-type|Nuclear hormone receptor, ligand-binding|Zinc finger, NHR/GATA-type|Vitamin D receptor|Steroid hormone receptor	0.10871	0.00706223	23.1	10.05	0.512593	-0.543323	-0.543323	-0.483045	1.89288	1.30677	-0.543323	-0.543323	-0.543323	-0.605641	-0.605641	0.0569554	2.09742	0.873833	-0.605641	-0.605641	-0.605641
gi6678507	Nr1h2	Nuclear hormone receptor, ligand-binding, core|Zinc finger, nuclear hormone receptor-type|Nuclear hormone receptor, ligand-binding|Zinc finger, NHR/GATA-type|Vitamin D receptor|Steroid hormone receptor	0.455733	0.097422	23.1	2.55	0.914965	-0.976035	2.04496	-0.345421	-0.202593	-0.554705	-0.57749	-0.356594	0.967881	0.409205	1.44794	1.26144	-0.0628079	-0.93676	-0.890448	-1.21251	-0.0160603
gi171846245	Nr2c1	Nuclear hormone receptor, ligand-binding, core|Zinc finger, nuclear hormone receptor-type|Nuclear hormone receptor, ligand-binding|Zinc finger, NHR/GATA-type|Vitamin D receptor|Steroid hormone receptor	0.455733	0.097422	23.1	5.55	0.356816	-1.16874	0.162404	1.22956	-0.15435	1.69253	-0.808773	-0.699373	-0.253251	-0.658966	0.247192	2.32949	-0.299987	-0.577606	-0.318024	-0.743584	0.0214858
gi6680241	Onecut1	Homeobox|Homeodomain protein CUT|Homeodomain-like|Homeodomain-related	0.455733	0.097422	26.1	18.6	0.797232	-0.698431	-0.849338	-0.849338	1.55866	-0.849338	0.278118	0.0537906	1.35588	-0.194208	-0.756121	-0.756121	-0.418819	-0.756121	0.108018	0.607502	2.16587
gi7949105	Pbx3	Homeobox, conserved site|Homeobox|PBX|Homeodomain-like|Homeodomain-related	0.250532	0.0348464	26.1	24.6	0.563301	0.585776	0.256782	1.66754	-0.577056	-1.51393	-1.00638	0.293083	0.294182	0.740458	1.48616	-0.0641419	0.763342	-1.77537	-0.466276	-0.504655	-0.179522
gi66955886	Pds5b	AT hook, DNA-binding motif|Armadillo-type fold	0.162595	0.0162505	20.1	7.05	0.380918	-0.276391	-0.154095	0.0281584	2.4066	-0.642042	-0.642282	-0.468223	-0.251725	0.116974	0.0820808	0.52315	0.778632	-1.73184	-0.86936	-0.382326	1.48269
gi33859590	Ppard	Nuclear hormone receptor, ligand-binding, core|Zinc finger, nuclear hormone receptor-type|Nuclear hormone receptor, ligand-binding|Zinc finger, NHR/GATA-type|Steroid hormone receptor|Peroxisome proliferator-activated receptor|Peroxisome proliferator-activated receptor, beta	0.011151	1.82e-05	23.1	2.55	0.697995	-0.0789525	2.34939	0.170518	-0.374556	-0.70623	-0.70623	-0.543083	-0.110859	0.280884	1.8497	1.10137	-0.435066	-0.918722	-0.812479	-0.645581	-0.420102
gi295789156	Prdm16	SET domain|Zinc finger, C2H2-type|Zinc finger, C2H2-type/integrase, DNA-binding|Zinc finger, C2H2-like	0.375508	0.0701602	26.1	21.6	0.797182	0.876273	-0.709079	-0.747553	-0.747553	-0.747553	0.360596	-0.249911	1.96478	2.21599	0.264737	-0.64459	-0.64459	-0.64459	0.481151	-0.434089	-0.594022
gi70909354	Prrx1	Homeobox, conserved site|Homeobox|Paired-like homeodomain protein, OAR|Homeodomain-like|Homeodomain-related	0.199147	0.023995	20.1	5.55	0.584906	-0.269629	-0.201566	2.23559	0.557553	-0.776324	-0.776324	-0.580452	-0.188847	0.167364	0.060579	0.279849	-0.407385	-1.00539	-1.00539	2.1547	-0.244331
gi188528630	Rb1	Retinoblastoma-associated protein, B-box|Retinoblastoma-associated protein, A-box|Cyclin|Cyclin-like|Cyclin-related|Rb C-terminal|Retinoblastoma-associated protein	0.455733	0.097422	20.1	5.55	0.98903	-0.864836	0.0689033	1.8958	0.0751529	-1.1155	-0.966914	0.285379	0.622013	-0.606349	1.84765	0.434886	-0.783621	-0.963814	-0.754439	-0.123972	0.949656
gi124286785	Rbpj	Cell surface receptor IPT/TIG|p53-like transcription factor, DNA-binding|Immunoglobulin-like fold|Immunoglobulin E-set|Beta-trefoil|LAG1, DNA binding	0.375508	0.0701602	23.1	2.55	0.786873	-0.629167	1.83626	0.849142	-0.971185	-0.781938	-0.886061	0.319835	0.263113	1.75139	0.105255	-0.07004	0.0546065	-1.61141	-0.915173	-0.0070527	0.692426
gi239916007	Rfx1	DNA-binding RFX|RFX1 transcription activation region|Winged helix-turn-helix transcription repressor DNA-binding	0.455733	0.097422	26.1	0	0.811403	0.101323	1.62607	-0.0219101	0.520724	-1.63243	-1.11858	0.161833	0.362971	0.221386	0.868748	1.50253	0.343656	-1.29326	-1.22946	-0.731652	0.318047
gi261878533	Rfx3	DNA-binding RFX|RFX1 transcription activation region|Winged helix-turn-helix transcription repressor DNA-binding	0.0395573	0.000604012	23.1	2.55	1.2144	0.731	0.876068	1.5006	-0.413002	-1.43487	-1.02192	-0.387537	0.149671	0.277378	1.55367	0.813117	0.0182287	-1.58033	-0.462508	-0.996948	0.377388
gi88703055	Rfx7	DNA-binding RFX|Winged helix-turn-helix transcription repressor DNA-binding	0.10871	0.00706223	23.1	21.6	0.922027	0.909512	1.68502	-1.00749	-1.00749	-1.00749	-0.245432	0.363521	0.309854	-0.235436	0.438412	-0.777238	-0.777238	-0.777238	-0.530075	0.57959	2.07922
gi70980523	Rfxank	Ankyrin repeat-containing domain|DNA-binding, RFXANK|Ankyrin repeat	0.131588	0.0108135	23.1	7.05	1.03038	-0.708477	1.41849	0.728241	1.39566	-0.708477	-0.708477	-0.708477	-0.708477	-0.728929	0.700497	1.76284	0.992357	-0.539978	-0.728929	-0.728929	-0.728929
gi7305439	Rora	Nuclear hormone receptor, ligand-binding, core|Zinc finger, nuclear hormone receptor-type|Nuclear hormone receptor, ligand-binding|Zinc finger, NHR/GATA-type|Steroid hormone receptor|Nuclear receptor ROR	0.131588	0.0108135	26.1	24.6	0.643103	-0.39979	0.838265	-0.356021	-0.730462	-0.730462	-0.730462	0.00895248	2.09998	0.272689	1.27039	1.60272	-0.905995	-0.905995	-0.905995	-0.521345	0.0935295
gi13489062;gi327315360	Rxrb	Nuclear hormone receptor, ligand-binding, core|Zinc finger, nuclear hormone receptor-type|Nuclear hormone receptor, ligand-binding|Zinc finger, NHR/GATA-type|Retinoid X receptor|Steroid hormone receptor	0.455733	0.097422	20.1	8.55	0.998565	-0.694987	1.00433	0.723273	1.74733	-0.694987	-0.694987	-0.694987	-0.694987	-0.688911	1.735	1.13362	0.575946	-0.688911	-0.688911	-0.688911	-0.688911
gi349732163	Sall2	Zinc finger, C2H2-type|Zinc finger, C2H2-like	0.441251	0.0837911	0	0	0	-0.353553	-0.353553	-0.353553	2.47487	-0.353553	-0.353553	-0.353553	-0.353553	-0.786297	-0.786297	0.599619	-0.307889	1.39933	1.45413	-0.786297	-0.786297
gi40254124	Smarca5	SNF2-related|SANT, DNA-binding|DNA/RNA helicase, C-terminal|Homeodomain-like|DEAD-like helicase, N-terminal|Helicase, superfamily 1/2, ATP-binding domain|ATPase, nucleosome remodelling ISWI, HAND domain|SLIDE|SANT, eukarya	0.0259466	0.000187288	26.1	24.6	0.922709	0.97378	1.33946	0.112224	0.0249865	-1.85603	-0.339446	-0.698369	0.443387	1.45166	1.12159	0.653356	-0.688933	-1.14546	-0.832339	-0.814544	0.25467
gi112421097	Smarcc1	Chromo domain|SANT, DNA-binding|BRCT|SWIRM|Homeodomain-like|Myb, DNA-binding|SANT, eukarya	0.131588	0.0108135	23.1	0	0.407044	2.2925	0.389695	-0.183003	-0.663615	-0.663615	-0.487342	-0.663615	-0.0210057	2.05635	0.0141334	0.11997	-0.94305	-0.562759	-0.431177	-0.94305	0.689577
gi37718972	Smarcc2	Chromo domain|SANT, DNA-binding|BRCT|SWIRM|Homeodomain-like|Myb, DNA-binding|SANT, eukarya	0.199147	0.023995	26.1	0	0.766922	0.400307	2.08084	-0.863693	-0.184682	-0.620214	-0.718197	-0.689391	0.595033	1.75861	1.36151	-0.157029	-0.174208	-0.580699	-0.888439	-0.684153	-0.635592
gi165932321	Sox9	High mobility group, HMG1/HMG2|High mobility group, superfamily|Sox developmental protein N-terminal	0.0511989	0.00103762	26.1	24.6	0.894037	0.78474	0.770093	-0.479619	-0.951364	-0.951364	-0.951364	1.6843	0.0945766	1.49839	1.459	0.177668	-0.881372	-0.881372	-0.881372	-0.51346	0.022522
gi27753981	Srebf1	Helix-loop-helix DNA-binding domain|Helix-loop-helix DNA-binding	0.455733	0.097422	23.1	18.6	0.742061	-0.785142	0.847531	-0.85658	-0.499159	-1.35682	1.23583	1.10335	0.310986	-0.315925	-0.431072	-0.676101	-1.25904	-0.650712	0.741421	1.70875	0.88268
gi73661204	Srebf2	Helix-loop-helix DNA-binding domain|Helix-loop-helix DNA-binding	0.10871	0.00706223	23.1	2.55	0.878391	0.0985583	1.83714	-0.0684198	0.60373	-1.04764	-0.88799	-1.04764	0.512262	1.02818	1.99404	-0.463949	-0.182313	-0.856717	-0.455277	-0.856717	-0.207248
gi328887938	Stat1	SH2 motif|p53-like transcription factor, DNA-binding|EF-hand-like domain|STAT transcription factor, DNA-binding, subdomain|STAT transcription factor, protein interaction|STAT transcription factor, all-alpha|STAT transcription factor, DNA-binding|STAT transcription factor, coiled coil|STAT transcription factor, core	0.199147	0.023995	23.1	21.6	0.21609	2.45952	-0.267897	-0.437564	-0.437564	-0.437564	-0.437564	-0.131967	-0.309399	1.59183	-0.556633	-0.625343	-0.625343	-0.625343	-0.625343	-0.137885	1.60406
gi22094115	Stat3	SH2 motif|p53-like transcription factor, DNA-binding|EF-hand-like domain|STAT transcription factor, DNA-binding, subdomain|STAT transcription factor, protein interaction|STAT transcription factor, all-alpha|STAT transcription factor, DNA-binding|STAT transcription factor, coiled coil|STAT transcription factor, core	0.199147	0.023995	26.1	0	0.521035	2.2969	0.234815	-0.048813	0.092517	-0.643854	-0.643854	-0.643854	-0.643854	2.2669	0.117527	0.295584	-0.0272672	-0.663185	-0.663185	-0.663185	-0.663185
gi172073171	Tbp	Transcription factor TFIID, C-terminal/DNA glycosylase, N-terminal|Beta2-adaptin/TATA-box binding, C-terminal|TATA-box binding	0.0739632	0.00283368	23.1	4.05	1.12335	0.120696	1.69319	0.767082	0.31233	-0.88231	-0.0758541	-1.59045	-0.344691	1.0395	0.51292	1.3903	-0.487752	-1.56289	-0.723355	-0.587065	0.418341
gi166706889	Tcf20	Zinc finger, PHD-type	0.0584366	0.0017359	23.1	2.55	1.0769	0.923808	1.41518	0.958025	0.0217704	-1.02802	-1.02802	-1.02802	-0.234729	-0.0481026	1.17372	0.242029	-0.68817	-0.813588	-0.813588	-0.813588	1.76129
gi218931186;gi218931198	Tcf7l2	High mobility group, HMG1/HMG2|High mobility group, superfamily|CTNNB1 binding, N-teminal	0.0584366	0.0017359	23.1	5.55	1.1881	0.348687	0.81016	0.884663	1.01416	-1.48056	-0.153513	-1.48056	0.0569645	0.0616106	1.09113	1.01539	0.667008	-1.41225	-0.418075	-1.41225	0.407438
gi133904140	Terf2	SANT, DNA-binding|Homeodomain-like|Homeodomain-related|Telomere repeat-binding factor, dimerisation domain|Myb, DNA-binding|HTH transcriptional regulator, Myb-type, DNA-binding|Telomeric repeat-binding factor 1, Pin2	0.307779	0.0498154	26.1	23.1	0.237685	-0.0120025	-0.394207	0.0332671	0.0299687	-1.3458	-0.472539	-0.0311823	2.19249	0.44666	-0.392685	1.42743	-0.830632	-1.13728	-0.553811	-0.422582	1.46291
gi6678305	Tfdp1	Transcription factor E2F/dimerisation partner (TDP)|Winged helix-turn-helix transcription repressor DNA-binding|Transcription factor DP, C-terminal|Transcription factor DP|Transcription factor DP, subgroup	0.455733	0.097422	26.1	24.6	0.916941	0.961023	0.910722	0.438086	-1.08717	-1.86612	0.0287545	-0.00965279	0.624361	0.109728	-0.687661	1.45125	-0.261567	-0.279159	-1.5548	-0.129936	1.35215
gi157384992	Tfe3	Helix-loop-helix DNA-binding domain|Helix-loop-helix DNA-binding|Protein of unknown function DUF3371	0.131588	0.0108135	23.1	5.55	1.0084	0.0703512	0.628255	0.436084	1.99165	-0.781585	-0.781585	-0.781585	-0.781585	0.459767	0.824837	1.76444	0.343372	-0.848103	-0.848103	-0.848103	-0.848103
gi30017357	Thra	Nuclear hormone receptor, ligand-binding, core|Zinc finger, nuclear hormone receptor-type|Nuclear hormone receptor, ligand-binding|Zinc finger, NHR/GATA-type|Steroid hormone receptor|Thyroid hormone receptor	0.088994	0.00452135	23.1	2.55	1.04474	1.10617	0.833331	0.72429	0.295118	-1.70876	-0.0411986	-1.24397	0.0350149	0.996606	1.76639	0.0803199	-1.22014	-0.460529	-0.355255	-1.0067	0.199305
gi166706895	Tox4	High mobility group, HMG1/HMG2, subgroup|High mobility group, HMG1/HMG2|High mobility group, superfamily	0.0584366	0.0017359	23.1	0	1.13572	1.65616	0.938793	-0.847171	-0.847171	-0.847171	-0.847171	0.0886412	0.705086	1.51008	0.60736	-0.900857	-0.900857	-0.900857	-0.900857	0.759055	0.726932
gi111154070	Ttf1	SANT, DNA-binding|MYB-like|Myb transcription factor	0.131588	0.0108135	26.1	24.6	0.979585	0.897672	0.157159	-0.522344	-1.13332	-1.3671	1.14373	-0.328004	1.15221	0.449093	1.9567	0.459234	-0.0950745	-1.28179	-0.354705	-0.978158	-0.155306
gi113205059	Ybx1	Cold-shock conserved site|Cold-shock protein, DNA-binding|Cold shock protein|Nucleic acid-binding, OB-fold|Nucleic acid-binding, OB-fold-like	0.455733	0.097422	23.1	14.1	0.753036	0.027226	-1.31986	1.50614	-0.230392	-0.30996	1.4038	-0.158323	-0.918633	-1.24046	-0.538132	-0.478249	1.1431	1.29287	0.42055	0.596841	-1.19653
gi40789094	Zhx2	Homeobox|Zinc finger, C2H2-type|Homeodomain-like|Homeodomain-related|Zinc finger, C2H2-like	0.307779	0.0498154	20.1	18.6	0.949394	0.820984	0.531159	-1.40178	0.0269039	-0.864949	-0.869722	1.59611	0.161299	-0.429597	-1.80894	-0.50011	-0.332314	1.01033	1.38389	0.244252	0.432485
gi40254321	Zhx3	Homeobox|Homeodomain-like|Homeodomain-related|Zinc finger, C2H2-like	0.088994	0.00452135	23.1	20.1	0.777473	1.03431	0.899269	-1.05411	-0.920423	-1.03569	-0.202264	1.42426	-0.145357	-0.19148	0.579916	-1.19592	-1.25204	-0.839743	0.971851	1.21077	0.71664
gi257196177	Znf512b	Zinc finger, C2H2-type|Zinc finger, C2H2-like	0.162595	0.0162505	23.1	4.05	0.878973	-0.103395	1.5572	-0.211258	1.58692	-0.707368	-0.707368	-0.707368	-0.707368	0.485941	1.99868	0.677107	-0.133269	-0.757115	-0.757115	-0.757115	-0.757115

## Sheet: Rhythmic_TC_p<0.1
GI	GeneID	Gene.Symbol	BH.Q	ADJ.P	PER	LAG	AMP	ZT0_zscored_iBAQ	ZT3_zscored_iBAQ	ZT6_zscored_iBAQ	ZT9_zscored_iBAQ	ZT12_zscored_iBAQ	ZT15_zscored_iBAQ	ZT18_zscored_iBAQ	ZT21_zscored_iBAQ	ZT24_zscored_iBAQ	ZT27_zscored_iBAQ	ZT30_zscored_iBAQ	ZT33_zscored_iBAQ	ZT36_zscored_iBAQ	ZT39_zscored_iBAQ	ZT42_zscored_iBAQ	ZT45_zscored_iBAQ
gi124249084	GeneID:233545	2210018M11Rik	0.088994	0.00452135	23.1	21.6	0.65687	2.06212	0.248159	-0.603946	-0.846745	-0.846745	-0.351293	0.763655	-0.425206	2.3153	-0.327726	-0.503013	-0.787111	-0.787111	-0.125786	0.128122	0.0873228
gi133922586	GeneID:71177	4933424B01Rik	0.0395573	0.000604012	23.1	0	0.42813	2.40797	-0.00404662	-0.271242	-0.819555	-0.392595	-0.415177	-0.219161	-0.286189	2.20166	0.384191	-0.318831	-0.826333	-0.714183	-0.674522	-0.382518	0.330535
gi9790013	GeneID:56321	Aatf	0.375508	0.0701602	23.1	0	0.45598	1.70885	1.45335	-0.627205	-0.627205	-0.627205	-0.627205	-0.627205	-0.0261698	0.988204	0.360147	-0.656417	-0.656417	-0.656417	-0.656417	-0.656417	1.93373
gi188528622	GeneID:56249	Actr8	0.250532	0.0348464	23.1	4.05	0.865011	0.314698	0.900858	0.261963	0.650731	-2.31733	-0.279804	0.374298	0.0945837	0.119065	1.79984	1.09163	-0.384904	-1.18761	-0.786459	-0.613353	-0.0382092
gi6753086	GeneID:11792	Apex1	0.088994	0.00452135	20.1	5.55	0.570613	-0.537111	2.21123	0.369419	-0.159461	0.26491	-0.8291	-0.785364	-0.534519	0.634534	0.0216043	0.0942419	-0.301322	-1.10945	-1.06335	-0.289209	2.01295
gi189339272	GeneID:217578	Baz1a	0.131588	0.0108135	26.1	0	0.430392	-0.10256	2.24121	0.065167	-0.18039	-1.21304	-0.403187	-0.529731	0.122525	0.707807	1.5811	0.487444	0.200541	-1.5044	-0.472009	-1.10639	0.105898
gi170295818	GeneID:22385	Baz1b	0.0739632	0.00283368	26.1	24.6	0.929986	0.549401	1.51909	0.835517	-1.27131	-1.17422	-0.783852	0.040101	0.28527	1.74833	0.435	0.338436	-0.778388	-0.871122	-0.819127	-0.921677	0.868549
gi6755234	GeneID:26992	Brd7	0.307779	0.0498154	23.1	2.55	0.784419	-0.190504	2.08992	-0.345753	0.481765	-1.15464	-0.664436	-0.580531	0.36418	0.299706	0.559364	0.456144	-0.0923428	-1.02214	-0.974254	-1.04285	1.81637
gi112817628	GeneID:105246	Brd9	0.0341833	0.000341643	23.1	5.55	1.01355	-0.357477	1.30155	1.5982	0.523556	-0.766457	-0.766457	-0.766457	-0.766457	-0.0983646	1.09972	1.87368	0.127611	-0.750662	-0.750662	-0.750662	-0.750662
gi239985588	GeneID:12648	Chd1	0.0511989	0.00103762	23.1	2.55	0.880907	0.0736214	2.06483	0.799752	-0.574732	-1.11139	-0.369717	-0.441298	-0.441062	1.73003	0.941246	-0.226142	0.167332	-1.16585	-1.0504	-0.698536	0.302316
gi189458810	GeneID:244059	Chd2	0.0341833	0.000341643	23.1	2.55	1.08065	0.219038	1.9348	0.338241	-0.62689	-0.527381	-1.24675	-0.702994	0.611929	1.4121	0.889139	0.504335	-0.448924	-1.02718	-1.05765	-1.01593	0.744103
gi164519087	GeneID:12953	Cry2	0.162595	0.0162505	26.1	15.6	0.984513	-0.883945	-0.883945	-0.883945	0.573097	-0.883945	0.855771	1.59854	0.508367	-0.765418	-0.765418	-0.765418	-0.368755	-0.765418	1.21556	1.65064	0.564221
gi260166642	GeneID:12387	Ctnnb1	0.0739632	0.00283368	23.1	0	0.894261	1.65915	0.729242	-0.702279	-0.203847	-1.11996	-1.21236	0.643248	0.206808	2.17421	-0.100156	-0.397241	-0.777632	-0.584338	-0.899001	-0.00791771	0.592077
gi146219830;gi146219849	GeneID:12388	Ctnnd1	0.131588	0.0108135	23.1	0	1.21534	0.891467	0.489416	-1.1631	0.235235	-1.1631	-1.1631	1.15752	0.715658	1.49106	0.435143	-1.0238	-0.243493	-1.0238	-1.0238	0.236408	1.15227
gi313661497	GeneID:13433	Dnmt1	0.375508	0.0701602	26.1	23.1	0.713082	1.27567	0.338438	-0.670013	-0.670013	-0.670013	-0.670013	-0.670013	1.73596	0.992506	1.55556	-0.714106	-0.714106	-0.714106	-0.714106	-0.714106	1.02246
gi6679655	GeneID:13831	Epc1	0.10871	0.00706223	26.1	0	1.0609	1.1929	0.853294	-0.281529	1.04951	-1.07863	-1.07863	-1.07863	0.421709	1.46655	1.32965	0.249566	-0.137757	-0.998706	-0.998706	-0.998706	0.0881132
gi46402235	GeneID:233863	Gtf3c1	0.0584366	0.0017359	23.1	2.55	0.811724	0.845874	2.06877	-0.722462	-0.398016	-0.543164	-0.668473	-0.745563	0.163038	1.85265	1.07285	-0.189585	-0.192196	-0.866217	-1.12511	-0.572025	0.0196267
gi85861229	GeneID:71752	Gtf3c2	0.0584366	0.0017359	23.1	2.55	1.05398	1.13832	1.48545	-0.467676	0.127234	-1.20032	-1.08075	-0.572958	0.570698	0.496645	1.03297	0.283711	-0.415952	-1.22207	-1.09147	-0.62089	1.53705
gi260436918	GeneID:269252	Gtf3c4	0.162595	0.0162505	26.1	24.6	0.669649	1.60429	1.5301	-0.539584	-0.466699	-0.84184	-0.321651	-0.868765	-0.0958475	1.84858	0.083138	0.130354	-0.325723	-1.15718	-0.691938	-0.845982	0.958751
gi22507323	GeneID:70239	Gtf3c5	0.455733	0.097422	23.1	20.1	0.120724	-0.338602	-0.401764	-0.401764	-0.401764	-0.401764	-0.401764	2.46272	-0.115296	-0.231035	-0.479765	-0.479765	-0.479765	-0.479765	-0.479765	2.39606	0.233803
gi188497724	GeneID:15191	Hdgf	0.199147	0.023995	26.1	24.6	1.22052	0.878205	1.05664	-0.638695	-0.472946	-1.29446	0.481831	-1.13949	1.12891	0.169203	1.99553	0.0533811	-0.295879	-1.06488	-0.832658	-0.744215	0.719521
gi34787412	GeneID:29877	Hdgfrp3	0.307779	0.0498154	23.1	2.55	0.630849	-0.1012	1.97773	0.199691	0.625185	-1.1698	-0.964603	-0.590072	0.0230755	-0.171994	1.78706	-0.50863	0.88705	-1.04081	-0.817465	-0.764232	0.629024
gi62234443	GeneID:68142	Ino80	0.0341833	0.000341643	23.1	4.05	0.994138	-0.0844408	2.03763	0.0468835	0.614436	-1.20199	-0.860714	-0.524248	-0.0275499	0.553379	1.59388	0.666337	-0.19903	-1.3537	-1.21202	-0.452802	0.403949
gi294832004	GeneID:68510	Ints1	0.131588	0.0108135	23.1	0	0.998677	1.31109	0.654818	-0.797508	0.915412	-1.19587	-1.19587	-0.331143	0.639068	1.98133	0.549666	-0.740119	-0.226619	-0.880082	-0.880082	-0.451949	0.647851
gi27229115	GeneID:70885	Ints10	0.0341833	0.000341643	23.1	4.05	1.20543	0.412252	1.11985	0.684833	0.551094	-1.50154	-1.55382	0.359333	-0.0720058	0.84202	1.05486	1.01616	0.288886	-1.0093	-1.34034	-1.09092	0.238634
gi300116314	GeneID:18519	Kat2b	0.307779	0.0498154	26.1	18.6	0.0379239	-0.354576	-0.379641	-0.412781	-0.365912	-0.363721	-0.403759	2.46882	-0.188425	-0.331228	-0.531817	-0.507066	-0.410486	-0.240844	-0.489358	0.0865721	2.42423
gi39930339;gi54607024	GeneID:30841	Kdm2b	0.307779	0.0498154	26.1	18.6	0.660913	-0.666251	-0.666251	-0.666251	-0.666251	-0.666251	0.268422	1.62636	1.43647	-0.708892	-0.708892	-0.708892	-0.708892	-0.708892	1.08885	0.849145	1.60646
gi157817372	GeneID:17190	Mbd1	0.441251	0.0837911	23.1	2.55	0.82189	-0.542688	2.19472	-0.185936	-0.709333	-0.709333	-0.709333	0.0803594	0.581541	0.0665143	0.922218	1.16625	-0.870096	-0.870096	-0.870096	-0.870096	1.3254
gi126517469	GeneID:17257	Mecp2	0.10871	0.00706223	20.1	7.05	0.770998	-0.668663	-0.103154	2.33298	0.326243	-0.672549	-0.585038	-0.307974	-0.321845	0.782382	0.480274	1.60482	-0.352515	-1.42905	-1.18199	-0.0344583	0.13054
gi121583906	GeneID:19014	Med1	0.455733	0.097422	23.1	7.05	0.739089	-0.187332	-0.26098	1.41852	1.60126	-1.19865	-0.81455	-0.458688	-0.0995804	-0.287472	0.000753254	0.738449	1.88153	0.0692365	-1.00638	-1.34602	-0.0500982
gi76253678	GeneID:68975	Med27	0.10871	0.00706223	26.1	4.05	0.900441	-0.163312	1.236	-0.130914	1.74582	-1.22797	-0.419128	-0.799255	-0.241241	-0.118294	-0.0576445	1.97848	0.939454	-0.8243	-0.217182	-0.931578	-0.768932
gi23346561	GeneID:98956	Nat10	0.131588	0.0108135	23.1	0	0.798077	-0.0396833	1.66476	-0.728102	-0.41188	-1.11675	-0.885319	0.342733	1.17423	0.663579	0.337713	-0.484363	-0.508049	-0.950736	-0.652863	-0.497089	2.09181
gi27734110	GeneID:268903	Nrip1	0.250532	0.0348464	23.1	2.55	0.693319	1.66516	1.31674	-0.825045	0.0778171	-0.825045	-0.825045	-0.662706	0.0781247	0.642507	1.41629	-1.06866	0.53634	-1.06866	-1.06866	-0.278101	0.888941
gi124486951	GeneID:66923	Pbrm1	0.0739632	0.00283368	23.1	2.55	0.919147	1.36441	1.63303	-0.615094	-0.00524564	-1.12454	-0.393058	-0.82012	-0.039375	0.752247	1.86962	0.0226891	-0.618498	-1.25456	-0.282244	-0.870056	0.380804
gi13384608	GeneID:13180	Pcbd1	0.250532	0.0348464	23.1	15.6	0.758163	-0.486767	-0.987905	0.0205395	-0.172344	-1.04268	2.12365	0.198216	0.347282	-0.74579	-1.13407	-0.791314	0.539487	-0.521084	1.90503	0.547411	0.20033
gi255522851	GeneID:72057	Phf10	0.0584366	0.00138676	23.1	2.55	0.727103	0.812026	1.94312	0.388125	-0.604379	-1.02545	-0.514414	-0.841429	-0.157598	2.33268	0.31259	-0.397482	-0.416069	-0.674534	-0.4686	-0.674534	-0.0140526
gi31543476	GeneID:18676	Phf2	0.0395573	0.000604012	23.1	2.55	1.01482	0.286253	2.0819	-0.109022	-0.066744	-1.1072	-0.888534	-0.614397	0.417745	1.04294	0.725242	0.541556	-0.137821	-1.14382	-1.10676	-1.0871	1.16576
gi19527168	GeneID:101739	Psip1	0.375508	0.0701602	20.1	7.05	0.646315	-0.56149	0.525282	-0.118889	2.1986	-0.642811	-0.950014	-0.493223	0.0425411	-0.241298	0.352538	1.16342	0.430048	-1.77533	-1.01469	0.0383389	1.04697
gi20532338	GeneID:72124	Seh1l	0.455733	0.097422	20.1	5.55	1.07397	0.342018	1.33676	0.769758	1.06686	-1.31556	-0.775608	-0.809353	-0.614879	1.84067	-0.966309	0.743209	-0.375814	-1.01274	-0.749564	-0.101413	0.621961
gi164420770	GeneID:20467	Sin3b	0.375508	0.0701602	26.1	17.1	0.834349	-0.638288	-0.638288	-0.638288	-0.638288	-0.638288	2.0861	0.541659	0.563682	-0.527849	-0.527849	-0.527849	-0.527849	-0.527849	-0.40483	2.15835	0.885725
gi229577278	GeneID:54380	Smarcal1	0.375508	0.0701602	26.1	5.55	0.434212	0.20433	-0.3137	-0.0295042	2.32235	-0.361959	-0.250177	-0.922588	-0.648754	-0.462038	-0.0675345	0.85483	1.46238	0.227423	-1.18077	0.612111	-1.44639
gi124249354	GeneID:20684	Sp100	0.0259466	0.000187288	26.1	21.6	0.887877	0.286722	0.0278338	-0.968926	-0.968926	-0.968926	0.307234	0.307154	1.97783	0.448393	0.153557	-0.785967	-0.785967	-0.785967	-0.318171	-0.118342	2.19246
gi20149314	GeneID:101206	Tada3	0.307779	0.0498154	20.1	7.05	0.74067	-0.7868	0.0331158	2.07328	0.799808	-0.7868	-0.7868	-0.107652	-0.438151	0.36669	0.185496	1.82354	0.179102	-1.21356	-1.21356	0.446113	-0.573827
gi124486596	GeneID:270627	Taf1	0.250532	0.0348464	23.1	4.05	1.06046	0.0434328	1.29975	1.60264	-0.043718	-1.09875	-0.851363	-0.896237	-0.055753	1.04246	1.51492	0.714336	-1.04662	-0.139325	-0.544852	-0.265924	-1.275
gi30794436	GeneID:68776	Taf11	0.250532	0.0348464	26.1	4.05	0.372553	-0.392619	2.2956	-0.2104	0.520116	-0.674199	-0.427619	-0.496899	-0.613979	-0.612856	1.06748	1.62446	-0.153501	0.102692	0.245041	-0.84689	-1.42642
gi227330588	GeneID:66464	Taf12	0.375508	0.0701602	23.1	21.6	0.393029	1.1474	-0.319102	0.605061	-1.09247	-1.09247	1.21779	-1.01951	0.553307	0.288761	-0.407954	-0.646611	-0.793253	-0.793253	-0.223934	0.364833	2.21141
gi124486849	GeneID:319944	Taf2	0.162595	0.0162505	26.1	4.05	0.906434	0.42852	0.999774	0.320121	0.600818	-0.717413	1.01296	-1.71935	-0.92543	0.167549	1.0894	0.8923	0.798132	0.176115	-0.43798	-0.831331	-1.85418
gi262231748	GeneID:209361	Taf3	0.375508	0.0701602	23.1	5.55	1.01207	-0.0162192	0.312075	0.388245	1.94826	-1.12271	-0.12663	-1.29277	-0.0902493	-0.141333	1.13108	0.935045	1.40655	-0.978828	-0.625789	-0.924629	-0.80209
gi110665722	GeneID:226182	Taf5	0.131588	0.0108135	26.1	4.05	0.977151	0.38796	1.77914	0.0404984	0.495158	-1.16437	-0.330317	-1.39231	0.184237	-0.358916	0.954473	0.379888	1.70853	-0.00298973	-0.789626	-0.453424	-1.43794
gi295317363;gi295317365	GeneID:225895	Taf6l	0.162595	0.0162505	23.1	4.05	0.975738	-0.00219361	1.50339	0.318717	1.02816	-1.07179	-1.07179	-1.07179	0.367287	0.307028	1.57281	0.208174	0.996463	-1.06227	-1.06227	-1.06227	0.102337
gi11528498	GeneID:63856	Taf8	0.307779	0.0498154	26.1	4.05	0.669081	-0.150183	1.01916	0.215869	0.70509	-0.763338	1.10114	-1.88123	-0.246506	-0.389988	0.888911	0.22874	1.9552	-0.30036	-1.1013	-0.812097	-0.469101
gi62821772	GeneID:108143	Taf9	0.375508	0.0701602	23.1	5.55	0.445831	-0.383221	2.40123	-0.259769	0.13922	-0.720282	-0.376787	-0.498393	-0.301998	-0.306684	0.247861	2.15547	-0.20666	-1.02603	-0.385854	-0.887056	0.408955
gi269784725	GeneID:407786	Taf9b	0.455733	0.097422	23.1	2.55	0.975135	0.36033	1.47302	0.343744	0.498581	-1.76033	-0.273104	-1.0118	0.369558	-0.279309	1.37806	1.55891	-0.632525	-1.30763	-0.497257	-0.435112	0.214863
gi33468969	GeneID:21372	Tbl1x	0.455733	0.097422	23.1	15.6	0.654292	-0.996664	0.0981365	-1.1449	1.08246	-0.610231	1.26027	1.02307	-0.712145	-0.742167	-0.122317	-1.13066	-0.460041	0.834956	1.52723	1.02382	-0.930818
gi30102935	GeneID:213773	Tbl3	0.0259466	0.000187288	23.1	0	0.520575	0.899943	1.97887	-0.717203	-0.720219	-0.805817	-0.662312	-0.262955	0.289687	1.66229	-0.285701	-0.487019	-0.625859	-0.809771	-0.587346	-0.403675	1.53708
gi20070404	GeneID:28035	Usp39	0.455733	0.097422	23.1	2.55	0.777691	-0.815739	2.20412	-0.22548	0.144853	-1.11078	-0.333458	-0.0902627	0.226741	0.193779	1.11028	1.22308	-0.477016	-1.31717	-0.556719	-1.07448	0.898258
gi241896997	GeneID:72515	Wdr43	0.0584366	0.0017359	23.1	2.55	0.869338	0.251783	2.17264	-0.598418	-0.550927	-0.799119	-0.794672	-0.182507	0.501224	1.33051	0.865371	-0.119743	-0.620717	-1.00884	-0.860485	-0.850735	1.26464
gi89337272	GeneID:66505	Zmynd11	0.131588	0.0108135	26.1	24.6	0.0585445	-0.524823	1.73156	-0.529601	-0.539765	-0.568196	-0.567319	-0.503822	1.50197	2.04227	0.0781337	-0.340564	-0.693444	-0.728375	-0.649643	-0.638753	0.93037
gi357576270	GeneID:228880	Zmynd8	0.0739632	0.00283368	26.1	24.6	0.241105	0.336746	1.59948	-0.0102286	-0.0543223	-2.07204	0.00177039	0.177174	0.021428	1.56096	1.00886	-0.0830733	-0.203317	-1.37076	-0.488844	-1.01491	0.59109

## Sheet: Rhythmic_DBP_p<0.1
GI	GeneID	Gene Symbol	BH.Q	ADJ.P	PER	LAG	AMP	ZT0_zscored_iBAQ	ZT3_zscored_iBAQ	ZT6_zscored_iBAQ	ZT9_zscored_iBAQ	ZT12_zscored_iBAQ	ZT15_zscored_iBAQ	ZT18_zscored_iBAQ	ZT21_zscored_iBAQ	ZT24_zscored_iBAQ	ZT27_zscored_iBAQ	ZT30_zscored_iBAQ	ZT33_zscored_iBAQ	ZT36_zscored_iBAQ	ZT39_zscored_iBAQ	ZT42_zscored_iBAQ	ZT45_zscored_iBAQ
gi262231796	GeneID:77044	Arid2	0.0259466	0.000187288	26.1	24.6	0.862647	0.80421	1.26243	0.933664	-0.364975	-1.74734	-0.7023	-0.401811	0.216128	2.16923	0.254606	0.464458	-0.537065	-0.778159	-0.793784	-0.694766	-0.0845175
gi31543307	GeneID:17936	Nab1	0.088994	0.00452135	23.1	18.6	0.973729	0.485268	-0.00439362	-0.837391	-0.837391	-0.595861	-0.164159	2.21614	-0.262216	1.14694	-0.723141	-1.13284	-1.13284	-0.568254	1.07435	1.00377	0.332019
gi188497644	GeneID:57753	Noc3l	0.455733	0.097422	23.1	0	0.613084	1.28696	1.77672	-0.654679	-0.654679	-0.654679	-0.654679	-0.654679	0.209712	1.17958	0.262782	-0.656439	-0.656439	-0.656439	-0.656439	-0.656439	1.83983
gi257196177	GeneID:269401	Znf512b	0.162595	0.0162505	23.1	4.05	0.878973	-0.103395	1.5572	-0.211258	1.58692	-0.707368	-0.707368	-0.707368	-0.707368	0.485941	1.99868	0.677107	-0.133269	-0.757115	-0.757115	-0.757115	-0.757115
gi33468953	GeneID:30946	Abt1	0.0511989	0.00103762	26.1	24.6	0.831358	2.00003	0.763121	-0.629903	0.337425	-0.913084	-0.913084	-0.448225	-0.196285	2.05851	0.346941	-0.362179	-0.33329	-0.848049	-0.848049	-0.700287	0.686406
gi189181668	GeneID:56456	Actl6a	0.162595	0.0162505	23.1	5.55	1.184	-0.419647	0.856163	0.640733	1.58034	-1.25559	-0.734881	-0.983093	0.315969	0.597034	0.997121	1.30487	0.727305	-0.933679	-1.14943	-0.641336	-0.901888
gi11230802	GeneID:60595	Actn4	0.131588	0.0108135	23.1	2.55	0.732063	-0.074697	1.74974	-0.141632	0.601461	-1.10757	-1.43365	-0.10211	0.508451	1.91057	0.548151	-0.539582	-0.485349	-1.06606	-0.488935	-0.694269	0.815472
gi158508460	GeneID:226747	Ahctf1	0.199147	0.023995	23.1	2.55	0.877338	-0.753625	1.61609	-0.022036	1.14537	-1.18347	-1.00001	-0.11068	0.308369	0.882657	1.13817	0.206638	-0.589153	-1.36623	-1.03899	-0.421381	1.18829
gi6753086	GeneID:11792	Apex1	0.088994	0.00452135	20.1	5.55	0.570613	-0.537111	2.21123	0.369419	-0.159461	0.26491	-0.8291	-0.785364	-0.534519	0.634534	0.0216043	0.0942419	-0.301322	-1.10945	-1.06335	-0.289209	2.01295
gi124249109	GeneID:93760	Arid1a	0.162595	0.0162505	26.1	0	0.891215	0.722349	1.97093	-0.773544	-0.0591918	-0.919108	-0.572978	-0.796935	0.428474	0.697264	0.0245891	0.275521	1.69995	-0.365631	-1.25069	-1.33589	0.254885
gi83627702	GeneID:11863	Arnt	0.375508	0.0701602	23.1	4.05	0.774979	-0.392977	0.636905	1.90414	0.218822	-1.17211	-1.03477	-0.473005	0.312996	0.194837	-0.15519	2.02549	-0.294901	-0.628174	-1.18381	-0.668878	0.710624
gi6680732	GeneID:11865	Arntl	0.199147	0.023995	23.1	5.55	0.891386	-0.747218	0.457699	0.66414	2.0259	-0.884165	-0.809245	-0.362959	-0.344156	-0.568384	0.576759	2.10105	0.422097	-0.685894	-0.819553	-0.71697	-0.309106
gi22122557	GeneID:223922	Atf7	0.088994	0.00452135	20.1	4.05	1.28454	0.835066	-0.556719	1.50435	0.682438	-1.27824	-0.981549	-0.67079	0.465452	1.32499	0.960048	-0.834761	-0.88151	-1.29494	-0.0659866	-0.25732	1.04947
gi158534069	GeneID:53325	Banp	0.199147	0.023995	23.1	4.05	0.973042	-0.977051	1.28804	1.42031	0.148364	-1.28155	-0.576329	-0.44233	0.42055	0.136446	1.91266	0.995392	-0.160333	-1.06966	-0.731071	-0.684952	-0.398482
gi6755680	GeneID:20893	Bhlhe40	0.0395573	0.000604012	23.1	15.6	0.878942	-0.625541	-0.881356	-0.85319	0.360627	0.144507	2.20166	-0.0223423	-0.32437	-0.575846	-1.21694	-0.847298	0.358487	1.23377	1.54271	0.150305	-0.645192
gi6755234	GeneID:26992	Brd7	0.307779	0.0498154	23.1	2.55	0.784419	-0.190504	2.08992	-0.345753	0.481765	-1.15464	-0.664436	-0.580531	0.36418	0.299706	0.559364	0.456144	-0.0923428	-1.02214	-0.974254	-1.04285	1.81637
gi6753404	GeneID:12608	Cebpb	0.375508	0.0701602	26.1	20.1	0.36036	-0.692448	-0.569776	-0.49978	-0.357043	-0.780897	-0.290258	1.46119	1.72902	0.204125	-1.10074	-0.382334	-0.705175	-1.10121	1.00155	0.443372	1.6404
gi239985588	GeneID:12648	Chd1	0.0511989	0.00103762	23.1	2.55	0.880907	0.0736214	2.06483	0.799752	-0.574732	-1.11139	-0.369717	-0.441298	-0.441062	1.73003	0.941246	-0.226142	0.167332	-1.16585	-1.0504	-0.698536	0.302316
gi189458810	GeneID:244059	Chd2	0.0341833	0.000341643	23.1	2.55	1.08065	0.219038	1.9348	0.338241	-0.62689	-0.527381	-1.24675	-0.702994	0.611929	1.4121	0.889139	0.504335	-0.448924	-1.02718	-1.05765	-1.01593	0.744103
gi7106459	GeneID:12753	Clock	0.375508	0.0701602	20.1	8.55	0.840507	-0.9821	0.597477	0.941264	1.78613	-0.995946	-0.390718	-0.460575	-0.495534	-0.659302	0.606503	1.71529	1.07286	-0.907908	-0.806628	-0.743064	-0.277749
gi21703728	GeneID:208677	Creb3l3	0.162595	0.0162505	23.1	2.55	0.423296	-0.480054	1.78123	-0.135582	-0.63973	-0.63973	-0.63973	-0.63973	1.39332	0.0877651	2.40912	-0.37115	-0.510865	-0.510865	-0.510865	-0.510865	-0.0822699
gi164519087	GeneID:12953	Cry2	0.162595	0.0162505	26.1	15.6	0.984513	-0.883945	-0.883945	-0.883945	0.573097	-0.883945	0.855771	1.59854	0.508367	-0.765418	-0.765418	-0.765418	-0.368755	-0.765418	1.21556	1.65064	0.564221
gi260166642	GeneID:12387	Ctnnb1	0.0739632	0.00283368	23.1	0	0.894261	1.65915	0.729242	-0.702279	-0.203847	-1.11996	-1.21236	0.643248	0.206808	2.17421	-0.100156	-0.397241	-0.777632	-0.584338	-0.899001	-0.00791771	0.592077
gi170650717	GeneID:13170	Dbp	0.131588	0.00893784	26.1	11.55	0.59094	-0.61111	-0.61111	-0.61111	0.655613	2.16097	0.224606	-0.59675	-0.61111	-0.55409	-0.55409	-0.502076	-0.259322	2.24794	0.675644	-0.499914	-0.55409
gi29150251	GeneID:107986	Ddb2	0.250532	0.0348464	23.1	11.55	0.742077	-0.412077	-0.955126	0.0193357	0.00189722	2.30291	0.131291	-0.593064	-0.495168	-1.40419	-0.665867	0.459999	0.550679	-0.0350612	1.92467	-0.31565	-0.514589
gi190684683	GeneID:21945	Dedd	0.088994	0.00452135	23.1	2.55	0.872686	0.610817	2.14966	0.197567	-0.761642	-0.761642	-0.761642	-0.338837	-0.334276	0.540496	-0.00866034	2.18735	-0.776498	-0.776498	-0.776498	-0.333577	-0.0561181
gi253795498	GeneID:110052	Dek	0.307779	0.0498154	26.1	24.6	0.907651	0.59775	0.581594	-0.540747	0.120948	-1.72002	-0.840679	0.304712	1.49644	0.141353	0.136387	0.824781	0.164597	-1.5865	-0.646302	-0.711544	1.67723
gi240848573	GeneID:72162	Dhx36	0.307779	0.0498154	20.1	14.1	0.800931	-0.00250986	-1.34905	-1.60078	0.525867	0.896158	1.13773	0.484771	-0.0921924	-0.715901	0.653018	-0.980455	1.67364	0.963018	-0.675583	0.0379983	-0.955735
gi150456419	GeneID:13211	Dhx9	0.0739632	0.00283368	23.1	0	0.949229	1.62998	-0.347503	0.178728	-0.575663	-1.41502	-0.891629	0.871821	0.549286	1.58341	-0.0708019	0.590392	-0.805046	-1.41141	-0.902007	0.216302	0.799157
gi300192993	GeneID:13418	Dnajc1	0.375508	0.0701602	26.1	24.6	1.01535	0.74445	1.78964	-0.691465	-0.691465	-0.691465	-0.691465	-0.691465	0.923235	1.97604	1.04778	-0.629604	-0.629604	-0.629604	-0.629604	-0.629604	0.124201
gi313661497	GeneID:13433	Dnmt1	0.375508	0.0701602	26.1	23.1	0.713082	1.27567	0.338438	-0.670013	-0.670013	-0.670013	-0.670013	-0.670013	1.73596	0.992506	1.55556	-0.714106	-0.714106	-0.714106	-0.714106	-0.714106	1.02246
gi27754097	GeneID:13486	Dr1	0.375508	0.0701602	23.1	0	0.475228	1.41005	-0.364173	1.62224	-0.298431	-1.04215	-0.304032	-0.989303	-0.03421	0.528764	1.24046	-0.697582	-0.998104	-1.47369	0.33377	-0.117605	1.18399
gi12963705	GeneID:69257	Elf2	0.199147	0.023995	23.1	5.55	0.957124	0.203391	0.165338	0.744606	1.46583	-1.62134	-0.417079	-1.07016	0.529413	-0.126314	0.553255	1.71318	0.919347	-0.164397	-1.17865	-0.793094	-0.923326
gi157909833	GeneID:13713	Elk3	0.375508	0.0701602	20.1	5.55	0.825487	0.486237	-0.00132118	1.44716	1.04262	-1.48288	-0.133808	-1.14982	-0.208185	0.726477	-0.316427	0.950268	-1.04488	-1.16874	-0.499189	-0.284891	1.63738
gi6679807	GeneID:14247	Fli1	0.0739632	0.00283368	20.1	5.55	1.07237	0.154581	0.720751	0.608166	1.67114	-1.16212	-0.851213	-1.10342	-0.0378826	0.517133	0.992072	-0.104798	-0.565966	-1.23749	-0.849637	-0.467487	1.71617
gi16716509;gi309243073	GeneID:108655	Foxp1	0.0341833	0.000341643	26.1	2.55	1.20355	0.361517	1.04653	0.684196	1.21186	-0.703337	-1.29275	-1.29275	-0.0152675	0.345141	0.424998	2.04881	0.220788	-0.622603	-0.946399	-0.946399	-0.524332
gi46877060	GeneID:114142	Foxp2	0.162595	0.0162505	23.1	5.55	1.03333	0.11707	0.454489	-0.225995	2.2437	-0.686454	-0.686454	-0.686454	-0.529905	-0.0401106	1.26046	0.978878	1.19374	-0.959429	-0.959429	-0.959429	-0.514684
gi20982845	GeneID:233908	Fus	0.250532	0.0348464	26.1	8.55	0.639424	-0.399637	0.40319	1.07205	1.2551	-1.22117	0.338827	0.0814995	-1.52986	-0.965947	0.250121	0.604945	1.0059	-1.18064	0.926982	0.720399	-1.36177
gi161086973	GeneID:67210	Gatad1	0.10871	0.00579179	23.1	2.55	1.08069	1.55583	0.487222	0.0557016	0.0418399	-1.29766	-1.29766	-0.430649	0.885362	0.294607	0.591224	1.17909	-0.706146	-1.2565	-0.772267	-0.731566	1.40156
gi21314854	GeneID:229542	Gatad2b	0.441251	0.0837911	23.1	0	0.603469	1.2926	-0.102924	-0.998442	-0.476396	-0.998442	-0.0617213	-0.373547	1.71887	-0.525742	0.806432	-0.0566188	-0.517727	-1.2608	-0.322299	-0.145007	2.02176
gi46402235	GeneID:233863	Gtf3c1	0.0584366	0.0017359	23.1	2.55	0.811724	0.845874	2.06877	-0.722462	-0.398016	-0.543164	-0.668473	-0.745563	0.163038	1.85265	1.07285	-0.189585	-0.192196	-0.866217	-1.12511	-0.572025	0.0196267
gi85861229	GeneID:71752	Gtf3c2	0.0584366	0.0017359	23.1	2.55	1.05398	1.13832	1.48545	-0.467676	0.127234	-1.20032	-1.08075	-0.572958	0.570698	0.496645	1.03297	0.283711	-0.415952	-1.22207	-1.09147	-0.62089	1.53705
gi260436918	GeneID:269252	Gtf3c4	0.162595	0.0162505	26.1	24.6	0.669649	1.60429	1.5301	-0.539584	-0.466699	-0.84184	-0.321651	-0.868765	-0.0958475	1.84858	0.083138	0.130354	-0.325723	-1.15718	-0.691938	-0.845982	0.958751
gi22507323	GeneID:70239	Gtf3c5	0.455733	0.097422	23.1	20.1	0.120724	-0.338602	-0.401764	-0.401764	-0.401764	-0.401764	-0.401764	2.46272	-0.115296	-0.231035	-0.479765	-0.479765	-0.479765	-0.479765	-0.479765	2.39606	0.233803
gi31560697	GeneID:14958	H1f0	0.10871	0.00706223	23.1	2.55	1.04973	0.711121	1.48726	0.815662	0.463234	-0.942614	-0.672831	-1.33591	-0.525919	1.19831	0.969909	-0.584325	-0.655646	-1.08416	-0.393329	-0.814209	1.36345
gi188497724	GeneID:15191	Hdgf	0.199147	0.023995	26.1	24.6	1.22052	0.878205	1.05664	-0.638695	-0.472946	-1.29446	0.481831	-1.13949	1.12891	0.169203	1.99553	0.0533811	-0.295879	-1.06488	-0.832658	-0.744215	0.719521
gi6680219	GeneID:15242	Hhex	0.307779	0.0498154	23.1	0	0.703606	1.66197	0.765015	-0.390546	-1.01779	-0.58388	0.133237	-1.26996	0.701949	1.70305	0.594765	-0.380229	-1.11957	-0.59499	-0.190079	-0.995829	0.982885
gi21426893	GeneID:56702	Hist1h1b	0.131588	0.0108135	23.1	2.55	0.585572	0.245334	2.27192	-0.407839	-0.101788	-1.10488	-0.360485	-0.0433222	-0.498936	1.05182	0.295239	0.20576	-0.508504	-1.13281	-0.571908	-1.02575	1.68615
gi13430890	GeneID:50709	Hist1h1e	0.10871	0.00706223	23.1	8.55	0.691289	-0.90604	-0.202072	1.14398	0.863391	0.997793	0.437631	-0.874376	-1.4603	-0.268898	-0.627542	2.00301	0.339299	-0.282621	0.725123	-1.03925	-0.84912
gi30061327	GeneID:319168	Hist1h2ah	0.455733	0.097422	26.1	5.55	0.470882	-0.872383	1.13232	1.59108	0.237403	-0.476992	-0.998267	0.385106	-0.998267	-0.798294	-0.206716	2.16038	0.521931	-0.266784	-0.798294	0.186071	-0.798294
gi67763824	GeneID:20585	Hltf	0.307779	0.0498154	26.1	13.05	0.716583	-0.980299	-0.846722	-0.0762915	2.15791	-0.383989	0.222756	0.431979	-0.525347	-0.935756	-0.985301	-0.890988	1.214	0.745015	0.177586	1.35536	-0.67992
gi15022805	GeneID:66867	Hmg20a	0.162595	0.0162505	23.1	2.55	0.837702	-0.161456	1.56092	0.514888	0.138691	-1.7727	-0.898658	0.072634	0.545684	0.726493	0.600262	-0.568742	0.253343	-1.52286	-0.775522	-0.350342	1.63737
gi253683481	GeneID:15353	Hmg20b	0.307779	0.0498154	23.1	0	0.323508	0.175273	0.322445	1.04642	-0.0893175	-2.0218	0.267997	-0.733156	1.03214	1.44244	-0.0109814	-0.0395977	-1.1945	-1.4343	0.706202	-0.364744	0.895474
gi133778915	GeneID:50887	Hmgn5	0.011151	2.48e-05	26.1	0	1.11357	1.30416	1.01979	-0.853995	-0.546957	-1.08973	-1.08781	0.436258	0.818272	0.739982	1.72515	0.641096	0.0850253	-0.86049	-1.35403	-0.54834	-0.428392
gi171846285	GeneID:15441	Hp1bp3	0.0584366	0.0017359	23.1	2.55	1.04721	0.0170871	1.7496	0.679436	-0.762517	-0.942245	-1.34905	0.343448	0.264239	0.744051	0.535053	0.660684	-0.76409	-0.979305	-0.839504	-0.956954	1.60006
gi33859480	GeneID:15499	Hsf1	0.198581	0.0201227	26.1	20.1	0.105407	-0.245985	-0.2967	-0.343556	-0.474046	-0.487711	-0.255477	2.46476	-0.361286	0.971206	-0.265222	-0.888284	-0.910853	-0.910853	-0.462971	1.60814	0.85884
gi31982556	GeneID:226695	Ifi205	0.298972	0.0423309	23.1	2.55	0.435552	1.41191	1.75125	-0.0510945	-0.622415	-0.622415	-0.622415	-0.622415	-0.622415	1.30053	1.89823	-0.533127	-0.533127	-0.533127	-0.533127	-0.533127	-0.533127
gi13385872	GeneID:67781	Ilf2	0.250532	0.0348464	23.1	0	1.09696	0.771797	1.54838	-0.708651	-0.708651	-0.708651	-0.708651	-0.708651	1.22308	1.09383	0.842679	-0.889937	-0.889937	-0.889937	-0.889937	0.260245	1.36299
gi62234443	GeneID:68142	Ino80	0.0341833	0.000341643	23.1	4.05	0.994138	-0.0844408	2.03763	0.0468835	0.614436	-1.20199	-0.860714	-0.524248	-0.0275499	0.553379	1.59388	0.666337	-0.19903	-1.3537	-1.21202	-0.452802	0.403949
gi300116314	GeneID:18519	Kat2b	0.307779	0.0498154	26.1	18.6	0.0379239	-0.354576	-0.379641	-0.412781	-0.365912	-0.363721	-0.403759	2.46882	-0.188425	-0.331228	-0.531817	-0.507066	-0.410486	-0.240844	-0.489358	0.0865721	2.42423
gi39930339;gi54607024	GeneID:30841	Kdm2b	0.307779	0.0498154	26.1	18.6	0.660913	-0.666251	-0.666251	-0.666251	-0.666251	-0.666251	0.268422	1.62636	1.43647	-0.708892	-0.708892	-0.708892	-0.708892	-0.708892	1.08885	0.849145	1.60646
gi26024345	GeneID:212391	Lcor	0.131588	0.00893784	23.1	2.55	0.825485	0.288088	2.119	-0.192743	0.0352668	-0.961301	-1.10462	-0.428957	0.245272	0.334367	0.160945	0.847775	-0.861804	-1.23288	-1.23288	0.549608	1.43486
gi116089322	GeneID:74142	Lonp1	0.088994	0.00452135	23.1	8.55	0.535665	0.522728	-0.439841	-0.291177	2.2939	-0.320754	-0.414246	-0.675304	-0.675304	0.422732	-0.346527	1.19919	1.50237	0.0822415	-0.526917	-1.16654	-1.16654
gi6754610	GeneID:17134	Mafg	0.250532	0.0348464	23.1	0	0.332805	2.15646	-0.307288	0.152682	-0.494375	-1.08027	0.21616	-0.854059	0.210693	0.161296	0.212757	-0.579756	-0.720632	-0.743027	-0.364146	-0.271854	2.30536
gi157817372	GeneID:17190	Mbd1	0.441251	0.0837911	23.1	2.55	0.82189	-0.542688	2.19472	-0.185936	-0.709333	-0.709333	-0.709333	0.0803594	0.581541	0.0665143	0.922218	1.16625	-0.870096	-0.870096	-0.870096	-0.870096	1.3254
gi126517469	GeneID:17257	Mecp2	0.10871	0.00706223	20.1	7.05	0.770998	-0.668663	-0.103154	2.33298	0.326243	-0.672549	-0.585038	-0.307974	-0.321845	0.782382	0.480274	1.60482	-0.352515	-1.42905	-1.18199	-0.0344583	0.13054
gi121583906	GeneID:19014	Med1	0.455733	0.097422	23.1	7.05	0.739089	-0.187332	-0.26098	1.41852	1.60126	-1.19865	-0.81455	-0.458688	-0.0995804	-0.287472	0.000753254	0.738449	1.88153	0.0692365	-1.00638	-1.34602	-0.0500982
gi13384624;gi281485603	GeneID:17260	Mef2c	0.455733	0.097422	23.1	21.6	0.49246	0.0336201	0.0723619	-0.0624069	-0.559962	-1.48285	1.2979	-0.777793	1.47913	-0.241298	-0.110146	-0.571779	-0.854842	-1.11207	0.351207	0.466713	2.07222
gi6678878	GeneID:17314	Mgmt	0.375508	0.0701602	26.1	0	1.16922	1.36913	1.33212	-0.778697	-0.435255	-0.907805	-0.633377	-0.788042	0.841928	-0.0868303	1.18589	0.737893	0.756471	-1.52981	0.193571	-1.43524	0.178052
gi188497661	GeneID:208104	Mlxip	0.250532	0.0348464	23.1	2.55	0.503704	0.236697	-0.153315	2.35814	-0.526747	-0.643392	-0.482943	-0.643392	-0.145049	2.05566	0.435664	-0.498397	-0.615126	-0.716533	-0.654025	-0.716533	0.709288
gi34328263	GeneID:58805	Mlxipl	0.307779	0.0498154	23.1	2.55	0.998276	1.14932	1.19968	0.292581	-0.538926	-1.07168	0.774469	-1.39551	-0.409937	1.23115	1.72058	0.188382	-0.787283	-0.773911	-0.128559	-1.04246	-0.407898
gi51491880	GeneID:23942	Mta2	0.250532	0.0348464	20.1	5.55	0.763552	-0.244697	0.305553	-0.19452	0.93087	-0.552001	-1.07329	-1.0252	1.85329	-0.473578	0.460315	-0.105442	-0.39285	-1.42825	-0.421352	0.345885	2.01527
gi187960057	GeneID:17119	Mxd1	0.250532	0.0348464	26.1	2.55	1.34468	0.819775	0.565917	0.743148	1.10413	-1.17604	-1.17604	-1.17604	0.295155	0.0773801	0.148319	1.97291	0.502584	-0.964397	-0.964397	-0.964397	0.192
gi31982724	GeneID:18432	Mybbp1a	0.0739632	0.00283368	23.1	2.55	0.852251	0.496766	1.49728	-0.197884	0.835174	-1.36963	-1.23787	-0.439824	0.415986	1.4217	0.35694	-0.0493439	-0.714819	-1.21196	-0.782959	-0.451975	1.43241
gi84875537	GeneID:17975	Ncl	0.011151	2.48e-05	26.1	23.1	1.16048	0.45295	1.30592	-0.289833	-0.922356	-1.23364	-0.969988	0.42897	1.22798	1.48645	0.694962	0.322325	-0.866355	-1.33054	-1.09694	0.105843	0.684254
gi255759923	GeneID:18018	Nfatc1	0.455733	0.097422	23.1	2.55	0.760075	-0.871903	1.85	0.398438	0.0374253	-0.836185	-1.30075	0.313257	0.409717	-0.452224	1.7233	1.0637	-0.109496	-1.49479	-0.666578	-0.0593922	-0.00452865
gi113199769	GeneID:18021	Nfatc3	0.016574	5.06e-05	23.1	2.55	0.922709	-0.371668	2.15985	0.586171	-0.383594	-0.834324	-0.81434	-0.550779	0.208678	1.16233	1.07523	0.278601	-0.303876	-1.61786	-0.771936	-0.650772	0.828287
gi6754836	GeneID:18027	Nfia	0.375508	0.0701602	20.1	14.1	1.31258	-1.3256	-1.22158	0.382181	0.713225	0.461068	0.906301	1.05666	-0.972256	-1.31783	-1.02239	1.27912	0.496645	0.900541	0.285979	0.479221	-1.10129
gi6679042	GeneID:18029	Nfic	0.088994	0.00452135	26.1	23.1	1.08681	0.566353	1.22407	-0.852439	-0.949267	-0.759808	-0.665968	-0.147421	1.58448	0.848604	2.03072	-0.517841	-0.897379	-0.433156	-0.665362	-0.621801	0.256219
gi8393832	GeneID:18030	Nfil3	0.250532	0.0348464	26.1	24.6	0.221845	-0.39065	0.189124	-0.241252	-0.470694	-0.534914	-0.51068	-0.446295	2.40536	2.04397	0.323952	0.811199	-0.663551	-0.748826	-0.622147	-0.661918	-0.482674
gi117606364	GeneID:18033	Nfkb1	0.375508	0.0701602	23.1	4.05	1.08886	0.434483	0.163877	0.156783	1.95865	-0.990781	-1.20616	-0.6788	0.161951	1.11379	0.870195	0.682537	0.615995	-1.40119	-1.02726	-1.04896	0.194904
gi40254249	GeneID:235134	Nfrkb	0.10871	0.00706223	23.1	4.05	1.00227	0.085023	1.64197	0.654558	0.472876	-1.37369	0.0400102	-1.30796	-0.212789	0.600594	1.7942	0.488328	0.504178	-0.818778	-0.740778	-1.05175	-0.775988
gi161621277	GeneID:18143	Npas2	0.131588	0.0108135	20.1	10.05	0.697092	-1.17492	1.03022	0.835055	1.45639	-0.740952	-0.327378	-0.0381323	-1.04028	-0.86247	0.666755	1.94972	0.261059	-0.183734	-1.03196	-0.911465	0.112102
gi110625908	GeneID:217166	Nr1d1	0.10871	0.00706223	23.1	10.05	0.512593	-0.543323	-0.543323	-0.483045	1.89288	1.30677	-0.543323	-0.543323	-0.543323	-0.605641	-0.605641	0.0569554	2.09742	0.873833	-0.605641	-0.605641	-0.605641
gi6678507	GeneID:22260	Nr1h2	0.455733	0.097422	23.1	2.55	0.914965	-0.976035	2.04496	-0.345421	-0.202593	-0.554705	-0.57749	-0.356594	0.967881	0.409205	1.44794	1.26144	-0.0628079	-0.93676	-0.890448	-1.21251	-0.0160603
gi171846245	GeneID:22025	Nr2c1	0.455733	0.097422	23.1	5.55	0.356816	-1.16874	0.162404	1.22956	-0.15435	1.69253	-0.808773	-0.699373	-0.253251	-0.658966	0.247192	2.32949	-0.299987	-0.577606	-0.318024	-0.743584	0.0214858
gi27734110	GeneID:268903	Nrip1	0.250532	0.0348464	23.1	2.55	0.693319	1.66516	1.31674	-0.825045	0.0778171	-0.825045	-0.825045	-0.662706	0.0781247	0.642507	1.41629	-1.06866	0.53634	-1.06866	-1.06866	-0.278101	0.888941
gi6680241	GeneID:15379	Onecut1	0.455733	0.097422	26.1	18.6	0.797232	-0.698431	-0.849338	-0.849338	1.55866	-0.849338	0.278118	0.0537906	1.35588	-0.194208	-0.756121	-0.756121	-0.418819	-0.756121	0.108018	0.607502	2.16587
gi124486951	GeneID:66923	Pbrm1	0.0739632	0.00283368	23.1	2.55	0.919147	1.36441	1.63303	-0.615094	-0.00524564	-1.12454	-0.393058	-0.82012	-0.039375	0.752247	1.86962	0.0226891	-0.618498	-1.25456	-0.282244	-0.870056	0.380804
gi7949105	GeneID:18516	Pbx3	0.250532	0.0348464	26.1	24.6	0.563301	0.585776	0.256782	1.66754	-0.577056	-1.51393	-1.00638	0.293083	0.294182	0.740458	1.48616	-0.0641419	0.763342	-1.77537	-0.466276	-0.504655	-0.179522
gi6754994	GeneID:23983	Pcbp1	0.307779	0.0498154	20.1	15.6	0.630406	-0.371615	-0.201342	-1.58666	1.04961	-0.733547	1.27587	0.945326	-0.377645	-0.655306	-1.40275	-0.184174	0.0709521	1.31838	0.447653	1.33029	-0.925054
gi251823978	GeneID:18563	Pcx	0.307779	0.0498154	20.1	14.1	0.557676	-0.122862	-0.472935	-0.521911	-0.342847	2.44856	-0.174499	-0.321557	-0.491948	-0.828479	-0.205471	0.66581	0.526464	1.68206	-0.102829	-0.0937053	-1.64385
gi66955886	GeneID:100710	Pds5b	0.162595	0.0162505	20.1	7.05	0.380918	-0.276391	-0.154095	0.0281584	2.4066	-0.642042	-0.642282	-0.468223	-0.251725	0.116974	0.0820808	0.52315	0.778632	-1.73184	-0.86936	-0.382326	1.48269
gi160333282;gi160333286	GeneID:18854	Pml	0.250532	0.0348464	26.1	0	0.773205	1.95061	0.912441	0.434056	-0.659421	-0.659421	-0.659421	-0.659421	-0.659421	1.32499	1.08517	1.20523	-0.723079	-0.723079	-0.723079	-0.723079	-0.723079
gi29336059	GeneID:20021	Polr2c	0.367476	0.0599878	23.1	0	0.157675	2.06155	0.947542	-0.60845	-0.60845	-0.60845	-0.60845	-0.60845	0.0331562	2.22327	-0.496957	-0.496957	-0.496957	-0.496957	-0.496957	-0.496957	0.75848
gi33859590	GeneID:19015	Ppard	0.011151	1.82e-05	23.1	2.55	0.697995	-0.0789525	2.34939	0.170518	-0.374556	-0.70623	-0.70623	-0.543083	-0.110859	0.280884	1.8497	1.10137	-0.435066	-0.918722	-0.812479	-0.645581	-0.420102
gi295789156	GeneID:70673	Prdm16	0.375508	0.0701602	26.1	21.6	0.797182	0.876273	-0.709079	-0.747553	-0.747553	-0.747553	0.360596	-0.249911	1.96478	2.21599	0.264737	-0.64459	-0.64459	-0.64459	0.481151	-0.434089	-0.594022
gi70909354	GeneID:18933	Prrx1	0.199147	0.023995	20.1	5.55	0.584906	-0.269629	-0.201566	2.23559	0.557553	-0.776324	-0.776324	-0.580452	-0.188847	0.167364	0.060579	0.279849	-0.407385	-1.00539	-1.00539	2.1547	-0.244331
gi19527168	GeneID:101739	Psip1	0.375508	0.0701602	20.1	7.05	0.646315	-0.56149	0.525282	-0.118889	2.1986	-0.642811	-0.950014	-0.493223	0.0425411	-0.241298	0.352538	1.16342	0.430048	-1.77533	-1.01469	0.0383389	1.04697
gi6679573	GeneID:19290	Pura	0.10871	0.00706223	20.1	12.6	1.00896	-1.00921	-1.77748	0.585129	0.660286	0.834895	1.11339	-0.313505	-0.0934995	-0.70146	-0.777938	0.722548	1.92854	0.379623	-0.33025	-0.0348892	-1.18618
gi188528630	GeneID:19645	Rb1	0.455733	0.097422	20.1	5.55	0.98903	-0.864836	0.0689033	1.8958	0.0751529	-1.1155	-0.966914	0.285379	0.622013	-0.606349	1.84765	0.434886	-0.783621	-0.963814	-0.754439	-0.123972	0.949656
gi355390287	GeneID:19656	Rbmxl1	0.162595	0.0162505	26.1	13.05	1.00491	-1.53681	-0.932295	-0.518847	0.613406	1.44133	-0.204673	0.991337	0.146554	-0.15527	-1.32057	-0.230495	-0.494716	0.0798694	2.09985	0.519656	-0.498323
gi124286785	GeneID:19664	Rbpj	0.375508	0.0701602	23.1	2.55	0.786873	-0.629167	1.83626	0.849142	-0.971185	-0.781938	-0.886061	0.319835	0.263113	1.75139	0.105255	-0.07004	0.0546065	-1.61141	-0.915173	-0.0070527	0.692426
gi19527092	GeneID:100088	Rcc1	0.0511989	0.00103762	23.1	2.55	0.856366	0.286872	2.31986	-0.240758	-0.425399	-0.592625	-0.910962	-0.117299	-0.319691	1.06735	1.03342	0.737957	-0.00130456	-1.40297	-1.0639	-0.919908	0.549359
gi326368226	GeneID:19691	Recql	0.199147	0.023995	23.1	11.55	0.702361	-0.555522	-1.10824	-0.109622	2.10944	0.0836144	0.0703562	0.41432	-0.904345	-1.51604	-0.36999	0.269502	0.637851	1.4878	-0.0868943	0.730964	-1.15319
gi239916007	GeneID:19724	Rfx1	0.455733	0.097422	26.1	0	0.811403	0.101323	1.62607	-0.0219101	0.520724	-1.63243	-1.11858	0.161833	0.362971	0.221386	0.868748	1.50253	0.343656	-1.29326	-1.22946	-0.731652	0.318047
gi261878533	GeneID:19726	Rfx3	0.0395573	0.000604012	23.1	2.55	1.2144	0.731	0.876068	1.5006	-0.413002	-1.43487	-1.02192	-0.387537	0.149671	0.277378	1.55367	0.813117	0.0182287	-1.58033	-0.462508	-0.996948	0.377388
gi88703055	GeneID:319758	Rfx7	0.10871	0.00706223	23.1	21.6	0.922027	0.909512	1.68502	-1.00749	-1.00749	-1.00749	-0.245432	0.363521	0.309854	-0.235436	0.438412	-0.777238	-0.777238	-0.777238	-0.530075	0.57959	2.07922
gi70980523	GeneID:19727	Rfxank	0.131588	0.0108135	23.1	7.05	1.03038	-0.708477	1.41849	0.728241	1.39566	-0.708477	-0.708477	-0.708477	-0.708477	-0.728929	0.700497	1.76284	0.992357	-0.539978	-0.728929	-0.728929	-0.728929
gi7305439	GeneID:19883	Rora	0.131588	0.0108135	26.1	24.6	0.643103	-0.39979	0.838265	-0.356021	-0.730462	-0.730462	-0.730462	0.00895248	2.09998	0.272689	1.27039	1.60272	-0.905995	-0.905995	-0.905995	-0.521345	0.0935295
gi18390321	GeneID:68275	Rpa1	0.0584366	0.0017359	23.1	14.1	1.01328	-0.763011	-1.25545	-0.161912	0.416941	0.548459	1.87074	0.231622	-0.887394	-1.41158	-0.468152	0.0657104	-0.236248	1.33328	0.493964	1.26945	-1.04643
gi13489062;gi327315360	GeneID:20182	Rxrb	0.455733	0.097422	20.1	8.55	0.998565	-0.694987	1.00433	0.723273	1.74733	-0.694987	-0.694987	-0.694987	-0.694987	-0.688911	1.735	1.13362	0.575946	-0.688911	-0.688911	-0.688911	-0.688911
gi349732163	GeneID:50524	Sall2	0.441251	0.0837911	0	0	0	-0.353553	-0.353553	-0.353553	2.47487	-0.353553	-0.353553	-0.353553	-0.353553	-0.786297	-0.786297	0.599619	-0.307889	1.39933	1.45413	-0.786297	-0.786297
gi40254124	GeneID:93762	Smarca5	0.0259466	0.000187288	26.1	24.6	0.922709	0.97378	1.33946	0.112224	0.0249865	-1.85603	-0.339446	-0.698369	0.443387	1.45166	1.12159	0.653356	-0.688933	-1.14546	-0.832339	-0.814544	0.25467
gi112421097	GeneID:20588	Smarcc1	0.131588	0.0108135	23.1	0	0.407044	2.2925	0.389695	-0.183003	-0.663615	-0.663615	-0.487342	-0.663615	-0.0210057	2.05635	0.0141334	0.11997	-0.94305	-0.562759	-0.431177	-0.94305	0.689577
gi37718972	GeneID:68094	Smarcc2	0.199147	0.023995	26.1	0	0.766922	0.400307	2.08084	-0.863693	-0.184682	-0.620214	-0.718197	-0.689391	0.595033	1.75861	1.36151	-0.157029	-0.174208	-0.580699	-0.888439	-0.684153	-0.635592
gi165932321	GeneID:20682	Sox9	0.0511989	0.00103762	26.1	24.6	0.894037	0.78474	0.770093	-0.479619	-0.951364	-0.951364	-0.951364	1.6843	0.0945766	1.49839	1.459	0.177668	-0.881372	-0.881372	-0.881372	-0.51346	0.022522
gi124249354	GeneID:20684	Sp100	0.0259466	0.000187288	26.1	21.6	0.887877	0.286722	0.0278338	-0.968926	-0.968926	-0.968926	0.307234	0.307154	1.97783	0.448393	0.153557	-0.785967	-0.785967	-0.785967	-0.318171	-0.118342	2.19246
gi27753981	GeneID:20787	Srebf1	0.455733	0.097422	23.1	18.6	0.742061	-0.785142	0.847531	-0.85658	-0.499159	-1.35682	1.23583	1.10335	0.310986	-0.315925	-0.431072	-0.676101	-1.25904	-0.650712	0.741421	1.70875	0.88268
gi73661204	GeneID:20788	Srebf2	0.10871	0.00706223	23.1	2.55	0.878391	0.0985583	1.83714	-0.0684198	0.60373	-1.04764	-0.88799	-1.04764	0.512262	1.02818	1.99404	-0.463949	-0.182313	-0.856717	-0.455277	-0.856717	-0.207248
gi194440687	GeneID:51796	Srrm1	0.250532	0.0348464	26.1	21.6	0.470367	-0.130729	0.0899969	-0.594953	-0.594953	-0.594953	-0.594953	0.0636637	2.35688	-0.0984908	0.813437	-0.575353	-0.575353	-0.575353	-0.575353	-0.575353	2.16182
gi328887938	GeneID:20846	Stat1	0.199147	0.023995	23.1	21.6	0.21609	2.45952	-0.267897	-0.437564	-0.437564	-0.437564	-0.437564	-0.131967	-0.309399	1.59183	-0.556633	-0.625343	-0.625343	-0.625343	-0.625343	-0.137885	1.60406
gi22094115	GeneID:20848	Stat3	0.199147	0.023995	26.1	0	0.521035	2.2969	0.234815	-0.048813	0.092517	-0.643854	-0.643854	-0.643854	-0.643854	2.2669	0.117527	0.295584	-0.0272672	-0.663185	-0.663185	-0.663185	-0.663185
gi124486596	GeneID:270627	Taf1	0.250532	0.0348464	23.1	4.05	1.06046	0.0434328	1.29975	1.60264	-0.043718	-1.09875	-0.851363	-0.896237	-0.055753	1.04246	1.51492	0.714336	-1.04662	-0.139325	-0.544852	-0.265924	-1.275
gi30794436	GeneID:68776	Taf11	0.250532	0.0348464	26.1	4.05	0.372553	-0.392619	2.2956	-0.2104	0.520116	-0.674199	-0.427619	-0.496899	-0.613979	-0.612856	1.06748	1.62446	-0.153501	0.102692	0.245041	-0.84689	-1.42642
gi227330588	GeneID:66464	Taf12	0.375508	0.0701602	23.1	21.6	0.393029	1.1474	-0.319102	0.605061	-1.09247	-1.09247	1.21779	-1.01951	0.553307	0.288761	-0.407954	-0.646611	-0.793253	-0.793253	-0.223934	0.364833	2.21141
gi124486849	GeneID:319944	Taf2	0.162595	0.0162505	26.1	4.05	0.906434	0.42852	0.999774	0.320121	0.600818	-0.717413	1.01296	-1.71935	-0.92543	0.167549	1.0894	0.8923	0.798132	0.176115	-0.43798	-0.831331	-1.85418
gi110665722	GeneID:226182	Taf5	0.131588	0.0108135	26.1	4.05	0.977151	0.38796	1.77914	0.0404984	0.495158	-1.16437	-0.330317	-1.39231	0.184237	-0.358916	0.954473	0.379888	1.70853	-0.00298973	-0.789626	-0.453424	-1.43794
gi62821772	GeneID:108143	Taf9	0.375508	0.0701602	23.1	5.55	0.445831	-0.383221	2.40123	-0.259769	0.13922	-0.720282	-0.376787	-0.498393	-0.301998	-0.306684	0.247861	2.15547	-0.20666	-1.02603	-0.385854	-0.887056	0.408955
gi33468969	GeneID:21372	Tbl1x	0.455733	0.097422	23.1	15.6	0.654292	-0.996664	0.0981365	-1.1449	1.08246	-0.610231	1.26027	1.02307	-0.712145	-0.742167	-0.122317	-1.13066	-0.460041	0.834956	1.52723	1.02382	-0.930818
gi172073171	GeneID:21374	Tbp	0.0739632	0.00283368	23.1	4.05	1.12335	0.120696	1.69319	0.767082	0.31233	-0.88231	-0.0758541	-1.59045	-0.344691	1.0395	0.51292	1.3903	-0.487752	-1.56289	-0.723355	-0.587065	0.418341
gi166706889	GeneID:21411	Tcf20	0.0584366	0.0017359	23.1	2.55	1.0769	0.923808	1.41518	0.958025	0.0217704	-1.02802	-1.02802	-1.02802	-0.234729	-0.0481026	1.17372	0.242029	-0.68817	-0.813588	-0.813588	-0.813588	1.76129
gi218931186;gi218931198	GeneID:21416	Tcf7l2	0.0584366	0.0017359	23.1	5.55	1.1881	0.348687	0.81016	0.884663	1.01416	-1.48056	-0.153513	-1.48056	0.0569645	0.0616106	1.09113	1.01539	0.667008	-1.41225	-0.418075	-1.41225	0.407438
gi133904140	GeneID:21750	Terf2	0.307779	0.0498154	26.1	23.1	0.237685	-0.0120025	-0.394207	0.0332671	0.0299687	-1.3458	-0.472539	-0.0311823	2.19249	0.44666	-0.392685	1.42743	-0.830632	-1.13728	-0.553811	-0.422582	1.46291
gi6678305	GeneID:21781	Tfdp1	0.455733	0.097422	26.1	24.6	0.916941	0.961023	0.910722	0.438086	-1.08717	-1.86612	0.0287545	-0.00965279	0.624361	0.109728	-0.687661	1.45125	-0.261567	-0.279159	-1.5548	-0.129936	1.35215
gi157384992	GeneID:209446	Tfe3	0.131588	0.0108135	23.1	5.55	1.0084	0.0703512	0.628255	0.436084	1.99165	-0.781585	-0.781585	-0.781585	-0.781585	0.459767	0.824837	1.76444	0.343372	-0.848103	-0.848103	-0.848103	-0.848103
gi10190660	GeneID:54723	Tfip11	0.0584366	0.0017359	23.1	0	0.35094	2.39082	-0.122217	-0.42197	-0.59364	-0.59364	-0.59364	0.0928851	-0.158595	1.91695	-0.363197	-0.0553503	-0.709822	-0.709822	-0.709822	-0.544604	1.17567
gi10946934	GeneID:59016	Thap11	0.375508	0.0701602	26.1	20.1	1.02403	1.63291	-0.784902	-0.784902	-0.784902	-0.784902	0.663297	1.1544	-0.310997	1.0654	-0.830512	-0.830512	-0.830512	-0.830512	0.660459	-0.0373074	1.6335
gi23956332	GeneID:225160	Thoc1	0.250532	0.0348464	26.1	0	0.549833	2.31054	0.116311	0.167079	-0.635887	-0.635887	-0.635887	-0.635887	-0.0503873	0.242579	0.0917247	2.25389	-0.677794	-0.677794	-0.677794	-0.677794	0.122986
gi30017357	GeneID:21833	Thra	0.088994	0.00452135	23.1	2.55	1.04474	1.10617	0.833331	0.72429	0.295118	-1.70876	-0.0411986	-1.24397	0.0350149	0.996606	1.76639	0.0803199	-1.22014	-0.460529	-0.355255	-1.0067	0.199305
gi112734855	GeneID:21969	Top1	0.375508	0.0701602	26.1	24.6	0.33849	0.413984	0.530079	-0.274877	0.951971	-2.15687	-0.405663	0.861894	0.0794805	0.721774	0.924393	1.38427	-0.647482	-1.15465	-1.30257	-0.320932	0.395208
gi153945749	GeneID:21973	Top2a	0.243058	0.0294207	23.1	2.55	0.466032	2.42099	-0.127904	-0.312279	-0.0519823	-0.626323	-0.626323	-0.405398	-0.270781	2.00866	0.816401	-0.439234	-0.198694	-1.05063	-0.645263	-0.706875	0.21563
gi166706895	GeneID:268741	Tox4	0.0584366	0.0017359	23.1	0	1.13572	1.65616	0.938793	-0.847171	-0.847171	-0.847171	-0.847171	0.0886412	0.705086	1.51008	0.60736	-0.900857	-0.900857	-0.900857	-0.900857	0.759055	0.726932
gi170295840	GeneID:21849	Trim28	0.250532	0.0348464	26.1	18.6	0.350558	0.504497	-0.752939	-1.50877	1.53941	-0.596997	0.0717217	1.0404	-0.297318	0.256545	-0.370695	-1.39815	-1.0446	-0.214406	0.24163	0.792184	1.73749
gi111154070	GeneID:22130	Ttf1	0.131588	0.0108135	26.1	24.6	0.979585	0.897672	0.157159	-0.522344	-1.13332	-1.3671	1.14373	-0.328004	1.15221	0.449093	1.9567	0.459234	-0.0950745	-1.28179	-0.354705	-0.978158	-0.155306
gi124430766	GeneID:109113	Uhrf2	0.0584366	0.0017359	23.1	2.55	0.820768	0.00580986	2.06996	-0.380692	-0.343762	-0.78091	-0.936669	-0.486903	0.853169	0.551728	2.05298	-0.0850325	0.0879405	-0.949387	-0.961235	-0.79441	0.0974117
gi170784811	GeneID:19704	Upf1	0.455733	0.097422	23.1	21.6	0.745242	2.1103	0.227767	-1.08397	-0.0900954	-1.08397	-0.15447	0.271771	-0.197346	1.04694	-0.416583	-1.3574	0.187934	-1.3574	0.0913787	0.471038	1.33408
gi83921607	GeneID:21427	Vps72	0.375508	0.0701602	23.1	7.05	0.482238	-0.561292	2.34215	-0.234409	0.376724	-0.239298	-0.561292	-0.561292	-0.561292	-0.552487	2.38911	0.136454	-0.194938	-0.12068	-0.552487	-0.552487	-0.552487
gi113205059	GeneID:22608	Ybx1	0.455733	0.097422	23.1	14.1	0.753036	0.027226	-1.31986	1.50614	-0.230392	-0.30996	1.4038	-0.158323	-0.918633	-1.24046	-0.538132	-0.478249	1.1431	1.29287	0.42055	0.596841	-1.19653
gi262263378	GeneID:208968	Zfp280c	0.0584366	0.0017359	23.1	21.6	0.422979	0.420059	1.06499	-0.782366	-0.782366	-0.782366	-0.454388	-0.520784	1.83722	0.989315	-0.267417	-0.615899	-0.615899	-0.615899	-0.48424	-0.475831	2.08587
gi237681154	GeneID:226442	Zfp281	0.162595	0.0162505	23.1	18.6	1.1162	0.627505	-0.117491	-1.55662	-1.25873	0.480179	1.25913	0.834737	-0.268707	1.00404	-0.533221	-1.44883	-1.42582	0.336965	0.846746	0.628364	0.591753
gi28076891	GeneID:67255	Zfp422	0.199147	0.023995	23.1	2.55	0.945506	1.09957	1.40809	0.75917	-0.887615	-0.887615	-0.887615	-0.887615	0.283625	0.669818	0.543931	-0.578898	-0.667329	-0.667329	-0.667329	-0.667329	2.03446
gi254553392	GeneID:269639	Zfp512	0.10871	0.00706223	23.1	0	0.520598	-0.380155	1.16735	-0.335142	-0.774701	-0.774701	-0.774701	-0.0199261	1.89198	0.300539	0.0458924	-0.179715	-0.681734	-0.681734	-0.681734	-0.423957	2.30244
gi270483835	GeneID:233410	Zfp592	0.455733	0.097422	23.1	2.55	1.03584	-0.799718	1.36788	0.891305	-0.631055	-1.55569	0.40042	-0.412236	0.739089	0.745405	1.19824	0.00135945	-0.667033	-0.994731	-0.832749	-0.893518	1.44303
gi27229259	GeneID:78266	Zfp687	0.199147	0.023995	23.1	2.55	0.394124	0.429932	2.31618	-0.538025	-0.538025	-0.538025	-0.538025	-0.538025	-0.0559807	0.753704	2.16827	-0.588246	-0.588246	-0.588246	-0.588246	-0.588246	0.0192565
gi40789094	GeneID:387609	Zhx2	0.307779	0.0498154	20.1	18.6	0.949394	0.820984	0.531159	-1.40178	0.0269039	-0.864949	-0.869722	1.59611	0.161299	-0.429597	-1.80894	-0.50011	-0.332314	1.01033	1.38389	0.244252	0.432485
gi40254321	GeneID:320799	Zhx3	0.088994	0.00452135	23.1	20.1	0.777473	1.03431	0.899269	-1.05411	-0.920423	-1.03569	-0.202264	1.42426	-0.145357	-0.19148	0.579916	-1.19592	-1.25204	-0.839743	0.971851	1.21077	0.71664
gi89337272	GeneID:66505	Zmynd11	0.131588	0.0108135	26.1	24.6	0.0585445	-0.524823	1.73156	-0.529601	-0.539765	-0.568196	-0.567319	-0.503822	1.50197	2.04227	0.0781337	-0.340564	-0.693444	-0.728375	-0.649643	-0.638753	0.93037
gi357576270	GeneID:228880	Zmynd8	0.0739632	0.00283368	26.1	24.6	0.241105	0.336746	1.59948	-0.0102286	-0.0543223	-2.07204	0.00177039	0.177174	0.021428	1.56096	1.00886	-0.0830733	-0.203317	-1.37076	-0.488844	-1.01491	0.59109

## Sheet: Nuclear Receptor Family
gene.symbol	BH.Q	ADJ.P	PER	LAG	AMP	ZT0_zscored_iBAQ	ZT3_zscored_iBAQ	ZT6_zscored_iBAQ	ZT9_zscored_iBAQ	ZT12_zscored_iBAQ	ZT15_zscored_iBAQ	ZT18_zscored_iBAQ	ZT21_zscored_iBAQ	ZT24_zscored_iBAQ	ZT27_zscored_iBAQ	ZT30_zscored_iBAQ	ZT33_zscored_iBAQ	ZT36_zscored_iBAQ	ZT39_zscored_iBAQ	ZT42_zscored_iBAQ	ZT45_zscored_iBAQ
Ppard	0.011151	1.82e-05	23.1	2.55	0.697995	-0.0789525	2.34939	0.170518	-0.374556	-0.70623	-0.70623	-0.543083	-0.110859	0.280884	1.8497	1.10137	-0.435066	-0.918722	-0.812479	-0.645581	-0.420102
Thrα	0.088994	0.00452135	23.1	2.55	1.04474	1.10617	0.833331	0.72429	0.295118	-1.70876	-0.0411986	-1.24397	0.0350149	0.996606	1.76639	0.0803199	-1.22014	-0.460529	-0.355255	-1.0067	0.199305
Nr1d1/Rev-erbα	0.10871	0.00706223	23.1	10.05	0.512593	-0.543323	-0.543323	-0.483045	1.89288	1.30677	-0.543323	-0.543323	-0.543323	-0.605641	-0.605641	0.0569554	2.09742	0.873833	-0.605641	-0.605641	-0.605641
Rorα	0.131588	0.0108135	26.1	24.6	0.643103	-0.39979	0.838265	-0.356021	-0.730462	-0.730462	-0.730462	0.00895248	2.09998	0.272689	1.27039	1.60272	-0.905995	-0.905995	-0.905995	-0.521345	0.0935295
Rxrβ	0.455733	0.097422	20.1	8.55	0.998565	-0.694987	1.00433	0.723273	1.74733	-0.694987	-0.694987	-0.694987	-0.694987	-0.688911	1.735	1.13362	0.575946	-0.688911	-0.688911	-0.688911	-0.688911
Nr1h2/Lxrβ	0.455733	0.097422	23.1	2.55	0.914965	-0.976035	2.04496	-0.345421	-0.202593	-0.554705	-0.57749	-0.356594	0.967881	0.409205	1.44794	1.26144	-0.0628079	-0.93676	-0.890448	-1.21251	-0.0160603
Nr2c1/Tr2	0.455733	0.097422	23.1	5.55	0.356816	-1.16874	0.162404	1.22956	-0.15435	1.69253	-0.808773	-0.699373	-0.253251	-0.658966	0.247192	2.32949	-0.299987	-0.577606	-0.318024	-0.743584	0.0214858
Nr0b2/Shp	0.557687	0.133461	23.1	4.05	1.00559	0.102686	1.25519	0.135388	1.02938	-1.8233	0.353779	-0.933904	-0.119219	0.767354	0.63555	1.77856	-0.46773	-1.2749	-0.334273	-0.925162	-0.179397
Esr1	0.557687	0.133461	26.1	21.6	0.167851	2.40545	-0.473206	-0.473206	-0.473206	-0.473206	-0.473206	0.196406	-0.235828	2.45946	-0.415836	-0.415836	-0.415836	-0.415836	-0.415836	-0.274205	-0.106079
Thrβ	0.951353	0.318262	20.1	7.05	1.03849	-1.29982	0.904038	0.717985	1.24599	-0.564602	-1.3111	-0.258659	0.566156	-0.355959	0.569741	2.04009	-0.980292	-0.654006	-0.832313	-0.269558	0.482295
Pparα	0.951353	0.318262	23.1	10.05	0.741973	-1.84474	-0.405657	0.721225	-0.607778	0.595605	0.654839	-0.383282	1.26979	-0.75495	0.00304023	0.905388	1.75408	0.331708	-0.0958289	-1.31372	-0.829719
Nr2c2/Tr4	0.951353	0.318262	23.1	5.55	0.649737	-0.86135	0.401347	1.7186	0.283232	-1.57751	-0.604565	0.274341	0.365898	-0.501517	0.461433	2.03447	0.0617823	-1.29389	-0.833315	-0.0683754	0.139417
Rxrg	0.951353	0.318262	26.1	2.55	0.396684	-0.964815	1.6153	-0.218577	0.64051	-0.668542	-0.730357	-0.828789	1.15527	-0.137937	1.07246	0.254736	1.44504	-0.602108	-1.327	-1.16057	0.455381
Nr1d2/Rev-erbβ	1	0.475841	20.1	10.05	0.204865	-0.614639	-0.518933	1.57626	-0.324916	-0.614639	1.64879	-0.537287	-0.614639	-0.430282	-0.336226	2.45223	-0.363259	-0.430282	-0.0316134	-0.430282	-0.430282
Nr1i3/Car	1	0.536288	23.1	10.05	0.00385749	-0.535969	-0.535969	-0.535969	1.83778	1.37803	-0.535969	-0.535969	-0.535969	-0.538697	-0.538697	-0.538697	1.749	1.48318	-0.538697	-0.538697	-0.538697
Rxrα	1	0.68514	23.1	10.05	0.385122	-2.23029	0.675066	-0.322062	0.15461	0.666953	-0.136113	0.229262	0.962574	-0.813535	0.402784	0.398284	1.78763	0.684957	-0.750828	-0.449721	-1.25957
Hnf4g	1	1	20.1	18.6	2	2.47487	-0.353553	-0.353553	-0.353553	-0.353553	-0.353553	-0.353553	-0.353553	-3.5	-3.5	-3.5	-3.5	-3.5	-3.5	-3.5	-3.5
Nr1h4/Fxrα	1	1	20.1	5.55	1.21768	-1.63149	0.934611	0.229853	1.0497	-1.05302	-0.353612	-0.194936	1.01889	-0.703161	0.631791	1.88633	-0.808018	-1.25954	-0.272558	0.0427661	0.482389
Nr2f6/Ear2	1	1	26.1	24.6	1.09313	0.25797	1.70009	-0.443092	-1.27161	-0.523224	-0.508464	-0.438546	1.22687	-0.49408	-0.610941	2.35465	-0.0316608	-0.0742773	-0.283542	0.00663498	-0.866781
Rarβ	1	1	20.1	5.55	1.00828	-1.47949	0.386129	0.486668	-0.132773	-0.825731	-0.863698	1.33684	1.09205	-0.164629	0.933977	1.14415	-1.35003	-0.939251	-1.04079	0.717337	0.699237
Nr5a2/Lrh-1	1	1	20.1	5.55	0.929149	-1.04931	1.42183	0.198282	1.17063	-1.04931	-1.04931	0.496215	-0.139023	-0.959781	0.354234	1.92378	-0.2349	-0.959781	-0.959781	0.469179	0.367046
Nr3c1/Gr	1	1	26.1	23.1	0.896405	1.69602	1.17204	-0.588395	-0.881226	-1.03009	-0.10038	0.375912	-0.643881	0.498995	-1.10533	0.0889334	0.139583	-0.525364	0.145229	-1.18906	1.94702
Rara	1	1	20.1	5.55	0.824189	-1.30215	0.500976	1.4253	-0.506435	-1.25915	0.989642	-0.231569	0.383384	-0.291195	-0.12225	1.94099	-0.747686	-1.34428	0.759449	-0.389856	0.194832
Hnf4α	1	1	20.1	10.05	0.756128	-1.81215	1.15607	0.8976	-0.140957	-0.868607	0.826798	-0.268387	0.209633	-0.366049	1.18693	0.829814	0.789862	-0.319417	-0.00534043	-0.108062	-2.00774
Nr2f2/Coup-tfβ	1	1	20.1	5.55	0.733601	-0.818183	0.176851	0.219285	2.14588	-1.19185	-0.28606	-0.361514	0.11559	-0.532102	0.138349	1.56861	0.454973	-1.57808	-0.221344	0.944011	-0.774418
Esrrg	1	1	26.1	11.55	0.727693	-1.78701	-0.773261	1.38132	0.248709	0.360574	-0.624717	0.648158	0.546228	-0.806241	-0.670284	1.86564	-0.580248	-1.02254	0.673766	0.737985	-0.198076
Rarg	1	1	26.1	23.1	0.715098	-1.47962	0.823967	-0.474443	0.437202	-0.893581	-0.490519	1.54817	0.52882	-1.61394	0.702343	-0.568129	1.58661	-0.559444	-0.521579	0.521083	0.453049
Nr1i2/Pxr	1	1	20.1	5.55	0.670484	-0.578744	0.0345622	2.37184	-0.52923	-0.824829	-0.144368	-0.127284	-0.201945	0.494789	0.654121	1.182	-0.294086	-1.94303	0.749359	-0.696683	-0.14647
Nr2f1/Coup-tfα	1	1	26.1	23.1	0.646811	0.0628801	0.625213	-0.851849	1.41099	-0.851849	-0.851849	1.30831	-0.851849	0.105568	-0.790894	-0.790894	0.295896	-0.790894	1.92171	-0.790894	0.840402
Esrrα	1	1	20.1	5.55	0.642834	-1.68599	-0.256873	0.511117	0.129823	-1.00645	-0.0566459	1.16618	1.19884	-0.598596	0.524642	2.19338	-0.282251	-1.026	0.0141839	-0.209716	-0.615639
Pparg	1	1	20.1	5.55	0.617884	-0.797266	-0.812334	1.49255	0.302192	-1.15413	-0.638912	1.22381	0.384089	-1.09133	1.40054	1.09803	-0.746521	0.224211	-0.854191	-0.822879	0.792141
Nr1h3/Lxrα	1	1	20.1	5.55	0.0878625	-0.447242	0.293063	-0.447242	-0.447242	-0.447242	-0.447242	-0.447242	2.39039	-0.385114	-0.156241	-0.385114	-0.385114	-0.385114	-0.385114	-0.385114	2.46692
Esrrβ	1	1	20.1	8.55	0.0541476	0.159079	-0.43013	2.4217	-0.43013	-0.43013	-0.43013	-0.43013	-0.43013	-0.353553	-0.353553	2.47487	-0.353553	-0.353553	-0.353553	-0.353553	-0.353553
Rorc	1	1	20.1	8.55	2.22e-16	-3.5	-3.5	-3.5	-3.5	-3.5	-3.5	-3.5	-3.5	-0.353553	-0.353553	-0.353553	-0.353553	-0.353553	-0.353553	-0.353553	2.47487
Nr3c2/Mlr	1	1	0	0	0	-0.353553	-0.353553	-0.353553	2.47487	-0.353553	-0.353553	-0.353553	-0.353553	-0.353553	-0.353553	-0.353553	2.47487	-0.353553	-0.353553	-0.353553	-0.353553
Vdr	1	1	0	0	0	2.47487	-0.353553	-0.353553	-0.353553	-0.353553	-0.353553	-0.353553	-0.353553	2.47487	-0.353553	-0.353553	-0.353553	-0.353553	-0.353553	-0.353553	-0.353553

## Sheet: Mediator Complex Family
Gene.Symbol	BH.Q	ADJ.P	PER	LAG	AMP	ZT0_zscored_iBAQ	ZT3_zscored_iBAQ	ZT6_zscored_iBAQ	ZT9_zscored_iBAQ	ZT12_zscored_iBAQ	ZT15_zscored_iBAQ	ZT18_zscored_iBAQ	ZT21_zscored_iBAQ	ZT24_zscored_iBAQ	ZT27_zscored_iBAQ	ZT30_zscored_iBAQ	ZT33_zscored_iBAQ	ZT36_zscored_iBAQ	ZT39_zscored_iBAQ	ZT42_zscored_iBAQ	ZT45_zscored_iBAQ
Med27	0.10871	0.00706223	26.1	4.05	0.900441	-0.163312	1.236	-0.130914	1.74582	-1.22797	-0.419128	-0.799255	-0.241241	-0.118294	-0.0576445	1.97848	0.939454	-0.8243	-0.217182	-0.931578	-0.768932
Med1	0.455733	0.097422	23.1	7.05	0.739089	-0.187332	-0.26098	1.41852	1.60126	-1.19865	-0.81455	-0.458688	-0.0995804	-0.287472	0.000753254	0.738449	1.88153	0.0692365	-1.00638	-1.34602	-0.0500982
Med20	0.53242	0.115442	26.1	0	1.10788	0.573169	-0.502935	0.730222	0.567462	-0.993612	-0.993612	-0.993612	1.61292	0.504853	2.22209	-0.622983	-0.454695	-0.622983	-0.622983	-0.622983	0.219685
Med30	0.820808	0.241093	23.1	2.55	0.587397	0.244256	-0.850444	0.876836	0.192777	-0.850444	-0.850444	-0.645964	1.88343	-0.0792558	1.87868	-0.42371	-0.464498	-0.825125	-0.825125	-0.477313	1.21635
Med23	0.951353	0.318262	23.1	10.05	0.879186	-1.00988	-1.30736	0.191201	1.95461	-0.106922	-0.0536874	-0.24898	0.581017	-1.37663	-0.547296	1.03657	1.63737	0.310862	-0.655536	0.267129	-0.67246
Med24	1	0.415393	26.1	7.05	0.939973	-1.23625	1.29376	0.500243	1.4059	-0.797393	-0.384778	-0.881561	0.100082	-1.54975	-0.121142	0.793074	1.88871	-0.392888	-0.000824922	-0.454505	-0.162671
Med12	1	0.415393	20.1	8.55	0.508586	-0.683163	-0.135786	-0.186952	1.36667	-0.252981	-0.906201	-0.906201	1.70462	1.99054	-0.157384	0.321215	-0.0632261	-0.542753	-1.06568	-1.06568	0.582978
Med17	1	0.536288	23.1	4.05	0.731358	-0.944946	0.774847	0.504739	1.10144	-1.5788	-0.633217	-0.261697	1.03763	-0.410949	0.584885	2.0123	0.399111	-1.09058	-0.97037	-0.339364	-0.185031
Med4	1	0.536288	20.1	5.55	0.672358	-0.329678	0.743296	1.79541	-0.0611261	-0.944874	-0.134472	-1.437	0.368452	-0.282312	-1.22933	1.54917	-0.396788	-0.569721	-0.423625	-0.170113	1.52273
Med29	1	0.536288	0	0	0	2.02373	1.1209	-0.524104	-0.524104	-0.524104	-0.524104	-0.524104	-0.524104	2.30366	0.566137	-0.4783	-0.4783	-0.4783	-0.4783	-0.4783	-0.4783
Med16	1	1	26.1	8.55	1.00002	-0.797539	1.85786	0.841466	0.0962023	-0.134847	0.198423	-1.10957	-0.951995	-0.5321	-0.827529	1.74748	0.0543791	-0.943553	1.17999	-0.820195	0.141527
Med6	1	1	23.1	5.55	0.921411	0.489426	1.46697	-0.899142	1.38888	-1.04691	-0.397622	-0.740882	-0.260726	-0.212796	-0.244891	1.28464	0.913818	-1.72354	-0.113447	-0.794887	0.891108
Med19	1	1	20.1	5.55	0.865923	-1.02236	1.45049	0.429413	1.18952	-1.43668	-0.39646	-0.167777	-0.0461437	-0.911306	-0.0350831	1.15171	0.958039	-1.8744	0.432003	-0.16468	0.44372
Med8	1	1	20.1	5.55	0.652781	-0.643716	1.8425	-0.00387056	0.442712	-1.66758	-0.350873	0.286282	0.0945394	-0.770702	-0.124668	1.57397	0.00476847	-1.19594	1.37276	-0.767997	-0.0922015
Med14	1	1	23.1	11.55	0.565018	-0.150776	-1.19699	-0.168391	2.1498	-0.817487	0.374756	-0.279201	0.0882905	0.206113	-1.06045	-0.463327	1.60403	-0.356243	1.41067	-0.548774	-0.792026
Med15	1	1	20.1	10.05	0.243759	-0.470846	0.496214	-0.470846	2.32886	-0.470846	-0.470846	-0.470846	-0.470846	-0.408146	-0.000718397	-0.408146	2.44959	-0.408146	-0.408146	-0.408146	-0.408146
Med21	1	1	20.1	4.05	0.12749	-0.353553	-0.353553	-0.353553	-0.353553	-0.353553	-0.353553	-0.353553	2.47487	-0.533851	1.31864	-0.533851	-0.533851	-0.533851	-0.533851	-0.533851	1.88446
Med28	1	1	20.1	18.6	2.22e-16	-0.353553	-0.353553	2.47487	-0.353553	-0.353553	-0.353553	-0.353553	-0.353553	-3.5	-3.5	-3.5	-3.5	-3.5	-3.5	-3.5	-3.5
Med7	1	1	0	0	0	-0.353553	-0.353553	-0.353553	2.47487	-0.353553	-0.353553	-0.353553	-0.353553	-0.353553	-0.353553	-0.353553	2.47487	-0.353553	-0.353553	-0.353553	-0.353553

## Sheet: TFs'correlation with Med1
Gene.Symbol	p value	correlation coefficient
Med1	0.0483213	1
Clock	0.000277206	0.789321
Elf2	0.000602923	0.761916
Runx3	0.000728359	0.754663
Mxd1	0.000913699	0.745633
Tcf7l2	0.00103981	0.740315
Nrf1	0.00111773	0.737288
Arntl	0.00136917	0.728571
Nfix	0.00362306	0.681841
Tox3	0.0039451	0.677322
Pknox1	0.00395325	0.677211
Smarce1	0.00396125	0.677103
Npas2	0.00542914	0.659682
Nfkb1	0.00580757	0.655814
Med24	0.0111801	0.655703
Pds5b	0.00597561	0.654161
Arnt	0.00612201	0.65275
Med17	0.0215333	0.630927
Irf5	0.00901211	0.629243
Rxrg	0.00960646	0.625176
Ppara	0.0119362	0.610929
Tfap4	0.012785	0.606283
Foxp2	0.0134049	0.60304
Rfx5	0.0151751	0.594384
Foxp4	0.0154169	0.593264
Mlx	0.0162521	0.589498
Rfx3	0.0164245	0.588739
Fli1	0.016847	0.586905
Hnf1a	0.0168751	0.586785
Dmap1	0.0172705	0.585104
Nr3c2	0.0179147	0.582427
Tbx2	0.0185757	0.579757
Creb1	0.0201001	0.57387
Mxd4	0.0213267	0.569378
Pbx3	0.022262	0.566086
Nfya	0.0223392	0.565819
Elk3	0.0227524	0.564402
Nr2c2	0.0235213	0.561817
Nfyc	0.0238211	0.560827
Ep400	0.024287	0.559307
Med6	0.0163052	0.556396
Med23	0.0058188	0.556121
Foxp1	0.0273097	0.549954
Rfxank	0.0284653	0.546587
Erg	0.0294006	0.543938
Thrb	0.0313547	0.538604
Rfx1	0.0318454	0.537304
Tead3	0.0318967	0.537169
Med4	0.0251986	0.536945
Mta3	0.0323099	0.536088
Foxn3	0.0351817	0.52885
Mnt	0.0352301	0.528732
Atf7	0.0379667	0.522245
Pparg	0.0382748	0.521538
Rxrb	0.0422388	0.512791
Mef2d	0.0423372	0.512582
Tfe3	0.047824	0.501457
