# Supplementary material for: A proteomics landscape of circadian clock in mouse liver
Source: Nat Commun. 2018 Apr 19;9:1553. doi: 10.1038/s41467-018-03898-2 (PMC5908788; doi:10.1038/s41467-018-03898-2)
Supplement: Supplementary file 5 — Supplementary Data 2 [file 41467_2018_3898_MOESM5_ESM.xlsx]

## Sheet: Legend
Supplementary Data 2 Matrix of GO bioprocess enriched by phase-specific TFs and by rhythmic phase-specific TFs.
Sheet1	Matrix of GO bioprocess enriched by phase-specific TFs and by rhythmic phase-specific TFs (p<0.1).
Sheet2	Matrix of GO bioprocess enriched by phase-specific TFs and by rhythmic phase-specific TFs (p<0.1).
Sheet3	Matrix of GO bioprocess enriched by phase-specific TFs and by rhythmic phase-specific TFs (p<0.1).
Sheet4	Matrix of GO bioprocess enriched by phase-specific TFs and by rhythmic phase-specific TFs (p<0.1).

## Sheet: GO_pathway-TP1
GO bioprocess enriched by diurnal rhythmic TP1-specific TF
Category	Term	Count	%	PValue	Genes	List Total	Pop Hits	Pop Total	Fold Enrichment	Bonferroni	Benjamini	FDR
GOTERM_BP_FAT	GO:0045087~innate immune response	26	4.84171	2.94002e-15	MBL1, TNFAIP8L2, MBL2, IFIH1, C9, MASP2, C3, TLR3, C1S, CD1D1, APOA4, C1RA, TMEM173, MYD88, VNN1, CFI, DHX58, PTPN6, IRGM1, SAMHD1, SIGIRR, C1QA, DDX58, C8A, C4BP, CR1L	434	107	13588	7.60774	6.27254e-12	6.27254e-12	5.00711e-12
GOTERM_BP_FAT	GO:0006952~defense response	45	8.37989	2.67303e-11	TNFAIP8L2, MBL1, MBL2, RARRES2, IFIH1, C9, C3, MASP2, CRP, H2-D1, TLR3, ITGB2, C1S, CD1D1, AHSG, B2M, TAPBP, APOA4, C1RA, TMEM173, MYD88, SERPINA1B, KLKB1, VNN1, CFI, DHX58, H2-K1, PTPRC, PTPN6, LYZ2, IRGM1, RELA, SAMHD1, SAA4, STAT3, SIGIRR, C8A, DDX58, C1QA, ORM1, SERPINA3N, C4BP, SERPINF2, F2, CR1L	434	448	13588	3.14485	5.80849e-08	1.1617e-08	4.64031e-08
GOTERM_BP_FAT	GO:0002253~activation of immune response	19	3.53818	1.67921e-10	MBL1, PTPN6, PTPRC, MBL2, C9, C3, MASP2, BCAR1, RELA, NFKBIA, PTPN22, C1S, C8A, C1QA, C1RA, C4BP, MYD88, CFI, CR1L	434	86	13588	6.91705	3.64892e-07	6.08154e-08	2.91506e-07
GO bioprocess enriched by TP1-specific TF
Category	Term	Count	%	PValue	Genes	List Total	Pop Hits	Pop Total	Fold Enrichment	Bonferroni	Benjamini	FDR
GOTERM_BP_FAT	GO:0045087~innate immune response	33	2.18543	1.9082e-10	TNFAIP8L2, MBL1, MBL2, IFIH1, C9, MASP1, C3, MASP2, TLR3, NLRX1, C1S, CD1D1, APOA4, C1RA, TMEM173, MYD88, IL1RAP, VNN1, CFI, LBP, C2, DHX58, PTPN6, IRGM1, SAMHD1, SERPING1, SIGIRR, C8G, C8A, DDX58, C1QA, C4BP, CR1L	1173	107	13588	3.57263	6.10243e-07	7.62804e-08	3.46051e-07
GOTERM_BP_FAT	GO:0050778~positive regulation of immune response	34	2.25166	3.36919e-08	MBL1, MBL2, C9, MASP1, CADM1, C3, MASP2, STAT5A, BCAR1, STAT5B, PTPN22, NFKBIA, C1S, CD1D1, PNP, B2M, C1RA, MYD88, TAP2, CFI, LBP, C2, H2-K1, PTPRC, PTPN6, RELA, SERPING1, C8G, C8A, C1QA, C4BP, HPX, H2-AA, CR1L	1173	136	13588	2.89599	0.000107741	5.67086e-06	6.10998e-05
GOTERM_BP_FAT	GO:0002455~humoral immune response mediated by circulating immunoglobulin	15	0.993377	4.80104e-07	MBL1, MBL2, C9, C3, MASP2, SERPING1, C1S, C8G, C8A, C1QA, C1RA, C4BP, CFI, C2, CR1L	1173	35	13588	4.96456	0.00153419	5.48332e-05	0.000870659

## Sheet: GO_pathway-TP2
GO bioprocess enriched by diurnal rhythmic TP2-specific TF
Category	Term	Count	%	PValue	Genes	List Total	Pop Hits	Pop Total	Fold Enrichment	Bonferroni	Benjamini	FDR
GOTERM_BP_FAT	GO:0008202~steroid metabolic process	18	5.57276	9.54922e-09	GC, CYP51, CYP1B1, SLC37A4, NR3C1, AKR1C20, CYP7B1, APOA2, YWHAH, AKR1C6, OSBPL1A, APOF, LCAT, SRD5A1, LIPC, AKR1D1, SLC27A5, NSDHL	257	161	13588	5.91111	1.70548e-05	4.26372e-06	1.62012e-05
GOTERM_BP_FAT	GO:0006638~neutral lipid metabolic process	7	2.16718	0.000185505	CAV1, ABHD5, SLC37A4, LIPC, PPAP2A, ANGPTL3, SLC27A5	257	45	13588	8.22447	0.282041	0.0137111	0.314262
GOTERM_BP_FAT	GO:0006662~glycerol ether metabolic process	7	2.16718	0.000185505	CAV1, ABHD5, SLC37A4, LIPC, PPAP2A, ANGPTL3, SLC27A5	257	45	13588	8.22447	0.282041	0.0137111	0.314262
GO bioprocess enriched by TP2-specific TF
Category	Term	Count	%	PValue	Genes	List Total	Pop Hits	Pop Total	Fold Enrichment	Bonferroni	Benjamini	FDR
GOTERM_BP_FAT	GO:0055088~lipid homeostasis	12	1.04076	5.93371e-06	ASGR2, APOA2, G6PC, APOB, CAV1, NPC2, APOA5, SLC37A4, LIPC, ANGPTL3, LDLRAP1, MTTP	885	34	13588	5.41894	0.0164947	0.000475094	0.0106033
GOTERM_BP_FAT	GO:0006641~triglyceride metabolic process	12	1.04076	1.10487e-05	G6PC, APOB, CAV1, ABHD5, APOA5, APOC3, SLC37A4, LIPC, ANGPTL3, SLC27A5, MTTP, PCK1	885	36	13588	5.11789	0.0304949	0.000793776	0.0197427
GOTERM_BP_FAT	GO:0046486~glycerolipid metabolic process	22	1.90807	8.42684e-05	CAV1, ALDH5A1, SLC37A4, ABHD5, PIP5K1B, FIG4, MTTP, PCK1, PNPLA7, APOB, G6PC, APOA5, APOC3, FABP3, PEMT, GNPAT, LIPC, PIP4K2A, ANGPTL3, PPAP2A, FABP5, SLC27A5	885	129	13588	2.61846	0.210389	0.00413554	0.150485

## Sheet: GO_pathay-TP3
GO bioprocess enriched by diurnal rhythmic TP3-specific TF
Category	Term	Count	%	PValue	Genes	List Total	Pop Hits	Pop Total	Fold Enrichment	Bonferroni	Benjamini	FDR
GOTERM_BP_FAT	GO:0007049~cell cycle	10	15.1515	0.00080813	CCNB2, MAD2L1, NPM1, TUBB5, CENPF, RANBP1, TOPBP1, CENPE, MCM3, MCM6	57	611	13588	3.90157	0.384846	0.0366857	1.1872
GOTERM_BP_FAT	GO:0000279~M phase	7	10.6061	0.00104885	CCNB2, MAD2L1, TUBB5, CENPF, RANBP1, TOPBP1, CENPE	57	283	13588	5.89647	0.467775	0.0440496	1.53828
GOTERM_BP_FAT	GO:0022402~cell cycle process	8	12.1212	0.00109708	CCNB2, MAD2L1, NPM1, TUBB5, CENPF, RANBP1, TOPBP1, CENPE	57	393	13588	4.85264	0.482998	0.0430274	1.60849
GO bioprocess enriched by TP3-specific TF
Category	Term	Count	%	PValue	Genes	List Total	Pop Hits	Pop Total	Fold Enrichment	Bonferroni	Benjamini	FDR
GOTERM_BP_FAT	GO:0010564~regulation of cell cycle process	7	2.16718	0.00286027	PLK4, MAD2L1, NPM1, CENPF, RANBP1, CENPE, PKIA	264	73	13588	4.93545	0.992894	0.128387	4.72508
GOTERM_BP_FAT	GO:0046605~regulation of centrosome cycle	3	0.928793	0.00735014	PLK4, NPM1, RANBP1	264	7	13588	22.0584	0.999997	0.251406	11.7207

## Sheet: GO_pathway-TP4
GO bioprocess enriched by diurnal rhythmic TP4-specific TF
Category	Term	Count	%	PValue	Genes	List Total	Pop Hits	Pop Total	Fold Enrichment	Bonferroni	Benjamini	FDR
GOTERM_BP_FAT	GO:0019915~lipid storage	4	1.31579	0.0012228	CAV1, CD36, PLIN2, STAT5B	232	13	13588	18.0212	0.866541	0.0544074	2.03482
GOTERM_BP_FAT	GO:0006073~cellular glucan metabolic process	5	1.64474	0.00226126	PYGM, PHKG1, IL6ST, PHKA1, AGL	232	33	13588	8.87409	0.975917	0.0746933	3.73223
GOTERM_BP_FAT	GO:0044042~glucan metabolic process	5	1.64474	0.00226126	PYGM, PHKG1, IL6ST, PHKA1, AGL	232	33	13588	8.87409	0.975917	0.0746933	3.73223
GO bioprocess enriched by diurnal rhythmic TP4-specific TF
Category	Term	Count	%	PValue	Genes	List Total	Pop Hits	Pop Total	Fold Enrichment	Bonferroni	Benjamini	FDR
GOTERM_BP_FAT	GO:0006006~glucose metabolic process	29	2.15453	2.98617e-06	RBP4, LDHB, IL6ST, PHKA1, ALDOB, HK2, CAR5A, OGDH, HK3, GYS1, GYS2, GNMT, DHTKD1, AGL, GPD1, PHKG1, ALDH5A1, FBP1, FBP2, PCK2, PGM2L1, PGM2, PGM3, G6PC, PGM5, PYGM, GCK, GANC, SDS	1060	140	13588	2.65534	0.0093653	0.000184482	0.00540638
GOTERM_BP_FAT	GO:0006094~gluconeogenesis	9	0.668648	7.14531e-05	RBP4, GPD1, G6PC, SDS, ALDOB, FBP1, CAR5A, FBP2, PCK2	1060	20	13588	5.76849	0.201609	0.00321136	0.129288
GOTERM_BP_FAT	GO:0006073~cellular glucan metabolic process	9	0.668648	0.0031703	G6PC, PYGM, PHKG1, IL6ST, PHKA1, GYS1, GYS2, GNMT, AGL	1060	33	13588	3.49605	0.999955	0.0740781	5.58688
