# Supplementary material for: A proteomics landscape of circadian clock in mouse liver
Source: Nat Commun. 2018 Apr 19;9:1553. doi: 10.1038/s41467-018-03898-2 (PMC5908788; doi:10.1038/s41467-018-03898-2)
Supplement: Supplementary file 6 — Supplementary Data 3 [file 41467_2018_3898_MOESM6_ESM.xlsx]

## Sheet: Legend
Supplementary Data 3 Matrix of mouse liver nuclear sub-proteome during the circadian cycle.
Sheet1	Matrix of all 4,038 proteins identified in nuclear sub-proteome of mouse liver.
Sheet2	Diurnal rhythmic proteins identified in nuclear sub-proteome of mouse liver (p value<0.1).
Sheet3	The TFs that detected in nuclear sub-proteome.

## Sheet: NE_Profiling_matrix
GI	Gene.Symbol	BH.Q	ADJ.P	PER	LAG	AMP	ZT0_zscored_iBAQ	ZT3_zscored_iBAQ	ZT6_zscored_iBAQ	ZT9_zscored_iBAQ	ZT12_zscored_iBAQ	ZT15_zscored_iBAQ	ZT18_zscored_iBAQ	ZT21_zscored_iBAQ	ZT24_zscored_iBAQ	ZT27_zscored_iBAQ	ZT30_zscored_iBAQ	ZT33_zscored_iBAQ	ZT36_zscored_iBAQ	ZT39_zscored_iBAQ	ZT42_zscored_iBAQ	ZT45_zscored_iBAQ
gi67846103	Shmt1	0.0012187	3.02e-07	26.1	10.05	1.09936	-1.16405	-1.07566	0.394667	1.22373	0.889597	0.764456	0.163928	-1.19666	-1.22084	-1.11899	0.323181	0.928041	1.14785	0.773945	0.300356	-1.13355
gi19527148	Creld1	0.357985	0.000341643	26.1	8.55	1.27469	-0.731178	0.748083	0.197854	1.42858	1.08097	-0.559736	-1.05667	-1.1079	-0.647444	-0.276828	-0.629483	1.69791	1.50516	-0.362212	-0.63972	-0.647381
gi93102413	Galk1	0.357985	0.00103762	23.1	20.1	0.296211	-0.419567	0.235457	-0.582298	-1.08903	-0.44157	0.231457	-0.163392	2.22895	-0.541803	-0.840712	-0.932568	-1.02549	-0.0419205	0.794417	1.07446	1.51362
gi70780373	Akap8l	0.357985	0.0017359	23.1	18.6	0.0108959	-0.343775	-0.347651	-0.391232	-0.359184	-0.347509	-0.353081	2.47451	-0.332075	-0.357398	-0.356038	-0.382925	-0.348944	-0.3373	-0.342856	2.47464	-0.349184
gi189339266	Atr	0.357985	0.0017359	23.1	18.6	0.00722538	-0.347081	-0.349651	-0.378551	-0.357299	-0.349557	-0.353252	2.47471	-0.339322	-0.356072	-0.355184	-0.372743	-0.35055	-0.342946	-0.346574	2.47478	-0.350707
gi125661052	Cep112	0.357985	0.0017359	23.1	18.6	0.000391904	-0.353203	-0.353343	-0.35491	-0.353758	-0.353338	-0.353538	2.47487	-0.352783	-0.353715	-0.353658	-0.354778	-0.353363	-0.352878	-0.353109	2.47487	-0.353373
gi18250288	D17Wsu104e	0.357985	0.0017359	26.1	0	0.918337	1.7983	1.04367	-0.241424	-0.80704	-0.929225	-0.937957	-0.295824	0.3695	1.15221	1.78247	-0.849351	0.00390642	-0.839639	-0.922996	0.122652	-0.449254
gi164518942	Dad1	0.357985	0.0017359	26.1	24.6	0.633096	1.54227	-0.246724	-0.407139	-0.772282	-0.776914	-0.776934	-0.163636	1.60136	0.890384	2.15371	-0.490411	-0.372455	-0.547922	-0.548011	-0.547637	-0.537661
gi124487191	Otud4	0.357985	0.0017359	23.1	18.6	0.000404582	-0.353192	-0.353336	-0.354954	-0.353764	-0.353331	-0.353538	2.47487	-0.352758	-0.353732	-0.353669	-0.354908	-0.353342	-0.352806	-0.353062	2.47487	-0.353353
gi124244035	Ppef1	0.357985	0.0017359	23.1	18.6	0.000743608	-0.352889	-0.353154	-0.356128	-0.353941	-0.353144	-0.353525	2.47487	-0.352091	-0.353871	-0.35376	-0.355965	-0.353178	-0.352222	-0.352678	2.47487	-0.353197
gi227452236	Prkaa2	0.357985	0.0017359	20.1	12.6	1.27756	-0.613694	-0.929031	-0.658223	1.14853	1.49181	0.923385	-0.656839	-0.705933	-0.338694	0.637157	-0.396554	2.22465	-0.211867	-0.378198	-0.816461	-0.720036
gi23346437	Sf3b4	0.357985	0.0017359	23.1	5.55	1.30156	-0.360205	0.830141	-0.0960867	0.944498	1.57346	-1.01633	-1.01652	-0.858953	-0.545294	1.91981	1.25023	-0.278291	-0.588022	-0.588073	-0.588373	-0.581981
gi219555720	Syce1	0.357985	0.0017359	23.1	18.6	0.000349707	-0.353241	-0.353366	-0.354764	-0.353736	-0.353361	-0.35354	2.47487	-0.352866	-0.353681	-0.353636	-0.354524	-0.353402	-0.353018	-0.353201	2.47487	-0.35341
gi22094989	Timm50	0.357985	0.0017359	26.1	5.55	0.00224229	-0.517816	0.213253	2.36888	0.0090264	-0.518022	-0.51833	-0.519827	-0.51717	-0.599018	-0.217097	1.59356	1.61848	-0.598901	-0.598933	-0.599125	-0.59897
gi145966828	Ubap1	0.357985	0.0017359	23.1	18.6	0.000170604	-0.353401	-0.353462	-0.354144	-0.353642	-0.35346	-0.353547	2.47487	-0.353218	-0.353618	-0.353595	-0.35404	-0.353478	-0.353285	-0.353377	2.47487	-0.353482
gi225543224	Atg4c	0.357985	0.00283368	23.1	18.6	0.000326188	-0.353262	-0.353378	-0.354683	-0.353723	-0.353374	-0.353541	2.47487	-0.352912	-0.353648	-0.353615	-0.354269	-0.353442	-0.353159	-0.353294	2.47487	-0.353448
gi7710014	Cul3	0.357985	0.00283368	23.1	2.55	0.673187	0.227943	2.28859	-0.72575	-0.249409	-0.725402	-0.725446	-0.2254	0.134873	0.869038	1.84342	-0.484182	-0.752052	-0.809266	-0.809301	-0.531557	0.673903
gi11528490	Flii	0.357985	0.00283368	26.1	0	0.511125	2.08497	0.795303	-0.354185	-0.142924	-0.932498	-0.315792	-0.928859	-0.206019	1.57427	1.36344	-0.212766	0.113579	-0.0674604	-1.06277	-0.929569	-0.77872
gi33469119	Fyb	0.357985	0.00283368	23.1	18.6	0.000665691	-0.352959	-0.353196	-0.355858	-0.3539	-0.353187	-0.353528	2.47487	-0.352244	-0.353741	-0.353675	-0.354974	-0.353332	-0.352769	-0.353038	2.47487	-0.353344
gi226442795	Gpr39	0.357985	0.00283368	23.1	18.6	0.000351042	-0.35324	-0.353365	-0.354769	-0.353736	-0.35336	-0.35354	2.47487	-0.352863	-0.353649	-0.353615	-0.354276	-0.353441	-0.353155	-0.353291	2.47487	-0.353447
gi6680063	Gpr65	0.357985	0.00283368	23.1	18.6	0.000261494	-0.35332	-0.353413	-0.354459	-0.35369	-0.35341	-0.353543	2.47487	-0.353039	-0.353672	-0.35363	-0.354451	-0.353414	-0.353058	-0.353228	2.47487	-0.353421
gi165972313	Gtpbp6	0.357985	0.00283368	23.1	18.6	0.00153481	-0.352182	-0.352728	-0.358867	-0.354353	-0.352708	-0.353493	2.47487	-0.350534	-0.353969	-0.353823	-0.35671	-0.353062	-0.351811	-0.352408	2.47487	-0.353087
gi407262761	LOC100038947	0.357985	0.00283368	23.1	18.6	0.000369383	-0.353224	-0.353355	-0.354832	-0.353746	-0.35335	-0.353539	2.47487	-0.352827	-0.353637	-0.353608	-0.35419	-0.353454	-0.353202	-0.353323	2.47487	-0.35346
gi407264321	LOC101055815	0.357985	0.00283368	23.1	18.6	8.31e-05	-0.353479	-0.353509	-0.353841	-0.353597	-0.353508	-0.35355	2.47487	-0.35339	-0.353595	-0.35358	-0.353869	-0.353504	-0.353379	-0.353439	2.47487	-0.353507
gi30519921	Mrpl50	0.357985	0.00283368	23.1	18.6	0.000522386	-0.353087	-0.353273	-0.355362	-0.353826	-0.353266	-0.353533	2.47487	-0.352526	-0.35369	-0.353642	-0.35459	-0.353392	-0.352981	-0.353177	2.47487	-0.3534
gi18087775	Pcdhga12	0.357985	0.00283368	23.1	18.6	0.000505812	-0.353102	-0.353282	-0.355305	-0.353817	-0.353275	-0.353534	2.47487	-0.352559	-0.353714	-0.353658	-0.354772	-0.353364	-0.352881	-0.353111	2.47487	-0.353374
gi166795242	Pogk	0.357985	0.00283368	23.1	18.6	0.00112971	-0.352544	-0.352946	-0.357465	-0.354142	-0.352932	-0.353509	2.47487	-0.351331	-0.353834	-0.353736	-0.355683	-0.353222	-0.352379	-0.352781	2.47487	-0.353239
gi125858598	Pyroxd2	0.357985	0.00283368	23.1	18.6	0.00198638	-0.351779	-0.352485	-0.36043	-0.354588	-0.352459	-0.353475	2.47486	-0.349646	-0.354583	-0.354221	-0.361375	-0.352333	-0.349235	-0.350713	2.47486	-0.352397
gi269784644	Zfp326	0.357985	0.00283368	23.1	15.6	0.681306	-0.626064	-0.681109	-1.17934	-0.448467	-0.256099	1.78265	1.10228	0.306145	-0.765242	0.0257999	-0.794652	0.0841952	0.206922	2.27559	-0.618571	-0.414039
gi158508501	sep5	0.357985	0.00452135	23.1	18.6	0.000188141	-0.353385	-0.353452	-0.354205	-0.353652	-0.35345	-0.353546	2.47487	-0.353183	-0.353657	-0.35362	-0.354337	-0.353431	-0.353121	-0.353269	2.47487	-0.353438
gi6671509	Actb	0.357985	0.00452135	20.1	15.6	1.20585	0.794786	-0.159057	-0.91055	-1.63374	0.368324	1.24259	0.897434	-0.599786	0.439929	-1.11432	-0.564085	1.18054	1.26499	0.681029	-1.00091	-0.887167
gi158508460	Ahctf1	0.357985	0.00452135	26.1	24.6	0.207656	2.20578	-0.035899	-0.333595	-0.62682	-0.626661	-0.626737	-0.627106	0.671039	2.35446	0.362195	-0.382089	-0.533708	-0.533549	-0.533625	-0.534071	-0.199612
gi283945531	BC005764	0.357985	0.00452135	23.1	18.6	0.000889057	-0.352759	-0.353076	-0.356632	-0.354017	-0.353064	-0.353519	2.47487	-0.351805	-0.354051	-0.353876	-0.357328	-0.352965	-0.35147	-0.352184	2.47487	-0.352996
gi133922578	Ccdc22	0.357985	0.00452135	23.1	18.6	0.000301822	-0.353284	-0.353391	-0.354599	-0.353711	-0.353387	-0.353542	2.47487	-0.35296	-0.353601	-0.353584	-0.353914	-0.353497	-0.353354	-0.353423	2.47487	-0.3535
gi170932536	Ddx19a	0.357985	0.00452135	26.1	11.55	0.270768	-0.779097	-0.77914	-0.666873	1.54156	1.59363	-0.396173	-0.517887	0.00398171	-1.03803	-1.03802	-0.475159	0.979013	0.185748	1.5067	0.76112	-0.881364
gi295789102	E230008N13Rik	0.357985	0.00452135	23.1	18.6	0.000294481	-0.35329	-0.353395	-0.354573	-0.353707	-0.353391	-0.353542	2.47487	-0.352974	-0.353719	-0.353661	-0.354806	-0.353358	-0.352862	-0.353099	2.47487	-0.353369
gi21703888	Eif2b2	0.357985	0.00452135	26.1	13.05	0.503958	-0.687662	-0.68771	0.0698391	-0.0483865	0.0251899	2.33873	-0.322484	-0.687515	-0.707929	-0.707914	-0.708214	-0.539858	0.692568	1.90305	0.776132	-0.707838
gi34328421	Fam212b	0.357985	0.00452135	23.1	18.6	0.000737816	-0.352895	-0.353157	-0.356108	-0.353938	-0.353147	-0.353525	2.47487	-0.352102	-0.353911	-0.353785	-0.356265	-0.353131	-0.352057	-0.35257	2.47487	-0.353153
gi224809373	Kif2a	0.357985	0.00452135	23.1	18.6	0.000647436	-0.352975	-0.353206	-0.355795	-0.353891	-0.353197	-0.353528	2.47487	-0.35228	-0.353663	-0.353625	-0.354388	-0.353423	-0.353093	-0.353251	2.47487	-0.35343
gi61657921	Kif5b	0.357985	0.00452135	26.1	10.05	1.04565	-0.822376	-0.871524	0.147999	0.816972	0.721386	1.68555	-0.609383	-1.06863	-0.597701	-0.32879	-0.484789	-0.19541	2.4356	-0.02561	-0.347015	-0.456291
gi94409900	LOC675521	0.357985	0.00452135	23.1	18.6	0.000143601	-0.353425	-0.353476	-0.354051	-0.353628	-0.353474	-0.353548	2.47487	-0.353271	-0.353644	-0.353612	-0.354242	-0.353446	-0.353173	-0.353304	2.47487	-0.353452
gi31560653	Pfkl	0.357985	0.00452135	26.1	2.55	0.118066	1.69897	1.24843	0.459656	-0.548696	-0.714463	-0.714588	-0.715195	-0.714117	0.33858	0.824062	0.223174	1.87177	-0.814118	-0.814229	-0.814882	-0.814355
gi31982122	Plcb3	0.357985	0.00452135	26.1	4.05	0.357846	2.24177	0.521282	0.0530334	-0.275356	-0.547502	-0.664401	-0.664527	-0.664304	2.10442	-0.109719	0.919268	-0.611077	-0.469391	-0.610999	-0.611422	-0.611081
gi269954677	Qars	0.357985	0.00452135	20.1	15.6	1.22445	1.1731	-0.182513	-1.00596	-0.882128	0.0260647	1.67386	0.180167	-0.982592	-0.676984	-1.13367	-0.480737	1.25734	0.978391	0.740506	0.58072	-1.26556
gi158937240	Timm10	0.357985	0.00452135	23.1	18.6	0.000431815	-0.353168	-0.353321	-0.355049	-0.353779	-0.353316	-0.353537	2.47487	-0.352704	-0.353795	-0.35371	-0.355385	-0.353268	-0.352543	-0.352889	2.47487	-0.353283
gi6755893	Try4	0.357985	0.00452135	23.1	21.6	0.714166	1.70787	-0.363452	-0.386348	-0.891364	-0.891315	-0.857426	1.01856	0.66347	0.369847	-0.54387	-0.29953	-0.598794	-0.598734	-0.105873	-0.555592	2.33255
gi270265851	Usp19	0.357985	0.00452135	23.1	15.6	0.208871	-0.558184	-0.558668	-0.564101	-0.560106	-0.268712	2.10794	0.958556	-0.556725	-0.567062	-0.566915	-0.569812	-0.566151	-0.276895	2.04085	1.07216	-0.566177
gi31543944	Vdr	0.357985	0.00452135	23.1	18.6	0.000473323	-0.353131	-0.353299	-0.355192	-0.3538	-0.353293	-0.353535	2.47487	-0.352623	-0.353873	-0.353761	-0.355977	-0.353176	-0.352216	-0.352674	2.47487	-0.353196
gi13994146	Xlr5c	0.357985	0.00452135	23.1	18.6	0.00170731	-0.352028	-0.352635	-0.359464	-0.354443	-0.352613	-0.353486	2.47486	-0.350195	-0.3546	-0.354232	-0.361508	-0.352313	-0.349162	-0.350665	2.47486	-0.352377
gi21450287;gi240255574	Csde1	0.357985	0.00452135	26.1	4.05	0.357526	2.06424	-0.199205	0.921639	-0.486452	-0.442621	-0.218593	-0.934186	-0.704823	-0.611801	-0.388654	2.20814	0.46409	0.0406871	-0.0519109	-0.843035	-0.817515
gi224967068;gi224967070	Plcb1	0.357985	0.00452135	23.1	21.6	0.576903	1.89457	-0.0260329	-0.0829454	-0.0958555	-1.51416	-0.0765174	0.688862	-0.787919	1.24819	-0.101466	-0.944446	-1.03197	-0.961809	0.0491763	0.153729	1.5886
gi13385992	Coq5	0.445583	0.00706223	26.1	10.05	0.169607	-0.666766	-0.666822	-0.427648	0.354485	2.13093	0.609706	-0.667286	-0.6666	-0.50266	-0.502644	-0.496638	-0.417291	2.26595	0.65872	-0.502875	-0.502563
gi358679300	Elmod3	0.445583	0.00706223	23.1	17.1	0.000107205	-0.353427	-0.353477	-0.354043	-0.353627	-0.353476	-0.353548	2.47487	-0.353275	-0.353663	-0.353625	-0.354387	-0.353424	-0.353093	-0.353251	2.47487	-0.35343
gi34304077	Fam25c	0.445583	0.00706223	23.1	15.6	0.838066	-0.68973	-0.689768	-0.690185	-0.689878	1.55472	1.39944	0.49502	-0.689618	-0.443212	-0.443192	-0.443602	-0.443083	-0.0336018	2.44508	-0.195307	-0.443087
gi149263037	LOC100046079	0.445583	0.00706223	26.1	5.55	0.00065751	-0.55258	1.14065	2.00615	-0.383281	-0.552641	-0.552731	-0.55317	-0.552391	-0.472919	0.0899239	-0.144849	2.41928	-0.47272	-0.472775	-0.473099	-0.472838
gi13384950	Nudt8	0.445583	0.00706223	23.1	15.6	0.112478	-0.404024	-0.404077	-0.404667	-0.404233	-0.199897	2.46636	-0.245599	-0.403866	-0.721818	-0.721797	-0.722211	-0.721687	1.36093	1.21141	1.03686	-0.721691
gi39930543	Nup54	0.445583	0.00706223	26.1	13.05	1.33499	-1.24731	-0.797039	0.431383	1.09093	1.29833	0.640438	-0.300105	-1.11662	-0.911904	-1.00459	-0.534916	-0.935735	0.339467	0.896369	0.457306	1.694
gi198278441	Osbpl9	0.445583	0.00706223	23.1	11.55	0.396652	-0.645013	-0.64521	-0.364636	0.321769	2.2987	-0.460828	0.139633	-0.644417	-1.15591	-1.15583	1.07207	1.02193	0.774644	0.399602	0.198889	-1.15539
gi71480098	Pcnp	0.445583	0.00706223	23.1	17.1	4.96e-05	-0.353495	-0.353518	-0.35378	-0.353588	-0.353517	-0.353551	2.47487	-0.353425	-0.353736	-0.353672	-0.354942	-0.353337	-0.352787	-0.35305	2.47487	-0.353348
gi226693374	Rb1cc1	0.445583	0.00706223	23.1	17.1	0.00531358	-0.358555	-0.359081	-0.364993	-0.360646	-0.359062	-0.31526	2.47457	-0.356968	-0.356932	-0.356775	-0.359883	-0.355955	-0.354609	-0.334661	2.4748	-0.355983
gi6677803	Rps29	0.445583	0.00706223	26.1	11.55	0.213018	-0.684173	-0.236441	-0.685259	-0.0637755	2.35252	-0.0116074	0.0126438	-0.683905	-0.937152	-0.44125	-0.937259	0.195694	1.40422	1.45663	0.196237	-0.937117
gi13385994	Snrpg	0.445583	0.00706223	26.1	8.55	0.736369	0.0578969	-0.842453	0.14098	1.62182	1.23614	-0.190773	-0.900403	-1.1232	-1.1649	0.268771	-0.401525	1.97433	0.516282	-0.0525142	-0.0261945	-1.11426
gi133506836	Tbx10	0.445583	0.00706223	23.1	17.1	4.91e-05	-0.353496	-0.353519	-0.353778	-0.353587	-0.353518	-0.353551	2.47487	-0.353426	-0.353754	-0.353684	-0.355074	-0.353317	-0.352714	-0.353002	2.47487	-0.353329
gi345525404	Ube2m	0.445583	0.00706223	20.1	4.05	0.849179	0.826882	0.833114	1.52918	0.334491	-0.867963	-1.08128	-0.857864	-0.716563	-0.199729	-0.702977	-0.792504	-0.0361917	-0.889412	-0.0334371	0.454814	2.19944
gi159110817	Abhd12	0.497116	0.0108135	23.1	18.6	0.0070415	-0.347246	-0.349751	-0.377915	-0.357204	-0.349659	-0.35326	2.47472	-0.339685	-0.354294	-0.354034	-0.359175	-0.352677	-0.35045	-0.351513	2.47487	-0.352723
gi26006859	Adap2	0.497116	0.0108135	23.1	17.1	0.000202394	-0.353315	-0.35341	-0.354478	-0.353693	-0.353406	-0.353543	2.47487	-0.353028	-0.354564	-0.354209	-0.361233	-0.352356	-0.349313	-0.350765	2.47486	-0.352418
gi112363072	Arpc2	0.497116	0.0108135	20.1	4.05	0	-1.04977	0.974724	0.74487	0.409768	0.831628	-1.14101	-1.36873	0.598519	1.19972	-0.636695	-0.904375	-0.723301	-0.646785	-0.660141	0.913827	1.45775
gi78214312	Atp5f1	0.497116	0.0108135	23.1	21.6	0.543085	2.33099	0.0333928	-0.668887	-0.734645	-0.614894	-0.324288	0.206817	-0.22849	-0.0375466	0.279785	-0.40962	-1.09724	-0.38367	-0.101865	-0.514077	2.26423
gi19705578	Atp6v1b2	0.497116	0.0108135	26.1	11.55	0.342916	-0.591758	-0.591781	-0.268654	0.0998156	2.39525	-0.106802	-0.591974	-0.3441	-0.588278	-0.588272	-0.588392	-0.259115	1.91842	1.249	-0.58836	-0.555
gi28893281	Ccdc158	0.497116	0.0108135	20.1	18.6	0.0222642	-0.320046	-0.333161	-0.480602	-0.372178	-0.332679	-0.351533	2.47066	-0.280463	-0.353543	-0.353524	-0.353886	-0.353429	-0.353272	2.47487	-0.353787	-0.353432
gi30410008	Cox10	0.497116	0.0108135	23.1	17.1	9.28e-05	-0.353444	-0.353488	-0.353977	-0.353617	-0.353486	-0.353549	2.47487	-0.353313	-0.354041	-0.35387	-0.357258	-0.352976	-0.351509	-0.352209	2.47487	-0.353006
gi7242148	Eif2s3y	0.497116	0.0108135	20.1	15.6	1.40538	0.321365	-0.907033	-1.74126	-0.014449	1.31073	1.08048	0.2536	-0.30343	-1.22961	-1.20502	-0.810223	0.670757	1.53085	0.249822	0.0735077	0.719917
gi6679765	Fdx1	0.497116	0.0108135	26.1	13.05	0.698993	-1.4198	-1.37504	-0.280693	0.604614	1.44551	0.704665	0.0842697	0.236484	0.00178516	-1.01642	0.26787	-1.00659	-0.896686	1.95425	0.256518	0.43927
gi6679995	Ggt1	0.497116	0.0108135	23.1	17.1	0.0015155	-0.396388	-0.396538	-0.398224	-0.396985	-0.396533	-0.0789124	2.45952	-0.395936	-0.490132	-0.490108	-0.490579	-0.489984	-0.48978	2.25621	0.684357	-0.489988
gi254553342	Hsd17b13	0.497116	0.0108135	26.1	2.55	0.969412	1.0941	1.42081	0.441156	-0.793312	-0.899099	-0.824012	-1.04936	0.609711	0.484408	1.37739	-0.144578	1.1625	-1.04226	-1.03689	-1.1123	0.31174
gi163954948	Khsrp	0.497116	0.0108135	23.1	2.55	0.238301	1.35422	-0.544975	0.315896	-0.610166	-0.632756	-0.881984	-0.666084	1.66585	0.309768	2.03109	0.275095	-0.748759	-0.8265	-0.754879	-0.794298	0.508486
gi148368964	Mrpl48	0.497116	0.0108135	23.1	18.6	0.00347124	-0.350449	-0.351684	-0.365568	-0.355359	-0.351639	-0.353414	2.47484	-0.346722	-0.353912	-0.353786	-0.356275	-0.353129	-0.352051	-0.352566	2.47487	-0.353152
gi225543482	Naa15	0.497116	0.0108135	23.1	0	0.41016	2.31679	-0.746933	0.095927	-0.100917	-0.812395	-0.620695	-0.0406403	-0.0911326	0.403799	0.62333	-0.437648	-0.775101	-0.791815	-0.356145	-0.749731	2.08331
gi27754007	Ndufab1	0.497116	0.0108135	20.1	18.6	0.156124	1.63802	-0.471885	-0.594748	-0.692677	-0.93356	-0.61334	1.39156	0.276628	0.649229	-0.355219	-0.650894	-0.439704	-0.334932	2.25409	-0.483351	-0.639217
gi390608665	Pnpla6	0.497116	0.0108135	26.1	11.55	0.162224	-0.619379	-0.6194	0.869088	-0.503258	2.16024	-0.38996	-0.48638	-0.410947	-0.765758	-0.765648	-0.713218	1.75748	1.37725	-0.170525	-0.209456	-0.510121
gi148368971	Sh3tc1	0.497116	0.0108135	23.1	17.1	0.000107035	-0.353427	-0.353478	-0.354043	-0.353627	-0.353476	-0.353548	2.47487	-0.353276	-0.354052	-0.353877	-0.357338	-0.352964	-0.351465	-0.35218	2.47487	-0.352994
gi21313252	Spatc1l	0.497116	0.0108135	23.1	17.1	0.000105145	-0.35343	-0.353479	-0.354034	-0.353626	-0.353477	-0.353548	2.47487	-0.35328	-0.354146	-0.353938	-0.358054	-0.352852	-0.35107	-0.35192	2.47487	-0.352889
gi19526822	Sult1a1	0.497116	0.0108135	20.1	14.1	0.0547686	-0.282445	-0.965118	-0.346628	-0.0479842	0.95121	-0.269174	1.96804	-1.0079	-1.49341	0.555017	0.986685	0.44334	1.03964	0.200142	-0.286156	-1.44527
gi22122591	Ubxn1	0.497116	0.0108135	26.1	10.05	1.20979	-1.26178	-1.26182	1.06669	1.34994	-0.131543	0.311627	0.571084	-0.644205	-1.0795	-1.07948	-0.424284	1.32578	1.25105	0.782579	-0.0324393	-0.743699
gi46593021	Uqcrc1	0.497116	0.0108135	23.1	5.55	0.608974	-0.326254	0.452675	0.838527	-0.679706	1.95986	-0.726349	-0.787378	-0.731376	0.0869628	2.10858	0.244539	0.523999	-0.671843	-0.84208	-0.721599	-0.728555
gi254587916	1700094D03Rik	0.497116	0.0162505	23.1	18.6	0.00362356	-0.350313	-0.351602	-0.366095	-0.355438	-0.351555	-0.353408	2.47483	-0.346422	-0.353761	-0.353688	-0.355127	-0.353308	-0.352685	-0.352982	2.47487	-0.353321
gi295293085	9930021J03Rik	0.497116	0.0162505	26.1	2.55	0.00108806	-0.331327	2.27792	0.619734	-0.513403	-0.513069	-0.513228	-0.514005	-0.512626	-0.309342	1.89866	1.28388	-0.574513	-0.573716	-0.574096	-0.57634	-0.57453
gi428673539	Ano5	0.497116	0.0162505	23.1	17.1	0.000299379	-0.353201	-0.353341	-0.354922	-0.353759	-0.353336	-0.353538	2.47487	-0.352776	-0.384141	-0.372577	-0.60124	-0.312244	-0.213213	-0.260466	2.45816	-0.314282
gi27734136	BC030476	0.497116	0.0162505	23.1	17.1	4.92e-05	-0.353495	-0.353518	-0.353778	-0.353587	-0.353518	-0.353551	2.47487	-0.353426	-0.368611	-0.363144	-0.471251	-0.33462	-0.2878	-0.31014	2.47115	-0.335583
gi157012009	Ccr3	0.497116	0.0162505	23.1	18.6	0.00563754	-0.348507	-0.350513	-0.373061	-0.35648	-0.350439	-0.353322	2.47478	-0.342453	-0.353937	-0.353803	-0.356468	-0.353099	-0.351945	-0.352496	2.47487	-0.353123
gi29244056	Cdnf	0.497116	0.0162505	23.1	18.6	0.0150997	-0.339974	-0.345346	-0.40574	-0.361328	-0.345148	-0.352871	2.47417	-0.32376	-0.353674	-0.353632	-0.354471	-0.353411	-0.353047	-0.353221	2.47487	-0.353418
gi6680952	Cnn2	0.497116	0.0162505	23.1	18.6	0.00185749	-0.351894	-0.352555	-0.359984	-0.354521	-0.35253	-0.35348	2.47486	-0.349899	-0.35365	-0.353616	-0.354285	-0.353439	-0.35315	-0.353288	2.47487	-0.353445
gi6680988	Cox6a1	0.497116	0.0162505	23.1	7.05	0.882345	-0.67821	0.967363	0.569319	1.85468	-0.678241	-0.678286	-0.678505	-0.678116	-0.685668	0.503627	1.72172	1.19878	-0.682234	-0.683183	-0.688781	-0.684264
gi225543400	Echdc2	0.497116	0.0162505	23.1	14.1	0.758034	0.551097	-1.68423	-0.526857	0.545166	0.388425	1.61491	-0.187988	-0.700521	-0.868196	-0.78503	-0.869997	1.26355	0.577954	1.42608	0.189843	-0.934203
gi83745139	Fndc3a	0.497116	0.0162505	23.1	17.1	0.00207004	-0.351111	-0.352083	-0.363011	-0.354975	-0.352048	-0.353445	2.47485	-0.348178	-0.375681	-0.367503	-0.529215	-0.324836	-0.2548	-0.288218	2.46653	-0.326277
gi197276584	Gm9376	0.497116	0.0162505	23.1	17.1	5.08e-05	-0.353494	-0.353517	-0.353785	-0.353588	-0.353517	-0.353551	2.47487	-0.353422	-0.356903	-0.355719	-0.379119	-0.349546	-0.339412	-0.344247	2.4747	-0.349754
gi22122593	Haus1	0.497116	0.0162505	23.1	17.1	7.1e-05	-0.35347	-0.353503	-0.353878	-0.353602	-0.353502	-0.35355	2.47487	-0.353369	-0.354838	-0.354386	-0.363319	-0.352029	-0.34816	-0.350006	2.47485	-0.352109
gi87162464	Hdac2	0.497116	0.0162505	23.1	10.8	0.000852867	2.22973	0.0178618	-0.574112	-0.573238	-0.57292	-0.573072	-0.573811	0.619557	1.19027	0.959182	-0.977445	-1.16834	-1.16823	-0.183243	0.808385	0.539425
gi61102728	Itpr3	0.497116	0.0162505	23.1	18.6	0.037947	-0.319043	-0.332543	-0.48432	-0.372708	-0.332047	-0.351455	2.47041	-0.278295	-0.353705	-0.353652	-0.354707	-0.353374	-0.352917	-0.353135	2.47487	-0.353383
gi27370152	Klhl4	0.497116	0.0162505	23.1	18.6	0.00348062	-0.350441	-0.351679	-0.365601	-0.355363	-0.351634	-0.353414	2.47484	-0.346704	-0.353762	-0.353689	-0.35514	-0.353306	-0.352678	-0.352978	2.47487	-0.353319
gi407262010	LOC101055828	0.497116	0.0162505	23.1	18.6	0.00505763	-0.349027	-0.350827	-0.371056	-0.35618	-0.350761	-0.353347	2.47479	-0.343597	-0.353596	-0.353581	-0.353879	-0.353503	-0.353374	-0.353435	2.47487	-0.353505
gi257196228	Maob	0.497116	0.0162505	23.1	0	0.115205	1.93767	-0.196273	-0.285524	-0.349193	-0.793256	-0.359198	-1.03639	1.08216	-0.217946	0.641105	-0.280023	-1.07526	-1.10699	0.508297	-0.38599	1.9168
gi168229259	Mycbpap	0.497116	0.0162505	23.1	18.6	0.00239215	-0.351416	-0.352267	-0.361834	-0.354799	-0.352235	-0.353459	2.47486	-0.348847	-0.353606	-0.353588	-0.353954	-0.353491	-0.353332	-0.353408	2.47487	-0.353494
gi40254624	Pafah1b2	0.497116	0.0162505	23.1	5.55	0.1276	-0.535521	-0.45635	2.36612	0.117437	0.12915	-0.54648	-0.546674	-0.527687	1.38674	0.736495	0.431589	1.00917	-0.864487	-1.05963	-1.05979	-0.580093
gi20806109	Parp1	0.497116	0.0162505	20.1	14.1	0.33911	-0.409368	-0.280193	-0.615512	-0.553622	1.36242	1.82475	-0.653595	-0.674882	-1.23011	-1.26289	0.413863	1.3978	0.510526	0.846522	0.191912	-0.867621
gi255522964	Patl1	0.497116	0.0162505	23.1	18.6	0.0028531	-0.351003	-0.352018	-0.36343	-0.355038	-0.351981	-0.35344	2.47485	-0.347939	-0.353645	-0.353613	-0.354245	-0.353446	-0.353172	-0.353303	2.47487	-0.353451
gi87196490	Pawr	0.497116	0.0162505	26.1	2.55	0.295222	-0.0109974	2.14581	-0.290515	-0.658333	-0.708022	-0.536148	-0.708164	0.766368	1.06577	1.44419	1.03224	-0.480182	-0.87553	-0.443403	-0.875707	-0.867374
gi124487309	Phf3	0.497116	0.0162505	23.1	18.6	0.0205453	-0.335027	-0.342336	-0.424511	-0.364082	-0.342068	-0.352576	2.47357	-0.312966	-0.353925	-0.353794	-0.356371	-0.353114	-0.351998	-0.352531	2.47487	-0.353137
gi58037409	Phpt1	0.497116	0.0162505	20.1	7.05	1.21802	-0.71662	0.828284	1.38258	1.21998	-0.894193	-0.894258	-0.894577	-0.0311968	-0.400154	2.42447	-0.219155	-0.1168	-0.546873	-0.546953	-0.54743	-0.0471095
gi9790159	Pitpnb	0.497116	0.0162505	20.1	4.05	0.661512	-0.102474	1.16521	0.703854	-0.574357	-0.483326	-1.03799	-1.14719	1.47628	2.40292	-0.191752	-0.518903	-0.712865	-0.499194	-0.0263912	-0.39854	-0.0552725
gi21312814	Pop1	0.497116	0.0162505	23.1	18.6	0.016324	-0.338864	-0.344671	-0.409963	-0.36195	-0.344458	-0.352807	2.47405	-0.321335	-0.354166	-0.353951	-0.358205	-0.352828	-0.350986	-0.351865	2.47487	-0.352866
gi33859660	Ppp2r5e	0.497116	0.0162505	23.1	17.1	8.28e-05	-0.353456	-0.353495	-0.353932	-0.35361	-0.353493	-0.353549	2.47487	-0.353338	-0.374691	-0.366899	-0.520977	-0.326245	-0.259515	-0.291356	2.4673	-0.327618
gi483968030	Prkaca	0.497116	0.0162505	23.1	18.6	0.00143913	-0.352268	-0.35278	-0.358536	-0.354303	-0.352761	-0.353497	2.47487	-0.350723	-0.353632	-0.353604	-0.354148	-0.353461	-0.353226	-0.353338	2.47487	-0.353466
gi6755196	Psma4	0.497116	0.0162505	20.1	17.1	0	-0.780997	-0.317487	-0.556871	-0.406099	-0.828966	-0.285149	1.63025	1.54532	0.013151	-1.24174	-1.13377	1.08267	1.18149	0.768646	0.292794	-0.963246
gi258613926	Ptp4a2	0.497116	0.0162505	26.1	24.6	0.128248	1.94498	0.988557	-0.58633	-0.688074	-0.687961	-0.688015	-0.608388	0.325228	-0.231256	2.46592	-0.275749	-0.446327	-0.446108	-0.446212	-0.311275	-0.308998
gi24418919	Pygb	0.497116	0.0162505	23.1	20.1	0.000402507	0.0461287	0.451931	-0.832943	-0.832613	-0.832493	-0.83255	1.35006	1.48248	0.921648	0.396604	-0.764401	-0.764124	-0.764029	-0.764074	1.90518	-0.166801
gi224922828	Rbm42	0.497116	0.0162505	26.1	8.55	0.435329	-0.575927	2.41298	-0.27933	-0.256824	-0.191187	0.0422473	-0.576086	-0.575875	-0.72044	-0.309216	-0.511422	1.7963	1.39862	-0.448065	-0.521392	-0.684378
gi6677779	Rpl28	0.497116	0.0162505	26.1	20.85	0.104705	-0.352719	-0.528862	-0.565761	-0.756786	-0.514444	1.50491	-0.49707	1.71073	0.906114	0.518122	-0.22501	-1.05355	-1.4716	0.45295	-0.563039	1.43601
gi19527422	Slc22a27	0.497116	0.0162505	23.1	17.1	6.34e-05	-0.353479	-0.353508	-0.353843	-0.353597	-0.353507	-0.35355	2.47487	-0.353389	-0.354118	-0.35392	-0.35784	-0.352885	-0.351188	-0.351998	2.47487	-0.35292
gi34304038	Smim5	0.497116	0.0162505	23.1	18.6	0.00468259	-0.349364	-0.35103	-0.369759	-0.355986	-0.350969	-0.353363	2.47481	-0.344336	-0.353701	-0.353649	-0.354672	-0.353379	-0.352936	-0.353148	2.47487	-0.353388
gi46518499	Taf10	0.497116	0.0162505	23.1	17.1	0.000140933	-0.353387	-0.353454	-0.354197	-0.35365	-0.353451	-0.353546	2.47487	-0.353188	-0.354834	-0.354384	-0.363293	-0.352033	-0.348175	-0.350016	2.47485	-0.352113
gi110349993	Tex9	0.497116	0.0162505	23.1	18.6	0.00142986	-0.352276	-0.352785	-0.358504	-0.354298	-0.352766	-0.353497	2.47487	-0.350741	-0.35362	-0.353597	-0.354057	-0.353475	-0.353275	-0.353371	2.47487	-0.353479
gi19527378	Tmem109	0.497116	0.0162505	23.1	17.1	6.58e-05	-0.353476	-0.353507	-0.353854	-0.353599	-0.353506	-0.35355	2.47487	-0.353383	-0.354058	-0.353881	-0.357386	-0.352956	-0.351438	-0.352163	2.47487	-0.352988
gi34328226	Tmprss2	0.497116	0.0162505	23.1	18.6	0.000394592	-0.353201	-0.353341	-0.35492	-0.353759	-0.353336	-0.353538	2.47487	-0.352777	-0.353577	-0.353569	-0.353734	-0.353525	-0.353454	-0.353488	2.47487	-0.353527
gi91932791	Trip12	0.497116	0.0162505	20.1	18.6	0.754389	1.66099	-0.299048	-0.802624	-1.31609	-0.550678	0.264242	-0.133446	1.17665	-0.28826	-0.631048	-0.844912	-0.263858	-0.244611	1.75416	-0.850654	1.36919
gi30842800	Ttc7	0.497116	0.0162505	23.1	18.6	0.00489616	-0.349172	-0.350914	-0.370497	-0.356096	-0.35085	-0.353354	2.4748	-0.343915	-0.353701	-0.353649	-0.354673	-0.353379	-0.352936	-0.353147	2.47487	-0.353388
gi7305605	Ubp1	0.497116	0.0162505	23.1	2.55	0.714284	1.35278	1.68279	0.274386	-0.735764	-0.735697	-0.735729	-0.426921	-0.675843	1.46652	1.76166	-0.565735	-0.559163	-0.565398	-0.565439	-0.507806	-0.464639
gi145699137	Ugt1a5	0.497116	0.0162505	23.1	11.55	0.365647	-0.964293	-0.547292	-0.261267	-0.331482	0.136439	-0.0301885	-0.338265	2.33635	-0.648858	-0.596007	-0.245977	0.0348042	2.37687	0.0654487	-0.597745	-0.388535
gi21717785	Vmn1r212	0.497116	0.0162505	23.1	18.6	0.00207735	-0.351697	-0.352436	-0.360745	-0.354635	-0.352409	-0.353472	2.47486	-0.349466	-0.353594	-0.35358	-0.353861	-0.353506	-0.353384	-0.353442	2.47487	-0.353508
gi451172096	Vps13d	0.497116	0.0162505	23.1	18.6	0.0485305	-0.30919	-0.326455	-0.520563	-0.377822	-0.325821	-0.350642	2.46757	-0.257078	-0.355309	-0.354691	-0.366912	-0.351466	-0.346174	-0.348699	2.47483	-0.351575
gi359279942	Zmym5	0.497116	0.0162505	23.1	18.6	0.00238418	-0.351423	-0.352271	-0.361807	-0.354794	-0.35224	-0.353459	2.47486	-0.348863	-0.353591	-0.353578	-0.353836	-0.353509	-0.353397	-0.353451	2.47487	-0.353512
gi459683847;gi6677775	Rpl22	0.497116	0.0162505	23.1	11.55	1.00891	-1.00031	-0.873103	-0.900933	1.24893	1.15015	0.750875	0.486132	-0.861739	-0.0761067	-0.372794	-0.888718	0.319401	2.10701	0.196954	-0.0690548	-1.21669
gi163310765	Alb	0.601812	0.023995	23.1	14.1	1.12858	-0.411373	-0.868015	-0.705822	-0.664873	1.36665	1.4146	0.728036	-0.859201	-0.440785	0.140033	-2.15548	0.536421	0.743436	1.00476	-0.285205	0.456819
gi31980859	Arhgef7	0.601812	0.023995	23.1	18.6	0.00421111	-0.349787	-0.351285	-0.368128	-0.355742	-0.35123	-0.353383	2.47482	-0.345265	-0.353595	-0.353581	-0.353873	-0.353504	-0.353377	-0.353438	2.47487	-0.353506
gi154091016	Atrx	0.601812	0.023995	23.1	19.35	0.566182	0.00536392	-0.47304	-0.892367	-0.889729	1.50368	-0.716146	-0.0890265	1.55126	0.273076	-0.779745	-0.950937	-0.230596	-0.543754	-0.368188	2.17995	0.420196
gi6753320	Cct3	0.601812	0.023995	20.1	10.05	0.984632	-1.06256	-1.0804	-0.0239662	0.765144	0.994401	1.13926	0.518121	-1.25	-0.492836	2.14802	0.858381	-0.446724	-0.398044	-0.672408	-0.721531	-0.274861
gi7949018	Cdc37	0.601812	0.023995	23.1	5.55	1.00174	-0.908415	1.05356	1.33839	0.507933	-0.908448	-0.908497	-0.908736	0.734222	-0.542705	1.26876	1.92112	-0.542628	-0.542523	-0.542573	-0.542869	-0.476586
gi19527144	Chchd4	0.601812	0.023995	23.1	14.1	1.10821	-0.94333	-1.25524	0.60893	-0.838356	0.215621	1.73325	0.623918	-0.144795	-1.07349	-0.989605	-0.50142	0.877473	0.707755	1.28408	-1.06089	0.756088
gi244791124	Dpp3	0.601812	0.023995	26.1	4.8	0.820516	2.0889	0.460062	-0.350462	-0.0745046	0.38964	-0.825104	-0.705889	-0.982639	-0.661913	0.164465	0.491172	2.22578	-0.618974	-0.272151	-0.663775	-0.664602
gi33563256	Gnai3	0.601812	0.023995	20.1	5.55	4.81e-05	-0.568423	0.0529013	2.38556	-0.568536	-0.56845	-0.568491	-0.0899412	-0.0746185	0.471315	2.31903	-0.362199	-0.589681	-0.589604	-0.589641	-0.394607	-0.264614
gi21536248	Gstt3	0.601812	0.023995	26.1	15.6	0.803755	0.0101866	-1.57876	-0.379056	0.174975	1.17825	1.0041	0.757625	-1.16732	0.106043	-1.27559	-1.13443	0.672101	-0.55802	0.542907	1.73469	-0.0877088
gi7305165	Hsd17b6	0.601812	0.023995	26.1	13.05	1.03842	-1.18085	-0.974682	-0.46276	0.493872	1.30519	1.45277	-0.619078	-0.0144588	-0.768018	-0.595241	-0.79803	0.475623	-0.835051	2.09772	0.158758	0.264238
gi30352010	Iws1	0.601812	0.023995	20.1	10.05	1.04037	-0.994968	-0.760435	0.710873	1.84461	-0.536506	0.253247	0.462124	-0.978944	-0.539094	-0.15786	0.268204	2.37695	-0.396853	-0.538987	-0.539229	-0.473134
gi160333775	Ldlrap1	0.601812	0.023995	23.1	8.55	0.379536	-0.513682	-0.441601	0.0219955	2.39619	0.0791377	-0.513955	-0.51475	-0.513339	-0.63117	1.36339	0.0122546	1.77606	-0.627039	-0.631104	-0.631252	-0.631133
gi188219589	Lmnb1	0.601812	0.023995	20.1	17.1	0.959819	1.54482	-0.85475	-1.22263	-0.664005	-0.0559882	1.3138	-0.35935	0.298109	-0.934287	-0.877417	-0.734468	0.993411	0.0149481	1.92231	-0.0168832	-0.367617
gi13385728	Mfap1a	0.601812	0.023995	26.1	13.05	1.27004	-0.963882	-1.04402	-0.614909	1.24914	1.04115	0.922135	0.388695	-0.978309	-0.44333	-0.818721	-0.469969	-0.799903	1.75553	1.22058	0.326598	-0.770776
gi110625679	Mocos	0.601812	0.023995	26.1	8.55	0.649094	-0.810129	-0.60335	0.745797	0.402879	-0.0992547	1.98452	-0.810433	-0.810031	-0.396036	-0.369634	-0.348877	-0.195152	2.46939	-0.367535	-0.396189	-0.395967
gi229892322	Ndufs1	0.601812	0.023995	23.1	21.6	0.168743	0.972618	-0.585693	-0.395917	-0.599529	-0.54431	-0.727729	2.0806	-0.200043	0.889929	0.668277	-1.26558	-1.18159	-0.582795	0.15357	-0.215984	1.53418
gi157042772	Pcbp2	0.601812	0.023995	20.1	5.55	1.00331	-0.398184	1.33328	-0.251315	1.02071	0.747049	-1.31241	-1.28702	0.147887	0.352274	0.95224	-0.195673	-1.0417	-1.03963	-1.07517	0.517669	1.53
gi88758582	Pdxdc1	0.601812	0.023995	20.1	18.6	0.000469703	-0.227952	2.38166	-0.488857	-0.488429	-0.488274	-0.488348	0.288271	-0.488068	-0.488406	-0.733486	-0.734693	-0.733167	1.65021	1.28267	0.490043	-0.733178
gi13385044	Rpl35	0.601812	0.023995	20.1	4.05	0.293215	-0.312062	1.70291	1.50352	-0.708603	-0.72673	-0.520871	-0.485407	-0.452749	-0.105307	-0.266474	2.33314	-0.792523	-0.788903	-0.434915	0.156397	-0.101414
gi254692954	Setdb1	0.601812	0.023995	26.1	20.1	4.47e-05	-0.543724	-0.54374	-0.543919	-0.543787	-0.140275	-0.543762	0.588692	2.27052	0.804213	-0.837275	-0.838197	-0.837032	0.22911	-0.836823	0.519915	1.79609
gi294832028	Slc25a13	0.601812	0.023995	23.1	15.6	0.328221	-0.768919	-0.300733	-0.829905	-0.368981	-0.340322	2.17798	-0.304745	0.735625	0.00530341	-0.927537	-1.36155	0.316206	0.0826941	1.73333	0.838357	-0.686804
gi91982765	Th1l	0.601812	0.023995	23.1	18.6	0.000429048	-0.407902	-0.408055	-0.409771	-0.408509	-0.40805	-0.408269	2.44931	0.00124552	-0.362219	-0.390225	-0.391384	-0.389919	-0.389417	-0.389656	2.46661	-0.153793
gi6678349	Tial1	0.601812	0.023995	26.1	15.6	6.19e-05	-0.516256	-0.561375	-0.212635	-0.56144	-0.561374	2.19581	0.778562	-0.561288	-0.788582	-0.788569	-0.788816	-0.110135	-0.788397	1.27612	1.66317	0.325213
gi254675279	Tjp1	0.601812	0.023995	23.1	0	0.183639	1.11314	1.29666	0.504122	-1.04235	-0.818682	-0.854714	-0.911041	0.71287	0.836824	-0.753381	0.348516	-0.699821	-0.809349	-0.790575	-0.089964	1.95775
gi188528894	Tm9sf2	0.601812	0.023995	23.1	4.8	0.142125	2.11564	-0.546119	0.957802	-0.348995	-0.549843	-0.549868	-0.54999	-0.528631	-0.447212	1.72076	-0.1443	1.45406	-0.700152	-0.700177	-0.700329	-0.48265
gi30794386	Tram1	0.601812	0.023995	26.1	24.6	0.510003	2.14547	-0.436077	-0.325376	-0.701377	-0.781329	-0.781354	0.459573	0.420469	1.45172	1.25184	0.249169	-0.585385	-0.947162	-0.947665	0.475721	-0.948237
gi27597065	Upp2	0.601812	0.023995	23.1	15.6	0.25116	-0.627959	-0.628434	-0.633776	0.0944181	-0.453508	0.70752	2.16826	-0.626525	-0.741262	-0.741254	-0.741414	1.40023	-0.578325	1.39577	0.747471	-0.741213
gi6755995	Wdr1	0.601812	0.023995	23.1	21.6	0.450916	0.021582	0.0514696	-0.28232	-0.767932	-0.726597	-0.198757	-0.454097	2.35665	0.0225797	0.281553	-1.00175	-0.840372	-0.978961	0.224225	0.25936	2.03337
gi34368584	Zc3h15	0.601812	0.023995	26.1	7.05	0.396857	1.22077	0.822753	1.09973	-0.267658	-0.164698	-0.294498	-0.699098	-1.71731	-1.07808	-1.09647	0.60103	1.14482	1.10983	0.695591	-0.300812	-1.07592
gi161484644	AI661453	0.744495	0.0348464	23.1	18.6	0.000590962	-0.431426	-0.431636	-0.434	-0.432261	-0.431628	-0.43193	0.174395	2.41849	-0.61511	-0.615094	-0.615402	-0.615013	-0.61488	2.1068	0.167749	0.800952
gi160707967	Alas1	0.744495	0.0348464	23.1	17.1	0.00034247	-0.357521	-0.357555	-0.357936	-0.357656	-0.357554	-0.329111	2.47475	-0.357419	-0.374609	-0.374598	-0.374812	-0.28572	-0.374449	2.4734	-0.314668	-0.374544
gi21313679	Atp5h	0.744495	0.0348464	20.1	14.1	0.881679	1.06713	-1.19208	-0.738907	-0.7836	0.463282	1.33837	-0.871582	0.717395	-0.97252	-0.826255	0.884532	1.25607	1.12217	-0.792435	0.334549	-1.00611
gi114326449	Cfp	0.744495	0.0348464	26.1	4.05	0.0068423	-0.418019	1.11983	-0.537477	2.02178	-0.546454	-0.546527	-0.54688	-0.546253	1.57479	-0.370855	1.23475	0.667587	-0.776483	-0.776517	-0.776715	-0.776555
gi6753498	Cox4i1	0.744495	0.0348464	26.1	0	0.121958	2.14439	0.0832835	0.767098	-0.562143	-0.683323	-0.590714	-0.53942	-0.61917	-0.241569	0.22447	-0.391242	-0.144152	-0.283798	-0.772136	-0.736428	2.34486
gi18875338	Cstf2	0.744495	0.0348464	24.6	7.8	0.0231788	-0.550612	-0.550645	1.59277	1.64646	-0.485847	-0.550691	-0.55092	-0.550513	-0.714837	-0.714805	0.856286	1.45608	1.26168	-0.714501	-0.715257	-0.714647
gi161016795	Ddx6	0.744495	0.0348464	26.1	24.6	0.318182	1.05587	1.1517	-0.618241	-0.696455	-0.861728	-0.812106	-0.605615	1.38657	-0.288601	2.46169	-0.302131	-0.160578	-0.478383	-0.353642	-0.444624	-0.43373
gi31981269	Glrx3	0.744495	0.0348464	20.1	0	0.553989	1.6851	-0.0437025	-0.594563	-0.868733	-0.870222	-0.360934	-0.370218	1.42327	1.25386	0.0796705	-0.575746	-1.74896	0.794319	0.28503	0.766798	-0.854973
gi52138550	Il16	0.744495	0.0348464	26.1	20.85	0.00105929	-0.352657	-0.353014	-0.35703	-0.354077	-0.353001	-0.353514	2.47487	-0.351579	0.378807	0.463861	-0.230309	-0.941692	-0.94135	-0.941513	0.245278	1.96692
gi226246598	Mrps10	0.744495	0.0348464	20.1	14.1	0.319949	2.40684	-0.570423	-0.518436	-0.518037	-0.0536824	-0.06596	-0.109985	-0.570318	-0.870665	-0.870648	-0.0385463	0.935083	1.55271	0.925722	-0.763092	-0.870562
gi295789090	Naa10	0.744495	0.0348464	26.1	15.6	0.905562	-0.89684	-0.896901	-0.897584	0.314951	0.718965	1.55297	-0.828778	0.93322	-0.507687	-0.507679	-0.507842	-0.493677	-0.363008	0.521937	2.31691	-0.458952
gi13385558	Ndufb8	0.744495	0.0348464	26.1	5.55	0.000331681	-0.578758	0.90888	-0.131719	2.11694	-0.578789	-0.578834	-0.579056	-0.578663	-0.510642	0.819405	-0.460308	2.19389	-0.510459	-0.510509	-0.510808	-0.510567
gi6755000	Pdcd6	0.744495	0.0348464	23.1	10.05	0.822718	-0.865366	-0.733865	1.74805	0.21082	-0.519891	1.24339	-0.217866	-0.865269	-1.16955	0.210304	0.186926	1.15677	1.12601	0.701615	-1.04268	-1.16941
gi70778976	Pgk1	0.744495	0.0348464	23.1	14.1	1.42905	-1.38698	-1.45342	-0.12983	0.89872	1.06282	1.00441	0.0231231	-0.0188549	-0.963073	0.310621	-1.5785	0.734529	0.98395	0.770497	-0.950498	0.692478
gi74315975	Psmd1	0.744495	0.0348464	20.1	14.1	0.34698	-0.803986	-0.81776	-0.465998	1.55102	-0.313283	1.57185	-0.0198589	-0.70199	-1.19121	0.0848957	0.382382	1.49957	-0.220682	1.15601	-0.449226	-1.26174
gi153792534	Ranbp2	0.744495	0.0348464	26.1	2.55	0.591791	0.0975652	2.29132	0.243631	-0.421787	-0.102451	-0.617482	-0.739354	-0.751441	0.0195897	1.91602	0.511255	-0.970006	0.660708	-0.820703	-0.931399	-0.385468
gi164450487	Rbbp5	0.744495	0.0348464	26.1	20.1	0.00167679	-0.535078	-0.535675	-0.542381	-0.537449	-0.535653	-0.53651	1.41656	1.80618	1.93964	-0.636516	-0.63704	-0.636378	-0.636151	-0.636259	1.09048	0.152219
gi13385652	Rps20	0.744495	0.0348464	26.1	10.05	0.117709	-0.703909	-0.0722112	-0.37996	2.3957	-0.156923	-0.101445	-0.713342	-0.26791	-0.873473	-1.04889	-0.999738	0.821639	1.48432	1.07394	-0.250964	-0.206836
gi15628025	Tfcp2	0.744495	0.0348464	26.1	17.1	0.633518	0.251639	-0.814894	-0.806933	-0.815081	-0.814892	1.57328	1.34585	0.0810357	1.51118	-0.862765	-0.863655	-0.86253	-0.862144	0.11833	1.09209	0.729498
gi85861252	Ubxn4	0.744495	0.0348464	20.1	4.05	0.348801	-0.392142	1.75869	0.568201	-0.747334	-0.78363	-0.849125	-0.625155	1.07049	-0.103628	-0.345507	-0.525952	-0.255906	-0.726499	-0.0644379	-0.394689	2.41662
gi257153392	Ufd1l	0.744495	0.0348464	26.1	21.6	0.76687	1.04198	-1.28652	-0.942611	-1.28498	0.790119	0.321344	0.498392	0.862276	1.57589	-0.310056	-0.936261	-0.295865	-1.0454	-0.156317	-0.326189	1.49419
gi27370342	Ugt2b35	0.744495	0.0348464	24.6	14.325	1.26037	-1.2635	-1.04425	-0.914778	1.24221	0.154715	0.929677	-0.119315	1.01525	-0.144345	-1.24613	-1.4868	0.15281	1.08451	1.24061	0.645405	-0.246064
gi110431378	Utrn	0.744495	0.0348464	23.1	4.05	1.11429	-0.629637	1.78151	0.822002	0.858896	-0.668825	-0.647696	-0.753843	-0.762408	-0.130611	1.39285	0.0563892	1.07464	-1.34189	-1.39957	0.354081	-0.00589103
gi255069795	Vars	0.744495	0.0348464	20.1	14.1	0.303403	-0.194916	0.0857273	-0.742938	-0.120761	0.23416	2.13972	-0.0786111	-1.32238	-0.935958	-0.473651	-1.03235	0.949317	1.70956	0.735773	-0.390011	-0.562685
gi117606214	Xrn2	0.744495	0.0348464	26.1	11.55	0.000520848	-0.520328	-0.520511	-0.522572	2.16445	0.876428	-0.520768	-0.436925	-0.519775	-0.758421	-0.758359	-0.759583	-0.253206	1.21614	1.74618	0.325287	-0.758047
gi357540869;gi357588429	Phyhd1	0.744495	0.0348464	23.1	17.1	1.45609	0.125361	-0.998143	-0.94898	-0.859518	0.264409	0.233924	2.051	0.131942	0.828962	-0.796803	-0.763792	-0.726519	1.87017	-0.387261	0.665448	-0.690206
gi257096048;gi257096050	Sra1	0.744495	0.0348464	20.1	18.6	0.105651	1.16937	-0.593023	-0.742234	-0.741683	-0.741482	0.860471	1.5298	-0.741217	0.447153	0.25904	-0.613338	-0.613105	-0.613026	2.23412	-0.487736	-0.613107
gi231570586;gi231570775	Zc3h14	0.744495	0.0348464	23.1	8.55	0.134002	0.729316	-0.547092	-0.316535	2.22837	-0.45254	-0.54715	-0.547439	-0.546925	-0.476483	-0.534899	1.13765	2.01228	-0.533849	-0.534799	-0.535047	-0.534847
gi22122515	Ahsa1	0.931272	0.0498154	23.1	8.55	0.419016	-0.334215	-0.309089	-0.596374	1.97397	1.15967	-0.627779	-0.63323	-0.632951	-0.0902196	0.768236	-0.163947	-0.308691	2.117	-0.774044	-0.77425	-0.774084
gi160333440	Ccdc93	0.931272	0.0498154	23.1	14.1	0.317159	-0.582315	-0.582384	-0.583166	-0.582591	2.09042	-0.134635	0.956778	-0.582105	-0.399361	-0.399348	-0.399606	-0.399279	2.46716	-0.184986	-0.285299	-0.399282
gi6753324	Cct6a	0.931272	0.0498154	20.1	17.1	1.05343	1.26526	-1.01828	-1.24485	-1.12548	0.871534	0.364293	0.804132	0.0833931	-0.950306	-0.852686	-0.964504	1.55574	1.0333	0.583673	0.311571	-0.716788
gi103472025	Clptm1	0.931272	0.0498154	23.1	10.05	1.23851	-0.781397	-0.543462	0.970115	1.21572	-0.728052	1.40221	-0.753795	-0.781343	-0.874463	-0.029997	1.68262	1.38482	-0.754487	-0.19986	-0.33426	-0.874378
gi237681200	Cyp2w1	0.931272	0.0498154	20.1	0	1.50545	0.929871	1.0583	-1.28344	-1.28299	-0.910968	0.770112	0.501944	0.217176	0.228485	-0.283145	-1.21228	-1.21191	0.846297	0.126123	1.76872	-0.262291
gi122937368	Eif4ebp1	0.931272	0.0498154	24.6	14.325	0.000504664	-0.537091	-0.537192	-0.53832	-0.53749	1.42997	1.79495	-0.538034	-0.536788	-0.587575	-0.587569	-0.587685	-0.587539	-0.168166	2.01217	1.0939	-0.58754
gi6753960	Gda	0.931272	0.0498154	24.6	2.025	0.429475	-0.615162	-0.0856982	0.730986	-0.155407	-0.578018	-0.727808	-0.728035	2.15914	0.950055	1.61517	0.756415	-0.257321	-0.966234	-0.972863	-0.973162	-0.152063
gi31981458	Glrx	0.931272	0.0498154	26.1	8.55	0.360983	-0.521739	-0.193568	-0.356734	2.41776	0.0346786	-0.22763	-0.573132	-0.579639	0.236076	-1.56495	0.114496	0.25885	1.45062	0.772333	0.0412393	-1.30866
gi75677442	Grlf1	0.931272	0.0498154	20.1	5.55	0.476427	-0.426179	0.24759	1.22528	-0.608824	1.79523	-0.744253	-0.745757	-0.743087	0.615819	0.901154	-0.599513	-0.621175	-0.721965	-0.72207	-0.722684	1.87043
gi6754164	Hc	0.931272	0.0498154	26.1	11.55	0.939581	-0.845047	-0.791391	-0.534375	0.226704	1.24624	1.54902	0.284284	-1.13544	-0.867395	-0.546694	-0.710899	2.02252	0.714708	-0.74799	0.437535	-0.301781
gi309264022	LOC100505031	0.931272	0.0498154	20.1	0	0.927316	1.46641	1.02999	0.229723	-1.07477	-1.04496	-1.05188	0.599076	-0.153581	-0.28322	0.0892414	-1.43789	-1.25297	1.39922	1.09176	0.0435542	0.350313
gi6678924	Mpp1	0.931272	0.0498154	23.1	4.8	1.01363	-0.630595	1.01883	0.721635	1.73705	-0.711704	-0.711729	-0.711851	-0.711635	1.08147	2.0437	-0.384851	-0.493688	-0.560241	-0.560806	-0.56414	-0.56145
gi21312948	Mrpl32	0.931272	0.0498154	23.1	4.05	0.829531	-0.327944	1.8493	0.427081	1.03323	-0.745282	-0.745413	-0.746053	-0.744917	1.76317	1.46702	-0.539446	-0.533693	-0.539185	-0.539217	-0.539405	-0.539253
gi194440700	Nucb2	0.931272	0.0498154	23.1	15.6	0.00052167	-0.37408	-0.374132	-0.374715	-0.374286	-0.22583	2.47153	-0.374567	-0.373923	-0.705616	-0.705601	-0.705897	-0.705523	0.713111	1.26675	1.5483	-0.705525
gi21313282	Ormdl2	0.931272	0.0498154	23.1	17.1	4.89e-05	-0.353496	-0.353519	-0.353777	-0.353587	-0.353518	-0.353551	2.47487	-0.353426	-0.491122	-0.491099	-0.491539	-0.490983	-0.490793	2.25172	0.694802	-0.490987
gi237681204	Plekha6	0.931272	0.0498154	23.1	20.1	1.1516	0.779288	-1.05407	-0.332238	-1.16248	-0.987972	1.11923	0.466132	1.17211	-0.581942	-0.764774	-0.647714	-0.818536	-0.614491	1.39382	0.469664	1.56397
gi12963823	Ppbp	0.931272	0.0498154	20.1	4.05	0.341541	2.29948	0.479706	-0.113947	-0.596992	-0.342448	-0.596958	-0.532001	-0.596843	0.0789525	-0.514082	-0.519717	-0.595135	-0.595062	-0.0820196	-0.164057	2.39112
gi12963569	Ppp1r7	0.931272	0.0498154	23.1	11.55	0.0465875	-0.398661	-0.398681	-0.36339	-0.141668	2.46544	-0.398708	-0.365729	-0.398602	-0.568598	-0.568578	1.1921	-0.326617	1.96669	-0.568385	-0.55814	-0.568478
gi21313658	Rarres2	0.931272	0.0498154	20.1	14.1	0.000185229	-0.590861	-0.590879	-0.591072	-0.59093	-0.39445	-0.394886	1.1761	1.97698	-0.695769	-0.527281	0.993728	2.05962	-0.375395	-0.161381	-0.597796	-0.695724
gi6755448	Sec22b	0.931272	0.0498154	23.1	10.05	0.257767	-0.828766	-0.643213	-0.802067	1.56802	0.30888	-0.464229	-0.597789	1.45917	-0.707136	0.258814	-0.213363	1.88508	1.04659	-0.68059	-0.716204	-0.873183
gi87252727	Skiv2l	0.931272	0.0498154	23.1	15.6	0.000788884	-0.519171	-0.519249	-0.520131	-0.519483	1.04688	2.07	-0.519908	-0.518934	-0.635892	-0.635734	-0.638857	-0.634909	1.69526	1.44981	0.0352606	-0.634937
gi31560433	Snx3	0.931272	0.0498154	20.1	0	0.349579	0.204108	0.0433819	-0.760393	0.0896957	-1.01051	-0.290272	-0.512547	2.23654	-0.696302	-0.404116	-0.727515	-0.865531	-0.167775	1.98035	1.04687	-0.165981
gi124358959	Taok1	0.931272	0.0498154	23.1	5.55	0.199451	-0.129339	-0.173216	2.45286	-0.454655	-0.332047	-0.454472	-0.455283	-0.453844	-0.153024	1.34958	1.82472	-0.604193	-0.603801	-0.603988	-0.605091	-0.604201
gi13384766	Tmem14c	0.931272	0.0498154	26.1	2.55	0.00485896	-0.0739974	1.21653	-0.605382	1.91057	-0.611891	-0.611928	-0.612111	-0.611786	-0.49858	2.14005	0.924522	-0.513187	-0.513116	-0.51315	-0.513351	-0.513189
gi117606385	Tmx3	0.931272	0.0498154	23.1	15.6	0.000312293	-0.434111	-0.434142	-0.434489	-0.434234	-0.434141	2.41511	0.190023	-0.434018	-0.453955	-0.453941	-0.454219	-0.352055	-0.453747	2.40835	0.213433	-0.45387
gi6755967	Vdac3	0.931272	0.0498154	24.6	12.825	0.0918847	-0.813185	-0.606983	-0.567198	-0.62768	2.05416	0.60421	-0.600032	0.556708	-0.95447	-0.94032	0.372029	0.901989	-0.0194613	1.82392	-0.256312	-0.927377
gi31543974	Ywhab	0.931272	0.0498154	20.1	7.8	0.826025	-0.568414	-0.701143	0.434492	1.46263	1.52062	-0.667319	-0.780258	-0.700603	-0.367714	0.644041	-0.253731	0.887972	-1.34359	-1.13869	-0.00790645	1.57962
gi6755120	sep4	1	0.0701602	26.1	4.05	0.00457954	-0.703155	1.44327	0.634041	-0.696744	1.43229	-0.703221	-0.703413	-0.703072	-0.568497	-0.0266979	2.41758	-0.266245	-0.0950047	-0.568108	-0.568985	-0.324043
gi16716395	sep15	1	0.0701602	23.1	17.1	0	-0.808014	0.379091	-0.685731	-0.126217	-0.783012	-0.598478	2.11975	0.50261	-0.138421	-1.30084	-1.30289	-0.478006	1.29141	0.957372	0.877204	0.0941617
gi19527360	Abhd3	1	0.0701602	23.1	8.55	0.107373	-0.421484	-0.0785685	-0.269881	2.45612	-0.421509	-0.421546	-0.421729	-0.421405	-0.450927	-0.449501	0.321021	2.38294	-0.450781	-0.450821	-0.45106	-0.450867
gi78711832	Akap2	1	0.0701602	20.1	2.55	1.40697	1.30758	0.899902	1.23335	-0.716764	-0.88835	-0.918272	-0.0158347	-0.901603	0.38677	-0.533431	-0.550229	-0.54714	-0.545057	-0.0083279	2.32195	-0.524534
gi49355804	Atp11c	1	0.0701602	20.1	17.1	0.361683	-0.128156	-0.505838	-0.665298	-0.424403	-0.776439	1.27694	1.86128	-0.638089	0.000130684	-0.80043	-1.29977	1.54425	0.28227	0.847417	0.526314	-1.10018
gi112181175	Car5a	1	0.0701602	20.1	2.55	0.0876851	-0.589953	1.79419	0.454586	-0.621093	-0.671715	-0.578849	-0.901429	1.11426	0.736052	0.70008	-1.07656	-0.700742	-0.804342	-1.07055	0.921489	1.29457
gi148747331	Coro7	1	0.0701602	26.1	0	0.458284	1.97883	-0.110672	-0.727211	0.0973014	-0.758783	-0.75881	-0.679816	0.95916	1.10014	-0.358497	2.01537	-0.423197	-0.653213	-0.653273	-0.653623	-0.373713
gi34538601	COX2	1	0.0701602	23.1	0	0.106762	0.244834	-0.365256	0.023773	-0.424123	-0.828522	-0.516241	-0.469575	2.33511	1.198	1.41846	-1.02425	-0.782816	-0.537536	-0.983865	0.792156	-0.0801561
gi67010061	Cyp2c67	1	0.0701602	20.1	0	0.481382	-0.310273	0.475366	-0.366266	-0.99105	-1.05568	0.224409	-0.072077	2.09557	-1.15334	-0.540314	-1.06368	-0.763136	1.32255	1.11785	0.337457	0.742611
gi229577222	Eif2d	1	0.0701602	26.1	8.55	0.000614124	-0.494834	-0.494904	0.499351	2.32461	-0.349103	-0.495002	-0.495491	-0.494623	-0.505579	-0.505543	0.460244	-0.264906	2.3324	-0.505194	-0.506063	-0.505361
gi56699434	Eif4g1	1	0.0701602	26.1	20.1	1.33952	-0.50947	-1.09173	0.514435	-0.843517	-1.07488	1.31871	0.48544	1.201	0.878452	0.440277	-0.415695	-1.53968	-1.16055	0.973496	-0.24285	1.06655
gi85861260	Emc1	1	0.0701602	26.1	5.55	0.000387712	-0.710185	1.16542	1.56259	0.823267	-0.71022	-0.710273	-0.710532	-0.710073	-0.506376	0.868804	-0.507191	2.16948	-0.505735	-0.505912	-0.506958	-0.506114
gi120300971	Erc1	1	0.0701602	23.1	2.55	0.589006	0.790317	1.33979	-0.422095	0.861069	0.168207	-1.35589	-0.0426639	-1.33874	0.389676	2.14199	0.0304903	-0.705035	-0.73381	-0.872136	0.338831	-0.590009
gi113680506	Gstm6	1	0.0701602	20.1	12.6	0	-0.0611761	-0.495322	-0.18198	-0.566464	2.43235	-0.272512	-0.570474	-0.28442	-1.06796	0.85357	0.102214	0.961236	1.49645	-0.624806	-1.06806	-0.65265
gi113679874	Gstm7	1	0.0701602	20.1	3.3	0.66534	-0.655215	1.80226	0.753069	-0.989526	0.6138	-1.12394	-0.367702	-0.0327537	0.392404	-0.487479	-1.02248	-0.472476	-0.944616	-0.238055	0.863492	1.90921
gi70887767	Hic2	1	0.0701602	23.1	16.35	0.00018658	-0.353993	-0.354011	-0.354219	-0.354066	-0.354011	2.47487	-0.350634	-0.353937	-0.356123	-0.356091	-0.356724	-0.355923	-0.355649	2.47483	-0.338388	-0.355929
gi9789991	Hsd17b12	1	0.0701602	26.1	18.6	0.330796	0.942992	-1.53005	-1.55363	0.061171	0.518128	0.528986	0.884304	0.148097	0.910032	-0.996879	-0.180554	-1.22653	-0.970603	1.32469	0.186138	0.953714
gi14916479	M6pr	1	0.0701602	26.1	10.05	4.16e-17	-0.668504	1.79105	-0.440823	1.37765	-0.633106	-0.62202	-0.135797	-0.668449	-0.633312	-0.633154	-0.633868	1.23376	1.9134	-0.197743	-0.415952	-0.633133
gi158711702	Mgat1	1	0.0701602	26.1	13.05	0.0110309	-0.534987	-0.535032	-0.519566	-0.535165	2.11428	-0.42241	0.967736	-0.534853	-0.608145	-0.60813	-0.550929	-0.608051	-0.222564	1.48249	1.72338	-0.608054
gi148235701	Mrps35	1	0.0701602	20.1	10.05	0.173465	-0.564844	-0.564947	1.1503	-0.319631	1.99456	-0.565091	-0.565812	-0.564533	-0.550961	-0.550942	2.18551	-0.422055	-0.385666	-0.550765	-0.551206	0.826086
gi29336026	Myh14	1	0.0701602	23.1	2.55	1.45029	1.75682	0.807418	0.241153	0.567692	-0.905295	-0.677291	-0.891418	-0.899074	-0.164081	2.42188	-0.566158	-0.297852	-0.590992	-0.189542	-0.556711	-0.0565452
gi16716467	Nans	1	0.0701602	20.1	10.05	0.0546012	-0.964848	0.590998	-0.567769	0.668216	1.63574	0.594606	-1.03718	-0.919759	-0.812737	1.26769	0.685615	-0.565541	1.54778	-0.773865	-0.536243	-0.812697
gi34538605	ND3	1	0.0701602	24.6	4.8	0.29348	1.1251	-0.367819	-0.11068	1.96887	-0.653765	-0.653865	-0.654347	-0.653491	0.637915	1.66162	0.88878	0.260806	-0.862149	-0.862202	-0.862513	-0.862262
gi66730553	Nufip2	1	0.0701602	20.1	14.1	0.184353	-0.525192	-0.525238	-0.525754	-0.265085	0.618933	2.27301	-0.525623	-0.525053	-0.59351	-0.59337	-0.596127	1.59818	-0.245764	1.61863	-0.595378	-0.592668
gi170650724	Pepd	1	0.0701602	20.1	11.325	1.06917	-0.971006	-0.732828	-0.884101	1.94308	0.703568	0.537971	-0.313905	-0.282778	-0.856823	0.445141	0.464809	2.08761	-0.469229	-0.836503	-0.752908	-0.0821002
gi27754044	Ppp1r14a	1	0.0701602	23.1	16.35	0.000928862	-0.398724	-0.398816	-0.39985	-0.39909	-0.398813	2.45782	-0.0640838	-0.398447	-0.526473	-0.526437	-0.527145	-0.52625	-0.525943	1.99712	1.16138	-0.526256
gi229608920	Prelp	1	0.0701602	26.1	24.6	0.464429	2.35354	0.0671651	-0.051868	-0.697589	-0.647432	0.013049	-0.589636	-0.447228	0.99039	-0.563459	1.59414	0.0158738	-1.0026	-1.21823	-0.479863	0.663745
gi6754724	Psmd7	1	0.0701602	26.1	5.55	1.31903	1.18029	1.21807	-0.294471	-0.279267	0.937355	-0.322856	-1.24137	-1.19776	-0.258848	-1.09279	0.696493	1.00706	1.42634	0.201097	-0.668946	-1.31041
gi262231769	Rbmx	1	0.0701602	26.1	0	0.100037	1.92199	-0.437952	-0.437797	1.2614	-0.579271	-0.579302	-0.579456	-0.569608	0.118041	1.38242	0.558602	-0.839093	-0.859188	-0.859222	-0.859424	1.35786
gi9845295	Rpl36a	1	0.0701602	26.1	23.1	0.271304	-0.679539	-0.35327	0.198249	-0.79272	-0.736952	-0.656675	1.1876	1.8333	-0.654235	1.39862	0.590783	0.170995	-0.971484	-0.722598	-1.0795	1.26741
gi6755372	Rps3	1	0.0701602	20.1	2.55	0.343001	0.114727	-0.104518	-0.656349	-0.203878	-0.628272	-0.688954	-0.198115	2.36536	0.349448	0.982958	-1.12483	-1.19421	-0.976514	1.43453	0.450207	0.0784087
gi13324684	Sec61b	1	0.0701602	26.1	23.85	1.14118	-0.259791	0.942681	0.590125	-1.11807	-1.10221	-1.05577	1.23597	0.767069	0.840777	1.9969	0.128191	-0.781298	-0.743693	-0.737717	-0.760303	0.0571444
gi13386038	Serpina12	1	0.0701602	23.1	16.35	0.000257243	-0.373017	-0.373043	-0.373329	-0.373118	-0.373042	2.47192	-0.233427	-0.37294	-0.499331	-0.499321	-0.499519	-0.499269	-0.499184	2.21083	0.785065	-0.499271
gi31543737	Slc38a4	1	0.0701602	20.1	14.85	0.235171	0.796724	-0.863052	-0.762996	-0.23198	-0.74595	1.57825	1.09196	-0.862959	-0.824731	0.775588	-0.873558	0.314654	1.39917	1.07535	-0.922084	-0.944391
gi118344452	Srp72	1	0.0701602	20.1	18.6	0.211273	1.41503	-0.777111	-0.970283	-0.767215	-0.872829	1.26194	0.713719	-0.00324877	-0.284276	0.24783	-0.983699	-1.02128	1.29049	1.42141	0.349065	-1.01954
gi110665722	Taf5	1	0.0701602	26.1	2.55	0.116266	0.617175	2.11591	0.402068	-0.521076	-0.659808	-0.659847	-0.660038	-0.634384	-0.495015	2.3993	-0.495664	-0.0487073	-0.494505	-0.494646	-0.495478	0.124714
gi62990169	Twf1	1	0.0701602	26.1	2.55	0.353879	0.796661	1.45467	-0.874816	0.312997	-0.187463	0.043865	-1.81074	0.264824	-0.0298718	0.0277445	2.32296	-0.0240942	-0.11459	-0.72888	-0.751166	-0.702105
gi30725808	Txlng	1	0.0701602	26.1	2.55	0.924452	0.88107	1.04948	0.0843989	1.439	-0.935389	-0.935413	-0.647828	-0.935322	2.01328	-0.605777	1.0817	-0.225317	-0.646298	-0.646328	-0.646505	-0.32476
gi148223079	Wdr82	1	0.0701602	26.1	2.55	0.227937	-0.298718	2.12951	-0.612114	0.74385	-0.621069	-0.850332	-0.576144	0.0850174	-1.02246	0.607112	1.86007	0.824604	-0.231163	-0.643656	-0.641997	-0.752512
gi78190507	Xpo1	1	0.0701602	23.1	17.1	0.365516	2.30421	-0.579947	-0.581116	-0.580256	-0.321643	-0.133656	0.471942	-0.579529	-0.450315	-0.519131	-0.5198	-0.105474	-0.255047	-0.0619496	2.43068	-0.518961
gi254553392	Zfp512	1	0.0701602	23.1	4.05	0.827847	-0.17979	2.24807	-0.0234179	-0.124638	-0.765146	-0.765187	-0.765388	0.375497	0.842371	0.73631	0.0406607	1.18298	-1.1461	-1.14617	-1.1466	0.636551
gi157057174;gi157057554	Ablim1	1	0.0701602	23.1	0	0.0819305	1.15606	1.3868	-0.790994	-0.614303	-0.700333	-0.725538	-0.772044	1.06034	1.55594	-0.0907329	-0.650778	-0.359945	-1.62379	0.98254	-0.35283	0.539606
gi226958653;gi226958657	Rpl19	1	0.0701602	23.1	11.55	0.426669	-0.970316	0.18093	-1.2627	1.39308	0.784331	0.555843	0.476281	-1.15745	-0.937425	-0.145667	-0.983068	1.43269	1.43447	0.180959	-0.995165	0.0132007
gi30520135	Aldh8a1	1	0.097422	20.1	12.6	1.03002	-1.32368	-1.38054	-0.00507402	0.814497	1.08007	1.18603	-0.0507359	-0.320556	-1.48765	0.42371	-0.446643	0.796719	0.64558	0.580243	-1.45777	0.945813
gi113205073	Amfr	1	0.097422	23.1	15.6	0.501292	-0.549012	0.0438704	-0.549608	-0.529686	-0.184882	-0.0842104	2.40239	-0.548865	-0.606541	-0.582248	-0.606729	1.07329	-0.282025	2.0359	-0.42517	-0.60648
gi157951676	Apoa2	1	0.097422	23.1	11.55	0.34084	-0.923302	-0.942267	-0.691774	0.825555	1.78591	-0.750071	0.118525	0.577422	-1.62528	0.617496	-0.117693	-0.0636056	1.37041	1.07329	-0.893998	-0.360622
gi9790019	Asah1	1	0.097422	20.1	0	0.108362	-0.120156	0.131932	-0.669548	-0.575833	-0.659774	-0.600241	0.178257	2.31536	-0.40567	0.358143	-0.915068	-0.537458	-0.703672	1.63551	1.34465	-0.776428
gi7304927	Bcl2l10	1	0.097422	20.1	0	0.000258272	2.45082	-0.40666	-0.40804	-0.407025	-0.406656	-0.406832	-0.00943976	-0.406167	0.0247943	-0.412864	-0.422203	-0.4104	-0.406356	-0.408285	2.4458	-0.410483
gi125987599	Cd2ap	1	0.097422	23.1	5.55	0.0702148	-0.487158	-0.237591	0.167336	-0.389596	-0.487337	-0.487602	-0.488895	2.41084	-0.529505	2.25985	0.665101	-0.360488	-0.529305	-0.52936	-0.529686	-0.446604
gi31981251	Chtop	1	0.097422	26.1	13.05	0.343677	-0.465008	-0.747832	-0.393863	-0.261799	1.86256	-0.51849	1.29308	-0.76865	-0.654577	-1.32358	-0.432568	0.0108893	-0.268219	0.0136736	2.04741	0.606971
gi295293090	Clcc1	1	0.097422	23.1	16.35	0.000644335	-0.359751	-0.359815	-0.360532	-0.360005	-0.359813	2.47457	-0.315094	-0.359559	-0.519808	-0.519793	-0.520083	-0.519717	-0.519592	1.05154	2.06717	-0.51972
gi6753556	Ctsd	1	0.097422	26.1	9.3	0.865783	-0.952032	1.3591	0.385992	0.684821	-1.02637	1.00646	-0.229348	-1.22863	-1.30917	0.108844	-0.722734	0.569073	0.911455	1.52022	0.0550951	-1.13278
gi324120989	Cyp4f14	1	0.097422	26.1	0	0.602321	1.49909	0.978283	-0.694334	-0.838676	1.00272	-0.895047	-0.879755	-0.172286	1.00413	0.623095	-0.128283	1.36486	-1.34675	-1.37455	-0.145017	0.00250439
gi6753618	Ddt	1	0.097422	23.1	8.55	0.426362	-0.658133	-0.117958	-0.156048	-0.0479725	2.39646	-0.20022	-0.65094	-0.565192	-0.525959	-0.199742	2.29041	-0.496022	0.202842	0.206267	-0.827766	-0.650034
gi311893382	Dync1i2	1	0.097422	20.1	12.6	1.4217	-0.701849	-0.967558	0.721823	1.38333	-0.0616912	1.30874	-0.795961	-0.886829	-0.794945	1.1024	-0.411303	1.73607	-0.781247	0.577869	-0.762131	-0.666722
gi31981653	Elovl5	1	0.097422	23.1	5.55	0.158521	0.792868	-0.312057	2.19938	-0.536076	-0.535986	-0.536029	-0.536239	-0.535866	1.1884	-0.282323	1.96464	-0.57413	-0.574047	-0.574087	-0.574319	-0.574132
gi27369816	Engase	1	0.097422	23.1	2.55	0.345761	-0.806978	1.34939	0.641527	-0.708392	0.110877	-1.18685	-0.703131	1.30356	2.24316	0.35842	-0.629957	0.135655	-0.807134	-0.807178	-0.246921	-0.246047
gi40789280	Faf1	1	0.097422	23.1	18.6	0.00039017	-0.353205	-0.353344	-0.354904	-0.353757	-0.353339	-0.353538	2.47487	-0.352786	-0.412381	-0.412362	-0.412752	-0.412259	-0.41209	-0.41217	2.44521	0.0288045
gi227116320	Fkbp15	1	0.097422	23.1	10.8	0.108935	-0.501834	-0.501918	0.553844	-0.34857	2.30472	-0.502037	-0.502628	-0.501578	-0.725202	-0.725185	0.759751	1.83742	0.821531	-0.725024	-0.518187	-0.725102
gi6679831	Foxa3	1	0.097422	26.1	0	0.000437868	2.47125	-0.37499	-0.220538	-0.375254	-0.374987	-0.375114	-0.375733	-0.374634	0.234902	2.40182	-0.319176	-0.463463	-0.463168	-0.463309	-0.464138	-0.463469
gi20982845	Fus	1	0.097422	23.1	10.05	0.600232	-1.73031	0.574634	-0.674589	1.64476	0.642058	-0.00382001	-0.206798	-0.245934	-0.318141	0.647825	-1.47299	1.31271	0.676033	0.631578	-0.173049	-1.30397
gi46909575	Gfer	1	0.097422	20.1	3.3	0.59077	0.0276063	0.551267	2.1475	-0.706092	-0.814179	0.137678	-0.659943	-0.683841	1.97589	-0.530356	-0.871108	-0.961338	-0.420764	-0.236547	0.101763	0.942462
gi6754026	Gnmt	1	0.097422	26.1	13.05	1.40647	-1.38367	-1.35799	-0.234301	1.07575	0.856377	1.10076	0.174634	-0.231558	-1.84729	0.160201	-0.820125	0.408547	0.583708	0.58047	-0.429428	1.36392
gi124001570	Gtf2i	1	0.097422	20.1	0	0.263053	1.30984	1.74358	-0.741592	-0.837322	-0.518419	-0.688481	0.193779	-0.461382	-0.744465	-0.0437717	-0.873223	-0.867812	-0.730542	1.62763	0.361474	1.27071
gi124001580	Hebp1	1	0.097422	23.1	2.55	0.489746	-0.87713	1.42185	1.20867	-0.842023	-0.473292	-0.500903	-0.852388	0.915209	1.40138	1.33449	-0.633004	0.668996	-0.887247	-0.89812	-0.897365	-0.0891258
gi144922638	Ktn1	1	0.097422	23.1	11.55	0.129623	-0.64368	-0.643695	-0.46038	1.29492	1.86887	-0.603266	-0.625112	-0.187652	-0.662136	-0.662128	0.607165	2.25261	-0.464748	-0.179975	-0.312894	-0.577897
gi87162480	Lrif1	1	0.097422	23.1	8.55	0.00148524	-0.405793	-0.406006	-0.0144687	2.45151	-0.405998	-0.406304	-0.407793	-0.405151	-0.474196	-0.474143	0.525661	2.3185	-0.473416	-0.473632	-0.474902	-0.473877
gi317008616	Mup15	1	0.097422	20.1	8.55	0.652203	-0.649162	-0.952044	-0.0566059	0.273193	1.35281	-0.585412	-0.962428	1.57965	-0.477182	0.289825	2.2933	0.036671	-0.714723	-0.809879	-0.121853	-0.496155
gi118150658	Ndrg1	1	0.097422	20.1	8.55	1.12127	-1.04362	1.05187	-0.146852	0.773162	1.55534	-0.812552	-0.969057	-0.408294	-0.768395	1.50379	1.32248	-0.748815	0.616629	-0.913324	-0.269897	-0.742471
gi124249341	Ppp1r12c	1	0.097422	26.1	0	0.262446	-0.182783	2.41183	-0.554257	-0.554023	-0.553938	-0.47309	-0.0624376	-0.0312971	0.0429167	2.35456	-0.0909075	0.0827034	-0.568596	-0.645006	-0.653761	-0.521904
gi197333835	Prickle2	1	0.097422	26.1	4.05	0.00180152	-0.524847	1.98648	1.17716	-0.529066	-0.52587	-0.527395	-0.534815	-0.521644	-0.354112	-0.353957	2.47487	-0.353152	-0.35183	-0.352461	-0.35618	-0.353179
gi19527358	Prpf19	1	0.097422	23.1	4.05	1.28221	-0.741754	1.45551	0.0616145	1.41425	-0.766197	-0.9239	0.367483	-0.867007	0.923584	1.88576	0.550321	-0.640407	-0.709956	-0.715745	-0.758454	-0.535105
gi31980694	Rbpms2	1	0.097422	21.6	12.825	0.40728	-0.864851	-0.437749	-0.865076	2.00789	-0.338496	0.617145	0.564227	-0.683093	-1.23126	0.638641	-0.845488	1.54685	0.839397	0.364802	-0.289757	-1.02319
gi188536040	Rorc	1	0.097422	26.1	20.1	0.00165973	-0.0340229	-0.45439	-0.456242	-0.45488	-0.454384	-0.454621	-0.130151	2.43869	-0.669199	0.813657	-0.360894	-0.829217	-0.828979	-0.829093	1.49784	1.20588
gi20149748	Sardh	1	0.097422	20.1	14.1	0.316546	1.40087	-1.22163	-1.47599	0.298712	0.746376	0.732246	-0.0549935	-0.425594	-1.88939	-0.13182	-0.674095	1.20756	0.869305	0.640699	-0.419652	0.3974
gi6677995	Slc16a1	1	0.097422	26.1	5.55	0.440895	1.92204	-0.394544	-0.3617	-0.471141	0.690242	0.597142	-0.98522	-0.996815	-0.594117	2.05985	0.0137359	0.951759	-0.51892	-0.570381	-0.632083	-0.709843
gi46849708	Sucla2	1	0.097422	26.1	5.55	0.156679	-0.663042	1.5615	1.15326	0.835202	-0.683587	-0.659358	-0.788403	-0.755575	-0.927241	0.941703	0.358788	1.63569	-0.85615	-0.797445	0.535479	-0.890822
gi47059073	Thbs1	1	0.097422	23.1	21.6	0.00163807	2.45914	-0.396956	-0.398788	-0.397441	-0.39695	-0.397184	-0.0755174	-0.396301	-0.24738	-0.514646	-0.515287	-0.514477	-0.514199	-0.514332	0.50526	2.31506
gi124486949	Trrap	1	0.097422	26.1	2.55	0.897099	0.405904	2.1372	0.129123	0.0172379	-0.86393	-0.0963984	-0.866355	-0.862785	0.275525	2.08321	-0.681753	0.0756653	-0.772485	0.566533	-0.773799	-0.772893
gi171460908	U2surp	1	0.097422	20.1	4.05	0.433032	1.57922	-0.888895	1.43967	-0.381121	-0.540554	-0.993522	-0.420187	0.205386	0.924547	-0.312909	-0.6204	-0.559973	-0.79369	-0.881165	0.277523	1.96607
gi113205069;gi113205071	Clpx	1	0.097422	23.1	21.6	0.51341	2.03825	-0.341437	-0.607402	-0.466443	-0.761715	-0.897243	0.85007	0.185917	0.905081	-0.98743	-1.31692	-0.880653	0.272709	0.0900282	0.335812	1.58137
gi190684669;gi190684673	Epb4.1	1	0.097422	23.1	10.05	0.23797	-0.582136	-0.651802	-0.253336	2.43719	-0.245595	-0.256507	-0.170026	-0.27779	-0.386406	-0.143017	-0.5095	0.751557	2.18279	-0.556756	-0.536589	-0.802079
gi283436178;gi283436182	Hnrnpc	1	0.097422	23.1	21.6	0.968135	0.978191	0.773468	-0.390959	-1.30827	-1.43526	1.20237	0.261287	-0.0808283	0.8021	-0.883387	-1.05465	-0.862886	-0.915848	0.865487	0.898154	1.15103
gi225735655;gi225735657	Psap	1	0.097422	20.1	12.6	1.57076	-1.38943	-1.23642	-0.37989	0.298121	0.984973	1.50603	0.259662	-0.0430503	0.034465	0.947473	0.069876	1.85168	-0.913555	-0.897031	-1.0107	-0.0822087
gi13385904	1700021F05Rik	1	0.133461	23.1	10.05	0.414164	-0.621601	-0.664081	-0.440718	1.26516	1.86801	-0.0785235	-0.66424	-0.664005	-0.372865	-0.664529	0.806467	0.119794	2.10472	-0.664463	-0.664628	-0.664495
gi6754408	Aadat	1	0.133461	26.1	0	0.0917431	2.07785	0.466331	-0.476458	-0.606202	0.268775	-1.25034	0.00478719	-0.484738	0.324137	0.743966	-0.455182	1.54586	-1.19308	-1.45975	0.43169	0.0623575
gi23956084	Acadvl	1	0.133461	23.1	2.55	0.153156	-0.313504	1.79909	-0.47477	-0.530099	-0.777598	-0.484916	1.39418	-0.612389	0.660063	0.983444	-0.0952332	-0.959861	-1.17611	-1.20893	0.575784	1.22085
gi6671519	Adssl1	1	0.133461	23.1	7.8	1.14052	-0.517469	1.03169	-0.821553	0.760671	1.66938	-0.852261	-0.41833	-0.852121	0.304449	-0.0483446	1.60702	0.756012	0.580669	-1.07816	-1.04343	-1.07823
gi61743961	Ahnak	1	0.133461	24.6	5.55	0.46746	0.833807	0.338568	2.02471	-0.659128	-0.700661	-0.468223	-0.617907	-0.75117	-0.0661258	0.468316	0.167439	2.15725	-0.340502	-1.02654	-0.668617	-0.691223
gi126012517	Aimp1	1	0.133461	23.1	5.55	0.913154	-0.947049	1.37618	0.923889	0.826706	0.504339	-0.947185	-0.790005	-0.946878	-0.554997	2.37404	-0.394978	0.176367	0.0121961	-0.554899	-0.502785	-0.554941
gi260763917	Arfgap2	1	0.133461	23.1	7.05	0.517348	-0.61964	-0.624974	2.20374	0.629442	0.0312211	-0.700419	-0.630874	-0.288495	2.28566	-0.110125	-0.357693	0.30183	0.0291141	-0.695419	-0.771523	-0.681838
gi34538602	ATP8	1	0.133461	23.1	10.05	0.259366	-1.56956	0.934917	0.419448	0.571691	1.22976	-0.870584	0.204892	-0.920567	-0.204958	0.0785394	-0.615199	2.32924	-0.282187	0.105471	-0.529508	-0.881399
gi226510520	BC089597	1	0.133461	26.1	15.6	0.000142704	-0.69417	-0.69422	-0.694784	1.77495	-0.694218	0.833587	0.862873	-0.694018	-0.417198	-0.417186	-0.417422	-0.417124	-0.417022	0.0634608	2.43962	-0.417126
gi6753438	Cldn3	1	0.133461	23.1	18.6	6.48e-05	-0.53996	-0.539983	-0.540242	-0.540051	-0.539982	-0.540015	1.63736	1.60287	-0.411234	0.020682	-0.411507	-0.411144	-0.41102	-0.411079	2.44645	-0.411147
gi30794164	Cltb	1	0.133461	26.1	5.55	1.11318	1.09408	1.24608	0.713166	0.59021	-0.80601	-0.831627	-0.861107	-1.14479	-0.213349	0.704169	-0.904474	-0.0991971	1.78479	0.441278	-0.230931	-1.48229
gi162287106	Cmah	1	0.133461	26.1	11.55	0.327854	-0.583417	-0.300632	-0.583718	0.134695	2.38816	-0.402472	-0.0692737	-0.583343	-0.562062	-0.397551	-0.562552	0.14124	-0.307136	2.39942	-0.149456	-0.561904
gi31542409	Cml2	1	0.133461	26.1	7.05	1.48455	0.44868	1.276	0.035947	1.36293	0.0252356	-1.00425	-1.03404	-1.11051	0.122628	0.662794	-1.10701	0.629775	1.35652	0.645015	-1.15398	-1.15573
gi31980904	Cpsf3	1	0.133461	23.1	14.1	1.24483	-0.80712	-0.807185	-0.808049	1.19292	-0.807182	0.952412	1.40077	-0.316568	-0.855385	-0.698346	-0.508012	1.59558	-0.622431	1.50885	0.124772	-0.54503
gi62909983	Cpsf6	1	0.133461	20.1	14.1	0.093132	-0.735586	-0.542656	0.301961	-0.740765	-0.603877	1.84551	1.1435	-0.66809	-0.852109	-0.837436	0.151385	1.88669	1.05324	-0.325928	-0.850821	-0.225025
gi6681123	Cyp4b1	1	0.133461	20.1	12.6	0.23576	-0.49522	-0.630172	-0.529785	-0.331322	2.07145	1.02443	-0.630453	-0.478926	-0.826102	-0.391019	1.17118	1.04416	-0.825846	1.35753	-0.826334	-0.703563
gi178057354	Dlx4	1	0.133461	20.1	12.6	0.0035417	-0.695901	-0.695944	-0.690936	0.550938	-0.695943	1.39687	1.52669	-0.695772	-0.370926	-0.370902	-0.247464	2.47257	-0.370575	-0.370672	-0.371244	-0.370782
gi229892205	Dusp27	1	0.133461	20.1	17.1	4.96e-05	-0.353377	-0.353447	-0.354237	-0.353656	-0.353445	-0.353546	2.47487	-0.353165	-0.353555	-0.35353	-0.354014	2.47487	-0.353193	-0.353293	-0.353883	-0.353407
gi6755594	Eftud2	1	0.133461	23.1	14.1	0.192271	-0.698567	-0.65118	-0.538917	-0.179956	-0.442757	1.77312	-0.668335	1.4066	-0.90502	-0.91368	0.0212164	-0.785242	0.814923	1.35717	1.23942	-0.82879
gi6754450	Fabp5	1	0.133461	20.1	2.55	0.94947	1.4493	0.351846	0.106549	0.948105	-1.34911	-1.33016	-0.449122	0.272598	1.49192	-0.977681	1.04336	-1.02624	-0.590465	-0.460615	0.960109	-0.440386
gi13385042	Fam136a	1	0.133461	26.1	5.55	1.1902	-0.901212	1.59279	-0.311302	0.651352	0.956821	-1.03185	-1.06649	0.109887	-0.367998	0.593578	-0.469363	1.15602	0.904089	0.559462	-0.479724	-1.89606
gi167900464	Fnbp1l	1	0.133461	26.1	5.55	0.000133021	-0.430466	-0.430545	2.42095	0.162688	-0.430542	-0.430654	-0.431202	-0.43023	-0.482979	-0.482939	2.28656	0.610543	-0.482384	-0.482548	-0.483519	-0.482736
gi31982353	G6pc	1	0.133461	20.1	15.6	1.14346	0.690668	-0.912543	-0.922933	-0.916036	0.739488	1.45387	0.74921	-0.88172	-0.128901	0.44714	-0.926677	1.87084	-0.104064	0.414307	-0.0772434	-1.4954
gi226958601	Golgb1	1	0.133461	23.1	2.55	0.980376	0.69252	0.446949	-0.279163	1.85883	-0.972226	-0.972562	-0.933322	0.158972	-0.0736907	1.99489	-0.822775	0.183197	-0.820332	-0.820629	-0.488732	0.848069
gi255308928	Hip1r	1	0.133461	23.1	21.6	0.726483	2.07896	-0.742417	-0.38249	0.270061	-0.954063	-0.876107	0.151295	0.454758	0.267752	0.0229612	-0.781842	-1.52207	0.568223	-0.143509	-0.29999	1.88848
gi6754222	Hnrnpab	1	0.133461	23.1	15.6	1.31837	0.294166	-0.954572	-0.505634	-0.976636	1.13776	1.31503	0.772541	-1.08266	-0.476412	-0.637271	-0.580004	-0.629897	1.47002	1.75128	-0.486831	-0.410877
gi46559745	Hook3	1	0.133461	20.1	17.1	0.000506245	-0.352921	-0.353102	-0.355126	-0.353637	-0.353095	2.47487	-0.354613	-0.352378	-0.549036	-0.549008	-0.549575	-0.548858	1.96207	1.209	-0.425725	-0.548863
gi6680351	Irgm1	1	0.133461	20.1	10.05	0.41022	0.139054	-1.08217	-0.637281	1.07352	1.64239	-0.50203	0.425182	-1.05866	0.381396	0.982379	1.08124	0.984752	-1.63385	-0.66194	-0.57321	-0.560772
gi21313484	Iscu	1	0.133461	20.1	0	0.62271	1.99937	0.698132	-0.766007	-0.748498	-0.826797	0.0363396	0.354267	-0.746802	-0.378909	-0.172036	-0.886283	-1.13313	2.02894	0.7795	-0.167916	-0.0701727
gi124487163	Kif13b	1	0.133461	26.1	18.6	0.427413	-0.0815788	-0.796678	-0.879564	-0.320268	-0.592168	-0.464125	1.52138	1.613	1.29851	-0.797143	-0.825937	-0.46714	0.949346	-0.79524	-0.691424	1.32903
gi157823795	Kif21a	1	0.133461	26.1	7.05	6.32e-05	-0.461203	-0.461266	2.35671	0.411182	-0.461263	-0.461353	-0.461787	-0.461016	-0.364807	-0.364796	-0.285285	2.47392	-0.364642	-0.364688	-0.364957	-0.36474
gi31543047	Kpna1	1	0.133461	26.1	0	1.11632	1.3486	1.19304	-0.416097	-1.06913	-0.39813	-0.30204	-1.20976	0.853513	0.154437	2.05238	-0.281615	-0.688911	0.860724	-0.737617	-0.703043	-0.656351
gi21703764	Lactb2	1	0.133461	26.1	13.05	1.04831	-0.896235	-1.25894	-1.26354	0.687949	1.22766	0.878997	0.128355	0.495759	0.707572	-0.811946	0.0647042	-0.94398	-0.776293	1.84783	0.635705	-0.72359
gi120537241	Lars	1	0.133461	26.1	0	0.00767726	2.33749	0.469799	-0.467264	-0.478044	-0.477946	-0.477993	-0.42822	-0.477817	1.08527	0.637354	1.67276	-0.850537	-0.207703	-0.850289	-0.636303	-0.850547
gi6678682	Lgals1	1	0.133461	23.1	17.1	0.41806	-0.144754	-0.383144	-0.831548	-0.525966	1.49527	-0.538291	1.66994	-0.741508	-0.735676	-0.688102	-0.817534	-0.590651	-0.640291	1.31092	1.58261	0.578721
gi30841016	Lingo1	1	0.133461	26.1	0	0.000850075	1.8067	1.00201	0.618549	-0.685547	-0.685313	-0.685425	-0.68597	-0.685002	2.44811	0.0083858	-0.381025	-0.415084	-0.415023	-0.415052	-0.415225	-0.415085
gi159032056	Lsm4	1	0.133461	20.1	18.6	0.320519	0.646864	-1.01866	-0.585034	-1.00908	-1.03832	1.21609	1.01176	0.776371	-0.520172	-0.710672	-0.470669	0.211365	-0.295439	2.30681	-0.715405	0.194184
gi227496223	Lyplal1	1	0.133461	20.1	5.55	0.242031	-0.529357	-0.474947	0.919174	2.10487	-0.427073	-0.714947	-0.703534	-0.174189	-0.214135	0.405575	-0.825011	-0.585011	-0.869596	0.883593	-0.721401	1.92599
gi12963663	Mdp1	1	0.133461	26.1	5.55	1.14598	0.711723	1.57639	-0.237122	0.0964709	0.768292	-0.38382	-1.26635	-1.26558	-0.55258	1.17263	-0.797993	1.09327	1.33204	-0.647919	-0.715116	-0.88433
gi110625866	Mtif2	1	0.133461	21.6	12.075	1.49437	-1.09818	-0.91858	-0.786294	1.17627	1.16597	1.0475	-0.693041	0.106354	-0.849478	-0.74712	-0.112981	2.07097	-0.637128	0.081863	-0.605592	0.799469
gi168693635	Naga	1	0.133461	26.1	8.55	0.717554	-1.17443	1.10729	0.426461	0.750944	0.947223	-1.09661	0.256932	-1.21781	0.269736	-1.20675	-0.158942	0.566464	0.64679	1.59563	-0.267649	-1.44528
gi147906108	Ndufaf6	1	0.133461	26.1	10.8	0.380474	-0.615265	-0.661451	-0.79583	1.54083	1.56438	0.0662346	-0.303505	-0.795391	-0.75732	0.531721	-1.2406	0.255175	1.41495	0.998673	0.0378285	-1.24043
gi118026904	Nol6	1	0.133461	23.1	7.8	0.149687	-0.278382	-0.265582	-0.214917	2.46532	-0.426519	-0.426607	-0.42704	-0.426272	-0.107587	-0.451196	-0.0788989	2.44224	-0.450973	-0.451039	-0.451428	-0.451114
gi45598394	Nr2f2	1	0.133461	26.1	2.55	0.00019009	-0.35773	2.47473	-0.326812	-0.358175	-0.357838	-0.357999	-0.358782	-0.357392	-0.530038	1.22785	1.95136	-0.529779	-0.529422	-0.529592	-0.530597	-0.529786
gi38198665	Nsfl1c	1	0.133461	23.1	2.55	1.25479	1.26288	1.07533	0.281836	0.41717	-1.30952	-1.4738	0.0682312	-0.32213	0.934917	-0.792809	1.37482	-0.622563	-0.574278	-1.14353	-0.37669	1.20013
gi29336032	Pak4	1	0.133461	23.1	17.1	1.24664	1.41718	-1.04978	-1.05422	-0.109589	0.0271978	0.821507	0.995911	-1.0482	-0.348693	-0.840313	-0.840593	0.334776	0.230364	0.167792	2.13691	-0.840242
gi7110683	Pck1	1	0.133461	20.1	3.3	0.346348	-0.639266	1.43796	0.273515	-0.706105	-0.989532	0.368207	-1.05622	1.31144	0.378464	-0.0906913	1.26575	-1.11091	-1.15958	-0.990573	0.515723	1.19182
gi84781781	Pdap1	1	0.133461	26.1	23.1	0.563012	0.774319	-0.170895	-0.636695	-0.450413	-1.14691	-0.556769	0.159524	2.02784	2.00884	-0.441179	-0.751986	1.06745	-0.801405	-0.257526	-0.503689	-0.320505
gi270309161	Pdcd4	1	0.133461	26.1	7.05	0.000279692	-0.467745	-0.468021	2.33693	0.472492	-0.46801	-0.468406	-0.47033	-0.466915	-0.448038	-0.447988	0.298245	2.38903	-0.447304	-0.447507	-0.448703	-0.447738
gi34303979	Pon2	1	0.133461	26.1	8.55	0.820346	-0.532641	1.08157	-0.0575761	1.27923	1.03612	-1.05634	-0.570639	-1.17972	-0.648762	-0.176909	-0.645719	-0.170022	2.21962	-0.659169	0.647701	-0.566744
gi23956234	Prkab1	1	0.133461	20.1	7.05	0.969241	-0.710004	1.36032	0.0790901	0.974979	1.06446	-0.922917	-0.923345	-0.922585	-0.372578	2.47365	-0.372769	-0.3204	-0.372428	-0.372469	-0.372714	-0.290294
gi71725358	Psme2	1	0.133461	26.1	2.55	0.201732	0.841466	1.06818	-0.779015	-0.493991	1.61279	-0.660903	-0.809242	-0.779283	-0.214856	1.48666	0.013537	1.43048	-0.0178995	-1.11147	-1.11192	-0.474536
gi86439977	Rbbp9	1	0.133461	26.1	7.05	1.10167	1.35187	-0.330756	0.571687	0.0190493	1.34768	-0.986494	-0.986726	-0.986314	-0.353568	-0.353196	-0.360557	2.47485	-0.348067	-0.349588	-0.358556	-0.35132
gi124486905	Rsf1	1	0.133461	26.1	4.05	0.00137294	-0.528416	1.2361	1.94549	-0.531631	-0.529195	-0.530357	-0.536012	-0.525975	-0.354184	-0.35401	2.47487	-0.3531	-0.351607	-0.352319	-0.356521	-0.353131
gi226246652	Slc9a3r2	1	0.133461	23.1	4.05	0.121179	-0.564864	2.2436	-0.393672	-0.269864	-0.564883	-0.56491	-0.565044	0.679643	1.27901	-0.374435	1.65967	-0.753059	-0.752883	-0.752967	-0.753461	0.448117
gi6754954	Sqstm1	1	0.133461	26.1	2.55	4.5e-05	-0.37767	2.47029	-0.20391	-0.377775	-0.377695	-0.377733	-0.377918	-0.37759	-0.435717	0.200572	2.41278	-0.435474	-0.435138	-0.435298	-0.436242	-0.435481
gi134053922	Tefm	1	0.133461	20.1	18.6	0.185191	1.3641	-0.51027	-0.772111	-0.771949	-0.77189	1.11161	1.12233	-0.771813	1.05594	-0.153224	-0.55904	-0.643319	-0.643233	2.02791	-0.441711	-0.643321
gi76677925	Thnsl2	1	0.133461	26.1	17.1	1.02021	-0.879452	-0.888659	-0.84972	-0.0351794	0.210786	-0.251198	2.04628	0.647142	1.48727	-0.574125	-0.592553	-0.231019	-0.538666	-0.421249	1.70157	-0.831233
gi170295840	Trim28	1	0.133461	23.1	20.1	0.397926	0.529071	-0.916163	1.92257	-0.91071	-0.632061	-0.641964	0.732462	-0.0832082	-0.381342	-0.0928905	-0.6997	-1.53739	-0.530653	0.715404	1.20165	1.32493
gi13385726	Uqcrb	1	0.133461	20.1	4.05	0.186208	-0.638293	-0.696343	0.419435	0.673922	-0.762558	-0.835415	-0.199919	2.03917	1.35742	1.04338	-0.583634	-1.08948	-1.16325	0.169499	-0.616601	0.882671
gi33468975	Zic5	1	0.133461	23.1	16.35	0.0006898	-0.447436	-0.447505	-0.448272	-0.447708	-0.447502	0.296044	2.38961	-0.44723	-0.353435	-0.353236	-0.357168	-0.352199	-0.350496	2.47487	-0.3561	-0.352234
gi303324586;gi41054974	Nploc4	1	0.133461	26.1	0	0.219872	1.34497	-0.896623	0.2821	-1.01873	1.39247	-1.15076	-0.0288454	0.0754161	1.21088	1.44987	0.815387	-0.447313	-0.710015	-0.756975	-1.14828	-0.413556
gi254587964	Acot8	1	0.180488	26.1	10.8	0.915845	-0.860399	-0.831432	0.84819	1.43717	-0.20515	-0.355623	1.12696	-1.15972	-0.679086	-0.590489	-0.559939	-0.574713	0.259226	0.707837	2.12311	-0.685944
gi34328230	Ak2	1	0.180488	24.6	20.1	0.0460484	0.0720611	-0.194251	-0.857234	-0.341606	-0.234725	-0.262564	-0.561954	2.38027	2.36448	-0.558624	-0.611021	-0.564241	-0.559474	0.0800902	-0.268747	0.117536
gi160707921	Anxa11	1	0.180488	26.1	8.55	0.405863	-0.974484	1.49311	-0.519473	1.19462	-0.400151	-0.616396	0.796907	-0.974128	-1.11807	-0.905999	1.02367	1.29947	0.030387	-0.167302	0.955864	-1.11802
gi58037205	Bag5	1	0.180488	23.1	4.05	0.000290803	-0.535163	1.35682	1.85473	-0.535329	-0.535204	-0.535264	-0.535555	-0.535038	-0.657128	1.99494	0.525683	-0.657074	-0.656998	-0.657034	-0.657246	0.764862
gi39652626	Bpnt1	1	0.180488	26.1	20.1	0.944433	1.16445	-1.11518	-1.15291	-1.12542	1.07084	0.463953	0.0295644	0.664695	2.4411	-0.193634	-0.17491	-0.540507	-0.465231	-0.479652	-0.117643	-0.469524
gi16751835	Cpsf1	1	0.180488	24.6	16.35	0.544439	-0.254504	-1.42842	-1.5306	0.867363	0.221618	0.496004	0.515449	1.11309	-1.04355	-1.07827	-0.544139	0.360339	-0.0187514	0.53494	-0.208648	1.99809
gi52426750	Cr1l	1	0.180488	26.1	0	0.136673	2.03303	-0.121313	-0.484675	1.02944	-0.67796	-0.677994	-0.422653	-0.677865	0.999305	1.6464	-0.286875	0.0408167	-0.983632	-0.983665	0.551349	-0.983702
gi377837159	Csmd2	1	0.180488	20.1	17.1	0.00161156	-0.351541	-0.352114	-0.35856	-0.35382	-0.352093	2.47486	-0.356926	-0.34981	-0.353408	-0.353164	-0.357991	-0.35189	-0.3498	2.47487	-0.356679	-0.351933
gi259155338	Ctage5	1	0.180488	23.1	21.6	0.0215264	0.20255	0.112279	-0.633088	-0.619312	-0.612096	-0.160616	-0.610979	2.32126	-0.33077	1.67273	-0.700958	-0.700801	-0.267116	-0.516916	-0.677066	1.5209
gi160707990	Ctsc	1	0.180488	23.1	14.1	0.675899	-0.928507	1.66151	-0.928836	-0.450739	0.560266	1.07415	-0.915678	-0.0721634	-1.32727	-0.728803	-0.732971	0.744664	1.56596	0.900782	0.151174	-0.573542
gi13385680	Decr1	1	0.180488	23.1	10.05	0.354037	-1.18787	0.904386	-1.11322	0.931453	0.98885	0.709809	-1.07599	-0.157417	0.305913	0.218068	-0.545298	1.03607	0.584354	1.15821	-1.42186	-1.33546
gi240848573	Dhx36	1	0.180488	20.1	17.1	0.000109743	-0.353416	-0.353455	-0.353894	-0.353572	-0.353454	2.47487	-0.353783	-0.353299	-0.353543	-0.353525	-0.353873	-0.353434	-0.353283	2.47487	-0.353778	-0.353437
gi6755314	Dpf2	1	0.180488	20.1	0	0.405363	-0.129901	0.366023	-0.295313	-0.749446	-0.70317	-0.0377083	-0.725894	2.27541	-0.143025	1.32543	-0.818415	-1.74891	-0.11984	0.828823	0.869254	-0.19332
gi134288917	Dync1h1	1	0.180488	23.1	0	1.43709	1.27239	1.62483	-0.893243	0.144157	-1.01603	-0.891582	0.0615348	-0.302059	0.88354	0.886915	-0.206216	-1.03578	-1.07828	0.678154	-1.22317	1.09483
gi22203755	Eif3c	1	0.180488	26.1	7.05	0.961508	1.37929	0.522262	0.45566	1.20237	-0.882396	-0.844398	-0.904118	-0.928669	-0.0809862	-1.01907	-0.253764	1.25155	1.66664	-0.791253	0.170903	-0.944027
gi84043961	Eif5b	1	0.180488	20.1	17.85	0.303188	-0.126847	-0.214407	-0.708889	-0.393706	-0.64869	-0.0524936	-0.260952	2.40598	-0.168415	-0.916004	-0.201589	-0.794311	1.75134	1.06932	0.328522	-1.06886
gi6679653	Enpep	1	0.180488	26.1	23.1	0.255378	1.97242	0.084916	-0.662615	-0.636344	-0.71357	-0.378682	1.04729	-0.713414	1.83463	1.36003	-0.36474	-0.628444	-0.650063	-0.500299	-0.400702	-0.650412
gi9790071	Fads2	1	0.180488	20.1	2.55	0.0641759	-0.173004	2.46729	-0.389771	-0.367716	-0.417277	-0.326518	-0.384756	-0.408245	0.273349	-0.867414	-0.901639	-0.328312	-0.9014	-0.235636	1.48967	1.47138
gi33859560	Gdi1	1	0.180488	23.1	16.35	0.422589	-0.726913	-0.69179	-0.728867	0.0486859	-0.410536	-0.299729	0.612308	2.19684	-0.815479	-0.775599	-0.805982	-0.258969	2.01457	0.828051	-0.450506	0.263914
gi225690556	Gfm2	1	0.180488	26.1	13.05	1.13293	-0.924411	-0.92449	1.22815	-0.924724	0.960883	0.830978	0.677788	-0.924174	-0.734966	-0.734933	-0.47751	-0.734761	0.737646	0.85051	1.82878	-0.734766
gi149269638	Gm10349	1	0.180488	23.1	4.05	0.571335	1.81672	-0.245354	1.35029	-0.316992	-0.720745	-0.583582	-0.721229	-0.579105	-0.53349	2.05959	-0.533622	-0.454403	-0.533386	-0.533414	-0.533584	1.06231
gi309262778	Gm6988	1	0.180488	20.1	0	0.0318993	-0.613331	1.34678	-0.658548	-0.658443	-0.379608	-0.242652	-0.624457	1.83026	-0.836667	-0.839257	-0.854809	-0.854217	1.49768	1.23436	0.0477044	0.605199
gi160298217	Gsta4	1	0.180488	20.1	0	0.244814	0.152137	1.56202	-0.706663	-0.723692	-0.722346	-0.393155	-0.700311	1.53201	-0.706336	1.28333	-0.73338	-0.403926	-0.416201	1.88608	-0.521768	-0.3878
gi21426893	Hist1h1b	1	0.180488	20.1	13.35	1.11043	-0.9343	-1.31039	0.681549	-1.11143	0.54752	1.47725	0.232671	0.417137	0.32145	-0.299681	-0.613444	1.78127	0.708151	0.385795	-1.14419	-1.13935
gi113680741	Hsd11b1	1	0.180488	23.1	15.6	0.368218	0.910165	-0.970002	-0.960068	-0.970255	0.860159	1.38441	-0.709759	0.455348	0.271039	-1.98358	-0.512491	0.752723	0.600483	0.939207	-0.711087	0.643709
gi157951706	Hyou1	1	0.180488	20.1	15.6	1.13073	1.60622	-1.38496	-0.578245	-0.100412	0.614953	1.02085	-0.442778	-0.735623	-0.506117	-0.0673433	-1.32186	0.940888	1.43347	0.787713	-0.0725521	-1.1942
gi13384796	Ier3ip1	1	0.180488	23.1	14.1	1.11163	-0.761821	-0.761841	-0.762066	0.42664	2.0481	0.548544	0.0242104	-0.761761	-0.044626	-1.07605	-0.0697095	0.471092	1.66744	-0.849076	0.976903	-1.07598
gi31980942	Impa1	1	0.180488	26.1	0	0.543273	2.30742	0.181672	-0.712732	-0.645219	-0.190088	-0.756804	-0.30734	0.123086	-0.330268	1.0982	0.306727	1.33436	0.566921	-1.42992	-1.12595	-0.420059
gi407262493	LOC101056688	1	0.180488	20.1	17.1	0.000225107	-0.353272	-0.353353	-0.354253	-0.353591	-0.35335	2.47487	-0.354025	-0.353031	-0.353536	-0.353506	-0.354093	-0.353351	-0.353097	2.47487	-0.353933	-0.353357
gi6754616	Magoh	1	0.180488	23.1	10.8	0.244812	1.04017	-0.111762	-0.707571	0.149854	-0.582849	-0.472101	-1.17209	1.85636	1.23598	0.720356	-1.37541	-1.12828	-0.551866	0.70341	-0.477003	0.872816
gi113195690	Man2b1	1	0.180488	20.1	8.55	0.350342	0.916848	-0.544186	0.35033	1.72495	0.0381646	-0.145127	-1.2055	-1.13548	0.438978	1.32981	-1.04119	0.833228	-0.685708	-0.767172	-1.10183	0.993882
gi6678768	Marcks	1	0.180488	26.1	5.55	0.899587	-0.605746	1.23287	0.900437	1.25102	-1.05003	-0.861238	-0.942015	0.0747014	0.0262037	0.906428	-0.467842	1.69438	-0.9052	0.660352	-0.949466	-0.96486
gi224967062	Mrc1	1	0.180488	20.1	0	0.00161999	1.4964	-0.945761	0.785355	-0.948052	-0.963779	-0.652902	0.267469	0.961267	1.93519	-0.935142	-0.749076	0.0763848	-0.354147	-0.503828	1.06953	-0.538917
gi254540223	Mttp	1	0.180488	20.1	0	0.810236	1.81382	1.00706	-0.0253826	-0.936542	-0.828705	-1.06339	0.0200136	0.0131272	-0.664608	-0.463103	-1.5137	0.516978	0.983584	1.1864	-0.862197	0.816652
gi167234411	Nubpl	1	0.180488	26.1	13.05	0.107231	-0.523492	-0.523579	-0.372193	0.515695	-0.523576	2.31636	-0.365982	-0.52323	-0.433309	-0.433258	-0.434266	-0.112433	-0.432555	2.45322	-0.174398	-0.433001
gi226442772	Pgrmc2	1	0.180488	20.1	17.85	0.618044	0.0111983	1.54177	-0.601079	-0.571231	-1.8002	0.534736	0.534853	0.349953	-0.27393	0.0301355	-1.23036	0.469262	1.84038	0.573714	-0.214185	-1.19501
gi14780884	Poldip2	1	0.180488	20.1	12.6	1.15275	-0.719313	-0.920437	-0.118352	0.686931	0.910924	1.74797	-0.749686	-0.838035	-1.17154	-0.108061	-0.892763	0.499229	0.77704	0.569661	-1.17618	1.50262
gi21704118	Polr2h	1	0.180488	26.1	2.55	0.0464918	1.12827	1.77195	0.509046	-0.695031	-0.694985	-0.695007	-0.629318	-0.694925	0.0565038	-0.443867	2.43605	-0.445837	-0.445728	-0.44578	-0.265506	-0.445839
gi6755140	Ppef2	1	0.180488	23.1	4.05	1.13478	-0.231459	1.35379	-0.202876	0.875031	-1.03383	-1.03391	-0.89578	1.16904	1.09999	0.792704	0.15041	1.20921	-1.19784	-1.19794	0.0408303	-0.897367
gi6679443	Ppm1a	1	0.180488	21.6	10.05	0.589652	-0.711672	-0.711692	1.25317	1.85795	-0.411443	-0.0279122	-0.536787	-0.711614	-0.699969	-0.699928	1.4299	0.10202	-0.443408	-0.67083	1.68193	-0.699717
gi6755210	Psmd13	1	0.180488	26.1	22.35	0.585902	-0.867664	0.129027	-0.0547201	-0.9436	-0.791437	-0.448095	1.68853	1.28796	2.15106	0.248286	-0.868083	-0.137146	-0.82434	0.100223	-0.893971	0.223976
gi341604762	Raph1	1	0.180488	23.1	4.05	0.419974	-0.266142	0.430916	2.32767	-0.562967	-0.240801	-0.562852	-0.563364	-0.562455	0.73799	0.881961	0.262299	-1.28225	1.33847	-1.28202	-0.724461	0.0680083
gi13385882	Rer1	1	0.180488	26.1	0	0	2.347	-0.0419294	-0.610015	-0.0715475	0.0714852	-0.782803	-0.257777	-0.654413	0.732546	2.11165	0.245991	-0.659096	-0.578216	-0.697958	-0.475	-0.679916
gi33563274	Rnf2	1	0.180488	23.1	4.05	0.137588	-0.345559	-0.443262	1.08362	-0.511606	-0.540138	-0.733787	2.03121	-0.540482	1.57275	1.1423	-0.000486093	-0.752263	-0.787394	-0.967905	-0.837481	0.63048
gi13399310	Rps10	1	0.180488	20.1	12.6	0.692311	-0.768048	-0.953982	0.0250937	-0.823005	1.30903	1.30703	0.78728	-0.883391	0.256472	-0.794856	0.00305685	1.35831	-0.78467	1.58711	-0.842692	-0.782728
gi28372479	Rps25	1	0.180488	24.6	7.8	0.00046233	-0.532518	-0.532633	1.29084	1.90551	-0.532629	-0.532795	-0.533604	-0.532169	-0.3685	-0.368475	-0.262661	2.47318	-0.368127	-0.36823	-0.368838	-0.368348
gi31543675	Scd1	1	0.180488	26.1	15.6	0.471642	-0.779171	-1.29839	-0.407643	0.688888	1.69979	-0.112168	0.860221	-0.651521	1.06895	-0.903454	-0.833041	-0.381101	0.694079	-0.902857	1.65693	-0.399507
gi61969660	Scrn3	1	0.180488	26.1	15.6	0.273476	-0.698471	-0.698602	-0.700073	2.0932	-0.312243	0.670442	0.343825	-0.698076	-0.539808	-0.5398	-0.539957	1.56001	-0.539691	-0.539723	1.67872	-0.53976
gi20270267	Sdpr	1	0.180488	20.1	0	0.0185338	0.222024	-0.611313	-0.637524	-0.227299	-0.736172	-0.189607	-0.168036	2.34793	0.0810928	0.835037	-0.896345	-0.805718	-0.868482	0.887106	1.61002	-0.842706
gi20532338	Seh1l	1	0.180488	26.1	11.55	0.269513	-0.547439	-0.537663	-0.535544	-0.156514	2.40428	0.0502957	-0.547738	-0.129677	-0.835936	-0.734393	-0.833091	1.03562	-0.0443267	1.74346	-0.836043	0.504702
gi10181166	Smarce1	1	0.180488	26.1	0	0.54699	1.04282	1.87194	-0.365971	-0.939148	-0.0631684	-1.14189	-0.238993	-0.165587	-0.468016	2.31627	0.513764	-0.435453	-0.534548	-0.436238	-0.599306	-0.356471
gi268370185	Stx5a	1	0.180488	26.1	2.55	0.647654	1.28855	0.985906	-0.299172	-0.564432	-0.889744	-0.889781	-0.88996	1.25863	-0.541105	-0.540834	2.29541	0.510093	-0.537102	-0.538209	-0.544734	-0.103519
gi6678321	Tgfbi	1	0.180488	20.1	15.6	0.245624	-0.727882	-0.456562	-0.908216	-0.910749	1.38235	-0.560851	1.11931	1.06261	-0.76193	-0.805202	-0.382593	1.44651	0.495337	1.47955	-0.822513	-0.649154
gi67846109	Timm9	1	0.180488	20.1	18.6	1.29512	0.77552	0.573712	-1.19895	-1.01519	-1.0741	0.892435	-0.219513	1.26609	0.687285	-0.0506772	-1.05973	0.361172	0.681934	1.55852	-1.13732	-1.04119
gi31542095	Tm9sf4	1	0.180488	24.6	7.8	8.61e-05	-0.445227	-0.445248	0.277085	2.39451	-0.445247	-0.445278	-0.445429	-0.445162	-0.405676	-0.405603	-0.0195422	2.4522	-0.404598	-0.404896	-0.406653	-0.405236
gi13654268	Tsta3	1	0.180488	23.1	17.1	0.13592	-0.471196	-0.567123	-0.567489	0.0347199	-0.000331532	-0.486689	-0.345414	2.40352	-0.705621	-0.994134	-0.947724	-0.990713	0.955293	0.980433	0.45685	1.24562
gi34740335	Tuba1b	1	0.180488	26.1	0	0.357575	1.73989	-0.273923	-0.47573	-0.779611	-0.433833	-0.411567	-0.801668	1.43644	0.66867	-0.235939	2.17581	-0.0709976	-0.304286	-0.714134	-0.787671	-0.731451
gi37574048	Uqcr10	1	0.180488	23.1	0	0.418803	1.91724	-0.698232	-0.227657	-0.371666	-0.982286	-0.668998	-0.0767207	1.10832	0.721832	1.6755	-1.26746	-0.867332	0.289575	-1.03142	0.398373	0.0809322
gi31980629	Vamp8	1	0.180488	23.1	7.05	0.00152427	-0.423124	-0.423342	2.43142	0.109673	-0.423334	-0.423648	-0.425176	-0.422464	-0.397756	-0.39773	2.45883	-0.0727899	-0.397372	-0.397478	-0.398104	-0.397599
gi31982755	Vim	1	0.180488	26.1	8.55	0	-0.0574807	0.022376	-0.412713	2.41123	-0.430316	-0.67746	-0.399217	-0.456422	-0.786575	-0.782171	-0.716692	1.57317	0.892539	1.08545	-0.683645	-0.582073
gi145587104	Xrcc6	1	0.180488	23.1	18.6	0.029107	0.90686	-0.649823	-0.650031	-0.649878	-0.649822	2.00777	-0.608868	0.293788	0.146599	-0.602087	-0.602203	-0.602056	-0.602006	2.23482	-0.503107	0.53004
gi411147387	Yars	1	0.180488	26.1	11.55	0.53964	-1.03274	2.00424	-0.328289	-0.0687255	0.434877	0.554444	-0.576135	-0.987679	-0.757623	-0.739908	-0.75484	-0.642652	0.93647	0.122373	-0.158486	1.99467
gi47059087	Zbtb7b	1	0.180488	26.1	2.55	0.000149415	-0.372707	2.47197	-0.234521	-0.373057	-0.372792	-0.372918	-0.373534	-0.372441	-0.390152	2.46418	-0.124619	-0.389808	-0.389334	-0.38956	-0.390894	-0.389818
gi146219830;gi146219849;gi146231979	Ctnnd1	1	0.180488	23.1	7.8	0.216213	-0.311963	-0.627573	0.84646	2.15747	-0.374134	-0.663834	-0.390206	-0.636216	0.163414	-0.462176	2.39592	-0.0865288	-0.493459	-0.487584	-0.498926	-0.530661
gi226874940;gi38348528	Ccdc58	1	0.180488	23.1	2.55	1.68891	1.55443	1.11142	0.052005	-0.0640249	-0.230855	-1.27706	-1.28041	0.134492	0.367685	0.872273	-0.746732	0.814947	-1.37408	0.647012	-1.38752	0.806407
gi85719301;gi85719313	Ceacam1	1	0.180488	20.1	10.05	0	-0.815928	0.310479	-0.757587	0.144465	0.0127133	2.22093	-0.346968	-0.768104	-0.70714	2.14397	0.526998	-0.580749	0.18634	-0.829886	-0.751512	0.011977
gi309265997;gi407263446	Gm8556	1	0.180488	26.1	11.55	5.89e-05	-0.547967	-0.547988	-0.548221	1.97967	1.18337	-0.422797	-0.548162	-0.547904	-0.47413	-0.47401	-0.476386	-0.473383	0.530166	2.31689	-0.47574	-0.473404
gi111074538;gi54312129	Mtus1	1	0.180488	26.1	4.05	0.467515	0.337162	0.206535	1.71018	-0.918281	-0.324004	-0.999116	-0.99932	0.986847	0.0691066	-0.584799	2.36166	-0.498835	0.163444	-0.584694	-0.584953	-0.340925
gi171846259;gi6754836	Nfia	1	0.180488	26.1	24.6	0.334913	1.44862	1.22727	-0.628835	-0.813985	-0.796285	-0.805918	-0.517429	0.886562	1.84287	-0.483201	1.33952	-0.724055	-0.410325	-0.35405	-0.493349	-0.717408
gi21450129	Acat1	1	0.241093	20.1	10.05	0.417306	-1.0984	-1.11974	0.517426	0.915071	1.06039	0.867878	0.101058	-1.24369	0.69534	1.16138	-1.08038	1.38274	-0.855805	-0.842995	0.289239	-0.74952
gi85810992	Acsm3	1	0.241093	22.1	11.4	0.835542	-1.21211	0.700096	-0.488355	0.130372	1.47906	0.89807	-0.18117	-1.32597	-0.841896	-0.820449	-0.158271	1.56543	-0.677723	1.08889	-0.939764	0.783786
gi30520215	Acsm5	1	0.241093	23.1	15.6	0.157608	0.235483	-0.765186	-0.809873	-0.258062	-0.11971	-0.173522	-0.433769	2.32464	-0.213993	-1.82318	-0.618276	1.02114	1.15362	0.667227	-0.547032	0.36049
gi16905111	Akr1c20	1	0.241093	26.1	8.55	0.414015	-0.673796	2.23415	0.575268	-0.273114	-0.489674	-0.0247647	-0.674499	-0.673571	-0.644399	-0.533754	-0.615991	0.163229	2.21496	-0.503863	-0.644497	0.56431
gi93277108	Akr1e1	1	0.241093	26.1	13.05	0.853984	-1.12491	-1.16389	0.0422502	0.429791	1.0728	-0.949739	1.44108	0.25262	-0.849232	-0.943489	-0.395989	-0.595176	2.06607	0.472511	-0.299013	0.544322
gi40254600	Anp32a	1	0.241093	23.1	11.55	0.695434	-0.622627	-0.74766	0.22528	-0.751368	2.17948	0.228431	-0.758212	0.24668	-0.54604	-0.0707171	-0.413256	0.445755	2.13103	0.293177	-0.980933	-0.859013
gi116268115	Auh	1	0.241093	23.1	20.1	0.0211599	-0.510962	-0.592206	-0.266584	-0.594411	0.0813285	-0.562281	0.0710898	2.37402	-0.25648	0.937101	-0.751667	-2.03649	0.764877	0.539247	0.132237	0.671171
gi21450325	Blvrb	1	0.241093	23.1	10.8	1.49261	-0.716254	-0.843142	-0.91252	1.12125	1.19608	1.04961	-1.06126	0.166232	-0.444009	0.95766	-0.27837	0.930898	0.377761	1.11868	-1.29427	-1.36835
gi157951604	Cap1	1	0.241093	20.1	17.1	0.951497	2.13125	-0.16803	-0.63703	-0.955009	-0.0783892	0.748388	-0.562166	-0.47901	-0.00168829	-0.972388	-0.244969	0.741821	1.44751	1.09744	-1.0919	-0.97583
gi6753364	Cdc42	1	0.241093	20.1	0	1.18294	1.1819	0.718635	0.0890734	0.138534	-1.4937	-1.50019	0.114194	0.751541	0.319603	1.10245	-1.32998	-1.0465	0.787305	0.873964	0.416312	-1.12315
gi124244037	Cdkl5	1	0.241093	20.1	17.1	0.000184949	-0.353323	-0.353388	-0.354128	-0.353584	-0.353386	2.47487	-0.353941	-0.353124	-0.353538	-0.353511	-0.354037	-0.353372	-0.353144	2.47487	-0.353894	-0.353377
gi120474987	Ces2f	1	0.241093	26.1	10.05	0.771709	-0.871576	0.584574	0.106455	0.658669	-0.691214	1.88921	-0.807541	-0.868579	0.146388	-0.675816	-0.790231	-0.658491	1.89842	1.06265	-0.139687	-0.84323
gi344313157	Clcn5	1	0.241093	20.1	17.1	0.00204968	-0.350993	-0.351722	-0.35992	-0.353892	-0.351695	2.47486	-0.357843	-0.348792	-0.353404	-0.353153	-0.358118	-0.351842	-0.349692	2.47486	-0.356769	-0.351887
gi112181182	Cox5a	1	0.241093	20.1	12.6	1.08581	-0.976991	-1.41012	0.648416	0.558577	1.41865	-0.891633	0.716269	-0.0631646	-0.714188	1.70079	0.0112516	0.0903816	1.0498	-0.0193359	-1.40726	-0.711434
gi16716343	Cox6c	1	0.241093	26.1	8.55	0.0529079	0.074082	-0.613647	2.17204	0.690976	-0.444416	-0.555195	-0.519239	-0.804601	-0.810237	-0.586649	0.0957683	0.534534	-0.635788	2.15417	0.0583692	-0.810169
gi157951727	Ctnna2	1	0.241093	23.1	5.55	1.08275	1.66748	0.428938	0.136263	0.209884	0.751203	-1.1023	-1.10246	-0.989006	2.23858	-0.580995	0.647408	-0.591794	-0.342887	-0.608492	-0.608777	-0.153039
gi9845246	Ctsf	1	0.241093	26.1	18.6	0.147541	-0.537877	-0.472575	-0.539134	-0.538285	0.41398	-0.276995	-0.394933	2.34582	-0.564051	-0.444786	-0.564322	-0.563961	-0.178083	0.47224	-0.473959	2.31692
gi323462203	Cwc22	1	0.241093	24.6	4.8	0.000929683	-0.371078	-0.24296	2.47237	-0.37193	-0.371284	-0.371592	-0.373091	-0.370431	-0.505329	0.852442	2.17782	-0.504893	-0.504293	-0.504579	-0.506268	-0.504905
gi160948608	Cyp2c37	1	0.241093	26.1	13.05	1.07821	-1.14753	-0.021111	-0.959966	1.14225	0.56485	1.55066	-0.346189	-0.782963	-0.165028	0.113656	-1.52787	-1.3539	1.20639	1.05387	0.333688	0.339187
gi124487097	Dpy19l4	1	0.241093	20.1	17.1	0.000176856	-0.353333	-0.353396	-0.354103	-0.353583	-0.353393	2.47487	-0.353924	-0.353143	-0.35354	-0.353517	-0.353964	-0.3534	-0.353206	2.47487	-0.353843	-0.353404
gi46048300	E430025E21Rik	1	0.241093	26.1	5.55	0.028511	-0.749975	0.535769	2.18513	-0.308521	-0.750183	-0.348842	0.185948	-0.749322	-0.638199	-0.254115	1.4953	1.70836	-0.637741	-0.408908	-0.626686	-0.638012
gi31541824	Eif1ax	1	0.241093	26.1	0	0	2.44517	-0.0939046	-0.456011	-0.137429	-0.486713	-0.429471	-0.35026	-0.491385	0.474621	1.2296	0.344616	-0.845294	-0.852514	-0.898286	1.4454	-0.898144
gi254553412	Elmsan1	1	0.241093	20.1	13.35	1.54e-05	-0.352622	-0.352873	-0.355691	-0.353619	2.47487	-0.353224	-0.354977	-0.351866	-0.669649	-0.669573	0.607808	0.806683	1.93342	-0.668837	-0.670665	-0.66919
gi254675333	Etnppl	1	0.241093	20.1	18.6	0.325425	-0.272595	2.17513	-0.726632	-0.692698	-0.686514	-0.00642774	-0.483921	0.693664	-0.455211	-0.369742	-0.462486	-0.447014	-0.15243	2.4606	-0.288233	-0.285482
gi267844902	Fam21	1	0.241093	20.1	17.1	0.000282132	-0.353201	-0.353302	-0.35443	-0.3536	-0.353298	2.47487	-0.354144	-0.352898	-0.35353	-0.353491	-0.354268	-0.353286	-0.35295	2.47487	-0.354057	-0.353293
gi110349752	Farp1	1	0.241093	20.1	5.55	0	0.447695	0.397035	1.08654	0.0662519	1.04787	-1.47453	-1.47496	-0.0958941	1.5166	-0.458884	-0.50241	-0.399909	-0.621057	-0.621149	-0.621691	1.7085
gi6753882	Fkbp4	1	0.241093	20.1	12.6	0.222294	-0.660166	-0.506543	-0.812022	-0.651274	1.55584	1.24051	-0.873973	0.707635	-0.126143	0.979484	-0.191416	1.34789	1.03596	-1.01879	-1.06711	-0.959874
gi37577140	Fxyd1	1	0.241093	26.1	20.1	6.4e-05	-0.537189	-0.537212	-0.537468	-0.53728	-0.537211	-0.537244	1.80187	1.42174	1.95306	-0.081973	-0.606196	-0.605953	-0.605869	-0.605909	1.15879	-0.605954
gi119392066	Glyr1	1	0.241093	23.1	21.6	1.42741	1.64298	1.0529	0.187295	-1.11269	-0.965762	0.268341	-0.947876	-0.125187	-0.644216	-0.68717	-0.271514	-0.565199	-0.656494	0.22095	0.339967	2.26368
gi6806917	Gm2a	1	0.241093	26.1	10.05	0.000720387	-0.466969	-0.467045	-0.467899	2.42954	-0.0719592	-0.0212504	-0.467682	-0.466739	-0.419618	-0.419604	-0.41988	-0.200798	2.46029	-0.161057	-0.419805	-0.419533
gi268835743	Gm4952	1	0.241093	23.1	2.55	1.30022	1.09864	1.07851	0.169181	0.851645	-1.23208	-1.49193	-0.336238	-0.137737	0.284902	1.30757	0.128472	-1.04326	1.1513	-1.17119	0.44268	-1.10048
gi226874952	Hgs	1	0.241093	26.1	4.05	1.2904	1.34774	0.822018	0.973838	-0.411475	-0.30392	0.0861874	-1.00289	-1.5115	-0.53849	1.69585	1.06682	-0.740028	0.539223	-0.88931	-0.106754	-1.02731
gi31560689	Hmgcs2	1	0.241093	20.1	15.6	1.40458	1.14534	-0.879251	-0.910287	-0.868377	1.18215	1.06521	-0.882319	0.147529	-0.56637	0.421267	-0.651731	0.548006	0.617758	1.48199	-0.0635292	-1.78739
gi13384620	Hnrnpk	1	0.241093	26.1	2.55	0.658284	1.09894	1.39385	-0.107833	-1.00836	0.74179	-1.03879	-1.09161	0.0120152	-0.665184	1.62846	0.453175	-0.786592	1.33044	-0.546478	-0.625172	-0.788657
gi88014720	Kpnb1	1	0.241093	23.1	2.55	1.10681	1.69483	0.497706	-0.451507	0.91672	-0.0557318	-1.27493	-1.06755	-0.259534	0.496966	1.03069	-0.531406	-0.996203	-1.06476	0.84522	-1.01802	1.23751
gi27369836	Larp4b	1	0.241093	20.1	14.1	0	0.00479685	-0.667896	-0.383216	0.609186	-0.667894	2.22291	-0.45016	-0.66773	-0.627909	-0.507039	-0.560795	1.29618	1.50251	0.288162	0.0276126	-1.41872
gi19527026	Lrrc59	1	0.241093	26.1	20.85	0.232503	-0.590145	-0.587807	-0.350689	-0.591094	-0.154182	-0.0712665	-0.0633383	2.40852	0.848065	1.01108	-0.396248	-1.2259	-0.92483	0.990232	-1.07777	0.775376
gi134031962	Magi1	1	0.241093	26.1	8.55	0.109351	-0.137133	-0.544257	0.41118	2.33118	-0.559077	-0.394159	-0.548805	-0.558929	-0.670052	-0.683308	-0.726481	1.55183	0.965981	1.05137	-0.761934	-0.727407
gi31981626	Melk	1	0.241093	20.1	15.6	0.818511	-0.632494	0.109731	-0.840354	-0.839958	1.97521	0.533815	0.533676	-0.839624	0.605087	-0.846504	-0.985443	1.46621	0.718655	0.822688	-0.796203	-0.984488
gi27229118	Mettl7b	1	0.241093	20.1	15.6	0.200402	0.444674	0.889866	-1.50174	0.161262	-1.65971	0.727133	0.521261	0.417255	0.145872	-1.21406	-0.344648	0.625056	1.8778	-1.18571	0.219129	-0.123432
gi34328263	Mlxipl	1	0.241093	23.1	0	1.10245	0.761918	1.80101	-0.399291	-0.797176	-0.797101	-0.622529	0.850171	-0.797002	-0.501687	1.8718	-0.642921	-0.629643	-0.646153	-0.437519	1.31151	-0.325388
gi161484628	Mocs1	1	0.241093	26.1	13.05	0.700071	-1.064	0.0434801	-0.954344	0.0357059	1.90638	-0.69051	0.900768	-0.177475	-0.224168	-1.21464	-0.115438	-0.0584801	-0.914472	2.05961	0.601274	-0.133679
gi317008607	Mup14	1	0.241093	20.1	0	1.31105	1.28049	1.14373	-0.35637	-1.03614	-0.998448	0.926483	-0.997477	0.0377335	2.17714	-0.306966	-0.856881	-0.966078	0.546867	0.0127599	-0.389781	-0.217063
gi261823961	Myo6	1	0.241093	26.1	21.6	0	2.07879	-0.988761	0.0421483	-1.27821	0.0579831	0.227666	-0.0850527	-0.0545645	1.37014	0.292697	-1.3401	-0.485875	-0.737306	-0.123966	-0.467943	1.49235
gi7657357	Nap1l1	1	0.241093	26.1	4.05	0.000128655	-0.495415	2.33647	-0.317912	-0.495716	-0.495488	-0.495597	-0.496127	0.459786	-0.390459	-0.121469	2.46389	-0.390374	-0.390258	-0.390313	-0.39064	-0.390377
gi119360354	Nub1	1	0.241093	23.1	21.6	0.000167607	2.31587	-0.534791	-0.240025	-0.534949	-0.534789	-0.534865	-0.433445	0.496992	0.193251	-0.838429	1.7387	-0.838325	-0.838156	-0.838237	0.46689	0.954309
gi38016154	Nup50	1	0.241093	20.1	12.6	0.331304	-0.916535	-0.658705	-0.809343	-0.598639	1.86439	1.03005	-0.248666	0.337443	-0.665439	0.417028	-0.0665841	2.29428	-0.594342	-0.650399	-0.181414	-0.553129
gi58219050	Ociad2	1	0.241093	24.6	7.8	0.310712	-0.671421	1.37761	-0.0734156	1.77225	-0.67144	-0.671469	-0.390756	-0.671361	-0.537884	-0.537876	1.44478	1.78237	-0.537769	-0.537801	-0.537988	-0.537837
gi52421341	Olfr1321	1	0.241093	20.1	0	9.52e-05	2.47392	-0.364655	-0.365164	-0.36479	-0.364653	-0.364719	-0.285467	-0.364473	1.468	-0.538454	-0.539009	-0.538307	-0.538066	-0.538181	1.76233	-0.538312
gi6755100	Pa2g4	1	0.241093	26.1	21.6	0.621322	-0.704135	1.39229	-0.895685	-1.01388	-0.797717	1.29648	0.64167	0.0809654	0.26028	1.14945	-0.00575991	-0.973767	-0.937329	-1.27666	0.361144	1.42264
gi52421794	Pcbd2	1	0.241093	26.1	4.8	0.470643	1.30392	1.27921	-0.866459	0.98303	-0.467259	-0.549796	-0.912294	-0.770349	-1.43097	1.25262	0.310866	1.09846	0.32596	0.297765	-0.640017	-1.21469
gi86198316	Pdia4	1	0.241093	26.1	21.6	0.290328	-0.0273052	-0.60783	-0.437891	-0.624069	-0.236926	-0.187049	-0.30108	2.42215	2.43259	-0.0986867	-0.428959	-0.52484	-0.49696	-0.0713988	-0.279887	-0.531863
gi126723336	Phb2	1	0.241093	26.1	0	0.212631	2.2637	-0.467775	-0.25572	-0.491933	-0.873592	-0.532269	-0.166924	0.52451	0.902614	-0.596298	1.2648	1.09162	0.299131	-1.10006	-0.878024	-0.983782
gi6754564	Phyh	1	0.241093	26.1	13.05	0.805841	-0.933126	-0.621094	-0.805123	1.31306	1.52015	-0.932506	0.436162	0.0224753	-0.237859	-1.23602	-0.583129	-1.1498	1.34422	1.07942	-0.095681	0.878855
gi118601004	Prodh	1	0.241093	23.1	2.55	0.438659	0.865235	0.79347	0.519173	0.313829	-1.41787	0.687321	-0.0995073	-1.66165	0.60011	1.13459	0.385902	-1.17793	-1.14765	-1.14937	0.316031	1.03832
gi16930823	Prosc	1	0.241093	26.1	8.55	0.635541	-0.798903	1.29626	-0.788221	0.949069	1.19962	-0.961297	-0.89232	-0.00421156	-1.07807	-1.11584	0.374304	1.23611	1.17997	0.578278	-0.0834592	-1.09129
gi256418956	Prps1l3	1	0.241093	23.1	10.05	7.19e-05	-0.720323	-0.639806	-0.720501	1.53184	1.30212	-0.720358	-0.720459	0.687489	-0.766808	0.942887	0.751711	1.76391	-0.571194	-0.766472	-0.58742	-0.766618
gi227116345	Psmb2	1	0.241093	24.6	12.825	0.952867	-0.956606	-0.956629	1.18865	0.390952	-0.782478	1.60744	0.133277	-0.624607	-1.30571	-1.30571	-0.634637	0.449715	0.898136	0.943798	-0.167925	1.12233
gi86262142	Rbm14	1	0.241093	20.1	14.1	0	-0.294959	-1.33646	-0.553279	0.191486	-0.71962	1.97391	0.589613	0.149306	-0.894405	-0.789767	0.883426	1.01751	0.0524377	-0.963566	1.48478	-0.790415
gi118403314	Rbm39	1	0.241093	20.1	7.05	0.0859036	-1.20103	0.0454662	-0.152489	0.122124	0.991702	0.000637654	-1.40572	1.59931	0.149896	1.16301	0.329997	-0.917982	-1.21079	-1.20746	0.449372	1.24396
gi238624153	Rin3	1	0.241093	26.1	0	0.492354	1.21979	0.710178	0.0217453	0.0138849	-1.15929	1.24335	-1.11617	-0.933486	1.09718	1.94337	0.106083	-0.599637	-0.547493	-0.564049	-0.734259	-0.701191
gi6755376	Rps7	1	0.241093	26.1	23.85	0.238346	-0.0156504	-0.0962699	-0.304094	-0.771765	-0.0672831	-0.715318	-0.40135	2.37173	1.06325	1.79954	0.0806929	-0.962277	-0.566458	-1.01229	0.167607	-0.570067
gi27369788	Rufy1	1	0.241093	26.1	4.05	5.56e-05	-0.497103	2.22213	0.760939	-0.497233	-0.497135	-0.497182	-0.497411	-0.497004	-0.427275	2.42636	0.135987	-0.426943	-0.426484	-0.426703	-0.427992	-0.426952
gi6677837	S100a9	1	0.241093	26.1	0	0.246211	1.58172	-0.578699	0.980813	0.00687437	-0.926894	-0.92693	0.789913	-0.926794	0.884502	1.80103	-0.490508	0.403055	-0.920706	-0.920836	0.164449	-0.920984
gi23956110	Snrpb2	1	0.241093	26.1	18.6	0.82804	0.779132	-1.07603	-1.14943	0.992684	-1.1491	0.886433	0.890018	-0.173707	-0.376154	-0.450831	-0.613844	-0.58744	-0.613513	1.80032	-0.569672	1.41114
gi312596940	Snx5	1	0.241093	26.1	18.6	0.616419	1.21682	-1.12123	-1.05515	-1.02973	1.17096	0.548699	-0.301059	0.57069	-0.641266	0.445743	-0.744952	-0.720616	-0.617353	1.53784	-0.701035	1.44164
gi6755600	Sod3	1	0.241093	23.1	11.55	1.1478	-0.71661	-0.716631	-0.690461	0.906416	1.06612	1.58453	-0.716811	-0.716545	-0.433202	-0.433197	-0.285596	-0.433168	2.45292	-0.385377	-0.433277	-0.0491059
gi87044895	Srd5a1	1	0.241093	26.1	4.05	0.000106505	-0.477416	2.30632	0.559039	-0.477665	-0.477476	-0.477567	-0.478005	-0.477227	-0.426056	2.42797	0.127779	-0.425906	-0.425699	-0.425798	-0.42638	-0.42591
gi19527102	Stx12	1	0.241093	20.1	17.1	0.000103038	-0.353188	-0.353333	-0.354972	-0.353767	-0.353328	-0.353538	2.47487	-0.352748	-0.501883	-0.501874	-0.502046	0.01429	0.101373	-0.50179	2.39376	-0.50183
gi254692873	Tars2	1	0.241093	20.1	17.1	0.000835135	-0.352511	-0.352808	-0.356148	-0.353692	-0.352797	2.47487	-0.355302	-0.351614	-0.353494	-0.353394	-0.355372	-0.352872	-0.352016	2.47487	-0.354834	-0.35289
gi19527236	Tmed4	1	0.241093	23.1	7.05	0.696718	-0.815866	1.01598	2.00793	-0.694336	-0.102979	-0.740206	-0.285382	-0.385135	-0.365217	1.06253	0.319184	1.85715	-0.459911	-0.877176	-0.655869	-0.880696
gi8394460	Tmod3	1	0.241093	26.1	2.55	0.170058	-0.359191	0.057967	1.34193	-0.808102	-0.567341	-0.59969	-0.81648	1.75091	0.837473	1.21842	-0.322632	1.34102	-0.178418	-1.0579	-1.10824	-0.72972
gi6678407	Tpd52	1	0.241093	20.1	4.05	1.18339	-0.37894	1.75624	0.936931	0.744047	-0.73664	-0.788321	-0.788449	-0.74487	2.34255	-0.398956	-0.595511	-0.449585	0.296818	-0.594914	-0.595402	-0.00499647
gi88501745	Triobp	1	0.241093	20.1	12.6	0.578081	0.572572	-1.07176	-1.28037	0.600252	0.927301	1.06305	0.370675	-1.18172	-0.252547	1.38326	-1.01701	1.12862	0.0228917	0.76716	-1.18994	-0.842433
gi6678469	Tuba1c	1	0.241093	20.1	0	0.171548	0.202098	-0.577041	-0.0405078	-0.851525	-0.843672	0.119935	-0.267935	2.25865	-1.07075	0.92336	-1.19221	-0.281738	1.24804	1.06729	0.183397	-0.877391
gi224809300	Tubal3	1	0.241093	20.1	17.1	0.00131155	-0.493029	-0.493495	-0.498741	-0.494884	-0.493478	2.237	0.728245	-0.49162	2.40526	-0.557218	-0.350933	-0.611541	-0.0747883	-0.161553	-0.037683	-0.611542
gi21539585	Uqcrq	1	0.241093	20.1	8.55	0.570192	-0.653716	0.152419	0.956449	2.02157	-0.653811	-0.653953	-0.515544	-0.653418	-0.811378	1.41285	1.51911	0.240874	-0.811245	-0.811282	0.0723873	-0.811324
gi114053325	Usp48	1	0.241093	20.1	5.55	0.792908	-0.772645	1.30753	1.653	0.348486	-0.772705	-0.772795	-0.773233	-0.217637	-0.37393	-0.373911	-0.22844	-0.373817	-0.373661	-0.373735	-0.374174	2.47167
gi9790285	Vps29	1	0.241093	20.1	2.55	0.161209	-0.490248	-0.138444	-0.196641	-0.455285	-0.235714	-0.463698	-0.470071	2.4501	-0.179335	-0.470298	-0.216136	-0.768629	-0.768122	-0.0780281	2.34402	0.136532
gi40254385	Yaf2	1	0.241093	20.1	17.1	0.000265606	-0.353222	-0.353316	-0.354379	-0.353597	-0.353313	2.47487	-0.354109	-0.352937	-0.353532	-0.353496	-0.354213	-0.353306	-0.352995	2.47487	-0.354018	-0.353313
gi169234810	Zfp292	1	0.241093	20.1	17.1	0.000168833	-0.353343	-0.353403	-0.354078	-0.353581	-0.353401	2.47487	-0.353907	-0.353161	-0.353541	-0.353521	-0.353921	-0.353416	-0.353243	2.47487	-0.353812	-0.353419
gi40254321	Zhx3	1	0.241093	20.1	12.6	0.597068	-0.516145	-0.82776	-0.535693	-0.00292694	1.98379	1.06808	-0.557046	-0.612301	-0.258981	-0.657351	-0.591997	2.3263	-0.424366	0.392351	-0.611846	-0.174108
gi116256499;gi22129789	Ank3	1	0.241093	23.1	21.6	1.01899	-1.00277	1.59158	0.231936	-1.18916	-1.10016	0.688443	0.340917	0.439208	0.0341009	-0.148323	-0.287542	-0.650686	-0.811311	-0.705361	0.280865	2.28826
gi110835723;gi110835726	Dhx15	1	0.241093	20.1	8.55	0.775201	-0.975494	0.927155	-0.481093	0.658922	1.67334	-0.437377	-1.23025	-0.135211	-0.605485	0.669536	-0.103047	-0.493834	-0.513077	-0.557771	-0.624761	2.22844
gi124487289	A1cf	1	0.318262	26.1	17.1	0.0143245	2.07842	-0.689473	-0.598885	-0.357908	0.999026	-0.33765	-0.483291	-0.610242	0.252395	-0.611899	-0.789939	-0.843648	-0.584433	-0.457017	1.70633	1.32821
gi24418933	Acsf2	1	0.318262	20.1	18.6	0.217023	-0.0615584	-0.0844737	-0.39139	-0.711035	-0.19237	-0.684244	-0.272971	2.39804	-1.21403	-1.04893	-1.20039	0.958181	0.701071	1.1535	0.196584	0.454014
gi6996913	Anxa2	1	0.318262	26.1	0	0.228608	2.32537	0.346987	-0.569979	-0.0371698	-0.58201	-0.584811	-0.624844	-0.273542	-0.117883	-0.197367	2.29579	0.132652	-0.749773	-0.740954	0.109484	-0.731948
gi160707958	Anxa7	1	0.318262	26.1	7.8	0	0.845683	-0.902738	1.15315	1.1034	-0.721284	-1.11718	0.55743	-0.918456	-0.876023	-0.826165	0.423635	0.722919	1.77342	-0.74546	0.483444	-0.955772
gi6671557	Ap1m1	1	0.318262	23.1	17.1	0.105996	0.444254	-0.689048	-1.41594	-0.134673	1.24328	-0.539147	-0.422078	1.51336	-0.0966806	-0.170008	-1.34226	-1.20718	1.77291	0.699052	0.0955447	0.248623
gi163310776	Ap3b1	1	0.318262	26.1	7.05	0.280716	-0.888219	-0.407421	0.73363	1.77144	-0.698512	-0.624874	-0.804413	0.918374	-0.428286	-0.466944	0.532568	2.31184	-0.397559	-0.455799	-0.502597	-0.593219
gi21553309	Apoa1bp	1	0.318262	20.1	18.6	0.303198	-0.257354	-0.307192	-0.770561	-1.57664	0.0751779	0.121594	1.52159	1.19339	2.21263	0.00809237	-0.811129	0.243753	-0.449757	0.281146	-0.701792	-0.782947
gi163644329	Apoe	1	0.318262	20.1	5.55	0.726341	-1.65661	1.01658	-0.0106248	0.388196	1.18352	-1.25903	0.0498253	0.288146	0.506632	1.52047	0.276253	-0.797829	-1.0491	-0.676348	-0.923578	1.14351
gi124487183	Aspg	1	0.318262	23.1	7.8	0.000142449	-0.504581	-0.372071	-0.504874	2.28327	-0.504604	0.612177	-0.504806	-0.504509	-0.588231	1.20795	1.94108	-0.208194	-0.587973	-0.588045	-0.588465	-0.588126
gi87298845	Aspm	1	0.318262	23.1	18.6	0.00018649	-0.353387	-0.353453	-0.354199	-0.353651	-0.353451	-0.353546	2.47487	-0.353187	1.49803	-0.539323	-0.542331	-0.53853	-0.537228	-0.537849	1.73579	-0.538557
gi31981588	Atp6v1h	1	0.318262	23.1	18.6	0.000154096	-0.484971	2.27748	-0.485642	-0.485189	-0.485024	-0.485103	0.633251	-0.484806	-0.642491	-0.642475	-0.64279	-0.642392	-0.547852	0.629996	0.361827	2.12618
gi110825966	Cadps	1	0.318262	20.1	17.1	0.00511962	-0.347149	-0.34897	-0.369447	-0.354389	-0.348903	2.47477	-0.364258	-0.341652	-0.353268	-0.352794	-0.36218	-0.350317	-0.346252	2.47484	-0.359629	-0.350401
gi118344448	Cblb	1	0.318262	26.1	4.05	0.000659513	-0.351516	-0.352484	2.47486	-0.355365	-0.352449	-0.353841	-0.360611	-0.348593	-0.353763	-0.353705	2.47487	-0.353403	-0.352907	-0.353144	-0.354539	-0.353413
gi22122445	Cdc73	1	0.318262	23.1	8.55	1.20407	0.609497	-0.84661	0.191285	0.856161	1.72964	-0.846646	-0.846822	-0.846509	0.943931	-0.901158	1.0956	1.24922	0.315877	-0.900989	-0.901409	-0.90107
gi268839831	Ces2g	1	0.318262	26.1	2.55	0.417772	1.23423	1.75979	-0.862502	-0.0835436	-0.642677	-0.674362	-0.862453	0.131516	0.79068	0.774947	-0.848116	1.82828	-0.423499	-0.668683	-0.848045	-0.605563
gi21728370	Cisd2	1	0.318262	24.6	13.575	0.413646	0.250394	1.68016	-0.345202	-0.73517	-0.734945	-0.735052	1.35446	-0.734647	0.437678	2.16025	0.480786	-0.643126	-0.642931	-0.643024	-0.506503	-0.64313
gi226423897	Cnn1	1	0.318262	23.1	18.6	0.000301156	-0.263869	-0.368168	-0.368505	-0.368257	-0.368167	-0.36821	2.47322	-0.368048	-0.353639	-0.353609	-0.354205	-0.353452	-0.353194	-0.353317	2.47487	-0.353457
gi13385090	Cox6b1	1	0.318262	26.1	8.55	0.0542874	-0.556758	1.59951	-0.456944	1.62918	-0.711347	-0.545425	-0.4245	-0.533718	-0.859178	-0.599755	0.114415	0.664421	0.930268	1.65972	-0.91239	-0.997507
gi161484660	Cpox	1	0.318262	23.1	2.55	0.780111	1.2105	0.897035	-0.664842	0.149456	0.999198	-1.62863	-0.206209	-0.756517	0.241343	0.991545	-0.00488019	-1.02107	-0.958935	-1.27365	0.611179	1.41446
gi162138915	Cpt2	1	0.318262	26.1	13.05	0.745356	-1.81753	0.755201	-0.372084	0.191886	0.682009	1.36919	-0.0273838	-0.781295	0.095903	-0.859787	-0.953159	-0.779399	1.59378	-0.766167	0.505816	1.16301
gi167466258	Cul4a	1	0.318262	20.1	10.05	0	-1.0328	1.12748	-0.178334	0.407135	1.53389	0.181479	-1.00613	-1.03272	-0.511598	2.42505	-0.360319	-0.18403	-0.465723	-0.45899	0.0671207	-0.511509
gi6681113	Cyp3a11	1	0.318262	20.1	17.1	0.0397108	0.58261	0.716696	-1.64842	0.526451	0.207916	0.3659	0.784865	-1.53602	-0.394139	0.152379	-2.07198	0.36477	0.953723	1.16156	-0.330774	0.164463
gi146134409	Dcxr	1	0.318262	20.1	5.55	0.172673	-0.149929	-0.0942537	2.43401	-0.2423	-0.338451	-0.606805	-0.516537	-0.485737	-0.945975	1.00175	0.62256	-1.03157	-0.820639	0.961808	-0.901162	1.11323
gi31980844	Dhrs1	1	0.318262	23.1	14.1	0.506141	-1.3255	0.906804	-1.55754	0.0860066	0.522885	0.940239	0.821322	-0.394217	-1.77518	1.3954	-0.551615	0.131876	1.10331	0.260278	-0.021432	-0.542638
gi31982701	Dnajb12	1	0.318262	26.1	4.05	0.000134934	-0.353137	-0.353335	2.47487	-0.353924	-0.353328	-0.353613	-0.354998	-0.352539	-0.353596	-0.353584	2.47487	-0.353523	-0.353421	-0.353469	-0.353755	-0.353525
gi10946678	Drg2	1	0.318262	26.1	11.55	0.0359687	-0.473756	-0.490111	-0.490349	0.455345	2.34144	-0.397026	-0.455512	-0.490026	0.028012	-1.0542	-1.05441	0.853436	1.46315	-0.0710156	0.88919	-1.05415
gi157785665	Dtymk	1	0.318262	20.1	17.1	0.000123454	-0.353399	-0.353443	-0.353937	-0.353574	-0.353442	2.47487	-0.353812	-0.353267	-0.353547	-0.353537	-0.353736	-0.353485	-0.353399	2.47487	-0.353682	-0.353487
gi254540041	Dynlrb1	1	0.318262	20.1	2.55	0.926089	0.325258	1.84336	-0.917114	0.424403	-0.98443	-0.984454	0.643394	-0.350421	0.738262	-0.349342	0.364074	-0.722338	-0.722255	-0.722295	2.05522	-0.641328
gi54287684	Eef1d	1	0.318262	26.1	15.6	0.952805	-1.14507	-1.12805	0.291028	-1.21065	0.88451	1.20882	0.644579	0.454831	1.13784	-0.486251	-0.590907	-0.252478	-0.731794	-0.297357	1.96817	-0.747221
gi71061462	Entpd5	1	0.318262	20.1	15.6	0.379221	0.119994	-0.207173	-0.877624	-0.872183	-0.00191228	0.20722	-0.60501	2.23669	-0.750315	-0.698486	2.10825	0.250481	0.715851	-0.618841	-0.363299	-0.643644
gi124286826	Etf1	1	0.318262	23.1	14.1	1.30669	0.879468	-1.724	-0.823024	-0.211328	1.02491	1.16615	0.03529	-0.347475	-0.83759	0.379606	-0.970647	-0.876928	1.34499	1.13705	-0.902407	0.725925
gi254939685	Fam179b	1	0.318262	26.1	0	0.0730041	2.18127	-0.0639984	0.758708	-0.596278	-0.59522	-0.595725	-0.494939	-0.593821	-0.265852	1.62642	-0.453138	-0.623945	-0.623743	-0.62384	1.58804	-0.62395
gi6679767	Fdxr	1	0.318262	26.1	18.6	0.0268152	-0.82205	-0.248059	-0.946942	1.07129	-0.33978	-0.379298	-0.301857	1.9667	1.70335	-0.441332	-0.841512	-0.799512	-0.171761	-0.779944	-0.0534121	1.38412
gi116517334	Fhl1	1	0.318262	23.1	4.05	0.0426663	-0.428947	0.366128	-0.412974	-0.467417	2.36955	-0.476563	-0.473313	-0.476465	2.26784	-0.238161	0.621289	-0.487852	-0.563797	-0.563849	-0.471566	-0.563909
gi485050421	Fyco1	1	0.318262	26.1	4.05	0.00209626	-0.434693	2.40931	0.215776	-0.439601	-0.435882	-0.437657	-0.446291	-0.430966	-0.388814	2.46526	-0.385156	-0.388491	-0.13653	-0.388258	-0.389512	-0.3885
gi30424748	Galk2	1	0.318262	20.1	17.1	8.66e-05	-0.353445	-0.353476	-0.353822	-0.353568	-0.353475	2.47487	-0.353735	-0.353352	-0.353548	-0.353538	-0.353734	-0.353486	-0.353401	2.47487	-0.353681	-0.353488
gi407261966	Gm9229	1	0.318262	23.1	16.35	0.000100785	-0.353387	-0.353435	-0.353967	-0.353575	-0.353433	2.47487	-0.353832	-0.353245	-0.356756	-0.356709	-0.357634	-0.356465	-0.356064	2.4748	-0.3347	-0.356473
gi29244556	Gmppb	1	0.318262	24.6	12.3	0.340676	-0.822771	-0.248506	-0.823083	-0.628271	1.56641	0.401415	1.3775	-0.822694	-0.782325	-0.694861	-0.782523	0.486586	1.06931	-0.304927	1.79101	-0.782262
gi7710032	Grb14	1	0.318262	23.1	5.55	0.331502	-0.613791	0.907323	-0.782247	-0.400533	1.48922	-0.869348	-0.869768	1.13914	-0.391681	1.9432	1.22448	-0.440329	-0.617291	-0.617346	-0.617666	-0.483367
gi10092608	Gstp1	1	0.318262	23.1	10.8	1.02776	-0.843932	-0.761041	0.427905	-0.869906	1.41169	1.2457	-1.02556	0.415143	-0.851575	-0.778008	-0.156886	1.45432	1.28092	-0.703521	0.703248	-0.948488
gi254588110	Hist1h1d	1	0.318262	26.1	21.6	0.807319	-0.227052	-0.0727677	-0.893713	-0.904475	0.848511	-0.921118	1.92261	0.248008	2.36712	-0.67066	-0.707489	-0.170648	-0.568613	-0.299213	-0.0152691	0.0647674
gi225007593	Hmox2	1	0.318262	26.1	11.55	3.93e-05	-0.72166	-0.721674	-0.72183	1.33043	1.01532	1.26282	-0.72179	-0.721619	-0.35355	-0.353543	-0.35367	-0.35351	-0.353454	2.47487	-0.353636	-0.353511
gi261878607	Hnrnpf	1	0.318262	26.1	20.1	0.0117147	-0.558359	-0.484228	0.123646	-0.435402	-0.462374	-0.445806	-0.148751	2.41127	-0.0244554	1.16719	-1.08143	-0.955086	-1.17666	0.750352	0.0532094	1.26688
gi112293266	Hspa4	1	0.318262	26.1	13.05	0.66559	-0.775639	-0.779029	-0.967779	-0.834946	1.57994	1.2143	0.162258	0.400901	-1.41625	0.143229	-0.394291	-1.40428	0.940015	0.882182	0.175306	1.07409
gi459352741	Ide	1	0.318262	20.1	7.05	1.19116	-0.861033	1.65514	0.157882	0.660501	0.847798	-1.03803	-1.06488	-0.357373	0.323823	0.649389	0.781864	-1.59179	-1.59171	0.19967	0.610957	0.617791
gi122114637	Ikzf4	1	0.318262	23.1	2.55	0.000100976	-0.0357574	2.45434	-0.403229	-0.403092	-0.403041	-0.403065	-0.403182	-0.402975	1.47682	1.72004	-0.605315	-0.605144	-0.605086	-0.605114	-0.605278	-0.170921
gi29789199	Ipo5	1	0.318262	26.1	4.8	0.3196	-0.49468	0.73798	-0.300916	2.17579	-0.507871	-0.746303	-0.746567	-0.117436	-0.559581	-0.559547	0.65154	2.23654	-0.559079	-0.559218	-0.560036	-0.0906204
gi343962614	Itch	1	0.318262	20.1	17.1	0.000123427	-0.40503	-0.405205	-0.407167	-0.405724	-0.0190602	-0.405449	2.45214	-0.404503	-0.503692	-0.501192	-0.550621	-0.488151	2.19733	-0.476958	0.811871	-0.488591
gi28395018	Jup	1	0.318262	26.1	18.6	0.633265	-0.760043	1.52108	-1.29922	-1.01875	0.917671	-0.210643	0.684929	0.164972	1.05656	-1.16305	0.115815	-1.23423	-0.057993	-0.707097	0.489597	1.5004
gi254540068	Krt18	1	0.318262	26.1	22.35	0.360172	0.0677417	0.00714279	-0.590803	-0.621179	-0.540264	-0.1219	-0.572619	2.37188	0.196263	0.936893	-0.732322	0.570875	-1.97042	0.500107	-0.445155	0.943761
gi114145561	Krt8	1	0.318262	23.1	21.6	0.189552	-0.00679166	-0.195174	-0.463241	-0.350711	-0.302664	-0.702641	-0.402947	2.42417	0.756077	-0.837814	-0.970112	-0.846617	0.884074	-0.858128	0.304832	1.56769
gi21313074	L3hypdh	1	0.318262	20.1	17.1	0.000185007	-0.353322	-0.353388	-0.354128	-0.353584	-0.353386	2.47487	-0.353941	-0.353124	-0.353542	-0.353522	-0.353909	-0.35342	-0.353253	2.47487	-0.353804	-0.353424
gi21450157	Lmcd1	1	0.318262	26.1	4.05	0.00129401	-0.349552	-0.351451	2.47482	-0.357104	-0.351382	-0.354113	-0.367397	-0.343817	-0.353762	-0.353704	2.47487	-0.353404	-0.352911	-0.353146	-0.354533	-0.353414
gi149274887	LOC100046684	1	0.318262	20.1	17.1	5.21e-05	-0.353488	-0.353507	-0.353715	-0.353562	-0.353506	2.47487	-0.353662	-0.353432	-0.353548	-0.353538	-0.353729	-0.353487	-0.353405	2.47487	-0.353677	-0.353489
gi377837104	LOC100862433	1	0.318262	20.1	17.1	9.96e-05	-0.353429	-0.353465	-0.353863	-0.35357	-0.353463	2.47487	-0.353762	-0.353322	-0.353548	-0.353539	-0.353718	-0.353492	-0.353414	2.47487	-0.353669	-0.353493
gi377834551	LOC100862632	1	0.318262	20.1	17.1	0.000356793	-0.353108	-0.353235	-0.354662	-0.353613	-0.35323	2.47487	-0.3543	-0.352725	-0.539439	-0.539253	-0.542928	-0.538284	1.59849	1.64166	-0.541929	-0.538317
gi407262183	LOC675851	1	0.318262	26.1	15.6	7.14e-05	-0.505266	-0.5053	-0.447319	-0.373202	-0.505299	0.525711	2.31584	-0.505166	-0.484393	-0.484377	-0.484697	-0.466319	-0.484154	2.29219	0.596044	-0.484296
gi148271073	Myadm	1	0.318262	26.1	4.05	0.0009602	-0.350586	-0.351995	2.47484	-0.356189	-0.351944	-0.35397	-0.363828	-0.346331	-0.353798	-0.35373	2.47487	-0.353378	-0.352799	-0.353075	-0.354704	-0.35339
gi29789016	Myl1	1	0.318262	26.1	4.05	0.00119015	-0.349873	-0.351621	2.47483	-0.356819	-0.351557	-0.354069	-0.366287	-0.3446	-0.353681	-0.353646	2.47487	-0.353462	-0.353161	-0.353304	-0.354152	-0.353468
gi19526814	Ndufv1	1	0.318262	23.1	20.1	0.0879601	2.35382	0.383776	-0.612655	-0.400164	-0.550904	-0.461557	-0.413337	-0.29898	-0.685323	-0.492123	-0.590189	-0.718008	-0.588113	0.806057	0.170144	2.09755
gi161016824	Nfs1	1	0.318262	20.1	7.05	0.0660775	-0.572955	-0.619769	1.17069	1.7343	-0.730694	-0.713217	-0.778652	0.510297	-0.462179	1.18357	-0.941843	1.52031	-0.900772	-1.05319	0.164863	0.489251
gi13386120	Nhp2	1	0.318262	20.1	10.05	1.52623	-1.0924	-1.10508	0.57995	1.62262	1.06602	-0.186457	-0.278367	-0.606283	-0.226124	0.999804	0.229117	-0.72257	-0.732529	-0.932446	1.91913	-0.534378
gi47523981	Npepl1	1	0.318262	24.6	17.1	0.0612416	-0.596423	-0.596475	-0.597059	1.20743	-0.596473	-0.350461	-0.423945	1.9534	-0.745088	-0.745076	-0.745313	-0.403994	-0.744911	1.85403	0.827244	0.703109
gi31560656	Pabpc1	1	0.318262	20.1	0	0.349253	0.0717101	0.033041	-0.460878	-0.668067	-0.232759	-0.308632	-0.792023	2.35761	-0.0140524	-0.837689	-0.876759	-0.912899	1.39151	1.05261	-0.804755	1.00203
gi18860551	Parvb	1	0.318262	20.1	4.05	0.924976	0.587807	1.61246	1.27516	-0.72035	-0.720267	-0.720307	-0.594349	-0.720158	2.01872	-0.608725	-0.0109137	-0.608678	-0.608601	-0.608638	1.03552	-0.60868
gi255003805	Pde9a	1	0.318262	26.1	4.05	0.000411197	-0.352284	-0.352887	2.47487	-0.354683	-0.352865	-0.353733	-0.357954	-0.350461	-0.353674	-0.353641	2.47487	-0.353467	-0.353181	-0.353317	-0.354121	-0.353473
gi110625975	Pdk1	1	0.318262	26.1	4.05	0.000257334	-0.352759	-0.353137	2.47487	-0.354261	-0.353123	-0.353666	-0.356308	-0.351619	-0.353637	-0.353614	2.47487	-0.353493	-0.353296	-0.35339	-0.353946	-0.353497
gi164698448	Pelo	1	0.318262	26.1	11.55	0.314555	0.82218	-0.722588	-0.859661	-0.27774	1.50299	1.11398	-0.443945	-1.13522	-1.15771	-0.949926	0.969039	-1.10792	1.38906	0.786879	-0.105533	0.176123
gi9910486	Pf4	1	0.318262	23.1	8.55	0.632355	1.06694	-0.891917	-0.221848	1.46701	0.902242	-0.363612	-0.974368	-0.984449	-0.794762	0.793405	1.96114	-0.382169	-0.574255	-0.450719	0.452072	-1.00471
gi6678447	Phlda2	1	0.318262	26.1	4.05	0.000232973	0.248503	2.40161	-0.439549	-0.442142	-0.44207	-0.442104	-0.442271	-0.441976	-0.353611	-0.353595	2.47487	-0.353512	-0.353375	-0.353441	-0.353825	-0.353515
gi254911014	Ppp1r21	1	0.318262	23.1	11.55	0.502112	-0.654323	-0.565801	-0.654961	2.15842	0.742043	0.0557701	-0.426981	-0.654166	-0.523442	0.0662682	-0.523881	2.40011	-0.46163	-0.4467	0.0125761	-0.5233
gi158749640	Preb	1	0.318262	26.1	23.1	0.697627	0.179051	0.734518	-0.814165	-0.807542	0.100717	-0.709138	-0.708057	2.02462	2.46617	-0.430803	-0.302786	-0.363923	-0.382854	-0.431354	-0.381986	-0.172461
gi6755198	Psma6	1	0.318262	26.1	10.05	0.850915	0.998344	-0.265997	-0.017481	-0.0387421	0.937379	1.13093	-1.43189	-1.31254	-1.80947	-0.174399	-0.467222	0.0659405	1.74656	0.550155	-0.196328	0.284766
gi6679583	Rab11b	1	0.318262	20.1	17.1	0	-0.39924	-0.442046	-0.1515	-0.442136	-0.153575	-0.424682	2.4551	-0.441925	-0.12192	-1.04159	0.218955	-1.04155	1.36229	1.30174	0.363633	-1.04156
gi13385374	Rab5a	1	0.318262	23.1	16.35	0.000312668	-0.353038	-0.353185	-0.354836	-0.353622	-0.35318	2.47487	-0.354417	-0.352595	-0.533157	-0.533122	-0.533804	-0.532942	-0.532647	1.89865	1.29997	-0.532949
gi312147310	Ralbp1	1	0.318262	26.1	13.05	0.0385337	-0.449623	-0.459851	-0.42608	-0.128087	-0.0825511	2.4449	-0.438994	-0.459718	0.0663619	-0.607305	-0.477772	-0.607122	-0.431914	0.351633	2.31325	-0.607128
gi14547899	Slco1b2	1	0.318262	20.1	2.55	1.03024	-0.295784	1.55469	0.454808	1.1078	-1.03883	-1.00218	-0.970451	0.189948	1.19434	-0.927662	-0.86198	-0.947602	0.920072	0.965185	0.614744	-0.957091
gi291463271	Smarca4	1	0.318262	26.1	17.85	0.862799	-1.10478	-0.766312	-0.997122	1.38023	0.462558	-0.635199	0.445183	1.21544	-0.252868	-0.740537	-0.692653	-0.759959	-0.0325187	0.333769	-0.135482	2.28025
gi236461142	Smyd1	1	0.318262	26.1	4.05	0.000757272	-0.351214	-0.352325	2.47485	-0.355633	-0.352284	-0.353883	-0.361657	-0.347858	-0.353819	-0.353745	2.47487	-0.353363	-0.352735	-0.353034	-0.354802	-0.353376
gi289191399	Sphk2	1	0.318262	23.1	0	0.554385	1.73545	-0.703937	0.0429637	-0.493159	-0.922539	-0.847798	1.29125	-0.102234	0.5793	1.44292	-0.520592	-0.478683	-1.25011	0.64744	-1.21313	0.792846
gi47271535	Srp68	1	0.318262	23.1	5.55	0.82697	0.660558	-0.887261	0.0548276	1.51565	-0.508954	1.12871	-0.893754	-1.06977	1.27293	1.83781	-0.120011	-0.257388	-0.561861	-0.856352	-0.595744	-0.719384
gi165932368	Stat5b	1	0.318262	20.1	17.1	0.000309362	-0.353167	-0.353277	-0.354515	-0.353605	-0.353273	2.47487	-0.354201	-0.352835	-0.353534	-0.353502	-0.35414	-0.353334	-0.353057	2.47487	-0.353967	-0.353339
gi6755714	Tagln	1	0.318262	20.1	0	0.000210943	2.45533	-0.40177	-0.402897	-0.402069	-0.401767	-0.401911	-0.0435512	-0.401367	2.28336	-0.483717	-0.484171	-0.483597	-0.4834	-0.483494	0.61862	-0.483601
gi21746165	Tmed5	1	0.318262	26.1	4.05	0.000156479	-0.35307	-0.3533	2.47487	-0.353984	-0.353292	-0.353622	-0.355228	-0.352377	-0.353597	-0.353585	2.47487	-0.353522	-0.35342	-0.353469	-0.353757	-0.353524
gi6678371	Tnnc2	1	0.318262	26.1	4.05	0.000982441	-0.350517	-0.351959	2.47484	-0.35625	-0.351906	-0.35398	-0.364065	-0.346163	-0.353757	-0.353701	2.47487	-0.353407	-0.352925	-0.353155	-0.354511	-0.353417
gi314122227	Txlna	1	0.318262	26.1	9.3	0.43491	-0.612528	0.0926227	0.761858	0.327854	0.707678	-1.37374	1.37774	-1.28148	-0.382044	-1.62757	-0.595969	0.953465	1.67826	-0.0718616	0.265776	-0.220054
gi306518591	Ugt2b5	1	0.318262	23.1	18.6	0.0150356	-0.400124	-0.398002	-0.432654	-0.411349	-0.415933	0.0137276	-0.403009	2.44734	0.0131137	0.525091	-1.15625	0.402805	-1.89884	0.918455	0.772516	0.423105
gi110626070	Urah	1	0.318262	20.1	0	2.78e-17	-0.00327472	-0.671851	-0.427052	-0.675156	-0.122178	-0.192903	-0.308258	2.40067	2.36943	-0.192219	-0.67199	-0.650489	-0.0192062	0.0483979	-0.241031	-0.642897
gi134288904;gi160333276	Itsn1	1	0.318262	23.1	10.8	0.799528	-0.868307	-0.857194	0.169375	2.1602	-0.831817	0.273509	-0.17835	0.132584	-0.756613	-0.545312	1.89966	1.21644	-0.171537	-0.283802	-0.613932	-0.744898
gi158937254	1700010I14Rik	1	0.415393	20.1	17.1	0.000272296	-0.353214	-0.35331	-0.354399	-0.353599	-0.353307	2.47487	-0.354123	-0.352921	-0.353541	-0.353521	-0.353927	-0.353413	-0.353237	2.47487	-0.353817	-0.353417
gi261399886	5033411D12Rik	1	0.415393	26.1	15.6	0.429395	-0.623998	-1.01173	-0.899596	0.752566	-0.645859	1.41955	-0.29234	1.30141	0.578013	-0.418042	-0.91154	-0.44782	-1.02998	1.86854	-0.468539	0.829367
gi31981784	9030617O03Rik	1	0.415393	26.1	11.55	0.371644	-0.745657	-0.811124	-0.965647	1.22102	1.29029	1.04232	-0.315905	-0.715293	-1.07053	-1.03978	1.42435	1.03757	-1.00583	0.801365	-0.110905	-0.036239
gi34610207	Aars	1	0.415393	26.1	8.55	0.674189	0.384995	0.658552	-0.308323	0.824894	1.33763	-1.73672	-0.866128	-0.294896	-1.50949	-0.579572	-0.709094	1.56833	0.879208	0.563509	-0.500056	0.287156
gi156255157	Acad10	1	0.415393	24.6	12.825	0.350791	0.994965	-1.28545	0.765432	-1.35397	0.884575	0.856909	-0.273333	-0.589132	-1.17206	-1.11467	0.18837	0.338656	0.964298	1.46643	0.345733	-1.01676
gi257467675	Acad12	1	0.415393	26.1	4.05	0.000993141	-0.350484	-0.351942	2.47484	-0.35628	-0.351888	-0.353984	-0.36418	-0.346083	-0.353591	-0.353581	2.47487	-0.353526	-0.353438	-0.35348	-0.35373	-0.353528
gi31982520	Acadl	1	0.415393	20.1	0	0.0451696	-0.0666439	-0.269015	-0.790083	-0.332894	-0.232822	-0.174793	-0.543684	2.40994	2.41956	-0.59049	-0.592942	-0.54292	-0.0892106	-0.128494	-0.318908	-0.156598
gi257096024	Acnat1	1	0.415393	26.1	23.1	0.330953	0.250547	0.110568	-0.817056	-0.397927	-0.353417	-0.402326	-0.698005	2.30762	1.55219	0.595603	-1.17354	0.756181	-0.958637	-1.04399	0.483247	-0.211048
gi124248527	Aff1	1	0.415393	20.1	15.6	0.37378	0.758242	-1.18039	-1.20364	0.399535	0.847884	0.838498	-1.20359	0.743467	0.451855	-0.562632	-0.762489	-0.589704	1.50957	1.46105	-0.762452	-0.7452
gi23956104	Ak3	1	0.415393	26.1	24.6	0.280279	0.0937296	-0.163253	-0.553395	-0.537802	-0.528579	-0.160502	-0.550404	2.40021	1.35591	1.52212	0.577762	-0.580591	-0.539998	-0.864084	-0.899013	-0.572105
gi282398141	Akr1c19	1	0.415393	26.1	11.55	0.584292	-0.839422	-0.746944	-0.904932	1.26307	1.20161	0.988978	-0.949252	-0.0131087	-0.877864	-0.0206045	-1.76158	0.688417	0.321951	0.914008	-0.481336	1.21701
gi359807125	Akt1s1	1	0.415393	26.1	4.05	0.00149074	-0.348942	-0.351131	2.4748	-0.357642	-0.35105	-0.354197	-0.3695	-0.342336	-0.354707	-0.354388	2.47486	-0.352723	-0.349992	-0.351295	-0.358981	-0.35278
gi46518506	Amacr	1	0.415393	20.1	15.6	0.103172	-0.473387	-0.69477	-0.757911	2.00579	-0.548863	-0.689347	0.931444	0.227046	-0.0690385	-1.11963	0.152535	0.997852	1.27738	0.897288	-1.11177	-1.02461
gi116256510	Ap2a1	1	0.415393	26.1	17.1	0.651894	-1.07402	-1.12926	0.0356858	1.10143	-1.11741	0.957603	1.08188	0.144095	0.255805	0.595542	-1.57471	-1.39042	0.744518	0.431042	-0.233288	1.1715
gi6753074	Ap2m1	1	0.415393	26.1	23.1	0	1.82623	-0.728827	-0.046797	-0.735733	-0.494972	-0.562403	-0.565031	1.30753	1.59408	-0.593997	-0.0279876	-0.588935	-0.610535	-0.631928	-0.714281	1.57359
gi6680722	Arf5	1	0.415393	20.1	15.6	1.24002	1.43793	-0.558806	-0.869737	-0.599034	0.984889	1.15462	-0.757233	-0.792627	0.920619	-0.684324	-0.0858263	-0.541463	1.25742	1.24579	-0.956642	-1.15557
gi9055172	Atp6ap1	1	0.415393	20.1	17.1	0.00486018	-0.347474	-0.349203	-0.368643	-0.354348	-0.34914	2.47478	-0.363716	-0.342255	-0.353549	-0.353542	-0.353685	-0.353504	-0.353442	2.47487	-0.353646	-0.353505
gi6680770	Bax	1	0.415393	26.1	4.05	0.0119437	-0.315995	-0.33353	2.46998	-0.3857	-0.332886	-0.358095	-0.480709	-0.263068	-0.353598	-0.353585	2.47487	-0.353522	-0.353417	-0.353467	-0.353762	-0.353524
gi225579072	C87499	1	0.415393	20.1	17.1	0.00346521	-0.349222	-0.350455	-0.364314	-0.354122	-0.350409	2.47483	-0.360802	-0.345501	-0.35354	-0.353518	-0.35396	-0.353401	-0.35321	2.47487	-0.35384	-0.353405
gi355390374	Cacna1a	1	0.415393	23.1	17.1	0.000164223	-0.53474	-0.534756	-0.534939	-0.534805	-0.534756	1.86532	1.34337	-0.534691	-0.491008	2.33938	-0.492068	-0.490657	-0.490174	-0.339683	0.454873	-0.490667
gi227430322	Casq1	1	0.415393	26.1	4.05	0.000821388	-0.351015	-0.352221	2.47485	-0.355809	-0.352177	-0.35391	-0.362343	-0.347375	-0.353605	-0.353591	2.47487	-0.353516	-0.353394	-0.353452	-0.353797	-0.353519
gi6671702	Cct5	1	0.415393	26.1	7.8	0.0413518	-0.549069	-0.559813	0.414975	1.9148	-0.718242	-0.687517	-0.7853	0.970165	-1.13992	0.580316	-0.250711	0.922504	0.806944	1.22143	-1.15946	-0.981095
gi162287349	Ces1g	1	0.415393	26.1	11.55	0.303618	1.09119	-0.153378	-1.32597	0.276002	0.888423	1.10243	-0.637686	-1.24101	-0.976127	-0.381072	-1.63046	0.18106	1.15208	1.24362	-0.149859	0.560754
gi110347406	Cfi	1	0.415393	23.1	20.1	0.34722	1.12081	1.27171	-0.928262	-0.68258	-0.927941	-0.927982	1.03698	0.0372583	-0.647733	0.397981	-0.812768	-0.467272	-0.640858	-0.81248	1.59825	1.38488
gi226423909	Cnp	1	0.415393	20.1	0	4.16e-17	1.93202	-0.671248	-0.671858	-0.115562	-0.671246	-0.33344	-0.64237	1.1737	-0.265697	-0.711001	-0.711297	-0.120456	-0.710795	1.91344	1.18422	-0.578414
gi15426055	Copb1	1	0.415393	20.1	15.6	0.0770445	0.764428	0.243072	-1.78509	1.37849	-0.283967	0.352029	-0.983126	0.314164	-1.20266	-0.509653	-0.538852	1.66043	0.797289	0.826513	-0.072639	-0.960421
gi124486652	Coq10a	1	0.415393	26.1	4.05	0.00148588	-0.348957	-0.351138	2.4748	-0.357629	-0.351058	-0.354195	-0.369449	-0.342372	-0.353668	-0.353636	2.47487	-0.353471	-0.353199	-0.353329	-0.354093	-0.353477
gi31981830	Cox7a2	1	0.415393	21.6	11.325	0.412482	-0.609403	-0.770267	-0.176828	-0.0260651	1.90453	-0.248252	1.03827	-1.11198	-1.25171	1.52846	-0.0946816	0.811332	0.725339	-1.13838	0.178536	-0.758886
gi21313278	Creld2	1	0.415393	20.1	17.1	0.275076	1.69446	-0.685238	-1.00965	0.927544	-0.997036	-0.608019	0.643894	0.0340455	-1.10285	-0.126287	-0.727033	0.428597	1.56412	1.26323	-0.359585	-0.940197
gi21704042	Cstf3	1	0.415393	23.1	19.35	0.40094	0.385761	-0.824012	-0.824573	1.20394	-0.82401	-0.540504	-0.302854	1.72625	1.26867	-0.963172	-0.963415	-0.050173	-0.963002	0.349271	1.55788	-0.236064
gi6753294	Ctnna1	1	0.415393	20.1	14.1	0.0962075	2.00454	-0.413363	-0.61048	-0.599178	-0.46312	1.14107	-0.502509	-0.556963	-0.797215	1.76457	-0.426215	0.734702	0.462343	0.354291	-1.06605	-1.02643
gi254540032	Ctnnbl1	1	0.415393	26.1	10.8	0.106057	-0.475201	-0.475236	0.0520175	2.43331	-0.475235	-0.25921	-0.325355	-0.475095	-0.765201	-0.765187	-0.491729	1.15887	-0.764989	1.52033	0.87302	-0.765114
gi91982738	Cttnbp2	1	0.415393	23.1	18.6	0.000180435	2.47475	-0.357649	-0.357851	-0.357702	-0.357648	-0.357674	-0.328645	-0.357577	-0.353701	-0.353649	-0.354673	-0.353379	-0.352936	-0.353147	2.47487	-0.353388
gi31542438	Cyb5b	1	0.415393	20.1	17.1	0.266088	1.24495	-0.919052	-0.615296	-0.867035	0.559226	-0.490729	-0.535326	1.62326	-0.570951	-0.38234	-0.694937	-0.424059	1.6286	1.59636	-0.57489	-0.577791
gi45504402	Cyp2c54	1	0.415393	26.1	18.6	0.089087	-0.455953	-0.756977	-0.760723	-0.428254	1.8063	-0.329965	-0.447448	1.37302	1.87968	-0.359977	-0.460362	-0.687846	-0.693446	-0.269634	1.27651	-0.684922
gi23956326	Dcaf8	1	0.415393	20.1	17.1	0.139486	0.664708	0.467445	-1.75034	-0.119454	0.474691	0.191097	-1.18826	1.26011	-0.554755	-0.55475	-0.554842	-0.554726	1.85764	1.3499	-0.433746	-0.554726
gi19527256	Ddx1	1	0.415393	26.1	20.1	3.82e-17	-0.540467	-0.252376	-0.531673	-0.323934	-0.161051	-0.18708	-0.451277	2.44786	0.669833	-0.318164	-0.591447	-0.668761	-0.267352	-0.669996	-0.386449	2.23234
gi83816897	Deptor	1	0.415393	20.1	15.6	0.581028	0.0727016	-0.648429	-0.736321	-0.661104	1.16229	1.88806	-0.761275	-0.315921	-1.12688	-0.673586	-0.641596	2.1255	-0.269376	0.504614	-0.0502986	0.131623
gi21313536	Dlst	1	0.415393	20.1	18.6	0.992015	1.44202	1.01125	0.281124	-1.11017	-1.10437	-1.09274	0.352099	0.220793	-1.29935	0.20853	-0.43426	0.783539	1.19297	0.873953	0.174083	-1.49946
gi257096000	Dpys	1	0.415393	25.1	8.05	0.0445559	1.57803	-0.472005	-0.583157	1.65146	-0.422694	-0.485706	-0.676491	-0.589434	0.111994	-1.07442	0.220068	1.60446	0.801307	0.490215	-1.14359	-1.01003
gi160333195	Eci2	1	0.415393	26.1	11.55	0.197302	1.20516	-1.42481	-0.108724	0.384371	0.806873	0.48695	0.207923	-1.55774	-0.910231	-0.801954	0.0340354	0.503594	-0.766435	1.80072	0.916816	-0.776545
gi262359900	Eif5a	1	0.415393	20.1	14.85	0.0407074	-0.700523	-0.408624	-0.528451	-0.460019	-0.436666	1.99932	1.13936	-0.604402	-0.459244	0.34039	-0.804797	1.33175	0.743159	0.886716	-0.37216	-1.66581
gi356995862	Epn1	1	0.415393	23.1	14.1	0.0505715	-0.611887	-0.686668	0.297459	-0.686197	2.28334	-0.615149	0.0449573	-0.0258535	-0.0261015	-1.15322	-0.421706	0.162507	1.50362	1.30829	-0.162497	-1.2109
gi261862272	F13a1	1	0.415393	23.1	18.6	0.0013522	0.815729	-0.501709	-0.503221	-0.502109	-0.501704	-0.501897	2.19608	-0.501168	1.39449	-0.536526	-0.536879	-0.536433	-0.53628	-0.536353	1.82441	-0.536436
gi6679737	Fabp2	1	0.415393	20.1	14.1	0.563365	-1.08024	-1.17532	-0.35242	0.674842	0.676545	-0.283519	1.8064	-0.266296	-1.21764	-0.326882	1.58723	-1.13187	1.06572	-0.0748066	0.530722	-0.432474
gi51921297	Fbll1	1	0.415393	20.1	4.05	0.183076	-0.54104	1.61313	0.663875	-0.799998	-0.540744	-0.799948	-0.800168	1.20489	-0.341274	-0.381643	0.828252	-0.616132	-0.430971	-0.616086	-0.616334	2.17419
gi295389922	Frmd4a	1	0.415393	20.1	17.1	0.00327663	-0.349458	-0.350624	-0.363729	-0.354092	-0.350581	2.47483	-0.360408	-0.34594	-0.35355	-0.353544	-0.353664	-0.353512	-0.35346	2.47487	-0.353631	-0.353513
gi6679863	Fxn	1	0.415393	26.1	7.8	0.409583	1.92735	-0.761114	0.313971	0.818591	-0.606752	0.0762177	-0.884335	-0.883932	-0.611636	-0.766907	-0.68237	1.80781	0.259575	1.20459	-0.767114	-0.443943
gi10181206	Gabarapl1	1	0.415393	26.1	4.05	0.000976131	-0.350536	-0.351969	2.47484	-0.356233	-0.351917	-0.353977	-0.363998	-0.346211	-0.353588	-0.353578	2.47487	-0.353529	-0.353448	-0.353486	-0.353715	-0.35353
gi126157525	Gas8	1	0.415393	20.1	17.1	0.0067164	-0.345145	-0.347535	-0.374399	-0.354644	-0.347447	2.47469	-0.36759	-0.337933	-0.353529	-0.353488	-0.354303	-0.353273	-0.352919	2.47487	-0.354082	-0.35328
gi309269788	Gm10465	1	0.415393	23.1	18.6	0.00121834	2.23376	-0.494638	-0.496	-0.494998	-0.494633	-0.494808	0.735464	-0.494151	-0.353614	-0.353593	-0.354012	-0.353482	-0.3533	-0.353387	2.47487	-0.353486
gi6754004	Gna11	1	0.415393	26.1	2.55	0.000164902	1.68572	-0.539478	1.55259	-0.539973	-0.539472	-0.539711	-0.540875	-0.538809	-0.486063	1.06375	2.05944	-0.52741	-0.527313	-0.527359	-0.52763	-0.527412
gi41054806	Gnai2	1	0.415393	20.1	4.05	0.484953	-0.892265	1.80807	-0.319558	1.22538	-0.424835	-1.00539	-0.373476	-0.0179242	0.0739491	1.68127	-1.00251	-0.991078	0.494204	-1.11521	0.0275529	0.831822
gi224967109	Gorasp2	1	0.415393	26.1	18.6	0.100108	0.443752	0.370826	-0.554706	-1.57439	1.3678	-1.17327	0.607598	0.5124	-0.660075	0.466827	-0.544627	-1.2131	-0.953318	1.70836	0.464384	0.731552
gi6754090	Gsto1	1	0.415393	20.1	15.6	0.00193037	0.121137	-0.269125	-0.720972	-0.322115	-0.567283	-0.319385	-0.322565	2.40031	-0.664796	-0.630187	-0.254656	0.0574919	2.35582	0.114582	-0.649231	-0.329021
gi34787412	Hdgfrp3	1	0.415393	23.1	4.05	0.000131926	-0.368705	2.47414	-0.311478	-0.36878	-0.368723	-0.368751	-0.368883	-0.318823	-0.499245	-0.0478104	2.39383	-0.49885	-0.498307	-0.498566	-0.500094	0.149042
gi13430890	Hist1h1e	1	0.415393	26.1	23.1	0.924514	0.69082	0.343482	-0.891399	-0.80258	-0.891416	0.220509	-0.607027	1.93761	-0.78062	1.42992	-0.717555	1.07276	-0.843365	-0.727489	1.08298	-0.516633
gi9845253	Hnrnph2	1	0.415393	26.1	13.05	0.572172	-0.804804	-0.682713	0.294713	0.00437031	-0.806079	1.69317	1.20834	-0.906999	-0.935071	-0.82699	0.152702	-1.01622	1.09964	1.30957	0.956162	-0.73979
gi21312544	Ifi35	1	0.415393	23.1	10.05	0.855175	1.31026	-0.720145	-0.998311	1.19064	0.718256	0.349747	-0.918514	-0.931928	-0.719966	-0.7183	-0.643626	1.52197	1.30722	-0.709979	0.696001	-0.733314
gi29336057	Ing1	1	0.415393	20.1	17.1	0.000933231	-0.352388	-0.35272	-0.356453	-0.353708	-0.352708	2.47487	-0.355507	-0.351386	-0.35351	-0.353438	-0.354877	-0.353058	-0.352435	2.47487	-0.354486	-0.353071
gi6678281	Inmt	1	0.415393	20.1	0	1.41452	0.911105	1.14355	-1.28973	0.844713	-1.0643	-1.08933	0.177326	0.366659	-0.723681	-0.461368	-0.55261	-0.470121	-0.488902	2.14874	0.878462	-0.330517
gi255069715	Lap3	1	0.415393	26.1	2.55	0.0166316	-0.790831	1.85036	0.471647	-0.881521	-0.814351	-0.847425	0.675937	0.336179	-0.840076	0.91212	0.0934629	1.35483	1.12258	-0.949241	-0.952896	-0.74078
gi6754524	Ldha	1	0.415393	26.1	9.3	0.627585	-0.345713	-0.979485	1.23749	1.02957	-0.561584	1.271	-0.692365	-0.958911	-1.03056	1.05683	0.100678	-0.778449	1.28533	1.05858	-0.854568	-0.837839
gi6755973	Lin7c	1	0.415393	23.1	17.1	0.000230305	-0.539686	-0.539709	-0.539965	-0.539777	-0.539708	1.68341	1.55505	-0.539617	-0.678304	1.10645	-0.67855	-0.678222	-0.67811	1.80009	0.484864	-0.678225
gi124487223	Lmod3	1	0.415393	20.1	17.1	0.000171345	-0.35334	-0.3534	-0.354086	-0.353582	-0.353398	2.47487	-0.353912	-0.353156	-0.353546	-0.353534	-0.353772	-0.353472	-0.353369	2.47487	-0.353707	-0.353474
gi41235733	Lyrm4	1	0.415393	23.1	18.6	0	-0.741231	-0.503096	-0.760178	-0.746279	1.36094	-0.7542	0.657755	1.48628	0.756346	-0.559697	-0.942604	-0.574065	-0.593033	1.87619	0.734041	-0.697173
gi21313152	Mfap4	1	0.415393	26.1	7.05	9.43e-05	-0.537568	-0.537661	1.7867	1.43971	-0.537658	-0.537791	-0.53844	-0.537288	-0.353571	-0.353116	-0.36211	2.47484	-0.346848	-0.348706	-0.359666	-0.350823
gi124486682	Mll1	1	0.415393	20.1	17.1	0.000262644	-0.353226	-0.353319	-0.35437	-0.353597	-0.353316	2.47487	-0.354103	-0.352944	-0.353518	-0.353459	-0.354633	-0.353149	-0.35264	2.47487	-0.354314	-0.353159
gi244790003	Mpst	1	0.415393	26.1	2.55	1.27164	1.41948	1.01317	-0.10715	0.89129	-1.00366	-1.00443	-1.0549	-0.153808	-0.298728	0.475784	-0.109791	-0.863149	1.54762	1.242	-1.0295	-0.964233
gi86990450	Myo1b	1	0.415393	26.1	15.6	0.846551	-1.13059	-1.14486	-1.15149	0.890369	0.611595	1.22696	0.639925	0.058091	-0.938745	1.76787	0.123431	-0.943761	-0.823072	0.755486	0.676521	-0.61773
gi13386100	Ndufa5	1	0.415393	23.1	4.05	0.36862	-0.509766	0.417954	2.13116	-0.763364	-0.776234	-0.198209	-0.764605	0.463064	-0.141678	1.15497	0.313103	1.088	-1.33188	-0.850327	0.843153	-1.07533
gi28077051	Nln	1	0.415393	20.1	12.6	0.854003	0.678885	-0.663783	-0.881439	0.543959	1.84843	0.236404	-0.881372	-0.88108	-0.353555	-0.353527	-0.354069	2.47487	-0.35315	-0.353262	-0.353922	-0.353389
gi21312664	Nudt12	1	0.415393	20.1	18.6	0.205546	-0.753691	-0.391633	-0.81443	-0.818002	1.87744	-0.523743	0.45407	0.969989	-0.617574	-0.0261863	-0.550993	-0.523102	0.246257	2.35927	-0.344027	-0.543642
gi6679261	Pdha1	1	0.415393	26.1	0	0.292708	2.22651	0.268306	-0.601913	-0.800192	0.26512	-0.872424	-0.145646	-0.339762	-0.775214	1.47484	0.437432	-0.403323	-0.601984	-0.708792	-0.902826	1.47987
gi166197677	Pdlim7	1	0.415393	26.1	4.05	0.00107764	-0.350222	-0.351804	2.47483	-0.356511	-0.351746	-0.354021	-0.365084	-0.345447	-0.35364	-0.353616	2.47487	-0.353491	-0.353287	-0.353385	-0.353959	-0.353496
gi9256624	Pgam2	1	0.415393	26.1	4.05	0.00019145	-0.352962	-0.353243	2.47487	-0.35408	-0.353233	-0.353637	-0.355603	-0.352114	-0.353642	-0.353617	2.47487	-0.35349	-0.353281	-0.353381	-0.353968	-0.353494
gi85986577	Pls1	1	0.415393	20.1	18.6	0.000411066	2.47487	-0.352996	-0.355193	-0.353577	-0.352989	-0.35327	-0.354636	-0.352211	-0.354476	-0.354152	-0.360564	-0.35246	-0.349683	-0.351008	2.47486	-0.352517
gi261823995	Pon1	1	0.415393	20.1	18.6	0.0985314	-0.599417	-0.594174	-0.733519	-0.881135	-0.671251	1.61903	1.22239	0.638082	1.08495	-0.982531	0.19082	-0.796389	-0.746544	1.35401	0.894081	-0.998401
gi22122685	Ppp1r8	1	0.415393	20.1	3.3	0.203299	-0.140755	1.66471	-1.33252	0.585697	-0.251407	-0.605119	-0.870726	0.950124	1.72794	-0.417416	-0.35539	-0.827967	-0.86936	-0.864126	1.14633	0.459988
gi199559777	Ppp5c	1	0.415393	20.1	17.1	0.000123343	-0.861333	0.506418	-0.86187	-0.861507	-0.861375	1.61623	1.04034	0.283088	-0.874034	0.301217	-0.709986	-0.873974	0.799054	1.81758	0.414115	-0.873975
gi228008337	Psmc3	1	0.415393	23.1	15.6	0.344088	-0.563473	-1.43386	-0.403557	0.748395	-0.556009	0.443723	-0.0768589	1.84164	-1.26329	-0.367407	-1.29016	1.33018	0.398956	0.92421	0.760697	-0.493185
gi86355499	Pstpip2	1	0.415393	20.1	7.05	1.10207	-0.622775	0.905971	1.05377	1.54792	-0.945556	-0.652596	-0.381571	-0.905166	-0.573934	2.34526	-0.47978	0.155864	-0.589256	-0.446818	-0.582757	0.171417
gi6755256	Pygm	1	0.415393	26.1	4.05	0.00543554	-0.336634	-0.344614	2.47386	-0.368357	-0.344321	-0.355794	-0.411595	-0.312547	-0.356002	-0.355324	2.47483	-0.351786	-0.345979	-0.34875	-0.365088	-0.351905
gi124249097	Rab11fip1	1	0.415393	20.1	17.1	0.0052928	-0.346932	-0.348815	-0.369984	-0.354417	-0.348746	2.47476	-0.364619	-0.341248	-0.353548	-0.353539	-0.353723	-0.35349	-0.35341	2.47487	-0.353673	-0.353492
gi37718983	Rab35	1	0.415393	23.1	21.6	0.0223119	1.80535	-0.837741	0.469621	-0.853562	-0.853391	-0.853473	0.527678	0.595513	-0.353567	-0.353372	-0.357238	-0.352351	-0.350677	-0.351476	-0.356187	2.47487
gi357197131	Ranbp3	1	0.415393	23.1	15.6	0.0190252	-0.403365	-0.405257	-0.426532	-0.410887	0.0181034	2.44673	-0.42114	-0.397653	-0.445785	-0.445733	-0.446746	-0.445466	0.282574	2.3931	-0.446471	-0.445475
gi161016826	Reep5	1	0.415393	23.1	11.55	0.26325	-1.23554	-0.0927547	0.660475	-0.473693	1.76922	-1.04841	0.703525	-0.282827	-0.851709	-0.945639	-0.985156	1.43659	1.41323	0.029694	0.365747	-0.462762
gi257796226	Renbp	1	0.415393	20.1	17.1	0.000144876	-0.353373	-0.353424	-0.354004	-0.353577	-0.353422	2.47487	-0.353857	-0.353217	-0.353547	-0.353536	-0.353747	-0.353481	-0.35339	2.47487	-0.35369	-0.353483
gi40254577	Rps12	1	0.415393	26.1	4.05	0.91004	1.5334	0.918509	-0.226513	0.400649	0.25868	-1.30365	-1.32761	-0.253464	-0.0321941	0.565379	-0.383167	1.62306	-1.02755	1.08239	-0.919996	-0.907928
gi21313476	Sar1b	1	0.415393	20.1	18.6	0.465657	0.65465	-0.791714	-0.818577	-0.87639	-0.244715	0.72364	-0.549724	1.90283	0.0246296	-0.695501	0.0736611	-0.180787	-0.686825	2.34023	-0.167538	-0.707871
gi357527458	Sec23b	1	0.415393	23.1	7.05	0.331634	1.13595	0.490038	-1.53675	0.907036	0.678763	0.209762	-0.988334	-0.896464	-0.58208	-0.543131	1.99358	0.802644	0.25857	-1.11903	-0.628874	-0.181681
gi148747546	Serpina3k	1	0.415393	23.1	5.55	0.381087	0.356487	-0.630877	2.33671	-0.352024	-0.167488	-0.634626	-0.608362	-0.299815	0.930043	0.514038	-0.197198	1.06578	-1.17796	-0.923657	-1.20848	0.997432
gi117606335	Serpinf1	1	0.415393	26.1	2.55	0.0244407	0.348254	1.49104	-0.689183	-1.01873	1.27287	-0.959595	-0.723747	0.27909	-0.501211	-0.628634	0.470405	1.85687	0.971785	-0.448171	-1.031	-0.690045
gi19527174	Sf3b3	1	0.415393	21.6	18.6	0.476242	0.605672	0.887441	-1.18303	-0.981471	1.31227	-1.15005	0.647314	-0.138148	-0.797755	-0.5898	-0.629794	-0.38934	-0.557857	1.82134	1.34153	-0.198317
gi270341361	Shoc2	1	0.415393	20.1	17.85	0.663037	2.00264	-0.690389	-0.690577	-0.580464	0.192136	0.963696	-0.506727	-0.690322	1.31343	-0.742959	-0.743102	-0.725929	1.58373	-0.510535	0.56828	-0.742922
gi294831970	Slc25a22	1	0.415393	20.1	14.1	0.790471	-0.886522	-0.81852	0.266193	-0.679522	0.299375	1.84079	0.864644	-0.886435	-0.335468	1.19528	0.323871	-0.819845	1.70579	-0.212766	-0.89118	-0.96568
gi22094075	Slc25a5	1	0.415393	20.1	17.1	1.00766	0.631594	-0.633931	-0.971541	-1.09349	-0.00605207	1.24162	-0.626218	1.45802	1.15408	-0.851728	-0.400453	-0.872847	1.54788	-0.614902	0.808179	-0.770215
gi89941468	Smok3b	1	0.415393	26.1	4.05	0.00101695	-0.35041	-0.351903	2.47484	-0.356345	-0.351848	-0.353995	-0.364435	-0.345903	-0.354257	-0.354062	2.47487	-0.353048	-0.351383	-0.352177	-0.356862	-0.353082
gi21362303	Snap47	1	0.415393	24.6	12.825	0.142759	-0.598213	-0.598265	-0.59886	1.80771	-0.195288	1.37968	-0.598709	-0.598053	-0.399107	-0.399092	-0.399386	-0.381964	-0.081939	2.45981	-0.399306	-0.399017
gi160333832	Snx12	1	0.415393	23.1	11.55	0	-0.664039	1.18287	-0.664515	0.303254	1.82206	-0.664132	-0.651578	-0.663921	-0.760605	-0.543835	-0.157346	0.44832	2.14228	-0.760492	0.392219	-0.760541
gi31981338	Srp54a	1	0.415393	23.1	20.1	0.0773397	1.28553	-0.938498	-0.896606	-0.862865	0.765462	-0.869368	0.296215	1.22013	1.00603	0.874437	-1.00118	-0.858865	-0.775868	-0.938955	1.37831	0.316097
gi27229036	Srpr	1	0.415393	24.6	17.1	0.315084	1.40518	-0.798357	-0.350897	-0.253544	-0.0213819	0.188431	1.35584	-1.52527	-0.811554	-0.343209	-0.830404	-0.312118	-0.260557	2.28232	-0.108977	0.384497
gi6755364	Sub1	1	0.415393	23.1	11.55	0.154892	-1.79299	1.61267	-0.670339	0.319671	-0.345306	0.492511	-0.122343	0.506125	-0.902761	-0.858506	-0.327601	1.06639	1.38113	1.03586	-0.343253	-1.05126
gi46430497	Tex2	1	0.415393	20.1	12.6	0.0920711	-0.469394	-0.469444	-0.470015	2.38548	-0.339857	0.302344	-0.46987	-0.46924	-0.389738	-0.389727	-0.389939	2.46466	-0.129798	-0.385902	-0.389882	-0.389673
gi30520043	Themis	1	0.415393	20.1	17.1	0.00026133	-0.353227	-0.35332	-0.354365	-0.353597	-0.353317	2.47487	-0.354101	-0.352947	-0.353524	-0.353473	-0.354471	-0.35321	-0.352778	2.47487	-0.3542	-0.353219
gi23956332	Thoc1	1	0.415393	26.1	17.1	0.0832285	-0.534761	-0.53024	-0.500733	-0.523311	0.505501	-0.446566	-0.287379	2.31749	-0.236031	-0.325476	-0.588066	-0.219556	-0.488089	2.45095	-0.403385	-0.190344
gi7305577	Timm8a1	1	0.415393	26.1	21.6	0	-0.568568	-0.0476477	-0.630379	-0.624062	-0.185901	-0.125809	-0.223329	2.40569	0.476533	0.763915	-1.28982	0.805919	-1.0852	-1.06331	0.148654	1.24331
gi117414164	Tm7sf2	1	0.415393	23.1	2.55	0.404943	-0.448348	2.02584	0.56704	-0.573872	-0.699651	-0.769721	0.641088	-0.742374	1.12117	0.729097	-0.950097	1.59311	-0.536052	-1.02291	-0.450678	-0.483634
gi112734855	Top1	1	0.415393	26.1	2.55	7.81e-17	0.992353	1.92301	-0.676792	-0.677743	0.379661	-0.652051	-0.660955	-0.627477	0.720402	1.66286	-0.408462	-0.0316357	-0.152165	0.585184	-0.76422	-1.61197
gi47894398	Tpm4	1	0.415393	20.1	2.55	0.722198	-0.842738	1.94879	0.39895	-1.09256	-0.917434	-0.145915	0.504841	0.146072	-0.286707	-0.143444	-1.22868	-0.178496	-0.683964	-0.344938	2.00813	0.858094
gi7106439	Tubb5	1	0.415393	20.1	17.1	0.478185	0.117432	0.0757052	-0.558824	-0.828692	-0.340054	2.31242	-0.0604402	-0.71755	0.677368	-0.717636	-0.560706	-0.499606	1.56429	1.2314	-1.02383	-0.671274
gi13384700	Txndc12	1	0.415393	21.6	15.6	1.09753	0.870131	-0.995005	-0.995216	0.121448	-0.143303	1.82084	0.244156	-0.923052	0.105224	-0.0635711	-0.977284	-0.651129	1.5148	-0.425914	1.47488	-0.977006
gi102468565	Txnrd2	1	0.415393	21.1	12.75	0.144035	-0.88801	-0.499736	0.450324	-0.908119	2.0088	-0.554889	0.702947	-0.311317	-1.1424	0.499967	-0.116923	1.45744	1.26151	-0.852477	-0.119884	-0.987238
gi145864463	Ugt1a9	1	0.415393	26.1	8.55	0	1.07396	-0.768996	-0.68928	1.58267	0.889277	-0.78131	-0.551168	-0.755155	-0.853992	-0.849657	0.0506394	1.82176	1.1328	-0.66873	-0.701587	0.068761
gi227908790	Unc45a	1	0.415393	20.1	13.35	1.08644	-0.474943	-0.739038	-0.741248	0.53111	1.2403	1.66275	-0.740688	-0.738248	-0.488842	-0.488806	-0.489513	0.471532	2.33483	-0.361257	-0.489321	-0.488626
gi22267442	Uqcrc2	1	0.415393	23.1	15.6	0.647057	-0.866876	0.713249	-0.889609	0.669664	-0.885633	0.595918	1.58474	-0.921454	-0.0917885	-1.10522	-1.23476	0.429914	0.483066	1.89982	0.0790527	-0.460096
gi89179306	Urad	1	0.415393	20.1	14.1	8.33e-17	0.850855	-1.46457	-1.43116	0.945979	0.626898	0.849318	-0.153548	-0.223777	-1.38823	-1.19087	-0.355086	0.848953	0.808514	0.309599	-0.408255	1.37537
gi29825827	Vps26b	1	0.415393	26.1	5.55	0.301161	-0.575759	-0.0125454	0.136424	2.37092	-0.196648	-0.549917	-0.591993	-0.580478	-0.489699	1.02335	-0.519391	-0.47157	-0.560265	2.08175	-0.472911	-0.59126
gi29244484	Vps37b	1	0.415393	20.1	0	6.07e-05	1.85133	-0.535317	-0.535642	-0.535403	-0.535316	1.36111	-0.535559	-0.535201	2.0289	-0.569154	-0.569455	-0.569074	-0.568943	-0.273642	1.09044	-0.569077
gi31980617	Vti1b	1	0.415393	26.1	20.1	7.37e-05	-0.353488	-0.353514	-0.353809	-0.353592	-0.353513	-0.353551	2.47487	-0.353409	-0.720372	1.43651	-0.721598	-0.719966	-0.719407	-0.719674	1.06773	1.09678
gi28893421	Xpnpep3	1	0.415393	26.1	4.05	0.617538	-0.872687	1.71434	0.000592586	0.597955	-0.872738	-0.675101	-0.873187	0.980824	-0.793112	-0.610612	1.42109	1.38366	-0.792757	0.720663	-0.793434	-0.535498
gi146231985;gi194394197	Acin1	1	0.415393	23.1	16.35	1.11079	-0.634639	-0.604717	-0.87623	-0.516588	0.694669	1.87748	0.800605	-0.740578	-0.818845	-0.817173	-0.860885	0.998302	-0.864205	0.963254	-0.097066	1.49662
gi29789050	Abcf3	1	0.536288	23.1	17.1	0.000426346	-0.598842	-0.59911	-0.599177	1.29988	-0.598869	-0.305825	1.88395	-0.482002	-0.668036	-0.625084	-0.755563	1.67905	-0.755238	1.27755	0.452213	-0.604894
gi22122615	Actr1b	1	0.536288	26.1	23.85	0.781421	0.623288	0.178213	-0.496464	-0.579329	-1.7607	0.596637	-0.148909	1.58727	2.02432	-0.301991	-1.13559	0.495123	0.32764	-1.03567	-0.301789	-0.0720335
gi329664973	Actr3	1	0.536288	23.1	21.6	0.158624	2.32502	-0.0838289	-0.787005	0.242303	-0.262724	-0.308157	-0.799111	-0.326497	0.552519	0.164769	-1.23034	-1.04287	-1.02797	0.777389	0.281373	1.52513
gi359279956	Anp32e	1	0.536288	20.1	10.05	1.14155	-0.743759	-0.749902	-0.251055	1.90107	0.971752	0.37179	-0.750076	-0.749819	-0.370522	-0.370515	-0.370643	-0.3126	-0.324891	-0.354448	-0.370608	2.47423
gi225637487	Anpep	1	0.536288	23.1	21.6	0.120793	1.04436	-0.363032	0.416028	-0.951294	0.0180108	-0.914903	-0.962538	1.71336	-0.699213	-0.98884	0.00352988	-0.536126	-0.994503	0.529878	0.912116	1.77316
gi153792526	Arl1	1	0.536288	23.1	20.1	0	-1.0219	-0.0620879	0.583938	-1.11129	-0.0390233	0.813336	-0.878129	1.71516	-0.282861	-0.990314	-0.663707	-0.997935	-0.280535	0.264308	1.47632	1.47473
gi115430101	C4bp	1	0.536288	20.1	17.1	1.01779	1.34154	0.906427	-1.1294	-1.08933	-0.130055	0.350046	-1.05895	0.809718	-0.16326	-1.13098	0.602075	1.23599	1.24441	-1.09293	0.292384	-0.987686
gi162329570	Caprin1	1	0.536288	20.1	17.85	0.228753	0.0477094	-0.10994	-0.832028	-0.146662	-0.753168	0.0191947	-0.549408	2.3243	-1.14061	-0.429641	-0.900197	0.799323	1.58452	1.03504	-0.345088	-0.603352
gi257743054	Ces3a	1	0.536288	20.1	10.05	0.27863	-1.12342	0.651099	-0.368714	0.349255	1.04514	1.35371	-1.34898	-0.558099	-0.794818	0.660836	-0.10906	1.29703	-0.638867	-0.923538	-0.938911	1.44732
gi189458807	Cgn	1	0.536288	26.1	23.1	0.271571	0.0439369	-0.0600002	-0.794794	-0.365075	-0.19328	-0.44406	-0.568316	2.38159	1.26039	1.14831	-0.742846	1.20239	-0.846085	-0.70021	-0.748487	-0.573459
gi34013514	Chchd10	1	0.536288	20.1	10.05	0	-0.415906	-0.415984	-0.416858	2.44081	0.0563455	-0.416093	-0.416637	-0.415672	-0.353634	-0.353611	2.47487	-0.353496	-0.353306	-0.353396	-0.353931	-0.3535
gi10946574	Ckb	1	0.536288	20.1	8.55	0.321693	-0.465212	-0.499521	-0.0789113	0.142547	2.39976	-0.499545	-0.499663	-0.499453	2.46009	-0.420492	-0.170447	-0.420345	-0.420102	-0.420218	-0.4209	-0.187584
gi31981273	Cndp2	1	0.536288	26.1	5.55	0.105784	-0.113216	-0.761884	2.19129	-0.262816	-0.168639	-0.811833	0.613824	-0.686727	-0.231382	0.342869	0.15887	2.06432	0.252499	-1.1496	-0.470214	-0.967363
gi12963737	Cse1l	1	0.536288	23.1	16.35	0.325552	-0.560427	-0.783317	-0.101871	-0.783471	-0.4761	2.03004	-0.322918	0.998069	-0.582548	-0.469364	-0.54498	-0.709761	0.277624	2.17817	0.560619	-0.709764
gi13195628	Cstf1	1	0.536288	23.1	14.1	0.905091	-1.048	-0.917036	-0.80818	1.74422	-0.342519	0.84976	-0.180581	0.70233	-0.822627	-0.601887	1.9901	-0.621017	0.976434	-0.0277216	-0.808363	-0.0849192
gi258547116	Cyfip1	1	0.536288	23.1	21.6	0.392539	1.6609	-0.656343	-0.937728	0.914461	-0.930093	-0.782909	0.783792	-0.0520772	0.15431	1.29429	-1.44817	-1.34411	-0.133253	0.219959	0.108374	1.1486
gi6681115	Cyp3a13	1	0.536288	26.1	21.6	0.641965	-0.144907	-0.265705	-0.712053	-0.737051	0.00566122	-0.682497	0.22538	2.31117	-0.87756	-0.350351	1.20468	-0.433969	-0.783486	-0.27433	-0.389402	1.90442
gi19527190	Cyp4v3	1	0.536288	26.1	24.6	0.221903	1.83941	-0.604292	-0.858108	0.722396	-0.841319	-0.692742	0.813579	-0.378923	0.0278953	0.0827418	2.35529	-0.624961	-0.694957	-0.622912	-0.108856	-0.414237
gi31542445	Cyp7a1	1	0.536288	23.1	18.6	0.000131541	-0.699041	-0.699088	-0.699614	-0.699227	1.30559	0.620846	-0.699481	1.57001	1.38167	-0.736671	-0.756681	-0.756337	-0.529649	1.43992	-0.745312	0.703053
gi211065507	Dars	1	0.536288	26.1	2.55	0.143199	0.68046	1.52297	0.00108656	-1.01498	0.477946	0.606605	-1.18817	-1.08591	-1.10964	0.8627	0.0533815	0.686132	0.581151	-1.11779	-1.19507	1.23913
gi226423873	Dbnl	1	0.536288	20.1	2.55	0.351245	-0.117165	0.232296	-0.645781	-0.16959	-0.630308	-0.666325	-0.352765	2.34964	0.385695	1.22524	-0.931068	-0.816049	-0.854991	1.54087	0.254697	-0.804391
gi329299050	Dcun1d1	1	0.536288	23.1	14.1	0.918954	-1.01823	-0.544912	-0.952185	-0.863719	1.73192	0.649328	0.281366	0.716436	-1.24533	-1.00801	1.02939	0.229078	0.336844	1.19633	-1.17231	0.633999
gi150456419	Dhx9	1	0.536288	26.1	0	0.834397	-0.871893	0.431752	0.999585	-0.792775	-1.55926	0.986613	-0.187017	0.992999	-0.437655	1.41281	1.54735	0.140215	-0.693962	-0.931468	-1.02426	-0.0130281
gi170784834	Eps15l1	1	0.536288	26.1	20.1	0.131961	-0.684219	0.0297964	-0.677814	-0.135433	-0.7349	-0.188482	0.0511883	2.33986	2.3068	-0.133718	-0.650904	-0.629535	-0.617169	0.224497	-0.627169	0.1272
gi124487127	Exosc7	1	0.536288	23.1	8.55	0.00457348	-0.338691	-0.34319	-0.393771	2.47423	-0.343025	-0.349493	-0.380951	-0.325112	-0.434201	-0.434194	0.189941	2.41513	-0.434097	-0.434126	-0.434296	-0.434159
gi226823367	Fh1	1	0.536288	20.1	15.6	0.037841	-0.470449	0.0979769	-0.525614	-0.523964	0.0356431	-0.522895	-0.48077	2.39007	-0.841353	-0.780347	0.11801	1.15203	1.31711	0.915516	-0.947658	-0.933312
gi6679803	Fkbp1a	1	0.536288	20.1	15.6	1.07413	1.39743	-1.08307	-1.15817	0.728754	-1.18778	0.435977	0.321425	0.545429	0.117501	-0.853522	-0.121197	1.72603	0.391761	0.888925	-1.00404	-1.14546
gi164519134	Gatad2a	1	0.536288	23.1	15.6	0.241154	-0.684772	-0.709366	-0.526548	-0.457391	1.59642	-0.700497	-0.0967124	1.57886	-0.693852	-0.694845	-0.430163	-0.135422	-0.745136	2.1919	0.668462	-0.16094
gi22122497	Gltpd2	1	0.536288	26.1	13.05	0.0867451	-0.434985	-0.312996	-0.435536	-0.435164	2.45832	-0.103833	-0.30095	-0.43485	-0.441669	-0.203893	-0.441788	-0.441629	-0.387427	2.45335	-0.0953123	-0.44163
gi407264277	Gm14517	1	0.536288	20.1	17.1	0.0006362	-0.352759	-0.352986	-0.35553	-0.353659	-0.352977	2.47487	-0.354885	-0.352076	-0.35355	-0.353543	-0.353672	-0.353509	-0.353453	2.47487	-0.353637	-0.35351
gi21312216	Gsdmd	1	0.536288	20.1	5.55	0	0.436411	-0.404797	1.57535	-0.316313	0.201047	-1.57339	0.91965	-0.837963	-0.160612	1.796	-0.702017	-0.365577	-0.737914	-0.774549	-0.402729	1.3474
gi6754084	Gstm1	1	0.536288	26.1	17.1	0.0759007	-0.812202	1.05377	-0.683906	-0.620987	1.83977	-0.576566	0.465474	-0.665353	0.44154	-0.875396	-0.952315	-0.835236	-0.854847	1.32127	0.42049	1.33449
gi30520195	Gulo	1	0.536288	20.1	14.1	0.360781	1.18503	-1.47395	-1.30842	0.3602	0.694008	0.870422	0.216248	-0.543532	-0.615562	-0.598386	0.198298	-0.532226	1.73682	-0.640705	-0.87215	1.32392
gi188035875	Gys2	1	0.536288	23.1	15.6	0.503933	0.307333	-0.800234	-0.485974	-0.884382	-0.783949	0.673675	-0.0694178	2.04295	-0.738812	-1.39245	0.200343	-0.372854	0.21243	0.99778	-0.614559	1.70813
gi34328130	Hcfc1	1	0.536288	20.1	8.55	0.713746	-0.894438	-1.2922	0.292326	1.01513	1.13675	0.850164	-1.18066	0.0729276	0.0168479	0.121694	-0.398157	-0.642214	-0.655043	-0.673782	-0.118156	2.34881
gi6680201	Hdgfrp2	1	0.536288	20.1	2.55	0.0237684	-0.330247	0.137556	-0.52035	2.40845	-0.645432	-0.363861	-0.433293	-0.252818	-0.487312	-0.27426	-0.513275	-0.638473	-0.363505	2.41819	-0.18564	0.0442734
gi9845257	Hist1h1c	1	0.536288	26.1	4.05	0.14088	-0.426381	1.57195	-0.09684	-0.597349	1.55304	-1.02636	-0.625616	-0.352449	-0.377381	2.41211	-0.287823	-0.289766	-0.122635	-0.0400245	-0.552279	-0.742199
gi46430493	Hist1h4i	1	0.536288	23.1	10.8	1.52438	1.04128	0.98132	-1.43438	-0.130611	-1.44589	-0.0665969	0.864229	0.190641	0.995506	-1.57368	-0.133003	0.221298	-0.35471	0.335073	-0.989813	1.49933
gi39573709	Hn1l	1	0.536288	26.1	2.55	0	-0.353362	2.47487	-0.353993	-0.353567	-0.353412	-0.353486	-0.353846	-0.353207	-0.520664	2.0593	1.06442	-0.520598	-0.520506	-0.52055	-0.520808	-0.5206
gi30017405	Hnrnpul1	1	0.536288	23.1	19.35	6.21e-06	-0.353336	-0.353387	-0.353957	-0.353538	-0.353385	-0.353458	-0.353813	2.47487	-0.410661	-0.41064	-0.411065	-0.410527	-0.410343	-0.410431	2.44706	0.0166047
gi40807498	Hrsp12	1	0.536288	20.1	17.1	0.46455	0.908392	0.616696	-1.25694	0.480924	-1.13069	0.846201	-1.20206	0.737474	-1.49348	0.53107	-0.00538162	0.550123	1.00345	1.04402	-0.19854	-1.43126
gi162461907	Hspa9	1	0.536288	23.1	14.1	0.536436	1.42302	-0.984465	-0.172614	-1.05454	0.777455	0.802866	0.410843	-1.20257	-0.873917	0.0870508	-1.32759	0.466733	1.78474	0.64803	-0.801769	0.0167282
gi33468955	Ik	1	0.536288	23.1	14.1	0.750776	-0.983974	-0.469886	-1.01755	-0.404738	1.60157	1.1247	-0.545773	0.69566	0.884755	-1.02532	-0.473442	2.0267	-0.254362	-0.277703	-0.0500036	-0.830628
gi30794414	Ints4	1	0.536288	26.1	23.1	0.871655	-0.821137	1.12598	-0.785575	-0.878137	0.128088	-1.01206	0.88285	1.35999	0.608108	1.1431	-0.698265	0.677777	-1.32526	-0.184057	-1.24249	1.02108
gi197304780	Iqsec1	1	0.536288	20.1	17.1	0.000136659	-0.353383	-0.353431	-0.353978	-0.353576	-0.35343	2.47487	-0.35384	-0.353236	-0.353528	-0.353485	-0.354339	-0.353259	-0.35289	2.47487	-0.354106	-0.353267
gi6680598	Kpna4	1	0.536288	23.1	0	1.41073	1.22536	1.41666	-0.993066	0.536018	-1.05961	-1.04482	-0.054678	-0.0258614	-0.54454	-0.428302	-0.404256	-0.512927	-0.629167	0.976972	-0.561926	2.10415
gi13507666	Lactb	1	0.536288	20.1	14.85	0.0345959	-0.275655	-0.399578	-0.373507	-0.250395	-0.26558	-0.638208	-0.250919	2.45384	-0.737957	-0.776284	0.266345	1.28809	1.19983	0.789529	-1.02554	-1.00401
gi149261435	LOC100047658	1	0.536288	26.1	0	0.302818	0.198373	-0.229371	-0.405485	-0.800797	-0.157364	-0.304137	-0.65762	2.3564	1.44563	1.41814	0.600667	-0.496799	-0.520108	-0.698699	-0.832391	-0.916439
gi13385298	Lonp2	1	0.536288	26.1	15.6	0.063301	-0.876557	-0.663051	1.23805	-0.643094	-0.57353	1.33487	1.01849	-0.835181	-1.01397	0.546908	-1.16801	-1.04106	0.379358	0.14374	0.467269	1.68576
gi63999380	Lrpap1	1	0.536288	26.1	4.05	0.631146	-0.78466	1.58184	0.0183286	0.994058	-1.0829	-0.613864	-0.874247	0.761442	0.168649	-0.650454	0.196428	2.32466	-0.354574	-0.417165	-0.670713	-0.596836
gi114155153	Maz	1	0.536288	26.1	2.55	0	-0.353493	2.47487	-0.353691	-0.353558	-0.353509	-0.353532	-0.353645	-0.353445	-0.384497	2.46732	-0.161237	-0.384267	-0.38395	-0.384101	-0.384993	-0.384274
gi28202007	Metap1	1	0.536288	26.1	13.05	0.901634	-0.934376	-0.910492	-0.84666	0.994344	1.50373	0.763222	0.256583	-0.826349	-0.0702187	0.162119	-0.781315	-0.86739	-0.655189	1.27552	-0.77901	1.71549
gi7305271	Mkln1	1	0.536288	23.1	17.1	0.000274751	-0.442471	-0.442499	-0.442806	-0.44258	0.255341	-0.442537	2.39994	-0.442389	-0.358185	-0.356544	-0.388997	-0.347981	-0.333926	-0.340633	2.47454	-0.348271
gi283046753	Mndal	1	0.536288	20.1	17.1	0.000774237	-0.352587	-0.352862	-0.355959	-0.353682	-0.352852	2.47487	-0.355174	-0.351755	-0.353549	-0.353541	-0.353699	-0.353499	-0.35343	2.47487	-0.353656	-0.3535
gi22164792	Mrpl12	1	0.536288	26.1	0	0.031111	2.18835	-0.384326	-0.562448	0.814288	-0.654302	-0.476441	-0.48456	-0.440562	-0.37074	-0.316466	0.541461	-0.665756	-0.275604	-0.674692	-0.523179	2.28497
gi148540106	Mut	1	0.536288	20.1	8.55	0.701523	-0.860916	1.17495	0.154238	1.00111	1.14634	-1.03155	-1.12324	-0.460937	-0.11215	0.205193	-0.472568	0.968897	0.538886	-1.17	-1.41493	1.45667
gi84871978	Mycbp	1	0.536288	26.1	7.05	0.000214134	-0.367975	-0.368185	-0.263083	2.47319	-0.368178	-0.36848	-0.369953	-0.367339	-0.353554	-0.353542	-0.353777	2.47487	-0.353379	-0.353427	-0.353713	-0.353482
gi85701706	Naa11	1	0.536288	26.1	4.05	3.08e-05	-0.211908	-0.376431	2.47077	-0.376524	-0.37643	-0.376475	-0.376692	-0.376306	-0.38402	-0.37534	2.46825	-0.330056	-0.255725	-0.291192	-0.500329	-0.331585
gi31982089	Naprt1	1	0.536288	20.1	14.85	0.486186	1.28899	-1.06247	-1.08145	0.293696	1.30613	-1.0879	0.224179	0.118816	-1.28244	-1.18697	-0.315109	1.50212	1.21202	0.275547	-0.213945	0.00877712
gi12963571	Ndufa7	1	0.536288	26.1	7.8	0.428892	-0.91994	1.67069	-0.482354	1.23838	-0.299779	-0.930097	-0.687531	0.410636	-0.946336	-0.905165	1.53244	0.892664	0.475399	-0.763104	0.660383	-0.946284
gi56699423	Nedd4	1	0.536288	23.1	17.1	0	0.265459	0.685336	-1.09028	-0.723129	1.27238	-0.956955	-0.742226	1.28942	-0.610189	-0.822682	-0.829443	-0.48134	0.765903	2.02523	0.389721	-0.437202
gi32130521	Nemf	1	0.536288	20.1	15.6	0.0774797	-0.256338	2.47021	-0.415313	-0.383844	-0.267117	-0.365911	-0.361048	-0.420639	-0.437913	-0.599249	-0.465548	0.213545	0.129496	2.33829	-0.52661	-0.652011
gi13386106	Nudt21	1	0.536288	26.1	24.6	0.494782	1.80874	1.01882	-0.92433	0.372596	-0.349883	-1.04701	-0.224603	-0.65433	2.00372	0.665124	-0.68501	-0.668913	0.506289	-0.92421	-0.686453	-0.210544
gi33468981	Nvl	1	0.536288	23.1	2.55	0.168488	-0.312691	2.32925	-0.409756	0.468707	-0.550969	-0.551052	-0.422744	-0.55074	0.849498	1.03966	-0.831664	1.11692	-0.95942	-0.959557	0.704277	-0.959713
gi22507391	Pabpc4	1	0.536288	26.1	8.55	0.530814	-0.320266	-0.658689	1.95339	0.0466412	-0.443301	1.04941	-0.704043	-0.923144	-0.391095	-0.959135	-0.554829	0.573798	-0.382467	1.90451	0.770164	-0.960949
gi157841170	Pddc1	1	0.536288	20.1	12.6	0.464976	-0.632911	-0.632967	-0.633593	1.74401	0.0239272	1.39771	-0.633434	-0.632743	-0.565913	-0.565888	-0.566372	1.98934	-0.316819	1.15766	-0.566241	-0.565765
gi58037267	Pdia6	1	0.536288	20.1	15.6	1.05779	1.39915	0.560883	-0.894521	-0.843801	-0.803269	1.36993	-0.831733	0.0433551	-0.405183	-0.884187	1.94194	0.406145	0.787337	-0.83415	-0.124964	-0.886934
gi66955886	Pds5b	1	0.536288	24.6	4.8	0.24118	0.811674	-0.462416	0.168501	-0.481975	2.0791	-0.523706	-0.751986	-0.839195	-0.0778706	0.151687	2.31841	-0.635239	-0.647369	0.121284	-0.593123	-0.637783
gi124486895	Pgd	1	0.536288	26.1	13.05	0.698966	-1.22938	-0.980892	0.133229	0.919776	1.34676	0.588054	-1.16366	0.386113	0.346165	-1.03167	-0.289525	-0.811	-1.12644	0.972157	0.270903	1.66941
gi31981570	Pigr	1	0.536288	20.1	12.6	0.295958	-0.526245	-0.562377	-0.52239	-0.131187	-0.0660582	-0.107698	-0.50238	2.41834	2.20707	-0.258497	-0.386404	0.204905	0.372669	-0.353185	-0.968077	-0.818485
gi13385312	Plin3	1	0.536288	22.1	8.05	0.672211	-0.759589	-0.38321	1.11624	1.71904	-0.75961	0.586441	-0.75979	-0.759524	-0.712002	1.5768	0.0226526	-0.299351	-0.711904	1.54786	-0.71209	-0.711962
gi21312784	Ppil1	1	0.536288	23.1	11.55	1.39288	-1.44939	-1.13851	0.406928	0.380328	1.57691	0.788773	-0.392913	-0.172131	0.955958	-0.80076	0.610227	-0.915678	1.72648	-0.630154	-0.0209744	-0.9251
gi9506983	Ppp2ca	1	0.536288	20.1	14.1	1.07299	0.970343	-1.00205	-0.750613	-0.653305	0.766821	1.64872	-0.117332	-0.862582	-1.02167	-0.0164086	-0.573536	1.36941	0.448681	-1.15421	-0.466632	1.41436
gi19527168	Psip1	1	0.536288	26.1	20.1	0.0124421	-0.604153	-0.246207	-0.931319	-0.621749	1.60981	-0.771526	1.45669	0.10845	1.90251	-0.548585	0.955235	-0.967321	-0.842991	-0.574701	0.344133	-0.268282
gi6679501	Psmc1	1	0.536288	23.1	7.8	0.463827	-0.822967	0.448074	1.13565	0.0916042	-0.895052	1.62438	-0.532722	-1.04897	-0.863212	1.29966	0.72647	1.49334	-0.517887	-0.69558	-0.808216	-0.634572
gi145966883	Psmd14	1	0.536288	26.1	8.55	0.833335	-0.88012	-0.880181	0.843832	1.55597	0.823645	-0.880267	-0.880696	0.297818	-0.455849	-0.455842	-0.417445	0.2551	2.39962	-0.455776	-0.455939	-0.413868
gi116517303	Ptbp1	1	0.536288	23.1	17.1	0.330672	1.12675	-1.12111	-1.31455	0.54878	-1.07142	0.799031	0.766169	0.266347	-0.435329	-0.585144	-0.587166	-0.42582	-0.578386	1.84298	-0.594171	1.36304
gi6678365	Ran	1	0.536288	26.1	13.05	0.0382032	-0.399507	-0.659054	-0.461988	-0.439311	0.963277	2.10848	-0.618563	-0.493339	0.293788	-1.62258	0.0029675	-1.24237	0.206401	1.15654	0.0409661	1.16429
gi61676215	Rasip1	1	0.536288	20.1	8.55	0.000348988	-0.539557	-0.539759	1.57675	1.66276	-0.539752	-0.540043	-0.541458	-0.538945	-0.421679	-0.421614	2.45848	-0.421275	-0.420718	-0.121381	-0.42255	-0.229261
gi21311883	Rnaset2b	1	0.536288	23.1	20.1	0.00124379	-0.593831	1.8751	-0.595159	-0.594262	-0.593935	-0.239506	-0.561647	1.30324	-0.574598	-0.566205	-0.32253	-0.611267	-0.100632	0.410121	-0.555402	2.32051
gi16945962	Rph3a	1	0.536288	24.6	4.8	6.85e-05	-0.353432	-0.35349	2.47487	-0.353661	-0.353488	-0.353571	-0.353973	-0.353258	-0.395417	-0.0887435	2.46059	-0.39525	-0.39502	-0.39513	-0.395777	-0.395255
gi255308899	Rpl3	1	0.536288	26.1	23.1	0.665266	-0.498545	1.22885	-0.780775	-0.861286	-0.906912	0.158092	-0.0817736	1.74235	-0.298462	2.10179	-0.771075	0.756074	-0.676619	-0.582983	-0.705801	0.177077
gi6671569	Rplp0	1	0.536288	23.1	15.6	0.0597427	0.0560986	1.49291	-1.04014	-0.462118	-0.160765	1.51123	-1.00427	-0.392943	-0.734514	-0.746859	-0.570333	-0.698443	0.0686557	2.00077	0.992315	-0.311594
gi13385958	Rps27l	1	0.536288	26.1	0	0.633774	1.90059	-0.906836	0.97151	-0.0374165	-0.945768	-0.286312	-0.796031	0.100261	0.651125	1.75741	-0.174414	0.107024	0.612007	-0.781435	-0.85966	-1.31205
gi15011843	Sephs2	1	0.536288	26.1	17.85	0.190872	-0.474932	-0.739166	-0.608924	-0.471107	2.14433	-0.777374	0.424427	0.50275	-0.471425	0.153575	-0.875194	-0.726802	-0.916879	0.908908	-0.0196944	1.94751
gi165932270	Sf3a1	1	0.536288	26.1	7.05	0.228139	0.881583	0.626005	-0.867151	0.925889	0.462892	0.303368	-1.93925	-0.393333	-1.18705	0.638687	-1.23417	1.01443	0.767773	0.726931	0.426905	-1.15351
gi227430367	Smu1	1	0.536288	26.1	9.3	0.285874	-1.22837	0.996795	-0.626094	1.60399	-1.07418	0.565419	0.00560231	-0.243155	-0.780398	-0.644292	-0.746168	1.57075	0.768202	1.19539	-0.641568	-0.72191
gi148539988	Spg7	1	0.536288	20.1	17.1	0.00396159	-0.3486	-0.35001	-0.365855	-0.354203	-0.349958	2.47481	-0.361839	-0.344346	-0.353526	-0.35348	-0.354397	-0.353237	-0.35284	2.47487	-0.354148	-0.353246
gi6755674	Stau1	1	0.536288	26.1	10.05	0.155755	0.858958	-1.10561	-0.378476	1.45229	0.705443	-0.912246	0.485172	-1.10553	1.00322	-1.01065	-0.776533	0.178006	1.29669	1.04975	-0.729928	-1.01056
gi6678215	Taf6	1	0.536288	26.1	2.55	0.0971187	2.2738	-0.0886822	-0.125381	-0.185489	-0.226029	0.0575345	-1.21528	-0.49047	-1.12565	1.14891	0.411097	0.594341	0.30838	-1.14187	-1.20951	1.0143
gi110625624	Tcp1	1	0.536288	23.1	14.1	1.31314	-0.913224	-1.16504	-0.110598	-1.01175	1.35415	1.25376	0.605826	-0.0131346	-1.19278	0.665755	-1.23611	0.688552	1.03046	-1.08247	0.200139	0.926459
gi125656163	Thoc2	1	0.536288	23.1	10.8	0.293253	2.28835	-0.476193	0.150091	-0.678079	-0.59511	-0.429234	0.361125	-0.620949	1.49449	-0.836467	0.405975	-0.897864	-0.559301	-0.769056	-0.289578	1.4518
gi115299739	Trim12a	1	0.536288	20.1	17.1	0.00342965	-0.407683	-0.408903	-0.422621	-0.412533	2.445	0.0298884	-0.419144	-0.404	-0.527054	-0.52704	-0.527332	-0.526962	1.9887	1.1739	-0.527252	-0.526965
gi29789263	Trim23	1	0.536288	23.1	17.1	0.000548218	-0.524979	-0.525033	-0.525646	-0.525196	1.13851	-0.52511	2.01227	-0.524814	-0.389805	-0.389479	-0.395927	-0.387777	-0.127282	-0.386317	2.46442	-0.387835
gi113205053	Ubtf	1	0.536288	23.1	20.1	0.416515	-0.439362	-0.713571	-0.361907	-0.580173	-0.754193	0.245285	0.350374	2.25355	0.175336	-0.23326	-0.895748	-0.603601	2.22382	-0.773629	0.368612	-0.261529
gi164450477	Ugt3a1	1	0.536288	26.1	17.85	0.304736	-0.653156	-0.554075	-0.986457	1.37565	-0.222194	1.3996	0.635193	-0.994563	1.33181	-0.724456	-0.772784	-0.679671	-0.606768	-0.610827	0.40939	1.6533
gi160707909	Vasp	1	0.536288	26.1	18.6	0.375622	-0.565687	-0.946095	-0.946449	1.32156	1.452	-0.845295	-0.0344768	0.564437	0.777041	-0.74312	-0.743256	-0.607152	-0.743026	0.706827	-0.539458	1.89214
gi7305631	Vps45	1	0.536288	26.1	7.05	5.2e-05	-0.45534	-0.455391	0.360815	2.37177	-0.455389	-0.455463	-0.45582	-0.455185	-0.353561	-0.353388	-0.356804	2.47487	-0.351008	-0.351714	-0.355876	-0.352518
gi267844920	Wbp11	1	0.536288	20.1	7.05	0.301035	-0.697358	1.70868	-0.271713	1.43328	-0.697392	-0.697442	-0.697685	-0.0803635	-0.828731	0.269364	0.236931	1.02779	-0.828623	-0.808738	-0.828828	1.76083
gi83649741	Wdr18	1	0.536288	20.1	0	0.449817	1.93451	1.12175	-0.701701	-0.699814	-0.699126	-0.0662507	-0.191154	-0.698218	2.14939	-0.214043	-0.739128	-0.738808	0.508977	-0.567315	0.339739	-0.73881
gi256000780;gi256000782;gi256000784;gi256000786;gi256000788;gi256000790;gi256000792;gi31560030	Tpm1	1	0.536288	26.1	0	1.28445	1.72926	0.950419	-0.241532	-1.04814	0.209004	-1.03246	-0.866063	0.299511	-0.663349	0.53758	1.18387	-0.593474	-0.773513	-0.773428	1.71056	-0.628244
gi407027854;gi6753262	Capzb	1	0.536288	20.1	2.55	0.972835	1.0741	1.04685	-0.0937188	0.838867	-1.1259	-1.09457	0.50296	-1.14858	0.392804	-1.41293	0.159281	-1.4796	-0.208482	0.804137	0.412775	1.33201
gi11528496;gi84662727	Fn3k	1	0.536288	20.1	18.6	0.689033	0.526139	0.437472	0.301957	-1.92168	-0.718926	1.18773	0.727165	-0.53986	-0.57758	-0.521767	-0.669117	2.094	0.0322938	0.882525	-0.699212	-0.541139
gi164664494;gi7305235	Lifr	1	0.536288	26.1	11.55	0	-0.422121	0.061431	-0.422332	-0.42219	2.43981	-0.390245	-0.422283	-0.422069	-0.526686	-0.526658	-0.527201	-0.526515	1.16784	1.99279	-0.527054	-0.52652
gi227499103;gi227499234	Rnpep	1	0.536288	20.1	18.6	0.0826573	-0.412304	-0.432844	-0.429666	-0.767614	-0.719777	-0.333311	1.07419	2.02132	-0.337333	-0.576118	-0.559809	-0.331565	-0.443545	2.07724	-0.810166	0.981294
gi10946822	0610007P14Rik	1	0.68514	26.1	4.05	4.73e-05	-0.537783	1.78282	1.44426	-0.537893	-0.537809	-0.537849	-0.538044	-0.537698	-0.53977	-0.325564	0.854772	-0.539708	-0.539621	2.16951	-0.539906	-0.539709
gi85362708	2310036O22Rik	1	0.68514	23.1	17.1	0	-0.389761	-0.389908	-0.391565	-0.123515	-0.389903	-0.390115	2.46408	-0.389316	-0.602384	-0.777466	-0.777851	1.37026	-0.777197	1.3266	0.879872	-0.641832
gi407262394	2410127L17Rik	1	0.68514	20.1	17.1	0.139486	0.664708	0.467445	-1.75034	-0.119454	0.474691	0.191097	-1.18826	1.26011	-0.0709292	0.0155654	-1.69477	0.466837	1.20756	0.854123	-1.22998	0.451595
gi165905593	2610301B20Rik	1	0.68514	20.1	17.1	0.139486	0.664708	0.467445	-1.75034	-0.119454	0.474691	0.191097	-1.18826	1.26011	-0.0709292	0.0155654	-1.69477	0.466837	1.20756	0.854123	-1.22998	0.451595
gi358001091	4833439L19Rik	1	0.68514	20.1	17.1	0.139486	0.664708	0.467445	-1.75034	-0.119454	0.474691	0.191097	-1.18826	1.26011	-0.0709292	0.0155654	-1.69477	0.466837	1.20756	0.854123	-1.22998	0.451595
gi268370283	4930415F15Rik	1	0.68514	20.1	17.1	0.139486	0.664708	0.467445	-1.75034	-0.119454	0.474691	0.191097	-1.18826	1.26011	-0.0709292	0.0155654	-1.69477	0.466837	1.20756	0.854123	-1.22998	0.451595
gi342672091	4930444P10Rik	1	0.68514	20.1	17.1	0.139486	0.664708	0.467445	-1.75034	-0.119454	0.474691	0.191097	-1.18826	1.26011	-0.0709292	0.0155654	-1.69477	0.466837	1.20756	0.854123	-1.22998	0.451595
gi110626044	4930502E18Rik	1	0.68514	20.1	17.1	0.139486	0.664708	0.467445	-1.75034	-0.119454	0.474691	0.191097	-1.18826	1.26011	-0.0709292	0.0155654	-1.69477	0.466837	1.20756	0.854123	-1.22998	0.451595
gi225543434	4932438A13Rik	1	0.68514	20.1	17.1	0.139486	0.664708	0.467445	-1.75034	-0.119454	0.474691	0.191097	-1.18826	1.26011	-0.0709292	0.0155654	-1.69477	0.466837	1.20756	0.854123	-1.22998	0.451595
gi13184050	Aadac	1	0.68514	20.1	18.6	0.39313	0.162589	-0.65443	-0.677973	-0.175494	-0.707921	-0.0142854	-0.273181	2.3407	0.531695	-0.687979	-0.766565	1.25193	-0.633435	1.66257	-0.704157	-0.654064
gi148237133	Aadacl3	1	0.68514	20.1	17.1	0.139486	0.664708	0.467445	-1.75034	-0.119454	0.474691	0.191097	-1.18826	1.26011	-0.0709292	0.0155654	-1.69477	0.466837	1.20756	0.854123	-1.22998	0.451595
gi254911033	Abca8b	1	0.68514	20.1	17.1	0.000497549	-0.352932	-0.353109	-0.355099	-0.353636	-0.353103	2.47487	-0.354595	-0.352398	-0.353541	-0.353519	-0.353945	-0.353407	-0.353222	2.47487	-0.35383	-0.35341
gi440918693	Abhd10	1	0.68514	20.1	17.1	0.139486	0.664708	0.467445	-1.75034	-0.119454	0.474691	0.191097	-1.18826	1.26011	-0.0709292	0.0155654	-1.69477	0.466837	1.20756	0.854123	-1.22998	0.451595
gi157042798	Acacb	1	0.68514	23.1	4.05	1.22114	0.0184174	1.77669	-0.677971	1.18787	0.113899	-0.844912	-0.845199	-0.728796	-0.373564	-0.297564	2.12545	-0.846385	-0.200774	-0.983052	-0.139541	0.715435
gi118403322	Acad8	1	0.68514	20.1	18.6	0.615338	0.552521	0.387854	-0.873233	-0.865167	-0.0240307	-0.844149	-0.377673	2.04388	-0.841941	-1.79302	-0.468372	1.25622	0.294985	0.727636	0.0107619	0.813729
gi34328334	Acox3	1	0.68514	23.1	8.55	0.246088	0.311422	-0.53425	-0.612739	1.05793	1.90219	-0.708173	-0.708347	-0.708038	-0.373009	-0.48007	-0.557885	1.4862	1.73667	-0.603852	-0.604147	-0.603909
gi13384810	Acyp1	1	0.68514	26.1	4.05	0.816168	0.346079	1.95598	0.399324	-0.808195	0.531318	-0.808157	-0.808327	-0.808026	0.69215	-0.181559	-0.327924	-0.600969	2.22156	-0.600866	-0.601422	-0.600973
gi21450291	Aldob	1	0.68514	20.1	2.55	0.25205	-0.132467	-0.0652805	-0.521531	-0.155243	-0.511696	-0.509459	-0.529308	2.42498	1.61825	-0.347318	-0.494266	-0.692816	-0.317528	-0.661773	1.58717	-0.691717
gi134948633	Alox15	1	0.68514	20.1	17.1	0.139486	0.664708	0.467445	-1.75034	-0.119454	0.474691	0.191097	-1.18826	1.26011	-0.0709292	0.0155654	-1.69477	0.466837	1.20756	0.854123	-1.22998	0.451595
gi41281852	Amph	1	0.68514	20.1	17.1	0.139486	0.664708	0.467445	-1.75034	-0.119454	0.474691	0.191097	-1.18826	1.26011	-0.0709292	0.0155654	-1.69477	0.466837	1.20756	0.854123	-1.22998	0.451595
gi60218882	Ankrd6	1	0.68514	20.1	17.1	0.139486	0.664708	0.467445	-1.75034	-0.119454	0.474691	0.191097	-1.18826	1.26011	-0.0709292	0.0155654	-1.69477	0.466837	1.20756	0.854123	-1.22998	0.451595
gi19923863	Apobr	1	0.68514	20.1	17.1	0.139486	0.664708	0.467445	-1.75034	-0.119454	0.474691	0.191097	-1.18826	1.26011	-0.0709292	0.0155654	-1.69477	0.466837	1.20756	0.854123	-1.22998	0.451595
gi6680714	Aqp8	1	0.68514	20.1	17.1	0.139486	0.664708	0.467445	-1.75034	-0.119454	0.474691	0.191097	-1.18826	1.26011	-0.0709292	0.0155654	-1.69477	0.466837	1.20756	0.854123	-1.22998	0.451595
gi260763999	Armc8	1	0.68514	20.1	17.1	0.139486	0.664708	0.467445	-1.75034	-0.119454	0.474691	0.191097	-1.18826	1.26011	-0.0709292	0.0155654	-1.69477	0.466837	1.20756	0.854123	-1.22998	0.451595
gi254826716	Atl3	1	0.68514	20.1	15.6	0.143412	-0.87119	1.19406	-0.992855	-1.00684	-0.790039	1.10355	0.830757	0.532557	-0.0533295	-0.848714	-0.922276	1.39508	1.2996	-0.754828	-0.837062	0.721532
gi19526870	Atp6v1c2	1	0.68514	20.1	17.1	0.139486	0.664708	0.467445	-1.75034	-0.119454	0.474691	0.191097	-1.18826	1.26011	-0.0709292	0.0155654	-1.69477	0.466837	1.20756	0.854123	-1.22998	0.451595
gi160415217	Azgp1	1	0.68514	20.1	18.6	0.773163	0.783861	2.0213	-0.848751	-0.79498	0.202084	-0.752397	-0.0282063	-0.582915	-0.839073	0.0800642	-1.05219	0.620508	1.73355	0.861644	-0.524129	-0.880375
gi154937361	Barx2	1	0.68514	20.1	17.1	0.139486	0.664708	0.467445	-1.75034	-0.119454	0.474691	0.191097	-1.18826	1.26011	-0.0709292	0.0155654	-1.69477	0.466837	1.20756	0.854123	-1.22998	0.451595
gi70906455	Btbd3	1	0.68514	20.1	17.1	0.139486	0.664708	0.467445	-1.75034	-0.119454	0.474691	0.191097	-1.18826	1.26011	-0.0709292	0.0155654	-1.69477	0.466837	1.20756	0.854123	-1.22998	0.451595
gi407263515	C430049E01Rik	1	0.68514	20.1	17.1	0.139486	0.664708	0.467445	-1.75034	-0.119454	0.474691	0.191097	-1.18826	1.26011	-0.0709292	0.0155654	-1.69477	0.466837	1.20756	0.854123	-1.22998	0.451595
gi161086891	C6	1	0.68514	26.1	15.6	0.174974	-0.473984	-0.691618	-0.730012	0.8065	-0.444168	2.08634	0.176562	-0.729624	-0.531622	-0.633053	-1.09232	0.194105	1.88407	-0.948095	0.596713	0.530197
gi75677516	C77080	1	0.68514	20.1	12.6	0.233913	-0.788761	-0.667481	-0.457958	0.330808	-0.788891	2.23019	0.0120096	0.130082	-1.11731	0.825831	1.14529	1.1302	-1.0025	0.440651	-1.07859	-0.343574
gi255683347	Ccdc151	1	0.68514	26.1	20.1	0.000223469	-0.371802	-0.371882	-0.372775	-0.372118	-0.371879	-0.371993	-0.239771	2.47222	-0.353557	-0.353504	-0.354564	-0.353224	-0.352765	-0.352984	-0.354276	2.47487
gi58037313	Ccdc18	1	0.68514	20.1	17.1	0.139486	0.664708	0.467445	-1.75034	-0.119454	0.474691	0.191097	-1.18826	1.26011	-0.0709292	0.0155654	-1.69477	0.466837	1.20756	0.854123	-1.22998	0.451595
gi6753322	Cct4	1	0.68514	23.1	14.1	1.01448	-0.455661	-0.529748	-0.871195	-0.862569	1.12468	1.71859	0.56349	-0.687584	-1.3584	0.0607589	-0.690676	0.17965	-0.0218431	0.284574	-0.524209	2.07014
gi226693361	Cct6b	1	0.68514	20.1	17.1	0.139486	0.664708	0.467445	-1.75034	-0.119454	0.474691	0.191097	-1.18826	1.26011	-0.0709292	0.0155654	-1.69477	0.466837	1.20756	0.854123	-1.22998	0.451595
gi115648101	Cenpe	1	0.68514	26.1	4.05	0.00015285	-0.071462	-0.397645	2.45868	-0.398104	-0.397639	-0.397861	-0.39894	-0.397025	-0.353735	-0.353685	2.47487	-0.353423	-0.352994	-0.353199	-0.354406	-0.353432
gi109637800	Cenpm	1	0.68514	20.1	17.1	0.139486	0.664708	0.467445	-1.75034	-0.119454	0.474691	0.191097	-1.18826	1.26011	-0.0709292	0.0155654	-1.69477	0.466837	1.20756	0.854123	-1.22998	0.451595
gi160333470	Cep85	1	0.68514	20.1	17.1	0.139486	0.664708	0.467445	-1.75034	-0.119454	0.474691	0.191097	-1.18826	1.26011	-0.0709292	0.0155654	-1.69477	0.466837	1.20756	0.854123	-1.22998	0.451595
gi21450339	Ces1f	1	0.68514	23.1	2.55	0.716796	1.27311	0.795959	-0.392132	0.527684	0.896001	-1.13624	-1.36309	-0.601297	2.43889	-0.0545522	-0.463497	-0.433697	-0.482706	-0.40599	-0.113442	-0.485003
gi19527178	Ces2a	1	0.68514	20.1	5.55	0.398026	-0.852963	-0.851772	2.12188	0.129162	0.0508252	-0.433732	-0.723507	0.560109	0.63608	1.03595	-0.661765	-1.06841	-1.11696	1.45456	0.380065	-0.659524
gi28076873	Chchd5	1	0.68514	20.1	17.1	0.139486	0.664708	0.467445	-1.75034	-0.119454	0.474691	0.191097	-1.18826	1.26011	-0.0709292	0.0155654	-1.69477	0.466837	1.20756	0.854123	-1.22998	0.451595
gi31712008	Ckap2l	1	0.68514	20.1	17.1	0.139486	0.664708	0.467445	-1.75034	-0.119454	0.474691	0.191097	-1.18826	1.26011	-0.0709292	0.0155654	-1.69477	0.466837	1.20756	0.854123	-1.22998	0.451595
gi329299055	Clec9a	1	0.68514	20.1	17.1	0.139486	0.664708	0.467445	-1.75034	-0.119454	0.474691	0.191097	-1.18826	1.26011	-0.0709292	0.0155654	-1.69477	0.466837	1.20756	0.854123	-1.22998	0.451595
gi7304963	Clic4	1	0.68514	20.1	18.6	0.760256	1.51599	0.575955	-1.19675	0.508811	-1.10229	0.643945	-1.02152	0.0758603	-1.11115	-0.187145	-1.29454	0.142272	0.291543	1.96192	0.29944	-0.10235
gi62945234	Cox17	1	0.68514	20.1	14.85	0.0212733	-0.487397	-0.536086	-0.540539	1.98907	-0.524604	1.17276	-0.532947	-0.540256	-0.0214641	-0.634516	-0.754938	2.1541	0.219259	0.507543	-0.715292	-0.754687
gi84370380	Cpeb3	1	0.68514	20.1	17.1	0.139486	0.664708	0.467445	-1.75034	-0.119454	0.474691	0.191097	-1.18826	1.26011	-0.0709292	0.0155654	-1.69477	0.466837	1.20756	0.854123	-1.22998	0.451595
gi295317384	Crybg3	1	0.68514	20.1	17.1	0.139486	0.664708	0.467445	-1.75034	-0.119454	0.474691	0.191097	-1.18826	1.26011	-0.0709292	0.0155654	-1.69477	0.466837	1.20756	0.854123	-1.22998	0.451595
gi31542427	Csnk2a1	1	0.68514	26.1	4.05	5.66e-05	-0.539926	1.59213	1.64788	-0.540058	-0.539958	-0.540006	-0.540239	-0.539825	-0.355275	-0.355263	2.47485	-0.355205	-0.355109	-0.355155	-0.34364	-0.355207
gi260166642	Ctnnb1	1	0.68514	26.1	0	0.810622	1.01972	1.22804	-0.167596	-1.5314	-0.126677	0.608814	-1.27727	0.246383	1.7541	0.898279	-1.2268	0.608896	-0.645741	-0.395186	-0.791494	-0.202053
gi225735586	Ctu2	1	0.68514	26.1	4.05	0.000804363	-0.351068	-0.352249	2.47485	-0.355762	-0.352205	-0.353903	-0.362161	-0.347503	-0.354257	-0.354062	2.47487	-0.353048	-0.351382	-0.352177	-0.356863	-0.353082
gi13385268	Cyb5	1	0.68514	20.1	8.55	0	-0.341364	-0.679045	-0.463825	1.35753	-0.509347	1.83802	-0.64693	-0.555041	-0.677379	-0.499607	0.942889	-0.55292	-0.906352	-0.911454	1.14113	1.46369
gi268607560	Cyp2c50	1	0.68514	23.1	0	0.164406	1.87952	-0.641654	-0.659071	-0.400823	-0.44589	-0.633971	-0.401466	1.30335	1.7331	-0.753776	0.756835	-0.786826	-0.751675	-0.404937	-0.758282	0.965556
gi24850102	Cyp2j9	1	0.68514	20.1	17.1	0.139486	0.664708	0.467445	-1.75034	-0.119454	0.474691	0.191097	-1.18826	1.26011	-0.0709292	0.0155654	-1.69477	0.466837	1.20756	0.854123	-1.22998	0.451595
gi29126213	D19Bwg1357e	1	0.68514	20.1	17.1	0.139486	0.664708	0.467445	-1.75034	-0.119454	0.474691	0.191097	-1.18826	1.26011	-0.0709292	0.0155654	-1.69477	0.466837	1.20756	0.854123	-1.22998	0.451595
gi169790818	Dazap1	1	0.68514	20.1	14.85	0.18588	0.173417	-0.687065	-0.326415	-0.835807	-0.678888	0.368236	-0.256364	2.24289	-1.59341	0.637195	-0.193795	1.46076	0.560352	0.344011	-0.010459	-1.20465
gi299522784	Ddc	1	0.68514	23.1	5.55	0.061592	0.191541	-0.540941	2.35154	-0.58942	0.0964042	-0.411545	-0.628045	-0.46953	1.57006	0.442192	0.337321	-1.04402	1.0829	-0.891579	-0.902937	-0.593931
gi356995868	Ddx39b	1	0.68514	26.1	0	1.38378	1.09798	0.972694	-0.0513153	-0.984267	1.14047	-1.2011	-1.06116	0.0866963	0.907042	1.12357	0.180939	-0.986929	1.31455	-0.968204	-0.851376	-0.719588
gi300863147	Dennd4c	1	0.68514	20.1	17.1	0.139486	0.664708	0.467445	-1.75034	-0.119454	0.474691	0.191097	-1.18826	1.26011	-0.0709292	0.0155654	-1.69477	0.466837	1.20756	0.854123	-1.22998	0.451595
gi33563250	Des	1	0.68514	26.1	23.1	0.157945	2.29528	-0.620165	-0.0643952	-0.35151	-0.19743	-1.0702	0.136559	-0.128142	0.0474989	1.44624	-1.32379	0.561255	-1.44677	0.0242464	-0.157343	0.848662
gi145207992	Dis3	1	0.68514	26.1	4.05	0.000945436	-0.48676	2.26527	0.66293	-0.488974	-0.487297	-0.488097	-0.491991	-0.485079	-0.529576	2.08234	-0.459544	-0.529521	-0.529444	1.02496	-0.529695	-0.529522
gi356995919	Dlg1	1	0.68514	20.1	14.1	0.870462	0.897693	-1.32454	-1.49255	0.239338	1.34436	0.519708	0.0818145	-0.265832	-1.36425	0.415209	-0.661199	0.732349	1.109	0.420766	-1.41532	0.763449
gi165377271	Dnajb4	1	0.68514	23.1	2.55	0.949887	1.50146	-0.577039	1.35029	0.0748476	-1.12673	0.0440364	-0.128537	-1.13832	0.428973	1.59352	-0.83567	-1.04586	0.297996	-1.38116	0.322358	0.619842
gi6753670	Dpm1	1	0.68514	20.1	17.1	0.139486	0.664708	0.467445	-1.75034	-0.119454	0.474691	0.191097	-1.18826	1.26011	-0.0709292	0.0155654	-1.69477	0.466837	1.20756	0.854123	-1.22998	0.451595
gi40556610	Dstyk	1	0.68514	20.1	17.1	0.139486	0.664708	0.467445	-1.75034	-0.119454	0.474691	0.191097	-1.18826	1.26011	-0.0709292	0.0155654	-1.69477	0.466837	1.20756	0.854123	-1.22998	0.451595
gi225543181	Dync1li2	1	0.68514	23.1	10.8	1.13044	0.935003	0.794131	-0.564755	-0.697702	-0.804546	-0.61709	1.74344	-0.788484	-0.764538	-0.177295	-0.615697	-0.528282	-0.779211	-0.284812	1.37888	1.77096
gi22165347	Eif1	1	0.68514	23.1	8.55	0.987251	-0.628598	-0.956033	0.380982	1.69385	0.903501	-0.804882	-1.0152	0.426379	0.858365	-0.521192	0.182884	2.05563	-0.56808	-0.460929	-0.798171	-0.748507
gi133778997	Enah	1	0.68514	20.1	17.1	0.139486	0.664708	0.467445	-1.75034	-0.119454	0.474691	0.191097	-1.18826	1.26011	-0.0709292	0.0155654	-1.69477	0.466837	1.20756	0.854123	-1.22998	0.451595
gi37537522	Eppk1	1	0.68514	23.1	4.05	0.403492	-0.921352	1.84241	0.834136	-0.301083	-0.838429	-0.758075	-0.51294	0.655337	-0.65936	1.93648	0.641015	0.721337	-0.850637	-0.390733	-0.822445	-0.575658
gi82617575	Eprs	1	0.68514	26.1	10.05	0.336071	-1.40453	1.31936	0.53325	0.742014	0.540972	-1.41823	-0.378537	0.065696	-1.16351	-0.0857852	-1.05738	1.28604	1.26222	0.602307	-0.948675	0.104778
gi37360977	Erc2	1	0.68514	20.1	17.1	0.139486	0.664708	0.467445	-1.75034	-0.119454	0.474691	0.191097	-1.18826	1.26011	-0.0709292	0.0155654	-1.69477	0.466837	1.20756	0.854123	-1.22998	0.451595
gi282721083	Fancd2	1	0.68514	24.1	19.6	0.650555	0.0809975	-0.742659	-0.299855	-0.742821	-0.742657	-0.0756755	0.246201	2.27647	-0.42071	-0.748778	0.668784	-0.748721	-0.748626	2.15886	-0.181496	0.0206874
gi298919223	Fau	1	0.68514	20.1	18.6	0.000126083	2.41501	-0.434134	-0.434808	-0.434313	-0.434132	-0.434218	0.190489	-0.433894	2.474	-0.364672	-0.368512	-0.363658	-0.361995	-0.362789	-0.288685	-0.363693
gi24418903	Fermt3	1	0.68514	24.6	13.575	0.343019	-0.0251664	0.464692	-0.317326	-0.302484	-0.703211	-0.703282	2.26702	-0.680245	0.570417	1.20907	0.0414843	-0.81294	-0.871741	-0.871787	1.54244	-0.806934
gi231571677	Foxg1	1	0.68514	20.1	17.1	0.139486	0.664708	0.467445	-1.75034	-0.119454	0.474691	0.191097	-1.18826	1.26011	-0.0709292	0.0155654	-1.69477	0.466837	1.20756	0.854123	-1.22998	0.451595
gi85701542	Gal3st3	1	0.68514	20.1	17.1	0.139486	0.664708	0.467445	-1.75034	-0.119454	0.474691	0.191097	-1.18826	1.26011	-0.0709292	0.0155654	-1.69477	0.466837	1.20756	0.854123	-1.22998	0.451595
gi52138536	Gbf1	1	0.68514	26.1	10.05	0.176916	-0.852816	1.54195	-0.750611	1.2909	0.651345	-0.573244	-0.823442	-0.484083	-0.0443558	-0.644087	-0.633829	-0.480005	2.19445	0.718211	-0.515604	-0.594779
gi51172612	Gc	1	0.68514	20.1	17.1	0	1.58404	0.693989	-0.833632	-0.756411	1.07661	-0.948085	-0.827069	0.0105612	-0.403387	-0.914383	-0.319773	-0.744745	1.69907	1.31657	0.194934	-0.828292
gi114326173	Gkn3	1	0.68514	20.1	17.1	0.139486	0.664708	0.467445	-1.75034	-0.119454	0.474691	0.191097	-1.18826	1.26011	-0.0709292	0.0155654	-1.69477	0.466837	1.20756	0.854123	-1.22998	0.451595
gi215490077	Gm10094	1	0.68514	26.1	13.05	0.578142	-0.831156	-0.866632	-0.222363	0.758047	0.977064	1.68504	-0.663328	-0.836674	-0.996999	-0.545909	0.482844	-0.787223	0.559621	-1.20086	1.28604	1.20248
gi309262489	Gm11964	1	0.68514	20.1	8.55	0.242132	-0.462219	-0.462238	-0.119857	2.44382	-0.0860586	-0.462264	-0.462398	-0.388787	-0.679292	-0.679286	0.876075	-0.270736	0.0352612	-0.679225	-0.679377	2.07658
gi169234924	Gm13125	1	0.68514	20.1	17.1	0.139486	0.664708	0.467445	-1.75034	-0.119454	0.474691	0.191097	-1.18826	1.26011	-0.0709292	0.0155654	-1.69477	0.466837	1.20756	0.854123	-1.22998	0.451595
gi377835587	Gm15210	1	0.68514	20.1	17.1	0.139486	0.664708	0.467445	-1.75034	-0.119454	0.474691	0.191097	-1.18826	1.26011	-0.0709292	0.0155654	-1.69477	0.466837	1.20756	0.854123	-1.22998	0.451595
gi84579823	Gm4745	1	0.68514	20.1	17.1	0.139486	0.664708	0.467445	-1.75034	-0.119454	0.474691	0.191097	-1.18826	1.26011	-0.0709292	0.0155654	-1.69477	0.466837	1.20756	0.854123	-1.22998	0.451595
gi162287229	Gm514	1	0.68514	20.1	17.1	0.139486	0.664708	0.467445	-1.75034	-0.119454	0.474691	0.191097	-1.18826	1.26011	-0.0709292	0.0155654	-1.69477	0.466837	1.20756	0.854123	-1.22998	0.451595
gi407263905	Gm6115	1	0.68514	20.1	17.1	0.139486	0.664708	0.467445	-1.75034	-0.119454	0.474691	0.191097	-1.18826	1.26011	-0.0709292	0.0155654	-1.69477	0.466837	1.20756	0.854123	-1.22998	0.451595
gi94408240	Gm7711	1	0.68514	20.1	17.1	0.139486	0.664708	0.467445	-1.75034	-0.119454	0.474691	0.191097	-1.18826	1.26011	-0.0709292	0.0155654	-1.69477	0.466837	1.20756	0.854123	-1.22998	0.451595
gi6754024	Gng4	1	0.68514	20.1	17.1	0.139486	0.664708	0.467445	-1.75034	-0.119454	0.474691	0.191097	-1.18826	1.26011	-0.0709292	0.0155654	-1.69477	0.466837	1.20756	0.854123	-1.22998	0.451595
gi160298209	Got1	1	0.68514	20.1	15.6	1.32854	1.32553	-0.810697	-0.911927	1.06475	-0.805284	1.06814	-0.0191097	-0.911406	-0.3422	-1.3205	-0.352788	0.919631	1.20535	0.51272	-1.37404	0.75183
gi6754722	Grap2	1	0.68514	20.1	17.1	0.139486	0.664708	0.467445	-1.75034	-0.119454	0.474691	0.191097	-1.18826	1.26011	-0.0709292	0.0155654	-1.69477	0.466837	1.20756	0.854123	-1.22998	0.451595
gi116325999	Gsta3	1	0.68514	20.1	7.05	0.99351	-1.06369	1.37498	0.209336	0.603199	0.84259	-1.12802	-1.20548	0.367084	0.218864	0.860676	-0.152183	0.59189	-1.47591	0.567872	-1.56065	0.949438
gi7305121	Gyg	1	0.68514	23.1	14.325	0	-0.36363	-0.363655	-0.363938	-0.36373	2.47409	-0.291714	-0.363866	-0.363555	-0.472649	-0.472614	-0.473307	-0.472431	0.513855	2.3227	-0.473119	-0.472437
gi154759331	Harbi1	1	0.68514	20.1	17.1	0.139486	0.664708	0.467445	-1.75034	-0.119454	0.474691	0.191097	-1.18826	1.26011	-0.0709292	0.0155654	-1.69477	0.466837	1.20756	0.854123	-1.22998	0.451595
gi125347767	Helz2	1	0.68514	26.1	7.8	0.402615	-0.306392	2.35971	-0.640746	0.200323	-0.0355206	-0.332609	-0.604905	-0.639859	-0.456614	-0.361363	-0.907257	2.04113	0.866037	-0.313959	0.0383929	-0.906372
gi21426823	Hist1h1a	1	0.68514	23.1	21.6	0.129703	0.0972788	0.0372185	-0.218201	-1.19099	2.23219	-0.0244655	-0.237878	-0.695147	1.26443	0.910071	-1.10286	-0.762227	-0.735673	-0.695616	-0.187821	1.3097
gi28316750	Hist1h2ba	1	0.68514	20.1	17.1	0.139486	0.664708	0.467445	-1.75034	-0.119454	0.474691	0.191097	-1.18826	1.26011	-0.0709292	0.0155654	-1.69477	0.466837	1.20756	0.854123	-1.22998	0.451595
gi6680229	Hmgb2	1	0.68514	20.1	10.05	1.08699	-0.884106	-1.23545	0.542655	0.653127	1.87328	-0.0277061	-0.32641	-0.595388	-0.969781	0.959746	-0.0092802	0.283009	-1.11005	0.156208	-0.989738	1.67989
gi29789203	Hmha1	1	0.68514	26.1	2.55	0.0026298	1.21883	1.85534	-0.643192	0.131258	-0.640163	-0.640549	-0.642426	-0.639093	1.21479	-0.512829	-0.534644	1.96049	-0.53077	-0.531241	-0.534023	-0.531779
gi148664250	Hnrpdl	1	0.68514	20.1	15.6	0	-0.571252	-0.0329994	-0.571463	-0.171591	-0.535003	-0.243121	-0.299731	2.42516	-1.03182	-0.875359	-0.217408	1.71892	0.734138	0.493276	0.312735	-1.13448
gi229577420	Hopx	1	0.68514	20.1	0	9.51e-05	2.47487	-0.353424	-0.353933	-0.353559	-0.353423	-0.353488	-0.353804	-0.353243	2.47487	-0.353552	-0.353994	-0.353435	-0.353244	-0.353335	-0.353874	-0.353439
gi124339838	Hspa1l	1	0.68514	20.1	17.1	0.000895172	-0.352436	-0.352754	-0.356335	-0.353702	-0.352743	2.47487	-0.355427	-0.351475	-0.353546	-0.353534	-0.35377	-0.353472	-0.35337	2.47487	-0.353706	-0.353474
gi240255653	Ilk	1	0.68514	20.1	0	0.247576	0.122049	-0.124574	-0.603544	-0.574136	-0.496551	-0.331004	-0.393262	2.40102	0.387857	0.611502	-1.15086	0.314145	-1.25665	0.835674	1.29997	-1.04164
gi21704182	Kif22	1	0.68514	20.1	17.1	0.139486	0.664708	0.467445	-1.75034	-0.119454	0.474691	0.191097	-1.18826	1.26011	-0.0709292	0.0155654	-1.69477	0.466837	1.20756	0.854123	-1.22998	0.451595
gi65301467	Klhl1	1	0.68514	20.1	17.1	0.139486	0.664708	0.467445	-1.75034	-0.119454	0.474691	0.191097	-1.18826	1.26011	-0.0709292	0.0155654	-1.69477	0.466837	1.20756	0.854123	-1.22998	0.451595
gi6754474	Kpna2	1	0.68514	23.1	14.325	0	-0.388894	-0.389198	-0.392606	-0.3901	2.46408	-0.123564	-0.391742	-0.387979	-0.531854	-0.531849	-0.531955	-0.531821	1.27103	1.9202	-0.531926	-0.531822
gi124487297	Lct	1	0.68514	20.1	17.1	0.000391376	-0.353065	-0.353204	-0.354769	-0.353618	-0.353199	2.47487	-0.354373	-0.352645	-0.353543	-0.353526	-0.353862	-0.353438	-0.353293	2.47487	-0.353771	-0.353441
gi9789997	Letm1	1	0.68514	23.1	15.6	0.436494	-0.331456	0.0403297	-1.26158	0.898779	-0.722524	1.82801	0.28584	-0.737402	-0.632415	-0.107595	-0.764445	-0.0406501	-0.330644	2.37166	0.0216851	-0.517593
gi34328278	Lman2	1	0.68514	20.1	12.6	0	2.11618	-0.960753	0.0426986	-1.0629	-0.108881	-0.131508	0.517597	-0.412428	-1.15123	-0.0888973	2.27545	0.234118	-0.333799	-0.210363	-0.450953	-0.274324
gi407262350	LOC100044900	1	0.68514	23.1	21.6	0.784314	1.33738	0.864072	-0.56924	-0.711489	-0.0857705	1.17192	-0.657003	-1.34987	1.4008	-0.348523	-0.417076	-1.09119	-0.97503	-0.00931292	-0.164031	1.60436
gi309265677	LOC100504817	1	0.68514	20.1	17.1	0.139486	0.664708	0.467445	-1.75034	-0.119454	0.474691	0.191097	-1.18826	1.26011	-0.0709292	0.0155654	-1.69477	0.466837	1.20756	0.854123	-1.22998	0.451595
gi407263308	LOC101055868	1	0.68514	20.1	17.1	0.139486	0.664708	0.467445	-1.75034	-0.119454	0.474691	0.191097	-1.18826	1.26011	-0.0709292	0.0155654	-1.69477	0.466837	1.20756	0.854123	-1.22998	0.451595
gi170650601	Macrod1	1	0.68514	26.1	21.6	0.214786	0.191236	-0.0925764	-0.898947	-0.92199	0.0223683	-0.112517	-0.443061	2.25549	1.0487	-0.606527	-0.597152	2.02197	-0.551646	-0.730873	-0.489871	-0.0945988
gi28893435	Mia2	1	0.68514	20.1	17.1	0.139486	0.664708	0.467445	-1.75034	-0.119454	0.474691	0.191097	-1.18826	1.26011	-0.0709292	0.0155654	-1.69477	0.466837	1.20756	0.854123	-1.22998	0.451595
gi21313396	Mmab	1	0.68514	26.1	4.05	1.12825	1.1174	0.521322	1.57361	-0.125585	-1.06792	-0.785377	-1.10132	-0.132128	-0.0745164	0.455256	-1.01097	1.77269	-0.90115	0.628376	-1.15512	0.285424
gi6678908	Mns1	1	0.68514	20.1	17.1	0.139486	0.664708	0.467445	-1.75034	-0.119454	0.474691	0.191097	-1.18826	1.26011	-0.0709292	0.0155654	-1.69477	0.466837	1.20756	0.854123	-1.22998	0.451595
gi23956152	Mrps18b	1	0.68514	20.1	17.1	0.139486	0.664708	0.467445	-1.75034	-0.119454	0.474691	0.191097	-1.18826	1.26011	-0.53664	-0.536587	-0.537635	-0.536311	1.81549	1.40535	-0.53735	-0.53632
gi21313208	Msrb2	1	0.68514	26.1	24.6	0.0779139	-0.216197	-0.587525	-0.513195	-0.59024	1.94094	-0.620667	-0.620787	1.20767	1.59384	0.181608	0.0333351	-0.546313	-0.622081	-0.988356	-0.988503	1.33647
gi9790055	Mtch2	1	0.68514	20.1	17.1	0.326874	0.220388	-0.750085	-0.609034	-0.676982	-0.355764	1.53748	-0.880538	1.51454	-0.307133	-0.494907	-0.516325	-0.172374	2.41858	-0.482319	0.0797352	-0.525259
gi334688869	Mup16	1	0.68514	26.1	2.55	0.148573	0.747732	0.700466	-0.573805	-0.347082	0.490352	-1.12584	-1.35777	1.46595	-0.641088	-0.1001	0.130546	0.144555	2.32103	-0.584048	-0.686395	-0.584495
gi12963731	Mvk	1	0.68514	26.1	4.8	8.57e-05	-0.511025	0.930326	-0.511643	2.13693	-0.511073	-0.511146	-0.511499	-0.510873	-0.382736	-0.296184	-0.26241	2.47207	-0.382571	-0.382616	-0.382886	-0.382668
gi244790095	Myef2	1	0.68514	26.1	18.6	0.0247018	-0.515714	-0.515742	-0.51605	-0.480808	0.747683	-0.430497	-0.515972	2.2271	1.0011	-0.706871	-0.706993	-0.699744	-0.649181	0.714557	-0.70696	1.75409
gi407261730	Myo1e	1	0.68514	21.6	7.05	0.000117563	-0.352129	2.46527	-0.394876	-0.394664	-0.394586	-0.394623	-0.394803	-0.139585	2.46995	-0.350568	-0.384143	-0.383545	-0.38334	-0.383438	-0.384015	-0.200896
gi145279198	Myom1	1	0.68514	26.1	4.05	0.00160627	-0.348584	-0.350942	2.47479	-0.357958	-0.350855	-0.354246	-0.370735	-0.341466	-0.355128	-0.354692	2.47486	-0.352419	-0.348688	-0.350468	-0.360965	-0.352496
gi29789104	Napb	1	0.68514	20.1	17.1	0.139486	0.664708	0.467445	-1.75034	-0.119454	0.474691	0.191097	-1.18826	1.26011	-0.0709292	0.0155654	-1.69477	0.466837	1.20756	0.854123	-1.22998	0.451595
gi13386056	Ncbp2	1	0.68514	23.1	14.325	0	-0.356628	-0.356746	-0.358074	-0.357098	2.47478	-0.332225	-0.357738	-0.356271	-0.442096	-0.442086	-0.442283	-0.442034	0.252007	2.40076	-0.442229	-0.442036
gi34538608	ND5	1	0.68514	20.1	17.1	0.139486	0.664708	0.467445	-1.75034	-0.119454	0.474691	0.191097	-1.18826	1.26011	-0.0709292	0.0155654	-1.69477	0.466837	1.20756	0.854123	-1.22998	0.451595
gi13195624	Ndufa10	1	0.68514	24.6	12.825	0.760045	1.55205	1.3383	-0.517427	-1.07547	0.154745	0.173612	-0.811427	-0.814389	0.427631	1.86982	-0.103284	-0.964666	-1.07424	-0.420905	-0.578942	0.844591
gi111154095	Nkx2-9	1	0.68514	20.1	17.1	0.139486	0.664708	0.467445	-1.75034	-0.119454	0.474691	0.191097	-1.18826	1.26011	-0.0709292	0.0155654	-1.69477	0.466837	1.20756	0.854123	-1.22998	0.451595
gi37700232	Nme1	1	0.68514	20.1	10.05	0	-0.905094	1.85524	0.21101	0.960003	0.0265047	-0.922108	-0.320587	-0.904974	-0.843865	0.894193	-0.205643	1.3843	-0.795824	-0.818447	-0.844738	1.23002
gi6679084	Nmt2	1	0.68514	20.1	17.1	0.139486	0.664708	0.467445	-1.75034	-0.119454	0.474691	0.191097	-1.18826	1.26011	-0.0709292	0.0155654	-1.69477	0.466837	1.20756	0.854123	-1.22998	0.451595
gi121247453	Nr3c1	1	0.68514	26.1	15.6	5.23e-06	-0.433559	-0.43376	-0.436022	2.4507	-0.433753	-0.434042	-0.217933	-0.0616338	-0.57537	-0.575267	-0.577308	-0.226388	-0.573845	0.0782098	2.36886	0.0811109
gi440546411	Numb	1	0.68514	26.1	20.1	0.959313	1.59422	-0.846527	-0.976308	0.30874	-0.774902	0.82965	0.767876	-0.902743	0.673819	0.710363	-1.09463	-1.17968	-1.20259	1.17226	0.138148	0.782308
gi13384840	Nus1	1	0.68514	20.1	17.1	0.139486	0.664708	0.467445	-1.75034	-0.119454	0.474691	0.191097	-1.18826	1.26011	-0.0709292	0.0155654	-1.69477	0.466837	1.20756	0.854123	-1.22998	0.451595
gi22129191	Olfr1132	1	0.68514	20.1	17.1	0.139486	0.664708	0.467445	-1.75034	-0.119454	0.474691	0.191097	-1.18826	1.26011	-0.0709292	0.0155654	-1.69477	0.466837	1.20756	0.854123	-1.22998	0.451595
gi13385128	Ormdl3	1	0.68514	20.1	18.6	0.38968	0.266172	-0.01847	-0.569483	-0.56927	-0.569192	2.35136	-0.322026	-0.56909	-0.365064	0.515286	-0.942611	-1.06127	1.22693	1.35881	0.329205	-1.06128
gi58037235	Oxsm	1	0.68514	26.1	17.1	0	-0.305381	-0.755762	-0.443811	-0.428144	-0.739015	1.77121	-0.515506	1.41641	1.16339	-0.640799	-1.02261	-1.01245	0.938644	0.722571	0.861283	-1.01003
gi46559412	Pacsin1	1	0.68514	20.1	17.1	0.139486	0.664708	0.467445	-1.75034	-0.119454	0.474691	0.191097	-1.18826	1.26011	-0.0709292	0.0155654	-1.69477	0.466837	1.20756	0.854123	-1.22998	0.451595
gi170172572	Pcdh18	1	0.68514	20.1	17.1	0.139486	0.664708	0.467445	-1.75034	-0.119454	0.474691	0.191097	-1.18826	1.26011	-0.0709292	0.0155654	-1.69477	0.466837	1.20756	0.854123	-1.22998	0.451595
gi18087763	Pcdhga6	1	0.68514	20.1	17.1	0.00112115	-0.352153	-0.352552	-0.357037	-0.353739	-0.352538	2.47487	-0.3559	-0.35095	-0.353538	-0.353511	-0.354039	-0.353371	-0.353142	2.47487	-0.353896	-0.353376
gi26986609	Pced1b	1	0.68514	20.1	17.1	0.139486	0.664708	0.467445	-1.75034	-0.119454	0.474691	0.191097	-1.18826	1.26011	-0.0709292	0.0155654	-1.69477	0.466837	1.20756	0.854123	-1.22998	0.451595
gi28077029	Pck2	1	0.68514	20.1	17.1	0.139486	0.664708	0.467445	-1.75034	-0.119454	0.474691	0.191097	-1.18826	1.26011	-0.0709292	0.0155654	-1.69477	0.466837	1.20756	0.854123	-1.22998	0.451595
gi257900472	Pelp1	1	0.68514	26.1	11.55	0.260004	-0.538122	-0.335638	0.0011005	2.42272	-0.53818	-0.372725	-0.101216	-0.537941	-0.744948	-0.738054	-0.602859	0.87898	-0.744767	1.44612	1.2504	-0.744874
gi13384778	Pgls	1	0.68514	23.1	14.1	1.34532	-0.916153	-0.949669	0.382576	-0.698657	1.39814	1.26958	0.442536	-0.928352	-0.497129	-0.325049	-0.524977	-0.612377	1.92183	-0.605942	1.25157	-0.607926
gi255522941	Pgm3	1	0.68514	26.1	4.8	0.000345497	-0.512598	0.0314702	0.152941	-0.512824	2.3793	-0.512735	-0.513132	-0.512427	-0.456253	-0.193932	0.0418776	-0.456114	2.4331	-0.456013	-0.456553	-0.456118
gi40254507	Pgp	1	0.68514	26.1	0	1.04606	1.48695	-0.691623	0.524313	0.311044	-0.929951	-0.929982	-0.930132	1.15939	-0.5391	2.21371	-0.528662	-0.287166	-0.538947	-0.538989	-0.539238	0.758389
gi6755050	Phex	1	0.68514	23.1	15.6	0.000321492	-0.518206	-0.518238	-0.518598	-0.518334	1.02966	2.08034	-0.518507	-0.51811	-0.451532	-0.451516	-0.451835	-0.451432	0.328652	2.38085	-0.451748	-0.451435
gi258645086	Pik3c2b	1	0.68514	20.1	17.1	0.139486	0.664708	0.467445	-1.75034	-0.119454	0.474691	0.191097	-1.18826	1.26011	-0.0709292	0.0155654	-1.69477	0.466837	1.20756	0.854123	-1.22998	0.451595
gi253314504	Pkd2l2	1	0.68514	20.1	17.1	0.139486	0.664708	0.467445	-1.75034	-0.119454	0.474691	0.191097	-1.18826	1.26011	-0.0709292	0.0155654	-1.69477	0.466837	1.20756	0.854123	-1.22998	0.451595
gi307775445	Pld5	1	0.68514	20.1	17.1	0.139486	0.664708	0.467445	-1.75034	-0.119454	0.474691	0.191097	-1.18826	1.26011	-0.0709292	0.0155654	-1.69477	0.466837	1.20756	0.854123	-1.22998	0.451595
gi9910570	Pmfbp1	1	0.68514	20.1	17.1	0.139486	0.664708	0.467445	-1.75034	-0.119454	0.474691	0.191097	-1.18826	1.26011	-0.0709292	0.0155654	-1.69477	0.466837	1.20756	0.854123	-1.22998	0.451595
gi13384846	Pno1	1	0.68514	23.1	8.55	0.000347153	-0.100482	-0.587002	0.943986	2.09179	-0.587	-0.587072	-0.58742	-0.586802	1.09942	-0.759419	-0.353275	1.75163	-0.759306	0.539869	-0.759538	-0.759378
gi161016786	Ppfia3	1	0.68514	20.1	17.1	0.139486	0.664708	0.467445	-1.75034	-0.119454	0.474691	0.191097	-1.18826	1.26011	-0.0709292	0.0155654	-1.69477	0.466837	1.20756	0.854123	-1.22998	0.451595
gi13385854	Ppid	1	0.68514	26.1	4.05	0.371049	1.16201	0.979142	0.0497862	-1.06963	0.767818	0.4544	-1.20599	-1.13754	-0.637202	1.65573	0.0952101	1.46934	-0.747914	-0.582017	-0.651171	-0.601974
gi112421039	Ppl	1	0.68514	20.1	17.1	0.139486	0.664708	0.467445	-1.75034	-0.119454	0.474691	0.191097	-1.18826	1.26011	-0.0709292	0.0155654	-1.69477	0.466837	1.20756	0.854123	-1.22998	0.451595
gi227497726	Proser2	1	0.68514	20.1	17.1	0.139486	0.664708	0.467445	-1.75034	-0.119454	0.474691	0.191097	-1.18826	1.26011	-0.0709292	0.0155654	-1.69477	0.466837	1.20756	0.854123	-1.22998	0.451595
gi170172589	Prx	1	0.68514	20.1	17.1	0.139486	0.664708	0.467445	-1.75034	-0.119454	0.474691	0.191097	-1.18826	1.26011	-0.0709292	0.0155654	-1.69477	0.466837	1.20756	0.854123	-1.22998	0.451595
gi124517678	Ptpn23	1	0.68514	20.1	0	0.00184343	2.47485	-0.351052	-0.360903	-0.353659	-0.35102	-0.35228	-0.358407	-0.347531	2.47484	-0.353523	-0.361788	-0.351342	-0.347762	-0.349471	-0.359542	-0.351416
gi257196186	Puf60	1	0.68514	20.1	18.6	0	1.48433	-1.04762	-0.191792	-1.00321	0.954232	-1.13955	0.501132	0.442469	-0.723961	-0.554912	-0.746456	-0.624864	1.14119	1.65204	0.696107	-0.83915
gi110625705	Pygo2	1	0.68514	20.1	17.1	0.000841935	-0.352502	-0.352802	-0.356169	-0.353693	-0.352791	2.47487	-0.355316	-0.351598	-0.353541	-0.35352	-0.35393	-0.353412	-0.353235	2.47487	-0.353819	-0.353416
gi7710086	Rab10	1	0.68514	26.1	11.55	0.0229299	-0.481314	1.14028	-0.0492004	-0.44592	1.93132	-0.786678	-0.830145	-0.478348	-0.623076	-1.08433	-0.690276	0.326174	0.112888	1.87251	0.858644	-0.772536
gi13385896	Rab32	1	0.68514	20.1	17.1	0.139486	0.664708	0.467445	-1.75034	-0.119454	0.474691	0.191097	-1.18826	1.26011	-0.539134	-0.539122	-0.539352	-0.539062	1.72493	1.51009	-0.53929	-0.539064
gi254750706	Rab6a	1	0.68514	23.1	7.8	0.272654	-0.532948	-0.497981	0.88145	-0.604247	0.559918	-0.848604	1.89032	-0.847911	-0.0553819	0.267849	2.08999	-0.00248744	0.383921	-0.93248	-0.818853	-0.932562
gi148747526	Rab7	1	0.68514	20.1	14.1	0.0224935	-0.568453	-0.820128	-0.836209	1.19368	-0.788317	1.55975	-0.499504	0.759176	-1.36434	0.749551	-0.783802	1.14782	0.741749	0.244764	-1.30705	0.571313
gi157266294	Rai2	1	0.68514	20.1	17.1	0.00276119	-0.350103	-0.351085	-0.362129	-0.354008	-0.351049	2.47484	-0.35933	-0.347138	-0.353531	-0.353494	-0.354237	-0.353297	-0.352976	2.47487	-0.354035	-0.353304
gi40804757	Ranbp10	1	0.68514	20.1	17.1	0.139486	0.664708	0.467445	-1.75034	-0.119454	0.474691	0.191097	-1.18826	1.26011	-0.0709292	0.0155654	-1.69477	0.466837	1.20756	0.854123	-1.22998	0.451595
gi226958612	Rbm27	1	0.68514	23.1	15.6	0.000390635	-0.715406	-0.715517	0.884507	-0.715848	-0.715513	1.47378	1.21907	-0.715071	-0.67436	-0.67433	0.496856	-0.674174	-0.673917	1.85552	1.01859	-0.674179
gi6755300	Rbp1	1	0.68514	20.1	18.6	1.1531	0.424339	1.48994	-1.16445	-1.17649	-0.896471	0.46628	0.914105	-0.0572539	-1.07539	0.458258	0.227132	1.25658	-0.641575	1.46844	-0.8708	-0.82264
gi13385944	Rgs19	1	0.68514	23.1	10.05	0.853909	-0.75743	1.21526	-0.190195	0.231581	0.450181	1.38295	-1.05547	-1.27687	2.41846	-0.347904	-0.431238	-0.0734776	-0.173561	-0.195998	-0.432993	-0.763291
gi31543586	Rgs2	1	0.68514	20.1	17.1	0.139486	0.664708	0.467445	-1.75034	-0.119454	0.474691	0.191097	-1.18826	1.26011	-0.0709292	0.0155654	-1.69477	0.466837	1.20756	0.854123	-1.22998	0.451595
gi255003678	Rnf169	1	0.68514	20.1	17.1	0.139486	0.664708	0.467445	-1.75034	-0.119454	0.474691	0.191097	-1.18826	1.26011	-0.0709292	0.0155654	-1.69477	0.466837	1.20756	0.854123	-1.22998	0.451595
gi31560385	Rpl21	1	0.68514	20.1	8.55	0.650048	-0.327839	-0.642647	0.482937	-0.038185	2.28008	-0.642683	-0.642859	-0.468802	0.501143	-0.701932	-0.112792	-0.222799	-0.319434	-0.701868	-0.702027	2.25971
gi55742885	Rpl34	1	0.68514	20.1	0	2.78e-17	1.0588	-0.998849	-0.471864	-1.07427	0.0773503	-0.0781925	-0.348919	1.83594	0.959963	0.505144	-1.25031	-0.247026	-0.453231	1.75203	-0.386419	-0.880153
gi30794450	Rpl4	1	0.68514	20.1	12.6	0.302166	-0.762202	-0.640733	-0.674209	-0.36835	2.16188	0.587666	0.268076	-0.572127	2.24355	-0.743609	0.42722	0.00879692	-0.293861	-0.664011	-0.824707	-0.15338
gi21312036	Rufy3	1	0.68514	23.1	14.325	0	-0.374467	-0.374496	-0.374819	-0.374581	2.47143	-0.223953	-0.374737	-0.37438	-0.415927	-0.415916	-0.416118	-0.415863	0.0546702	2.44108	-0.416063	-0.415865
gi110681702	Ryk	1	0.68514	20.1	17.1	0.000379298	-0.35308	-0.353215	-0.354732	-0.353616	-0.35321	2.47487	-0.354347	-0.352673	-0.353475	-0.353344	-0.355948	-0.352656	-0.351529	2.47487	-0.35524	-0.35268
gi124487197	Sclt1	1	0.68514	20.1	17.1	0.139486	0.664708	0.467445	-1.75034	-0.119454	0.474691	0.191097	-1.18826	1.26011	-0.0709292	0.0155654	-1.69477	0.466837	1.20756	0.854123	-1.22998	0.451595
gi228008307	Sdhc	1	0.68514	20.1	5.55	1.22238	-1.07766	1.57525	0.583163	0.973805	-1.07767	0.237196	-0.846006	-0.368078	-0.895449	1.63775	-0.840707	-0.746432	-0.895346	0.451546	0.18816	1.10048
gi81295807	Selo	1	0.68514	26.1	9.3	0.724711	-1.00181	1.41439	-0.539095	1.09671	0.834889	-0.842836	0.0810535	-1.0433	1.39487	-1.09526	-0.602626	0.325059	0.994694	0.647372	-0.287645	-1.37647
gi119226253	Sema5a	1	0.68514	20.1	17.1	0.139486	0.664708	0.467445	-1.75034	-0.119454	0.474691	0.191097	-1.18826	1.26011	-0.0709292	0.0155654	-1.69477	0.466837	1.20756	0.854123	-1.22998	0.451595
gi67846119	Sema6a	1	0.68514	20.1	17.1	0.139486	0.664708	0.467445	-1.75034	-0.119454	0.474691	0.191097	-1.18826	1.26011	-0.0709292	0.0155654	-1.69477	0.466837	1.20756	0.854123	-1.22998	0.451595
gi163914390	Serping1	1	0.68514	21.6	15.6	0.686536	0.717784	0.0966906	-1.4265	-1.13588	0.976381	0.900221	0.765807	-0.894505	0.301139	-0.854879	-0.914137	1.82493	-0.690289	0.82826	-0.850609	0.355588
gi325910859	Set	1	0.68514	23.1	10.05	0.460445	-1.95767	1.52455	0.176778	0.592586	0.412138	-0.0293669	-0.485365	-0.23365	-0.292969	0.746779	-0.938229	1.16702	0.733361	0.747333	-0.499397	-1.6639
gi162287288	Sh3rf3	1	0.68514	20.1	17.1	0.139486	0.664708	0.467445	-1.75034	-0.119454	0.474691	0.191097	-1.18826	1.26011	-0.0709292	0.0155654	-1.69477	0.466837	1.20756	0.854123	-1.22998	0.451595
gi27369998	Slc25a24	1	0.68514	20.1	17.1	0.139486	0.664708	0.467445	-1.75034	-0.119454	0.474691	0.191097	-1.18826	1.26011	-0.0709292	0.0155654	-1.69477	0.466837	1.20756	0.854123	-1.22998	0.451595
gi313482803	Slc43a2	1	0.68514	20.1	17.1	0.00263719	-0.350258	-0.351196	-0.361744	-0.353988	-0.351162	2.47485	-0.359071	-0.347426	-0.353527	-0.353482	-0.354373	-0.353246	-0.35286	2.47487	-0.354131	-0.353254
gi36031035	Smc3	1	0.68514	26.1	18.6	0.240954	0.280506	-2.18553	-0.603107	0.534248	0.653931	0.817281	-0.118594	0.621266	0.670666	0.721027	-1.13192	-1.02739	-0.107011	0.537293	-1.12294	1.46028
gi146149191	Snw1	1	0.68514	23.1	10.05	0.695953	-1.18471	0.0233423	-1.24325	1.4678	1.337	-0.2194	-0.238318	0.0575369	0.927754	0.384191	-0.373303	0.473588	0.421279	1.07449	-1.63812	-1.26988
gi18017596	Snx4	1	0.68514	20.1	17.1	0.139486	0.664708	0.467445	-1.75034	-0.119454	0.474691	0.191097	-1.18826	1.26011	-0.0709292	0.0155654	-1.69477	0.466837	1.20756	0.854123	-1.22998	0.451595
gi110625645	Sorl1	1	0.68514	20.1	17.1	0.00363189	-0.349013	-0.350305	-0.364832	-0.354149	-0.350258	2.47482	-0.36115	-0.345113	-0.353508	-0.353432	-0.354944	-0.353033	-0.352378	2.47487	-0.354533	-0.353046
gi21735473	Spaca7	1	0.68514	20.1	17.1	0.139486	0.664708	0.467445	-1.75034	-0.119454	0.474691	0.191097	-1.18826	1.26011	-0.0709292	0.0155654	-1.69477	0.466837	1.20756	0.854123	-1.22998	0.451595
gi145312248	Spo11	1	0.68514	20.1	17.1	0.139486	0.664708	0.467445	-1.75034	-0.119454	0.474691	0.191097	-1.18826	1.26011	-0.0709292	0.0155654	-1.69477	0.466837	1.20756	0.854123	-1.22998	0.451595
gi116174793	Sptbn4	1	0.68514	20.1	17.1	0.00310753	-0.34967	-0.350775	-0.363204	-0.354064	-0.350735	2.47484	-0.360054	-0.346333	-0.353513	-0.353445	-0.354788	-0.353091	-0.35251	2.47487	-0.354423	-0.353103
gi254028195	Srr	1	0.68514	23.1	21.6	0.301448	1.33777	-0.312623	-0.838529	-0.838281	1.57941	-0.773967	-0.625249	0.471461	0.0533378	0.260074	-0.711285	-0.710235	0.329098	-0.710047	-0.704271	2.19333
gi70980543	St8sia1	1	0.68514	20.1	17.1	0.139486	0.664708	0.467445	-1.75034	-0.119454	0.474691	0.191097	-1.18826	1.26011	-0.0709292	0.0155654	-1.69477	0.466837	1.20756	0.854123	-1.22998	0.451595
gi50053988	St8sia3	1	0.68514	20.1	17.1	0.139486	0.664708	0.467445	-1.75034	-0.119454	0.474691	0.191097	-1.18826	1.26011	-0.0709292	0.0155654	-1.69477	0.466837	1.20756	0.854123	-1.22998	0.451595
gi154240684	Stab1	1	0.68514	20.1	17.1	0.0300495	-0.315535	-0.326225	-0.446414	-0.358031	-0.325832	2.47126	-0.415954	-0.283267	-0.353257	-0.352765	-0.362506	-0.350194	-0.345976	2.47484	-0.359859	-0.350281
gi19527344	Stk38	1	0.68514	26.1	2.55	3.93e-17	-0.35331	2.47487	-0.354113	-0.353571	-0.353373	-0.353468	-0.353926	-0.353112	-0.61022	1.37605	-0.122288	-0.61012	1.79719	-0.610047	-0.610437	-0.610123
gi255958286	Suclg1	1	0.68514	20.1	12.6	0.583857	1.4059	-1.33223	-0.0823544	-1.35084	0.902935	0.743345	-0.0798523	-0.206892	-0.512242	0.177253	-0.44696	1.51301	1.14365	-1.64877	-0.400482	0.17454
gi171906580	Sult3a1	1	0.68514	20.1	17.1	0.139486	0.664708	0.467445	-1.75034	-0.119454	0.474691	0.191097	-1.18826	1.26011	-0.0709292	0.0155654	-1.69477	0.466837	1.20756	0.854123	-1.22998	0.451595
gi256985123	Syn3	1	0.68514	20.1	17.1	0.139486	0.664708	0.467445	-1.75034	-0.119454	0.474691	0.191097	-1.18826	1.26011	-0.0709292	0.0155654	-1.69477	0.466837	1.20756	0.854123	-1.22998	0.451595
gi62821772	Taf9	1	0.68514	20.1	17.1	0.139486	0.664708	0.467445	-1.75034	-0.119454	0.474691	0.191097	-1.18826	1.26011	-0.0709292	0.0155654	-1.69477	0.466837	1.20756	0.854123	-1.22998	0.451595
gi239915963	Tap2	1	0.68514	20.1	17.1	0.139486	0.664708	0.467445	-1.75034	-0.119454	0.474691	0.191097	-1.18826	1.26011	-0.0709292	0.0155654	-1.69477	0.466837	1.20756	0.854123	-1.22998	0.451595
gi31982697	Tdo2	1	0.68514	20.1	18.6	0.0304932	1.38937	-0.813524	-1.01439	0.931763	-0.856648	-0.933269	0.828799	0.467894	1.33852	-0.810326	-0.747088	-0.591546	-0.388564	1.63527	0.38328	-0.819551
gi226958528	Tex21	1	0.68514	20.1	17.1	0.139486	0.664708	0.467445	-1.75034	-0.119454	0.474691	0.191097	-1.18826	1.26011	-0.0709292	0.0155654	-1.69477	0.466837	1.20756	0.854123	-1.22998	0.451595
gi254553424	Thoc3	1	0.68514	26.1	2.55	0.755824	1.9162	-0.518863	-0.0786521	0.824234	0.418905	-0.895298	-0.895412	-0.771113	1.04174	1.24688	-1.00703	0.274037	0.982019	-1.0091	-1.00924	-0.519307
gi176866834	Tiam2	1	0.68514	20.1	12.6	0.420059	2.01321	-0.769246	-0.769712	0.122204	0.225957	0.716257	-0.769594	-0.769079	-0.429572	-0.54913	-0.549608	2.35416	0.257309	0.0153268	-0.549478	-0.549009
gi27734184	Ticam2	1	0.68514	20.1	17.1	0.139486	0.664708	0.467445	-1.75034	-0.119454	0.474691	0.191097	-1.18826	1.26011	-0.0709292	0.0155654	-1.69477	0.466837	1.20756	0.854123	-1.22998	0.451595
gi226531227	Trip11	1	0.68514	20.1	17.1	0.139486	0.664708	0.467445	-1.75034	-0.119454	0.474691	0.191097	-1.18826	1.26011	-0.0709292	0.0155654	-1.69477	0.466837	1.20756	0.854123	-1.22998	0.451595
gi71480150	Trp53i11	1	0.68514	20.1	17.1	0.139486	0.664708	0.467445	-1.75034	-0.119454	0.474691	0.191097	-1.18826	1.26011	-0.0709292	0.0155654	-1.69477	0.466837	1.20756	0.854123	-1.22998	0.451595
gi13385482	Tspan31	1	0.68514	20.1	17.1	0.0549056	-0.386533	-0.668983	1.66919	-0.669185	-0.448575	-0.370927	1.54373	-0.668709	-0.0383844	-0.940331	-0.331483	-0.940271	1.5828	1.27206	0.335887	-0.940273
gi9903609	Txn2	1	0.68514	26.1	11.55	0	-0.817251	1.56259	-0.16586	-1.06233	0.896958	0.82527	-1.10995	-0.129424	-1.13185	-1.07422	-0.171911	-1.06051	0.890582	1.30495	0.354805	0.888153
gi27804321	Ube3a	1	0.68514	20.1	17.1	0.000873715	-0.352463	-0.352773	-0.356268	-0.353698	-0.352762	2.47487	-0.355382	-0.351524	-0.353559	-0.35343	-0.35598	2.47487	-0.351654	-0.352181	-0.355287	-0.352781
gi21314832	Ugp2	1	0.68514	26.1	4.05	0.621937	0.835353	0.797284	0.0790465	0.358808	1.01149	-1.46437	-1.53534	-0.0822676	-0.13703	1.19859	0.477224	-1.45407	0.664604	0.625506	-1.53137	0.156549
gi254939708	Unc80	1	0.68514	20.1	17.1	0.139486	0.664708	0.467445	-1.75034	-0.119454	0.474691	0.191097	-1.18826	1.26011	-0.0709292	0.0155654	-1.69477	0.466837	1.20756	0.854123	-1.22998	0.451595
gi224809307	Usp21	1	0.68514	20.1	17.1	0.139486	0.664708	0.467445	-1.75034	-0.119454	0.474691	0.191097	-1.18826	1.26011	-0.0709292	0.0155654	-1.69477	0.466837	1.20756	0.854123	-1.22998	0.451595
gi94721328	Vapa	1	0.68514	20.1	0	4.16e-17	-0.260274	-0.646485	-0.200332	-0.356758	-0.37842	-0.30716	-0.303569	2.453	2.39769	-0.529087	-0.598291	-0.549893	-0.0453462	0.097879	-0.401525	-0.371427
gi46309457	Vkorc1l1	1	0.68514	20.1	17.1	0.00252653	-0.350397	-0.351295	-0.361401	-0.35397	-0.351262	2.47485	-0.35884	-0.347684	-0.353525	-0.353477	-0.354426	-0.353227	-0.352816	2.47487	-0.354168	-0.353235
gi157277944	Vmn2r3	1	0.68514	20.1	17.1	0.139486	0.664708	0.467445	-1.75034	-0.119454	0.474691	0.191097	-1.18826	1.26011	-0.0709292	0.0155654	-1.69477	0.466837	1.20756	0.854123	-1.22998	0.451595
gi198278486	Vwa5b1	1	0.68514	20.1	17.1	0.139486	0.664708	0.467445	-1.75034	-0.119454	0.474691	0.191097	-1.18826	1.26011	-0.0709292	0.0155654	-1.69477	0.466837	1.20756	0.854123	-1.22998	0.451595
gi148226059	Wdr72	1	0.68514	20.1	17.1	0.00267877	-0.350206	-0.351159	-0.361873	-0.353994	-0.351124	2.47485	-0.359158	-0.34733	-0.353525	-0.353478	-0.354411	-0.353232	-0.352828	2.47487	-0.354158	-0.353241
gi283945600	Wibg	1	0.68514	26.1	10.05	0.658385	1.45333	-0.788722	0.100026	0.413204	1.37938	-0.89341	-0.832738	-0.831071	-1.74929	-0.279755	-0.544201	0.638992	1.15579	0.980653	-0.748887	0.546698
gi160333605	Xrcc5	1	0.68514	20.1	17.1	0.139486	0.664708	0.467445	-1.75034	-0.119454	0.474691	0.191097	-1.18826	1.26011	-0.0709292	0.0155654	-1.69477	0.466837	1.20756	0.854123	-1.22998	0.451595
gi242397505	Zbtb10	1	0.68514	20.1	17.1	9.76e-05	-0.353207	-0.353345	-0.354896	-0.353756	-0.35334	-0.353538	2.47487	-0.352791	-0.222737	-0.374717	-0.375173	-0.374597	2.47137	-0.374494	-0.375049	-0.374601
gi71725355	Zc3h18	1	0.68514	21.6	7.8	1.05973	-0.818641	-0.669669	0.718273	1.86416	0.508236	-0.952225	-0.832018	0.181888	-0.529851	1.28956	-0.798475	1.76829	-0.510604	-0.379949	-0.936621	0.0976479
gi295444874	Zfp518b	1	0.68514	20.1	17.1	0.139486	0.664708	0.467445	-1.75034	-0.119454	0.474691	0.191097	-1.18826	1.26011	-0.0709292	0.0155654	-1.69477	0.466837	1.20756	0.854123	-1.22998	0.451595
gi254675115;gi254675119;gi254675201;gi254675244;gi254675251;gi256418964	Plec	1	0.68514	23.1	19.35	0.164868	2.21944	-0.305834	-0.605457	-0.493382	-0.43284	-0.600628	0.741222	-0.522522	-0.249469	-0.179194	-0.716119	-0.178639	-0.687373	-0.230381	2.40976	-0.168584
gi429484484;gi66793429	Acox1	1	0.68514	26.1	18.6	0.662211	1.38863	-0.967324	-1.05184	-0.994356	1.10394	0.85425	-0.0308153	-0.302485	-0.508417	0.910524	-0.576944	-0.452219	-0.508901	-0.468605	-0.541075	2.14564
gi229577163;gi6679671	Eps15	1	0.68514	26.1	13.05	0.168148	-0.533705	-0.523898	-0.518753	0.260599	-0.351896	2.38812	-0.452957	-0.267509	-0.997547	-0.125464	-0.0853921	-0.269604	-0.484729	2.33802	0.0745463	-0.449827
gi117959924;gi117959928	Gnas	1	0.68514	26.1	0	0.15114	1.42652	1.36988	-0.567563	-0.676212	-0.781308	0.739405	-0.828752	-0.681972	0.235437	0.549828	-0.619731	-0.410266	2.19448	-0.684364	-0.683625	-0.581758
gi357197145;gi7305485	Sh3gl1	1	0.68514	26.1	0	0.0400881	0.429379	0.0881253	-0.572759	-0.51594	-0.571754	-0.571882	-0.572505	2.28734	0.613568	1.13161	-0.75361	1.69913	-0.753204	-0.753253	-0.753545	-0.430694
gi145864467	1600014C10Rik	1	0.866497	26.1	22.35	0.649365	-0.697384	0.715601	-0.727751	-0.859118	-0.0367358	-0.859026	1.92428	0.540137	0.580405	2.16837	0.2693	-0.724815	-0.438583	-0.724731	-0.504032	-0.625916
gi169234938	Abcb7	1	0.866497	23.1	19.35	8.93e-05	-0.544406	2.05366	-0.544795	-0.544532	-0.544437	-0.544482	1.06803	-0.399036	-0.118278	0.285117	-0.508462	-0.507277	-0.506872	-0.507065	2.37012	-0.507286
gi299473734	Abcf2	1	0.866497	24.6	8.55	0.208663	-0.570205	-0.349095	0.244359	2.39121	-0.345609	-0.522523	-0.531891	-0.316248	-0.93031	-0.925763	1.86034	-0.272968	-0.34666	0.0999975	-0.6023	1.11766
gi171460960	Abhd14b	1	0.866497	20.1	0	0.106487	-0.077319	-0.208039	-0.407015	-0.704813	-0.0959493	-0.227914	-0.679956	2.40101	1.11471	-0.440244	-0.725897	-0.316313	-0.722946	1.99866	-0.513627	-0.394348
gi58218988	Acsl5	1	0.866497	26.1	11.55	1.31042	-1.11316	-1.05364	0.162113	1.19814	0.122555	0.934691	0.939736	-1.19043	0.398601	-1.10037	0.00400406	-1.05363	1.61816	-1.06309	0.430873	0.765452
gi31980996	Acss2	1	0.866497	20.1	15.6	1.52248	1.1812	-0.971908	-0.975136	-0.635529	0.874545	1.32943	0.0736184	-0.876216	-0.0811418	0.279074	0.583734	-1.16405	0.0580393	1.76264	0.0140579	-1.45235
gi23956162	Agpat2	1	0.866497	23.1	11.55	0.226842	-0.804155	-0.412444	-0.66893	1.18175	1.47979	-0.802233	-0.854507	0.880727	0.45087	-1.30792	0.0785105	0.137045	1.25428	1.14251	-1.44424	-0.311059
gi7106242	Aldh1a7	1	0.866497	20.1	13.35	0.931315	-0.999622	-1.11518	0.139538	-1.12434	0.931076	1.5422	0.186496	0.439838	-1.06863	-0.37484	-0.652422	1.4016	-0.0905622	0.892919	-1.17565	1.06759
gi153791220	Atad2b	1	0.866497	20.1	18.6	0.000429612	2.46931	-0.379728	-0.382024	-0.380335	-0.37972	-0.380014	-0.188579	-0.378907	2.47487	-0.353544	-0.35644	-0.352779	-0.351525	-0.352124	-0.355653	-0.352805
gi31560731	Atp6v1a	1	0.866497	26.1	23.1	0.112362	0.29265	0.00511019	-0.921868	0.217882	-0.835707	0.133745	-0.976703	2.08489	2.32132	-0.186275	-0.712939	-0.0673548	-0.575938	-0.33564	-0.732182	0.289013
gi45504359	Atp6v1e1	1	0.866497	26.1	7.05	0.000108436	-0.52864	-0.528747	1.20695	1.96603	-0.528743	-0.528896	-0.529642	-0.528318	-0.355599	-0.355579	-0.35598	2.47484	-0.355299	-0.355382	-0.355871	-0.341133
gi31981890	B2m	1	0.866497	20.1	10.05	0	-0.828549	1.44772	0.320195	-0.456165	-0.731371	1.57676	-0.623473	-0.705122	-0.67422	-0.543404	0.745749	2.05663	-0.550517	-0.789998	0.381505	-0.625745
gi134053947	Bin1	1	0.866497	26.1	13.05	0.673891	-1.09256	1.76715	-0.419138	0.533888	0.165776	0.706043	-0.432431	-1.22874	0.0947578	-0.599831	-0.985353	-0.922515	-0.262018	0.702492	-0.0865685	2.05904
gi124487331	Blvra	1	0.866497	20.1	7.05	0.330543	-0.630242	-0.162783	-0.353162	-0.249342	0.138889	-0.787329	-0.331033	2.375	-0.505434	0.939124	1.08152	-0.823726	-0.772012	-0.823851	-0.627322	1.5317
gi165972333	Brd3	1	0.866497	26.1	20.1	0.346824	-0.399773	-0.712196	1.66648	-0.712296	-0.712195	-0.534136	1.49897	-0.0948559	0.88768	-1.00343	0.794242	-1.20135	-1.20128	0.936638	-0.106587	0.894081
gi13385554	Cap2	1	0.866497	26.1	4.05	2.47e-05	-0.353477	-0.353513	2.47487	-0.353621	-0.353512	-0.353564	-0.353818	-0.353368	-0.353592	-0.353581	2.47487	-0.353526	-0.353434	-0.353478	-0.353735	-0.353528
gi85362731	Car8	1	0.866497	26.1	0	0.22182	0.909126	-0.519333	-0.833082	1.30847	-0.833033	-0.486254	-0.88294	1.33704	0.926021	0.0615274	1.72603	-0.875478	-0.674122	-0.9653	-0.801859	0.603176
gi357588502	Cars	1	0.866497	26.1	4.05	0.18336	-0.527312	0.873714	1.79207	-0.906152	-0.993218	0.565987	-0.0184665	-0.786622	-0.752393	1.57663	1.33695	-0.72945	0.342626	-0.0424836	-0.93566	-0.796217
gi22164768	Ccdc25	1	0.866497	23.1	0	0.975645	2.04451	0.776619	0.0125496	-0.721241	-0.907367	-0.124418	-0.17032	-0.91033	0.891913	-0.805456	-0.468427	-0.544776	-0.749837	0.810718	-0.879537	1.7454
gi71043975	Ccdc50	1	0.866497	26.1	4.05	4.2e-05	-0.353424	-0.353485	2.47487	-0.353669	-0.353483	-0.353572	-0.354003	-0.353238	-0.353615	-0.353598	2.47487	-0.353509	-0.353363	-0.353433	-0.353844	-0.353512
gi6671746	Cfl2	1	0.866497	20.1	4.05	0.109845	-0.444097	0.670537	2.24038	-0.603755	-0.522602	-0.599441	-0.547069	-0.193951	-1.38446	0.0780938	0.0668457	-1.38107	0.147134	0.598877	0.220346	1.65423
gi13385324	Chordc1	1	0.866497	24.6	12.825	0.658171	-0.853062	-0.766185	-0.853563	0.54746	0.892006	0.12092	-0.853446	1.76587	-0.620268	-0.616352	-0.62038	-0.0143207	1.91073	1.19761	-0.620348	-0.616677
gi27229125	Coasy	1	0.866497	26.1	13.05	0.326295	-0.661418	-0.215055	-0.281719	2.38892	0.0256743	-0.0609972	-0.672157	-0.52325	-0.551019	-0.725039	-0.735588	1.57245	-0.431675	-0.363094	-0.402206	1.63617
gi7242142	Cops7a	1	0.866497	26.1	2.55	8.85e-05	2.36736	-0.457084	0.37592	-0.45735	-0.457081	-0.45721	-0.457835	-0.456725	-0.383368	2.46783	-0.167898	-0.383298	-0.383202	-0.383248	-0.383518	-0.3833
gi19482160	Cotl1	1	0.866497	26.1	13.05	1.17747	-0.532681	-0.753587	-1.08696	0.851256	1.42884	1.05759	0.073224	-1.03768	0.675645	-0.862029	0.39523	-1.12148	-0.815866	1.36885	1.12386	-0.764218
gi33859530	Cryz	1	0.866497	20.1	18.6	0.621671	1.7243	-0.972689	-0.140057	-0.999093	-0.992829	0.944887	0.4293	0.00617938	-1.13707	0.32285	-1.15535	1.04742	-1.07288	1.1361	0.00505652	0.853881
gi20544147	Csnk1d	1	0.866497	20.1	0	5.76e-05	2.47487	-0.353475	-0.353783	-0.353557	-0.353474	-0.353514	-0.353705	-0.353365	2.47487	-0.353553	-0.35376	-0.353498	-0.353409	-0.353451	-0.353703	-0.3535
gi84042523	Ctsa	1	0.866497	20.1	17.85	0.624562	1.00095	1.15724	-1.14844	-0.860992	1.25798	-0.956402	-0.220236	-0.230101	-0.590605	-0.628343	-0.557235	1.75088	-0.432737	1.47487	-0.52869	-0.488136
gi6753558	Ctsl	1	0.866497	23.1	16.35	0.14295	0.442623	0.00755435	-0.768583	0.38558	0.00360327	0.297648	1.53453	-1.90296	-0.605569	-0.855117	-0.781635	-0.943293	0.657576	1.72492	-0.177688	0.980806
gi13385006	Cyc1	1	0.866497	26.1	24.6	0.926799	1.74339	-0.137019	0.0575974	-0.87654	-0.917818	-0.270813	-0.841983	1.24319	0.694694	-0.996825	-0.0116541	2.03059	-0.713002	-0.938734	0.0331001	-0.0981649
gi20373155	Cyp4f13	1	0.866497	23.1	16.35	0.0100617	-0.591263	-0.598211	-0.598545	0.0533969	-0.59821	0.786965	2.14396	-0.598092	-0.546349	-0.546948	-0.547105	2.29176	-0.54684	-0.0570701	0.49946	-0.546909
gi311893360	Dctn1	1	0.866497	26.1	7.05	6.94e-18	0.582064	0.785733	0.234043	0.0690004	-1.35196	1.45859	-0.414762	-1.36271	-0.888948	-0.852524	-0.363006	0.879504	-0.00010552	1.92511	0.209712	-0.909745
gi46195798	Ddost	1	0.866497	26.1	10.05	0	-0.407753	1.36945	-0.109577	1.03592	-1.46148	-0.270309	0.830719	-0.98697	-1.48965	-1.23682	-0.760185	0.873365	0.606155	1.03261	0.455491	0.519038
gi46852276	Dhx29	1	0.866497	23.1	17.1	0.547688	1.39203	-1.09572	-1.09632	0.062975	1.55188	-0.321174	-0.140944	-0.352724	0.803971	-0.896459	-0.897098	-0.877005	1.74029	0.567077	-0.73456	0.293786
gi21313424	Drap1	1	0.866497	23.1	0	0.00010694	1.84072	-0.68519	0.750449	-0.68552	-0.685186	-0.685345	-0.686121	0.836195	0.908694	-0.509521	-0.510102	-0.509367	-0.509115	-0.509236	-0.509944	2.14859
gi161016843	Dsg2	1	0.866497	26.1	0	0.152185	2.34962	-0.527519	-0.193154	0.340433	-0.561003	-0.408376	-0.682095	-0.317905	-0.917751	1.30961	0.20356	1.02533	-0.865671	-0.90268	-0.868219	1.01582
gi111154076	Dst	1	0.866497	23.1	14.1	0.000326803	-0.396826	-0.396872	-0.397379	-0.397006	2.45934	-0.0773162	-0.39725	-0.39669	-0.382848	-0.382834	-0.38312	-0.382759	2.46804	-0.170676	-0.383042	-0.382761
gi31981086	Efhd2	1	0.866497	20.1	18.6	1.30958	1.8924	0.975264	-0.892124	-0.909569	-0.0662134	0.116542	-0.239214	-0.877088	0.407848	-0.610545	-0.618348	-0.118039	2.31371	-0.226689	-0.597182	-0.550757
gi26986557	Eif2b5	1	0.866497	26.1	15.6	0.000568218	-0.665063	-0.665115	-0.665709	-0.665273	1.4537	1.61446	-0.665559	0.258554	-0.590833	-0.590818	-0.591111	-0.590741	-0.257881	1.48823	-0.591031	1.72419
gi18079341	Eif3h	1	0.866497	26.1	7.8	1.11221	0.619895	0.917581	-0.697636	0.811599	1.2633	-1.09163	-1.21066	-0.612455	-0.742653	-1.42025	0.870607	1.43604	0.976861	-0.755949	-0.0848656	-0.279792
gi124244040	Eif3j1	1	0.866497	26.1	8.55	0.672223	1.49806	1.28635	0.114575	0.47356	-0.729532	-0.906492	-0.900422	-0.836092	-1.17993	-0.0753519	0.193943	-0.324397	1.30553	1.53242	-0.306553	-1.14566
gi164663872	Epb4.1l5	1	0.866497	26.1	4.05	0.000101474	-0.35324	-0.353389	2.47487	-0.353832	-0.353384	-0.353598	-0.35464	-0.352791	-0.353665	-0.353634	2.47487	-0.353473	-0.353209	-0.353335	-0.354078	-0.353479
gi6753762	Ephx1	1	0.866497	20.1	0	0.748548	1.20318	1.14981	-0.874118	-0.96408	0.481806	0.812578	-0.842218	-0.966958	1.07964	-1.24918	-1.17847	0.66079	-1.0054	0.847971	-0.00305187	0.847702
gi7657067	Ero1l	1	0.866497	20.1	17.1	0.322545	-0.153912	-0.610004	-0.610214	-0.61006	2.15803	0.824421	-0.610161	-0.388099	0.195647	-0.670528	-0.670673	-0.67049	1.29564	1.77345	-0.670634	-0.582411
gi257096005	Exosc1	1	0.866497	23.1	10.05	0.066121	-0.548902	-0.121482	-0.337869	-0.027973	2.40525	-0.619782	-0.130729	-0.618514	0.336083	-0.947418	0.207155	0.862103	1.49832	-1.3032	0.396937	-1.04998
gi6753824	Fbln5	1	0.866497	26.1	24.6	0.433725	1.53918	0.219641	-0.640298	0.503722	-1.14675	-0.393738	1.06491	-1.14667	2.04329	0.779016	0.168491	-0.353982	-0.94315	-0.332713	-0.417713	-0.943237
gi224922832	Fubp3	1	0.866497	26.1	7.05	0.599057	-0.0845648	1.82595	0.941487	-0.849586	0.490028	-0.695775	-0.782852	-0.844683	-0.454141	-0.185766	-0.316835	-0.575948	2.43566	-0.0825877	-0.249878	-0.570499
gi6680019	Gclm	1	0.866497	20.1	10.05	0	-1.5933	1.47975	-0.362947	-0.0522278	1.20612	0.355081	-0.624573	-0.407907	-0.452341	0.138032	2.32672	-0.650161	-0.64599	-0.0487022	-0.719453	0.051891
gi13386066	Gcsh	1	0.866497	26.1	10.05	1.18951	-1.45234	0.821116	-0.101012	0.501886	1.19945	0.883643	-0.830048	-1.0227	2.23597	-0.811758	-0.473345	0.213397	-0.0452313	0.285209	-0.737895	-0.666345
gi170784829	Glt25d1	1	0.866497	21.6	15.6	0.000243319	-0.546263	-0.546315	-0.546897	-0.334591	-0.546313	0.94429	2.1222	-0.546106	-0.566585	-0.356738	-0.566911	2.32521	-0.566327	0.411337	-0.113511	-0.566479
gi6680027	Glud1	1	0.866497	23.1	2.55	0.234071	-0.335273	2.08201	-0.563866	-0.666299	-0.417051	-0.392813	-0.695874	0.989165	-0.847561	1.24619	0.14915	-0.977272	-0.677933	-1.00435	0.892722	1.21905
gi31982332	Glul	1	0.866497	20.1	12.6	0.410988	0.845955	-1.2836	-0.301047	1.22402	0.642794	0.650097	-0.327395	-1.45082	-0.764034	0.958269	-0.740573	1.82323	-0.618945	-0.649074	0.636229	-0.645107
gi229577450	Gm17296	1	0.866497	20.1	18.6	0.00082724	2.47487	-0.352432	-0.356852	-0.353602	-0.352417	-0.352983	-0.355732	-0.350852	-0.353535	-0.353504	-0.354121	-0.353341	-0.353074	2.47487	-0.353953	-0.353346
gi407263600	Gm9385	1	0.866497	20.1	15.6	0	-1.09685	0.419195	0.0259127	-1.26736	-1.04191	1.02914	1.00816	0.923718	-1.04017	-1.0872	-0.583719	1.47163	1.16066	0.258167	-0.722039	0.542677
gi194018533	Gspt1	1	0.866497	20.1	14.1	0.0414424	-0.150764	-0.60076	-0.413034	-0.356259	-0.354426	-0.236582	-0.341827	2.45365	-0.541144	-0.747914	1.04703	-0.2591	-0.338106	2.02655	-0.764355	-0.422968
gi158081796	Gstt2	1	0.866497	20.1	7.05	0.180485	-0.862387	1.12661	0.920466	0.887513	-0.862203	0.665222	-1.38926	-0.485959	-0.0335264	-1.12693	0.204946	0.257401	-0.669916	-0.658147	-0.145795	2.17197
gi82886797	H3f3c	1	0.866497	26.1	21.6	0.0861159	-0.404697	-0.115421	-0.0474517	-1.0639	-1.00487	2.0962	0.0063649	0.533778	0.150031	0.882297	0.411953	-1.30794	-0.0622713	-0.292967	-1.34055	1.55944
gi31982147	H6pd	1	0.866497	20.1	17.85	0.726282	0.33462	-0.172203	-0.358211	-0.808833	-0.748699	0.370303	-0.795398	2.17842	-0.581595	-1.21371	-0.65255	0.917626	1.72521	0.486605	-0.828322	0.146732
gi67514549	Hexa	1	0.866497	26.1	4.05	0.397459	-0.625072	2.02733	0.76782	-0.338388	-0.309124	-0.90048	-0.900643	0.278559	-0.64116	-0.641148	0.89132	-0.641088	2.01509	-0.641036	-0.641315	0.299337
gi21704140	Hibadh	1	0.866497	23.1	11.55	1.16511	-0.971853	-0.905028	0.310976	1.6162	-1.32428	0.742685	0.46712	0.0641852	0.176297	-0.830184	-0.854763	0.780846	1.2129	1.33969	-0.84694	-0.977844
gi110625719	Hint2	1	0.866497	20.1	18.6	0.940776	1.21501	1.06286	0.011129	-1.09039	-0.924859	0.936277	0.00366139	-1.21368	0.84864	-0.818747	-0.122965	-0.766764	1.21402	1.39151	-1.06332	-0.682374
gi31981842	Hmgcs1	1	0.866497	26.1	11.55	0.037552	-0.448583	-0.4486	-0.4172	0.0654673	-0.364094	-0.376218	-0.448745	2.43797	-0.710432	-0.710399	-0.592248	-0.323129	1.25589	1.85702	-0.710872	-0.0658293
gi13385656	Hoga1	1	0.866497	20.1	17.1	3.82e-17	-0.375357	-0.565295	-0.478498	-0.625659	1.95983	-0.62238	1.20241	-0.495046	0.284515	-0.874579	-0.702131	-0.481174	1.66045	1.3677	-0.713134	-0.54165
gi123173870	Hsd17b2	1	0.866497	20.1	15.6	0.749505	0.647826	-1.08241	-1.19167	0.515037	0.0475601	0.974731	1.2207	-1.13177	-1.06183	1.3455	-0.257136	0.734684	-0.912706	1.20298	0.0324901	-1.08398
gi125656150	Hsdl2	1	0.866497	26.1	17.85	0.0857582	-0.275474	-0.225053	-0.502332	-0.763897	-0.486629	2.17593	0.767809	-0.690353	0.0894858	0.157485	-1.12331	-0.987136	0.22778	0.227888	-0.644452	2.05226
gi27754071	Iah1	1	0.866497	23.1	18.6	0.573493	0.471491	-0.623183	-0.660294	-0.626467	0.115863	-0.23786	2.24197	-0.681519	0.206468	-0.675486	-0.68602	-0.705321	2.16488	-0.674258	0.586943	-0.2172
gi294832004	Ints1	1	0.866497	20.1	8.55	0.000123826	-0.438382	-0.438454	-0.0945499	2.45007	-0.438451	-0.438554	-0.439056	-0.162625	-0.154204	-0.577575	-0.287062	2.31769	-0.577193	-0.577306	-0.577975	0.433621
gi21312626	Ist1	1	0.866497	23.1	10.8	1.47751	1.14677	1.67721	-0.979163	-0.955076	-0.996951	0.061018	0.0567006	-0.0105056	-0.302031	1.01145	-0.112278	-1.26451	0.427566	-1.20503	-0.170751	1.61558
gi124249351	Itih1	1	0.866497	20.1	14.85	0.0162325	-0.34775	-0.435203	-0.393663	-0.36011	-0.394707	2.45555	-0.05936	-0.464752	-0.39937	0.4763	-0.858197	-0.375235	1.8246	1.00432	-0.837506	-0.834918
gi226531069	Itih4	1	0.866497	26.1	18.6	0.191743	-0.155302	-0.426468	-0.825254	-0.376129	0.0610413	-1.17166	1.89857	0.995196	-0.700703	1.29428	-0.889799	-0.878435	0.386924	-0.972458	0.320659	1.43954
gi19482166	Keg1	1	0.866497	23.1	2.55	0.141586	1.689	1.07287	-0.837301	0.56625	-0.738009	-0.740409	-0.935843	-0.076555	-0.127317	0.275064	-0.389065	-1.02314	0.505265	-1.05807	-0.249801	2.06706
gi14861854	Krt7	1	0.866497	20.1	0	8.24e-05	2.47487	-0.353442	-0.353882	-0.353558	-0.35344	-0.353497	-0.35377	-0.353284	2.47487	-0.353553	-0.353816	-0.353483	-0.353369	-0.353423	-0.353745	-0.353485
gi226442901	Larp1	1	0.866497	20.1	13.35	0.49062	1.96914	-1.04032	-0.288431	-0.257759	0.695146	0.40541	-1.00908	-0.474102	0.290546	0.297843	-1.04764	1.68222	0.568477	0.325708	-0.720185	-1.39697
gi350606354	Lcp1	1	0.866497	23.1	14.1	0	-0.76864	-0.762585	0.731936	-0.779689	-0.349613	1.66766	-0.804054	1.06499	0.298469	-1.00458	-1.15057	1.15177	1.09565	0.822982	-0.0424879	-1.17124
gi21450085	Lims2	1	0.866497	20.1	15.6	0.294574	-0.17059	-0.587181	-0.110424	-0.837282	-0.961391	0.373936	0.0928972	2.20003	-0.893959	-0.758257	0.475249	0.414932	0.738616	1.77125	-0.780315	-0.967515
gi285026450	Lman1	1	0.866497	20.1	18.6	1.4464	0.490644	0.895633	-0.29002	-1.251	-1.33615	1.3505	0.657126	-0.516731	-1.30993	0.461621	-0.545749	-1.42147	1.17675	1.00034	0.0334375	0.605001
gi407261592	LOC100046151	1	0.866497	20.1	7.05	0.105409	-0.755113	-0.83289	2.0096	0.540784	-0.606042	-0.088229	0.57098	-0.83909	-1.1192	1.40402	0.450582	0.351073	-1.2883	-0.951583	0.907938	0.245466
gi46249421	Ltbp1	1	0.866497	26.1	4.05	0.000107496	-0.353222	-0.353379	2.47487	-0.353849	-0.353374	-0.3536	-0.354704	-0.352745	-0.353677	-0.353643	2.47487	-0.353465	-0.353173	-0.353312	-0.354133	-0.353471
gi19526994	Memo1	1	0.866497	26.1	0	0.720252	0.858456	0.579185	0.270544	-1.17521	1.45458	-1.23242	-0.903639	0.148505	2.20276	0.0275033	-0.533611	0.452602	0.0558514	-0.752659	-0.597566	-0.854879
gi114052442	Mink1	1	0.866497	26.1	10.05	0	-0.467456	0.109429	-0.203323	-0.495706	2.41714	-0.502976	-0.329617	-0.52749	0.0831127	-0.964153	-0.893184	1.6757	0.657033	0.829699	-0.261612	-1.12659
gi9055178	Mpc1	1	0.866497	26.1	4.05	9.28e-05	-0.353267	-0.353403	2.47487	-0.353808	-0.353398	-0.353594	-0.354546	-0.352856	-0.353654	-0.353626	2.47487	-0.353481	-0.353244	-0.353357	-0.354025	-0.353486
gi31981340	Mpdu1	1	0.866497	26.1	13.05	1.02119	-0.988293	-0.353475	-0.988561	0.783977	0.675493	1.80306	-0.753011	-0.179192	-0.852152	-0.0113447	-0.852341	1.6774	-0.827093	1.20627	-0.688208	0.347462
gi20270194	Mrpl20	1	0.866497	23.1	4.05	0.000101609	-0.547709	0.813022	-0.258697	-0.547767	-0.547723	-0.547744	-0.547846	2.18446	-0.597932	1.99517	1.10442	-0.597883	-0.597815	-0.597847	-0.598039	-0.110072
gi21312302	Mrpl30	1	0.866497	26.1	10.05	0	-0.694267	-0.0331021	-0.314658	0.0549795	-0.277087	-0.423869	-0.694462	2.38247	-0.733045	-0.733039	0.972327	-0.405038	1.8736	0.486925	-0.733129	-0.728604
gi22128625	Mrpl37	1	0.866497	20.1	10.05	0	-0.805986	0.691274	-0.654257	0.251781	0.153095	2.00339	-0.805012	-0.834285	-0.654238	-0.726896	0.661091	1.46268	-0.910431	-0.471505	-0.731912	1.37121
gi70778915	Msn	1	0.866497	20.1	0	0.299872	-0.292714	1.58098	-0.484198	-0.722678	-0.716797	-0.467725	-0.524793	1.62793	0.638033	0.470393	-0.926138	-0.789458	1.29025	1.19973	-1.02538	-0.857421
gi317008620	Mup17	1	0.866497	26.1	8.55	0.602157	0.673028	1.58616	-1.41168	0.702262	-0.260303	0.301616	-1.04111	-0.549964	-1.22775	-0.0166493	-0.967308	0.928199	1.51496	0.678261	0.0580632	-0.967773
gi270483798	Nat2	1	0.866497	26.1	4.05	3.83e-05	-0.52317	2.06941	-0.500986	-0.52326	1.04771	-0.523225	-0.523383	-0.523102	-0.541173	0.743327	-0.257477	-0.539799	2.2179	-0.53881	-0.544134	-0.539838
gi56711244	Ndufs6	1	0.866497	26.1	2.55	1.0966	0.970657	1.01598	0.766435	-0.330624	-1.10827	-1.0651	0.859114	-1.1082	-0.246617	0.597112	0.2666	1.80842	-1.03071	-0.90657	0.542578	-1.03081
gi164519050	Ngp	1	0.866497	20.1	4.05	0.0970396	-0.533873	-0.474683	0.0710234	-0.321736	-0.57287	-0.572921	0.0124612	2.3926	-0.196303	-0.355576	-0.430722	-0.349206	-0.433381	-0.433422	-0.267251	2.46586
gi254588102	Nup153	1	0.866497	20.1	13.35	0.297272	-0.652882	-0.733523	-0.359951	-0.746551	0.135139	1.64741	1.44243	-0.732078	1.6133	0.357333	-0.350043	0.681151	0.750466	-0.918917	-1.06579	-1.0675
gi27369533	Nup93	1	0.866497	23.1	2.55	1.09686	0.986561	1.69489	0.761088	-0.283962	-0.789548	-0.789642	-0.790103	-0.789285	1.17525	0.41627	-0.899648	1.3222	-0.898535	-0.89867	0.681956	-0.898825
gi31980798	Nxf1	1	0.866497	26.1	11.55	1.35818	-1.14655	-0.900146	1.16331	0.133508	0.865679	-0.305066	1.24435	-1.05508	-0.519099	2.20032	-0.745064	-0.756306	0.69014	-0.152934	-0.307214	-0.409839
gi225007605	Ofd1	1	0.866497	26.1	4.05	0.000196972	1.91643	-0.531807	1.27615	-0.532398	-0.531799	-0.532085	-0.533476	-0.531008	-0.354303	-0.354096	2.47487	-0.353014	-0.351239	-0.352086	-0.357081	-0.353051
gi89363042	Palmd	1	0.866497	20.1	14.1	4.71e-06	-0.40102	-0.401202	-0.40324	-0.0594225	-0.401195	2.45725	-0.390703	-0.400473	-0.743179	1.63139	-0.667306	0.92995	-0.72004	0.979782	-0.667587	-0.743006
gi13385012	Pam16	1	0.866497	26.1	2.55	7.85e-17	1.01731	2.08765	-0.51809	-0.517467	-0.51724	-0.517348	-0.517875	-0.516939	-0.354783	2.47487	-0.351901	-0.353319	-0.351303	-0.352265	-0.357937	-0.353361
gi61098088	Papss2	1	0.866497	26.1	11.55	0.980489	-0.983879	-0.839718	0.345118	-0.581631	1.57886	1.21324	0.198272	-0.930263	-0.624195	-0.597691	0.560321	-0.786679	-0.602973	1.00248	-0.779826	1.82857
gi13385584	Pbld2	1	0.866497	23.1	16.35	0.315628	0.240804	-0.721377	-0.821576	0.165899	-0.228541	2.27709	-0.275012	-0.637284	-0.77339	-0.248378	-0.77188	-0.725982	-0.136015	1.21785	-0.439127	1.87692
gi251823978	Pcx	1	0.866497	20.1	0	0.00631562	0.120346	-0.581789	-0.308573	-0.0901237	-0.59072	-0.653546	-0.28072	2.38513	-0.404746	-1.38682	-1.4403	0.997479	1.02824	0.466532	-0.0142863	0.753895
gi28201978	Pdhx	1	0.866497	20.1	0	0.554763	0.457223	-0.0253951	-1.19981	-0.138328	-0.868185	-0.214398	-0.135606	2.1245	2.39653	-0.806772	-0.544427	-0.295209	0.0514268	-0.311507	-0.280198	-0.209843
gi226958643	Pdk2	1	0.866497	26.1	11.55	0.390882	1.60578	-0.791547	-0.842105	-0.238757	1.00894	0.852474	-0.718611	-0.87618	0.584062	-0.723735	-0.737362	-0.570163	1.43233	1.46884	-0.716804	-0.737169
gi61657895	Pex1	1	0.866497	26.1	2.55	0.57541	0.351994	2.22777	-0.715485	0.17249	-0.0488857	-0.641262	-0.513343	-0.833277	-0.925023	1.50099	-0.108235	1.2368	-1.06614	0.497562	-0.968305	-0.167652
gi47058966	Pfn4	1	0.866497	20.1	0	0.000199912	2.47487	-0.353282	-0.354351	-0.353565	-0.353279	-0.353416	-0.35408	-0.352901	2.47487	-0.353552	-0.354139	-0.353396	-0.353142	-0.353263	-0.35398	-0.353402
gi227330633	Pgm2	1	0.866497	26.1	2.55	0.877794	1.5333	1.0665	0.57885	-1.02311	-0.765914	-0.797633	-0.900833	0.308835	-0.355731	0.104651	-0.524646	0.872191	0.689553	0.45652	-2.09956	0.857023
gi33563292	Phf6	1	0.866497	26.1	20.1	1.84e-05	0.158845	-0.430033	-0.430218	-0.430082	-0.430032	-0.430056	-0.430171	2.42175	0.648445	-0.4866	-0.48706	-0.486478	-0.486279	-0.486374	-0.486935	2.27128
gi27370088	Plekha7	1	0.866497	20.1	18.6	0.000343558	-0.491254	0.70014	-0.49275	-0.49174	-0.491371	-0.491547	2.24941	-0.490885	-0.0709292	0.0155654	-1.69477	0.466837	1.20756	0.854123	-1.22998	0.451595
gi227908835	Pm20d1	1	0.866497	21.6	10.8	0.204219	-1.0104	-0.717428	-0.748628	1.39603	1.29142	-0.721594	0.819309	-0.308709	-0.895435	1.70986	-0.176319	1.13752	-0.754211	0.48877	-0.782251	-0.727935
gi27754065	Ppa1	1	0.866497	26.1	10.8	1.00038	1.35139	-0.961671	-0.885212	0.917422	0.862438	0.513455	-0.907846	-0.889974	0.0885083	-1.11842	-0.150208	-0.96081	1.62301	0.946374	0.551942	-0.980389
gi30794182	Prps1l1	1	0.866497	23.1	15.6	0.148722	-0.510999	-0.627784	-0.604538	0.679876	-0.636376	1.92275	0.722281	-0.945212	0.805183	-0.854683	-0.816492	0.710406	-0.619859	1.65975	0.236025	-1.12033
gi124486835	Prrc2c	1	0.866497	26.1	2.55	0.00101086	2.22478	0.544278	-0.588302	0.168398	-0.587138	-0.587286	-0.588008	-0.586727	0.943989	-0.489211	-0.516945	2.12933	-0.516722	-0.516749	-0.516909	-0.51678
gi158303322	Psmb8	1	0.866497	20.1	15.6	8.44e-05	-0.3625	-0.36253	-0.362867	-0.362619	2.47426	-0.362572	-0.298761	-0.362409	-0.51369	-0.513649	-0.514466	-0.167044	2.34529	-0.513248	0.39025	-0.51344
gi72535128	Pxk	1	0.866497	26.1	2.55	0.0424372	2.47012	-0.331519	-0.336598	-0.2165	-0.396346	-0.396374	-0.396509	-0.396269	-0.385897	-0.4292	-0.0202263	-0.327934	-0.429088	-0.429122	-0.429317	2.45078
gi261862329	Rai14	1	0.866497	26.1	2.55	0	-0.950926	2.20295	-0.422719	0.11963	0.162877	-1.00772	-0.0860014	-0.0180906	0.889744	1.52216	-0.71086	1.13678	-0.834603	-0.665681	-0.8414	-0.496138
gi188497701	Rbm47	1	0.866497	20.1	18.6	0.430136	2.05782	-0.116736	-0.72504	-0.819664	-0.212136	-0.16127	-0.872575	0.849604	-1.03491	-0.991603	1.51301	-0.158363	0.0886208	1.27389	0.272041	-0.96268
gi33239431	Rcc2	1	0.866497	26.1	7.8	0.168859	1.56625	1.19188	-0.26805	0.577068	-1.04518	-0.422635	-0.506853	-1.09248	-1.13987	-1.03563	0.0848153	1.71009	0.0781785	0.881487	0.321104	-0.900181
gi165377241	Rdh1	1	0.866497	26.1	18.6	0.050576	-0.485536	-0.525305	-0.68215	-0.557062	2.04478	0.946343	0.0545271	-0.795602	2.33696	-0.699529	-0.552399	-0.634882	-0.211095	-0.211381	-0.368399	0.340726
gi157277950	Rdx	1	0.866497	23.1	21.6	0.0667252	1.80724	-0.648941	-0.743305	-0.692564	-0.682481	-0.677452	0.731633	0.905869	-0.739693	-0.811824	-0.0607314	-0.750928	1.31856	-0.72635	0.0512569	1.71971
gi326368217	Reep6	1	0.866497	20.1	4.8	0.503871	-0.793577	1.14739	0.631586	-0.672447	1.67437	-0.824411	-0.728613	-0.434294	-0.558489	0.599449	-1.48496	0.273411	-1.33694	0.606448	0.742407	1.15868
gi30039680	Rod1	1	0.866497	23.1	14.1	0.668235	0.0665641	-0.986565	-0.57419	1.55305	-0.307864	1.44899	-1.02793	-0.172051	-0.944367	-0.67826	0.894741	-0.637663	1.08876	1.55306	-0.758819	-0.517452
gi46430508	Rpl23a	1	0.866497	20.1	17.85	0.341626	0.293167	2.31763	-0.386819	-0.786293	-0.334699	-0.10054	-0.775225	-0.227226	0.0163624	-0.857378	-0.283121	-0.690675	2.03935	0.793801	-0.0620128	-0.956321
gi46519156	Rps24	1	0.866497	26.1	13.05	1.27856	-0.947914	-1.13611	0.172095	1.15533	1.07502	0.901324	-1.21583	-0.00390789	0.118572	-0.300811	-0.56027	-1.509	1.86788	0.556533	-0.58183	0.408925
gi295424113	Rreb1	1	0.866497	20.1	17.1	0.000632713	-0.352764	-0.352989	-0.355519	-0.353658	-0.35298	2.47487	-0.354878	-0.352084	-0.353417	-0.353188	-0.357713	-0.351994	-0.350035	2.47487	-0.356484	-0.352035
gi226060640	Rtp3	1	0.866497	20.1	0	0.00610994	2.47462	-0.345238	-0.37789	-0.353878	-0.345131	-0.349306	-0.369614	-0.333567	2.47474	-0.353477	-0.371437	-0.348738	-0.34096	-0.344671	-0.366556	-0.348898
gi85677484	Samsn1	1	0.866497	26.1	4.05	2.33e-05	2.47268	-0.370396	-0.250101	-0.370465	-0.370395	-0.370428	-0.370593	-0.370301	-0.353954	-0.353843	2.47487	-0.353266	-0.352317	-0.35277	-0.355438	-0.353285
gi228008415	Sars2	1	0.866497	26.1	4.05	0.267404	1.54023	1.13517	0.864038	-0.843453	-0.48697	-0.67194	-0.693867	-0.84321	0.0535686	-0.464384	0.144889	-0.578438	2.37398	-0.435936	-0.515243	-0.578439
gi23956138	Sbds	1	0.866497	20.1	14.1	0.9714	-0.666548	1.58905	-0.949616	-0.801977	0.829487	0.57179	0.522309	-1.09449	-1.31458	0.839703	-0.486511	1.15646	0.498266	0.86307	-0.150377	-1.40603
gi67906177	Sec23a	1	0.866497	26.1	5.55	0.210984	0.958854	1.28697	0.015671	-0.994866	-0.985266	1.09237	-1.09103	-0.282705	-0.217587	-0.00952587	-0.788194	1.44018	1.06914	0.565744	-0.449887	-1.60987
gi161353506	Serpinh1	1	0.866497	23.1	11.55	1.22434	-0.883546	-0.918325	0.656938	0.786703	-0.43033	1.72217	-1.07454	0.140933	-0.872134	-0.00757484	0.125337	0.108519	2.28003	-0.823352	-0.347576	-0.463246
gi10048462	Slc25a20	1	0.866497	26.1	0	0	2.07287	1.02806	-0.588953	-0.364643	-0.628675	-0.500314	-0.474202	-0.544135	-1.11096	1.42252	0.364329	0.651045	-1.14055	0.292561	-1.1572	0.678257
gi148747424	Slc25a4	1	0.866497	26.1	4.05	5.84e-05	-0.353373	-0.353459	2.47487	-0.353714	-0.353456	-0.353579	-0.354179	-0.353114	-0.353617	-0.353599	2.47487	-0.353508	-0.353358	-0.35343	-0.353851	-0.353511
gi312837073	Slc38a3	1	0.866497	26.1	11.55	0.577319	-0.824857	1.41174	-0.934444	-0.00840401	1.0968	0.914906	-0.681965	-0.973777	-0.864092	-0.650472	-0.812691	-1.02374	1.79127	0.779764	0.369152	0.410805
gi283046784	Slirp	1	0.866497	20.1	18.6	0	1.41285	-0.890689	-0.853701	-0.756744	1.30996	-0.957479	0.315017	0.420785	-0.867137	0.0147325	-1.11383	-0.622844	0.783774	1.9551	0.217826	-0.367624
gi28077013	Smap1	1	0.866497	23.1	10.8	1.074	1.07593	0.809188	-1.22105	-0.0581098	-0.709675	0.0212649	-1.22087	1.30332	-0.41178	1.50366	-0.687874	-0.494907	-0.512554	-0.422582	-0.687747	1.71379
gi67846113	Snrnp70	1	0.866497	26.1	7.05	0.920419	0.703114	0.979367	-0.271733	1.36229	0.183673	-1.24974	-1.38468	-0.322302	0.390003	-0.952437	-1.19479	1.63171	0.552985	0.590522	-1.09127	0.0732772
gi71043944	Snx1	1	0.866497	26.1	18.6	0.00478381	-0.194461	-0.196882	-0.84613	-0.703101	2.36066	-0.312259	0.0822908	-0.190117	1.379	-0.646513	-1.2135	-0.746253	1.26465	0.617259	-0.80496	0.150309
gi29568084	Snx9	1	0.866497	23.1	14.1	0.679493	-0.927207	1.28964	-1.04974	-1.15761	0.495399	1.24671	0.390582	-0.287778	-1.43855	-1.23856	-0.43284	0.954543	0.175475	0.682108	-0.0438283	1.34166
gi22122547	Soat2	1	0.866497	26.1	23.1	0.000430752	2.47478	-0.356932	-0.357911	-0.357191	-0.356929	-0.357054	-0.33218	-0.356582	1.0173	1.85945	-0.673803	-0.673344	-0.673187	-0.673262	0.490195	-0.673347
gi13385134	Spcs2	1	0.866497	23.1	11.55	0.474322	-1.3366	-1.4706	0.429809	0.581273	0.949139	-0.646204	0.528653	0.964527	-0.287586	-0.594576	-0.88043	1.72325	0.939009	-0.707247	0.745977	-0.938401
gi125988403	Spcs3	1	0.866497	23.1	17.1	0.291654	-0.929726	1.00341	-0.930189	-0.778096	0.174906	-0.723727	1.69173	0.491688	-0.788676	-0.557781	-0.788957	1.05311	-0.517714	1.88509	-0.628929	0.343859
gi165377206	Ssr1	1	0.866497	23.1	17.1	0.442832	-0.681869	-0.35041	-0.500628	-0.945646	1.86299	0.811289	-0.845968	0.650242	0.893386	-0.625306	-1.02626	-0.898412	-0.113149	1.93169	0.229815	-0.391764
gi22122357	Stap2	1	0.866497	26.1	4.05	8.12e-05	-0.353303	-0.353422	2.47487	-0.353777	-0.353418	-0.353589	-0.354423	-0.352943	-0.35365	-0.353623	2.47487	-0.353484	-0.353255	-0.353364	-0.354008	-0.353489
gi31981983	Stim1	1	0.866497	26.1	4.05	1.00852	0.484538	1.44152	1.31372	0.0831631	-0.473487	-0.84492	-0.941725	-1.0628	0.0632187	1.92328	-1.31521	-0.275957	-0.123504	0.79312	-0.15851	-0.906439
gi14389431	Stip1	1	0.866497	20.1	15.6	0.0222348	0.125016	-0.491951	-0.469392	-0.45179	-0.437947	-0.496736	-0.194156	2.41696	-0.813561	-0.901134	0.299058	1.39962	1.44505	-0.768358	0.208621	-0.869288
gi359279950	Tdrd3	1	0.866497	20.1	14.1	3.92e-17	-0.35406	-0.354669	-0.36151	-0.337047	2.47481	-0.355521	-0.359776	-0.352223	-0.430549	-0.430287	-0.435465	2.42003	0.167038	-0.427748	-0.434058	-0.428967
gi13384834	Thoc7	1	0.866497	23.1	2.55	9.69e-05	-0.512304	2.24754	-0.384663	-0.512389	-0.512324	-0.512355	0.698733	-0.512239	0.034322	2.31744	-0.417913	-0.574645	-0.574555	-0.574598	0.364594	-0.574646
gi9790015	Tmed2	1	0.866497	26.1	18.6	0.218652	-0.654466	-0.592707	-0.808711	-0.44018	1.29483	-0.151727	-0.497773	1.85073	0.350057	-0.771842	-0.569601	-0.803641	1.90085	-0.758488	1.00085	-0.348178
gi7305585	Tnf	1	0.866497	26.1	18.6	0.733428	-1.07025	-0.731987	-0.0963725	-1.21562	0.988597	1.65327	0.167129	0.305237	-0.398137	0.0951312	-0.105259	-0.98894	0.0838542	-0.0187126	-0.906988	2.23905
gi254750727	Tnnt3	1	0.866497	26.1	4.05	5.41e-05	-0.353387	-0.353466	2.47487	-0.353702	-0.353463	-0.353577	-0.354132	-0.353147	-0.353631	-0.35361	2.47487	-0.353497	-0.353313	-0.353401	-0.353921	-0.353501
gi229892347	Tor1aip2	1	0.866497	26.1	10.05	0.0891503	-0.497978	-0.508794	-0.382716	2.09372	-0.703545	0.836705	0.0381007	-0.875496	-0.78694	-0.527142	0.792443	-0.857323	-0.312118	1.72632	0.893883	-0.92912
gi270309140	Tpr	1	0.866497	20.1	15.6	0.833128	1.79669	-0.852917	-1.13586	0.642202	0.325304	-1.08253	0.0613848	0.245722	-0.635607	-0.584869	-0.769122	1.26572	1.08327	1.25463	-0.735417	-0.8786
gi13385998	Trap1	1	0.866497	23.1	18.6	0.0142178	2.28526	-0.46584	-0.561441	-0.464731	-0.434762	-0.445733	-0.521123	0.608368	-0.56445	-0.507758	-0.617218	-0.475453	-0.485124	-0.462549	1.04477	2.06778
gi124486883	Ttc37	1	0.866497	26.1	7.05	1.04e-17	1.1071	-0.125253	-0.0940109	-0.497346	1.76082	0.0397635	-1.09583	-1.09524	-0.371775	-0.475681	-0.541738	0.827591	2.18581	-0.541241	-0.541647	-0.54132
gi6678467	Tuba4a	1	0.866497	23.1	14.1	0.287658	-0.577899	-0.538813	-0.34124	-0.233509	-0.254199	2.44673	-0.132003	-0.369068	-0.386647	-0.509851	-0.461247	1.82819	-0.712138	1.36214	-0.710672	-0.409773
gi6755911	Txn1	1	0.866497	26.1	0	0.0860218	1.30583	-0.594609	0.95872	-0.704773	-0.775223	-0.716263	1.3292	-0.802883	-0.513931	-0.422919	2.22072	0.16109	0.238965	-1.09177	-0.59195	-0.000196517
gi167736371	Ube4a	1	0.866497	20.1	14.1	0.0985412	-0.398307	-0.275881	-0.398687	-0.381755	-0.217523	2.46896	-0.398598	-0.398214	-0.534738	-0.534728	-0.534937	1.33893	-0.533756	1.86879	-0.53488	-0.534674
gi19527110	Ugt2b38	1	0.866497	20.1	4.05	4.09e-05	-0.639492	1.43307	0.0627044	-0.639588	-0.639515	-0.63955	-0.639719	1.70209	-0.536448	1.3551	-0.529117	-0.536389	-0.536308	-0.536347	-0.536574	1.85608
gi7305619	Usp5	1	0.866497	26.1	0	0.190402	2.34802	-0.382498	-0.407179	-0.287087	-0.331623	-0.651767	-0.651905	0.364037	-0.481733	-0.466717	1.92798	-0.114346	-0.661372	-0.696143	-0.696359	1.18869
gi170295844	Xrcc1	1	0.866497	23.1	4.05	0	-0.613637	1.34988	0.747277	-0.981044	1.11147	-0.98097	0.347735	-0.980716	0.217974	1.02919	0.18092	-0.896324	0.238834	-1.15129	-1.1517	1.53239
gi225543497	Ythdf3	1	0.866497	21.6	12.825	1.0387	-1.45508	0.176236	0.0275649	-1.38649	1.00326	1.36646	0.231276	0.0367732	-0.9276	0.352895	-0.2781	1.97427	-0.840849	0.735292	-0.13633	-0.879581
gi6756039	Ywhaq	1	0.866497	23.1	15.6	0.000563393	-0.388892	-0.470404	-0.850048	-0.131412	-0.42925	1.31068	-0.847993	1.80732	-0.710249	-0.670046	-0.456647	0.649256	-0.189292	2.21256	-0.678745	-0.156833
gi188219644;gi83816907	Dnajb6	1	0.866497	20.1	10.05	0.976948	-0.370698	-0.766661	-0.800396	1.01092	0.873385	1.61946	-0.765846	-0.80016	-0.0524274	0.103098	2.40355	-0.528054	-0.452141	-0.52801	-0.468752	-0.477263
gi226874812;gi226874814	Mlx	1	0.866497	24.6	2.55	0.851961	0.921281	1.78114	0.300009	-0.462736	0.068752	-0.733723	-0.504749	-1.36997	0.823315	1.12872	-1.11009	1.1214	-1.06088	-0.00372766	0.267904	-1.16664
gi19923070;gi226342960	Tecr	1	0.866497	26.1	24.6	0	-0.394701	-0.054781	-0.177571	-0.806517	2.32287	-0.782645	0.216158	-0.322817	0.511624	2.02978	0.654716	-0.641047	-0.839117	-0.640767	-0.744899	-0.330285
gi229608944;gi229608946	Tor1aip1	1	0.866497	23.1	2.55	0.59349	0.01277	2.13969	-0.821429	-0.179873	0.452934	-0.900552	-0.826552	0.123012	0.173803	0.410362	-0.387607	-0.222614	-0.792975	-0.79477	2.22798	-0.614183
gi7949045	H2afz	1	0.975856	20.1	0	5.82e-05	2.47487	-0.353474	-0.353786	-0.353557	-0.353473	-0.353513	-0.353707	-0.353363	2.47487	-0.353553	-0.353781	-0.353492	-0.353393	-0.35344	-0.353719	-0.353494
gi358679344	sep6	1	1	23.3857	14.9643	0.00278021	0.664708	0.467445	-1.75034	-0.119454	0.474691	0.191097	-1.18826	1.26011	-0.367212	-0.362269	-0.460001	-0.336483	-0.294157	-0.314353	2.47183	-0.337354
gi329299065	sep7	1	1	23.3857	15.9929	0.24634	1.21272	-1.24964	-1.41353	1.33589	0.243224	-0.219063	0.237285	-0.146888	-0.176764	0.226306	-0.486101	0.971922	-1.23264	0.428928	-1.27955	1.5479
gi356640210	sep8	1	1	23.3857	13.0286	0.00349618	-0.59531	-0.140827	-0.657834	-0.662315	-0.319645	-0.713392	1.11378	1.97554	0.690408	-0.926812	-0.114218	0.574017	0.415101	1.60683	-1.27571	-0.969623
gi164698481	sep9	1	1	23.3857	9.10714	0.0998447	-0.883852	-0.678856	0.609537	-0.551966	1.88884	-0.614953	-0.629067	0.860314	0.0700668	1.10428	-0.94769	1.56118	0.658914	-0.820654	-0.885527	-0.740574
gi67906175	sep10	1	1	23.3857	14.0071	0.556649	1.66326	-0.942167	0.0441587	-0.971019	-0.634812	0.993759	0.630092	-0.783269	2.33397	-0.344669	-0.51093	-0.122864	-0.872323	-0.280453	-0.487043	0.284315
gi57634518	sep11	1	1	23.3857	16.0643	0	-0.357411	-0.852948	0.365412	-0.33494	-0.853109	1.66598	-0.895472	1.26249	0.094992	-0.0457621	-1.02356	0.499302	0.506852	0.452565	-1.84108	1.35669
gi13384692	0610009D07Rik	1	1	23.3857	14.4143	0	-1.29457	0.588413	-1.3151	0.543128	0.152295	0.486789	-0.662424	1.50147	-0.800844	0.602274	-0.803001	0.546141	-0.830554	1.92596	0.153769	-0.793748
gi58037115	0610011F06Rik	1	1	23.3857	10.7071	0.388203	0.854452	0.698993	-0.217819	-1.64352	0.0302004	0.0667682	-1.12033	1.33125	-0.795064	1.51587	-0.674636	-0.642167	-0.710939	0.870985	-0.742083	1.17804
gi21539639	0610037L13Rik	1	1	23.3857	14.4857	0.292749	-0.0942502	-0.321635	-1.17002	-0.0183769	-1.25199	0.649578	0.363679	1.84301	-0.636402	-0.399522	0.877531	0.521588	-0.886877	-0.886908	-0.483239	1.89383
gi9790217	1110004F10Rik	1	1	23.3857	14.0786	0.0413281	0.664708	0.467445	-1.75034	-0.119454	0.474691	0.191097	-1.18826	1.26011	-0.539695	-0.539688	-0.53982	-0.539653	-0.539596	-0.539623	1.54863	1.68945
gi268370114	1110057K04Rik	1	1	23.3857	10.85	4.35e-05	-0.423168	2.43163	-0.423646	-0.423323	-0.423206	-0.423262	-0.423535	0.108507	-0.479257	0.575364	-0.479438	-0.479197	-0.479114	-0.479153	-0.479386	2.30018
gi229577372	1110058L19Rik	1	1	23.3857	9.65714	5.46e-05	-0.353154	2.47487	-0.354472	-0.353582	-0.353258	-0.353413	-0.354165	-0.35283	-0.0709292	0.0155654	-1.69477	0.466837	1.20756	0.854123	-1.22998	0.451595
gi255003740	1200014J11Rik	1	1	23.3857	8.84286	0.000286573	-0.582962	-0.583149	1.27753	-0.257373	-0.583142	-0.58341	-0.584715	1.89723	0.772967	-0.727159	-0.645775	1.43174	-0.726747	-0.726869	-0.727591	1.34944
gi21313642	1300017J02Rik	1	1	23.3857	11.5929	0	-0.892342	0.30655	-0.372622	-0.9219	0.421283	0.384624	1.98951	-0.915107	1.55165	0.646142	-0.793272	0.865736	-0.779138	-0.813605	-1.14423	0.466718
gi270265825	1700008F21Rik	1	1	23.3857	11.2357	0	-0.386265	2.46618	-0.386977	-0.386496	-0.147133	-0.386405	-0.386811	-0.386089	-0.387887	-0.135435	-0.392781	-0.386266	2.46516	-0.385098	-0.39138	-0.386312
gi21313178	1700012A03Rik	1	1	23.3857	14.9643	0.00278021	0.664708	0.467445	-1.75034	-0.119454	0.474691	0.191097	-1.18826	1.26011	-0.354539	-0.354193	-0.361045	-0.352385	-0.349417	-0.350833	2.47486	-0.352446
gi307548826	1700015G11Rik	1	1	23.3857	9.65714	0.000331024	-0.351132	2.47486	-0.35912	-0.353726	-0.351761	-0.352699	-0.357261	-0.349163	-0.0709292	0.0155654	-1.69477	0.466837	1.20756	0.854123	-1.22998	0.451595
gi270483710	1700028K03Rik	1	1	23.3857	14.8214	0	-0.353479	-0.353499	-0.353725	-0.353559	2.47487	-0.353527	-0.353668	-0.353418	-0.353544	-0.353536	-0.353697	-0.353493	2.47487	-0.353456	-0.353653	-0.353494
gi21312554	2010107E04Rik	1	1	23.3857	8.91429	0.184886	0.541545	-0.738442	1.62432	-0.712251	-0.0764528	-0.90486	-0.905122	1.17127	-0.340501	2.00556	-0.461756	-0.586507	1.13307	-0.586439	-0.586802	-0.576623
gi254675126	2010300C02Rik	1	1	23.3857	13.9357	6.45e-05	2.47487	-0.353379	-0.354066	-0.353561	-0.353377	-0.353465	-0.353892	-0.353134	2.4745	-0.353406	-0.383142	-0.34556	-0.332681	-0.338826	-0.375061	-0.345825
gi158937262	2200002D01Rik	1	1	23.3857	14.8214	0.00952907	-0.529211	-0.466949	-0.530073	-0.529491	0.948427	-0.489108	-0.529872	2.12628	-0.659729	-0.611152	-0.659903	1.98704	-0.659592	0.895367	-0.659853	0.367819
gi71043961	2210010C04Rik	1	1	23.3857	10.8286	0.0640649	-0.734525	-0.55057	-0.405155	0.634256	-0.725037	2.02572	-0.804899	0.560211	-0.547684	-0.254752	-0.326344	0.205938	-0.498641	2.39858	-0.547793	-0.429309
gi254675232	2210016F16Rik	1	1	23.3857	10.0857	0.00154721	-0.349552	-0.351451	2.47482	-0.357104	-0.351382	-0.354113	-0.367397	-0.343817	-0.353556	-0.353525	-0.354137	-0.353363	-0.353098	-0.353225	-0.35397	2.47487
gi39930441	2210016L21Rik	1	1	23.3857	14.2714	0	0.664708	0.467445	-1.75034	-0.119454	0.474691	0.191097	-1.18826	1.26011	-0.353549	-0.353541	-0.353693	-0.353501	-0.353436	2.47487	-0.353652	-0.353503
gi295424171	2310044G17Rik	1	1	23.3857	14.9643	0.00278021	0.664708	0.467445	-1.75034	-0.119454	0.474691	0.191097	-1.18826	1.26011	-0.353612	-0.353592	-0.354001	-0.353484	-0.353306	-0.353391	2.47487	-0.353487
gi21311825	2310057M21Rik	1	1	23.3857	14.5571	0.0737107	0.664708	0.467445	-1.75034	-0.119454	0.474691	0.191097	-1.18826	1.26011	-0.353563	-0.353424	-0.356175	-0.352698	-0.351507	-0.352076	-0.355427	2.47487
gi23346595	2410015M20Rik	1	1	23.3857	5.95	0.000117029	-0.357141	-0.330322	-0.358028	2.47476	-0.357211	-0.357315	-0.357822	-0.356923	-0.353557	-0.353507	-0.3545	-0.353245	-0.352814	-0.35302	-0.35423	2.47487
gi27229022	2610002M06Rik	1	1	23.3857	12.4071	0.192736	-0.44649	-0.338848	-0.901174	1.07811	1.5054	-0.899067	0.905698	-0.903632	0.757563	-0.703806	-0.647889	-0.70159	1.44069	1.35076	-0.744386	-0.751343
gi226958577	2610301G19Rik	1	1	23.3857	9.99286	0	0.664708	0.467445	-1.75034	-0.119454	0.474691	0.191097	-1.18826	1.26011	-0.532035	-0.531964	1.91954	-0.531596	1.27192	-0.53128	-0.532981	-0.531608
gi198278498	2700029M09Rik	1	1	23.3857	10.6857	0	-0.353381	-0.353434	-0.354023	2.47487	-0.353432	-0.353507	-0.353874	-0.353223	-0.353554	-0.35354	-0.353818	2.47487	-0.353347	-0.353404	-0.353742	-0.353469
gi13386026	2700060E02Rik	1	1	23.3857	9.60714	0.0155148	-1.14934	0.176222	-0.374253	0.363765	-1.11225	0.112861	-0.0476383	2.03063	0.780206	1.21955	-0.772058	-0.460138	1.51507	-0.856749	-0.871258	-0.554629
gi313151233	2810007J24Rik	1	1	23.3857	13.0286	0.0417257	-0.823025	1.43932	-0.707303	-0.67082	-0.547844	1.49463	-0.704675	0.519725	-1.11085	0.730769	-1.16453	0.799121	0.834473	0.93687	0.241066	-1.26691
gi254692930	2810403A07Rik	1	1	23.3857	7.74286	0.00012574	-0.513598	2.11849	0.963686	-0.513769	-0.513639	-0.513701	-0.514003	-0.513467	-0.353781	2.47486	-0.359215	-0.351982	-0.349503	-0.350686	-0.35766	-0.352033
gi222418601	2810459M11Rik	1	1	23.3857	8.36429	0.0326392	2.46003	-0.400585	-0.210971	-0.386087	-0.43608	-0.436105	-0.154186	-0.436011	1.06245	-0.485201	-0.0255524	1.80508	-0.876134	-0.876162	0.271717	-0.876195
gi281371374	4921524L21Rik	1	1	23.3857	13.5786	0	-0.353385	-0.35343	-0.353941	-0.353565	2.47487	-0.353494	-0.353812	-0.353247	-0.0709292	0.0155654	-1.69477	0.466837	1.20756	0.854123	-1.22998	0.451595
gi247494016	4930422G04Rik	1	1	23.3857	7.93571	0.000498046	-0.350003	-0.351689	2.47483	-0.356705	-0.351627	-0.354051	-0.365838	-0.344915	-0.355752	-0.355143	2.47484	-0.351967	-0.346754	-0.349241	-0.36391	-0.352074
gi21313086	4930447C04Rik	1	1	23.3857	13.9357	6.93e-05	2.47487	-0.353366	-0.354104	-0.353562	-0.353364	-0.353458	-0.353917	-0.353103	2.47486	-0.353534	-0.358941	-0.352108	-0.349766	-0.350884	-0.357472	-0.352156
gi166851844	4930506M07Rik	1	1	23.3857	11.3071	0	-0.352935	-0.353101	-0.354974	-0.353597	2.47487	-0.353335	-0.3545	-0.352432	-0.528084	-0.528057	-0.528602	1.1937	1.9752	-0.52779	-0.528454	-0.527918
gi13386140	4930547C10Rik	1	1	23.3857	12.7643	0.0010347	2.47485	-0.3512	-0.36047	-0.353653	-0.351169	-0.352355	-0.358121	-0.347886	2.47487	-0.353547	-0.355565	-0.353014	-0.35214	-0.352557	-0.355016	-0.353032
gi254910967	4930563E22Rik	1	1	23.3857	11.5929	8.94e-05	-0.353338	2.47487	-0.35405	-0.353569	-0.353394	-0.353477	-0.353884	-0.353162	-0.353567	2.47487	-0.353893	-0.353459	-0.353311	-0.353382	-0.353799	-0.353462
gi313747468	4931406C07Rik	1	1	23.3857	9.46429	0	-0.946227	1.67385	0.176126	-0.706627	-0.678505	1.25957	0.0707445	-0.848923	-0.844152	0.415733	-0.852856	1.38501	-0.741596	-0.758587	-0.128971	1.52542
gi29244424	4932418E24Rik	1	1	23.3857	13.1	0	-0.352857	-0.353044	-0.355153	-0.353602	2.47487	-0.353307	-0.354619	-0.35229	-0.352529	-0.351668	-0.36869	-0.347177	2.47478	-0.343322	-0.364065	-0.347329
gi149271778	4932442L08Rik	1	1	23.3857	13.5786	0	-0.353409	-0.353448	-0.353886	-0.353564	2.47487	-0.353502	-0.353775	-0.353291	-0.0709292	0.0155654	-1.69477	0.466837	1.20756	0.854123	-1.22998	0.451595
gi270047485	9030624J02Rik	1	1	23.3857	7.93571	6.3e-05	-0.353105	-0.353318	2.47487	-0.353953	-0.353311	-0.353617	-0.355107	-0.352462	-0.353814	-0.353742	2.47487	-0.353366	-0.352749	-0.353043	-0.35478	-0.353379
gi39841033	9230110C19Rik	1	1	23.3857	7.52857	8.09e-06	-0.353421	-0.353484	2.47487	-0.353672	-0.353481	-0.353572	-0.354014	-0.35323	-0.0709292	0.0155654	-1.69477	0.466837	1.20756	0.854123	-1.22998	0.451595
gi145587094	9430016H08Rik	1	1	23.3857	10.7571	0.362047	1.15289	-1.00733	0.339073	0.374082	1.54923	-0.660857	-0.735313	-1.01177	1.23593	-0.847189	-0.753445	1.36263	-0.460805	-0.618899	0.971375	-0.889593
gi242397485	9430038I01Rik	1	1	23.3857	15.0357	0.000266948	-0.350513	-0.351222	-0.359201	-0.353334	-0.351196	-0.352217	-0.357179	2.47486	-0.353556	-0.35352	-0.35423	-0.353333	-0.353025	-0.353172	-0.354037	2.47487
gi126090572	A230046K03Rik	1	1	23.3857	11.4714	0.0070171	-0.61043	-0.651981	1.59866	0.0816855	-0.651978	-0.652077	1.53783	-0.651706	0.538599	-0.688584	-0.536442	-0.524717	-0.688175	-0.688297	2.1237	0.463913
gi28316794	A230050P20Rik	1	1	23.3857	11.2357	0	-0.353058	-0.353174	-0.354474	-0.353518	-0.35317	-0.353336	-0.354144	2.47487	-0.353554	-0.353543	-0.353756	2.47487	-0.353395	-0.353439	-0.353698	-0.353489
gi247300872	A430005L14Rik	1	1	23.3857	9.25	0.300386	-0.888279	-0.888296	0.226731	0.980899	-0.888295	0.97429	-0.888435	1.37138	-0.39182	-0.391812	-0.160051	-0.347903	-0.391696	-0.39173	-0.391933	2.46695
gi256355211	A630001G21Rik	1	1	23.3857	14.2714	0.0115566	2.47062	-0.318716	-0.453696	-0.354436	-0.318275	-0.335535	-0.419487	-0.270472	-0.0709292	0.0155654	-1.69477	0.466837	1.20756	0.854123	-1.22998	0.451595
gi298566282	A730017C20Rik	1	1	23.3857	6.97857	0.000264172	-0.523138	1.11636	-0.525467	2.02665	-0.523321	-0.523595	-0.524925	-0.522564	-0.390841	-0.118543	-0.391574	2.46361	-0.390263	-0.390423	-0.391364	-0.390605
gi365192534	A930009A15Rik	1	1	23.3857	14.2714	0	0.664708	0.467445	-1.75034	-0.119454	0.474691	0.191097	-1.18826	1.26011	-0.353548	-0.353538	-0.353727	-0.353488	-0.353406	2.47487	-0.353676	-0.35349
gi21313520	Aacs	1	1	23.3857	7.74286	0.628192	-1.1541	1.76944	0.377284	0.931858	-0.737915	-0.0862934	-0.979771	-0.120509	-0.727361	-0.526246	-0.411645	-0.433776	0.0579402	-0.496502	2.35665	0.180942
gi110625673	Aagab	1	1	23.3857	14.2714	0	0.664708	0.467445	-1.75034	-0.119454	0.474691	0.191097	-1.18826	1.26011	-0.353531	-0.353493	-0.35424	-0.353296	-0.352973	2.47487	-0.354037	-0.353303
gi73695877	Aak1	1	1	23.3857	10.7071	7.33e-06	-0.447203	-0.447394	-0.44954	2.38955	-0.447387	-0.447661	0.296258	-0.446627	1.84358	-0.441705	-0.487097	1.36072	-0.612325	-0.612469	-0.438071	-0.612634
gi21450213	Aarsd1	1	1	23.3857	10.4214	0.548468	-0.930162	-0.72179	0.532214	-0.293946	1.358	1.51459	-0.874035	-0.584873	-0.599955	1.26929	-0.419456	-0.528391	-0.549003	-0.48915	1.91658	-0.599908
gi31980703	Aass	1	1	23.3857	13.05	0	0.987914	-1.24745	-0.259473	0.257824	1.17756	0.971328	-1.27721	-0.610498	0.393056	0.625964	0.153753	-1.51307	-1.45543	0.897722	-0.188687	1.08669
gi37202121	Abat	1	1	23.3857	13.1	0.232359	1.56388	-0.95032	0.0628867	-0.0688218	1.17778	0.295925	-1.01066	-1.07066	-1.51921	0.0865372	-1.57506	0.808182	0.956408	0.454411	0.151187	0.637547
gi157057142	Abca14	1	1	23.3857	9.65714	6.32e-05	-0.353092	2.47487	-0.354616	-0.353587	-0.353212	-0.353391	-0.354261	-0.352716	-0.0709292	0.0155654	-1.69477	0.466837	1.20756	0.854123	-1.22998	0.451595
gi262118230	Abca6	1	1	23.3857	14.2	0.568262	-0.839863	-0.217748	-1.37643	0.543652	0.582041	1.73045	0.352333	-0.774427	0.525811	-0.702765	-0.938396	1.95567	-0.91532	0.695979	-0.241834	-0.37914
gi120432047	Abcb11	1	1	23.3857	7.12143	0.10661	-0.684594	1.90449	0.105375	-0.686289	-0.0547908	-0.883344	1.04236	-0.743204	-0.580526	-0.681245	0.655101	1.90022	-0.594263	-0.835258	0.809224	-0.673249
gi27753995	Abcb8	1	1	23.3857	13.3857	0.0160881	2.47004	-0.316381	-0.460243	-0.354451	-0.315911	-0.334307	-0.423783	-0.264962	2.47484	-0.353521	-0.362256	-0.351216	-0.347434	-0.349239	-0.359882	-0.351294
gi116063566	Abcc2	1	1	23.3857	12.9786	0	-0.693615	2.32718	-0.319463	-0.380523	-0.27757	-0.681882	0.409133	-0.383257	0.0331512	-0.411083	-0.238427	-0.533531	-0.555329	-0.0536467	2.401	-0.642135
gi145275191	Abcc6	1	1	23.3857	7.93571	0	-0.453448	0.118204	-0.454048	2.42515	-0.453495	-0.275159	-0.453908	-0.4533	-0.530202	1.23481	-0.530588	1.94642	-0.529899	-0.529983	-0.530477	-0.530078
gi60218877	Abcd3	1	1	23.3857	14.0071	0.387336	1.53412	-1.02417	-1.05122	0.86341	-1.08178	-0.101576	0.117894	0.743327	0.498865	-0.38076	-0.692909	-0.637271	-0.87205	1.91531	-0.714589	0.883408
gi114205431	Abce1	1	1	23.3857	11.95	0.0358965	0.876424	-0.844096	0.233354	-0.959398	1.58623	-0.777671	-0.899142	0.784295	-0.622051	-0.458826	0.678977	-0.813302	-0.242794	-0.270064	-0.487836	2.2159
gi39930335	Abcf1	1	1	23.3857	10.1571	0	-0.397807	0.257092	0.0432164	0.116575	-1.17736	2.12766	-0.0503802	-0.918995	1.55751	0.978919	0.57195	-1.2234	-0.944428	-0.943423	-0.0694479	0.0723183
gi299473805	Abhd11	1	1	23.3857	10.7571	0.0635755	0.304658	1.02072	-1.40863	0.237685	0.56915	1.02012	-0.186366	-1.55733	1.207	-1.06478	0.741726	-0.785139	1.18188	-0.556003	-1.16054	0.435865
gi30519896	Abhd16a	1	1	23.3857	16.0643	0.00871532	-0.336464	-0.343211	-0.419073	-0.363287	-0.342963	-0.352664	2.47376	-0.316097	-0.0709292	0.0155654	-1.69477	0.466837	1.20756	0.854123	-1.22998	0.451595
gi31560264	Abhd6	1	1	23.3857	10.1357	0.102641	-0.46005	1.97045	-0.721419	0.585722	-0.672979	0.740811	-0.721372	-0.721164	-0.618146	0.717269	-0.940709	0.330711	1.69095	0.697696	-0.940678	-0.937094
gi116089351	Abi1	1	1	23.3857	10.5643	0	0.741811	0.00185799	-1.26609	1.60107	-1.26154	0.654197	0.040732	-0.512037	-0.140481	1.34238	-0.206917	1.13974	-0.833746	-1.11864	-1.05898	0.876649
gi21313408	Abi3	1	1	23.3857	11.5214	0	-0.352832	-0.353175	2.47487	-0.354196	-0.353162	-0.353656	-0.356056	-0.351795	-0.711113	-0.711107	0.957197	-0.711076	-0.711026	1.59933	0.998872	-0.711077
gi256773279	Ablim3	1	1	23.3857	11.5929	0.000139811	-0.353216	2.47487	-0.354329	-0.353578	-0.353304	-0.353434	-0.35407	-0.352942	-0.353576	2.47487	-0.354101	-0.353402	-0.353162	-0.353276	-0.353951	-0.353407
gi38683820	Abr	1	1	23.3857	14.2714	0.000679987	2.47486	-0.351537	-0.359479	-0.353639	-0.351511	-0.352527	-0.357467	-0.348699	-0.0709292	0.0155654	-1.69477	0.466837	1.20756	0.854123	-1.22998	0.451595
gi153791468	Abracl	1	1	23.3857	9.65714	0.0375201	1.77967	-0.770102	-0.639905	1.0163	-0.565761	0.639398	-0.770226	-0.689368	-0.528195	-0.52819	-0.5283	1.97454	-0.528113	-0.528136	-0.52827	1.19467
gi18700004	Acaa1a	1	1	23.3857	12.5	0	2.24035	-1.06617	0.215742	-0.262507	-0.136782	0.155455	-0.45251	-0.693576	0.528129	1.03231	-1.40809	-0.0499276	-1.39996	0.533675	-0.37097	1.13485
gi22122797	Acaa1b	1	1	23.3857	11.1643	0	-0.620936	0.415003	-0.64513	1.92628	-0.731205	-0.704053	0.961146	-0.601103	-0.842222	0.0840725	-0.782499	1.55712	1.53621	-0.582387	-0.681112	-0.289186
gi29126205	Acaa2	1	1	23.3857	14.8214	0.255239	1.22688	-1.88937	-0.659326	0.488692	0.744354	0.620596	0.0263975	-0.558225	-1.40226	0.529386	-0.239429	-1.52591	0.820611	1.03283	-0.00737118	0.792146
gi125656173	Acaca	1	1	23.3857	8.96429	0.0655647	1.43912	0.867705	-0.795484	1.26288	-0.70935	-0.615235	-0.814103	-0.635533	-0.99544	0.201164	-1.00859	1.74903	1.09054	-0.619217	0.132137	-0.549624
gi74271799	Acad11	1	1	23.3857	10.2071	0	-0.998993	1.6626	-1.08263	0.874074	-1.05318	0.399869	0.179601	0.0186517	-0.780775	1.52043	-0.137396	-0.779944	0.660313	1.22563	-1.01884	-0.689412
gi100817933	Acad9	1	1	23.3857	8.84286	0.08503	-0.0509865	-0.483244	-0.402955	-0.183159	2.13745	-1.10384	-0.57994	0.666679	-0.182127	2.10664	-0.503706	0.846736	-0.673247	-0.912168	-0.482924	-0.199205
gi6680618	Acadm	1	1	23.3857	10.7071	0.0926758	-0.0558138	0.0138558	-0.341547	-0.794305	-0.1266	-0.23774	-0.808079	2.35023	2.42208	-0.232091	-0.57847	-0.174856	-0.581456	-0.142606	-0.582272	-0.13033
gi31982522	Acads	1	1	23.3857	15.0357	0.0767061	0.0712079	-0.910184	-0.504973	-0.186578	-0.142666	-0.13044	-0.549523	2.35316	2.3446	-0.258092	-0.697696	0.134193	-0.667623	-0.0862772	-0.686642	-0.0824651
gi17647119	Acadsb	1	1	23.3857	10.8286	0.253348	1.46363	1.18899	-0.82023	-0.914231	-0.721044	0.828499	-0.831588	-0.194024	0.0286958	-1.01988	-0.177769	1.04598	0.997338	-0.980188	-1.14548	1.2513
gi148747461	Acat2	1	1	23.3857	15.6571	0.217065	0.639032	1.35797	-1.04141	-1.13691	1.09632	0.283655	-0.169391	-1.02926	-0.00166061	-0.462719	-0.485832	-0.489482	-0.524643	2.40577	-0.494421	0.052983
gi110625948	Acat3	1	1	23.3857	9.05714	0.149501	-0.348362	-0.207925	1.11132	-0.736294	-0.732209	-0.328806	-0.728376	1.97066	-0.798172	1.73095	0.894574	-0.684829	-0.655742	-0.735385	0.864505	-0.615898
gi229608928	Acbd3	1	1	23.3857	13.1	5.54e-05	-0.464531	0.441641	-0.465329	-0.46479	-0.464594	2.34708	-0.465144	-0.464334	-0.415757	0.0533467	-0.416138	-0.415631	-0.415457	2.4413	-0.416029	-0.415635
gi156255161	Acbd5	1	1	23.3857	16.0643	0.375316	-0.242141	0.512469	-1.93718	-0.669143	0.449831	0.347953	1.4662	0.0720089	-0.103779	1.75249	0.164712	-1.2325	0.220515	0.412968	0.234002	-1.44841
gi29293809	Acly	1	1	23.3857	7.93571	0.121747	1.13228	0.847931	-1.10847	0.65138	0.655421	-1.17681	-1.21841	0.216693	-0.799904	-0.26626	-0.29778	-0.182384	2.33601	-0.262682	-0.764753	0.237753
gi74315894	Acmsd	1	1	23.3857	14.5571	0.0737107	0.664708	0.467445	-1.75034	-0.119454	0.474691	0.191097	-1.18826	1.26011	-0.353554	-0.353547	-0.353686	-0.35351	-0.35345	-0.353479	-0.353648	2.47487
gi110347487	Aco1	1	1	23.3857	7.12143	0.535982	-1.01857	1.36962	0.359855	1.40686	-0.766609	-0.765857	-0.854969	0.269672	0.433461	-1.01803	-0.0574651	1.08386	-1.02304	1.31302	0.517064	-1.24887
gi18079339	Aco2	1	1	23.3857	13.3857	0	-0.626502	-0.171863	-0.203706	-0.32316	-0.104765	-0.28963	-0.698809	2.41844	2.3945	-0.592147	-0.348567	-0.635846	0.0147019	-0.0388983	-0.205536	-0.588202
gi6753550	Acot1	1	1	23.3857	7.19286	0.38154	-0.939532	1.83029	0.572586	-0.432151	-0.939619	-0.93975	0.172106	0.676066	-0.49246	-0.343709	0.262969	2.39309	-0.492251	-0.492309	-0.487497	-0.347834
gi18482377	Acot12	1	1	23.3857	10.7071	0	1.79618	-0.599694	-0.679493	0.420494	1.14019	-0.778549	-0.536533	-0.762592	1.35649	-0.677412	-0.158207	0.36678	-1.05062	-1.27248	1.34551	0.0899416
gi13385260	Acot13	1	1	23.3857	6.64286	0.780791	1.2651	1.25639	0.413674	0.4387	-0.971823	-0.17857	-1.04408	-1.1794	-0.912875	0.694434	-0.902699	-0.85667	0.901613	-0.823065	0.30089	1.59837
gi238624114	Acot2	1	1	23.3857	9.32143	3.12e-05	-0.362827	-0.362863	-0.296747	-0.362972	2.47421	-0.362915	-0.363169	-0.362717	-0.353512	-0.353477	-0.354173	-0.353293	2.47487	-0.353135	-0.353984	-0.353299
gi269308227	Acot4	1	1	23.3857	11.9286	0.000150771	-0.350519	-0.351383	-0.361096	-0.353954	-0.351351	2.47485	-0.358635	-0.347911	-0.393363	-0.393325	-0.1024	-0.393126	-0.3928	2.46202	-0.393873	-0.393133
gi225690614	Acot7	1	1	23.3857	10.8286	0.173136	0.758784	0.991135	-0.0283913	-1.6381	-1.43881	0.427707	0.656616	0.271058	-0.94247	1.34025	0.408749	1.38588	-0.832779	-0.757485	0.323095	-0.925236
gi239787090	Acox2	1	1	23.3857	16.0643	0.219409	1.46254	-1.21417	-1.33319	0.532794	0.885463	0.393248	-0.115576	-0.611115	0.0582561	-1.00055	-0.03636	1.10251	-0.925334	-0.944033	0.00448143	1.74103
gi159032062	Acp1	1	1	23.3857	10.4929	0	-0.369107	-0.369154	-0.369686	2.47296	-0.369152	-0.36922	-0.369551	-0.257095	-0.524558	-0.524542	-0.524866	1.1289	-0.524316	-0.524383	-0.524778	2.01854
gi156151435	Acp5	1	1	23.3857	14.2	0	-0.0509981	-0.0799994	-0.522437	0.161586	-0.82575	-0.227034	2.31595	-0.771316	-0.575042	-0.668706	0.470388	-0.601841	2.27457	-0.492692	-0.467518	0.060843
gi66773165	Acp6	1	1	23.3857	15.0357	0.100983	-0.518541	0.108939	-0.574311	-0.532219	-0.606951	2.38796	-0.145721	-0.119153	0.0570291	-0.909792	-1.08957	0.91598	1.66056	-1.03441	-0.142913	0.543115
gi113199775	Acsf3	1	1	23.3857	13.3857	0.466492	1.99185	0.537083	-0.52414	-1.10637	0.23749	-1.06376	0.129318	-0.201477	-1.0052	-0.912331	0.311994	-0.768363	-0.0431259	2.01761	-0.198503	0.597922
gi31560705	Acsl1	1	1	23.3857	12.9071	0.0291407	0.373517	1.37629	-1.48002	0.747414	0.203994	-1.32334	0.508875	-0.40672	-1.04185	-0.720769	0.266128	-0.831777	-0.858011	1.64447	0.811673	0.730134
gi75992927	Acsl4	1	1	23.3857	7.88571	0.335058	0.179358	1.80078	-0.776799	-0.247075	1.21352	-0.714586	-0.823811	-0.631384	1.43752	-0.673316	0.784577	-0.962816	0.173362	1.03389	-1.23632	-0.556896
gi16905127	Acsm1	1	1	23.3857	15.5143	0.140841	0.582024	-0.909543	-0.367434	-0.149631	-0.878292	0.0353087	-0.475307	2.16287	-1.07059	0.0332771	-1.11271	1.20933	0.290064	0.425518	-1.08361	1.30872
gi218563743	Acss3	1	1	23.3857	11.8786	0.1484	-0.72298	1.99891	-0.422592	-0.818518	-0.436941	-0.81847	0.493283	0.727312	-0.65048	-0.399469	-0.392777	-0.70558	0.747494	-0.705543	-0.0626822	2.16904
gi439253893	Acta1	1	1	23.3857	11.1643	1.46e-05	-0.363811	-0.363945	-0.289517	-0.364343	-0.36394	2.47403	-0.365066	-0.363408	-0.511617	-0.511587	0.934713	-0.511425	-0.511161	2.13454	-0.512031	-0.511431
gi6671507	Acta2	1	1	23.3857	8.7	0.404706	0.0848508	1.76499	1.25613	-0.757353	-0.757266	-0.757307	-0.0768983	-0.75715	-0.427189	-0.42718	-0.427345	2.4262	-0.427065	-0.427099	0.136818	-0.427138
gi30425250	Actbl2	1	1	23.3857	10.2071	0	0.0387367	1.77	-0.869905	1.22365	-0.40824	-1.1129	-0.339183	-0.302162	0.00338241	-1.35354	-0.787328	1.34936	0.837755	0.662032	0.46084	-1.1725
gi14192922	Actc1	1	1	23.3857	9.17857	0	1.22089	-0.66323	-0.44381	-0.0560268	-0.117929	-1.19598	1.77615	-0.520062	-0.614061	-0.129506	2.21993	-0.465261	-0.524458	-0.649333	0.694409	-0.531717
gi6752954	Actg1	1	1	23.3857	8.55714	0.205549	1.36928	0.195727	-0.365443	0.767979	-1.01349	1.10352	-0.999545	-1.05803	-0.664729	-0.291913	2.21047	-0.651613	0.567066	-0.653182	0.116612	-0.632715
gi189181668	Actl6a	1	1	23.3857	9.03571	0.153503	0.724828	1.70257	-0.283027	0.685791	-1.34536	0.0136831	-0.534112	-0.964368	-0.631539	-1.27198	1.58132	0.0154902	1.18878	-0.54762	-0.764471	0.43002
gi61097906	Actn1	1	1	23.3857	13.1214	0.283821	1.88212	-0.865688	0.267049	0.609343	-1.03678	-1.04183	0.302678	-0.116898	-1.44329	0.610994	-0.535131	-1.20129	-0.0662676	0.455119	0.753255	1.42661
gi157951643	Actn2	1	1	23.3857	10.1357	0	-0.353419	-0.353483	2.47487	-0.353674	-0.35348	-0.353573	-0.354021	-0.353225	-0.354792	-0.35445	2.47486	-0.352661	-0.349727	-0.351127	-0.359385	-0.352722
gi7304855	Actn3	1	1	23.3857	7.52857	0.000205079	-0.35018	-0.351782	2.47483	-0.356548	-0.351723	-0.354026	-0.365228	-0.345345	-0.0709292	0.0155654	-1.69477	0.466837	1.20756	0.854123	-1.22998	0.451595
gi11230802	Actn4	1	1	23.3857	11.8786	0.0442379	1.77642	-0.735095	-0.877493	0.586243	0.865451	-0.832167	-0.861757	0.078395	0.264063	0.659861	-1.52445	0.657464	-1.41712	0.376365	-0.25133	1.23515
gi22122825	Actr2	1	1	23.3857	10.7071	0.40647	1.13427	1.05273	-0.153253	-1.0201	1.10013	-1.09085	-1.0672	0.0442856	-1.07366	0.690402	-0.353146	-1.00033	-0.944837	0.510615	0.47916	1.6918
gi188528622	Actr8	1	1	23.3857	15.0357	0.0741986	0.664708	0.467445	-1.75034	-0.119454	0.474691	0.191097	-1.18826	1.26011	-0.409917	-0.409842	-0.411329	-0.409449	-0.408805	2.44766	-0.410925	0.0126128
gi449784892	Acy1	1	1	23.3857	13.9357	0	-0.821517	1.63105	-0.590993	0.290395	-0.702853	-0.626922	1.41224	-0.591394	-1.36709	-0.668174	0.309438	0.18381	-1.3038	0.951441	0.66825	1.22612
gi31982632	Acy3	1	1	23.3857	12.8357	0.213877	-0.343589	2.03182	-0.720524	-0.458564	-0.925572	-0.563263	0.920174	0.0595168	0.119619	-0.0362869	-0.126896	-1.17124	1.32754	1.14192	-1.56089	0.306231
gi254028217	Adck3	1	1	23.3857	12.3571	0.0451829	1.60763	-0.567214	-0.654125	-0.657925	1.23817	-0.842683	0.638865	-0.762713	0.0753166	0.94078	-1.16081	-1.0945	0.525936	0.860017	-1.19961	1.05287
gi124244100	Adck4	1	1	23.3857	8.36429	0	-0.352965	-0.353245	2.47487	-0.354078	-0.353234	-0.353637	-0.355595	-0.352119	-0.360933	-0.360919	-0.309399	-0.360849	-0.360734	-0.360789	2.47447	-0.360851
gi255759892	Add3	1	1	23.3857	9.8	0.105701	0.331024	1.09251	-1.19534	-1.09222	0.542822	0.399116	-1.18308	1.10518	-0.797269	0.412547	2.13128	0.358757	-0.854101	-0.0556257	-0.403113	-0.792476
gi6724311	Adh1	1	1	23.3857	10.7071	0.0058812	-0.180785	-0.278003	-0.422142	-0.287274	-0.274655	-0.288221	-0.711241	2.44232	-0.477672	1.93728	-0.526696	-0.63465	-0.405342	-0.437665	1.23007	-0.685323
gi121247379	Adh4	1	1	23.3857	13.3857	0.221101	0.0828127	-1.14559	-1.0558	1.7997	-0.0190911	0.451155	-0.803874	0.690685	1.63755	-0.43012	-1.17907	0.798484	-0.0889678	-0.213988	-1.24039	0.716505
gi31982511	Adh5	1	1	23.3857	11.4714	0.0540486	-0.851261	-0.252088	-0.543324	-0.344238	-0.302188	-0.859141	1.5627	1.58954	1.08756	-0.700463	1.25818	-0.599283	-0.712066	-1.03955	1.23252	-0.526894
gi30424876	Adhfe1	1	1	23.3857	9.53571	0.183044	0.613948	1.01496	-1.35434	0.415819	1.27601	-1.265	-0.114741	-0.586666	0.0704476	1.63309	0.524839	-0.649105	-0.682726	-0.99397	1.09093	-0.993503
gi19527270	Adi1	1	1	23.3857	15.5143	0.384622	-0.952674	-0.512681	-0.874209	0.659053	-0.953954	1.80127	0.162355	0.670844	-0.992603	1.48097	-0.643289	0.0609694	-1.20958	1.29162	-0.36317	0.375085
gi19527306	Adk	1	1	23.3857	11.7857	0.0344992	1.47712	0.426367	-2.01839	0.161654	0.29889	0.403259	-0.330085	-0.418819	-1.13395	0.971954	0.171117	-1.04608	0.960778	1.24005	-0.0780621	-1.08581
gi90093349	Adnp	1	1	23.3857	10.1357	0	-0.367665	-0.258109	-0.372024	-0.369081	2.473	-0.36852	-0.37101	-0.366591	-0.536528	1.42496	-0.546528	-0.533217	1.79912	-0.530832	-0.543666	-0.53331
gi21312406	Adpgk	1	1	23.3857	10.0143	0	-0.419925	2.46424	-0.420186	-0.166527	-0.350117	-0.419976	-0.267651	-0.419861	-0.558204	-0.25284	-0.558349	2.4144	-0.385611	-0.558122	0.0443665	-0.145645
gi28916671	Adprhl2	1	1	23.3857	9.94286	5.75e-05	1.9489	-0.329858	-0.567528	-0.567372	1.21792	-0.567343	-0.567474	-0.56724	-0.353565	2.47487	-0.353848	-0.353472	-0.353342	-0.353404	-0.353767	-0.353474
gi31981027	Adrm1	1	1	23.3857	12.0214	0.037544	-0.0997801	-0.494589	-0.607676	1.96067	-0.691406	-0.470522	1.13738	-0.734076	-0.420227	1.57946	-1.15687	-0.644554	-0.504214	-0.728462	1.06484	0.810022
gi29788764	Adsl	1	1	23.3857	14.8929	5.93e-05	-0.353377	-0.353428	-0.353991	-0.353577	-0.353426	2.47487	-0.353848	-0.353226	-0.0709292	0.0155654	-1.69477	0.466837	1.20756	0.854123	-1.22998	0.451595
gi31560737	Adss	1	1	23.3857	12.2143	0.0218878	-0.101057	2.45856	-0.431605	-0.431431	-0.292159	-0.431397	-0.431545	-0.339364	-0.566016	-0.401321	-0.566128	-0.565979	1.70432	-0.565953	-0.566096	1.52717
gi443609482	Aes	1	1	23.3857	14.2714	0	0.664708	0.467445	-1.75034	-0.119454	0.474691	0.191097	-1.18826	1.26011	-0.353462	-0.353308	-0.356349	-0.352506	-0.351189	2.47487	-0.355522	-0.352533
gi31982370	Afap1l1	1	1	23.3857	12.7643	4.7e-05	2.47487	-0.353447	-0.353868	-0.353558	-0.353445	-0.353499	-0.353761	-0.353296	2.47487	-0.353553	-0.353764	-0.353497	-0.353405	-0.353449	-0.353707	-0.353499
gi110625761	Afg3l2	1	1	23.3857	9.8	0.0861388	-0.592608	-0.592712	1.17015	-0.167319	-0.592708	1.96107	-0.593578	-0.592297	-0.403005	-0.402952	-0.403982	-0.0357782	-0.402235	2.45434	-0.403702	-0.40269
gi21746157	Afmid	1	1	23.3857	14.8929	2.25e-05	-0.353487	-0.353506	-0.35372	-0.353562	-0.353505	2.47487	-0.353665	-0.353429	-0.0709292	0.0155654	-1.69477	0.466837	1.20756	0.854123	-1.22998	0.451595
gi357394879	Aftph	1	1	23.3857	13.7929	0.0002067	1.84644	-0.535012	-0.537043	-0.53555	1.36724	-0.535265	-0.536528	-0.534286	2.47358	-0.353193	-0.408463	-0.33861	-0.314674	-0.326095	-0.393443	-0.339103
gi160420289	Agbl2	1	1	23.3857	14.2714	7.7e-05	2.47487	-0.353325	-0.354225	-0.353563	-0.353322	-0.353437	-0.353997	-0.353004	-0.0709292	0.0155654	-1.69477	0.466837	1.20756	0.854123	-1.22998	0.451595
gi33563260	Agfg1	1	1	23.3857	15.0357	0.147968	0.51121	-0.796189	-0.806846	0.482359	-0.806469	0.163519	-0.744862	1.99728	-1.00934	-1.04178	0.664873	-1.08562	1.04302	0.36821	-0.332619	1.39326
gi21704138	Agfg2	1	1	23.3857	12.0714	0.271817	-0.977628	-0.650744	0.0131231	1.17404	-0.652012	1.71959	-0.889355	0.262981	1.62721	-1.40679	-0.183394	0.344714	0.48258	-0.0400538	-1.31946	0.495185
gi124486747	Agl	1	1	23.3857	12.9071	0	-0.262752	0.661273	0.25548	-1.1644	1.0065	-1.036	-0.921798	1.46169	-0.106721	-0.776631	-0.746491	0.490947	-0.772824	2.21983	-0.2401	-0.0680108
gi124487169	Agmat	1	1	23.3857	12.2143	0.542542	-0.91401	-0.787735	0.526739	0.98037	0.656083	1.4362	-0.871838	-1.0258	-0.183193	0.717392	-1.01965	-1.16121	0.705629	1.24046	-1.14526	0.845827
gi30520301	Agpat6	1	1	23.3857	10.6857	0	-0.353201	-0.353308	-0.354515	2.47487	-0.353304	-0.353459	-0.354209	-0.352877	-0.353555	-0.353526	-0.354088	2.47487	-0.353135	-0.353251	-0.353935	-0.353383
gi6753010	Agr2	1	1	23.3857	13.9357	3.37e-05	2.47487	-0.353462	-0.353821	-0.353557	-0.353461	-0.353507	-0.35373	-0.353334	2.47487	-0.353551	-0.354409	-0.353324	-0.352952	-0.35313	-0.354176	-0.353332
gi28893437	Agtr1a	1	1	23.3857	10.6857	0	-0.353446	-0.353479	-0.353846	2.47487	-0.353478	-0.353525	-0.353753	-0.353347	-0.353554	-0.353547	-0.353687	2.47487	-0.353449	-0.353478	-0.353649	-0.353511
gi73661178	Agxt2	1	1	23.3857	15.4429	0.19378	-0.936427	1.17359	-0.843503	-0.748681	-0.653503	1.72723	0.249743	0.0315462	-0.755448	0.61884	-0.757768	-0.641122	1.62941	-0.6044	-0.722129	1.23262
gi262263372	Ahcy	1	1	23.3857	10.6143	0	1.48872	-1.22491	0.103363	0.367253	-1.00515	0.751783	-1.09098	0.609924	-0.0498137	-1.40746	0.0728319	0.993889	1.29282	-1.4117	-0.083976	0.593412
gi27734986	Ahcyl1	1	1	23.3857	14.8214	0.118658	1.9294	0.0102158	-1.16563	0.0169621	-0.102551	0.737561	-0.296361	-1.12959	-1.29589	-0.209447	0.0567464	-1.40997	1.31188	1.22299	0.0711808	0.252512
gi62530188	Ahsa2	1	1	23.3857	11.2357	0	0.664708	0.467445	-1.75034	-0.119454	0.474691	0.191097	-1.18826	1.26011	-0.353556	-0.353503	-0.354545	2.47487	-0.352777	-0.352992	-0.354262	-0.353237
gi7304875	Ahsg	1	1	23.3857	7.45714	0.427108	-0.80985	0.926045	-0.986441	0.969161	1.13651	-0.86628	0.671001	-1.04015	-0.82061	1.58831	0.303798	-0.433917	-0.45094	-0.8014	-0.808133	1.42289
gi37718970	AI314180	1	1	23.3857	14.2714	0.000239488	2.47487	-0.352844	-0.355641	-0.353584	-0.352835	-0.353192	-0.354932	-0.351844	-0.0709292	0.0155654	-1.69477	0.466837	1.20756	0.854123	-1.22998	0.451595
gi9506379	Aif1	1	1	23.3857	13.65	0.000723762	-0.460259	-0.460301	-0.460768	0.376566	2.36712	-0.460359	-0.441869	-0.460134	-0.64771	-0.647695	-0.647984	0.553084	-0.396207	-0.647554	0.243244	2.19082
gi6755004	Aifm1	1	1	23.3857	13.7929	0	1.03404	-1.07706	-1.17754	1.21588	0.710772	-1.08807	0.459041	-0.0770619	0.705091	-1.38739	-0.544762	-1.39563	0.944353	1.12785	0.180154	0.37033
gi162461985	Aim2	1	1	23.3857	11.1857	0.00109992	-0.350515	2.47485	-0.360536	-0.353769	-0.351304	-0.35248	-0.358204	-0.348045	-0.353567	2.47487	-0.353893	-0.353459	-0.353311	-0.353382	-0.3538	-0.353462
gi22122695	Aimp2	1	1	23.3857	11.8571	0.0345481	-0.577926	2.42214	-0.0890344	-0.535071	-0.115837	-0.16549	-0.360918	-0.577866	-0.587407	-0.472775	-0.587598	-0.0579771	-0.520543	2.27532	0.53833	-0.587346
gi409168298	Aire	1	1	23.3857	13.5786	0	-0.353103	-0.353224	-0.354587	-0.353585	2.47487	-0.353394	-0.354242	-0.352737	-0.0709292	0.0155654	-1.69477	0.466837	1.20756	0.854123	-1.22998	0.451595
gi311771692	Ak1	1	1	23.3857	7.52857	2.13e-05	-0.353204	-0.35337	2.47487	-0.353865	-0.353364	-0.353603	-0.354765	-0.352703	-0.0709292	0.0155654	-1.69477	0.466837	1.20756	0.854123	-1.22998	0.451595
gi294862286	Ak4	1	1	23.3857	7.93571	0	-0.458405	-0.438908	-0.498062	2.4292	0.0278561	-0.429747	-0.138465	-0.49347	0.550489	2.2367	-0.67197	-0.0523699	-0.15458	-0.6068	-0.67139	-0.630076
gi110347489	Akap1	1	1	23.3857	14.3429	0.000187361	-0.353219	-0.353352	-0.354849	-0.353749	-0.353348	-0.353539	2.47487	-0.352817	-0.589955	-0.244753	1.8247	-0.589699	-0.589345	-0.589514	1.36827	-0.589706
gi189181672	Akap13	1	1	23.3857	11.5214	0	-0.335546	-0.34099	-0.402195	2.47393	-0.34079	-0.348616	-0.386683	-0.319114	-0.539949	-0.539851	-0.541801	1.63562	-0.538492	-0.538895	-0.541271	1.60464
gi309269445	Akd1	1	1	23.3857	15.4429	0.000560292	-0.351977	-0.352426	-0.357475	-0.353762	-0.35241	2.47487	-0.356195	-0.350622	-0.351793	-0.349073	-0.402852	-0.334884	-0.311593	2.4738	-0.388237	-0.335363
gi10946870	Akr1a1	1	1	23.3857	9.67857	0	-0.324153	-0.641539	-0.51619	-0.67167	1.93895	-0.347371	-0.64844	1.21042	0.521549	1.6799	0.443802	-0.925213	-0.645849	-0.919762	0.811018	-0.96545
gi71067102	Akr1b10	1	1	23.3857	6.57143	0.56717	-1.24496	1.90676	0.584778	0.34133	-0.931971	-0.695331	-0.0192895	0.0586771	-0.91027	0.95492	-0.746422	1.24769	-0.349352	-0.643443	-0.896773	1.34365
gi160707894	Akr1b3	1	1	23.3857	10.85	0.0503426	1.78422	0.475725	-0.870982	-0.368371	-0.0588873	0.939539	-0.985165	-0.916076	1.47697	0.0292894	-0.890651	-0.864908	-0.275273	-0.440757	-0.644367	1.6097
gi6679791	Akr1b8	1	1	23.3857	13.3857	0.00125298	2.47484	-0.350708	-0.361912	-0.353673	-0.350671	-0.352104	-0.359073	-0.346703	2.47487	-0.353553	-0.353788	-0.353491	-0.353389	-0.353437	-0.353724	-0.353493
gi85719330	Akr1c12	1	1	23.3857	11.1857	0	0.000587679	-0.632004	-0.238528	-0.624167	0.0112855	-0.234847	-0.661626	2.3793	-0.229389	-0.4339	2.44354	-0.431505	-0.489399	-0.0104488	-0.456736	-0.392163
gi171846276	Akr1c13	1	1	23.3857	7.45714	0.0483322	0.694346	0.856234	-1.09024	0.800162	0.517224	0.732205	-1.28915	-1.22079	-0.724804	0.287367	-0.651512	1.71416	-1.44043	0.58462	-0.426032	0.656633
gi19527294	Akr1c14	1	1	23.3857	9.10714	0	-0.529888	-0.528782	1.44435	-0.538925	-0.966515	-0.961147	0.899062	1.18184	-0.530389	-0.484049	-0.578277	1.69462	-0.392633	1.53224	-0.567695	-0.67382
gi13487925	Akr1c6	1	1	23.3857	9.67857	0.0492594	1.30339	-1.20869	0.103092	1.10312	-0.996064	0.636075	-1.0923	0.151376	0.474446	1.28781	-0.892274	-1.00171	1.2335	-1.00114	0.577387	-0.678019
gi21703734	Akr1d1	1	1	23.3857	12.0714	0.017158	-0.734081	-0.768189	-0.530301	1.35459	-0.724066	-0.739047	0.627674	1.51342	-0.0198263	-1.37146	0.116476	1.02674	0.788288	-1.56866	0.0451657	0.983267
gi240120054	Akr7a5	1	1	23.3857	13.0286	0	0.854218	0.830995	-0.373243	0.361294	-1.85176	1.10115	-0.112963	-0.809689	-0.860629	-0.164511	-1.39736	1.08281	-0.0279137	1.41961	-0.764158	0.712153
gi158937315	Akt2	1	1	23.3857	8.77143	0	0.117082	-0.486004	-0.0933027	-0.486391	2.40738	-0.486186	-0.487096	-0.485482	1.80543	-0.542252	1.41728	-0.541994	-0.51172	-0.541773	-0.542965	-0.542003
gi451172117	Alad	1	1	23.3857	13.3857	0.0476652	-0.61074	-0.607399	1.12623	-0.609237	-0.543504	1.89515	0.184615	-0.835116	-0.135197	-0.682769	-0.720103	0.873678	-0.780945	0.252504	-0.790781	1.98361
gi31791059	Alcam	1	1	23.3857	6.5	0	-0.551717	1.53153	-0.552026	1.7043	-0.551742	-0.551778	-0.476928	-0.551641	-0.356048	2.47483	-0.356841	-0.355786	-0.355424	-0.355597	-0.339343	-0.355793
gi26080429	Aldh16a1	1	1	23.3857	7.6	0.287543	-0.696832	1.62829	0.263806	-1.03684	0.941831	0.582411	-1.03693	-0.645744	-0.507173	-0.421835	0.73965	-0.592254	-0.553073	-0.291973	-0.592524	2.21918
gi85861182	Aldh1a1	1	1	23.3857	10.6857	0.0181907	-0.839604	1.06107	-0.961118	-0.896957	1.22066	0.992904	-0.920382	0.343427	-1.28128	0.825225	-0.0331966	1.24808	-1.02225	0.956239	0.331501	-1.02433
gi21312260	Aldh1b1	1	1	23.3857	10.1357	0	-0.855579	1.43725	-0.88244	1.03624	-0.85061	0.949029	-0.851642	0.017752	-0.883222	0.329402	0.173909	1.53872	1.30096	-0.76721	-0.842841	-0.849718
gi27532959	Aldh1l1	1	1	23.3857	8.55714	0.192568	0.850206	0.934776	-0.0360221	0.189957	0.793571	0.0683664	-0.764368	-2.03649	-0.593457	-0.530639	1.49223	-0.415465	-0.380942	-0.483022	1.71525	-0.803959
gi6753036	Aldh2	1	1	23.3857	10.1357	0	-0.939784	1.75358	0.444221	-0.763792	-0.717747	-0.987861	0.740396	0.470981	0.0772056	0.504824	-1.18393	0.795109	1.03759	1.03231	-1.16492	-1.09819
gi75677435	Aldh3a2	1	1	23.3857	13.1	0.327342	0.559589	-1.51873	-0.123711	0.542636	0.978669	1.01688	-1.44172	-0.0136163	0.0113742	0.604018	-1.63905	-0.129263	1.47735	0.939617	-0.815723	-0.448317
gi225543103	Aldh4a1	1	1	23.3857	11.5214	0.0603132	1.10923	1.10512	-0.939471	0.610187	0.870494	-0.863426	-0.94253	-0.949607	-0.0998344	-1.07696	-1.12695	1.22224	-1.01968	1.06846	0.0970319	0.935692
gi27369748	Aldh5a1	1	1	23.3857	8.77143	0.271922	-0.927688	1.72417	-0.127071	0.953426	-0.986677	-1.06129	0.372616	0.0525203	-0.0516169	0.630454	-1.25512	-0.979674	1.16406	0.615154	-1.13953	1.01627
gi19527258	Aldh6a1	1	1	23.3857	12.4071	0.0228157	1.58834	-1.17016	-0.0131791	0.554372	-0.90587	0.901246	0.119194	-1.07394	0.494483	-0.837212	0.571262	-0.83802	1.77649	-0.881867	0.582581	-0.867718
gi188035915	Aldh7a1	1	1	23.3857	12.9786	0	1.39235	0.455193	-1.13489	0.176255	1.30458	-0.352767	-1.00591	-0.834815	0.63444	0.550677	0.257287	-1.12696	-1.083	1.57481	0.29611	-1.10336
gi115334671	Aldh9a1	1	1	23.3857	7.12143	0.217487	0.69193	1.00226	-0.157714	0.727612	0.917469	-1.38222	-1.44342	-0.35591	-0.352606	-1.48589	0.0892954	1.18923	-1.301	0.857598	0.105394	0.89798
gi293597569	Aldoa	1	1	23.3857	13.4571	0	-0.446597	2.82e-05	-0.200869	-0.160274	-0.536129	-0.53904	-0.539084	2.42196	1.01881	-0.900085	-0.901112	-0.638214	1.52381	0.998628	-0.606963	-0.494872
gi6755763	Alyref	1	1	23.3857	10.1571	0	-1.24669	0.43175	0.0951022	1.03721	-1.10539	0.816997	-1.0833	1.05432	0.376161	0.877409	0.630497	-1.43115	0.552355	-1.43162	-0.560589	0.986938
gi6680684	Ambp	1	1	23.3857	8.07857	0.293138	-0.80436	-0.472295	-0.202675	1.13736	0.0131327	-0.746999	-0.814558	1.8904	1.38045	1.03271	-1.04469	0.853324	0.167876	-0.368302	-1.03825	-0.983126
gi254675292	Amdhd1	1	1	23.3857	13.65	0.117732	1.32898	-0.922696	-1.20569	0.833909	1.13088	-0.935284	0.0480908	-0.278186	-0.130146	-0.755111	-0.921378	1.53965	-0.804943	1.12378	0.774472	-0.82632
gi62000670	Amt	1	1	23.3857	8.00714	0.126868	0.336791	-0.360059	0.593777	-1.26964	1.40708	0.935418	-0.279841	-1.36352	-0.406576	0.277725	0.305363	1.46588	-1.15134	-1.29178	-0.374446	1.17518
gi160358821	Amy1	1	1	23.3857	13.5786	0	-0.353492	-0.353508	-0.353695	-0.353558	2.47487	-0.353532	-0.353648	-0.353442	-0.0709292	0.0155654	-1.69477	0.466837	1.20756	0.854123	-1.22998	0.451595
gi312222726	Angel2	1	1	23.3857	7.52857	5.15e-05	-0.352707	-0.353109	2.47487	-0.354307	-0.353095	-0.353673	-0.356487	-0.351492	-0.0709292	0.0155654	-1.69477	0.466837	1.20756	0.854123	-1.22998	0.451595
gi471434838	Ank1	1	1	23.3857	13.9357	3.43e-05	-0.352303	2.47487	-0.35643	-0.353643	-0.352628	-0.353112	-0.355469	-0.351286	-0.354069	-0.353888	-0.357469	-0.352943	-0.351392	-0.352132	2.47487	-0.352975
gi158749543	Ankhd1	1	1	23.3857	11.5929	0.000181413	-0.353116	2.47487	-0.35456	-0.353585	-0.353229	-0.353399	-0.354224	-0.35276	-0.353584	2.47487	-0.354299	-0.353347	-0.35302	-0.353176	-0.354094	-0.353353
gi71834683	Ankrd12	1	1	23.3857	14.8214	0	-0.316488	-0.326354	-0.437284	-0.35571	2.47189	-0.340177	-0.40917	-0.286707	-0.347777	-0.343181	-0.434045	-0.319207	2.47221	-0.298632	-0.409352	-0.320017
gi241982810	Ankrd16	1	1	23.3857	13.3857	0.00153467	2.47483	-0.350067	-0.36379	-0.353699	-0.350022	-0.351777	-0.360312	-0.345162	2.47487	-0.353545	-0.356048	-0.352885	-0.351801	-0.352318	-0.355368	-0.352907
gi9910130	Ankrd2	1	1	23.3857	7.52857	1.97e-05	-0.353231	-0.353384	2.47487	-0.353841	-0.353379	-0.353599	-0.354673	-0.352767	-0.0709292	0.0155654	-1.69477	0.466837	1.20756	0.854123	-1.22998	0.451595
gi18700032	Anp32b	1	1	23.3857	12.5	0.0378626	0.0024748	-0.684826	-0.576423	1.86242	-0.792544	-0.550651	-0.503532	1.24308	0.125205	1.80233	-0.862904	-0.990302	-0.00186666	-0.734055	1.12229	-0.460702
gi124517663	Anxa1	1	1	23.3857	13.9357	0.152	-0.565844	-0.658621	-0.681427	0.186725	0.204567	-0.769857	0.0235394	2.26092	-0.037271	-0.662208	-0.695261	-0.371158	1.87593	-0.695089	1.23209	-0.64703
gi160707925	Anxa3	1	1	23.3857	9.32143	7.67e-05	-0.40361	-0.4037	-0.0308098	-0.403966	2.4537	-0.403825	-0.404451	-0.40334	-0.353429	-0.353323	-0.355414	-0.352772	2.47487	-0.352298	-0.354846	-0.35279
gi161016799	Anxa4	1	1	23.3857	10.1357	0.0127531	-0.528003	1.62213	-0.714451	-0.853755	-0.535984	1.04218	-0.875312	0.843194	0.462811	-0.791402	0.324685	1.3767	1.3107	-0.811119	-1.05872	-0.813659
gi6753060	Anxa5	1	1	23.3857	10.1357	0.177599	1.61839	-0.926845	0.0532113	-0.929414	1.12871	0.415253	-1.05706	-0.302248	0.867018	-1.17271	0.0371872	1.21104	0.184728	1.02347	-1.00261	-1.14812
gi110347467	Aox1	1	1	23.3857	9.65714	3.6e-05	-0.35329	2.47487	-0.354159	-0.353572	-0.353358	-0.353461	-0.353957	-0.353076	-0.0709292	0.0155654	-1.69477	0.466837	1.20756	0.854123	-1.22998	0.451595
gi114205420	Aox3	1	1	23.3857	13.7929	0.00704126	0.959584	1.20081	-1.37243	-1.27324	0.708376	0.564692	-0.365891	-0.4219	-1.13163	0.292587	-1.18483	0.38815	0.900917	0.693933	-1.15967	1.20054
gi88853578	Ap1b1	1	1	23.3857	13.5286	0.0264752	-0.0319936	-0.164563	-0.608986	-0.253534	-0.223122	2.41676	-0.603467	-0.531096	0.634351	0.683682	-0.385613	-1.13458	-0.779217	1.56012	0.572486	-1.15123
gi56744242	Ap1g1	1	1	23.3857	9.03571	0.253983	1.00694	-0.883044	-0.694696	1.42727	1.03477	-0.856844	-0.933539	-0.100857	0.215082	-0.500097	-0.242873	-0.795039	2.25619	0.328812	-0.724921	-0.537157
gi6671559	Ap1s1	1	1	23.3857	14.8929	2.07e-05	-0.353492	-0.35351	-0.353706	-0.353562	-0.353509	2.47487	-0.353656	-0.353439	-0.0709292	0.0155654	-1.69477	0.466837	1.20756	0.854123	-1.22998	0.451595
gi163644277	Ap2a2	1	1	23.3857	7.6	0.360572	-1.7133	1.27697	-0.583149	1.07124	0.567213	0.12627	0.0341719	-0.779413	0.559802	0.925841	-1.25582	1.00507	-1.11658	0.87139	0.116032	-1.10574
gi21313640	Ap2b1	1	1	23.3857	6.09286	0.339501	1.33674	0.953267	0.0367225	0.543744	-1.09677	0.49067	-1.12789	-1.13649	-0.804648	-0.998748	-0.905484	0.944465	0.901267	-0.845544	0.281597	1.4271
gi161086984	Ap2s1	1	1	23.3857	7.52857	0.0986923	2.03454	-1.06923	0.0577086	0.010609	0.566952	-0.205181	-1.13178	-0.263626	-0.994485	0.866964	-0.23072	-1.02917	0.564553	0.385646	-1.12004	1.55725
gi6671565	Ap3d1	1	1	23.3857	10.6357	0	-0.763527	-0.257383	-0.743638	-0.380046	1.84954	-0.862082	-0.061695	1.21883	-0.279927	2.30786	0.217051	-0.747193	-0.200025	-0.758204	-0.608571	0.0690064
gi254281313	Ap3m1	1	1	23.3857	11.8571	0	0.691872	0.403355	-0.895812	1.70374	-0.988852	0.61141	-1.02539	-0.500326	-0.981679	-1.01877	-0.381395	-0.0630136	1.36633	1.47576	0.403609	-0.80084
gi6753078	Ap3s1	1	1	23.3857	11.8786	0.073365	-0.543834	0.466204	-0.664924	-0.721754	2.25037	-0.610883	0.10105	-0.276226	2.4394	-0.0183434	-0.340115	-0.498634	-0.45413	-0.440396	-0.498769	-0.189013
gi214010153	Apeh	1	1	23.3857	12.3571	0.337611	0.0983329	1.16991	-0.978007	-0.766354	-0.872196	-0.877887	0.928107	1.2981	-0.598764	-0.585479	-0.719631	0.625133	0.709529	-1.1974	-0.0894122	1.85603
gi6753086	Apex1	1	1	23.3857	14.2714	0.682001	1.57329	-0.902236	-0.910802	0.0692331	0.979189	0.794897	-0.803199	-0.800368	-1.62464	0.168352	-0.825889	0.272366	0.314507	0.711026	-0.622995	1.60727
gi94158994	Api5	1	1	23.3857	12.8357	0.0901219	-0.693246	0.0149423	-0.75667	-0.0302335	2.3668	-0.108502	-0.30241	-0.490679	0.288319	0.101868	-2.02041	0.611987	-0.729583	1.18141	-0.141933	0.708336
gi258613873	Apip	1	1	23.3857	7.81429	0.0178309	-0.563465	-0.364292	1.21123	-0.534043	-0.568335	-0.568457	-0.56905	1.95642	1.33959	-0.232784	-0.598207	1.84569	-0.602128	-0.560066	-0.602278	-0.589824
gi21313668	Apmap	1	1	23.3857	8.07857	0.0140307	-0.432266	-0.20203	2.45902	-0.404477	-0.407363	-0.1478	-0.433073	-0.432006	-0.377	-0.208554	-0.377517	2.47057	-0.376592	-0.376705	-0.377369	-0.376833
gi160333304	Apoa1	1	1	23.3857	10.1571	0.00705797	-0.293579	-0.769056	-0.536293	1.64997	1.56064	-0.454987	-0.598025	-0.558669	1.19502	-0.512229	0.921484	-0.983202	-0.56481	-0.530644	-0.941923	1.41631
gi110347473	Apoa4	1	1	23.3857	8.77143	0.0904652	0.324634	-0.753519	-0.43637	2.06973	-0.844239	-0.756679	-0.296119	0.692565	-0.695013	-0.208828	0.795911	2.1054	-0.680421	-0.676877	-0.695011	0.0548429
gi31560003	Apoa5	1	1	23.3857	13.0286	0.0368149	-0.508549	-0.508569	0.519678	-0.508628	-0.290226	2.31352	-0.508735	-0.508489	-0.547839	-0.547832	-0.435663	-0.547795	2.28318	-0.238917	-0.547934	0.582801
gi161702988	Apob	1	1	23.3857	13.4571	0	-0.333688	-0.452803	-0.715342	1.98879	-0.431487	-0.419219	-0.763783	1.12753	-0.410266	-0.776869	-0.682541	-0.3737	-0.349522	-0.487593	1.03132	2.04917
gi158517825	Apoc1	1	1	23.3857	13.5786	0	-1.25479	0.580649	-0.92751	0.438271	0.712562	-1.25493	1.35217	0.353578	-0.748699	-0.600277	-0.622187	2.00869	-0.542143	-0.748537	0.720768	0.532387
gi15421856	Apoc3	1	1	23.3857	12.3571	0	1.02409	-1.25666	0.088101	0.975597	1.20294	-1.21991	-0.137056	-0.677112	0.240678	0.808012	-1.01079	-0.712275	1.16029	-0.992568	-0.819136	1.32579
gi160358825	Apoh	1	1	23.3857	10.35	0.249215	0.0420281	0.0566487	-1.00334	-0.455206	1.28368	-0.516359	-1.06224	1.65478	-0.0854638	-0.363022	-0.41252	2.42357	-0.360144	-0.172583	-0.767162	-0.262679
gi6680710	Aqp1	1	1	23.3857	12.6929	0.0179826	2.01447	-0.982973	-0.538526	-0.572197	0.771077	0.168421	-0.00274939	-0.857518	-0.143605	0.787031	0.431687	-0.96839	0.304951	-1.1045	1.70341	-1.01059
gi163644327	Aqr	1	1	23.3857	11.9286	0.000397589	-0.388442	-0.38879	-0.392693	-0.126561	-0.388777	2.46436	-0.391704	-0.387394	-0.35356	-0.353426	-0.35606	2.47487	-0.351591	-0.352135	-0.355344	-0.352755
gi451958117	Arc	1	1	23.3857	8.96429	0	0.664708	0.467445	-1.75034	-0.119454	0.474691	0.191097	-1.18826	1.26011	-0.356162	-0.35544	2.47483	-0.351669	-0.34548	-0.348433	-0.365847	-0.351797
gi148747410	Arcn1	1	1	23.3857	9.65714	0.000175731	0.647178	0.438913	-1.4702	1.04176	0.97955	-1.44507	0.0982737	-0.290404	-0.0335235	0.336291	-0.10473	-0.967976	2.01325	-0.965336	0.537088	-0.815064
gi6680718	Arf3	1	1	23.3857	15.0357	0.32216	1.81645	-0.741533	0.0398068	-1.11865	0.505197	0.640287	-0.0318308	-1.10973	1.53348	-0.87867	-0.149775	-0.222539	-0.58407	-0.552802	1.60886	-0.754488
gi6680720	Arf4	1	1	23.3857	11.8571	0.00379919	-0.34425	-0.413047	-0.547111	-0.735818	1.8747	-0.391813	-0.732963	1.2903	0.662197	-0.751776	2.11614	0.0764756	-0.67172	0.0243619	-0.703867	-0.751808
gi6680724	Arf6	1	1	23.3857	9.60714	0	-1.30056	2.00013	-0.0909167	0.189914	-0.487252	0.372152	0.230209	-0.913671	1.5112	1.10525	0.00340965	-0.851765	-0.896156	-0.760507	-0.886829	0.775391
gi124487362	Arfip1	1	1	23.3857	11.1643	0	-0.353365	-0.353422	-0.354068	2.47487	-0.35342	-0.353503	-0.353904	-0.353191	-0.353531	-0.350987	-0.401286	2.47384	-0.315931	-0.326326	-0.387617	-0.338164
gi7106255	Arg1	1	1	23.3857	14.9643	0.126766	-0.827329	-0.461483	-0.700564	-0.821736	1.84005	-0.573222	0.894101	0.650184	0.239745	0.957232	-0.243862	0.914328	-1.26731	1.01814	-0.0414485	-1.57682
gi134152669	Arglu1	1	1	23.3857	7.19286	0.150594	-0.214755	-0.616497	0.454883	2.28063	-0.657779	-0.546091	-0.657958	-0.042437	0.375522	-0.625463	-0.433955	0.0946636	-0.635461	2.2962	-0.635981	-0.435526
gi198278482	Arhgap42	1	1	23.3857	7.6	6.61e-05	-0.556615	1.56065	-0.556974	1.67609	-0.556644	-0.556686	-0.55689	-0.452938	-0.715887	0.884702	-0.716183	1.23876	-0.715653	-0.715718	-0.716098	1.45607
gi86262151	Arhgap5	1	1	23.3857	7.74286	0.0700104	1.73531	-0.327983	-0.498856	-0.455693	1.47138	-0.528326	-0.641626	-0.754209	-0.568992	-0.513592	0.798161	-0.521128	-0.583221	-0.659438	-0.1229	2.17111
gi31982030	Arhgdia	1	1	23.3857	7.93571	0.145892	1.48054	0.50788	-0.303316	0.76782	0.132441	0.0161088	-1.7839	-0.81757	-1.45956	0.442399	-1.50841	1.41488	0.405638	0.216883	0.0623495	0.425816
gi33563236	Arhgdib	1	1	23.3857	8.22143	0.182505	0.0144631	2.42071	-0.217889	-0.500638	-0.511697	-0.148769	-0.520128	-0.53605	2.38828	-0.159018	-0.71382	-0.0647148	-0.28862	-0.30128	-0.104425	-0.7564
gi124249109	Arid1a	1	1	23.3857	14.5571	0.244301	-0.461078	-0.532269	-0.985177	1.75495	-1.13769	1.04701	0.239967	0.0742755	1.43744	-0.871799	1.25154	-0.475852	-0.729865	-0.807252	0.865164	-0.669379
gi163954953	Arih1	1	1	23.3857	7.45714	0.105233	-0.601077	1.18254	-0.406261	-0.340061	-0.601137	1.96855	-0.601662	-0.600889	-0.488596	0.668765	-0.489032	2.26283	-0.488253	-0.488348	-0.488907	-0.488456
gi23956194	Arl8a	1	1	23.3857	15.4429	1.19e-05	-0.216937	-0.375584	-0.375927	-0.375675	2.47105	-0.375627	-0.37584	-0.375461	-0.537391	-0.537377	-0.537656	-0.537303	1.42762	-0.53724	-0.53758	1.79693
gi13385518	Arl8b	1	1	23.3857	10.6857	0	-0.412308	2.46463	-0.181682	-0.39352	-0.412325	-0.240064	-0.412476	-0.412254	-0.419809	-0.41979	-0.420181	0.0827655	-0.419517	2.4363	-0.420074	-0.41969
gi377833866	Armc1	1	1	23.3857	11.5929	0.223281	-0.846486	-0.615312	-0.572472	1.27152	1.56895	-0.850804	0.644357	-0.599751	-0.631393	-0.631358	-0.151571	-0.631172	0.188741	-0.631013	0.182496	2.30527
gi340007432	Arntl	1	1	23.3857	11.2357	2.78e-05	-0.353427	2.47487	-0.353844	-0.353562	-0.35346	-0.353509	-0.353747	-0.353324	-0.353572	2.47487	-0.354013	-0.353426	-0.353225	-0.353321	-0.353887	-0.35343
gi9790221	Arpc1a	1	1	23.3857	8.48571	0.339347	1.42457	-1.20416	0.0249208	1.05643	0.588289	-1.27726	0.0390776	-0.651874	-0.548952	0.602169	-0.14619	1.07295	0.970678	-1.63341	0.708235	-1.02548
gi160837788	Arpc1b	1	1	23.3857	11.5929	0	1.94881	-0.693707	-0.580334	1.16497	-0.562769	-0.580725	-0.0925395	-0.603704	-0.809629	-0.805818	-0.0379374	0.83967	-0.62555	-0.703745	0.121277	2.02173
gi9790141	Arpc3	1	1	23.3857	12.0214	0.170497	1.62425	-0.692084	0.00835915	-0.954797	1.18369	-0.765388	0.469756	-0.873789	0.656359	0.102531	-1.30134	0.84518	-1.01496	-1.04702	0.391267	1.36798
gi13386054	Arpc4	1	1	23.3857	7.81429	0.210744	1.18783	0.794295	-0.243459	0.388437	0.961625	-1.68427	-0.713875	-0.690587	-0.917343	0.439617	-0.4474	-1.03932	0.620812	0.605894	-0.983948	1.72169
gi224809382	Arpc5	1	1	23.3857	16.5429	0.542235	-0.724951	-0.878469	-0.976568	-0.961134	0.578483	1.24007	0.37691	1.34566	-0.0127253	-1.3801	0.0137111	1.44935	0.468603	-1.41003	-0.0155801	0.886762
gi21312654	Arpc5l	1	1	23.3857	10.6857	0	1.93046	-0.666957	-0.391524	1.22752	-0.651247	-0.396692	-0.395337	-0.656222	-0.879039	-0.398212	0.724745	-0.660666	1.08233	1.65618	-0.883726	-0.641605
gi10946986	Arpp19	1	1	23.3857	14.75	1.12e-06	-0.430915	-0.430945	-0.431292	0.165554	-0.430944	-0.430989	2.42035	-0.430821	-0.371643	-0.371619	-0.372105	2.47299	-0.37128	-0.37138	-0.258679	-0.356287
gi30089688	Arrb1	1	1	23.3857	14.2714	0	0.664708	0.467445	-1.75034	-0.119454	0.474691	0.191097	-1.18826	1.26011	-0.353394	-0.353127	-0.358408	-0.351734	-0.349446	2.47486	-0.356973	-0.351781
gi405778345	Arrb2	1	1	23.3857	10.2786	3.11e-06	-0.507652	-0.507727	0.88654	-0.507948	-0.507724	2.16029	-0.508352	-0.507427	-0.480745	-0.480724	0.58933	-0.480617	-0.480442	2.29484	-0.481019	-0.480621
gi125656171	Arsb	1	1	23.3857	8.07857	0	0.073475	-0.404332	-0.421917	2.43787	-0.421178	-0.421272	-0.421731	-0.420916	-0.44249	2.00069	-0.542482	1.15357	-0.54225	-0.542278	-0.542445	-0.54231
gi261244940	Arsg	1	1	23.3857	9.65714	5.95e-05	-0.353118	2.47487	-0.354555	-0.353585	-0.353231	-0.3534	-0.35422	-0.352764	-0.0709292	0.0155654	-1.69477	0.466837	1.20756	0.854123	-1.22998	0.451595
gi119392105	As3mt	1	1	23.3857	11.7357	0.262699	-0.430749	-0.3559	1.33821	-0.568078	-1.04935	-1.06607	1.24496	0.886979	2.37273	-0.404884	-0.37708	-0.437377	0.283439	-0.322301	-0.373605	-0.740917
gi6753126	Asgr1	1	1	23.3857	14.15	0.168048	-0.0538551	1.04107	-1.76091	0.677144	-0.886925	0.513015	1.00771	-0.537257	0.140408	0.793313	-0.969649	-1.07898	-1.08816	1.71327	0.304823	0.18498
gi6680734	Asgr2	1	1	23.3857	14.0786	0.193936	-0.24076	-0.781994	0.40831	-0.720779	-0.240139	-1.25425	1.48592	1.34369	-1.12549	1.58917	-1.11971	-0.964756	0.787433	-0.0476334	0.360118	0.52087
gi73622271	Ash1l	1	1	23.3857	7.52857	7.59e-05	-0.352307	-0.352899	2.47487	-0.354663	-0.352878	-0.35373	-0.357874	-0.350518	-0.0709292	0.0155654	-1.69477	0.466837	1.20756	0.854123	-1.22998	0.451595
gi19526986	Asl	1	1	23.3857	13.1714	0.429458	-2.05012	0.790646	-0.364327	0.216599	0.900583	1.01627	-0.351007	-0.158643	0.634757	-0.875897	0.3853	-0.844021	1.48767	-0.884445	-0.943898	1.04054
gi12025542	Asna1	1	1	23.3857	14.8929	0.000587779	-0.351809	-0.352306	-0.357892	-0.353784	-0.352288	2.47487	-0.356477	-0.350309	-0.0709292	0.0155654	-1.69477	0.466837	1.20756	0.854123	-1.22998	0.451595
gi21312002	Aspdh	1	1	23.3857	10.9714	0.0928934	-0.479747	-0.601335	0.868762	-0.889547	-0.871663	-0.625244	0.890326	1.70845	0.060417	1.04602	0.152434	0.938117	-1.07749	1.1358	-1.17607	-1.07922
gi295390525	Asph	1	1	23.3857	14.9643	0.161819	-0.828457	-0.706009	0.99888	-0.845161	-0.999148	0.727412	1.60418	0.0483032	0.335655	1.16739	-1.39472	1.04098	-0.462646	-0.611658	0.938386	-1.01337
gi289177082	Aspn	1	1	23.3857	14.2714	0	0.664708	0.467445	-1.75034	-0.119454	0.474691	0.191097	-1.18826	1.26011	-0.353547	-0.353537	-0.353739	-0.353484	-0.353397	2.47487	-0.353684	-0.353486
gi31560239	Asrgl1	1	1	23.3857	7.52857	7.51e-06	-0.35343	-0.353489	2.47487	-0.353663	-0.353487	-0.353571	-0.353981	-0.353253	-0.0709292	0.0155654	-1.69477	0.466837	1.20756	0.854123	-1.22998	0.451595
gi6996911	Ass1	1	1	23.3857	14.0071	0.0692838	-0.194493	-0.157284	-0.37565	-0.266533	-0.60455	-0.597296	-0.242294	2.4381	-0.704828	1.06605	-0.858425	-0.657587	1.70942	-0.614742	0.699229	-0.639123
gi133922586	Asun	1	1	23.3857	12.8357	0.0366727	-0.647351	0.479253	-0.6494	0.645058	-0.647512	2.07501	-0.648923	-0.606133	-0.691155	0.469126	-0.69136	1.12254	-0.690993	-0.621867	-0.691301	1.79501
gi31560168	Atad1	1	1	23.3857	7.52857	0.000300563	-0.348605	-0.350953	2.47479	-0.357939	-0.350867	-0.354243	-0.37066	-0.341519	-0.0709292	0.0155654	-1.69477	0.466837	1.20756	0.854123	-1.22998	0.451595
gi91199557	Atad2	1	1	23.3857	10.6857	0	-0.351059	-0.351818	-0.360349	2.47486	-0.35179	-0.352881	-0.358187	-0.348769	-0.353554	-0.353533	-0.353965	2.47487	-0.353231	-0.353321	-0.353847	-0.353422
gi239985513	Atad3a	1	1	23.3857	14.2714	0	0.664708	0.467445	-1.75034	-0.119454	0.474691	0.191097	-1.18826	1.26011	-0.353353	-0.353017	-0.359652	-0.351267	-0.348394	2.47486	-0.357849	-0.351326
gi358679371	Atg7	1	1	23.3857	14.8929	7.47e-05	-0.353332	-0.353395	-0.354105	-0.353583	-0.353393	2.47487	-0.353925	-0.353141	-0.0709292	0.0155654	-1.69477	0.466837	1.20756	0.854123	-1.22998	0.451595
gi227908823	Atic	1	1	23.3857	13.05	0.038968	0.390613	-0.254662	-0.453152	-0.113162	-0.847625	-0.374107	-0.647262	2.29936	-0.750618	0.445518	-0.820121	-0.948324	0.0681428	1.20983	-0.802498	1.59807
gi6753136	Atox1	1	1	23.3857	8.77143	0.40164	-0.418039	-0.79364	0.871684	1.93489	-0.468798	0.45991	-0.829965	-0.756045	-1.0471	0.831984	-0.16419	-1.11344	1.22679	-1.16028	0.908517	0.517716
gi283135194	Atp13a1	1	1	23.3857	11.8571	0.000518197	-0.413149	-0.417793	0.103938	-0.43161	-0.417623	2.43214	-0.456772	-0.399132	-0.353417	-0.353188	-0.357715	-0.351994	-0.350033	2.47487	-0.356485	-0.352034
gi21450277	Atp1a1	1	1	23.3857	13.2429	0.0208332	2.41385	-0.514654	0.0727263	-0.521503	-0.373297	-0.094938	-0.506993	-0.475191	1.21329	-0.584528	-1.07736	1.11307	0.857998	-1.04821	-0.884922	0.410662
gi6753138	Atp1b1	1	1	23.3857	8.43571	6.28e-05	-0.652827	0.233224	1.18321	-0.652954	-0.652858	-0.652904	1.84785	-0.652731	-0.380061	2.47246	-0.262673	-0.38	-0.379917	-0.379957	-0.309847	-0.380002
gi6680744	Atp1b3	1	1	23.3857	7.05	0.0059127	-0.489381	2.35107	0.41545	-0.489662	-0.489449	-0.318811	-0.490045	-0.489168	-0.428082	0.0314839	-0.335172	-0.427826	-0.427473	2.44354	-0.428634	-0.427833
gi36031132	Atp2a1	1	1	23.3857	8.62857	0.000123093	-0.535148	-0.535269	1.36165	-0.535628	1.8509	-0.535438	-0.536284	-0.534783	-0.528699	-0.528676	1.96838	-0.528559	1.20358	-0.528459	-0.529	-0.528563
gi254039660	Atp2a3	1	1	23.3857	10.1357	0	-0.353497	-0.353524	2.47487	-0.353604	-0.353523	-0.353561	-0.353749	-0.353416	-0.366491	-0.362871	2.47372	-0.343983	-0.312981	-0.327774	-0.415001	-0.344621
gi80861454	Atp2b2	1	1	23.3857	12.2143	0.000858436	-0.351342	2.47486	-0.358637	-0.353711	-0.351916	-0.352773	-0.356939	-0.349544	-0.353561	2.47487	-0.353729	-0.353505	-0.353428	-0.353465	-0.353681	-0.353506
gi6680748	Atp5a1	1	1	23.3857	11.3071	0	0.86394	-1.08963	-1.10745	1.17099	-1.17501	0.535031	0.890983	-0.0888443	0.450933	0.708622	-0.524444	0.456302	0.897776	0.902667	-1.37873	-1.51313
gi31980648	Atp5b	1	1	23.3857	9.32143	0.160586	1.48675	1.22508	-0.63047	-0.773829	0.852297	-0.648916	-0.797398	-0.713514	-0.09196	0.301703	-2.12834	0.053895	0.879054	0.563454	-0.559769	0.981958
gi163838648	Atp5c1	1	1	23.3857	12.2143	0	1.18227	-1.03729	-0.699969	0.99886	0.27053	1.12389	-0.998659	-0.839619	-0.0591021	0.00596689	-0.197703	-0.556871	-0.501065	-0.531325	-0.566713	2.40681
gi166851828	Atp5d	1	1	23.3857	11.9286	0.182824	0.868459	-0.819308	0.755479	-1.00625	-1.01155	-0.875045	1.14891	0.939308	0.328882	0.980076	-0.281006	-0.263677	1.3205	0.618868	-1.37657	-1.32707
gi7949005	Atp5j	1	1	23.3857	14.3429	0.150791	0.277909	-0.805016	-0.94185	1.57026	-0.886288	1.33237	-0.598801	0.0514169	-0.320566	-1.0113	0.58447	-0.953459	-0.189571	2.04829	0.356932	-0.514791
gi10181184	Atp5j2	1	1	23.3857	8.55714	0.137197	0.0121583	1.30867	1.16812	-0.950897	-0.967149	0.952786	-0.847126	-0.67656	-0.686384	-0.550557	-0.686523	0.290724	0.755776	2.08901	-0.617569	-0.594472
gi83715998	Atp5k	1	1	23.3857	10.9214	0	-0.581761	-0.465392	-0.422318	1.9148	-0.608612	1.2639	-0.665682	-0.434934	1.30662	-0.532251	-0.687999	-0.64466	-0.625234	1.78042	-0.735228	0.138328
gi31980744	Atp5l	1	1	23.3857	10.85	0.0611883	-0.505486	-0.251848	-0.101012	-0.317441	-0.834233	-0.382841	-0.000373958	2.39323	-0.490645	-0.160896	0.432318	-0.917002	-0.56579	-0.222529	-0.357579	2.28212
gi20070412	Atp5o	1	1	23.3857	14.2714	0.150487	-0.737354	-0.562841	-0.920245	1.48627	-0.857153	1.18557	-0.453275	0.859029	-1.0661	-0.961593	0.186929	0.796595	-1.24324	1.46174	0.062057	0.763611
gi34538603	ATP6	1	1	23.3857	8.22143	0.0952721	-0.633944	-0.284095	1.44406	-0.379783	-0.634002	-0.63409	1.75562	-0.633759	-0.425479	2.4645	-0.269456	-0.182713	-0.425036	-0.425158	-0.311356	-0.425298
gi31981304	Atp6v0d1	1	1	23.3857	8.77143	1.46e-05	-0.618693	2.14558	-0.618983	0.601936	-0.618715	-0.618749	0.346245	-0.618621	-0.537396	1.29939	-0.537874	-0.511708	-0.53702	-0.537124	1.89898	-0.537243
gi225543207	Atp6v0d2	1	1	23.3857	16.1357	6.63e-05	-0.353036	-0.353157	-0.354515	-0.353516	-0.353153	-0.353326	-0.35417	2.47487	-0.0709292	0.0155654	-1.69477	0.466837	1.20756	0.854123	-1.22998	0.451595
gi15617197	Atp6v1g1	1	1	23.3857	8.48571	0.335131	1.06887	-0.951528	-0.950625	1.28425	0.899712	0.358348	-0.87544	-0.833579	1.18523	1.35158	-0.720096	-0.67021	1.07434	-0.706915	-0.736449	-0.777474
gi83649709	Atxn10	1	1	23.3857	10.4929	0.60276	0.777159	1.00937	-1.33979	-0.137002	-0.526824	0.321645	-1.31262	1.20807	1.56721	-0.762488	0.721588	-0.650751	1.22144	-0.781255	-0.816706	-0.499031
gi124244104	Atxn2	1	1	23.3857	13.1	0	-0.857826	1.77372	0.73376	-0.813104	-0.80042	0.861952	-0.192507	-0.705571	-0.927912	-0.549395	1.72431	-0.877086	0.587669	-0.396445	1.08424	-0.645381
gi33942089	Atxn2l	1	1	23.3857	13.1	0.000464919	-0.520701	-0.521064	-0.525148	1.08538	-0.521051	2.0463	-0.524113	-0.519604	-0.367669	-0.367642	-0.368172	2.47409	-0.367273	-0.296444	-0.339379	-0.367507
gi268838809	AU021092	1	1	23.3857	10.6857	0	-0.353417	-0.353459	-0.353925	2.47487	-0.353457	-0.353517	-0.353807	-0.353292	-0.353554	-0.353547	-0.353686	2.47487	-0.35345	-0.353478	-0.353648	-0.353511
gi59958368	AU022252	1	1	23.3857	14.8929	5.47e-05	-0.353391	-0.353437	-0.353957	-0.353575	-0.353436	2.47487	-0.353826	-0.353251	-0.0709292	0.0155654	-1.69477	0.466837	1.20756	0.854123	-1.22998	0.451595
gi313760572	AW551984	1	1	23.3857	12.6214	0.177863	0.664708	0.467445	-1.75034	-0.119454	0.474691	0.191097	-1.18826	1.26011	-0.354634	2.47454	-0.381293	-0.345805	-0.333644	-0.339447	-0.373662	-0.346055
gi110225339	Baat	1	1	23.3857	14.3429	0.012625	-0.418326	-0.478595	-0.609746	1.31198	-0.726128	1.86347	-0.642793	-0.299858	-0.997735	-0.893378	-0.628467	-0.790526	0.987158	0.92363	-0.130968	1.53028
gi115270960	Bag3	1	1	23.3857	14.5571	0.0915522	0.919197	-0.931461	0.0767916	-1.35133	1.80481	-0.0756635	-0.438621	-0.00373247	0.467794	-0.92316	-0.860132	-0.711101	-0.716796	1.23647	-0.114115	1.62104
gi357197139	Bag6	1	1	23.3857	9.8	0	-0.818776	0.983661	1.71191	-0.67009	-0.818856	-0.56365	0.787428	-0.611628	-0.784659	0.0847334	-0.769553	0.226104	0.882895	-0.784518	1.92958	-0.784579
gi83649713	Baiap2	1	1	23.3857	9.17857	0.202956	-0.794558	1.71154	0.359596	-0.840303	-0.811531	0.85404	0.502661	-0.981449	0.310182	1.37695	-0.93639	-0.841527	0.683721	1.17436	-0.968979	-0.798311
gi21313234	Baiap2l1	1	1	23.3857	14.7	0.0627947	-0.608785	-0.574952	-0.489082	-0.176837	-0.60527	0.42515	-0.293019	2.32279	1.95973	-0.367627	-1.04332	-0.49389	-0.493109	0.117278	-0.671231	0.992163
gi84042521	Banf1	1	1	23.3857	7.52857	8.26e-05	-0.352196	-0.352841	2.47487	-0.354761	-0.352818	-0.353745	-0.358258	-0.350248	-0.0709292	0.0155654	-1.69477	0.466837	1.20756	0.854123	-1.22998	0.451595
gi170295818	Baz1b	1	1	23.3857	15.0357	0.264221	-0.823749	-0.62208	0.699738	-0.948334	-1.07911	1.51366	1.01478	0.245095	1.83725	-0.631785	0.538942	-0.714193	0.950262	-0.732364	-0.302662	-0.94545
gi18485502	Bbox1	1	1	23.3857	8.55714	0.000930944	-0.586461	2.302	-0.542026	-0.586915	0.0941142	-0.516915	-0.545098	0.381298	-1.09652	1.11062	-0.0222959	0.754069	1.10114	-1.50432	0.308671	-0.651363
gi85701628	BC026585	1	1	23.3857	11.2357	0	-0.63698	1.70471	-0.754799	-0.916065	-0.877975	1.11633	0.495239	-0.130464	-1.06558	0.627262	-0.0667466	-0.528995	1.85898	0.673222	-1.02795	-0.470185
gi41235758	BC055324	1	1	23.3857	12.1429	0.000503536	-0.352285	2.47487	-0.356471	-0.353644	-0.352614	-0.353106	-0.355497	-0.351253	-0.353685	2.47487	-0.356809	-0.35265	-0.351225	-0.351905	-0.355915	-0.35268
gi160333317	BC094916	1	1	23.3857	11.7857	0.029373	1.81015	-0.571567	-0.571821	-0.353567	-0.571566	1.4016	-0.571757	-0.571476	-0.362461	-0.362451	-0.36266	2.47427	-0.362305	-0.362348	-0.362603	-0.299443
gi10048460	Bcam	1	1	23.3857	10.7786	2.28e-05	-0.631507	1.64064	-0.627896	-0.631619	1.5227	-0.631575	-0.0093254	-0.631422	-0.680003	1.04989	0.0371106	-0.679856	-0.480508	-0.67975	-0.558566	1.99169
gi31981310	Bcap31	1	1	23.3857	13.6714	0.0298903	0.213201	0.549959	-0.00624528	-0.496117	0.0363745	1.78496	-1.76594	-0.316197	0.77632	-0.772186	-0.93571	-0.634945	-0.576888	-0.610232	1.49062	1.26302
gi70906453	Bcas2	1	1	23.3857	15.1786	0.321043	1.15661	-0.81764	0.92166	-0.819256	-0.865079	1.42496	-0.190003	-0.811246	-0.829919	-0.0333002	-0.357725	-0.855051	-0.0069464	0.872929	-0.801573	2.01159
gi124487350	Bche	1	1	23.3857	14.9643	0.155711	-0.162866	-0.913523	-0.519575	0.0165527	-0.801041	0.440151	-0.285024	2.22533	-0.509022	2.3838	-0.51193	-0.471103	-0.0326631	0.180703	-0.525371	-0.514418
gi183396774	Bckdha	1	1	23.3857	14.8929	0.394396	1.40732	-1.09595	-1.40735	1.15482	-0.0615247	0.548544	-0.114102	-0.431763	0.0347811	0.406849	-1.25052	-0.99452	0.86763	0.727731	-1.11589	1.32394
gi40353220	Bckdhb	1	1	23.3857	8.07857	0.375043	-0.993776	1.93061	0.451814	0.534054	-0.888165	-0.827686	0.284189	-0.491044	-1.32165	0.91623	0.322277	0.565605	1.07827	-1.06461	-1.13431	0.638191
gi6753164	Bckdk	1	1	23.3857	7.52857	2.97e-05	-0.353065	-0.353297	2.47487	-0.353988	-0.353289	-0.353623	-0.355245	-0.352365	-0.0709292	0.0155654	-1.69477	0.466837	1.20756	0.854123	-1.22998	0.451595
gi7710022	Bcl11a	1	1	23.3857	13.5786	0	-0.406442	-0.406708	-0.409698	2.45068	-0.406698	-0.407081	-0.0084089	-0.405639	-0.353555	-0.353512	-0.354374	2.47487	-0.352911	-0.353089	-0.35414	-0.353292
gi23943828	Bcl2l13	1	1	23.3857	9.44286	0.0755983	1.58604	0.503861	-1.26889	0.391502	0.758672	-0.439151	-0.253556	-1.27848	-0.75138	0.750067	-0.839713	1.06907	1.54163	-0.899336	0.0447227	-0.915068
gi70906449	Bclaf1	1	1	23.3857	13.7214	0.653811	-0.600144	-0.838716	-1.01881	0.208394	0.749058	1.46083	-1.01932	1.0587	-0.631364	-0.482237	-0.506518	-0.463901	1.74346	-0.583921	-0.559795	1.48427
gi170014725	Bdh1	1	1	23.3857	6.09286	0.250246	0.882292	0.0442018	0.465597	1.45743	-1.17422	0.459581	-0.997212	-1.13767	1.85281	0.258875	-0.870727	-0.840297	0.763098	-0.811654	0.429217	-0.781326
gi6753182	Bet1	1	1	23.3857	15.5143	0.000186582	-0.323126	-0.358448	-0.358975	-0.358587	-0.358446	2.47468	-0.358841	-0.358259	2.47487	-0.353552	-0.353902	-0.35346	-0.353308	-0.353381	-0.353807	-0.353463
gi7709990	Bhmt	1	1	23.3857	7.88571	0.420636	0.722478	1.45828	-0.540061	0.825888	-1.79652	-0.210289	-0.242177	-0.217598	0.502863	0.540046	-0.117538	-1.00301	1.89208	-0.970874	0.106082	-0.949649
gi395627630	Bin2	1	1	23.3857	13.3857	0.00138057	2.47484	-0.350418	-0.362763	-0.353685	-0.350377	-0.351956	-0.359634	-0.346005	2.47487	-0.353551	-0.354164	-0.35339	-0.353124	-0.353251	-0.353998	-0.353395
gi30519997	Blmh	1	1	23.3857	10.8286	0.20643	-0.0907269	-0.875386	0.358996	2.14416	-0.452389	0.402145	-0.626106	-0.860691	-0.768452	0.406693	-0.737935	-0.833575	1.86331	0.867783	-0.879249	0.0814227
gi237649007	Blzf1	1	1	23.3857	8.77143	0.742909	0.342511	-0.865398	0.389158	1.30074	1.42942	-0.865456	-0.865747	-0.865231	1.73533	-0.935585	-0.362738	0.130452	0.224796	-0.935502	1.07879	-0.935542
gi255003752	Bnip1	1	1	23.3857	14.2714	0	0.664708	0.467445	-1.75034	-0.119454	0.474691	0.191097	-1.18826	1.26011	-0.353533	-0.353498	-0.35419	-0.353315	-0.353015	2.47487	-0.354002	-0.353321
gi58037151	Bola1	1	1	23.3857	9.8	0.0252147	-0.682117	-0.68213	0.410602	-0.637184	1.07358	-0.656716	-0.682243	1.85621	-0.611337	-0.611325	-0.419776	-0.44409	2.32284	0.327666	-0.611499	0.0475258
gi29171318	Bola2	1	1	23.3857	14.2714	0.000122425	2.47487	-0.353191	-0.354621	-0.353569	-0.353186	-0.353369	-0.354258	-0.35268	-0.0709292	0.0155654	-1.69477	0.466837	1.20756	0.854123	-1.22998	0.451595
gi30424938	Bola3	1	1	23.3857	14.2714	0.527092	1.73224	-1.01992	-0.639231	-0.369269	0.873203	0.711104	-1.04177	-0.246347	-0.206271	0.298559	-0.337601	-1.28254	1.44106	0.90128	0.564551	-1.37904
gi6680806	Bpgm	1	1	23.3857	12.8357	0.000564501	2.46734	-0.382634	-0.387318	-0.383874	-0.382619	-0.383218	-0.386131	-0.161545	2.47486	-0.354786	-0.355006	-0.354728	-0.354633	-0.354678	-0.354946	-0.346086
gi21624609	Bphl	1	1	23.3857	8.91429	0	1.32977	-1.03859	-0.0475342	0.266824	0.869535	0.878376	-1.09903	-1.15936	0.564775	1.52774	0.337328	-1.02771	-0.747586	-0.693822	1.05308	-1.0138
gi254675246	Bpifb6	1	1	23.3857	11.2357	0	0.664708	0.467445	-1.75034	-0.119454	0.474691	0.191097	-1.18826	1.26011	-0.353554	-0.353547	-0.353677	2.47487	-0.353456	-0.353483	-0.353642	-0.353514
gi70909314	Bpifb9b	1	1	23.3857	10.6857	0	-0.297605	-0.314263	-0.501537	2.46606	-0.313651	-0.337598	-0.454074	-0.247328	-0.0709292	0.0155654	-1.69477	0.466837	1.20756	0.854123	-1.22998	0.451595
gi140969817	Bptf	1	1	23.3857	7.74286	0.00523769	-0.52608	1.84138	-0.558464	1.37325	-0.528628	-0.532431	-0.550927	-0.518096	-0.520077	2.0643	-0.522711	1.05625	-0.518003	-0.518576	-0.521957	-0.519229
gi70608139	Brap	1	1	23.3857	12	0	-0.407085	-0.407189	2.45055	-0.407501	-0.407185	-0.407336	-0.00748295	-0.406769	-0.493916	-0.49389	2.23924	-0.493754	-0.493531	-0.493638	0.723249	-0.493759
gi262050570	Brcc3	1	1	23.3857	8.96429	0	0.664708	0.467445	-1.75034	-0.119454	0.474691	0.191097	-1.18826	1.26011	-0.354385	-0.354155	2.47487	-0.352955	-0.350985	-0.351925	-0.357468	-0.352996
gi326368244	Brd2	1	1	23.3857	13.7214	0.0151975	-0.444864	0.138387	-0.446398	-0.445362	-0.335352	2.42412	-0.446041	-0.444486	-0.659718	1.92942	-0.660172	-0.659568	0.399697	0.969957	-0.660042	-0.659572
gi226246640	Brd4	1	1	23.3857	6.5	0.135377	-0.620082	1.98358	0.0494512	-0.620189	1.06772	-0.620147	-0.620334	-0.620001	-0.528999	1.96356	-0.529146	-0.52895	1.2105	-0.528915	-0.529104	-0.528951
gi6755234	Brd7	1	1	23.3857	12.6214	0.000108335	-0.47083	2.32798	-0.471745	-0.471127	-0.470902	0.498759	-0.471532	-0.470605	-0.533689	1.88481	-0.536832	-0.532648	-0.531214	1.31818	-0.535932	-0.532677
gi58037467	Bri3bp	1	1	23.3857	14.4857	0.210623	-0.932103	-0.910586	0.933856	-0.851212	0.738546	-0.772948	0.207133	1.58731	-0.523482	-0.163499	-0.837974	-0.508181	0.985966	-0.781259	-0.200396	2.02883
gi19527154	Brk1	1	1	23.3857	7.12143	5.57e-05	-0.48824	0.666216	-0.488615	2.2639	-0.488269	-0.488313	-0.488528	-0.488147	-0.484456	2.28018	-0.484605	0.626555	-0.484338	-0.48437	-0.484563	-0.484407
gi30794210	Brpf1	1	1	23.3857	10.1357	0	-0.351468	-0.352459	2.47486	-0.355408	-0.352422	-0.353847	-0.360778	-0.348476	-0.368478	-0.364294	2.47334	-0.342461	-0.306625	-0.323724	-0.424554	-0.343199
gi116014342	Bsg	1	1	23.3857	10.2286	0.374576	0.150931	2.0451	-0.856154	0.133423	-0.882992	-0.368937	-0.853547	0.632173	-0.652765	-0.853199	1.49964	0.500634	-0.937248	-0.815815	1.34007	-0.0813192
gi238776835	Btbd16	1	1	23.3857	10.6857	0	-0.353417	-0.353458	-0.353926	2.47487	-0.353457	-0.353517	-0.353808	-0.353291	-0.0709292	0.0155654	-1.69477	0.466837	1.20756	0.854123	-1.22998	0.451595
gi13384648	Btd	1	1	23.3857	8.62857	0.194967	-0.566089	-0.214688	0.504588	-0.687088	0.112517	2.22486	-0.687337	-0.686766	-0.536224	0.989019	-0.536429	-0.536155	2.10154	-0.409223	-0.53637	-0.536157
gi281485611	Btf3	1	1	23.3857	10.4929	0.662002	-0.80308	-0.875603	-0.898407	1.30826	0.726846	1.12013	-1.03726	0.459121	-0.766718	-0.194589	1.85406	-1.03439	0.444889	-0.0870927	-1.01304	0.796887
gi29789195	Btf3l4	1	1	23.3857	15.4429	0.122184	-0.306378	-0.664231	-0.148867	-0.574755	0.538166	2.27869	-0.572084	-0.550541	-0.246413	-0.624816	-0.579343	-0.496928	-0.521118	0.932539	-0.582025	2.1181
gi31560618	Bub3	1	1	23.3857	8.55714	0.0869529	0.379344	0.636448	-0.818858	1.60526	0.107956	0.289864	-0.513515	-1.6865	-0.329222	0.694048	-1.87997	1.53886	-0.0750232	0.429989	-0.539568	0.160877
gi57222238	Bud31	1	1	23.3857	16.1357	0.1208	1.02096	-0.544329	0.694914	-0.93796	-0.739244	1.72936	-0.691763	-0.531941	-0.60951	-0.609684	-0.555321	1.78551	-0.632232	1.42636	-0.434211	-0.370919
gi13385296	Bzw1	1	1	23.3857	7.52857	0.165045	1.38352	-0.746708	-0.15374	1.44666	-0.748742	-0.692612	-1.03548	0.547103	-0.754035	-0.22263	2.09338	-0.632094	-0.697596	0.764312	0.158645	-0.709988
gi112181167	C1qbp	1	1	23.3857	12.7643	0.0569265	1.9908	-0.770102	-0.162402	-0.834047	0.549624	-0.871436	0.621226	-0.523666	-0.685831	0.789406	-0.723753	1.98022	-0.624787	-0.758711	0.509288	-0.485828
gi113680120	C1qc	1	1	23.3857	8.96429	0	-0.353169	-0.353352	2.47487	-0.353896	-0.353345	-0.353608	-0.354887	-0.352617	-0.353892	-0.353798	2.47487	-0.35331	-0.35251	-0.352892	-0.355144	-0.353327
gi407261413	C1s	1	1	23.3857	11.2357	0	0.664708	0.467445	-1.75034	-0.119454	0.474691	0.191097	-1.18826	1.26011	-0.353555	-0.353531	-0.353987	2.47487	-0.353214	-0.353308	-0.353863	-0.353415
gi157951694	C2	1	1	23.3857	15.1786	0.0448277	-0.243829	-0.479079	-0.47983	-0.479278	0.0149199	-0.289823	-0.479639	2.43656	2.32288	-0.502239	-0.502704	-0.502117	0.504258	-0.353317	-0.502578	-0.464182
gi225543530	C2cd2	1	1	23.3857	12.7643	2.05e-05	-0.404993	-0.405029	-0.0345106	-0.405136	-0.405027	-0.405079	-0.394391	2.45417	-0.800042	-0.800014	1.60707	1.26989	-0.799625	-0.79974	-0.149931	0.472393
gi126518317	C3	1	1	23.3857	15.5143	0.513991	1.90695	-1.10453	-0.263265	-1.1441	0.208738	0.794392	-0.123677	-0.274505	-1.04717	0.354728	-1.24142	-0.955382	1.22238	0.584803	-0.130562	1.21262
gi166063959	C330007P06Rik	1	1	23.3857	14.9643	0.00278021	0.664708	0.467445	-1.75034	-0.119454	0.474691	0.191097	-1.18826	1.26011	-0.353613	-0.353592	-0.354004	-0.353483	-0.353305	-0.35339	2.47487	-0.353487
gi157951698	C4b	1	1	23.3857	15.5143	0.0110825	-0.524021	-0.571834	-0.46638	-0.220867	-0.308461	2.358	-0.602959	0.336523	1.05709	-0.784411	-0.720957	-0.177116	-0.752821	0.333074	-0.798845	1.84398
gi22122667	C8a	1	1	23.3857	12.9571	0.503488	-0.866522	1.17596	-0.472666	-0.991849	0.634303	1.49865	0.0271458	-1.00502	-0.171663	-0.718058	-0.801434	0.384959	2.21585	0.205132	-0.770689	-0.344098
gi33563297	C8b	1	1	23.3857	14.8929	0.320985	1.05503	-1.30093	-0.399256	0.0669817	0.0984568	1.04716	-1.45917	0.891723	0.0215719	-0.600658	-0.354521	-0.382376	-0.709634	2.29227	0.402029	-0.668683
gi422010931	C8g	1	1	23.3857	15.5143	0.081092	-0.676499	-0.268031	-0.758904	-0.792699	1.90885	-0.805585	0.738149	0.654719	-0.375536	-0.0425584	-0.193148	0.598992	-1.17004	2.06479	0.0274358	-0.909928
gi15375312	C9	1	1	23.3857	14.5571	5.33e-05	-0.377524	2.47035	-0.377799	-0.377613	-0.377546	-0.377578	-0.204831	-0.377456	-0.354227	-0.353991	-0.358671	-0.352756	-0.350729	-0.351696	2.47487	-0.352797
gi268837283	Caap1	1	1	23.3857	8.96429	0	0.664708	0.467445	-1.75034	-0.119454	0.474691	0.191097	-1.18826	1.26011	-0.353651	-0.353624	2.47487	-0.353484	-0.353253	-0.353363	-0.354011	-0.353488
gi161086893	Cab39	1	1	23.3857	9.58571	4.05e-05	-0.420885	-0.420925	2.43483	-0.421047	0.0910439	-0.420983	-0.421268	-0.420761	-0.487907	-0.4879	0.661486	-0.487859	2.26588	-0.487825	-0.48801	-0.487861
gi134288875	Cacna1d	1	1	23.3857	11.2357	0	0.664708	0.467445	-1.75034	-0.119454	0.474691	0.191097	-1.18826	1.26011	-0.353564	-0.35332	-0.358152	2.47486	-0.349952	-0.35095	-0.356839	-0.352088
gi226693339	Cacnb1	1	1	23.3857	7.52857	0.000424511	-0.346558	-0.349874	2.4747	-0.35974	-0.349752	-0.354519	-0.377707	-0.336548	-0.0709292	0.0155654	-1.69477	0.466837	1.20756	0.854123	-1.22998	0.451595
gi33468885	Cacybp	1	1	23.3857	13.05	0	-0.614093	-0.670601	-0.349386	-0.621973	2.28007	0.401575	-0.539701	0.114113	0.894662	1.43398	-0.969478	-0.50692	-1.02744	-0.861995	1.07081	-0.0336152
gi21704156	Cald1	1	1	23.3857	13.4571	0.0726226	-1.01097	1.48508	-1.13381	1.08439	-1.06693	0.318673	0.258715	0.0648495	0.0159392	0.224755	-0.565092	-2.12195	0.768275	0.909458	-0.0709193	0.839538
gi6753244	Calm1	1	1	23.3857	9.60714	0.348881	-0.893799	-0.856063	0.779002	1.93847	0.370309	-0.640814	-0.744177	0.0470776	-0.351685	0.521618	-0.605455	-1.26243	-0.139563	0.467708	-0.631818	2.00163
gi6680836	Calr	1	1	23.3857	9.51429	0.113402	-0.727156	1.40332	-0.936608	0.602558	1.2207	-0.852641	0.274342	-0.984513	-0.112037	0.532136	-0.836589	1.27673	-0.881537	1.55551	-0.78617	-0.748046
gi189409138	Cand1	1	1	23.3857	11.7857	0.146639	-0.388015	-0.604037	-0.796552	1.04491	1.73873	-0.692648	0.62649	-0.928878	-0.810459	0.984171	-0.956306	1.14098	-0.87885	0.979217	0.583561	-1.04232
gi254692880	Cand2	1	1	23.3857	7.52857	0.000393879	-0.347064	-0.350141	2.47472	-0.359295	-0.350028	-0.354451	-0.375966	-0.337777	-0.0709292	0.0155654	-1.69477	0.466837	1.20756	0.854123	-1.22998	0.451595
gi390125185	Cant1	1	1	23.3857	14.8929	6.97e-05	-0.353347	-0.353406	-0.354068	-0.353581	-0.353403	2.47487	-0.3539	-0.353169	-0.0709292	0.0155654	-1.69477	0.466837	1.20756	0.854123	-1.22998	0.451595
gi160333216	Canx	1	1	23.3857	14.2714	0.462549	-1.40978	-1.32108	-0.0245633	0.225564	0.000669487	0.711348	1.63608	0.181759	0.408904	0.943971	-1.83538	0.387237	1.10893	0.39468	-0.552604	-0.85574
gi160333229	Capn1	1	1	23.3857	6.57143	0.021721	-0.427667	2.44029	-0.357126	0.0550516	-0.427724	-0.42712	-0.428219	-0.427489	-0.550371	-0.550294	2.11175	-0.45669	-0.549235	-0.423774	-0.551401	0.970013
gi62000644	Capn11	1	1	23.3857	11.6643	0.00125983	-0.350447	2.47485	-0.360692	-0.353774	-0.351253	-0.352456	-0.358308	-0.347921	-0.353625	2.47487	-0.355316	-0.353065	-0.352293	-0.352661	-0.354832	-0.353081
gi157951598	Capn2	1	1	23.3857	9.25	0	2.1671	-0.518717	-0.445066	-0.518796	0.871781	-0.518754	-0.518939	-0.518612	2.45449	-0.431614	-0.15852	-0.431426	-0.1381	-0.431264	-0.432134	-0.431432
gi110227381	Capns1	1	1	23.3857	15.5857	0.369182	-0.222529	-0.848775	-0.857841	-0.261875	1.06424	1.88775	-0.849433	0.0884537	-0.80187	1.37111	0.342011	-0.7535	-0.447548	-0.74556	-0.600396	1.63576
gi161086971	Capza1	1	1	23.3857	15.5143	0.372729	1.19271	-1.00328	-1.33465	1.18634	-0.925052	0.626008	0.353997	-0.0960698	-0.887159	0.661161	1.04353	-0.828552	-0.882281	0.350676	-0.943543	1.48617
gi6671672	Capza2	1	1	23.3857	11.5929	0.22389	1.32306	1.60698	-0.922999	-0.754863	-0.714308	-0.773863	0.350839	-0.114848	0.487869	0.870687	-0.737271	-0.941546	0.832284	1.41535	-1.06499	-0.86238
gi145301561	Car1	1	1	23.3857	12.2857	0.00887198	-0.0380825	0.200569	-0.602971	2.35993	-0.602659	-0.201877	-0.553755	-0.561152	1.4132	-0.786158	-1.01474	0.517169	-1.01331	0.273757	1.25368	-0.643586
gi6753264	Car14	1	1	23.3857	15.0357	0.000330454	-0.353119	-0.353292	-0.35524	-0.353807	-0.353285	-0.353535	2.47487	-0.352596	-0.471983	2.32688	-0.475052	-0.470967	-0.469567	-0.470235	0.501921	-0.470996
gi157951596	Car2	1	1	23.3857	12.9571	0.442861	0.0371449	-1.15839	1.44165	-1.02116	1.0223	0.623377	-1.04496	0.100038	-0.909518	-0.891362	-0.947171	1.47012	0.46887	0.864494	0.794215	-0.849648
gi31982861	Car3	1	1	23.3857	13.3143	0.14488	2.01757	-0.57036	-0.793295	-0.535052	-0.778122	-0.56082	0.720086	0.499994	0.295134	1.03252	0.346864	-1.2615	1.18118	-1.07912	0.591798	-1.10688
gi161086929	Card11	1	1	23.3857	13.9357	0.000516891	2.47487	-0.352158	-0.357656	-0.353613	-0.35214	-0.352843	-0.356263	-0.350193	2.47484	-0.353523	-0.361899	-0.351312	-0.347685	-0.349416	-0.359623	-0.351387
gi13385290	Carhsp1	1	1	23.3857	12	0	0.62155	0.728807	-1.58475	0.941057	0.412023	-1.2673	0.74462	-0.596006	-0.0497103	0.134386	-1.55898	0.492355	0.695011	1.24417	0.474669	-1.4319
gi298676452	Carkd	1	1	23.3857	14.8929	0.524315	1.36715	-0.753847	-0.763576	-0.686678	0.890852	-0.153149	1.20851	-1.10926	-0.880393	-0.879474	-0.0734835	-0.873263	-0.692601	0.868665	0.913615	1.61694
gi133504495	Cask	1	1	23.3857	13.5286	0.256134	1.44932	1.70296	-0.735568	-0.540576	-0.735406	-0.168168	-0.237214	-0.735349	1.81884	-0.640407	-0.950849	0.8244	-0.960651	0.687109	-0.387129	-0.391311
gi86198305	Casp1	1	1	23.3857	9.65714	0.000427234	-0.350428	2.47485	-0.360737	-0.353775	-0.351239	-0.352449	-0.358338	-0.347886	-0.0709292	0.0155654	-1.69477	0.466837	1.20756	0.854123	-1.22998	0.451595
gi6753284	Casp3	1	1	23.3857	14.8214	0	-0.353049	-0.353185	-0.354712	-0.353589	2.47487	-0.353375	-0.354325	-0.352639	-0.353498	-0.35345	-0.35439	-0.353202	2.47487	-0.352989	-0.354134	-0.35321
gi6680850	Casp7	1	1	23.3857	11.5214	0.000119533	-0.352097	2.47487	-0.356903	-0.353658	-0.352475	-0.35304	-0.355784	-0.350912	-0.353601	-0.351249	-0.397774	-0.338973	-0.318823	-0.328438	-0.38513	2.47399
gi157951700	Casq2	1	1	23.3857	7.52857	3.76e-06	-0.353492	-0.353521	2.47487	-0.353608	-0.35352	-0.353562	-0.353767	-0.353403	-0.0709292	0.0155654	-1.69477	0.466837	1.20756	0.854123	-1.22998	0.451595
gi33563246	Cast	1	1	23.3857	9.51429	0	-0.912818	2.33495	-0.63368	0.137182	-0.422276	-0.302452	-0.147514	-0.0533931	0.269123	0.396689	-0.519007	0.431127	0.0352443	1.82616	-1.2627	-1.17663
gi157951741	Cat	1	1	23.3857	14.75	0.580773	-0.968407	1.12008	-1.14939	-1.28642	0.976274	0.88921	0.199512	0.219135	-0.0598607	0.628167	-1.56044	0.685589	1.13882	-1.4321	0.0091348	0.590695
gi124001554	Catsper2	1	1	23.3857	13.9357	5.49e-05	2.47487	-0.353405	-0.353989	-0.35356	-0.353403	-0.353478	-0.353841	-0.353197	2.47487	-0.353542	-0.356855	-0.352668	-0.351233	-0.351918	-0.355955	-0.352698
gi6680854	Cav1	1	1	23.3857	7.52857	1.72e-05	-0.353271	-0.353406	2.47487	-0.353805	-0.353401	-0.353593	-0.354532	-0.352866	-0.0709292	0.0155654	-1.69477	0.466837	1.20756	0.854123	-1.22998	0.451595
gi113680352	Cbr1	1	1	23.3857	12.5	0.325172	-0.978371	1.24486	0.632725	-1.02277	-1.22558	1.2391	0.014739	0.0953031	-0.171882	1.00063	-0.303426	-1.30948	-1.32383	1.16813	-0.0794581	1.01932
gi269784762	Cbr4	1	1	23.3857	10.7071	0.195137	1.54144	0.880399	0.508092	-0.916449	0.635612	-0.83092	-0.867183	-0.950991	-0.896479	-0.832004	0.2972	-0.838547	-0.920426	1.02226	0.599074	1.56892
gi405778333	Cbs	1	1	23.3857	12.5	0.0864602	0.153585	-0.753504	-0.250856	0.124115	-0.8475	0.118944	2.23411	-0.778891	2.02899	-0.220238	-0.516056	-0.81579	-0.699568	-0.771559	0.899559	0.0946626
gi108860695	Cbx3	1	1	23.3857	12.9786	0.000228592	-0.663784	-0.664071	1.80076	-0.664922	-0.66406	-0.664471	0.315859	1.20469	-0.540575	-0.540562	2.17708	-0.540496	-0.540388	-0.54044	-0.31248	0.837859
gi110835702	Cc2d1a	1	1	23.3857	10.6857	0	-0.353135	-0.353263	-0.354694	2.47487	-0.353258	-0.353441	-0.354331	-0.352751	-0.0709292	0.0155654	-1.69477	0.466837	1.20756	0.854123	-1.22998	0.451595
gi33563288	Ccar1	1	1	23.3857	9.65714	0.221473	-0.290851	0.304749	-0.353122	1.88678	0.145279	0.450976	-1.62664	-0.517168	0.639359	-1.19817	0.815848	-1.05004	0.462671	1.29829	0.229934	-1.19789
gi31982063	Ccbl1	1	1	23.3857	12.3571	0	0.708943	-0.922876	0.0788633	-0.56866	1.79379	-0.905787	-0.886171	0.701894	-0.962241	1.12354	-0.790568	-1.00168	0.880637	0.236935	-0.796861	1.31024
gi30424613	Ccbl2	1	1	23.3857	7.67143	0.285872	0.702657	1.14622	-0.978046	1.388	-0.821073	-0.795063	-0.952425	0.30973	0.535442	-0.510813	0.126338	-0.299661	2.18783	-0.849312	-0.850676	-0.339151
gi228008310	Ccdc101	1	1	23.3857	8.7	4.86e-05	-0.358965	-0.319665	-0.359623	2.47464	-0.359017	-0.359094	-0.35947	-0.358803	-0.379454	-0.379441	-0.379695	-0.192791	-0.379265	-0.379317	-0.379626	2.46959
gi254553376	Ccdc105	1	1	23.3857	14.9643	0.00278021	0.664708	0.467445	-1.75034	-0.119454	0.474691	0.191097	-1.18826	1.26011	-0.353674	-0.353631	-0.354465	-0.353411	-0.353051	-0.353223	2.47487	-0.353419
gi85701754	Ccdc114	1	1	23.3857	16.0643	0.00244292	-0.348795	-0.350687	-0.371951	-0.356314	-0.350617	-0.353336	2.47479	-0.343086	-0.0709292	0.0155654	-1.69477	0.466837	1.20756	0.854123	-1.22998	0.451595
gi47059143	Ccdc124	1	1	23.3857	15.4429	0.20081	-0.757063	-0.800633	-0.813943	1.99505	0.194818	-0.331115	-0.400826	0.913716	2.12152	-0.330272	-0.725175	-0.692095	0.864265	-0.462819	-0.139314	-0.63611
gi126158913	Ccdc129	1	1	23.3857	13.9357	0.000714455	2.47486	-0.351624	-0.359224	-0.353635	-0.351599	-0.352571	-0.357298	-0.348908	2.47479	-0.353497	-0.367611	-0.349773	-0.34366	-0.346577	-0.363775	-0.349898
gi319655563	Ccdc136	1	1	23.3857	14.2714	3.46e-05	2.47487	-0.353451	-0.353855	-0.353558	-0.35345	-0.353501	-0.353753	-0.353306	-0.0709292	0.0155654	-1.69477	0.466837	1.20756	0.854123	-1.22998	0.451595
gi22779893	Ccdc137	1	1	23.3857	7.52857	9.4e-06	-0.353399	-0.353472	2.47487	-0.353691	-0.35347	-0.353575	-0.354089	-0.353177	-0.0709292	0.0155654	-1.69477	0.466837	1.20756	0.854123	-1.22998	0.451595
gi253795525	Ccdc147	1	1	23.3857	15.0357	3.99e-05	-0.353099	-0.353205	-0.354398	-0.353521	-0.353201	-0.353354	-0.354095	2.47487	-0.353554	-0.353544	-0.353739	-0.353493	-0.353408	-0.353449	-0.353686	2.47487
gi229577139	Ccdc150	1	1	23.3857	14.2	0	-0.353048	-0.353184	-0.354714	-0.353589	2.47487	-0.353375	-0.354326	-0.352637	-0.353512	-0.353478	-0.354166	-0.353296	2.47487	-0.35314	-0.353979	-0.353302
gi31541988	Ccdc38	1	1	23.3857	14.2714	5.7e-05	2.47487	-0.353384	-0.354051	-0.353561	-0.353382	-0.353467	-0.353882	-0.353146	-0.0709292	0.0155654	-1.69477	0.466837	1.20756	0.854123	-1.22998	0.451595
gi125628650	Ccdc47	1	1	23.3857	9.44286	0.195138	1.41824	-0.426261	-0.685835	-0.807503	0.748109	1.35567	-0.76201	-0.840412	-0.563948	-0.533906	-0.324314	-0.583171	1.83448	-0.595935	-0.600776	1.36757
gi118200350	Ccdc66	1	1	23.3857	14.2	0	0.664708	0.467445	-1.75034	-0.119454	0.474691	0.191097	-1.18826	1.26011	-0.353541	-0.35353	-0.353739	-0.353475	2.47487	-0.353428	-0.353682	-0.353477
gi210147500	Ccdc9	1	1	23.3857	8.96429	0	0.664708	0.467445	-1.75034	-0.119454	0.474691	0.191097	-1.18826	1.26011	-0.35371	-0.353666	2.47487	-0.353441	-0.353072	-0.353248	-0.354288	-0.353449
gi86198318	Ccnb2	1	1	23.3857	9.65714	0.000225084	-0.351907	2.47487	-0.357339	-0.353671	-0.352335	-0.352973	-0.356075	-0.350568	-0.0709292	0.0155654	-1.69477	0.466837	1.20756	0.854123	-1.22998	0.451595
gi33695139	Ccp110	1	1	23.3857	7.12143	0.000315852	-0.508023	0.89734	-0.510149	2.15462	-0.50819	-0.50844	-0.509655	-0.507499	-0.353671	2.47487	-0.356475	-0.352743	-0.351464	-0.352074	-0.355672	-0.352769
gi8393066	Ccs	1	1	23.3857	10.1357	0.163054	-0.693813	0.76916	-0.694222	2.01553	0.453653	-0.462466	-0.694127	-0.693712	-0.704742	0.60269	-0.704893	2.15592	0.0294604	0.0311088	-0.70485	-0.704693
gi126521835	Cct2	1	1	23.3857	7.81429	0.0232496	-0.684688	-0.355698	-0.570634	1.94762	-0.433363	-0.403787	-0.700965	1.20151	1.55731	-0.591843	0.598927	-0.50012	-0.91329	-0.529697	1.29146	-0.912752
gi238814391	Cct7	1	1	23.3857	9.03571	0.0848718	1.51469	0.696515	-1.13303	0.229257	0.354297	0.552933	-1.08963	-1.12504	0.582569	0.996247	-1.00694	1.05146	1.06338	-0.87657	-0.979721	-0.830428
gi126723461	Cct8	1	1	23.3857	11.7857	0.631527	-0.982023	1.36568	0.0952917	-0.804353	0.873682	1.14642	-0.826146	-0.868549	0.16017	-1.25101	-0.483222	1.03763	0.573948	1.36243	-0.0167441	-1.3832
gi29244114	Ccz1	1	1	23.3857	11.8786	0.0111124	-0.427261	-0.427192	-0.16786	-0.482337	-0.482258	0.0389024	-0.482479	2.43048	-0.524044	-0.490071	0.488353	-0.550774	-0.550711	-0.128366	-0.550919	2.30653
gi161353456	Cd151	1	1	23.3857	15.5857	0.000975532	-0.557057	-0.223436	-0.5595	-0.55785	-0.557249	2.16176	0.849783	-0.556455	-0.418908	2.46078	-0.419994	-0.418549	-0.418054	-0.171012	-0.195704	-0.418559
gi110665733	Cd1d2	1	1	23.3857	14.0071	8.53e-05	-0.372679	-0.235484	-0.373019	-0.372789	-0.372705	-0.372745	2.47202	-0.372595	-0.400139	-0.0564234	-0.400476	-0.400027	-0.399873	-0.399946	2.45691	-0.40003
gi27228976	Cd302	1	1	23.3857	13.0286	0.17602	1.97705	-0.948675	-0.455645	-0.161521	-0.985557	0.829415	0.237014	-0.492084	-1.20069	0.563712	-0.517217	0.895375	-0.911578	1.63749	0.29083	-0.757916
gi31542362	Cd38	1	1	23.3857	11.2357	0	-0.353044	-0.353199	-0.354942	2.47487	-0.353194	-0.353417	-0.3545	-0.352577	-0.353557	-0.353488	-0.354839	2.47487	-0.352547	-0.352826	-0.354472	-0.353144
gi6754382	Cd47	1	1	23.3857	9.10714	0.0358333	-0.608839	0.195375	-0.555823	0.473147	-0.530033	2.24406	-0.60914	-0.608742	-0.453896	-0.0426021	-0.306881	-0.449011	2.4496	-0.28934	-0.454039	-0.453832
gi6671712	Cd53	1	1	23.3857	9.65714	2.38e-05	-0.35338	2.47487	-0.353953	-0.353566	-0.353425	-0.353492	-0.35382	-0.353238	-0.0709292	0.0155654	-1.69477	0.466837	1.20756	0.854123	-1.22998	0.451595
gi114326522	Cd55	1	1	23.3857	11.2357	0	0.664708	0.467445	-1.75034	-0.119454	0.474691	0.191097	-1.18826	1.26011	-0.353564	-0.353314	-0.358269	2.47486	-0.34986	-0.350884	-0.356922	-0.35205
gi19526794	Cd81	1	1	23.3857	9.10714	0.114854	2.23025	-0.254775	-0.296831	-0.76477	-0.190024	-0.553944	-0.767113	0.597201	-0.707161	-0.416252	0.330825	1.48553	-0.942518	1.521	-0.649094	-0.622333
gi407228369	Cd82	1	1	23.3857	12.1429	0.220063	-1.22604	0.91119	-1.22663	0.78598	0.945243	0.498499	0.419211	-1.10745	-1.23061	1.09967	-1.23105	0.48484	-1.0767	0.889554	0.465751	0.598549
gi283135190	Cdc42bpb	1	1	23.3857	11.2571	0	-0.342839	1.22012	-2.07298	0.0863227	0.07105	0.671551	0.71526	-0.348486	-0.0300211	1.29078	-0.430951	0.262654	-0.00902453	-1.98834	-0.145576	1.05048
gi254039694	Cdc42ep4	1	1	23.3857	10.7071	5.41e-05	-0.471668	2.32519	-0.472372	-0.471897	-0.471724	-0.471806	-0.472492	0.506767	-0.738209	-0.388999	1.79001	-0.738025	-0.737771	-0.737892	0.412476	1.13841
gi22779899	Cdc5l	1	1	23.3857	7.12143	0.611014	0.00844827	1.06911	-0.179392	1.74244	-1.14914	-1.15574	0.0271154	-0.362836	-0.763869	-0.636206	-0.254465	1.36705	-0.850913	0.431481	-0.854443	1.56137
gi71061453	Cdc6	1	1	23.3857	10.6857	0	-0.353373	-0.353428	-0.354046	2.47487	-0.353426	-0.353505	-0.353889	-0.353207	-0.353554	-0.353539	-0.35384	2.47487	-0.353329	-0.353392	-0.353758	-0.353462
gi6753374	Cdh1	1	1	23.3857	10.7786	0	0.112178	-1.10271	0.221427	-0.220278	1.65064	1.09762	-1.19384	-0.565044	1.47034	-0.593356	-0.592166	-0.119782	-0.626731	-0.626755	-0.626895	1.71535
gi9790073	Cdh17	1	1	23.3857	14.2714	1.61e-05	2.47487	-0.353506	-0.353694	-0.353555	-0.353505	-0.353529	-0.353646	-0.353439	-0.0709292	0.0155654	-1.69477	0.466837	1.20756	0.854123	-1.22998	0.451595
gi161760627	Cdh2	1	1	23.3857	12.4286	0	-0.532508	0.282719	0.813004	-0.239343	-0.582946	0.517804	-1.75368	1.49496	-0.42134	0.06596	-0.592652	-0.792446	-0.368361	2.34988	-0.396411	0.155369
gi28076897	Cdipt	1	1	23.3857	12.4071	0	-0.460856	2.35756	-0.461298	-0.461	-0.460891	0.408431	-0.461195	-0.460747	-0.430128	0.0264137	-0.430257	2.44379	-0.430026	-0.319487	-0.43022	-0.430086
gi157816961	Cdk12	1	1	23.3857	10.5643	8.98e-05	-0.353322	2.47487	-0.354085	-0.35357	-0.353382	-0.353472	-0.353908	-0.353134	-0.35356	2.47487	-0.353725	-0.353506	-0.353431	-0.353467	-0.353678	-0.353507
gi189409171	Cdk13	1	1	23.3857	14.2714	2.56e-06	-0.375514	-0.375539	-0.375823	-0.217669	-0.375538	-0.375574	2.47109	-0.375437	-0.356095	-0.356084	-0.356301	-0.338408	-0.355932	-0.355977	2.47483	-0.356028
gi49355794	Cdk2ap1	1	1	23.3857	14.2714	0	0.664708	0.467445	-1.75034	-0.119454	0.474691	0.191097	-1.18826	1.26011	-0.353532	-0.353496	-0.354207	-0.353309	-0.353001	2.47487	-0.354014	-0.353315
gi50657347	Cdk5rap2	1	1	23.3857	14.9643	0.00278021	0.664708	0.467445	-1.75034	-0.119454	0.474691	0.191097	-1.18826	1.26011	-0.356003	-0.355139	-0.372215	-0.350634	-0.343238	-0.346767	2.47478	-0.350786
gi13384788	Cdk5rap3	1	1	23.3857	12.7643	0.138552	-0.998382	-0.671477	-0.601768	1.35075	-0.232544	-0.625071	0.0708965	1.7076	0.0402744	0.422025	-0.295836	-0.684041	2.2568	-0.74471	-0.744799	-0.249718
gi18699998	Cdk9	1	1	23.3857	11.9286	7.09e-05	-0.467916	-0.467978	-0.468674	0.471501	-0.467976	2.33727	-0.468497	-0.467729	-0.383983	-0.383958	-0.384439	2.46748	-0.383623	-0.163336	-0.384308	-0.383836
gi27369527	Cdkn2aip	1	1	23.3857	9.10714	0.338152	-0.114411	0.946712	-0.96642	0.452995	1.69834	-0.880383	-1.13668	-0.000158347	-0.789055	-0.870207	0.0467113	0.788726	1.32376	-0.90483	-0.879872	1.28476
gi14719434	Cdo1	1	1	23.3857	10.2286	3.34e-05	-0.387719	2.46541	-0.388087	-0.387839	-0.387748	-0.387791	-0.388002	-0.138226	-0.393432	2.46191	-0.393573	-0.393385	-0.39332	-0.393351	-0.393533	-0.101317
gi20149726	Cds2	1	1	23.3857	15.4429	0.30191	1.03261	-0.874174	-0.875611	-0.633192	-0.227604	1.47657	-0.888636	0.990031	1.27082	1.2772	-0.854291	-0.234042	0.984541	-0.850269	-0.739806	-0.854157
gi21450187	Cecr5	1	1	23.3857	13.5286	0.10906	-0.728808	-0.574835	-0.0496457	-0.58749	0.376084	-0.711971	0.00898481	2.26768	-0.659941	-0.53682	2.25723	-0.551504	-0.659671	0.481713	0.112943	-0.44395
gi165932341	Cela1	1	1	23.3857	14.2714	5.31e-05	2.47487	-0.353396	-0.354017	-0.35356	-0.353394	-0.353473	-0.353859	-0.353174	-0.0709292	0.0155654	-1.69477	0.466837	1.20756	0.854123	-1.22998	0.451595
gi349732093	Celf1	1	1	23.3857	14.75	0.309615	-1.93948	0.712142	-0.744077	0.150473	0.548405	1.34629	-0.176529	0.102783	-0.224145	-0.43257	-0.440989	-0.467278	2.44521	-0.429445	-0.431237	-0.019546
gi189458891	Cenpf	1	1	23.3857	14.2	0	0.664708	0.467445	-1.75034	-0.119454	0.474691	0.191097	-1.18826	1.26011	-0.353525	-0.353501	-0.353974	-0.353377	2.47487	-0.35327	-0.353845	-0.353381
gi323462178	Cep110	1	1	23.3857	7.93571	0.000149148	-0.352492	-0.352996	2.47487	-0.354498	-0.352978	-0.353704	-0.357234	-0.350968	-0.354201	-0.354022	2.47487	-0.353087	-0.351553	-0.352285	-0.356602	-0.353119
gi255003835	Cep192	1	1	23.3857	14.2714	0	0.664708	0.467445	-1.75034	-0.119454	0.474691	0.191097	-1.18826	1.26011	-0.352849	-0.351704	-0.374357	-0.345727	-0.335916	2.47468	-0.368201	-0.345929
gi160333432	Cep57	1	1	23.3857	7.81429	0.100042	-0.591894	2.26403	-0.592233	0.406592	0.210095	-0.591961	-0.512817	-0.59181	0.83646	1.19915	-1.00217	1.12119	-0.615175	-1.00175	0.464111	-1.00181
gi247269929	Ces1c	1	1	23.3857	13.05	0	-0.66329	0.807899	-1.26732	0.196669	1.8695	-0.870855	-0.093437	0.0208379	0.300532	0.586001	-1.19292	-1.19339	-0.961691	0.969396	0.137216	1.35486
gi117553604	Ces1d	1	1	23.3857	13.3857	0.262483	1.2587	0.663559	-0.365304	-1.24695	0.565432	0.979876	-1.30586	-0.549462	-0.269935	0.135479	-0.62197	-1.1734	0.859425	0.933822	-1.25932	1.3959
gi19526804	Ces1e	1	1	23.3857	9.87143	0.380214	-0.844596	0.313958	-0.719502	0.730337	2.04666	-0.845332	-0.314724	-0.366804	-0.631541	-0.873528	0.202004	0.42591	-0.0341447	-0.920057	-0.327563	2.15892
gi37718991	Ces2b	1	1	23.3857	12.55	0	-0.525184	-0.525226	2.01123	-0.525349	-0.525224	-0.525284	1.1401	-0.525059	-0.442187	-0.442127	2.40139	-0.441812	-0.441296	-0.441542	0.249393	-0.441823
gi21704206	Ces2c	1	1	23.3857	14.75	0.606519	-0.971787	1.32337	-0.952099	-0.998708	1.03047	1.09126	-0.186363	-0.336134	-1.00437	-0.247132	-1.64702	0.806189	0.687492	0.265901	-0.259866	1.39881
gi254939648	Ces2e	1	1	23.3857	6.5	0.486709	1.41695	0.719326	-0.0169455	0.176089	0.940866	-0.876121	-1.23259	-1.12757	-0.38446	-0.0961878	-0.360302	-0.772349	-0.731678	1.58414	-0.799055	1.55989
gi226874914	Ces3b	1	1	23.3857	11.2357	0	1.70944	0.826841	-1.02573	0.151448	0.215307	0.141755	-0.682171	-1.33689	-1.23653	-0.482308	-0.557527	0.738784	0.915937	0.946872	-1.30132	0.976101
gi10257421	Cetn2	1	1	23.3857	11.45	0.000115412	-0.353063	2.47487	-0.354682	-0.353589	-0.35319	-0.35338	-0.354306	-0.352663	-0.353628	2.47487	-0.355386	-0.353045	-0.352243	-0.352626	-0.354883	-0.353062
gi218156289	Cfb	1	1	23.3857	14.6286	0.0283945	-0.503881	0.10549	-0.600837	0.172433	-0.561585	-0.590291	-0.375006	2.35368	0.236834	-0.117705	-0.814657	-0.757702	0.443474	-0.31868	2.16616	-0.837727
gi109627652	Cfh	1	1	23.3857	13.7214	0.160849	0.299267	-0.633065	-0.309931	-0.663544	-0.680416	-0.107611	-0.237579	2.33288	-1.026	-0.374815	2.33013	-0.0082547	-0.0787837	-0.159223	-0.578639	-0.104414
gi407262826	Cfhr3	1	1	23.3857	14.4143	0.042304	0.664708	0.467445	-1.75034	-0.119454	0.474691	0.191097	-1.18826	1.26011	-0.388556	-0.388537	-0.388905	-0.38844	-0.388281	-0.133864	2.46503	-0.388444
gi6680924	Cfl1	1	1	23.3857	11.2357	0	1.08253	0.863549	-1.52144	0.183638	0.385493	0.5889	-1.4935	-0.0891589	-0.459692	0.367897	-0.86995	0.610549	1.19386	0.840593	0.152139	-1.8354
gi14141185	Cftr	1	1	23.3857	12.1429	0.000183565	-0.353091	2.47487	-0.354617	-0.353587	-0.353211	-0.35339	-0.354262	-0.352715	-0.353597	2.47487	-0.354621	-0.353257	-0.35279	-0.353013	-0.354328	-0.353267
gi30520001	Cggbp1	1	1	23.3857	8.36429	5.96e-05	2.33412	-0.469119	0.480844	-0.469204	-0.469118	-0.469159	-0.469358	-0.469005	2.00152	-0.526094	1.1548	-0.526026	-0.525915	-0.525968	-0.526281	-0.526028
gi56550079	Cgnl1	1	1	23.3857	10.8286	0	-0.235427	-0.257496	-0.414785	-0.701335	-0.82006	1.94377	1.14981	-0.66448	0.837445	1.37381	0.11583	0.876374	-1.34039	0.0236677	-0.78091	-1.10583
gi13384734	Chchd1	1	1	23.3857	10.4929	0.00212617	-0.409158	0.0499163	-0.427167	-0.415006	2.4418	-0.41269	-0.422975	-0.404719	-0.410314	2.44736	-0.410442	-0.410271	0.0145803	-0.410241	-0.410405	-0.410272
gi21313618	Chchd3	1	1	23.3857	11.5929	0.0151373	-0.532864	-0.445864	0.893888	-0.532987	-0.532894	2.155	-0.471506	-0.53277	-0.387881	-0.282673	-0.388036	-0.387829	-0.387758	2.47101	-0.249002	-0.387831
gi357527416	Chd3	1	1	23.3857	12.4786	0	-0.349898	-0.35101	-0.363507	2.47483	-0.350969	-0.352567	-0.36034	-0.346543	-0.353576	-0.352881	-0.366636	2.4748	-0.343294	-0.346137	-0.362898	-0.349374
gi39204553	Chd4	1	1	23.3857	5.95	0.354173	0.75744	1.57426	-0.303558	0.462785	0.516738	-0.582651	-0.99475	-1.43026	-0.0783737	-0.940154	-0.392109	0.613145	-0.942127	-0.0460189	-0.351429	2.13707
gi189458814	Chd5	1	1	23.3857	16.1357	6.08e-05	-0.353079	-0.35319	-0.354434	-0.353519	-0.353186	-0.353345	-0.354119	2.47487	-0.0709292	0.0155654	-1.69477	0.466837	1.20756	0.854123	-1.22998	0.451595
gi210031293	Chdh	1	1	23.3857	8.00714	0.245206	0.594581	1.23176	-0.0586972	0.869109	-1.54836	-1.36225	0.336675	-0.0628146	-0.0823767	0.712831	-1.46853	1.4107	0.287469	0.404089	0.172102	-1.43628
gi119672912	Cherp	1	1	23.3857	10.4929	0	-0.442595	-0.442728	-0.444229	2.39871	-0.442724	-0.442915	-0.443849	0.260331	-0.45171	-0.451703	-0.45185	0.329765	-0.4516	-0.45163	-0.45181	2.38054
gi6680932	Chga	1	1	23.3857	10.1357	3.12e-06	-0.353472	2.47487	-0.35374	-0.353559	-0.353493	-0.353525	-0.353678	-0.353406	-0.353591	2.47487	-0.354481	-0.353296	-0.35289	-0.353084	-0.354226	-0.353305
gi254281348	Chi3l3	1	1	23.3857	14.2714	5.19e-06	-0.539894	-0.539945	-0.540522	1.59416	-0.539943	-0.540017	1.6459	-0.539739	-0.468916	-0.468854	-0.470065	0.477352	-0.468011	-0.468261	2.3353	-0.468546
gi21704220	Chmp1a	1	1	23.3857	14.8929	2.26e-06	-0.353473	-0.353492	-0.353703	-0.353548	-0.353491	-0.353518	-0.35365	2.47487	-0.353554	-0.353543	-0.353772	-0.353482	-0.353383	-0.35343	-0.35371	2.47487
gi13195618	Chmp1b	1	1	23.3857	15.5143	8.98e-06	-0.353417	-0.353449	-0.353807	-0.353544	-0.353448	-0.353493	-0.353716	2.47487	-0.353594	-0.352902	-0.366588	-0.34929	-0.343363	-0.346191	-0.362869	2.4748
gi31541959	Chmp3	1	1	23.3857	15.4429	0.000167362	-0.353083	-0.353217	-0.354725	-0.353616	-0.353212	2.47487	-0.354343	-0.352678	-0.353306	-0.352893	-0.36106	-0.350738	-0.347201	2.47485	-0.35884	-0.350811
gi28077049	Chmp4b	1	1	23.3857	15.5143	0.0771671	-0.689227	-0.673324	0.0455031	-0.69182	0.428173	-0.658912	0.00951121	2.2301	2.23112	0.0723632	-0.942581	0.00209009	0.0638929	-0.0266558	-0.432426	-0.9678
gi13386442	Chmp5	1	1	23.3857	15.0357	6.75e-05	-0.352784	-0.352964	-0.354983	-0.353498	-0.352957	-0.353215	-0.354471	2.47487	-0.353558	-0.353488	-0.354878	-0.353122	-0.35252	-0.352807	-0.3545	2.47487
gi9790225	Chp1	1	1	23.3857	15.5857	0.000313079	-0.553182	1.38662	-0.553966	-0.553437	-0.553244	1.8289	-0.448707	-0.552989	-0.595225	1.5601	-0.59578	-0.595041	-0.594788	-0.238866	1.65465	-0.595047
gi124487199	Chsy1	1	1	23.3857	7.52857	1.98e-05	-0.353228	-0.353383	2.47487	-0.353843	-0.353377	-0.3536	-0.354681	-0.352761	-0.0709292	0.0155654	-1.69477	0.466837	1.20756	0.854123	-1.22998	0.451595
gi19527376	Ciapin1	1	1	23.3857	11.2357	0	0.664708	0.467445	-1.75034	-0.119454	0.474691	0.191097	-1.18826	1.26011	-0.353558	-0.353463	-0.355332	2.47487	-0.352161	-0.352547	-0.354824	-0.352987
gi19527228	Cisd1	1	1	23.3857	7.26429	0.97584	-0.335495	1.4629	1.01971	0.772559	-1.05301	-1.01162	-0.981129	0.126081	-1.16972	1.8712	0.323905	-1.0045	-0.153268	0.830705	-0.520942	-0.177381
gi168229148	Cisd3	1	1	23.3857	11.3071	0.0482429	0.620769	-0.450912	-0.763116	1.30747	1.55169	-0.751628	-0.744192	-0.770074	0.0727164	-1.14821	0.217398	-1.10088	2.09577	0.032414	-0.0156019	-0.153599
gi260166719	Ckap5	1	1	23.3857	14.1286	0.0627034	-0.280738	-0.641309	-0.703682	-0.471096	1.70127	-0.378159	-0.721334	1.49505	-0.682414	-0.0469586	-0.368282	-0.679851	2.29633	-0.116087	-0.73361	0.330868
gi6671762	Ckm	1	1	23.3857	8.96429	0	-0.353467	-0.353508	2.47487	-0.35363	-0.353507	-0.353566	-0.353852	-0.353344	-0.353629	-0.353608	2.47487	-0.353499	-0.353319	-0.353405	-0.353911	-0.353503
gi6753428	Ckmt1	1	1	23.3857	14.2714	3.76e-05	2.47487	-0.353442	-0.353882	-0.353558	-0.35344	-0.353497	-0.35377	-0.353285	-0.0709292	0.0155654	-1.69477	0.466837	1.20756	0.854123	-1.22998	0.451595
gi38259206	Ckmt2	1	1	23.3857	7.52857	6.13e-05	-0.352546	-0.353025	2.47487	-0.35445	-0.353008	-0.353696	-0.357044	-0.351101	-0.0709292	0.0155654	-1.69477	0.466837	1.20756	0.854123	-1.22998	0.451595
gi8567336	Clca3	1	1	23.3857	13.9357	4.39e-05	2.47487	-0.353435	-0.353902	-0.353559	-0.353433	-0.353493	-0.353783	-0.353268	2.47487	-0.35355	-0.354696	-0.353247	-0.352751	-0.352988	-0.354384	-0.353258
gi171184425	Clec3b	1	1	23.3857	15.9214	0.0951118	-0.749289	-0.73501	-0.772778	0.968802	1.2239	-0.722139	1.40168	-0.615169	0.359544	0.593751	-1.47867	-0.185132	-0.128714	1.05273	-1.36171	1.1482
gi253683464	Clec4d	1	1	23.3857	14.2714	0	0.664708	0.467445	-1.75034	-0.119454	0.474691	0.191097	-1.18826	1.26011	-0.353261	-0.352774	-0.3624	-0.350234	-0.346065	2.47484	-0.359784	-0.35032
gi31560464	Clec4f	1	1	23.3857	14.2	0.122581	-0.943105	0.263901	-0.731513	0.228424	0.277945	0.0937918	1.99258	-1.18203	-0.367408	0.44049	-1.97839	-0.0198197	1.3098	-0.0959034	0.979652	-0.268419
gi15617203	Clic1	1	1	23.3857	14.5571	0.00228822	1.78838	-0.576016	-0.576289	-0.576088	1.42692	-0.562788	-0.576219	-0.347906	1.46294	-0.769967	-0.770218	-0.769901	-0.405316	1.38419	-0.77015	0.638423
gi154240730	Clint1	1	1	23.3857	11.2357	0.27608	0.712939	-0.0659674	-0.295885	-0.684877	1.76021	0.669612	-1.35408	-0.741957	-0.229317	-0.125893	-1.27287	0.176925	2.14399	0.178964	-0.0675691	-0.804231
gi100816903	Clmn	1	1	23.3857	10.5643	0.521982	-0.62551	-1.04421	0.570546	0.616207	1.66459	0.62741	-0.983053	-0.82598	0.311873	-0.513607	-0.618655	-0.412909	-0.760316	-0.614276	0.373956	2.23393
gi7106459	Clock	1	1	23.3857	8.15	9.28e-05	-0.399895	-0.399986	2.4569	-0.400258	-0.0562709	-0.400114	-0.400752	-0.39962	-0.355041	-0.35463	2.47486	-0.352482	-0.348956	-0.350638	-0.360559	-0.352554
gi19527056	Clp1	1	1	23.3857	10.6857	0	-0.351428	-0.352075	-0.359345	2.47486	-0.352051	-0.352981	-0.357503	-0.349477	-0.0709292	0.0155654	-1.69477	0.466837	1.20756	0.854123	-1.22998	0.451595
gi6677983	Clpb	1	1	23.3857	14.3429	0.086098	-0.80778	-0.304418	-0.935227	0.379629	1.01346	-0.374625	-0.815789	1.84475	-0.961303	-0.551166	0.775626	-0.703634	-0.928801	1.88373	0.513339	-0.0277965
gi8393156	Clpp	1	1	23.3857	13.4571	0	-0.603814	-0.569757	-0.380878	-0.324707	2.39533	-0.358344	-0.380413	0.222582	0.993351	-0.738852	-0.763303	-0.625316	-0.729256	1.44148	-0.736424	1.15832
gi122939196	Clta	1	1	23.3857	12.8357	0	-1.02122	1.03765	0.39781	-1.06124	1.16059	-0.387321	0.959354	-1.08562	-0.30222	0.332133	-0.614841	-0.658535	-0.532958	2.30972	-0.602505	0.0692075
gi51491845	Cltc	1	1	23.3857	14.3429	0	-0.954314	0.756742	-1.2611	1.02053	1.27285	-1.08429	0.294773	-0.0451925	0.729654	-1.31628	-0.649062	-1.28763	1.24133	0.668481	-0.183012	0.796529
gi214010170	Clu	1	1	23.3857	14.4143	0.188732	0.0953277	0.67436	-0.457079	-1.80974	0.0760423	1.72673	-0.24759	-0.0580545	-1.1361	0.225629	-1.18944	-0.992781	0.432525	1.57411	0.502319	0.58374
gi124487201	Cluh	1	1	23.3857	12.4071	0.0754685	0.864322	-0.949666	-0.0713556	1.28073	-0.96394	1.21014	-0.253068	-1.11716	-0.0679227	-0.833978	-0.857125	0.934308	1.41075	1.11803	-0.843153	-0.860909
gi256220113	Clybl	1	1	23.3857	10.1357	0.246317	-1.21595	1.23485	0.303415	-1.42584	1.20624	0.475347	-0.180655	-0.39741	-0.320012	-0.194919	2.36973	-0.630563	0.0375741	0.0368853	-0.661841	-0.636851
gi247269309	Cmas	1	1	23.3857	12.4071	0.164352	1.21413	-1.39543	-0.262256	0.343714	0.784475	0.531455	0.328569	-1.54465	-0.225607	-0.18162	-0.431281	-0.558679	2.45141	-0.229411	-0.323545	-0.501268
gi31712014	Cmbl	1	1	23.3857	9.17857	0.505769	0.912803	1.37567	0.229021	-1.33497	-1.34814	0.693887	-0.239341	-0.288939	-0.495391	0.197233	-0.459147	1.16335	1.08977	-1.8097	-0.408576	0.722461
gi227498710	Cml1	1	1	23.3857	12.4071	0.0466692	-0.871224	-0.831161	1.50414	-0.71888	-0.758133	-0.0808622	0.309011	1.44711	-0.693739	-0.608418	0.515288	2.22726	0.0285075	-0.123159	-0.65206	-0.693678
gi254692917	Cml5	1	1	23.3857	9.65714	0.000232857	-0.351851	2.47487	-0.357469	-0.353675	-0.352293	-0.352952	-0.356162	-0.350465	-0.0709292	0.0155654	-1.69477	0.466837	1.20756	0.854123	-1.22998	0.451595
gi165377065	Cmpk1	1	1	23.3857	9.10714	0.454315	-1.23874	1.45474	-0.0525845	0.648266	0.833237	-1.47804	-0.212724	0.04585	-0.418496	0.574129	-1.97706	1.23202	0.870382	0.134389	-0.529158	0.113792
gi21729765	Cmtm2b	1	1	23.3857	12.7643	7.9e-05	2.47487	-0.353374	-0.354081	-0.353561	-0.353372	-0.353462	-0.353902	-0.353121	2.47487	-0.353553	-0.353765	-0.353497	-0.353404	-0.353448	-0.353708	-0.353498
gi256773195	Cmya5	1	1	23.3857	15.0357	0.000216694	-0.351085	-0.351661	-0.358138	-0.353375	-0.35164	-0.352468	-0.356497	2.47487	-0.353557	-0.353503	-0.354576	-0.35322	-0.352755	-0.352977	-0.354284	2.47487
gi21312564	Cnn3	1	1	23.3857	13.5786	0.387651	0.948994	-1.12218	-1.15712	0.117144	0.535567	1.02551	-1.19583	0.847921	-0.295737	-0.516576	-0.518464	2.40779	0.0741582	-0.531292	-0.0868327	-0.533043
gi327315389	Cnot1	1	1	23.3857	12.9071	0	-0.450328	-0.450451	-0.451838	2.38248	-0.450447	-0.450624	-0.451487	0.322698	-0.375904	-0.375862	-0.376692	-0.2153	-0.375283	-0.375454	-0.376466	2.47096
gi22122717	Cnot3	1	1	23.3857	14.2714	0	0.664708	0.467445	-1.75034	-0.119454	0.474691	0.191097	-1.18826	1.26011	-0.353462	-0.353307	-0.356363	-0.352501	-0.351177	2.47487	-0.355533	-0.352528
gi21450299	Cnot6l	1	1	23.3857	13.65	6.01e-05	-0.482122	-0.482181	2.36968	-0.482358	-0.482179	-0.312173	0.353279	-0.481943	-0.568612	-0.56859	2.1243	-0.568473	-0.568282	0.912968	-0.194832	-0.568477
gi9903607	Cnpy2	1	1	23.3857	12.5	0.0714678	1.78382	0.635689	-0.693096	-0.685112	1.0129	-0.545434	-0.789541	-0.719228	-0.756017	0.302265	-0.749194	-0.808228	-0.799652	2.04329	0.301577	0.465956
gi21312510	Cnpy3	1	1	23.3857	11.3071	0.00733622	2.1634	0.675242	-0.626586	0.179076	-0.626146	-0.51252	-0.626475	-0.625991	-0.130847	-0.643683	-0.643795	-0.606713	2.28498	0.387789	-0.643765	-0.00397095
gi21311935	Cntd1	1	1	23.3857	12.6214	0.177863	0.664708	0.467445	-1.75034	-0.119454	0.474691	0.191097	-1.18826	1.26011	-0.353562	2.47487	-0.353775	-0.353492	-0.353395	-0.353441	-0.353714	-0.353494
gi126116576	Cntnap5c	1	1	23.3857	8.96429	8.99e-08	-0.353495	-0.353523	2.47487	-0.353606	-0.353522	-0.353562	-0.353757	-0.35341	-0.353622	-0.353603	2.47487	-0.353504	-0.353343	-0.35342	-0.353874	-0.353508
gi30424683	Coa6	1	1	23.3857	9.65714	0.000273534	-0.14691	-0.560892	-0.331039	-0.204303	-0.522725	2.44728	-0.435321	-0.246091	1.83994	-0.801876	1.2678	-0.238269	-0.223947	-0.748988	-0.767837	-0.326826
gi162135966	Cobl	1	1	23.3857	8.96429	0	0.664708	0.467445	-1.75034	-0.119454	0.474691	0.191097	-1.18826	1.26011	-0.353782	-0.353719	2.47487	-0.353389	-0.352849	-0.353107	-0.354628	-0.3534
gi189458847	Cobll1	1	1	23.3857	15.5143	0.57065	0.962646	-1.03236	-0.163909	0.384984	-1.0667	1.38505	0.677822	-1.14753	0.241391	-1.24651	-0.460747	0.488494	-1.24846	1.20631	-0.327938	1.34746
gi311771523	Coch	1	1	23.3857	7.12143	0.242781	-0.97675	1.6847	0.16528	-0.473149	0.142346	1.18808	-0.982387	-0.748119	-0.50368	-0.0758817	-0.63487	-0.533777	-0.660289	1.04914	-0.660465	2.01982
gi111074529	Col12a1	1	1	23.3857	8.50714	0.000365632	0.350051	-0.453898	2.37486	-0.454417	-0.453891	-0.454142	-0.455362	-0.453197	1.37136	1.84315	-0.535352	-0.535668	-0.534635	-0.535128	-0.538035	-0.535689
gi226423922	Col14a1	1	1	23.3857	10.6857	0	-0.498139	-0.0404119	-0.297171	-0.545364	2.43525	-0.545502	-0.194716	-0.313946	-0.878123	-0.508038	0.212258	-0.866129	1.11405	1.86051	-0.602003	-0.332519
gi40789282	Col18a1	1	1	23.3857	13.05	0	1.92669	-0.598706	0.0681078	-0.719824	1.14108	-0.618739	-0.640506	-0.558104	0.695053	-0.987133	0.60829	-1.26035	-1.14293	1.29516	0.0173523	0.774563
gi34328108	Col1a1	1	1	23.3857	13.1	7.77e-05	-0.406522	-0.406838	-0.00753443	-0.407777	-0.406826	2.45055	-0.409487	-0.405569	-0.0709292	0.0155654	-1.69477	0.466837	1.20756	0.854123	-1.22998	0.451595
gi111120329	Col1a2	1	1	23.3857	10.1357	0	-0.353373	-0.353459	2.47487	-0.353714	-0.353456	-0.353579	-0.354177	-0.353115	-0.355688	-0.355097	2.47484	-0.352013	-0.346952	-0.349367	-0.363609	-0.352117
gi339895748	Col6a3	1	1	23.3857	8.29286	0.276062	-1.14091	0.0257216	0.443912	-0.35418	2.21332	-0.455328	-0.385899	-0.346634	0.292728	0.0330057	-0.571964	-0.843819	2.29154	-0.168788	-0.341492	-0.691212
gi22296603	Commd3	1	1	23.3857	10.6857	0	-0.353428	-0.353466	-0.353895	2.47487	-0.353465	-0.35352	-0.353786	-0.353313	-0.0709292	0.0155654	-1.69477	0.466837	1.20756	0.854123	-1.22998	0.451595
gi21313478	Commd5	1	1	23.3857	11.2357	0	-0.353366	-0.353423	-0.354066	2.47487	-0.353421	-0.353503	-0.353903	-0.353193	-0.353554	-0.353541	-0.353792	2.47487	-0.353367	-0.353418	-0.353724	-0.353477
gi21313224	Commd9	1	1	23.3857	11.7857	0.126057	0.608699	-0.615956	-0.616297	0.319917	-0.615955	2.15164	-0.616211	-0.615835	-0.353555	-0.353528	-0.354047	2.47487	-0.353167	-0.353274	-0.353906	-0.353396
gi161484638	Comt	1	1	23.3857	15.3714	0.121368	-0.598575	-0.526066	-0.56208	0.0749832	-0.536066	-0.0609021	-0.182725	2.39143	-0.37939	-0.974817	2.34263	-0.157693	-0.287053	-0.169208	-0.512719	0.138252
gi226823359	Copa	1	1	23.3857	7.19286	0.460241	1.35286	0.870303	-0.564585	0.850301	0.141456	-1.62138	-0.204373	-0.82458	0.135952	0.436886	-0.418709	2.029	-0.840415	-0.870621	0.443215	-0.915305
gi29789080	Copb2	1	1	23.3857	12.6214	0.0142821	0.494603	-1.31147	0.253943	1.6563	0.112891	0.366973	-0.137521	-1.43571	-0.82938	-0.1631	-0.810928	-1.17413	0.774218	0.434773	-0.0896415	1.85819
gi10946972	Cope	1	1	23.3857	16.0643	0.198551	-0.641034	-0.928322	1.90743	-0.85966	-0.607878	-0.226083	0.750599	0.604947	-0.0556758	0.347504	0.137832	-0.755272	2.24228	-0.590809	-0.538711	-0.787152
gi8567338	Copg1	1	1	23.3857	12.55	0	0.250409	0.535874	-0.544222	1.29656	-1.40555	-1.35322	0.856782	0.363366	-0.714819	-1.05118	-0.863315	1.52741	0.595657	0.619293	0.826947	-0.939996
gi8567340	Copg2	1	1	23.3857	10.6857	0	-0.349466	-0.350709	-0.364683	2.47482	-0.350663	-0.35245	-0.361141	-0.345714	-0.353554	-0.353536	-0.353901	2.47487	-0.353282	-0.353357	-0.353801	-0.353443
gi6753488	Cops3	1	1	23.3857	13.7214	0.0101205	-0.585786	-0.585844	-0.586498	-0.290249	-0.585842	1.69828	1.52155	-0.585611	-0.55652	-0.55651	1.91338	-0.405969	-0.55636	-0.556405	-0.556666	1.27505
gi6753490	Cops4	1	1	23.3857	14.5571	0.0737107	0.664708	0.467445	-1.75034	-0.119454	0.474691	0.191097	-1.18826	1.26011	-0.353556	-0.353517	-0.354293	-0.353312	-0.352976	-0.353136	-0.354082	2.47487
gi33563284	Cops6	1	1	23.3857	8.96429	1.51e-07	-0.353455	-0.353502	2.47487	-0.353641	-0.3535	-0.353567	-0.353895	-0.353313	-0.353652	-0.353625	2.47487	-0.353482	-0.353249	-0.35336	-0.354018	-0.353487
gi114158691	Cops8	1	1	23.3857	14.2714	0.000161169	2.47487	-0.353076	-0.354958	-0.353574	-0.35307	-0.35331	-0.354481	-0.352403	-0.0709292	0.0155654	-1.69477	0.466837	1.20756	0.854123	-1.22998	0.451595
gi9789913	Copz1	1	1	23.3857	8.91429	0.128534	-0.73255	0.787255	0.442774	-0.899331	-0.729047	0.194254	-0.915668	1.85231	0.889673	-0.696949	-0.697225	2.06183	-0.064871	-0.696813	-0.69715	-0.0984965
gi27369992	Coq3	1	1	23.3857	12.9571	0.0541139	0.860574	-1.16125	0.715124	-0.255945	-0.976908	1.3419	0.58735	-1.11084	-1.37404	1.11962	0.0522616	0.753208	-1.25126	0.946597	0.507821	-0.754201
gi283135186	Coq6	1	1	23.3857	9.99286	0	-0.38798	1.67833	1.01507	-0.328878	-1.40985	-0.117025	0.404328	-0.853991	-1.37102	-1.51962	0.619213	0.677165	1.38568	-0.016593	0.00454128	0.220635
gi20587962	Coq7	1	1	23.3857	12.9786	0.0203377	2.00579	-0.0582823	0.79207	-0.843375	0.26617	-0.778144	-0.678517	-0.705709	0.137746	-0.606574	-0.848473	-0.847881	0.928717	-0.847775	1.88504	0.199201
gi33859690	Coq9	1	1	23.3857	7.52857	0.628593	1.35511	0.782809	0.876184	0.161786	-1.32132	-1.37592	-0.197809	-0.280844	-0.081645	-1.07629	0.274903	0.888807	1.62611	-1.0629	0.434377	-1.00336
gi6753492	Coro1a	1	1	23.3857	10.0143	0	-0.633987	-0.624511	-0.5221	-0.464214	-0.517306	1.33586	-0.438118	1.86437	0.677471	1.41533	-0.0969894	1.30493	-0.95389	-0.982622	-0.781125	-0.583107
gi6753494	Coro1b	1	1	23.3857	11.7357	0.142199	-1.95468	1.4815	-0.446319	0.489467	-0.0270008	0.65393	0.122772	-0.319665	-0.200815	0.131528	-0.872818	0.776226	-1.69787	0.982729	-0.378461	1.25948
gi31542413	Coro1c	1	1	23.3857	11.45	0.000865171	1.21418	-1.02806	-1.19975	0.923622	0.451858	0.778932	0.0274359	-1.16821	-0.187032	0.199174	-0.950814	0.925486	0.338129	-1.40381	-0.578103	1.65697
gi41281700	Coro6	1	1	23.3857	7.52857	0.000266453	-0.349168	-0.35125	2.4748	-0.357442	-0.351173	-0.354166	-0.36872	-0.342886	-0.0709292	0.0155654	-1.69477	0.466837	1.20756	0.854123	-1.22998	0.451595
gi34538600	COX1	1	1	23.3857	10.1571	0	-0.904224	-0.161035	0.142928	0.0549588	-0.904242	2.02413	-0.896436	0.643916	1.88179	-0.421543	0.111452	-0.610921	-0.623351	-0.610345	1.16047	-0.88755
gi34538604	COX3	1	1	23.3857	14.4143	0.138856	0.676992	-0.512164	-0.901197	1.38396	-0.816557	1.43721	-0.546677	-0.721571	1.00288	-0.756392	-0.480206	-0.772821	-0.647088	1.88612	0.427384	-0.659876
gi6753504	Cox7a1	1	1	23.3857	7.93571	2.32e-05	-0.353389	-0.353467	2.47487	-0.3537	-0.353464	-0.353577	-0.354125	-0.353152	-0.353647	-0.353621	2.47487	-0.353486	-0.353264	-0.35337	-0.353994	-0.353491
gi110347564	Cp	1	1	23.3857	14.8214	0	1.35527	-1.01225	0.59765	-0.69757	1.50751	-0.578915	-0.568021	-0.603672	-0.0894309	-0.631598	-0.524794	-0.769238	2.20706	0.616815	-0.67576	-0.133058
gi147904569	Cpn2	1	1	23.3857	12.8357	6.86e-06	-0.519459	-0.519517	1.04734	-0.519687	-0.519514	-0.519597	2.06972	-0.519286	-0.369841	-0.369819	-0.254658	-0.369707	-0.369522	-0.36961	2.47287	-0.36971
gi25141332	Cpne1	1	1	23.3857	14.8214	0	-0.351714	-0.352209	-0.357775	-0.353682	2.47487	-0.352902	-0.356364	-0.350219	-0.353513	-0.353479	-0.354159	-0.353299	2.47487	-0.353145	-0.353974	-0.353305
gi25141335	Cpne3	1	1	23.3857	10.7786	0.0673917	-0.780212	0.0753772	0.803282	-0.740103	-0.420374	-0.755936	-0.272523	2.09049	-0.771415	-0.777393	0.779665	0.355334	-0.586954	-0.476582	-0.565843	2.04319
gi31981882	Cpped1	1	1	23.3857	11.95	0	-0.568533	-0.831069	0.816499	-0.611178	1.29969	-0.875716	1.43232	-0.662014	1.32251	-0.356507	-0.56252	-0.754619	-0.173032	-0.797472	-0.500799	1.82244
gi124248512	Cps1	1	1	23.3857	11.7857	0	1.30755	0.792189	-1.11884	0.300627	0.894624	-1.20149	-1.03581	0.0611552	-0.151044	-1.98389	-0.564156	0.782218	1.03815	1.00345	-0.159228	0.0345043
gi8393762	Cpsf2	1	1	23.3857	8.07857	0.124161	0.835332	-0.578824	0.153741	2.08771	-0.614478	-0.538667	-0.753053	-0.591761	-0.273644	-0.900506	-0.485064	1.27595	0.684915	-0.772101	-1.00473	1.47518
gi256665245	Cpsf7	1	1	23.3857	9.65714	7.94e-05	-0.352859	-0.35307	-0.355449	2.47487	-0.353062	-0.353367	-0.354846	-0.35222	1.22376	-0.538021	-0.487603	1.95383	-0.537907	-0.537941	-0.53814	-0.537979
gi162287142	Cpt1a	1	1	23.3857	11.1643	0.0574111	0.186553	-0.777789	-0.799988	1.77074	0.042351	-0.755983	1.1559	-0.821784	1.73725	-0.876659	-0.290826	0.572992	0.608047	0.384987	-1.09766	-1.03814
gi162287165	Cpt1b	1	1	23.3857	7.52857	2.87e-05	-0.353083	-0.353306	2.47487	-0.353973	-0.353298	-0.35362	-0.355186	-0.352407	-0.0709292	0.0155654	-1.69477	0.466837	1.20756	0.854123	-1.22998	0.451595
gi85662408	Crat	1	1	23.3857	14.2714	0.225904	-0.650017	-0.0488811	-0.752777	-0.702428	-0.437381	-0.0319982	0.341855	2.28163	-0.7508	1.17981	1.42435	-0.448966	-0.909451	0.844072	-1.10422	-0.234794
gi240848579	Crct1	1	1	23.3857	7.52857	1.75e-05	-0.353267	-0.353403	2.47487	-0.353809	-0.353398	-0.353594	-0.354547	-0.352855	-0.0709292	0.0155654	-1.69477	0.466837	1.20756	0.854123	-1.22998	0.451595
gi158966707	Creb1	1	1	23.3857	15.1786	0.0335359	-0.707834	-0.0795695	-0.709377	-0.208859	-0.707955	1.37891	-0.709018	1.74371	-0.87283	1.02399	-0.876156	0.363539	-0.870211	0.53042	-0.875204	1.57645
gi6753520	Creg1	1	1	23.3857	11.5929	0.153667	-0.936073	-0.0651656	1.88765	-0.144704	-0.931434	0.22455	0.881692	-0.916513	-0.742689	0.0525912	0.105929	-0.835848	-0.572319	2.19812	0.424035	-0.629825
gi408357980	Crem	1	1	23.3857	14.5571	0.132264	0.242703	-0.685362	-0.404848	-0.685414	2.03612	-0.685387	0.867485	-0.685292	1.09968	-0.637597	-0.576226	-0.637506	0.0700358	-0.637427	1.95655	-0.637509
gi6681015	Crip1	1	1	23.3857	8.07857	0.039229	2.41839	-0.266694	0.148508	-0.460103	-0.459953	-0.460024	-0.460374	-0.459753	-0.0709292	0.0155654	-1.69477	0.466837	1.20756	0.854123	-1.22998	0.451595
gi13195646	Crip2	1	1	23.3857	10.7571	0.0653241	0.0234954	-0.712773	0.16353	2.22484	-1.06435	0.0904976	-0.127311	-0.597925	-0.305363	-1.09362	-0.216117	1.81725	1.16825	-0.847748	0.00472014	-0.527375
gi88595371	Crisp4	1	1	23.3857	10.6857	0	-0.349041	-0.350412	-0.365837	2.47481	-0.350362	-0.352334	-0.361928	-0.3449	-0.353555	-0.353514	-0.354336	2.47487	-0.35294	-0.35311	-0.354113	-0.353304
gi469832293	Crk	1	1	23.3857	9.17857	5.41e-05	-0.305007	2.47439	-0.361713	-0.361557	-0.3615	-0.361527	-0.361659	-0.361425	-0.0709292	0.0155654	-1.69477	0.466837	1.20756	0.854123	-1.22998	0.451595
gi225543193	Crocc	1	1	23.3857	14.2714	0.000172935	2.47487	-0.353041	-0.355061	-0.353576	-0.353034	-0.353293	-0.354549	-0.352319	-0.0709292	0.0155654	-1.69477	0.466837	1.20756	0.854123	-1.22998	0.451595
gi17157983	Crot	1	1	23.3857	10.2286	0.0437579	0.00123722	-0.208022	-0.448295	-0.17352	-0.00144499	-0.876824	-0.646587	2.35346	1.33045	1.28777	-0.825659	-0.522234	-0.546224	-0.655936	0.937045	-1.00521
gi6753530	Cryab	1	1	23.3857	9.58571	0.000218273	-0.372568	-0.372788	2.47192	-0.373443	-0.233483	-0.373097	-0.374637	-0.371903	-0.386573	-0.386529	-0.147216	-0.386295	2.46618	-0.386094	-0.387175	-0.386302
gi323462200	Cryzl1	1	1	23.3857	11.2357	0	0.664708	0.467445	-1.75034	-0.119454	0.474691	0.191097	-1.18826	1.26011	-0.353554	-0.353539	-0.353845	2.47487	-0.353325	-0.353388	-0.353762	-0.353461
gi13385942	Cs	1	1	23.3857	10.7571	0.544845	-0.90797	-1.02726	1.47464	-1.12079	1.22016	0.444139	-0.0486793	-0.0342371	0.758884	0.711374	-0.978352	1.1296	1.09662	-0.90441	-1.00572	-0.807994
gi21450351	Csad	1	1	23.3857	7.88571	0.0751393	0.676863	0.808445	-0.427969	0.893917	-1.05284	1.23382	-1.09782	-1.03442	0.191305	0.664039	-1.03715	0.172944	-1.01815	0.288353	-1.04917	1.78783
gi31560712	Csk	1	1	23.3857	8.00714	0.087869	-1.16866	0.484174	1.43258	-1.05996	0.332069	-1.15799	0.819419	0.318375	-0.930181	1.17338	-0.89132	1.06291	1.13325	0.191375	-0.874184	-0.865235
gi124248566	Csmd1	1	1	23.3857	11.2357	0	0.664708	0.467445	-1.75034	-0.119454	0.474691	0.191097	-1.18826	1.26011	-0.353564	-0.353327	-0.358015	2.47486	-0.350059	-0.351028	-0.356741	-0.352131
gi160707982	Csn1s2b	1	1	23.3857	10.6857	0	-0.353248	-0.353341	-0.354386	2.47487	-0.353338	-0.353471	-0.354121	-0.352968	-0.0709292	0.0155654	-1.69477	0.466837	1.20756	0.854123	-1.22998	0.451595
gi22165382	Csnk1a1	1	1	23.3857	7.67143	0.118656	1.84767	-0.543001	-0.718416	0.758101	0.809093	-0.717783	-0.718233	-0.717434	1.38564	1.8282	-0.562873	-0.420418	-0.543471	-0.562112	-0.562734	-0.562232
gi6753540	Csnk2a2	1	1	23.3857	12.1429	0.000189788	-0.353075	2.47487	-0.354653	-0.353588	-0.3532	-0.353385	-0.354286	-0.352686	-0.353614	2.47487	-0.355058	-0.353136	-0.352477	-0.352792	-0.354645	-0.35315
gi7106277	Csnk2b	1	1	23.3857	11.2357	0	-0.353447	-0.353479	-0.353844	2.47487	-0.353478	-0.353525	-0.353752	-0.353349	-0.353554	-0.353542	-0.353776	2.47487	-0.353379	-0.353428	-0.353712	-0.353483
gi288557239	Csrnp3	1	1	23.3857	14.2	0.000138788	-0.480582	-0.480616	-0.480998	-0.480717	0.589531	2.29476	-0.480901	-0.480479	-0.0709292	0.0155654	-1.69477	0.466837	1.20756	0.854123	-1.22998	0.451595
gi6681069	Csrp1	1	1	23.3857	7.12143	0.561382	-1.11837	1.85698	0.723594	0.578496	-0.0111318	-0.891315	-0.58062	-0.557627	0.50747	-0.253979	-0.663307	-1.29832	0.236338	1.05456	-1.07539	1.49263
gi160707987	Csrp2	1	1	23.3857	12.4286	0	-0.268188	-0.364184	-0.752445	-0.58066	1.67577	1.51594	-0.743455	-0.482784	-0.145273	-0.173903	2.38626	-0.73466	-0.737942	-0.0187057	-0.332865	-0.242907
gi311771533	Csrp3	1	1	23.3857	14.2214	0	0.296428	-1.351	0.557589	0.343462	-1.51922	0.031392	0.112845	1.5285	-0.711845	0.685026	-0.773301	-0.538483	-0.622657	2.09382	0.355308	-0.487871
gi6681071	Cstb	1	1	23.3857	7.81429	0	1.24129	0.62378	-1.17045	0.208244	-0.290955	1.28113	-1.2102	-0.682828	0.0727152	1.85394	-0.10537	-0.72953	0.35613	-0.909666	0.709438	-1.24766
gi148277061	Cstf2t	1	1	23.3857	14.4143	0.015606	-0.698392	0.436089	-0.698642	-0.68175	-0.698411	1.68443	1.2845	-0.627826	-0.487205	-0.601392	-0.618283	0.137119	-0.618069	2.33412	-0.355158	0.20887
gi31044459	Ctcf	1	1	23.3857	10.1357	0	-0.353356	-0.353416	-0.354093	2.47487	-0.353414	-0.3535	-0.353921	-0.353174	-0.353554	-0.353545	-0.353722	2.47487	-0.353422	-0.353458	-0.353674	-0.3535
gi22122387	Cth	1	1	23.3857	16.0643	0.277147	-0.846815	1.30352	-0.946371	-0.851561	-0.809754	1.38261	0.6083	0.160072	-0.0527561	0.401023	-1.10164	0.706769	0.986347	-1.08562	-1.14385	1.28973
gi154090953	Ctr9	1	1	23.3857	12.9786	0.00610448	2.47388	-0.336907	-0.401994	-0.354131	-0.336694	-0.345017	-0.385499	-0.313643	-0.252407	-0.37004	-0.37051	-0.369916	-0.369712	-0.369809	-0.370382	2.47278
gi10946820	Cts6	1	1	23.3857	16.0643	0.000402423	-0.352771	-0.353083	-0.356586	-0.35401	-0.353071	-0.353519	2.47487	-0.351831	-0.0709292	0.0155654	-1.69477	0.466837	1.20756	0.854123	-1.22998	0.451595
gi6681079	Ctsb	1	1	23.3857	11.5214	0.0766317	-0.586186	1.58732	-0.695857	0.922738	-0.623309	1.03421	-0.817412	-0.821506	-1.15546	0.345061	-1.12049	0.490099	-1.02526	1.44909	0.0714469	0.945516
gi166235890	Ctsh	1	1	23.3857	14.0071	0.13075	-0.137914	-0.237916	-0.519263	-0.327412	-0.941598	0.28124	-0.438652	2.32151	2.43465	-0.402919	-0.438923	-0.389349	-0.454165	-0.382428	0.0868379	-0.453702
gi9931986	Ctsr	1	1	23.3857	9.65714	4.18e-05	-0.353248	2.47487	-0.354256	-0.353575	-0.353327	-0.353446	-0.354022	-0.352999	-0.0709292	0.0155654	-1.69477	0.466837	1.20756	0.854123	-1.22998	0.451595
gi510025483	Ctss	1	1	23.3857	14.2714	0.0523834	-0.606756	-0.606815	-0.607479	-0.0290469	0.741803	-0.465639	-0.607311	2.18124	-0.631247	-0.631204	-0.63204	-0.24314	-0.419829	1.39051	-0.631813	1.79876
gi11968166	Ctsz	1	1	23.3857	12.8357	0.429242	0.656444	0.940363	-1.21877	1.35582	-1.11633	-1.01576	0.154906	0.243328	2.15765	-0.453371	-1.20493	0.0711653	0.185129	0.300278	-0.536119	-0.519808
gi357588432	Cttn	1	1	23.3857	11.7357	0.310638	0.653104	1.74967	-0.76246	-1.64874	0.400661	-0.120832	-0.120752	-0.150656	-0.389111	0.64915	-0.68114	0.886635	-1.77714	0.637534	-0.4952	1.16928
gi7549752	Cul1	1	1	23.3857	12.4786	0.139672	1.88057	-0.801786	-0.608196	0.945937	0.533873	-0.627302	-0.693745	-0.629351	-0.767625	-0.906904	0.888208	-0.627136	-0.711186	1.75114	0.804821	-0.431321
gi170014698	Cul2	1	1	23.3857	14.8214	0	2.1119	-0.750504	0.332907	-0.763522	0.548044	-0.625903	-0.0895576	-0.763361	-0.624089	-0.630226	-0.715229	-0.722813	1.3763	0.434566	1.60431	-0.722816
gi158711665	Cul4b	1	1	23.3857	8.96429	0	0.664708	0.467445	-1.75034	-0.119454	0.474691	0.191097	-1.18826	1.26011	-0.35449	-0.354231	2.47487	-0.352879	-0.35066	-0.351719	-0.357963	-0.352925
gi165932339	Cutc	1	1	23.3857	10.2286	5.19e-05	-0.353363	2.47487	-0.353991	-0.353567	-0.353413	-0.353486	-0.353845	-0.353208	-0.451192	2.38173	-0.451333	-0.451145	-0.45108	-0.451111	-0.451293	0.325421
gi12963537	Cwc15	1	1	23.3857	15.6571	5.42e-05	-0.545884	-0.484901	-0.546149	-0.54597	-0.545905	1.37667	-0.546087	1.83823	-0.404688	-0.241406	-0.40529	-0.404489	-0.404214	-0.201001	-0.405118	2.46621
gi6857775	Cxadr	1	1	23.3857	14.1286	0	-0.533837	-0.533876	-0.534319	1.32057	-0.533875	-0.533931	1.88298	-0.533718	-0.508714	-0.508698	-0.509015	2.1545	-0.508477	-0.508543	0.897565	-0.508617
gi19526854	Cxxc5	1	1	23.3857	12.6214	0.177863	0.664708	0.467445	-1.75034	-0.119454	0.474691	0.191097	-1.18826	1.26011	-0.353609	2.47487	-0.354928	-0.353172	-0.35257	-0.352858	-0.354551	-0.353185
gi19745150	Cyb5r3	1	1	23.3857	12.0214	0	1.83388	-0.327944	-0.567869	-0.425902	1.35415	-0.503859	-0.75099	-0.611466	-0.347787	-0.176365	-0.467001	-0.62811	-0.592344	-0.108573	2.42125	-0.101069
gi6681095	Cycs	1	1	23.3857	15.4429	0	-0.374515	-0.715592	-0.4826	-0.442596	1.81362	-0.704128	-0.47543	1.38124	0.718475	-0.762166	-0.937993	1.31278	-0.859288	1.17503	0.373496	-1.02034
gi6753566	Cyp1a2	1	1	23.3857	7.81429	0.388444	1.32111	-1.09266	-0.00274152	1.02102	0.69086	-1.10273	-1.11616	0.281304	2.43553	-0.069626	-0.389173	-0.54134	-0.142241	-0.506689	-0.265484	-0.520972
gi74271886	Cyp20a1	1	1	23.3857	7.52857	1.55e-05	-0.353299	-0.35342	2.47487	-0.35378	-0.353415	-0.35359	-0.354437	-0.352933	-0.0709292	0.0155654	-1.69477	0.466837	1.20756	0.854123	-1.22998	0.451595
gi30578401	Cyp27a1	1	1	23.3857	8.36429	0.149146	-1.05066	0.74203	-1.17646	1.57473	0.439928	0.345627	-1.06437	0.189174	1.26725	0.94543	-0.820806	0.625644	-1.83987	0.0815193	-0.0597716	-0.1994
gi19526798	Cyp2a12	1	1	23.3857	15.4429	0.195799	0.886315	-2.12077	-0.226327	0.278829	0.232328	0.146039	1.17303	-0.369445	0.949663	-1.01331	-0.350952	-1.10204	1.17697	0.766404	-1.12715	0.700416
gi168229216	Cyp2a22	1	1	23.3857	7.12143	0.000147998	-0.53858	1.74042	-0.539576	1.49285	-0.538658	-0.538775	-0.539344	-0.538334	-0.401089	-0.0495284	-0.401521	2.45607	-0.400748	-0.400842	-0.401397	-0.400949
gi407261476	Cyp2a5	1	1	23.3857	6.57143	0.587691	-0.853925	1.48025	0.133989	0.940107	-1.23378	-0.479283	-0.838044	0.85069	-0.26481	-0.389901	-0.58794	2.41953	-0.426801	0.121471	-0.461622	-0.409927
gi225543269	Cyp2ab1	1	1	23.3857	11.3071	0	1.64223	-0.915696	0.772563	-0.251747	-0.911741	-0.405146	0.985164	-0.915631	0.284695	-0.801958	-0.47216	1.75743	-0.400335	1.23367	-0.799403	-0.801928
gi116268125	Cyp2c29	1	1	23.3857	12.2857	0.468794	0.0246749	-0.980837	-0.0134993	1.34658	0.440795	1.31893	-1.00755	-1.1291	0.664651	-0.84479	-0.96005	-0.736727	-0.858933	1.21385	0.050133	1.47186
gi186287327	Cyp2c68	1	1	23.3857	11.6643	0.162862	-0.559901	-0.60543	0.206998	2.00668	-0.629376	0.95277	-0.632765	-0.738974	-0.90544	0.103828	-0.919537	-0.779402	0.695151	0.0409176	-0.274212	2.0387
gi157074229	Cyp2c69	1	1	23.3857	14.2714	0	0.664708	0.467445	-1.75034	-0.119454	0.474691	0.191097	-1.18826	1.26011	-0.353504	-0.353421	-0.355069	-0.352986	-0.352272	2.47487	-0.354621	-0.353
gi268607642	Cyp2c70	1	1	23.3857	8.7	0.0503903	-0.668984	1.68252	-0.699999	1.15288	-0.672762	0.643624	-0.681742	-0.755535	-1.07004	1.37075	-1.24551	1.03919	-0.965297	0.615219	0.158344	0.0973571
gi31981816	Cyp2d10	1	1	23.3857	11.4	0	-1.58976	1.10462	-0.248656	0.835172	-1.37372	0.632193	0.292977	0.347172	0.199791	0.502906	-0.269447	-0.999266	1.24376	-0.962572	-1.10698	1.39181
gi254939516	Cyp2d22	1	1	23.3857	14.8929	0.390851	1.32262	-0.998358	0.455307	-0.985059	-1.19046	1.1841	0.44842	-0.236572	-1.36263	0.5897	-0.597001	1.09183	-1.30293	1.21002	0.0950172	0.275985
gi13386414	Cyp2d26	1	1	23.3857	14.4143	0	0.044032	-0.73989	-0.414056	-0.123853	-0.11439	-0.725364	-0.300187	2.37371	2.41862	-0.343132	-0.531487	-0.215106	-0.134677	-0.0651876	-0.416117	-0.712915
gi160948612	Cyp2d9	1	1	23.3857	11.9286	0.106758	-0.550887	-0.614608	-0.723107	1.24265	1.61593	-0.810145	0.616993	-0.77683	2.41399	-0.314751	-0.477318	-0.236429	-0.0661717	-0.0699536	-0.616853	-0.632514
gi11276065	Cyp2e1	1	1	23.3857	12.4786	0.027756	0.483393	0.377454	-0.690286	0.236879	0.354348	1.55458	-1.81628	-0.500083	-0.446877	0.0224711	-1.85354	0.0524205	0.992139	1.52012	-0.0310529	-0.255678
gi124001560	Cyp2f2	1	1	23.3857	9.8	0	-0.57913	0.230136	-0.599661	-0.591374	-0.0517007	-0.107493	-0.641097	2.34032	-0.272041	-0.174038	2.35631	-0.0758293	-0.141598	-1.04445	-0.415388	-0.232965
gi6753586	Cyp2j5	1	1	23.3857	14.5571	0.0462786	1.64068	-0.721532	-0.775077	-0.713354	1.11588	-0.576149	-0.726971	0.756525	0.808208	-1.3897	0.297883	-1.06144	1.12443	-1.04697	0.499162	0.768426
gi269784682	Cyp3a25	1	1	23.3857	12.0214	0	-0.735066	0.611095	-0.889764	0.836203	-0.825515	1.75858	-0.895368	0.139832	0.964602	0.587236	-1.47689	0.579205	-0.310579	-1.3121	1.16283	-0.194304
gi170295838	Cyp3a41a	1	1	23.3857	12.4786	0	0.3691	0.200552	-1.6944	1.28988	0.206743	-0.0355697	-1.21414	0.877837	-0.0709292	0.0155654	-1.69477	0.466837	1.20756	0.854123	-1.22998	0.451595
gi86198312	Cyp4a12a	1	1	23.3857	9.65714	0	-0.486215	-0.0306912	-0.655665	-0.313517	-0.476692	-0.192125	-0.273196	2.4281	-0.400875	0.120387	2.09888	0.389062	0.224715	-0.975436	-0.408098	-1.04863
gi86198314	Cyp4a12b	1	1	23.3857	11.3071	0.0982048	-0.687349	-0.399881	-0.309285	2.25067	-0.693454	0.493259	0.0393881	-0.69335	0.638001	-0.659603	-0.740356	-0.605822	1.25298	1.59938	-0.662405	-0.822177
gi20373165	Cyp4f15	1	1	23.3857	10.5643	0.000881387	-0.300685	2.4743	-0.364291	-0.362179	-0.36141	-0.361777	-0.363563	-0.360393	2.47487	-0.353545	-0.35603	-0.35289	-0.351814	-0.352327	-0.355354	-0.352912
gi71061451	Cyp51	1	1	23.3857	10.2786	0.595858	-0.97237	-0.989735	-0.287988	0.839854	0.65051	0.342447	-1.14397	1.56126	-0.569028	0.119463	1.69013	-0.805717	-0.194414	1.19768	-1.28909	-0.149023
gi160707927	Cyp7b1	1	1	23.3857	7.81429	0	-0.979235	1.55663	-0.6519	-0.377717	0.761255	1.04713	-1.15493	-0.201235	0.844549	0.120699	1.69523	-0.416845	-1.59608	-0.0881157	0.226689	-0.786124
gi227497652	Cyp8b1	1	1	23.3857	8.07857	0.177981	-0.309051	-0.178168	-0.645619	1.049	2.02324	-0.603965	-0.615163	-0.720278	-0.171115	2.23593	0.0629511	-0.629736	-0.6293	0.494374	-0.655705	-0.707402
gi254750658	Cyth3	1	1	23.3857	12.6214	0.177863	0.664708	0.467445	-1.75034	-0.119454	0.474691	0.191097	-1.18826	1.26011	-0.35388	2.47485	-0.361687	-0.351294	-0.347733	-0.349432	-0.359452	-0.351367
gi20070420	D10Jhu81e	1	1	23.3857	10.1571	0.108712	-0.0930405	-0.121149	-0.496273	2.44152	-0.478377	-0.518713	-0.334551	-0.399414	0.267074	0.483949	-0.119073	-1.26784	1.15648	-1.57538	-0.0630782	1.11787
gi21703842	D10Wsu52e	1	1	23.3857	7.74286	0.110094	-1.26776	1.23883	-0.00557088	0.989994	-1.26834	0.983197	-0.137804	-0.532548	-0.0292338	0.101031	-0.301187	-1.12699	1.54654	-1.24494	-0.224327	1.27912
gi163838637	D14Abb1e	1	1	23.3857	16.0643	0.000535556	-0.386854	-0.135789	-0.391158	-0.388252	-0.387193	2.46519	-0.390156	-0.385793	-0.419337	2.43676	-0.422333	-0.418345	-0.416978	0.0800769	-0.421476	-0.418373
gi305682577	D2Wsu81e	1	1	23.3857	13.3857	0.197449	0.664708	0.467445	-1.75034	-0.119454	0.474691	0.191097	-1.18826	1.26011	2.47486	-0.353537	-0.358262	-0.35229	-0.350244	-0.35122	-0.356978	-0.352332
gi30425010	D330045A20Rik	1	1	23.3857	14.2	0	0.664708	0.467445	-1.75034	-0.119454	0.474691	0.191097	-1.18826	1.26011	-0.35353	-0.35351	-0.353906	-0.353405	2.47487	-0.353316	-0.353798	-0.353409
gi56090602	D8Ertd738e	1	1	23.3857	13.3857	0.197449	0.664708	0.467445	-1.75034	-0.119454	0.474691	0.191097	-1.18826	1.26011	2.47487	-0.353545	-0.356089	-0.352874	-0.351772	-0.352297	-0.355398	-0.352896
gi161333828	D8Ertd82e	1	1	23.3857	10.0643	0	-0.160739	-0.383312	-0.38706	-0.384304	2.46728	-0.383779	-0.38611	-0.381973	-0.248912	-0.399131	-0.399407	-0.223248	2.46809	-0.398996	-0.399332	-0.399061
gi10181162	D930014E17Rik	1	1	23.3857	10.6857	0	-0.351655	-0.352233	-0.358728	2.47486	-0.352212	-0.353042	-0.357082	-0.349912	-0.353554	-0.353539	-0.353844	2.47487	-0.353326	-0.353389	-0.353761	-0.353461
gi156151407	Dab2	1	1	23.3857	10.1357	0.0217554	-0.810623	1.60395	0.125593	-0.981602	1.05145	-0.735896	0.619167	-0.872041	-0.0932254	0.917234	-1.20655	0.733242	0.697165	1.13495	-1.08541	-1.09741
gi166295214	Dab2ip	1	1	23.3857	11.1643	5.13e-06	-0.353309	2.47487	-0.354115	-0.353571	-0.353373	-0.353467	-0.353927	-0.353111	-0.353937	2.47483	-0.363127	-0.350893	-0.346701	-0.348701	-0.360496	-0.350979
gi21703976	Dak	1	1	23.3857	9.65714	0	0.881465	1.01669	0.116266	-0.946116	1.17758	-1.24821	-1.14626	0.148586	-0.911222	0.963343	-1.06718	-0.81053	1.2114	1.13442	0.267185	-0.787418
gi114205418	Dapk1	1	1	23.3857	11.7857	0	-0.352829	-0.35305	-0.355528	2.47487	-0.353042	-0.353359	-0.3549	-0.352164	-0.35357	-0.353157	-0.361314	2.47485	-0.347473	-0.349158	-0.359097	-0.351078
gi6681137	Dbi	1	1	23.3857	14.15	0.0066164	-0.298934	-0.15143	-0.442826	-0.322175	-0.232723	-0.24794	-0.73848	2.43451	0.821655	-0.815498	0.323027	-0.744142	-1.10988	1.66061	0.640312	-0.776082
gi170172520	Dbt	1	1	23.3857	14.8214	0.12089	0.397808	-0.747595	-0.675505	-0.083269	-0.706285	-0.136464	-0.327869	2.27918	-1.23397	-1.25663	-0.399371	0.430053	0.642058	0.164312	-0.107947	1.7615
gi312222692	Dcaf11	1	1	23.3857	11.45	1.87e-05	-0.353474	2.47487	-0.353737	-0.353559	-0.353494	-0.353525	-0.353675	-0.353409	-0.353572	2.47487	-0.354005	-0.353428	-0.353231	-0.353325	-0.353881	-0.353432
gi27754054	Dcakd	1	1	23.3857	7.52857	8.91e-05	-0.35209	-0.352785	2.47487	-0.354856	-0.35276	-0.35376	-0.358625	-0.34999	-0.0709292	0.0155654	-1.69477	0.466837	1.20756	0.854123	-1.22998	0.451595
gi21312256	Dcps	1	1	23.3857	13.5786	0	-0.353335	-0.353394	-0.354054	-0.353569	2.47487	-0.353476	-0.353887	-0.353158	-0.0709292	0.0155654	-1.69477	0.466837	1.20756	0.854123	-1.22998	0.451595
gi238859575	Dctd	1	1	23.3857	12.6214	0.177863	0.664708	0.467445	-1.75034	-0.119454	0.474691	0.191097	-1.18826	1.26011	-0.35358	2.47487	-0.354214	-0.35337	-0.353081	-0.353219	-0.354033	-0.353376
gi28076935	Dctn2	1	1	23.3857	16.6857	0.37869	0.238413	-1.18405	-0.822633	-0.432646	-0.136316	1.32394	-0.587085	1.60038	-1.08644	-0.150652	-0.0475138	1.84791	-0.765608	-1.02194	0.607554	0.616685
gi13385798	Dctn4	1	1	23.3857	10.1357	2.33e-06	-0.353493	2.47487	-0.353693	-0.353558	-0.353509	-0.353532	-0.353646	-0.353444	-0.353582	2.47487	-0.354259	-0.353358	-0.353049	-0.353197	-0.354065	-0.353364
gi38371755	Ddah1	1	1	23.3857	9.87143	0.231753	0.739627	-1.00176	-0.203439	0.80469	1.14634	0.846316	-1.24207	-1.0897	2.44126	-0.173345	-0.584021	-0.223726	-0.544013	-0.149664	-0.442147	-0.324348
gi7949035	Ddah2	1	1	23.3857	8.96429	0	0.664708	0.467445	-1.75034	-0.119454	0.474691	0.191097	-1.18826	1.26011	-0.356479	-0.355669	2.47482	-0.351439	-0.344496	-0.347809	-0.367343	-0.351582
gi7657011	Ddb1	1	1	23.3857	8.62857	0.166977	1.58803	0.7866	-0.70886	0.995819	-0.0195155	-0.747086	-0.87237	-1.02262	-0.338265	-1.68602	-0.494051	0.210603	0.959602	-0.166295	-0.153631	1.66805
gi63003917	Ddi2	1	1	23.3857	6.57143	0.538741	0.954794	1.25077	0.19017	-0.823626	1.15123	-0.819985	-0.964635	-0.938717	-0.0687082	-0.677492	-0.737528	1.83984	-0.473183	-0.527358	-0.651867	1.2963
gi110350660	Ddrgk1	1	1	23.3857	7.74286	0.254943	-0.0709045	-0.564431	2.23298	0.462481	-0.866211	-0.800609	-0.258633	-0.134668	-0.0677966	0.270458	-0.743286	-0.777889	2.24426	0.204806	-0.718521	-0.412028
gi93587673	Ddx17	1	1	23.3857	10.4214	0.694087	1.33214	1.25059	-0.423758	-1.18541	0.55289	-1.31914	-0.172093	-0.0352183	0.84758	-0.750706	0.294068	-0.7054	1.74166	-0.813308	0.48384	-1.09774
gi31981163	Ddx18	1	1	23.3857	8.36429	4.66e-05	2.47469	-0.358437	-0.323874	-0.358504	-0.358437	-0.358469	-0.358624	-0.358348	2.47485	-0.355304	-0.343195	-0.355259	-0.355185	-0.35522	-0.355428	-0.35526
gi299890779	Ddx19b	1	1	23.3857	10.0143	0.000273236	0.771714	2.21712	-0.498767	-0.498111	-0.497871	-0.497986	-0.498541	-0.497555	-0.10254	2.46203	-0.393965	-0.393057	-0.392746	-0.392894	-0.393769	-0.393063
gi72384374	Ddx21	1	1	23.3857	16.1357	0.668444	1.13183	-0.926485	-0.399928	0.300336	-1.16745	1.12709	0.961051	-1.02643	-0.790451	-0.77231	-0.186528	0.869265	-0.948513	1.30892	-0.798577	1.31819
gi124430514	Ddx23	1	1	23.3857	9.87143	0.268396	2.08841	0.688158	-0.433324	-0.536486	-0.747425	-0.710642	0.357135	-0.705826	-0.408886	-0.417263	-0.0463239	-0.261231	1.75082	-1.08481	1.29139	-0.823689
gi38372907	Ddx39	1	1	23.3857	11.0429	0.581519	-0.845227	-0.933532	0.380042	1.19539	0.962613	1.08836	-0.81728	-1.03036	1.23193	0.331165	-0.837173	-0.715416	-0.117118	-0.769801	-0.820689	1.6971
gi6753620	Ddx3x	1	1	23.3857	14.3429	0.35446	-0.764547	-0.844504	-0.98512	1.45348	-0.888324	1.19506	0.58158	0.252375	-0.0522809	0.0980146	-0.699561	1.37894	0.0478881	0.0540353	-1.87119	1.04416
gi25141235	Ddx3y	1	1	23.3857	15.0357	0.304735	1.03786	-0.309468	-0.819855	-0.451471	-1.07518	1.67828	-0.728879	0.668708	-0.6784	0.223127	-0.65302	0.0194615	-0.226405	2.33196	-0.339562	-0.677166
gi157838001	Ddx42	1	1	23.3857	16.1357	0.000675694	0.261304	-0.442742	-0.444753	-0.443274	-0.442736	2.39847	-0.444243	-0.442024	-0.0758626	-0.397165	-0.397791	-0.397	-0.396729	2.45918	-0.397621	-0.397006
gi160420299	Ddx46	1	1	23.3857	14.2	0.12758	2.10295	-0.74565	0.537257	-0.708562	-0.368282	0.490046	-0.652969	-0.654791	-0.679981	-0.839325	-0.615239	0.838636	-0.621333	-0.538116	0.499217	1.95614
gi67972435	Ddx49	1	1	23.3857	13.9357	0.000279014	2.47487	-0.3528	-0.355768	-0.353586	-0.352791	-0.35317	-0.355016	-0.35174	2.47411	-0.353308	-0.39594	-0.34206	-0.323597	-0.332406	-0.384355	-0.34244
gi83816893	Ddx5	1	1	23.3857	12.3357	0.0221077	-0.690992	1.41848	-0.777893	-0.677183	1.19893	-0.634099	0.974131	-0.811369	-1.93566	0.794323	-0.634144	1.01095	0.653056	0.750986	-0.359487	-0.280019
gi40538825	Ddx51	1	1	23.3857	10.6857	0	-0.350484	-0.351417	-0.361916	2.47485	-0.351383	-0.352726	-0.359255	-0.347665	-0.353555	-0.353524	-0.354141	2.47487	-0.353093	-0.353221	-0.353973	-0.353366
gi153945886	Ddx58	1	1	23.3857	10.3	0	-0.407984	2.25532	-0.542467	0.65315	-0.401673	-0.323216	-0.61012	-0.623012	1.99568	0.113714	-0.736647	-1.0747	0.335793	-0.894288	-0.294215	0.554659
gi6753622	Decr2	1	1	23.3857	12.6214	0.136482	1.35859	-1.01455	0.345262	-1.21047	0.508055	0.657015	0.58452	-1.22842	1.23101	0.990743	0.27578	0.541616	-1.09386	-1.33686	0.390346	-0.998773
gi253795498	Dek	1	1	23.3857	10.6857	0	-0.253158	-0.248983	-0.410349	-0.663965	-0.305147	-0.271154	-0.298552	2.45131	-1.21469	1.07797	0.0878354	0.347808	0.36119	1.33998	-0.607848	-1.39225
gi13386092	Denr	1	1	23.3857	15.0357	0.752225	1.69295	0.652244	-0.844075	-0.952537	-0.799482	0.721303	0.404566	-0.874973	1.34298	-0.485729	-0.663406	-0.587535	1.77859	-0.591887	0.0200215	-0.813041
gi27777677	Dera	1	1	23.3857	9.32143	6.99e-05	-0.400836	-0.40101	2.45616	-0.401529	-0.401004	-0.401254	-0.050218	-0.400309	-0.536964	-0.528397	1.36227	-0.536873	-0.536748	-0.536808	1.85039	-0.536876
gi15808990	Derl2	1	1	23.3857	7.19286	0.000123778	-0.357729	-0.327087	-0.358436	2.47473	-0.357784	-0.357867	-0.358272	-0.357554	2.43539	-0.421941	-0.422096	0.0878301	-0.421833	-0.421865	-0.422054	-0.41343
gi247269607	Dguok	1	1	23.3857	13.5786	0	-0.3533	-0.353368	-0.354136	-0.353571	2.47487	-0.353464	-0.353941	-0.353094	-0.0709292	0.0155654	-1.69477	0.466837	1.20756	0.854123	-1.22998	0.451595
gi114155129	Dhcr24	1	1	23.3857	9.25	0.0533603	-0.634035	-0.657325	0.296388	-0.557311	1.37461	-0.590467	1.65574	-0.887594	2.37556	-0.0024566	-0.464363	-0.0650198	-0.546858	-0.64172	-0.00248354	-0.652662
gi6681179	Dhcr7	1	1	23.3857	9.51429	0	0.729295	-0.757136	-0.872466	1.55727	0.10243	-0.934628	1.03872	-0.863489	0.201241	-1.14655	0.053959	1.14673	1.69334	-1.00436	-0.522082	-0.422268
gi27229131	Dhdh	1	1	23.3857	13.6714	0.0707153	0.349148	-0.621508	-0.942404	-0.549683	0.701648	-0.0223604	-0.909995	1.99516	1.00506	-0.693039	1.55719	-1.14123	-1.08003	0.0370022	0.688963	-0.373903
gi7106289	Dhfr	1	1	23.3857	11.3071	0.0622396	-0.650732	-0.595715	-0.225379	0.0738554	-0.574037	-0.0618412	-0.354901	2.38875	0.530285	0.996513	-0.155382	-0.858364	0.981969	0.974832	-1.22538	-1.24447
gi256220343	Dhrs4	1	1	23.3857	10.6857	0	0.252665	-0.676892	-0.312692	-0.155456	-0.626091	-0.627526	-0.205208	2.3512	-0.785488	-0.187388	2.33297	-0.11879	-0.155988	0.127052	-0.36574	-0.84663
gi285403538	Dhrs7b	1	1	23.3857	8.96429	0	0.664708	0.467445	-1.75034	-0.119454	0.474691	0.191097	-1.18826	1.26011	-0.35433	-0.354115	2.47487	-0.352995	-0.351155	-0.352033	-0.357208	-0.353033
gi124487485	Dhtkd1	1	1	23.3857	14.8929	0	1.382	-0.829009	-0.755	-0.629075	-0.671677	1.45175	0.687706	-0.636698	-0.997699	1.03636	-0.203419	1.67758	-0.946229	0.541071	-0.923508	-0.184158
gi6681183	Diap1	1	1	23.3857	13.5786	0.0420149	-0.480487	-0.48076	-0.235287	-0.481574	0.247956	2.39287	-0.483057	-0.479661	-0.0709292	0.0155654	-1.69477	0.466837	1.20756	0.854123	-1.22998	0.451595
gi189491671	Diap2	1	1	23.3857	15.4429	0.000174269	-0.353063	-0.353203	-0.354773	-0.353619	-0.353198	2.47487	-0.354375	-0.352642	-0.352941	-0.35194	-0.371742	-0.346715	-0.338138	2.47473	-0.366361	-0.346891
gi9789931	Diap3	1	1	23.3857	10.5429	0.0900523	-0.876872	1.07173	-0.945804	0.684707	0.850273	-0.941373	1.10278	-0.945439	2.01082	-0.846947	-0.358707	0.497033	0.530613	-0.780359	-0.0683772	-0.984072
gi51556456	Dido1	1	1	23.3857	14.5571	0.0737107	0.664708	0.467445	-1.75034	-0.119454	0.474691	0.191097	-1.18826	1.26011	-0.353557	-0.353512	-0.354389	-0.353281	-0.352901	-0.353082	-0.354151	2.47487
gi91064867	Dkc1	1	1	23.3857	12.55	0.0815241	-0.679313	1.89786	-0.548179	-0.325262	-0.438767	1.27358	-0.689246	-0.490679	0.150748	-0.477077	-0.491282	-0.474282	2.41198	-0.195698	-0.471046	-0.453347
gi257796245	Dlat	1	1	23.3857	11.0429	0.118504	-0.0442	-0.63498	0.381034	-0.610696	-0.62367	-0.119525	-0.641776	2.29381	2.42336	-0.517712	-0.516532	-0.19927	-0.0277983	-0.127108	-0.530065	-0.504873
gi31982856	Dld	1	1	23.3857	10.2286	0.0473376	-0.284774	-0.301182	-0.399786	-0.676998	2.11546	-0.671932	-0.683915	0.903128	1.18119	-0.393743	-0.527117	-0.602905	-0.333883	-0.644015	-0.645586	1.96606
gi6681203	Dmd	1	1	23.3857	11.4	0.287721	0.188962	1.81748	-0.734634	-0.33279	-1.04035	0.257083	0.883916	-1.03967	-0.0862263	1.8232	-0.450018	-1.17287	-0.668423	-0.729972	0.264002	1.0203
gi21311901	Dmgdh	1	1	23.3857	7.81429	0.163967	-0.653467	0.0576814	-0.359178	-0.0738431	0.0826912	-0.68281	-0.70794	2.33687	1.71161	-0.696864	1.4493	-0.168907	-0.66762	-0.686494	-0.689608	-0.251421
gi66793421	Dnaaf2	1	1	23.3857	13.3857	0.00306409	2.4747	-0.34658	-0.37398	-0.353831	-0.346491	-0.349994	-0.367036	-0.336787	2.47487	-0.353553	-0.353724	-0.353508	-0.353434	-0.353469	-0.353677	-0.353509
gi254692843	Dnahc10	1	1	23.3857	14.2	0	-0.334178	-0.339364	-0.397668	-0.354793	2.47405	-0.346629	-0.382892	-0.318525	-0.352448	-0.35152	-0.369872	-0.346678	2.47477	-0.342522	-0.364885	-0.346841
gi377834821	Dnahc14	1	1	23.3857	12.6214	0.177863	0.664708	0.467445	-1.75034	-0.119454	0.474691	0.191097	-1.18826	1.26011	-0.353577	2.47487	-0.35413	-0.353394	-0.353141	-0.353262	-0.353972	-0.353399
gi124486773	Dnahc2	1	1	23.3857	12.6214	0.177863	0.664708	0.467445	-1.75034	-0.119454	0.474691	0.191097	-1.18826	1.26011	-0.354431	2.47466	-0.375916	-0.347316	-0.337516	-0.342192	-0.369767	-0.347518
gi258547148	Dnaja1	1	1	23.3857	13.9357	0.452426	1.45158	-0.961615	0.0471835	-1.01757	-1.09956	1.27893	0.292869	0.0081844	-0.153254	0.746288	-0.837332	0.906387	-0.105254	-1.51649	-0.551094	1.51075
gi9789937	Dnaja2	1	1	23.3857	14.5571	0.214086	0.13064	-0.567735	-0.605632	-0.611817	-0.272958	-0.226387	-0.241031	2.39492	-0.774912	-0.624336	-0.834091	1.38938	-0.683793	-0.672927	0.955886	1.24479
gi205361114	Dnaja3	1	1	23.3857	10.6143	0	-0.591379	-0.562944	0.798015	-0.760327	1.74512	-0.774978	-0.781644	0.928138	0.221227	-0.770172	0.115488	-0.625578	1.71597	1.15669	-1.02111	-0.792509
gi11496255	Dnaja4	1	1	23.3857	7.52857	3.65e-06	-0.353493	-0.353522	2.47487	-0.353607	-0.353521	-0.353562	-0.353761	-0.353407	-0.0709292	0.0155654	-1.69477	0.466837	1.20756	0.854123	-1.22998	0.451595
gi9055242	Dnajb1	1	1	23.3857	13.3857	0.000231753	2.47487	-0.353028	-0.3551	-0.353576	-0.353021	-0.353286	-0.354575	-0.352287	2.47487	-0.353553	-0.353794	-0.353489	-0.353384	-0.353434	-0.353729	-0.353491
gi299890784	Dnajb11	1	1	23.3857	11.2357	0	1.68445	0.324447	-1.16203	0.365159	0.737271	-0.966133	-1.0454	0.0622419	-0.699087	-0.389232	-1.36915	1.57568	1.08094	0.661155	-0.54593	-0.314373
gi247494234	Dnajc13	1	1	23.3857	14.2	0	0.664708	0.467445	-1.75034	-0.119454	0.474691	0.191097	-1.18826	1.26011	-0.353085	-0.352689	-0.360524	-0.350622	2.47485	-0.348848	-0.358395	-0.350692
gi71061477	Dnajc19	1	1	23.3857	11.7857	0	-0.353119	2.47487	-0.354554	-0.353585	-0.353232	-0.3534	-0.35422	-0.352765	-0.356959	2.47066	-0.451662	-0.325596	-0.282396	-0.303009	-0.424555	-0.326485
gi6677659	Dnajc2	1	1	23.3857	14.4143	0.0204912	-0.524403	-0.431097	-0.582578	2.03292	-0.582142	-0.428709	1.09799	-0.581988	-0.248844	-0.239545	-0.719611	-0.463962	-0.719045	1.92703	1.18317	-0.719193
gi31542563	Dnajc3	1	1	23.3857	10.1357	0.305432	-0.905877	1.64261	0.170289	-1.00809	0.857172	0.610883	-0.239812	-1.12718	-0.442993	-1.08213	1.9278	-0.99518	0.682882	0.107305	-0.561752	0.36407
gi157951606	Dnajc8	1	1	23.3857	9.25	0.163125	-0.701703	-0.613957	2.13621	-0.355699	0.807508	-0.701786	-0.543543	-0.0270338	-0.584306	-0.223979	-0.286596	-0.0648553	-0.198199	-0.584172	2.42976	-0.487652
gi164607162	Dnalc1	1	1	23.3857	15.5143	2.03e-05	-0.353244	-0.353317	-0.354128	-0.353531	-0.353314	-0.353418	-0.353922	2.47487	-0.353594	-0.352899	-0.366648	-0.349271	-0.343316	-0.346158	-0.362911	2.4748
gi84490435	Dnase1l3	1	1	23.3857	14.2714	0	0.664708	0.467445	-1.75034	-0.119454	0.474691	0.191097	-1.18826	1.26011	-0.353525	-0.353476	-0.354437	-0.353223	-0.352806	2.47487	-0.354176	-0.353231
gi27369922	Dnm3	1	1	23.3857	12.55	0.072003	-0.713546	-0.713614	0.406614	1.55761	-0.713612	-0.549056	1.43894	-0.713341	-1.05639	-1.03305	0.412236	0.142694	0.165166	0.519111	-0.983496	1.83372
gi161016820	Dnpep	1	1	23.3857	10.2786	0.0857341	-0.756767	-0.434996	1.5599	-0.701156	1.51245	-0.719352	0.218489	-0.67857	-0.494237	-0.391535	-0.459758	0.305564	-0.419844	2.38571	-0.43909	-0.486813
gi24418931	Dnttip2	1	1	23.3857	14.8929	4.92e-05	-0.552308	-0.55243	-0.553809	0.7812	-0.552426	-0.211444	-0.553459	2.19468	-0.570038	-0.569994	-0.570864	-0.315437	-0.569387	1.22118	-0.570628	1.94517
gi88853584	Dock1	1	1	23.3857	15.4429	0.331649	0.824031	-0.982033	-1.43338	0.0910527	0.646417	0.381334	-0.907995	1.38058	-0.0709292	0.0155654	-1.69477	0.466837	1.20756	0.854123	-1.22998	0.451595
gi190194397	Dock9	1	1	23.3857	9.65714	0.000120454	-0.352673	2.47487	-0.355579	-0.353617	-0.352901	-0.353243	-0.354903	-0.351956	-0.0709292	0.0155654	-1.69477	0.466837	1.20756	0.854123	-1.22998	0.451595
gi16716573	Dok4	1	1	23.3857	10.5643	6.91e-05	-0.353375	2.47487	-0.353963	-0.353566	-0.353422	-0.353491	-0.353826	-0.353231	-0.353563	2.47487	-0.353783	-0.35349	-0.353389	-0.353437	-0.35372	-0.353492
gi29789130	Donson	1	1	23.3857	11.7857	0	-0.353411	-0.353444	-0.353819	-0.353543	-0.353443	-0.353491	-0.353724	2.47487	-0.353554	-0.353545	-0.353726	2.47487	-0.353418	-0.353456	-0.353677	-0.353498
gi58037125	Dpm3	1	1	23.3857	7.19286	0.0721325	-0.598213	1.05378	2.0419	-0.495426	-0.598263	-0.207023	-0.598696	-0.598058	2.11818	-0.608163	0.738958	-0.612402	0.206899	-0.437909	-0.702867	-0.702692
gi227116292	Dpp4	1	1	23.3857	9.94286	0	-0.551273	-0.513549	-0.291302	-0.516415	-0.373865	0.204608	2.40197	-0.360174	0.00447772	2.15392	0.257686	0.293591	-0.863476	-0.878227	-0.150348	-0.817628
gi31981425	Dpp7	1	1	23.3857	8.00714	0	1.23656	-0.828902	0.993768	0.240334	-0.949823	-0.779427	1.0985	-1.01101	-0.653678	1.01006	-0.3794	-0.293508	-0.582949	2.06005	-0.399629	-0.760947
gi226246660	Dpy30	1	1	23.3857	11.5214	4.68e-05	2.46491	-0.388617	-0.388992	-0.388716	-0.13254	-0.388664	-0.388897	-0.388483	2.47476	-0.357549	-0.3306	-0.357244	-0.356744	-0.356983	-0.358391	-0.357255
gi25140985	Dpyd	1	1	23.3857	13.5286	0.131752	-1.13747	0.886125	-0.636953	0.508201	-1.31891	1.55964	0.26366	-0.124287	-0.716938	-0.549009	0.120721	0.635951	-1.83943	0.393405	0.58035	1.37495
gi40254595	Dpysl2	1	1	23.3857	8.62857	0.31378	-0.722717	0.0403651	-0.388845	0.994746	0.192145	-1.34786	-0.550655	1.78282	-1.20565	0.328739	-1.19923	1.9075	0.0355655	-0.0608934	-0.314015	0.507993
gi27754097	Dr1	1	1	23.3857	8.22143	0.000958156	-0.533724	1.85393	-0.538964	1.35782	-0.534136	-0.534752	-0.537745	-0.532432	-0.64874	1.75571	-0.64893	0.149924	-0.64859	-0.648632	-0.648876	1.33814
gi6681225	Drg1	1	1	23.3857	10.7571	0.158679	-0.825755	-0.325486	-0.400223	-0.514039	0.896632	-0.0101247	-0.874863	2.05386	-1.03913	-0.80851	0.327966	1.81756	-0.620814	-0.744689	0.94947	0.118152
gi190194418	Dsp	1	1	23.3857	14.5571	0.0737107	0.664708	0.467445	-1.75034	-0.119454	0.474691	0.191097	-1.18826	1.26011	-0.353599	-0.352763	-0.369296	-0.348401	-0.341241	-0.344658	-0.364803	2.47476
gi9790219	Dstn	1	1	23.3857	10.9714	0.100386	-0.767433	0.773842	-0.959377	0.928363	1.45701	-0.861529	-0.993215	0.422343	0.117856	0.85649	-1.1693	-1.21345	0.58538	1.33674	0.501867	-1.01559
gi13384676	Dtd1	1	1	23.3857	10.5429	0	-0.349918	-0.350767	-0.360304	-0.353291	-0.350735	-0.351955	-0.357887	2.47486	-0.35378	-0.353717	2.47487	-0.353391	-0.352854	-0.35311	-0.35462	-0.353402
gi31324532	Dtd2	1	1	23.3857	8.22143	0.389325	-0.6774	1.35211	-0.994114	0.991855	1.10039	-0.0439414	-0.994007	-0.734889	0.677171	2.02343	-0.742348	0.456464	-0.742024	-0.742063	-0.742296	-0.188334
gi46519164	Dtna	1	1	23.3857	7.52857	1.16e-05	-0.353362	-0.353453	2.47487	-0.353724	-0.35345	-0.353581	-0.354217	-0.353088	-0.0709292	0.0155654	-1.69477	0.466837	1.20756	0.854123	-1.22998	0.451595
gi247269547	Dtnb	1	1	23.3857	15.4429	0.000397341	-0.510728	0.938848	-0.514238	-0.511868	-0.511004	2.13227	-0.513421	-0.509863	-0.41008	2.44759	-0.410707	-0.409873	-0.409587	0.0130639	-0.410528	-0.409879
gi133930784	Dtx3l	1	1	23.3857	9.25	0.359567	0.184702	1.65312	0.435851	-0.709755	-0.334098	-1.78026	0.506417	0.0440219	0.242905	0.727431	-0.525027	0.0365199	0.57695	1.25549	-0.27741	-2.03686
gi21312314	Dusp3	1	1	23.3857	14.15	0.160311	0.743676	0.966728	-2.21028	-0.00854778	0.361967	0.594366	-0.369489	-0.0784165	0.519231	-0.444326	-0.806656	-0.583899	-0.787441	0.89083	-0.696351	1.90861
gi28892737	Dusp4	1	1	23.3857	14.2714	0	0.664708	0.467445	-1.75034	-0.119454	0.474691	0.191097	-1.18826	1.26011	-0.353528	-0.353485	-0.354331	-0.353262	-0.352896	2.47487	-0.354101	-0.35327
gi47933344	Dvl1	1	1	23.3857	11.2357	0	0.664708	0.467445	-1.75034	-0.119454	0.474691	0.191097	-1.18826	1.26011	-0.340079	-0.314941	-0.812017	2.37193	0.03149	-0.0712308	-0.676935	-0.188218
gi300388153	Dync1i1	1	1	23.3857	13.9357	8.63e-06	-0.353467	2.47487	-0.353753	-0.35356	-0.353489	-0.353523	-0.353686	-0.353396	-0.353554	-0.353542	-0.353795	-0.353475	-0.353365	-0.353417	-0.353726	2.47487
gi22122795	Dync1li1	1	1	23.3857	13.3857	0.197242	1.11175	-0.0188371	-1.20346	0.00984737	-0.684657	-0.629648	-0.399054	1.81405	-0.385107	-0.255792	-0.789367	0.0464251	-0.605516	2.21713	-0.766862	0.539091
gi213688406	Dynll1	1	1	23.3857	9.60714	0.582501	1.8983	0.446345	-0.816567	0.692098	-0.816335	-0.816365	0.228783	-0.816254	0.413544	1.82576	-0.714315	-0.692627	1.10836	-0.714126	-0.699601	-0.526996
gi281182477	Dynll2	1	1	23.3857	6.5	0	-0.736007	1.79599	-0.634951	-0.711934	1.16461	0.395227	-0.637761	-0.635173	0.896461	1.01528	-1.32338	0.767586	0.645002	-1.18061	0.172365	-0.992706
gi31543851	Dynlt3	1	1	23.3857	6.02143	0.202243	0.663628	1.6677	-0.708446	-0.469982	1.14092	-0.764521	-0.765693	-0.763612	-0.353556	-0.353523	-0.354166	-0.353354	-0.353075	-0.353208	-0.353991	2.47487
gi170650679	E130309D02Rik	1	1	23.3857	13.1	0	-0.353301	-0.353378	-0.354243	2.47487	-0.353375	-0.353485	-0.354024	-0.353068	-0.574039	-0.573996	-0.574833	2.17353	-0.573413	-0.0896206	-0.574606	0.786977
gi67972650	E2f8	1	1	23.3857	9.53571	0.188682	1.81659	0.902964	-0.728683	0.706743	-0.512578	-0.728326	-0.72858	-0.72813	-0.728757	0.878272	0.55463	-0.728612	-0.728411	-0.420673	-0.729071	1.90262
gi21312986	Ears2	1	1	23.3857	8.84286	7.43e-05	-0.353354	-0.353449	2.47487	-0.353731	-0.353445	-0.353582	-0.354244	-0.353068	0.392512	-0.46035	2.3624	-0.458411	-0.455228	-0.456747	-0.465702	-0.458476
gi6681255	Ebp	1	1	23.3857	10.0857	0	-0.926439	-0.936254	-0.954106	1.21132	0.653364	0.461778	-0.786138	1.27648	0.465314	1.47087	0.288475	-0.113804	-0.96616	-1.06611	-1.14625	1.06767
gi7949037	Ech1	1	1	23.3857	9.65714	0.495105	-0.757376	1.40361	0.560189	0.881764	-0.850951	0.777189	-0.944575	-1.06985	0.590473	-1.15841	0.134884	0.889439	-1.07066	1.38782	0.364416	-1.13796
gi158854022	Echdc1	1	1	23.3857	12.1429	0.229289	0.394855	-0.936045	-0.0293876	1.65023	1.21384	-0.67257	-0.763886	-0.857035	-1.0941	1.26787	-1.17595	-0.992943	-0.0497284	1.10099	0.183348	0.76052
gi31980955	Echdc3	1	1	23.3857	11.9286	0.918543	-0.652576	-0.992087	0.240503	0.754669	1.22348	1.30263	-1.00143	-0.875186	0.151081	0.654298	-1.07523	1.02771	-1.16784	1.23416	0.332937	-1.15711
gi29789289	Echs1	1	1	23.3857	9.65714	0.122843	1.08294	1.17051	-1.16852	0.829339	-0.127993	0.343408	-1.09498	-1.03471	0.185557	0.372173	-1.53317	0.78584	0.989979	0.888597	-0.268764	-1.42021
gi31981810	Eci1	1	1	23.3857	14.8214	0	-0.0100901	-0.140075	-0.640717	-0.632249	-0.153024	-0.178699	-0.635006	2.38986	-0.68467	-0.327793	-1.43776	0.557157	0.6725	1.7409	-0.722673	0.202345
gi358030288	Ecm1	1	1	23.3857	11.1857	0.257874	0.958819	-0.0502579	-0.870102	1.75895	-0.760565	-0.745896	-0.870043	0.579091	-0.500213	1.4589	-0.780119	-0.708255	-0.767918	1.31695	-0.780046	0.760707
gi6753714	Edar	1	1	23.3857	10.6857	0	-0.353149	-0.353272	-0.354656	2.47487	-0.353268	-0.353445	-0.354305	-0.352778	-0.353555	-0.353527	-0.354075	2.47487	-0.353145	-0.353258	-0.353926	-0.353387
gi10946942	Edf1	1	1	23.3857	14.0071	0.135417	0.204101	0.146677	-0.54621	-0.546003	-0.545927	2.3421	-0.508907	-0.545827	0.0825014	2.3376	-0.588945	-0.587438	-0.586921	-0.303841	0.234491	-0.587448
gi50053824	Eea1	1	1	23.3857	14.2714	0.0343444	-0.519248	-0.610211	-0.00170619	2.41264	-0.580812	-0.388657	-0.148815	-0.163193	-0.862149	-0.862106	-0.789159	-0.161658	0.306152	-0.530518	1.82788	1.07155
gi11230770	Eed	1	1	23.3857	13.9357	0.000652101	-0.346994	2.47478	-0.368606	-0.354011	-0.348694	-0.351232	-0.363576	-0.341665	-0.353602	-0.352694	-0.370656	-0.347954	-0.340175	-0.343887	-0.365775	2.47474
[truncated: 2,039 more rows]

## Sheet: NE_profiling_p<0.1
GI	Gene.Symbol	BH.Q	ADJ.P	PER	LAG	AMP	ZT0_zscored_iBAQ	ZT3_zscored_iBAQ	ZT6_zscored_iBAQ	ZT9_zscored_iBAQ	ZT12_zscored_iBAQ	ZT15_zscored_iBAQ	ZT18_zscored_iBAQ	ZT21_zscored_iBAQ	ZT24_zscored_iBAQ	ZT27_zscored_iBAQ	ZT30_zscored_iBAQ	ZT33_zscored_iBAQ	ZT36_zscored_iBAQ	ZT39_zscored_iBAQ	ZT42_zscored_iBAQ	ZT45_zscored_iBAQ
[truncated: 300 more rows]

[truncated: 1 more sheets: NE_profiling_TF_matrix]
