# Supplementary material for: A proteomics landscape of circadian clock in mouse liver
Source: Nat Commun. 2018 Apr 19;9:1553. doi: 10.1038/s41467-018-03898-2 (PMC5908788; doi:10.1038/s41467-018-03898-2)
Supplement: Supplementary file 7 — Supplementary Data 4 [file 41467_2018_3898_MOESM7_ESM.xlsx]

## Sheet: Legend
Supplementary Data 4 Matrix of mouse liver phosphoproteome during the circadian cycle.
Sheet1	Matrix of phosphopeptides.
Sheet2	Matrix of the 1,657 phosphoproteins that were identified in phosphoproteome.
Sheet3	Matrix of diurnal rhythmic phosphoproteins (p value <0.1).
Sheet4	Matrix of phosphorylated TFs.

## Sheet: peptide
	Gene.Symbol	GeneID	Gene.Symbol	Sequence window	Positions within proteins	Phospho (STY) Probabilities	Substrate	Kinase	Position in peptide	Amino Acid	ZT0_iBAQ	ZT3_iBAQ	ZT6_iBAQ	ZT9_iBAQ	ZT12_iBAQ	ZT15_iBAQ	ZT18_iBAQ	ZT21_iBAQ	ZT24_iBAQ	ZT27_iBAQ	ZT30_iBAQ	ZT33_iBAQ	ZT36_iBAQ	ZT39_iBAQ	ZT42_iBAQ	ZT45_iBAQ
1	gi58037115	GeneID:68347	0610011F06Rik	AVLITYGPYAVNGKISPQSNVDFDLTLRCRN	149	IS(1)PQSNVDFDLTLR			2;	S;	19940000	20496000					7718700		0	5853900					4523600
2	gi9910458	GeneID:56700	0610031J06Rik	GLQGEETRQVSMEVISGWPNPQNLLHIRAVG	47	QVSMEVIS(1)GWPNPQNLLHIR			8;	S;								1506500								2909600
3	gi9790217	GeneID:56372	1110004F10Rik	SAARESHPHGVKRSASPDDDLGSSNWEAADL	17	S(0.099)AS(0.901)PDDDLGSSNWEAADLGNEER			3;	S;	11151000	48922000	13979000	14213000	23278000	11817000	8113800	5777400	43849000	12121000	35509000	11159000	39525000	49492000	10240000	16886000
4	gi9790217	GeneID:56372	1110004F10Rik	_MSAARESHPHGVKRSASPDDDLGSSNWEAA	15	S(0.534)AS(0.466)PDDDLGSSNWEAADLGNEER			1;	S;	1613400						674220		5385600						0
5	gi359339040	GeneID:73721	1110017D15Rik	YWNKYTGCLPRLSKDTGMESVRGMPLEYPPK	133	DT(0.998)GMES(0.002)VRGMPLEYPPK			2;	T;							529180								0
6	gi124487145	GeneID:66185	1110037F02Rik	AIYGSVDRVISHDRDSPPPPPPPPPPPQPQP	138	VIS(0.203)HDRDS(0.797)PPPPPPPPPPPQPQPTLK			8;	S;					335160								1666300
7	gi268370114	GeneID:68832	1110057K04Rik	NPGYSAFYVPFAKALYTLMKSRFPVWIISHA	68	QLIFIIPGNPGY(0.841)S(0.102)AFY(0.093)VPFAKALY(0.985)T(0.986)LMKS(0.993)R			24;	Y;			5707100								0
8	gi268370114	GeneID:68832	1110057K04Rik	SKPKQLIFIIPGNPGYSAFYVPFAKALYTLM	56	QLIFIIPGNPGY(0.841)S(0.102)AFY(0.093)VPFAKALY(0.985)T(0.986)LMKS(0.993)R			12;	Y;			5707100								0
9	gi31541808	GeneID:66202	1110059G10Rik	TKKIQPQLPDEDGNHSDKEDEQPQVVVLKKG	50	IQPQLPDEDGNHS(1)DKEDEQPQVVVLK			13;	S;	10508000	5780700	3375800	14406000	8882600	17127000	22011000	14918000	6812000	27594000	36502000	15060000	22293000	20129000	6237100	9699300
10	gi261245127	GeneID:68918	1190005I06Rik	PNIIITPPTPTGMGLSRDSNKQVWMDELGSY	86	HLSVPNIIIT(0.001)PPT(0.17)PT(0.063)GMGLS(0.766)R			20;	S;					601570								3203000
11	gi27754089	GeneID:67467	1200011I18Rik	FFGPALPPGFKKQDDSPPRPIIGPALPPGFI	104	KQDDS(1)PPRPIIGPALPPGFIK			5;	S;		3251400								0
12	gi27754089	GeneID:67467	1200011I18Rik	GFKEHATVEDEERDPSPVAGPALPPNYRSCS	28	EHAT(0.001)VEDEERDPS(0.99)PVAGPALPPNY(0.009)R			13;	S;	2557800	1802100			0	2519800	1986100	1926900	5973700	5535500			2643400	3656900	2793700	2309300
13	gi255003740	GeneID:66874	1200014J11Rik	SVKAEAPAGPALGLPSPEVESGLERGEPEPM	25	AEAPAGPALGLPS(1)PEVESGLER			13;	S;	6160800	4306100	7264900	5286000	5184400	6910200	5344600	7345800	9227000	5662600	9705300	3656800	16238000	9083500	3582300	4249100
14	gi227497985	GeneID:74152	1300002K09Rik	________MLAASTRTRQINITCDNPVDREV	8	MLAAS(0.998)T(0.043)RT(0.96)R			8;	T;					79816		43812						0		0
15	gi58037283	GeneID:72016	1600002H07Rik	PEHRLRSKGDKTHVRTQDQTTGYGPDLRDQQ	170	T(1)HVRT(0.999)QDQT(0.44)T(0.514)GY(0.047)GPDLR			5;	T;								2165900								0
16	gi58037283	GeneID:72016	1600002H07Rik	PKDYPEHRLRSKGDKTHVRTQDQTTGYGPDL	166	T(1)HVRT(0.999)QDQT(0.44)T(0.514)GY(0.047)GPDLR			1;	T;								2165900								0
17	gi58037283	GeneID:72016	1600002H07Rik	RSKGDKTHVRTQDQTTGYGPDLRDQQMTPSS	175	T(1)HVRT(0.999)QDQT(0.44)T(0.514)GY(0.047)GPDLR			10;	T;								2165900								0
18	gi158937254	GeneID:66931	1700010I14Rik	______MAEDQEPDFYLKWKHCEKPGVKTLS	10	AEDQEPDFY(1)LK			9;	Y;	4128600							5218700	2276200							1077100
19	gi254692794	GeneID:67082	1700011H14Rik	DMQKLKDHNGNKIAQSKPRSNGYDILTILPN	194	IAQS(0.999)KPRS(0.999)NGY(0.816)DILT(0.185)ILPNENINR			4;	S;	296880								0
20	gi254692794	GeneID:67082	1700011H14Rik	HNGNKIAQSKPRSNGYDILTILPNENINRDP	201	IAQS(0.999)KPRS(0.999)NGY(0.816)DILT(0.185)ILPNENINR			11;	Y;	296880								0
21	gi254692794	GeneID:67082	1700011H14Rik	LKDHNGNKIAQSKPRSNGYDILTILPNENIN	198	IAQS(0.999)KPRS(0.999)NGY(0.816)DILT(0.185)ILPNENINR			8;	S;	296880								0
22	gi242397497	GeneID:69364	1700012P22Rik	___________MAMLSTSVVPEAFSTPGWQI	5	AMLS(0.899)T(0.899)S(0.202)VVPEAFS(0.001)T(0.001)PGWQIEK			4;	S;								2071100								0
23	gi110625983	GeneID:74211	1700017B05Rik	AKERQSVPQKDARPPSSPPMPVIDNVFSLAP	493	DARPPS(0.5)S(0.5)PPMPVIDNVFSLAPYR			6;	S;		1199500	1082500	904260	970820	1557100				3361500	2596000	2601700	0	0
24	gi110625983	GeneID:74211	1700017B05Rik	KERQSVPQKDARPPSSPPMPVIDNVFSLAPY	494	DARPPS(0.5)S(0.5)PPMPVIDNVFSLAPYR			7;	S;		1199500	1082500	904260	970820	1557100		0		3361500	2596000	2601700	0	0		5247900
25	gi110625983	GeneID:74211	1700017B05Rik	_MAEKRPLGPLGPMMYGKLPRLEPDPGPGHS	15	RPLGPLGPMMY(1)GK			11;	Y;					155740								0
26	gi21313190	GeneID:76405	1700018B08Rik	CASRVSSGLRTVPQEYACCQCYTKFGGHLPV	39	T(0.088)VPQEY(0.912)ACCQCY(0.82)T(0.18)KFGGHLPVPR			6;	Y;					8767100								0
27	gi21313190	GeneID:76405	1700018B08Rik	SGLRTVPQEYACCQCYTKFGGHLPVPRADAL	45	T(0.088)VPQEY(0.912)ACCQCY(0.82)T(0.18)KFGGHLPVPR			12;	Y;					8767100								0
28	gi268607534	GeneID:75555	1700020D05Rik	___MSVSPPGHMLQKTRSRSHPGAQLWSPSD	13	MS(1)VS(1)PPGHMLQKT(1)RS(1)R			13;	T;					292820								0
29	gi27369878	GeneID:100502698	1700021K19Rik	EEGRQSQAGSVLRRSSFSEGQTAPVASGTKK	390	RS(0.022)S(0.951)FS(0.027)EGQT(0.001)APVASGTK			3;	S;			6429900	426260	0	306930		0			0	1657600	3157000	4440200		1929200
30	gi360039201	GeneID:69441	1700023F06Rik	_______MEGSRGQKTKRSPSTLRRPPQKPR	9	EGSRGQKT(1)K			8;	T;					237250								5805200
31	gi360039203	GeneID:69441	1700023F06Rik	MRDLKNPSEANQPYWSGPDDRSQSSADDSLL	16	NPSEANQPYWS(1)GPDDR			11;	S;	7590700	7878800	8166000	5090300		7410800		4057000	0	0	5292500	0		0		1824500
32	gi268370161	GeneID:75556	1700026D08Rik	AGLEGKMLYLTSDHRTLLKSSLKSGLQEVTL	171	MLY(1)LT(0.006)S(0.006)DHRT(0.989)LLK			10;	T;							866570	724020							0	0
33	gi268370161	GeneID:75556	1700026D08Rik	NFCLGIAAGLEGKMLYLTSDHRTLLKSSLKS	164	MLY(1)LT(0.006)S(0.006)DHRT(0.989)LLK			3;	Y;	1355500						866570	724020	0						0	0
34	gi226443087	GeneID:76633	1700112E06Rik	_______MAGLMVSGTQVSYVGQSCREIPEH	9	MAGLMVS(0.934)GT(0.738)QVS(0.286)Y(0.038)VGQS(0.004)CREIPEHLGR			9;	T;								3576000								0
35	gi226443087	GeneID:76633	1700112E06Rik	_________MAGLMVSGTQVSYVGQSCREIP	7	MAGLMVS(0.934)GT(0.738)QVS(0.286)Y(0.038)VGQS(0.004)CREIPEHLGR			7;	S;								3576000								0
36	gi144922646	GeneID:69073	1810019J16Rik	RDGQRLKTSMGSSFSYPDVKLKGIPVYPYRH	161	LKT(0.733)S(0.421)MGS(0.351)S(0.812)FS(0.878)Y(0.805)PDVKLK			11;	Y;	227360000								0
37	gi274319295	GeneID:67715	2010106E10Rik	LPQPNQREVNTETHLSNKNPWSLSNPEAFSR	163	EVNT(0.052)ET(0.193)HLS(0.755)NKNPWS(0.841)LS(0.376)NPEAFS(0.784)R			9;	S;	65373000	21695000	36473000	51469000	50660000		43548000	32630000	0	0	0	0	0		0	0
38	gi274319295	GeneID:67715	2010106E10Rik	LSNKNPWSLSNPEAFSRTSFSPSSQLSRTNS	177	EVNT(0.052)ET(0.193)HLS(0.755)NKNPWS(0.841)LS(0.376)NPEAFS(0.784)R			23;	S;	65373000	21695000		20169000	50660000				0	0		0	0
39	gi274319295	GeneID:67715	2010106E10Rik	REVNTETHLSNKNPWSLSNPEAFSRTSFSPS	169	EVNT(0.062)ET(0.205)HLS(0.734)NKNPWS(0.85)LS(0.436)NPEAFS(0.714)R			15;	S;	65373000	21695000	60007000	51469000	50660000		43548000	32630000	0	0	0	0	0		0	0
40	gi274319295	GeneID:67715	2010106E10Rik	VNTETHLSNKNPWSLSNPEAFSRTSFSPSSQ	171	EVNT(0.1)ET(0.45)HLS(0.45)NKNPWS(0.935)LS(0.773)NPEAFS(0.292)R			17;	S;	25750000		60007000	51469000			41522000	32630000	0		0	0			0	0
41	gi39930441	GeneID:72357	2210016L21Rik	PEAGAADKQAPTPQPSRRHEVNQHEEDGNDL	62	QAPT(0.012)PQPS(0.988)R			8;	S;							380840								8382800
42	gi224589075	GeneID:72371	2210408I21Rik	DDSPQEIKENLVEAYSKVATAVLERLQERGK	521	ENLVEAY(0.126)S(0.874)K			8;	S;			1440400								3255800
43	gi258645158	GeneID:67859	2310002J15Rik	____MDPHEMVVKNPYAHISIPRAHLRSDLG	12	MDPHEMVVKNPY(1)AHIS(1)IPR			12;	Y;			896970								0
44	gi94374891	GeneID:74248	2310003L06Rik	AVKEISLTTILVPKTYLPNKTTKTASKVGMT	606	NAVKEIS(1)LT(1)T(1)ILVPKT(1)Y(1)LPNK			17;	Y;	785400								0
45	gi158853996	GeneID:69457	2310005G13Rik	KQQKRSSSLITPQFLSRAEILEGIVIIVMVL	62	RS(0.001)S(0.904)S(0.904)LIT(0.192)PQFLS(1)R			12;	S;			1000300								0
46	gi158853996	GeneID:69457	2310005G13Rik	KSILKYICKQQKRSSSLITPQFLSRAEILEG	54	RS(0.001)S(0.904)S(0.904)LIT(0.192)PQFLS(1)R			4;	S;			1000300								0
47	gi158853996	GeneID:69457	2310005G13Rik	TKSILKYICKQQKRSSSLITPQFLSRAEILE	53	RS(0.001)S(0.904)S(0.904)LIT(0.192)PQFLS(1)R			3;	S;			1000300								0
48	gi170014746	GeneID:227446	2310035C23Rik	EPSTTSGGGQLNRAGSISTLDSLDFARYSDD	180	AGS(0.953)IS(0.044)T(0.003)LDSLDFAR			3;	S;					2814800								0
49	gi13385462	GeneID:67101	2310039H08Rik	IALDTRTQPPTIEERSRGSPAAQLDGGPRVS	99	S(0.631)RGS(0.369)PAAQLDGGPR			1;	S;			1183900								1495400
50	gi161377418	GeneID:74183	2310042D19Rik	AREESGLDLSTPILITEQDQIRKTSRAALHV	258	EES(0.016)GLDLS(0.232)T(0.761)PILIT(0.991)EQDQIRK			14;	T;							1719000								0
51	gi161377418	GeneID:74183	2310042D19Rik	SPEQMAREESGLDLSTPILITEQDQIRKTSR	253	EES(0.016)GLDLS(0.232)T(0.761)PILIT(0.991)EQDQIRK			9;	T;							1719000								0
52	gi295424171	GeneID:217732	2310044G17Rik	ELDQLKEQTQMFIEATKSRAPQAWAKLQASL	376	QNQATQAELDQLKEQT(0.429)QMFIEAT(0.571)K			23;	T;							4654400								0
53	gi295424171	GeneID:217732	2310044G17Rik	QNQATQAELDQLKEQTQMFIEATKSRAPQAW	369	QNQATQAELDQLKEQT(0.994)QMFIEAT(0.006)K			16;	T;	19561000	29937000	2922300	3824200					86225000	0	51969000	29964000
54	gi120952555	GeneID:71923	2310047M10Rik	PSEDQPSALRVCRRGSPGGVEMNVELPQQEG	130	RGS(1)PGGVEMNVELPQQEGDDDDDEDEEAAAGR			3;	S;	6989000	6277200	0	0	7227200	6838400	6821000	5110500	0	0	7086200	7410300	0	0	0	4870800
55	gi34328308	GeneID:71947	2310067B10Rik	PETVLFFSGKVEPPHSSHEDLTDDLSTRSFC	444	VEPPHS(0.534)S(0.458)HEDLT(0.008)DDLSTR			6;	S;	7551800					5682000	2912500		0					6203700	0
56	gi13384984	GeneID:66421	2410004B18Rik	AKKARLLPEGEETVESDDDKDERASKIRRVE	156	LLPEGEET(0.092)VES(0.908)DDDKDER			11;	S;	7895600		6313200			4708800	7937000	3632000	0		11411000			5850600	8341100	2242600
57	gi134053873	GeneID:71970	2410018M08Rik	PAAQPPAAAAPSAVGSPAAAPRQPGLMAQMA	45	RAPAAQPPAAAAPS(0.005)AVGS(0.995)PAAAPR			18;	S;					9762400								10091000
58	gi253683462	GeneID:73692	2410089E03Rik	ADADIVSETLQLLMDSAKDFSKKLWGLVPVD	1127	AS(0.523)VMADADIVS(0.453)ET(0.032)LQLLMDS(0.996)AKDFS(0.997)K			20;	S;			30099000				0	86551000			0				0	0
59	gi253683462	GeneID:73692	2410089E03Rik	ASVDTNLTEQKGAQISDLKEKSPTVLPLMSN	1956	DASVDTNLTEQKGAQIS(1)DLKEK			17;	S;						745530								0
60	gi253683462	GeneID:73692	2410089E03Rik	DASLLFGSVQEVLKASVMADADIVSETLQLL	1109	AS(0.523)VMADADIVS(0.453)ET(0.032)LQLLMDS(0.996)AKDFS(0.997)K			2;	S;			30099000					86551000			0					0
61	gi253683462	GeneID:73692	2410089E03Rik	LEDDINTSAGLHFMASVRKKAVGSHDASTNT	2484	FDIPFEMLEDDINT(0.011)S(0.013)AGLHFMAS(0.976)VRKK			23;	S;						2636400								2660300
62	gi253683462	GeneID:73692	2410089E03Rik	RLLCDPGVTPSSCKYSPVIRVKTSTAAILTS	1774	LLCDPGVT(0.405)PS(0.612)S(0.983)CKY(1)S(1)PVIRVK			15;	S;					2172400								0
63	gi253683462	GeneID:73692	2410089E03Rik	RRLLCDPGVTPSSCKYSPVIRVKTSTAAILT	1773	LLCDPGVT(0.405)PS(0.612)S(0.983)CKY(1)S(1)PVIRVK			14;	Y;					2172400								0
64	gi253683462	GeneID:73692	2410089E03Rik	RWSDRRLLCDPGVTPSSCKYSPVIRVKTSTA	1769	LLCDPGVT(0.405)PS(0.612)S(0.983)CKY(1)S(1)PVIRVK			10;	S;					2172400								0
65	gi253683462	GeneID:73692	2410089E03Rik	VSETLQLLMDSAKDFSKKLWGLVPVDLYLPA	1132	AS(0.523)VMADADIVS(0.453)ET(0.032)LQLLMDS(0.996)AKDFS(0.997)K			25;	S;			30099000				0	86551000			0				0	0
66	gi253683462	GeneID:73692	2410089E03Rik	WSDRRLLCDPGVTPSSCKYSPVIRVKTSTAA	1770	LLCDPGVT(0.405)PS(0.612)S(0.983)CKY(1)S(1)PVIRVK			11;	S;					2172400								0
67	gi158534073	GeneID:76964	2610028H24Rik	____MTLDSSMADQMTRLRLQLLEQMLEQER	12	MTLDS(0.007)S(0.007)MADQMT(0.985)R			12;	T;						1747700								0
68	gi47498088	GeneID:70420	2610034B18Rik	ELGTVTKCNFAGDGKTGASWTDNIMAQKSSE	191	LELGT(0.741)VT(0.256)KCNFAGDGKT(0.67)GAS(0.088)WT(0.245)DNIMAQK			17;	T;						606240								0
69	gi47498088	GeneID:70420	2610034B18Rik	GDGPFIDSLAKLELGTVTKCNFAGDGKTGAS	179	LELGT(0.741)VT(0.256)KCNFAGDGKT(0.67)GAS(0.088)WT(0.245)DNIMAQK			5;	T;						606240								0
70	gi226958577	GeneID:219158	2610301G19Rik	AKLEETEVRSVASNQSEMEYSSLQDMPKELD	680	LEET(0.138)EVRS(0.814)VAS(0.166)NQS(0.882)EMEYSSLQDMPK			14;	S;			0		6486000	3965400	0				0		0	0	0
71	gi226958577	GeneID:219158	2610301G19Rik	DSPLKEDGLLPKRPSSGGEEEEKARGEAAED	626	RPS(0.5)S(0.5)GGEEEEKAR			4;	S;		0								2401100
72	gi226958577	GeneID:219158	2610301G19Rik	EDEFAGAKLEETEVRSVASNQSEMEYSSLQD	674	LEET(0.138)EVRS(0.814)VAS(0.166)NQS(0.882)EMEYSSLQDMPK			1;8;	S;S;		1558100	8486100	4207800	6486000	3965400	0			0	0	0	0	0	0
73	gi226958577	GeneID:219158	2610301G19Rik	FAGAKLEETEVRSVASNQSEMEYSSLQDMPK	677	SVAS(1)NQSEMEYSSLQDMPK			4;	S;	5874600	5974600	14859000	8499400	3808400	5506100	3858600	4236800	4207400	4706700	7285100	1752100	9335500	6218100	1801000	4862100
74	gi226958577	GeneID:219158	2610301G19Rik	KVSKDEVQNEGTAAESDSPLKEDGLLPKRPS	610	VSKDEVQNEGT(0.007)AAES(0.786)DS(0.207)PLKEDGLLPK			15;	S;				8719500	8615300	0		6014000				0	0	14021000		4184400
75	gi226958577	GeneID:219158	2610301G19Rik	SDSPLKEDGLLPKRPSSGGEEEEKARGEAAE	625	RPS(0.654)S(0.346)GGEEEEKAR			3;	S;		0			0					2401100			0
76	gi226958577	GeneID:219158	2610301G19Rik	SKDEVQNEGTAAESDSPLKEDGLLPKRPSSG	612	VSKDEVQNEGTAAES(0.25)DS(0.75)PLKEDGLLPK			17;	S;						5885600								0
77	gi47271515	GeneID:70419	2810408A11Rik	LSAESPGGVSRAVPGSARGMQTDTGLPPGVA	28	MEKPES(0.101)LAPVS(0.888)GLS(0.011)AES(0.015)PGGVS(0.204)RAVPGS(0.781)AR			28;	S;	3530000			1561300					0			0
78	gi47271515	GeneID:70419	2810408A11Rik	_____MEKPESLAPVSGLSAESPGGVSRAVP	11	MEKPES(0.101)LAPVS(0.888)GLS(0.011)AES(0.015)PGGVS(0.204)RAVPGS(0.781)AR			11;	S;				1561300								0
79	gi47271515	GeneID:70419	2810408A11Rik	__________MEKPESLAPVSGLSAESPGGV	6	MEKPES(0.727)LAPVS(0.271)GLS(0.002)AES(0.01)PGGVS(0.48)RAVPGS(0.51)AR			6;	S;	3530000								0
80	gi222418601	GeneID:72792	2810459M11Rik	SAPGKPGCAEAESAGTAAATESHGAPGAKAE	76	DFAGAVFPPES(0.021)APGKPGCAEAES(0.373)AGT(0.559)AAAT(0.033)ES(0.014)HGAPGAK			26;	T;			2703600								4994400
81	gi61557468	GeneID:67246	2810474O19Rik	MSAKNGNDCSMELLATCLSLWKNQPSKTTEE	457	EMS(0.672)AKNGNDCS(0.328)MELLAT(0.935)CLS(0.064)LWK			17;	T;							585090								0
82	gi27370348	GeneID:243219	2900026A02Rik	MFKDSTEEKSPRRDESDEEPPRVERTPVSHP	205	RDES(1)DEEPPRVER			3;4;	S;S;		4219800	5756000		14866000					16445000	6122300		0
83	gi39930447	GeneID:73103	3110009E18Rik	KAKTNELVLGLEDDDTLLLKEDRTLKDSGVA	87	AKT(1)NELVLGLEDDDT(1)LLLKEDR			15;	T;								9868500								0
84	gi39930447	GeneID:73103	3110009E18Rik	KYDTLKILHQAHKAKTNELVLGLEDDDTLLL	75	AKT(1)NELVLGLEDDDT(1)LLLKEDR			3;	T;								9868500								0
85	gi94364014	GeneID:73176	3110040M04Rik	DRQGVPHNSAKRRRQTSPPEASSLPTFSLLM	166	RQT(0.883)S(0.072)PPEAS(0.04)S(0.004)LPTFSLLMSR			3;	T;							7737900								0
86	gi148277024	GeneID:54204	42614	ARDRASRSKLSRQSATEIPLPMLPLADTEKL	316	QS(0.003)AT(0.997)EIPLPMLPLADT(1)EK			4;	T;							962980								0
87	gi148277024	GeneID:54204	42614	QSATEIPLPMLPLADTEKLIREKDEELRRMQ	328	QS(0.003)AT(0.997)EIPLPMLPLADT(1)EK			16;	T;							962980								0
88	gi228480253	GeneID:18000	42615	DLQEVTQDLHYENFRSERLKRGGRKVENEDM	261	LRT(0.321)MLIT(0.679)HMQDLQEVT(0.002)QDLHY(0.043)ENFRS(0.955)ER			26;	S;					2373800								0
89	gi228480253	GeneID:18000	42615	IEEHSIKIYHLPDAESDEDEDFKEQTRLLKA	178	IYHLPDAES(1)DEDEDFKEQTR			9;	S;	8376400	7917100	4496400	7251900	10807000	11373000	4989400	7972500	8850200	10768000	8307800	8333900	8392600	11194000	2029400	5181600
90	gi228480253	GeneID:18000	42615	NPEHNDFLKLRTMLITHMQDLQEVTQDLHYE	242	LRT(0.321)MLIT(0.679)HMQDLQEVT(0.002)QDLHY(0.043)ENFRS(0.955)ER			7;	T;					2373800								0
91	gi6755120	GeneID:18952	42617	IEHFGIKIYQFPDCDSDEDEDFKLQDQALKE	325	IYQFPDCDS(1)DEDEDFKLQDQALK			9;	S;	14177000	12846000	8049800	19423000	13719000	11106000	11393000	8941300	17410000	13864000	12203000	5729800	23692000	20598000	10537000	5749900
92	gi164698481	GeneID:53860	42622	PSRFGLKRAEVLGHKTPEPVPRRTEITIVKP	136	RAEVLGHKT(1)PEPVPR			8;9;	T;T;	1497400	12647000							14180000	15021000
93	gi13386340	GeneID:74048	4632428N05Rik	QVASHRRAQELVRMDSSNTQGIENPGFETTP	232	MDS(0.467)S(0.467)NT(0.065)QGIENPGFETTPPFQGMPEAK			3;	S;	3381900			0					0			0
94	gi254588010	GeneID:74574	4833403I15Rik	FTETSEINRLFDLYTYKKGACMAWMLASFLS	501	LFDLY(0.443)T(0.629)Y(0.928)K			7;	Y;		9226700								0
95	gi254588010	GeneID:74574	4833403I15Rik	NFTETSEINRLFDLYTYKKGACMAWMLASFL	500	LFDLY(0.452)T(0.613)Y(0.935)K			6;	T;		9226700			11514000					0			0
96	gi165905621	GeneID:67392	4833420G17Rik	EVEWPSLDRDDCIMYSESGVVKITSLDGHAY	120	DDCIMY(0.998)S(0.998)ES(0.004)GVVK			7;	S;					884510								0
97	gi165905621	GeneID:67392	4833420G17Rik	SEVEWPSLDRDDCIMYSESGVVKITSLDGHA	119	DDCIMY(0.998)S(0.998)ES(0.004)GVVK			6;	Y;					884510								0
98	gi358001093	GeneID:97820	4833439L19Rik	HPASAQSTPSSTPHASPKQKSRGWFPSGSST	78	HPASAQSTPS(0.014)S(0.027)T(0.973)PHAS(0.986)PK			16;	S;		1899500		2003100		791260	5165200			4818500		1935100		8709300	3944300
99	gi397739058	GeneID:75775	4930402K13Rik	DNSADILIKMLETPRSNRMLENKWPYWEDHR	162	GEDNS(1)ADILIKMLET(0.261)PRS(0.739)NR			18;	S;		2267200								0
100	gi397739058	GeneID:75775	4930402K13Rik	HNQQLLAPWPRGEDNSADILIKMLETPRSNR	149	GEDNS(1)ADILIKMLET(0.261)PRS(0.739)NR			5;	S;		2267200								0
101	gi247494016	GeneID:71643	4930422G04Rik	ESGLSFDLGLEGQGGTPGGVSLLPKSSTQSK	903	EPS(0.001)GS(0.005)S(0.027)MLNLCEES(0.011)GLS(0.029)FDLGLEGQGGT(0.678)PGGVS(0.249)LLPK			28;	T;				0								32281000
102	gi295789094	GeneID:74910	4930480E11Rik	DLSLSTKEKFKHGPSYQKVKQLKTQAVKEPL	290	HGPS(0.229)Y(0.771)QKVK			5;	Y;	13126000								0
103	gi377835734	GeneID:380654	4930485B16Rik	CCIFYMTKILRSWKEYDLAIMLINYGKKMLD	1225	EY(1)DLAIMLINYGKK			2;	Y;	9500400	26207000	8831600	7577600	19201000	12836000	13248000	11437000	2131800	0	2896000	0	1934600	4664500	4438000	7586800
104	gi377835734	GeneID:380654	4930485B16Rik	ITCRNFIGKRLKIDSSTPKNLAELQGSSEPL	1716	IDS(0.978)S(0.992)T(0.03)PKNLAELQGS(0.735)S(0.264)EPLK			4;	S;								412740								0
105	gi377835734	GeneID:380654	4930485B16Rik	KIDSSTPKNLAELQGSSEPLKTLITSEQRLA	1727	IDS(0.978)S(0.992)T(0.03)PKNLAELQGS(0.735)S(0.264)EPLK			15;	S;								412740								0
106	gi377835734	GeneID:380654	4930485B16Rik	KITCRNFIGKRLKIDSSTPKNLAELQGSSEP	1715	IDS(0.978)S(0.992)T(0.03)PKNLAELQGS(0.735)S(0.264)EPLK			3;	S;								412740								0
107	gi166851844	GeneID:71653	4930506M07Rik	FAQEMFIEQNKLKRQSHLLLQSSLPDQQLLK	249	RQS(1)HLLLQSSLPDQQLLK			3;	S;				0								3466200
108	gi166851844	GeneID:71653	4930506M07Rik	NQTARPKAKPDSLKGSESAVDELKGILGTLN	442	GS(1)ES(1)AVDELKGILGT(0.29)LNKS(0.565)T(0.382)S(0.382)S(0.382)R			2;	S;							853770								0
109	gi166851844	GeneID:71653	4930506M07Rik	SAVDELKGILGTLNKSTSSRSLKSLGPENSE	459	GS(1)ES(1)AVDELKGILGT(0.29)LNKS(0.565)T(0.382)S(0.382)S(0.382)R			19;	S;							853770								0
110	gi166851844	GeneID:71653	4930506M07Rik	TARPKAKPDSLKGSESAVDELKGILGTLNKS	444	GS(1)ES(1)AVDELKGILGT(0.29)LNKS(0.565)T(0.382)S(0.382)S(0.382)R			4;	S;							853770								0
111	gi242332504	GeneID:67647	4930523C07Rik	__MERNSSFFNSVWETIRIRHERGVFNTVCL	14	MERNS(0.001)S(0.001)FFNS(0.002)VWET(0.997)IRIR			14;	T;							337700								0
112	gi224493736	GeneID:668433	4930544D05Rik	AAAHEYLVQRFRELKSQDPLESDKSPTQKAT	53	ELKS(1)QDPLESDK			4;	S;						2403000								1759800
113	gi38348570	GeneID:381798	4930590J08Rik	QDSITVTFTSMNETVTISVSPKSCPHNVLHD	500	LT(0.441)VLGQDS(0.398)IT(0.131)VT(0.052)FT(0.106)S(0.224)MNET(0.259)VT(0.56)IS(0.887)VS(0.942)PK			21;	T;							7433400								0
114	gi38348570	GeneID:381798	4930590J08Rik	SITVTFTSMNETVTISVSPKSCPHNVLHDKR	502	LT(0.441)VLGQDS(0.398)IT(0.131)VT(0.052)FT(0.106)S(0.224)MNET(0.259)VT(0.56)IS(0.887)VS(0.942)PK			23;	S;							7433400								0
115	gi38348570	GeneID:381798	4930590J08Rik	TVTFTSMNETVTISVSPKSCPHNVLHDKRPV	504	LT(0.441)VLGQDS(0.398)IT(0.131)VT(0.052)FT(0.106)S(0.224)MNET(0.259)VT(0.56)IS(0.887)VS(0.942)PK			25;	S;							7433400								0
116	gi225543434	GeneID:229227	4932438A13Rik	KQDIRGTKTEHPMIGTTNQGQIQTNVTTKQD	1698	T(0.143)EHPMIGT(0.892)T(0.964)NQGQIQT(0.156)NVT(0.897)T(0.888)KQDNVT(0.06)IK			8;	T;					530230								0
117	gi225543434	GeneID:229227	4932438A13Rik	LNLQFKGIQVTATTPSMRAVRFETGLIELEL	3172	GIQVTATTPS(1)MR			10;	S;					0								6699800
118	gi225543434	GeneID:229227	4932438A13Rik	MIGTTNQGQIQTNVTTKQDNVTIKGLQANVS	1710	T(0.143)EHPMIGT(0.892)T(0.964)NQGQIQT(0.156)NVT(0.897)T(0.888)KQDNVT(0.06)IK			20;	T;					530230								0
119	gi225543434	GeneID:229227	4932438A13Rik	PMIGTTNQGQIQTNVTTKQDNVTIKGLQANV	1709	T(0.143)EHPMIGT(0.892)T(0.964)NQGQIQT(0.156)NVT(0.897)T(0.888)KQDNVT(0.06)IK			19;	T;					530230								0
120	gi225543434	GeneID:229227	4932438A13Rik	QDIRGTKTEHPMIGTTNQGQIQTNVTTKQDN	1699	T(0.143)EHPMIGT(0.892)T(0.964)NQGQIQT(0.156)NVT(0.897)T(0.888)KQDNVT(0.06)IK			9;	T;					530230								0
121	gi85701776	GeneID:223739	5031439G07Rik	RKVPRNRIAEMKKSHSANDSEEFFREDDSGA	367	S(0.048)HS(0.891)ANDS(0.054)EEFFREDDS(0.006)GADLHNATNLR			3;	S;	2969600			3194400	4847200			2005300	0			3600200	3403400			2181300
122	gi407261784	GeneID:71414	5430427G11Rik	______MEGSLCPRTSVSALWHPASPGSRRS	10	EGS(0.852)LCPRT(0.533)S(0.533)VS(0.082)ALWHPASPGSRR			9;	S;		3440400								0
123	gi407261784	GeneID:71414	5430427G11Rik	_______MEGSLCPRTSVSALWHPASPGSRR	9	EGS(0.852)LCPRT(0.533)S(0.533)VS(0.082)ALWHPASPGSRR			8;	T;		3440400								0
124	gi407261784	GeneID:71414	5430427G11Rik	____________MEGSLCPRTSVSALWHPAS	4	EGS(0.852)LCPRT(0.533)S(0.533)VS(0.082)ALWHPASPGSRR			3;	S;		3440400								0
125	gi110625765	GeneID:70591	5730455P16Rik	PSLQESLDGDEKELESSEEGGSAEERRLEPP	18	ELES(0.951)S(0.049)EEGGSAEER			4;	S;		3405400	2500000		3994200	2261900	2047500			6641800	3645500		2945300	0	1875600
126	gi28076961	GeneID:70617	5730508B09Rik	NHSGEPIGDDYKKMGTLFGELNKNLLNMGFT	72	MGT(1)LFGELNKNLLNMGFT(0.535)RMY(0.465)FGER			3;	T;								3674600								0
127	gi28076961	GeneID:70617	5730508B09Rik	TLFGELNKNLLNMGFTRMYFGERIVEPVVVL	87	MGT(1)LFGELNKNLLNMGFT(0.535)RMY(0.465)FGER			18;	T;								3674600								0
128	gi161377458	GeneID:319675	5830418K08Rik	LQEAFMTRQTLTERSYQRQREIWNKTRLPQT	2351	QT(0.383)LT(0.63)ERS(0.989)Y(0.998)QRQR			8;	Y;							4531300								0
129	gi161377458	GeneID:319675	5830418K08Rik	RQTVAQMPPQMLELPYRRSEMKEDRQRELEF	338	QTVAQMPPQMLELPY(1)RR			15;	Y;			3664400								2349600
130	gi161377458	GeneID:319675	5830418K08Rik	SLQEAFMTRQTLTERSYQRQREIWNKTRLPQ	2350	QT(0.383)LT(0.63)ERS(0.989)Y(0.998)QRQR			7;	S;							4531300								0
131	gi161377458	GeneID:319675	5830418K08Rik	TSGSLQEAFMTRQTLTERSYQRQREIWNKTR	2347	QT(0.383)LT(0.63)ERS(0.989)Y(0.998)QRQR			4;	T;							4531300								0
132	gi392307005	GeneID:109169	6330403M23Rik	_____________MCSYYHMKKRSVLGCNIT	3	CS(0.999)YYHMKK			2;	S;								392010								0
133	gi366039985	GeneID:328577	7530416G11Rik	____MLTKGTAWIAVYRGSAPSDVLNPGESL	12	LT(0.011)KGT(0.989)AWIAVY(1)R			11;	Y;	338530								0
134	gi87196345	GeneID:212163	8030462N17Rik	GVSGATVGRKSRRSRSESETSTMAAKKNRQS	145	SRS(0.999)ESETSTMAAK			3;	S;	4240700		4699400		231720	5287200	2536300		0		4133300		5508100	0	4250300
135	gi87196345	GeneID:212163	8030462N17Rik	LSSMPCLLMELRRDSSESQLASTESDKPTTG	67	RDS(0.404)S(0.404)ES(0.192)QLASTESDKPTTGR			4;	S;		0	0	0						3260900	0	0
136	gi87196345	GeneID:212163	8030462N17Rik	SMPCLLMELRRDSSESQLASTESDKPTTGRV	69	RDS(0.038)S(0.106)ES(0.853)QLAS(0.002)TESDKPTTGR			6;	S;		0				0				0				1205700
137	gi87196345	GeneID:212163	8030462N17Rik	VLSSMPCLLMELRRDSSESQLASTESDKPTT	66	RDS(0.975)S(0.013)ES(0.013)QLASTESDKPTTGR			3;	S;	20440000	18590000	3891100	21665000	801820	14653000	10884000	12142000	24889000	23023000	2479200	6850500	17811000	12154000	13197000	7490400
138	gi225543204	GeneID:230996	9430015G10Rik	______MALQCLLLLTGLLTGGVCKSTESQA	10	MALQCLLLLT(0.998)GLLT(0.002)GGVCK			10;	T;	1226500								1833600
139	gi126506316	GeneID:240185	9430020K01Rik	HTHSRTSLGTGHVSNSENRISRPRGHREHQS	69	T(0.003)S(0.003)LGT(0.002)GHVS(0.059)NS(0.932)ENR			11;	S;		4868200								0
140	gi21311929	GeneID:68118	9430023L20Rik	DNVFDTGLRDVQPYLYKISFQITEALGTSVT	190	DVQPY(0.954)LY(0.947)KIS(0.076)FQIT(0.026)EALGT(0.022)S(0.046)VT(0.309)T(0.309)T(0.309)MR			7;	Y;					9308400								0
141	gi21311929	GeneID:68118	9430023L20Rik	EVDNVFDTGLRDVQPYLYKISFQITEALGTS	188	DVQPY(0.954)LY(0.947)KIS(0.076)FQIT(0.026)EALGT(0.022)S(0.046)VT(0.309)T(0.309)T(0.309)MR			5;	Y;					9308400								0
142	gi257467625	GeneID:319482	9530053A07Rik	LDFGLVVTYDWDGQLTLSLPKRFQDQVSGLC	180	GVLELDFGLVVT(0.932)Y(0.116)DWDGQLT(0.949)LS(0.003)LPK			20;	T;								8374600								0
143	gi257467625	GeneID:319482	9530053A07Rik	SGTRGVLELDFGLVVTYDWDGQLTLSLPKRF	172	GVLELDFGLVVT(0.932)Y(0.116)DWDGQLT(0.949)LS(0.003)LPK			12;	T;								8374600								0
144	gi268370177	GeneID:80982	9930013L23Rik	CINVPDWRGAICSGRYAQMYIQAYKSSNLRM	1001	Y(0.993)AQMY(0.007)IQAY(0.921)KS(0.04)S(0.04)NLRMK			1;	Y;			0		1347800						0		0
145	gi268370177	GeneID:80982	9930013L23Rik	DYQVHIGHGRKLLLTSSATVHSITISGGGKL	68	LLLT(0.974)S(0.974)S(0.639)AT(0.413)VHS(0.958)IT(0.232)IS(0.81)GGGKLVIK			5;	S;					340670								0
146	gi268370177	GeneID:80982	9930013L23Rik	FDHDKVPQSKGGEKISDLRAAYPGKICNRPI	344	IS(1)DLRAAY(1)PGK			2;	S;					1257100								0
147	gi268370177	GeneID:80982	9930013L23Rik	GAICSGRYAQMYIQAYKSSNLRMKIIKNDFP	1009	Y(0.993)AQMY(0.007)IQAY(0.921)KS(0.04)S(0.04)NLRMK			9;	Y;					1347800								0
148	gi268370177	GeneID:80982	9930013L23Rik	GHGRKLLLTSSATVHSITISGGGKLVIKDHH	74	LLLT(0.974)S(0.974)S(0.639)AT(0.413)VHS(0.958)IT(0.232)IS(0.81)GGGKLVIK			11;	S;					340670								0
149	gi268370177	GeneID:80982	9930013L23Rik	KLLLTSSATVHSITISGGGKLVIKDHHEHIV	78	LLLT(0.974)S(0.974)S(0.639)AT(0.413)VHS(0.958)IT(0.232)IS(0.81)GGGKLVIK			15;	S;					340670								0
150	gi268370177	GeneID:80982	9930013L23Rik	PQSKGGEKISDLRAAYPGKICNRPIDIQATT	350	IS(1)DLRAAY(1)PGK			8;	Y;					1257100								0
151	gi268370177	GeneID:80982	9930013L23Rik	RDYQVHIGHGRKLLLTSSATVHSITISGGGK	67	LLLT(0.974)S(0.974)S(0.639)AT(0.413)VHS(0.958)IT(0.232)IS(0.81)GGGKLVIK			4;	T;					340670								0
152	gi268370177	GeneID:80982	9930013L23Rik	YQVHIGHGRKLLLTSSATVHSITISGGGKLV	69	LLLT(0.974)S(0.974)S(0.639)AT(0.413)VHS(0.958)IT(0.232)IS(0.81)GGGKLVIK			6;	S;					340670								0
153	gi124487289	GeneID:69865	A1cf	__MESNHKSGDGLSGTQKEAALRALVQRTGY	14	ES(0.983)NHKS(0.994)GDGLS(0.041)GT(0.983)QKEAALR			13;	T;							2758500								0
154	gi126090572	GeneID:319277	A230046K03Rik	QGFLYAYSISTIIKTTMNLYMSMQKPMTKTS	457	T(0.447)T(0.543)MNLY(0.014)MS(0.996)MQKPMTKTSVK			2;	T;					1166000								0
155	gi126090572	GeneID:319277	A230046K03Rik	YSISTIIKTTMNLYMSMQKPMTKTSVKALCR	463	T(0.447)T(0.543)MNLY(0.014)MS(0.996)MQKPMTKTSVK			8;	S;					1166000								0
156	gi247300747	GeneID:97159	A430005L14Rik	LASARDVTSSTSAKTTCLASSSHKATDRRTS	41	DVT(0.375)S(0.375)S(0.159)T(0.159)S(0.159)AKT(0.195)T(0.574)CLAS(0.004)SSHKATDR			11;	T;					2271000								0
157	gi283837884	GeneID:319493	A430078G23Rik	RQKEKGKSPAHLKDKTQDLPGKRECVNGHQL	323	DKT(1)QDLPGKR			3;	T;							409170								0
158	gi327412305	GeneID:100568452	A430107P09Rik	TGPLFLCFWLQLNCVSRGEQVEQRPPHLSVR	20	KTVTGPLFLCFWLQLNCVS(1)R			19;	S;	0	30592000	4135100	21327000	28160000		230230000	4705700	0	74359000	601840000	91449000	140690000		15630000	19560000
159	gi25072201	GeneID:213993	A630007B06Rik	KCEEARQEKEAMVMKYVRGEKEALDLRKEKE	334	EAMVMKY(1)VR			7;	Y;					1173000								0
160	gi353411919	GeneID:105518	A630023A22Rik	KSAEQGMEGLWLIMLTVPGTLLAPGMLWKVT	58	S(0.001)AEQGMEGLWLIMLT(0.987)VPGT(0.012)LLAPGMLWK			15;	T;	5997100								0
161	gi27369700	GeneID:212427	A730008H23Rik	CHRRVLQDSTPQTASTLVREPWLPTKRRKLS	555	RVLQDS(1)T(0.404)PQT(0.866)AS(0.866)T(0.866)LVR			13;	T;							5859000								0
162	gi27369700	GeneID:212427	A730008H23Rik	SPGCHRRVLQDSTPQTASTLVREPWLPTKRR	552	RVLQDS(1)T(0.404)PQT(0.866)AS(0.866)T(0.866)LVR			10;	T;							5859000								0
163	gi270483722	GeneID:231570	A830010M20Rik	NSRSKDFEKQDKQCVSTDQKTRLDVPPKGSQ	978	QDKQCVS(0.5)T(0.5)DQK			7;	S;					0								880460
164	gi270483722	GeneID:231570	A830010M20Rik	SRSKDFEKQDKQCVSTDQKTRLDVPPKGSQQ	979	QDKQCVS(0.5)T(0.5)DQK			8;	T;					0		0						880460		1053800
165	gi237858608	GeneID:320492	A830018L16Rik	____MASRQQTRIQAYLEKNKIGPLFEELMT	12	MASRQQTRIQAY(1)LEK			12;	Y;	0								3087500
166	gi91992157	GeneID:269774	Aak1	GQIQAPVRQQPKVQTTPPPTIQGQKVGSLTP	604	VQT(0.001)T(0.999)PPPT(0.001)IQGQK	AAK1	NDR1	4;	T;		11446000	13017000	9304400	0	146810	0	403720		20674000	4291100	987440	0	18496000	1130100	5092400
167	gi91992157	GeneID:269774	Aak1	PKTQRAGHRRILSDVTHSAVFGVPASKSTQL	638	ILS(0.092)DVT(0.904)HS(0.005)AVFGVPASK			6;	T;	0	0		0	2204400	0			0	1608400		8624400	0	906380
168	gi91992157	GeneID:269774	Aak1	PSSPKTQRAGHRRILSDVTHSAVFGVPASKS	635	ILS(1)DVTHSAVFGVPASK			3;	S;	5653800	15181000	4041400	4160700	9173800	5124000	5768500	0	6843300	11169000	1904000	3002800	15264000	4739300	3354200	1482000
169	gi258679443	GeneID:68295	Aar2	_____________MSSMQMDPELAKQLFFEG	3	MS(1)S(0.999)MQMDPELAKQLFFEGAT(0.002)VVILNMPK			3;	S;					1200800								0
170	gi258679443	GeneID:68295	Aar2	______________MSSMQMDPELAKQLFFE	2	MS(1)S(0.999)MQMDPELAKQLFFEGAT(0.002)VVILNMPK			2;	S;					1200800								0
171	gi21450213	GeneID:69684	Aarsd1	TRRGAQADHFTESPLSPGSQVQVRVDWERRF	88	GAQADHFT(0.001)ESPLS(0.991)PGS(0.008)QVQVR			13;	S;	6219700	1519600	5267900	6603800	6615300	1825800	3821200	3363700	6469800	2805900	7793300	0	6377600	9368600	1543000	0
172	gi9790013	GeneID:56321	Aatf	KQRKAPPKRKLEMEDYPSFMAKRFADFTIYR	314	KLEMEDY(1)PS(1)FMAK			7;	Y;		1644900					1662000			0					0
173	gi9790013	GeneID:56321	Aatf	RKAPPKRKLEMEDYPSFMAKRFADFTIYRNH	316	KLEMEDY(1)PS(1)FMAK			9;	S;		1644900				1218300	1662000	1565700		0				0	0	0
174	gi90568038	GeneID:11303	Abca1	CLHPFTEDDAVDPNDSDIDPESRETDLLSGM	1296	QSCLHPFTEDDAVDPNDS(0.979)DIDPES(0.021)R			18;	S;	5083500			0	16719000		2209100	7167600	8697000			6423200	7924100		0	5782800
175	gi225703056	GeneID:74591	Abca12	MRSLRQMHLPRSVPLTQAMYRNTRMNSPAGS	703	S(1)VPLT(1)QAMY(1)R			5;	T;							905380								0
176	gi225703056	GeneID:74591	Abca12	SSQKPKGNHTKDFLTYKLTKEEIASKYGIPL	757	DFLT(0.18)Y(0.82)KLTK			5;	Y;	1839200								3003600
177	gi116292744	GeneID:268379	Abca13	KDGRTKDEMMVILHGSEPMPYLQRFLKALFV	2848	DEMMVILHGS(1)EPMPY(1)LQR			10;	S;								2708400								0
178	gi88853071	GeneID:27410	Abca3	GAGKTTTFKMLTGEETITSGDAFVGGYSISS	1434	MLT(0.065)GEET(0.699)IT(0.229)S(0.016)GDAFVGGY(0.931)S(0.934)IS(0.082)S(0.043)DIGKVRQR			7;	T;								1220200								0
179	gi88853071	GeneID:27410	Abca3	GEETITSGDAFVGGYSISSDIGKVRQRMGYC	1446	MLT(0.065)GEET(0.699)IT(0.229)S(0.016)GDAFVGGY(0.931)S(0.934)IS(0.082)S(0.043)DIGKVRQR			19;	S;								1220200								0
180	gi6671495	GeneID:11304	Abca4	HMDEADLLGDRIAIISQGRLYCSGTPLFLKN	1134	T(0.372)IIMS(0.314)T(0.314)HHMDEADLLGDRIAIIS(1)QGR			23;	S;			7045900				1220500	1354400			0				0	0
181	gi146134400	GeneID:217265	Abca5	DIYEGQITALLGHSGTGKSTLMNILCGLCPP	518	NLS(0.997)FDIY(0.002)EGQITALLGHS(0.35)GT(0.65)GK			20;	T;					73060000								0
182	gi146134400	GeneID:217265	Abca5	SYRKKTENVEALRNLSFDIYEGQITALLGHS	501	NLS(0.997)FDIY(0.002)EGQITALLGHS(0.35)GT(0.65)GK			3;	S;					73060000								0
183	gi262118230	GeneID:76184	Abca6	EVDDFENRNATNSLSYNGAIIVSGRQKDYRF	947	NATNS(0.003)LS(0.998)Y(0.999)NGAIIVS(1)GR			8;	Y;		520720								0
184	gi120432047	GeneID:27413	Abcb11	DSLRASIRQRSKSQLSHLSHEPPLAIGDHKS	706	S(0.002)KS(0.204)QLS(0.68)HLS(0.114)HEPPLAIGDHK			6;	S;	0	12139000	0	4800500	9396300	1772500	0	0	9732000	0	0	0	19176000	11191000	11805000	0
185	gi120432047	GeneID:27413	Abcb11	RASIRQRSKSQLSHLSHEPPLAIGDHKSSYE	709	S(0.011)KS(0.254)QLS(0.234)HLS(0.5)HEPPLAIGDHK			7;9;	S;S;	0		0				2264200	0	14082000		6144800				1746000	0
186	gi120432047	GeneID:27413	Abcb11	SYQDSLRASIRQRSKSQLSHLSHEPPLAIGD	703	S(0.075)KS(0.758)QLS(0.13)HLS(0.037)HEPPLAIGDHK			3;	S;	9940500	827830	14256000	3727100	2659200	10975000	9887800	15138000	8172600	16390000	5614200	15005000	12124000	5941100	15115000	13344000
187	gi209417402	GeneID:77706	Abcb5	VAHRLSTIRGADLIVTMKDGMVVEKGTHAEL	595	GADLIVT(1)MK			7;	T;							0								5359000
188	gi116063566	GeneID:12780	Abcc2	ALQRRLKKSQQSPEGTSHGLTKKQSQSQDVL	270	S(0.91)QQS(0.09)PEGT(0.889)S(0.221)HGLT(0.889)KK			8;	T;							164510								0
189	gi116063566	GeneID:12780	Abcc2	LKKSQQSPEGTSHGLTKKQSQSQDVLVLEDS	275	S(0.91)QQS(0.09)PEGT(0.889)S(0.221)HGLT(0.889)KK			14;13;	T;T;						0	164510							0	0
190	gi116063566	GeneID:12780	Abcc2	MKHSGPEGEATVDNDSEEEDGDCGLIPTVEE	876	HS(0.14)GPEGEAT(0.105)VDNDS(0.657)EEEDGDCGLIPT(0.098)VEEIPDDAASLTMR			14;	S;	15868000	10477000			14376000		10207000		5580000	4928100			0		6948000
191	gi116063566	GeneID:12780	Abcc2	QQSPEGTSHGLTKKQSQSQDVLVLEDSKKKK	279	KQS(1)QSQDVLVLEDSK			3;	S;	3345400	3302700	1955200	4256800	967760	1255200	3758800	2839100	0	5529900	3506200	0	3128500	3441000	4340400	2456200
192	gi116063566	GeneID:12780	Abcc2	SPEGTSHGLTKKQSQSQDVLVLEDSKKKKKK	281	KQS(0.189)QS(0.81)QDVLVLEDS(0.001)K			5;	S;	2208100				2035900	1211200	1784900	8182600	3065600				3128500	3441000	1783500	5807100
193	gi255683328	GeneID:239273	Abcc4	RTMNEVITGMRIIKMYAWEKSFADLIANLRK	214	IIKMY(1)AWEKS(1)FADLIANLR			5;	Y;				8583400								0
194	gi255683328	GeneID:239273	Abcc4	VITGMRIIKMYAWEKSFADLIANLRKKEISK	219	IIKMY(1)AWEKS(1)FADLIANLR			10;	S;				8583400								0
195	gi113722105	GeneID:20928	Abcc9	RAFVRKSSILIMDEATASIDMATENILQKVV	1438	KS(0.786)S(0.22)ILIMDEAT(0.651)AS(0.248)IDMAT(0.097)ENILQKVVMT(0.997)AFADR	ABCC9	PKACA	11;	T;					11948000								0
196	gi113722105	GeneID:20928	Abcc9	SIDMATENILQKVVMTAFADRTVVTIAHRVS	1455	KS(0.786)S(0.22)ILIMDEAT(0.651)AS(0.248)IDMAT(0.097)ENILQKVVMT(0.997)AFADR			28;	T;					11948000								0
197	gi60218875	GeneID:26874	Abcd2	REGGWDAVMDWKDVLSGGEKQRMGMARMFYH	611	EGGWDAVMDWKDVLS(1)GGEKQR			15;	S;						2808500								0
198	gi39930335	GeneID:224742	Abcf1	DDSDERVLMERLKQLSVPASDEEDEVPAPIP	103	QLS(1)VPAS(1)DEEDEVPAPIPR			3;	S;	3639800	0	3430100	16084000	0	16303000		10982000	0	0	27551000	4854900	4437900	26496000		0
199	gi39930335	GeneID:224742	Abcf1	EKSKGKAKSKPAAADSEGEEEEEDTAKEKEP	194	SKPAAADS(1)EGEEEEEDTAKEK			8;	S;	61433000	90008000	26022000	49302000	3230500	35738000	30200000	53090000	60355000	89957000	56549000	27685000	36168000	62023000	22743000	40055000
200	gi39930335	GeneID:224742	Abcf1	ERVLMERLKQLSVPASDEEDEVPAPIPRGRK	107	QLS(1)VPAS(1)DEEDEVPAPIPR			7;	S;	38111000	33812000	39753000	5860100	36428000	38708000	12507000	29309000	75698000	113620000	70287000	9806800	70215000	107740000	7906900	55562000
201	gi39930335	GeneID:224742	Abcf1	KAKGGNVFEALIQDDSEEEEEEEENRVLKPA	138	GGNVFEALIQDDS(1)EEEEEEEENR			13;	S;	15780000	6541100	5612400	7052300	36688000	18215000	11026000	10960000	7229900	24126000	14731000	5215600	35021000	22290000	6323500	8028300
202	gi39930335	GeneID:224742	Abcf1	KEYTVRFTFPDPPPLSPPVLGLHGVTFGYEG	613	FT(0.005)FPDPPPLS(0.991)PPVLGLHGVT(0.003)FGY(0.001)EGQKPLFK			10;	S;					1659500		1446500						6333000		3704400
203	gi39930335	GeneID:224742	Abcf1	PPELLKRPKEYTVRFTFPDPPPLSPPVLGLH	605	FT(0.705)FPDPPPLS(0.286)PPVLGLHGVT(0.008)FGY(0.001)EGQKPLFK			2;	T;								1087100								3137200
204	gi39930335	GeneID:224742	Abcf1	PQQGKDRDKKEAEQGSGEEKEEKEGDLKAND	225	EAEQGS(1)GEEKEEKEGDLK			6;	S;	8032600	12567000	31698000	17794000	24166000	11839000	12076000	6121100	38603000	23874000	50262000	9429300	13122000	29519000	18471000	6802600
205	gi147902337	GeneID:67477	Abhd15	ALDWVIGPCARGRRVTNPGSLPPVLLVIPNA	142	RVT(0.532)NPGS(0.468)LPPVLLVIPNAWGR			3;	T;	1494800	1748800	4233700	2693400	2417800	1638400	1656600		0	1933400	3126800	0	0	0	0
206	gi147902337	GeneID:67477	Abhd15	VIGPCARGRRVTNPGSLPPVLLVIPNAWGRL	146	RVT(0.205)NPGS(0.795)LPPVLLVIPNAWGR			7;	S;						0	0	0						2725700	2233900	1624900
207	gi116089343	GeneID:11308	Abi1	GSQYGTMTRQISRHNSTTSSTSSGGYRRTPS	290	HNS(0.997)T(0.002)TSSTSSGGYR			3;	S;					0								2967200
208	gi116089343	GeneID:11308	Abi1	TGTLSRTNPPTQKPPSPPVSGRGTLGRNTPY	178	TNPPT(0.002)QKPPS(0.997)PPVSGR			10;	S;					34581000								62651000
209	gi116089351	GeneID:11308	Abi1	NQPARTGTLSRTNPPTQKPPSPPVSGRGTLG	173	TNPPT(0.999)QKPPSPPVSGR			5;	T;	1138000	13088000							50649000	24738000
210	gi116089351	GeneID:11308	Abi1	TGTLSRTNPPTQKPPSPPVSGRGTLGRNTPY	178	TNPPT(0.002)QKPPS(0.997)PPVSGR			10;	S;	17551000	17410000	20882000	26835000		13226000	21266000	14108000	47887000	40356000	21472000	47073000		42106000	25329000	28697000
211	gi254750624	GeneID:66610	Abi3	KDNELSFSEGTVICVTRRYSDGWCEGVSSEG	286	DNELS(0.001)FS(0.999)EGT(1)VICVT(1)RR			15;	T;						1190300								0
212	gi254750624	GeneID:66610	Abi3	PYTRQKDNELSFSEGTVICVTRRYSDGWCEG	281	DNELS(0.001)FS(0.999)EGT(1)VICVT(1)RR			10;	T;						1190300								0
213	gi254750624	GeneID:66610	Abi3	TLYPYTRQKDNELSFSEGTVICVTRRYSDGW	278	DNELS(0.001)FS(0.999)EGT(1)VICVT(1)RR			7;	S;						1190300								0
214	gi162951865	GeneID:11350	Abl1	KHSWYHGPVSRNAAEYLLSSGINGSFLVRES	139	NAAEY(0.988)LLS(0.972)S(0.985)GINGS(0.955)FLVRES(0.082)ES(0.005)S(0.005)PGQRS(0.005)IS(0.003)LR			5;	Y;		891610								0
215	gi162951865	GeneID:11350	Abl1	SRNAAEYLLSSGINGSFLVRESESSPGQRSI	148	NAAEY(0.988)LLS(0.972)S(0.985)GINGS(0.955)FLVRES(0.082)ES(0.005)S(0.005)PGQRS(0.005)IS(0.003)LR			14;	S;		891610								0
216	gi162951865	GeneID:11350	Abl1	VVLLYMATQISSAMEYLEKKNFIHRDLAARN	353	QEVSAVVLLYMATQIS(0.001)S(0.001)AMEY(0.998)LEK			21;	Y;	329000								2692400
217	gi162951865	GeneID:11350	Abl1	WYHGPVSRNAAEYLLSSGINGSFLVRESESS	142	NAAEY(0.988)LLS(0.972)S(0.985)GINGS(0.955)FLVRES(0.082)ES(0.005)S(0.005)PGQRS(0.005)IS(0.003)LR			8;	S;		891610								0
218	gi162951865	GeneID:11350	Abl1	YHGPVSRNAAEYLLSSGINGSFLVRESESSP	143	NAAEY(0.988)LLS(0.972)S(0.985)GINGS(0.955)FLVRES(0.082)ES(0.005)S(0.005)PGQRS(0.005)IS(0.003)LR			9;	S;		891610								0
219	gi157057554	GeneID:226251	Ablim1	EGYQDVRDRMIHRSTSQGSINSPVYSRHSYT	180	S(0.016)T(0.016)S(0.968)QGSINSPVYSR			3;	S;		1845200	0			8442700	7172100			36341000	4163400			16421000	10508000
220	gi157057554	GeneID:226251	Ablim1	LMNSNKNPRQPTRTSSESIYSRPGSSIPGSP	81	T(0.296)S(0.296)S(0.328)ES(0.077)IY(0.001)S(0.001)RPGSS(0.001)IPGSPGHTIYAK			3;	S;	0		0	0		0		0	0		0	7210800		0		0
221	gi157057554	GeneID:226251	Ablim1	NSNKNPRQPTRTSSESIYSRPGSSIPGSPGH	83	T(0.031)S(0.031)S(0.17)ES(0.71)IY(0.037)S(0.013)RPGSS(0.001)IPGS(0.007)PGHTIYAK			5;	S;	0				988510		2720200		0				2840400		0
222	gi157057554	GeneID:226251	Ablim1	SSESIYSRPGSSIPGSPGHTIYAKVDNEILD	95	T(0.001)S(0.001)S(0.007)ES(0.002)IY(0.001)S(0.001)RPGS(0.027)S(0.027)IPGS(0.926)PGHT(0.006)IY(0.002)AK			17;	S;				1099600								0
223	gi256773279	GeneID:319713	Ablim3	ARAEKKLKHRRTSETSISPPGSSIGSPNRVI	280	TS(0.002)ET(0.021)S(0.717)IS(0.26)PPGSSIGSPNR			5;	S;						1834900								0
224	gi256773279	GeneID:319713	Ablim3	ASLPAYRRNGLHRTPSADLFHYDSMNAVNWG	598	T(0.179)PS(0.819)ADLFHY(0.001)DSMNAVNWGMR			3;	S;		3131700	4389100	3061900	3446200					0	0	0	0
225	gi29126205	GeneID:52538	Acaa2	KRTPFGAYGGLLKDFSATDLTEFAARAALSA	28	DFS(1)ATDLTEFAAR			3;	S;			1572100								976880
226	gi29126205	GeneID:52538	Acaa2	SGGAIALGHPLGGSGSRITAHLVHELRRRGG	359	TNVS(0.002)GGAIALGHPLGGS(0.388)GS(0.611)R			19;	S;	0								2808700
227	gi125656173	GeneID:107476	Acaca	AKTLELNQHSRFIIGSVSEDNSEDEISNLVK	23	FIIGS(0.998)VS(0.983)EDNS(0.915)EDEIS(0.104)NLVKLDLEEK			5;	S;			1438700								4474200
228	gi125656173	GeneID:107476	Acaca	ASNLNHYGMTHVASVSDVLLDNAFTPPCQRM	1217	MSFASNLNHYGMTHVAS(0.164)VS(0.836)DVLLDNAFTPPCQR			19;	S;	0	27609000	26727000	0	0	0	12911000		22495000	1727100	9442100	19005000	30139000	0	1346000
229	gi125656173	GeneID:107476	Acaca	DFVRIFDEIMGCFCDSPPQSPTFPESGHTSL	1258	IFDEIMGCFCDS(0.987)PPQS(0.495)PT(0.495)FPES(0.02)GHT(0.001)S(0.001)LYDEDKVPR			12;	S;	47668000	31576000	22160000	40137000	29423000	21441000	25077000	16990000	19776000	8297100	11137000	7856800	22279000	16626000	19918000	6170500
230	gi125656173	GeneID:107476	Acaca	DLEEKEGSLSPASVSSDTLSDLGISGLQDGL	55	EGS(0.002)LS(0.007)PAS(0.068)VS(0.265)S(0.265)DT(0.225)LS(0.162)DLGIS(0.006)GLQDGLAFHMR			11;	S;	0	0	0	0	0	0	0		0	0	0	0	0	25330000	0
231	gi125656173	GeneID:107476	Acaca	EEKEGSLSPASVSSDTLSDLGISGLQDGLAF	57	EGS(0.004)LS(0.004)PAS(0.244)VS(0.244)S(0.244)DT(0.244)LS(0.013)DLGISGLQDGLAFHMR			13;	T;	0	0	0	2940900	0	0			15561000	0	0	0	0	0
232	gi125656173	GeneID:107476	Acaca	EISNLVKLDLEEKEGSLSPASVSSDTLSDLG	47	EGS(0.589)LS(0.589)PAS(0.183)VS(0.142)S(0.147)DT(0.156)LS(0.175)DLGIS(0.019)GLQDGLAFHMR			3;	S;	0	0		0				3934100	0	0		3442200				0
233	gi125656173	GeneID:107476	Acaca	IFDEIMGCFCDSPPQSPTFPESGHTSLYDED	1262	IFDEIMGCFCDS(0.987)PPQS(0.495)PT(0.495)FPES(0.02)GHT(0.001)S(0.001)LYDEDKVPR			16;	S;	20162000	22686000	14933000	16547000	0	7698700	7062700	6307600	0	0	0	0	0	0	0	1571100
234	gi125656173	GeneID:107476	Acaca	IPTLNRMSFASNLNHYGMTHVASVSDVLLDN	1208	MS(0.005)FAS(0.174)NLNHY(0.596)GMT(0.174)HVAS(0.047)VS(0.005)DVLLDNAFTPPCQR			10;	Y;				0	3592900							0	0
235	gi125656173	GeneID:107476	Acaca	LDLEEKEGSLSPASVSSDTLSDLGISGLQDG	54	EGSLS(0.002)PAS(0.267)VS(0.267)S(0.226)DT(0.226)LS(0.012)DLGISGLQDGLAFHMR			10;	S;	0	3404300	0	0	0	0	0		0	0	0	0	0	0	5328000
236	gi125656173	GeneID:107476	Acaca	LKAAEEVGYPVMIKASEGGGGKGIRKVNNAD	312	AAEEVGY(1)PVMIKAS(1)EGGGGK			14;	S;						25707000								0
237	gi125656173	GeneID:107476	Acaca	LNRMSFASNLNHYGMTHVASVSDVLLDNAFT	1211	MS(0.002)FAS(0.001)NLNHY(0.095)GMT(0.726)HVAS(0.151)VS(0.025)DVLLDNAFTPPCQR			13;	T;		0								9730700
238	gi125656173	GeneID:107476	Acaca	NQHSRFIIGSVSEDNSEDEISNLVKLDLEEK	29	FIIGSVSEDNS(1)EDEISNLVK			11;	S;	11331000	46334000	9000000	15433000	20152000	0	8783300	22028000	3669600	24815000	13584000	19282000	13112000	3760900	12370000	13704000
239	gi125656173	GeneID:107476	Acaca	SFASNLNHYGMTHVASVSDVLLDNAFTPPCQ	1215	MSFAS(0.001)NLNHY(0.012)GMT(0.015)HVAS(0.943)VS(0.028)DVLLDNAFTPPCQR			17;	S;	23617000	16831000	11924000	8055000	1629500	3375600	3980200	4112700	4861400	0	8777500	0	22008000	7153600	13349000	5831100
240	gi125656173	GeneID:107476	Acaca	SGLQDGLAFHMRSSMSGLHLVKQGRDRKKID	79	SSMS(1)GLHLVK			4;	S;					90897000	0	0	0					61037000	0	76341000	25452000
241	gi125656173	GeneID:107476	Acaca	SNLVKLDLEEKEGSLSPASVSSDTLSDLGIS	49	EGS(0.117)LS(0.438)PAS(0.093)VS(0.104)S(0.104)DT(0.093)LS(0.007)DLGIS(0.045)GLQDGLAFHMR			5;	S;	1801500	0	1839200		0		0	3934100	0	0	0		0		0	0
242	gi125656173	GeneID:107476	Acaca	TLELNQHSRFIIGSVSEDNSEDEISNLVKLD	25	FIIGS(0.011)VS(0.987)EDNS(0.002)EDEISNLVK			7;	S;			17580000								3889500
243	gi157042798	GeneID:100705	Acacb	FMLPSSHPNRMAVPISVSNPDLLRHSTELFM	1330	MAVPIS(0.674)VS(0.326)NPDLLR			6;	S;	0	30778000	0		0		0	0	1633100	8523700	35440000		1678700		2887300	14364000
244	gi157042798	GeneID:100705	Acacb	LNTSDPESHAPTMRPSMSGLHLVKRGREHKK	210	ASLGTLSQEAALNTSDPES(0.001)HAPT(0.073)MRPS(0.733)MS(0.193)GLHLVK			27;	S;	35684000	1365100		61162000	43706000	51804000	29419000	3023100	32937000	81406000		0	0	24574000	0	0
245	gi157042798	GeneID:100705	Acacb	LPSSHPNRMAVPISVSNPDLLRHSTELFMDS	1332	MAVPISVS(1)NPDLLR			8;	S;	88117000	38200000	3820400	47348000	52257000	73049000	64157000	2218000	66956000	29820000	6692800	41134000	98153000	68781000	68047000	2829400
246	gi157042798	GeneID:100705	Acacb	NSKVEANLLSSEESLSASELSGEQLQEHGDH	49	VEANLLS(0.175)S(0.134)EES(0.134)LS(0.419)AS(0.134)ELS(0.006)GEQLQEHGDHSCLSYR			13;	S;			6748600	1848300	0	0					5118800	0	0	0
247	gi157042798	GeneID:100705	Acacb	QEAALNTSDPESHAPTMRPSMSGLHLVKRGR	206	ASLGTLSQEAALNT(0.001)SDPES(0.001)HAPT(0.891)MRPS(0.054)MS(0.054)GLHLVK			23;	T;	0	80156000	54955000	20735000	0	3280400	574160	0	0	5740400	0	0	34028000	44185000	14305000	0
248	gi157042798	GeneID:100705	Acacb	SFQNSSRKSSRASLGTLSQEAALNTSDPESH	188	AS(0.086)LGT(0.685)LS(0.205)QEAALNT(0.017)S(0.007)DPES(0.007)HAPT(0.09)MRPS(0.28)MS(0.623)GLHLVK			5;	T;	7164500	0	16447000	16179000	0		0	11734000	4873800	10060000	0	0	0		0	0
249	gi157042798	GeneID:100705	Acacb	TSDPESHAPTMRPSMSGLHLVKRGREHKKLD	212	AS(0.086)LGT(0.685)LS(0.205)QEAALNT(0.017)S(0.007)DPES(0.007)HAPT(0.09)MRPS(0.28)MS(0.623)GLHLVK			29;	S;		0			0		3128300	0		0			0		7089900	0
250	gi74271799	GeneID:102632	Acad11	EEIRLLTLKAAHSIDTLGSASARKEIAMIKV	696	AAHS(0.454)IDT(0.552)LGS(0.998)AS(0.995)ARKEIAMIK			7;	T;							1036700								0
251	gi74271799	GeneID:102632	Acad11	LTLKAAHSIDTLGSASARKEIAMIKVAAPKA	701	AAHS(0.454)IDT(0.552)LGS(0.998)AS(0.995)ARKEIAMIK			12;	S;							1036700								0
252	gi74271799	GeneID:102632	Acad11	RLLTLKAAHSIDTLGSASARKEIAMIKVAAP	699	AAHS(0.454)IDT(0.552)LGS(0.998)AS(0.995)ARKEIAMIK			10;	S;							1036700								0
253	gi74271799	GeneID:102632	Acad11	_______METDVTSDTVEVLPQHKFDLRSLE	9	METDVT(0.05)S(0.175)DT(0.775)VEVLPQHK			9;	T;	3923300		0						2904400		7151900
254	gi74271799	GeneID:102632	Acad11	_________METDVTSDTVEVLPQHKFDLRS	7	METDVT(0.059)S(0.664)DT(0.277)VEVLPQHK			7;	S;	0	0	0	3320100	0	0			7438400	9240900	4553300	3623800	11580000	14724000
255	gi74271799	GeneID:102632	Acad11	__________METDVTSDTVEVLPQHKFDLR	6	METDVT(0.534)S(0.364)DT(0.102)VEVLPQHK			6;	T;	0							0	0							8158200
256	gi100817933	GeneID:229211	Acad9	VMETIGRKLRDSLGRTVDLGLTGDLGVVHPS	482	DS(0.282)LGRT(0.65)VDLGLT(0.064)GDLGVVHPS(0.003)LGDS(0.001)ANKLEENVHYFGR			6;	T;			4617600								0
257	gi46402197	GeneID:140500	Acap3	VNQRDSLGRAPLHHATLLGRTGQVCLFLKRG	742	DS(0.002)LGRAPLHHAT(0.997)LLGRT(0.001)GQVCLFLK			12;	T;								4511700								0
258	gi156255161	GeneID:74159	Acbd5	ADKNLEIIVTNGYKGSFVQDIQSDIHTDSSR	197	GS(1)FVQDIQSDIHTDSSR			2;	S;	5925100	4993700			6215500	5335100	1372200		1446000	2045200			3336400	1483100	1918500
259	gi156255161	GeneID:74159	Acbd5	AYVEEMKKIIETMPMTEKVEELLHVIGPFYE	98	KIIETMPMT(1)EK			9;	T;	2462100		5917800	2715700	8589500	11527000	7084800	6828900	12232000		21054000	8502200	1703000	12777000	7723100	12905000
260	gi156255161	GeneID:74159	Acbd5	DIQSDIHTDSSRSTRSSEDEKPGDESSQQTG	216	S(0.397)T(0.397)RS(0.639)S(0.567)EDEKPGDESSQQTGHTIVCAHQDR			1;4;	S;S;	29931000	21624000	23961000	172090	22223000	5233700	22715000	11881000	32327000	382840	2210800	0	5170600	18849000	428860	26982000
261	gi156255161	GeneID:74159	Acbd5	FVQDIQSDIHTDSSRSTRSSEDEKPGDESSQ	213	S(0.469)T(0.469)RS(0.581)S(0.449)EDEKPGDES(0.016)S(0.016)QQTGHTIVCAHQDR			1;	S;	0	0			0	557080		0	0	0			0	0		0
262	gi156255161	GeneID:74159	Acbd5	GGDGERWGSDRGSRGSLNEQIALVLIRLQED	385	GS(1)LNEQIALVLIR			2;	S;	22813000	21167000	14741000	18426000	14542000	11315000	9050600	12230000	7631800	17939000	10882000	13608000	22604000	4407000	11507000	16164000
263	gi156255161	GeneID:74159	Acbd5	IQSDIHTDSSRSTRSSEDEKPGDESSQQTGH	217	S(0.314)T(0.314)RS(0.571)S(0.774)EDEKPGDES(0.013)S(0.013)QQT(0.001)GHTIVCAHQDR			5;	S;	29931000	21624000	23961000	172090	14992000	18525000	24178000	2820700	38471000	20825000	2210800	0	5170600	33679000	0	0
264	gi156255161	GeneID:74159	Acbd5	KAVNGKAESSDSGAESEEEEAQEELKGAEQS	155	AESSDSGAES(0.999)EEEEAQEELK			10;	S;	2397100	2773000	3394500	4193100		1813500	1195100		0	0	0	0		0	0
265	gi156255161	GeneID:74159	Acbd5	LTSSNAKAVNGKAESSDSGAESEEEEAQEEL	149	AES(0.099)S(0.577)DS(0.324)GAESEEEEAQEELK			4;	S;							0	0							0	3479800
266	gi156255161	GeneID:74159	Acbd5	SSNAKAVNGKAESSDSGAESEEEEAQEELKG	151	AES(0.003)S(0.061)DS(0.936)GAESEEEEAQEELK			6;	S;	2584000		3104300	4153800		2471100			0		0	0		2264800
267	gi156255161	GeneID:74159	Acbd5	VGSGGDGERWGSDRGSRGSLNEQIALVLIRL	382	GS(0.937)RGS(0.063)LNEQIALVLIR			2;	S;		11025000	9958200	15059000	10580000	2852500	3953400	2025300		0	0	9916600	0	5486900	3254800	0
268	gi156255161	GeneID:74159	Acbd5	VLTSSNAKAVNGKAESSDSGAESEEEEAQEE	148	AES(0.717)S(0.216)DS(0.066)GAESEEEEAQEELKGAEQSGSDDKK			3;	S;							0	2407200							0	3390500
269	gi110625627	GeneID:381411	Accsl	VYLPKNHSRLQKAYSYITKILKDLKIPFYNG	485	LQKAY(0.048)S(0.994)Y(0.951)IT(0.007)KILK			7;	Y;					97239000		0						0		0
270	gi13928664	GeneID:11423	Ache	MNYRVGTFGFLALPGSREAPGNVGLLDQRLA	195	FLAQVEGAVLVS(1)MNY(1)RVGT(1)FGFLALPGS(1)R			28;	S;			1698600								0
271	gi13928664	GeneID:11423	Ache	QVEGAVLVSMNYRVGTFGFLALPGSREAPGN	186	FLAQVEGAVLVS(1)MNY(1)RVGT(1)FGFLALPGS(1)R			19;	T;			1698600								0
272	gi13928664	GeneID:11423	Ache	RFLAQVEGAVLVSMNYRVGTFGFLALPGSRE	182	FLAQVEGAVLVS(1)MNY(1)RVGT(1)FGFLALPGS(1)R			15;	Y;			1698600								0
273	gi13928664	GeneID:11423	Ache	YDGRFLAQVEGAVLVSMNYRVGTFGFLALPG	179	FLAQVEGAVLVS(1)MNY(1)RVGT(1)FGFLALPGS(1)R			12;	S;			1698600								0
274	gi146231985	GeneID:56215	Acin1	DLEKAPVVLQPEQIVSEEETPPPLLTKEASS	413	APVVLQPEQIVS(0.976)EEET(0.022)PPPLLT(0.003)K			12;	S;	1019900	1334400	1107600	15465000	1466200	1350200	1484900	1580500	8794300	6291000	5164400	6765400	6117300	7561800	3163600	0
275	gi146231985	GeneID:56215	Acin1	EKAPTFSASVRGRHLSHPEPEQQHVIQRLQP	710	HLS(1)HPEPEQQHVIQR			3;	S;	32652000	38961000	9222200	33398000	58461000	40355000	21882000	17197000	34429000	36200000	43860000	17150000	38050000	27525000	17241000	16775000
276	gi146231985	GeneID:56215	Acin1	ENEVKSSQSLEEKSQSPSPPPLPEDLEKAPV	389	S(0.001)QS(0.999)PSPPPLPEDLEK			3;	S;	0	29315000	14020000	26695000	27452000	22452000	11883000	10933000	0	12883000	13743000	9949900	0	2546800	4976900	9440600
277	gi146231985	GeneID:56215	Acin1	EPLASPHPAQLLRSLSPLSGTTDTKAESPAG	479	SLS(1)PLSGTTDTK			3;	S;	20003000	0	28823000	17837000	5240600	0	16485000	0	27961000	15388000	26692000	0	30307000	30787000	15506000	3583300
278	gi146231985	GeneID:56215	Acin1	EVKSSQSLEEKSQSPSPPPLPEDLEKAPVVL	391	S(0.01)QS(0.99)PS(1)PPPLPEDLEK			5;	S;	11488000	12119000	0	13925000	11196000		0	0	0	0	0	0	0		0	0
279	gi146231985	GeneID:56215	Acin1	GQEAVVDLHADDSRISEDETERNGDDGTHDK	898	SLIPDIKPLAGQEAVVDLHADDS(0.494)RIS(0.494)EDET(0.012)ER			26;	S;	75514000	0	0	0	0	63647000	15397000	0	50273000	0	0	0	0	0	8772800	0
280	gi146231985	GeneID:56215	Acin1	HSPRKSSSFSEEKGESDDEKPRKGERRSSRV	216	KSSSFSEEKGES(1)DDEKPR			12;11;	S;S;	22744000	37729000	27206000	34235000	15560000	150550	4279700	30375000	77827000	44504000	34618000	21659000	11359000	12316000	18868000	11103000
281	gi146231985	GeneID:56215	Acin1	KISVVSATKGVQAGNSDTEGGQPGRKRRWGA	838	GVQAGNS(0.985)DT(0.015)EGGQPGR			7;	S;	5184300		5043100			2648600	3458300		3154100		4863900			2561500	2036100
282	gi146231985	GeneID:56215	Acin1	LSPPNTDAGAREPLASPHPAQLLRSLSPLSG	468	EPLAS(1)PHPAQLLR			5;	S;		547740	10075000	10450000	703080	7487100		4824400		12500000	8014300	14801000	13089000	11401000		2832700
283	gi146231985	GeneID:56215	Acin1	MEPVEGPAPPVLIQLSPPNTDAGAREPLASP	454	EAS(0.43)S(0.474)PPT(0.097)HIQLQEEMEPVEGPAPPVLIQLS(0.99)PPNT(0.009)DAGAR			30;	S;	7117400	5917100	5013400	5793300	6772500	5309800	5124800	4251900	0	0	0	0	0	0	0	0
284	gi146231985	GeneID:56215	Acin1	PEQQHVIQRLQPEQGSPKKCEAEEAEPPAAT	729	LQPEQGS(1)PK			7;	S;					0								6330500
285	gi146231985	GeneID:56215	Acin1	PLAGQEAVVDLHADDSRISEDETERNGDDGT	895	SLIPDIKPLAGQEAVVDLHADDS(0.809)RIS(0.13)EDET(0.061)ER			23;	S;		13087000	0	13843000	11936000	7155700	0	51775000		0	41312000	4847100	22560000	0	0	0
286	gi146231985	GeneID:56215	Acin1	RSLSPLSGTTDTKAESPAGRVSDESVLPLAQ	491	S(0.4)LS(0.6)PLS(0.001)GT(0.004)T(0.002)DT(0.012)KAES(0.981)PAGR			15;	S;			5416300			0					0			0
287	gi146231985	GeneID:56215	Acin1	VSEEETPPPLLTKEASSPPTHIQLQEEMEPV	427	EAS(0.635)S(0.29)PPT(0.075)HIQLQEEMEPVEGPAPPVLIQLS(0.985)PPNT(0.014)DAGAR			3;	S;	7117400							4251900	0							0
288	gi194394195	GeneID:56215	Acin1	__________MMFSDSRAGEEKEEVTMDTSE	6	MFS(1)DS(1)RAGEEK			5;	S;	65971								0
289	gi194394195	GeneID:56215	Acin1	____________MMFSDSRAGEEKEEVTMDT	4	MFS(1)DS(1)RAGEEK			3;	S;	65971								0
290	gi194394197	GeneID:56215	Acin1	LKEAVVDLHADDSRISEDETERNGDDGTHDK	886	EAVVDLHADDS(0.032)RIS(0.968)EDETER			14;	S;	1221900					1380000			0					2587900
291	gi313151222	GeneID:104112	Acly	EVAPAKKAKPAMPQDSVPSPRSLQGKSATLF	478	AKPAMPQDS(0.789)VPS(0.211)PR			9;	S;	3729500	3932800	0	20497000		3041100		18537000	0	26051000	15185000	3652400		20124000		7795200
292	gi313151222	GeneID:104112	Acly	NASGSTSTPAPSRTASFSESRADEVAPAKKA	455	T(0.261)AS(0.737)FS(0.002)ESRADEVAPAK	ACLY	Akt1	3;	S;			4619200		1260700	2669200	0				9056100		14510000	15941000	7027900
293	gi313151222	GeneID:104112	Acly	PAKKAKPAMPQDSVPSPRSLQGKSATLFSRH	481	AKPAMPQDSVPS(1)PR			12;	S;	26058000	4234900	17313000	13049000	488150	3308300	15152000	3377100	16045000	19933000	22156000	5857800	20010000	21768000	10548000	15880000
294	gi257096024	GeneID:230161	Acnat1	KLIATPSNALVDEPVSIRATGLPPSQIVTIK	19	MMIKLIAT(0.843)PS(0.158)NALVDEPVS(1)IR			19;	S;							1532600								0
295	gi257096024	GeneID:230161	Acnat1	________MMIKLIATPSNALVDEPVSIRAT	8	MMIKLIAT(0.843)PS(0.158)NALVDEPVS(1)IR			8;	T;							1532600								0
296	gi31981760	GeneID:209186	Acnat2	QLIATPSNALVDEPVSIRATGLPPSQIVTIK	19	MIQLIAT(0.783)PS(0.218)NALVDEPVS(1)IR			18;	S;							1719800								0
297	gi31981760	GeneID:209186	Acnat2	________MMIQLIATPSNALVDEPVSIRAT	8	MIQLIAT(0.783)PS(0.218)NALVDEPVS(1)IR			7;	T;							1719800								0
298	gi18079339	GeneID:11429	Aco2	PLDIRVGLIGSCTNSSYEDMGRSAAVAKQAL	389	EGWPLDIRVGLIGS(0.006)CT(0.015)NS(0.677)S(0.677)Y(0.624)EDMGR			19;	S;						19498000								0
299	gi18079339	GeneID:11429	Aco2	WPLDIRVGLIGSCTNSSYEDMGRSAAVAKQA	388	EGWPLDIRVGLIGS(0.006)CT(0.015)NS(0.677)S(0.677)Y(0.624)EDMGR			18;	S;						19498000								0
300	gi6753550	GeneID:26897	Acot1	EKGALFRAHARYRADSHGELDLARTPALGGS	56	ADS(1)HGELDLAR			3;	S;			42288000		0	35753000					59748000		38244000	41616000
301	gi19527406	GeneID:171281	Acot3	EKGALFRAHARYRADSHGELDLARTPALGGS	56	ADS(1)HGELDLAR			3;	S;								33874000								0
302	gi269308227	GeneID:171282	Acot4	EKGALFRAHARYRADSHGELDLARTPALGGS	56	ADS(1)HGELDLAR			3;	S;	35714000	36717000					26703000		47724000	0					18910000
303	gi429484484	GeneID:11430	Acox1	AATFNPELITHILDGSPENTRRRREIENLIL	26	AAATFNPELIT(0.001)HILDGS(0.998)PENT(0.001)R			17;	S;	6281600	8173500	5081100	2858200	5181000	0	2976100	3150600	4564900	4469000	5370200	3633700	2383800	3210300	4030400	4719200
304	gi429484484	GeneID:11430	Acox1	LRKERAAATFNPELITHILDGSPENTRRRRE	20	AAATFNPELIT(0.622)HILDGS(0.347)PENT(0.031)R			11;	T;						4851700								0
305	gi34328334	GeneID:80911	Acox3	DSALWSDTPKGPLSAYRARASFNSGELLLFW	24	GS(0.001)LPEEKDS(0.003)ALWS(0.05)DT(0.983)PKGPLS(0.983)AY(0.981)R			23;	Y;			840600								0
306	gi21311885	GeneID:74121	Acoxl	FRERVLQRSLVSRIYYKVVTKKGDFFSAWNS	482	SLVSRIY(1)Y(1)KVVT(1)K			8;	Y;			6394000								0
307	gi21311885	GeneID:74121	Acoxl	NFRERVLQRSLVSRIYYKVVTKKGDFFSAWN	481	SLVSRIY(1)Y(1)KVVT(1)K			7;	Y;			6394000								0
308	gi23510309	GeneID:235534	Acpl2	RKHKLLPNNWSSDQLYLESTGKSRTLQSGLA	201	HKLLPNNWS(0.965)S(0.035)DQLY(0.951)LES(0.562)T(0.488)GK			14;	Y;			9108400								0
309	gi209977074	GeneID:74205	Acsl3	________MNNHVSSTPSTMKLKQTINPILL	8	MNNHVS(0.951)S(0.522)T(0.521)PS(0.003)T(0.003)MKLK			8;	T;					234460								0
310	gi16905127	GeneID:117147	Acsm1	KELQHHVKSVTAPYKYPRKVEFVSELPKTVT					8;	Y;							1709000								0
311	gi16905127	GeneID:117147	Acsm1	LIKELQHHVKSVTAPYKYPRKVEFVSELPKT					6;	Y;							1709000								0
312	gi22122743	GeneID:233799	Acsm2	AKTGLEIREIYGQTETGLICRVSRTMKVKPG	367	EIY(1)GQT(1)ET(1)GLICRVS(1)R			8;	T;						2951800	1151000							0	0
313	gi22122743	GeneID:233799	Acsm2	LENWKAKTGLEIREIYGQTETGLICRVSRTM	362	EIY(1)GQT(1)ET(1)GLICRVS(1)R			3;	Y;							1151000								0
314	gi22122743	GeneID:233799	Acsm2	REIYGQTETGLICRVSRTMKVKPGYLGTAFA	374	EIY(1)GQT(1)ET(1)GLICRVS(1)R			15;	S;						2951800	1151000							0	0
315	gi22122743	GeneID:233799	Acsm2	WKAKTGLEIREIYGQTETGLICRVSRTMKVK	365	EIY(1)GQT(1)ET(1)GLICRVS(1)R			6;	T;						2951800	1151000							0	0
316	gi31980996	GeneID:60525	Acss2	HLGRAELGMNDSPSQSPPVKRPCPDVQICWN	267	AELGMNDSPS(0.002)QS(0.998)PPVK			12;	S;	28566000	21264000	3650000	12089000	2502300	3289400	11698000	5644900	0	3474800	10467000	1807500	0	1724900	17679000	7446400
317	gi31980996	GeneID:60525	Acss2	IVVKHLGRAELGMNDSPSQSPPVKRPCPDVQ	263	AELGMNDS(0.97)PS(0.03)QSPPVK			8;	S;	40582000	26563000	36967000	14675000	21553000	28056000	13880000	16380000	205350	3474800	27395000	13253000	23143000	24411000	13048000	22985000
318	gi31980996	GeneID:60525	Acss2	RAREETGAEGRVRGWSPPPEVRRSAHVPSLQ	30	GWS(1)PPPEVR			3;	S;	94255000	2842500	935620	2873000	1848900		121600000	1409700	217480000	257980000	5831600	177660000	3853100		90543000	3220000
319	gi31980996	GeneID:60525	Acss2	VKHLGRAELGMNDSPSQSPPVKRPCPDVQIC	265	AELGMNDS(0.005)PS(0.804)QS(0.191)PPVK			10;	S;	9818900	0	17287000	0	0	3275600		10376000	14541000	13813000	1608200	6968400	4521800	25213000		0
320	gi439253893	GeneID:11459	Acta1	VGMGQKDSYVGDEAQSKRGILTLKYPIEHGI	62	DSYVGDEAQS(1)KR			10;	S;	0		0						2821100		3056000
321	gi6671509	GeneID:11461	Actb	ANREKMTQIMFETFNTPAMYVAIQAVLSLYA	129	MT(0.043)QIMFET(0.124)FNT(0.786)PAMY(0.051)VAIQAVLS(0.829)LY(0.561)AS(0.606)GR			11;	T;			1131200								0
322	gi6671509	GeneID:11461	Actb	PAMYVAIQAVLSLYASGRTTGIVMDSGDGVT	145	MT(0.043)QIMFET(0.124)FNT(0.786)PAMY(0.051)VAIQAVLS(0.829)LY(0.561)AS(0.606)GR			27;	S;			1131200								0
323	gi6671509	GeneID:11461	Actb	TFNTPAMYVAIQAVLSLYASGRTTGIVMDSG	141	MT(0.043)QIMFET(0.124)FNT(0.786)PAMY(0.051)VAIQAVLS(0.829)LY(0.561)AS(0.606)GR			23;	S;			1131200								0
324	gi14192922	GeneID:11464	Actc1	ENEMATAASSSSLEKSYELPDGQVITIGNER					1;	S;				1485000								4358100
325	gi14192922	GeneID:11464	Actc1	VGMGQKDSYVGDEAQSKRGILTLKYPIEHGI	62	DSYVGDEAQS(1)KR			10;	S;				634050								10975000
326	gi61097906	GeneID:109711	Actn1	AILGIHNEVSKIVQTYHVNMAGTNPYTTITP	582	IVQT(0.347)Y(0.65)HVNMAGT(0.016)NPY(0.421)T(0.468)T(0.342)IT(0.756)PQEINGK			5;	Y;					28754000								0
327	gi61097906	GeneID:109711	Actn1	TYHVNMAGTNPYTTITPQEINGKWDHVRQLV	596	IVQT(0.347)Y(0.65)HVNMAGT(0.016)NPY(0.421)T(0.468)T(0.342)IT(0.756)PQEINGK			19;	T;					28754000								0
328	gi13386316	GeneID:73353	Actrt2	SVVGYPKFKAPPTGASQKKYFVGEEALYKQE	52	APPT(0.006)GAS(0.994)QK			7;	S;		6572000					3393400			18249000					5042200
329	gi471015256	GeneID:11482	Acvrl1	_________MAGNLTTSLLLSPRTMTLGSFR	7	MAGNLT(0.836)T(0.534)S(0.536)LLLS(0.088)PRT(0.049)MT(0.3)LGS(0.657)FRR			7;	T;					763640								0
330	gi471015256	GeneID:11482	Acvrl1	__________MAGNLTTSLLLSPRTMTLGSF	6	MAGNLT(0.836)T(0.534)S(0.536)LLLS(0.088)PRT(0.049)MT(0.3)LGS(0.657)FRR			6;	T;					763640								0
331	gi440309866	GeneID:11486	Ada	KTTHAVVRFKNDKANYSLNTDDPLIFKSTLD	290	ANY(0.589)S(0.502)LNT(0.909)DDPLIFKS(0.196)T(0.523)LDT(0.458)DY(0.499)QMT(0.324)KK			3;	Y;		2769400								0
332	gi110347485	GeneID:11491	Adam17	GFEKDPFPNSSTAAKSFEDLTDHPVTRSEKA	794	S(1)FEDLTDHPVTR			1;	S;			5854100			5449300					0			6473600
333	gi34368582	GeneID:13522	Adam28	IRKIVLEMANYINMLYNKLDAHVALVGVEIW	244	IVLEMANY(0.001)INMLY(0.999)NK			13;	Y;					980410								6589600
334	gi33859704	GeneID:71078	Adam30	KALSKFPDHTIILSTYLRGDNLICWGTSYHG	577	FPDHT(0.971)IILS(0.161)T(0.891)Y(0.977)LR			11;	Y;							2416300								0
335	gi33859704	GeneID:71078	Adam30	LQCINVKALSKFPDHTIILSTYLRGDNLICW	571	FPDHT(0.971)IILS(0.161)T(0.891)Y(0.977)LR			5;	T;							2416300								0
336	gi33859704	GeneID:71078	Adam30	VKALSKFPDHTIILSTYLRGDNLICWGTSYH	576	FPDHT(0.971)IILS(0.161)T(0.891)Y(0.977)LR			10;	T;							2416300								0
337	gi110347491	GeneID:11500	Adam7	KAPYATNHSCVGLNFTKKSALIDVENIEEHN	176	APYAT(0.001)NHS(0.999)CVGLNFT(1)KK			15;	T;						903390								0
338	gi110347491	GeneID:11500	Adam7	LVYKYNVKAPYATNHSCVGLNFTKKSALIDV	169	APYAT(0.001)NHS(0.999)CVGLNFT(1)KK			8;	S;						903390								0
339	gi110347491	GeneID:11500	Adam7	SLERVPSSFSSPHYITLKSVSKDSRGIADPK	755	VPS(0.554)S(0.164)FS(0.146)S(0.146)PHY(0.131)IT(0.936)LKS(0.88)VS(0.88)KDS(0.162)R			12;	T;							795250								0
340	gi91064869	GeneID:224697	Adamts10	ATTESRLFYKVAAPSTHFLLNLTRSPRLLAG	85	LFY(1)KVAAPS(0.04)T(0.962)HFLLNLT(0.998)R			10;	T;							2204700								0
341	gi91064869	GeneID:224697	Adamts10	FYKVAAPSTHFLLNLTRSPRLLAGHVSVEYW	92	LFY(1)KVAAPS(0.04)T(0.962)HFLLNLT(0.998)R			17;	T;							2204700								0
342	gi91064869	GeneID:224697	Adamts10	RQRRGAGATTESRLFYKVAAPSTHFLLNLTR	78	LFY(1)KVAAPS(0.04)T(0.962)HFLLNLT(0.998)R			3;	Y;							2204700								0
343	gi124487465	GeneID:237360	Adamts14	TQLPDVADRISPVTQYPVTPQMLSPKAFPGN	1147	ISPVT(0.003)QY(1)PVT(0.999)PQMLS(0.999)PK			7;	Y;	6056700								0
344	gi71725383	GeneID:235130	Adamts15	AVESLQASRPILEPLTVEVLSVGKMTPPRVR	780	Y(0.279)S(0.298)GT(0.584)GT(0.584)AVES(0.243)LQAS(0.026)RPILEPLT(0.974)VEVLS(0.011)VGK			22;	T;					3868200								0
345	gi71725383	GeneID:235130	Adamts15	DLVVKGSVLRYSGTGTAVESLQASRPILEPL	764	Y(0.279)S(0.298)GT(0.584)GT(0.584)AVES(0.243)LQAS(0.026)RPILEPLT(0.974)VEVLS(0.011)VGK			6;	T;					909890								0
346	gi71725383	GeneID:235130	Adamts15	ERDLVVKGSVLRYSGTGTAVESLQASRPILE	762	Y(0.279)S(0.298)GT(0.584)GT(0.584)AVES(0.243)LQAS(0.026)RPILEPLT(0.974)VEVLS(0.011)VGK			4;	T;					909890								0
347	gi148529020	GeneID:233332	Adamts17	INVNTITSPRLAALTYKCTRDQWTVYCRVIR	1072	INVNT(0.041)IT(0.855)S(0.118)PRLAALT(0.991)Y(0.996)K			16;	Y;			6138900								0
348	gi124487141	GeneID:330119	Adamts3	KTDHLRPASPVAAAPSPAISDSIGASPQTRT	1166	T(0.117)DHLRPAS(0.891)PVAAAPS(0.992)PAIS(0.995)DS(0.71)IGAS(0.314)PQT(0.251)RT(0.73)PK			15;	S;				1729600								0
349	gi124487141	GeneID:330119	Adamts3	LRPASPVAAAPSPAISDSIGASPQTRTPKKD	1170	T(0.117)DHLRPAS(0.891)PVAAAPS(0.992)PAIS(0.995)DS(0.71)IGAS(0.314)PQT(0.251)RT(0.73)PK			19;	S;				1729600								0
350	gi124487141	GeneID:330119	Adamts3	PASPVAAAPSPAISDSIGASPQTRTPKKDDA	1172	T(0.117)DHLRPAS(0.891)PVAAAPS(0.992)PAIS(0.995)DS(0.71)IGAS(0.314)PQT(0.251)RT(0.73)PK			21;	S;				1729600								0
351	gi124487141	GeneID:330119	Adamts3	SPAISDSIGASPQTRTPKKDDAKSVSRRHPT	1181	T(0.117)DHLRPAS(0.891)PVAAAPS(0.992)PAIS(0.995)DS(0.71)IGAS(0.314)PQT(0.251)RT(0.73)PK			30;	T;				1729600								0
352	gi124487141	GeneID:330119	Adamts3	VPSSSSIKTDHLRPASPVAAAPSPAISDSIG	1159	T(0.117)DHLRPAS(0.891)PVAAAPS(0.992)PAIS(0.995)DS(0.71)IGAS(0.314)PQT(0.251)RT(0.73)PK			8;	S;				1729600								0
353	gi161353491	GeneID:77739	Adamtsl1	IQGHVTSVEEWKCMYTPKMPVVQPCNIFDCP	406	CMY(0.458)T(0.542)PKMPVVQPCNIFDCPK			4;	T;							8687300								10559000
354	gi298566265	GeneID:269959	Adamtsl3	ILDPMASWTGSWWLLTRMIFTVSGLLQATAE	24	MAVRET(0.002)PMILDPMAS(0.867)WT(0.111)GS(0.026)WWLLT(0.993)R			24;	T;			36791000	8548900							0	0
355	gi298566265	GeneID:269959	Adamtsl3	RETPMILDPMASWTGSWWLLTRMIFTVSGLL	19	MAVRET(0.002)PMILDPMAS(0.008)WT(0.14)GS(0.865)WWLLT(0.986)R			19;	S;			36791000								0
356	gi298566265	GeneID:269959	Adamtsl3	_MAVRETPMILDPMASWTGSWWLLTRMIFTV	15	MAVRET(0.002)PMILDPMAS(0.867)WT(0.111)GS(0.026)WWLLT(0.993)R			15;	S;				8548900								0
357	gi154759286	GeneID:100113398	Adat3	ARAGSVRKLDEDSLPYVCTGYDLYVTREPCV	275	AGS(0.807)VRKLDEDS(0.196)LPY(0.934)VCT(0.161)GY(0.617)DLY(0.617)VT(0.668)R			14;	Y;					7000700	8329400							0	0
358	gi154759286	GeneID:100113398	Adat3	CSFTQATATQGARAGSVRKLDEDSLPYVCTG	264	AGS(0.807)VRKLDEDS(0.196)LPY(0.934)VCT(0.161)GY(0.617)DLY(0.617)VT(0.668)R			3;	S;					7000700	8329400							0	0
359	gi154759286	GeneID:100113398	Adat3	EDSLPYVCTGYDLYVTREPCVMCAMALVHAR	285	AGS(0.807)VRKLDEDS(0.196)LPY(0.934)VCT(0.161)GY(0.617)DLY(0.617)VT(0.668)R			24;	T;					7000700	8329400							0	0
360	gi154759286	GeneID:100113398	Adat3	LDEDSLPYVCTGYDLYVTREPCVMCAMALVH	283	AGS(0.807)VRKLDEDS(0.196)LPY(0.934)VCT(0.161)GY(0.617)DLY(0.617)VT(0.668)R			22;	Y;					7000700	8329400							0	0
361	gi154759286	GeneID:100113398	Adat3	VRKLDEDSLPYVCTGYDLYVTREPCVMCAMA	280	AGS(0.807)VRKLDEDS(0.196)LPY(0.934)VCT(0.161)GY(0.617)DLY(0.617)VT(0.668)R			19;	Y;					7000700	8329400							0	0
362	gi61888832	GeneID:432530	Adcy1	EKLRNRSSFSTNVVYTTPGTRVNRYISRLLE	558	LRNRS(0.633)S(0.669)FS(0.349)T(0.349)NVVY(0.133)T(0.642)T(0.192)PGT(0.033)R			14;	T;	9528900	2519100	5182900	1346600					0	0	0	0
363	gi61888832	GeneID:432530	Adcy1	KRRALRTASEKLRNRSSFSTNVVYTTPGTRV	549	LRNRS(0.849)S(0.69)FS(0.231)T(0.23)NVVY(0.252)T(0.312)T(0.356)PGT(0.08)R			5;	S;	10294000		5182900	1346600				8650300	0		0	0				0
364	gi61888832	GeneID:432530	Adcy1	RRALRTASEKLRNRSSFSTNVVYTTPGTRVN	550	LRNRS(0.816)S(0.826)FS(0.179)T(0.179)NVVY(0.391)T(0.381)T(0.122)PGT(0.106)R			6;	S;	10294000		5182900	1346600				8650300	0		0	0				0
365	gi226958599	GeneID:104111	Adcy3	RESAQVVKKRNTFLLTMRFMDPEMETRYSVE	611	KRNTFLLT(1)MR			8;	T;						3946300	2105000	1792900						0	1451800	0
366	gi124430532	GeneID:11514	Adcy8	INQVLAQVVLFMCMNTAGIFISYLSDRAQRQ	331	LAVFS(1)INQVLAQVVLFMCMNT(0.977)AGIFIS(0.01)Y(0.009)LS(0.004)DR			21;	T;	1638300								0
367	gi124430532	GeneID:11514	Adcy8	LQVTLQVLIPRLAVFSINQVLAQVVLFMCMN	315	LAVFS(1)INQVLAQVVLFMCMNT(0.977)AGIFIS(0.01)Y(0.009)LS(0.004)DR			5;	S;	1638300								0
368	gi150378487	GeneID:11515	Adcy9	RESSGPRGQGTASPGSVSDLAQTVKTFDNLK	613	GQGTAS(0.007)PGS(0.933)VS(0.059)DLAQTVK			9;	S;		0	2951100		3904300					0	3283100		3518800
369	gi70780370	GeneID:11517	Adcyap1r1	QDYYYLSVKALYTVGYSTSLVTLTTAMVILC	161	ALY(0.179)T(0.193)VGY(0.654)S(0.68)T(0.312)S(0.43)LVT(0.582)LT(0.697)T(0.273)AMVILCR			7;	Y;	1566300								0
370	gi156255171	GeneID:11518	Add1	ELEEYRREVERKQKGSEENLDETREQKEKSP	586	GS(1)EENLDETR			2;	S;				4738800								4344400
371	gi156255171	GeneID:11518	Add1	EQKEKSPPDQSAVPNTPPSTPVKLEEDLPQE	610	SPPDQSAVPNT(0.992)PPS(0.42)T(0.588)PVKLEEDLPQEPTSR			11;	T;		0		5020400						0		1116200
372	gi156255171	GeneID:11518	Add1	KSPPDQSAVPNTPPSTPVKLEEDLPQEPTSR	614	SPPDQSAVPNT(0.992)PPS(0.42)T(0.588)PVKLEEDLPQEPTSR			15;	T;		0		3331800						0		0
373	gi156255171	GeneID:11518	Add1	LLDPGKYKAKSRSPGTPAGEGSGSPPKWQIG	358	SPGT(1)PAGEGSGSPPK			4;	T;				4058100								1312800
374	gi156255171	GeneID:11518	Add1	____MNGDTRAAVVTSPPPTTAPHKERYFDR	12	AAVVT(0.191)S(0.809)PPPTTAPHK			6;	S;		1144400		6651900						2450400		4109700
375	gi7304861	GeneID:11518	Add1	EKSPPDQSAVPNTPPSTPVKLEEAGDGCAKE	613	SPPDQS(0.001)AVPNT(0.211)PPS(0.657)T(0.13)PVK			14;	S;						3127900								2610900
376	gi7304861	GeneID:11518	Add1	ELEEYRREVERKQKGSEENLDETREQKEKSP	586	GS(1)EENLDETR			2;	S;	2788500						1901000		5840200						3014100
377	gi7304861	GeneID:11518	Add1	KSPPDQSAVPNTPPSTPVKLEEAGDGCAKEY	614	SPPDQSAVPNT(0.23)PPS(0.056)T(0.713)PVK			15;	T;							1823300	2130500							1682700	977240
378	gi7304861	GeneID:11518	Add1	LLDPGKYKAKSRSPGTPAGEGSGSPPKWQIG	358	SPGT(1)PAGEGSGSPPK			4;	T;	1607200		2176900		1877100				3723700		3434500		2705500
379	gi7304861	GeneID:11518	Add1	____MNGDTRAAVVTSPPPTTAPHKERYFDR	12	AAVVT(0.191)S(0.809)PPPTTAPHK			6;	S;			3989100			993220					3799200			6117200
380	gi255759892	GeneID:27360	Add3	ERTEEVLSPDGSPSKSPSKKKKKFRTPSFLK	649	TEEVLSPDGSPS(0.009)KS(0.873)PS(0.117)K			14;	S;	1006400	11217000	12303000	14386000	9902600	11972000	12565000	269600	21095000	32691000	17048000	9754500	22343000	17830000	1307800	4573900
381	gi255759892	GeneID:27360	Add3	IKSPERTEEVLSPDGSPSKSPSKKKKKFRTP	645	TEEVLSPDGS(0.535)PS(0.417)KS(0.015)PS(0.033)KK			10;	S;								324190								0
382	gi255759892	GeneID:27360	Add3	SPERTEEVLSPDGSPSKSPSKKKKKFRTPSF	647	TEEVLSPDGS(0.014)PS(0.847)KS(0.138)PS(0.001)K			12;	S;	13028000	1243800	6360300	5130200	22257000	9154600	199060	1185900	1780400	1129900	6502800	4059800	22905000	0	10152000	0
383	gi255759892	GeneID:27360	Add3	TEEVLSPDGSPSKSPSKKKKKFRTPSFLKKN	651	TEEVLSPDGS(0.004)PS(0.014)KS(0.036)PS(0.945)KK			16;	S;	12476000		13460000	117760	229570	241710	0	0	30698000		22790000	4200100	4383600	5858600	3304600	1085400
384	gi418203914	GeneID:11549	Adra1a	CTASIMGLCIISIDRYIGVSYPLRYPTIVTQ	125	Y(1)IGVS(1)Y(1)PLRY(0.3)PT(0.35)IVT(0.35)QRR			1;	Y;	1864600				3850000				0				0
385	gi418203914	GeneID:11549	Adra1a	IMGLCIISIDRYIGVSYPLRYPTIVTQRRGV	129	Y(1)IGVS(1)Y(1)PLRY(0.3)PT(0.35)IVT(0.35)QRR			5;	S;					3850000								0
386	gi418203914	GeneID:11549	Adra1a	MGLCIISIDRYIGVSYPLRYPTIVTQRRGVR	130	Y(1)IGVS(1)Y(1)PLRY(0.3)PT(0.35)IVT(0.35)QRR			6;	Y;	1864600				3850000				0				0
387	gi418203914	GeneID:11549	Adra1a	RYIGVSYPLRYPTIVTQRRGVRALLCVWALS	139	Y(0.999)IGVS(0.999)Y(0.999)PLRY(0.047)PT(0.053)IVT(0.904)QRR			15;	T;					3850000								0
388	gi158517827	GeneID:11554	Adrb1	CYNDPKCCDFVTNRAYAIASSVVSFYVPLCI	224	AY(0.906)AIAS(0.362)S(0.746)VVS(0.762)FY(0.349)VPLCIMAFVY(0.876)LRVFREAQK			2;	Y;					5963500								0
389	gi158517827	GeneID:11554	Adrb1	DFVTNRAYAIASSVVSFYVPLCIMAFVYLRV	232	AY(0.906)AIAS(0.362)S(0.746)VVS(0.762)FY(0.349)VPLCIMAFVY(0.876)LRVFREAQK			10;	S;					5963500								0
390	gi158517827	GeneID:11554	Adrb1	KCCDFVTNRAYAIASSVVSFYVPLCIMAFVY	229	AY(0.906)AIAS(0.362)S(0.746)VVS(0.762)FY(0.349)VPLCIMAFVY(0.876)LRVFREAQK			7;	S;					5963500								0
391	gi158517827	GeneID:11554	Adrb1	SVVSFYVPLCIMAFVYLRVFREAQKQVKKID	244	AY(0.906)AIAS(0.362)S(0.746)VVS(0.762)FY(0.349)VPLCIMAFVY(0.876)LRVFREAQK			22;	Y;					5963500								0
392	gi54112427	GeneID:11569	Aebp2	_MAAALADMADLEELSRLSPLSPGSPGPAAR	15	AAALADMADLEELS(1)R			14;	S;				599480								0
393	gi22122607	GeneID:226250	Afap1l2	KQLCVIRDTRLLCYKSSKDHSPQLDVNLRGS	152	S(0.992)S(0.993)KDHS(0.015)PQLDVNLRGS(0.772)S(0.228)VVHK			1;	S;		11196000								0
394	gi22122607	GeneID:226250	Afap1l2	QLCVIRDTRLLCYKSSKDHSPQLDVNLRGSS	153	S(0.992)S(0.993)KDHS(0.015)PQLDVNLRGS(0.772)S(0.228)VVHK			2;	S;		11196000								0
395	gi22122607	GeneID:226250	Afap1l2	SSKDHSPQLDVNLRGSSVVHKEKQVRKKGHK	167	S(0.99)S(0.991)KDHS(0.018)PQLDVNLRGS(0.886)S(0.113)VVHK			16;	S;		11196000								0
396	gi169234621	GeneID:16764	Aff3	IQNTLGNYDEMKDFLTDRSNQSHLVGVPKPG	84	GDELS(0.006)NRIQNT(0.933)LGNY(0.061)DEMKDFLT(0.999)DR			23;	T;				1640700								0
397	gi169234621	GeneID:16764	Aff3	YKTNKGDELSNRIQNTLGNYDEMKDFLTDRS	72	GDELS(0.006)NRIQNT(0.933)LGNY(0.061)DEMKDFLT(0.999)DR			11;	T;				1640700								0
398	gi17298672	GeneID:93736	Aff4	KKGQHGSEHSKSRSSSPGKPQAVSSLSSSHS	175	S(0.055)S(0.055)S(0.89)PGKPQAVSSLSSSHSR			3;	S;	5378800	616710		1844900	4254500	4240200	2575000	2055600	21512000	15851000		8402500	10413000	7901200	5039800	2035500
399	gi17298672	GeneID:93736	Aff4	SLMSKSSSMLQKPTAYVRPMDGQESVEPKLS	251	S(0.175)S(0.198)S(0.626)MLQKPT(0.292)AY(0.709)VRPMDGQES(0.999)VEPK			11;	Y;	1856300								0
400	gi124301219	GeneID:213990	Agap3	LKRSGKSLNKEWKKKYVTLCDNGLLTYHPSL	425	Y(0.72)VT(0.28)LCDNGLLT(0.259)Y(0.665)HPS(0.773)LHDY(0.304)MQNIHGK			1;	Y;			2535400								0
401	gi124301219	GeneID:213990	Agap3	WKKKYVTLCDNGLLTYHPSLHDYMQNIHGKE	436	Y(0.72)VT(0.28)LCDNGLLT(0.259)Y(0.665)HPS(0.773)LHDY(0.304)MQNIHGK			12;	Y;			2535400								0
402	gi33563260	GeneID:15463	Agfg1	ESAPALHLNKGTPSQSPVVGRSQGQQQEKKQ	181	GTPSQS(1)PVVGR			6;	S;	14455000		16280000	12048000	0	27571000	18030000	0	29440000		19069000	1363900	2424600	18844000	1248900	11209000
403	gi37537518	GeneID:69923	Agk	EVWKDVQLSTIELSITTRNTQLDLMSKEDFM	315	EVS(0.036)PEVWKDVQLS(0.163)T(0.801)IELS(0.018)IT(0.996)T(0.986)R			20;	T;			5764100	1919800	5242800		7303200	6365400			0	0	0		0	0
404	gi37537518	GeneID:69923	Agk	SREVSPEVWKDVQLSTIELSITTRNTQLDLM	309	EVS(0.036)PEVWKDVQLS(0.163)T(0.801)IELS(0.018)IT(0.996)T(0.986)R			14;	T;			5764100	1919800	5242800		7303200	6365400			0	0	0		0	0
405	gi37537518	GeneID:69923	Agk	VWKDVQLSTIELSITTRNTQLDLMSKEDFMN	316	EVS(0.109)PEVWKDVQLS(0.151)T(0.739)IELS(0.01)IT(0.995)T(0.995)R			21;	T;			5764100	1919800	5242800		7303200	6365400			0	0	0		0	0
406	gi27229278	GeneID:28169	Agpat3	DTVIEGLRRLADYPEYMWFLLYCEGTRFTET	168	DT(1)VIEGLRRLADY(1)PEY(1)MWFLLY(0.906)CEGT(0.094)R			16;	Y;				578200								0
407	gi27229278	GeneID:28169	Agpat3	EDRDTVIEGLRRLADYPEYMWFLLYCEGTRF	165	DT(1)VIEGLRRLADY(1)PEY(1)MWFLLY(0.906)CEGT(0.094)R			13;	Y;				578200								0
408	gi27229278	GeneID:28169	Agpat3	LEIVFCKRKWEEDRDTVIEGLRRLADYPEYM	154	DT(1)VIEGLRRLADY(1)PEY(1)MWFLLY(0.906)CEGT(0.094)R			2;	T;				578200								0
409	gi27229278	GeneID:28169	Agpat3	LRRLADYPEYMWFLLYCEGTRFTETKHRISM	174	DT(1)VIEGLRRLADY(1)PEY(1)MWFLLY(0.906)CEGT(0.094)R			22;	Y;				578200								0
410	gi344217723	GeneID:11603	Agrn	PPYLWPAHKNELMLNSSLMRITLRNLEEVEF	138	NELMLNS(1)S(1)LMRIT(1)LR			7;	S;			1886200								0
411	gi344217723	GeneID:11603	Agrn	PYLWPAHKNELMLNSSLMRITLRNLEEVEFC	139	NELMLNS(1)S(1)LMRIT(1)LR			8;	S;			1886200								0
412	gi73661178	GeneID:268782	Agxt2	IEEENLQRNSQEVGTYMLLKFAKLRDEFDIV	440	NSQEVGT(0.004)Y(0.996)MLLK			8;	Y;				59220000								0
413	gi158508460	GeneID:226747	Ahctf1	HPVPQPSQCLEFIQQSPTRSPLCLLSSSLPL	1138	LLDLVVHPVPQPSQCLEFIQQS(0.836)PT(0.164)R			22;	S;	5412100	2741500		5616700	3438400	1788800	3819300	1375900	13473000	4828100		10519000	11198000	9965200	6641200	3784200
414	gi262263372	GeneID:269378	Ahcy	_________MSDKLPYKVADIGLAAWGRKAL	7	S(0.391)DKLPY(0.609)K			6;	Y;			1264800								1853500
415	gi61743961	GeneID:66395	Ahnak	DYQRIYTTKIKPRLRSEDGVEGDLGETQSRT	136	LRS(1)EDGVEGDLGETQSR			3;	S;				8273600								1334300
416	gi61743961	GeneID:66395	Ahnak	GGLGSKSKGHYEVTGSDDEAGKLQGSGVSLA	5607	GHY(0.005)EVT(0.258)GS(0.737)DDEAGKLQGSGVSLASK			8;	S;				4759800		2150100	932230					2171800		1194400	3125600
417	gi61743961	GeneID:66395	Ahnak	GHHTVGLKLHRKGDRSPEPGQTWTHEVFSSR	94	KGDRS(1)PEPGQTWTHEVFSSR			5;	S;			982370	8268500	0	1733000		2984400			13536000	3046500	3130000	8873500		4724600
418	gi61743961	GeneID:66395	Ahnak	PGKTVIRLPSGSGPASPTTGSAVDIRAGAIS	217	LPSGSGPAS(0.954)PT(0.012)T(0.017)GS(0.017)AVDIR	AHNAK	ERK2	9;	S;				6066900				3013700				1744100				0
419	gi61743961	GeneID:66395	Ahnak	TDVETQPGKTVIRLPSGSGPASPTTGSAVDI	211	LPS(0.979)GS(0.021)GPASPTTGSAVDIR			3;	S;				5929700				3777100				0				0
420	gi309262791	GeneID:100041194	Ahnak2	DTKQKPEGKKASLLWSWLPSIGFSSVEEMAA	628	AS(0.169)LLWS(0.687)WLPS(0.144)IGFS(0.99)S(0.009)VEEMAAES(0.002)R			6;	S;			7592000								0
421	gi309262791	GeneID:100041194	Ahnak2	KKASLLWSWLPSIGFSSVEEMAAESRDTTQR	636	AS(0.169)LLWS(0.687)WLPS(0.144)IGFS(0.99)S(0.009)VEEMAAES(0.002)R			14;	S;			7592000								0
422	gi451172066	GeneID:11625	Ahsg	DFHILKQDGQFRVMHTQCHSTPDSAEDVRKL	123	VMHT(0.961)QCHS(0.022)T(0.014)PDS(0.003)AEDVRK			4;	T;	453180								1448700
423	gi451172066	GeneID:11625	Ahsg	DLRHAFSPVASVESASGETLHSPKVGQPGAA	307	HAFSPVAS(1)VES(0.013)AS(0.979)GET(0.008)LHSPK			13;	S;	141880000	34728000	290940000	281110000	63548000	167080000	173050000	66610000	113960000	12819000	130990000	56964000	8979300	14740000	75262000	4377300
424	gi451172066	GeneID:11625	Ahsg	GQFRVMHTQCHSTPDSAEDVRKLCPRCPLLT	131	VMHTQCHSTPDS(1)AEDVR			12;	S;	8368100	106740000	16763000	49831000	38561000	635640000	18524000	17506000	10097000	49057000	19830000	11724000	20066000	317070000	26918000	12830000
425	gi451172066	GeneID:11625	Ahsg	HAFSPVASVESASGETLHSPKVGQPGAAGPV	310	HAFSPVASVES(1)AS(0.32)GET(0.672)LHS(0.008)PK			16;	T;	1682200	0	0		0	410870	88626000	0	0	0	3612700		0	7464100	0	0
426	gi451172066	GeneID:11625	Ahsg	HRTYHDLRHAFSPVASVESASGETLHSPKVG	302	HAFSPVAS(1)VES(0.997)AS(0.003)GETLHSPK			8;	S;	17048000	74074000	41917000	78118000	78874000	72615000	95175000	55850000	14751000	92774000	36572000	71586000	34502000	46122000	35150000	14329000
427	gi451172066	GeneID:11625	Ahsg	SPVASVESASGETLHSPKVGQPGAAGPVSPM	313	HAFSPVAS(0.997)VES(0.011)AS(0.12)GET(0.348)LHS(0.524)PK			19;	S;	11623000								0
428	gi451172066	GeneID:11625	Ahsg	YHDLRHAFSPVASVESASGETLHSPKVGQPG	305	HAFSPVASVES(1)AS(0.32)GET(0.672)LHS(0.008)PK			11;	S;	130320000	143270000	103430000	455840000	188350000	171950000	219550000	146470000	73595000	27973000	14088000	55898000	113770000	126210000	34379000	39593000
429	gi309265009	GeneID:100155	AI481877	QRSLPVSSSNWGDYKTPTDLMYSQVPQPKKR	1381	T(0.865)PT(0.898)DLMY(0.482)S(0.755)QVPQPKK			1;	T;							12665000								0
430	gi309265009	GeneID:100155	AI481877	SLPVSSSNWGDYKTPTDLMYSQVPQPKKRRL	1383	T(0.865)PT(0.898)DLMY(0.482)S(0.755)QVPQPKK			3;	T;							12665000								0
431	gi19527038	GeneID:98404	AI597479	MNRKSPSGPVKSPPLSPVGTTPVKLKRAAPK	193	KS(0.003)PS(0.111)GPVKS(0.886)PPLS(0.936)PVGT(0.051)T(0.013)PVK			13;	S;			4305200								0
432	gi19527038	GeneID:98404	AI597479	NHDLMNRKSPSGPVKSPPLSPVGTTPVKLKR	189	KS(0.003)PS(0.111)GPVKS(0.886)PPLS(0.936)PVGT(0.051)T(0.013)PVK			9;	S;			4305200								0
433	gi161484644	GeneID:224833	AI661453	LEPEQPREPRPETPGSPRLRQSEPQTNGQAG	368	EPRPET(0.006)PGS(0.994)PR			9;	S;		7905900						4989800		9842200						571880
434	gi85701714	GeneID:99709	AI747448	SVNGRYSLKVRADGGTNSARRSLRHPSSRAA	686	VRADGGT(0.824)NS(0.176)ARR			7;	T;							1263800								0
435	gi226053365	GeneID:239650	AI836003	CANQRAIVSMCQIMTTAPRQGGLGVAGGKGS	95	AIVS(1)MCQIMT(0.5)T(0.5)APR			11;	T;								2799600								0
436	gi226053365	GeneID:239650	AI836003	QVLSDDVCANQRAIVSMCQIMTTAPRQGGLG	88	AIVS(1)MCQIMT(0.5)T(0.5)APR			4;	S;								2799600								0
437	gi226053365	GeneID:239650	AI836003	VCANQRAIVSMCQIMTTAPRQGGLGVAGGKG	94	AIVS(1)MCQIMT(0.5)T(0.5)APR			10;	T;								2799600								0
438	gi6755004	GeneID:26926	Aifm1	TVGVFAKATAQDNPKSATEQSGTGIRSESET	518	ATAQDNPKS(0.97)AT(0.029)EQSGTGIR			9;	S;						960610	985380							0	0
439	gi163965368	GeneID:11630	Aim1	GCVSPVSPHTEKTPISKPGVGEASPPSTPEH	499	T(0.115)PIS(0.774)KPGVGEAS(0.111)PPSTPEHSPETMGK			4;	S;							764900	1021700							0	3460800
440	gi163965368	GeneID:11630	Aim1	HTEKTPISKPGVGEASPPSTPEHSPETMGKD	507	TPIS(0.002)KPGVGEAS(0.998)PPSTPEHSPETMGK			12;	S;	6096400	6970000	5798800	0	0		4642000	5030800	5312000	9923600	7017400	2036600	6773800		5333700	0
441	gi288541337	GeneID:231872	Aimp2	YELKAAVDGLSKMIHTPDADLDVTNILQADE	82	MIHT(0.981)PDADLDVT(0.012)NILQADEPT(0.003)T(0.003)LAT(0.001)NTLDLNSVLGK			4;	T;		0	0	0	2716500					1213700	1413000	1362100	646980
442	gi150010629	GeneID:230959	Ajap1	RKTTVATTTTTTAASTATAMTLQTKGVTESL	227	TTVAT(0.001)T(0.001)T(0.004)T(0.004)T(0.004)T(0.004)AAS(0.097)T(0.871)AT(0.009)AMT(0.004)LQTK			14;	T;							2656000								0
443	gi113866019	GeneID:234915	AK129341	RKPTVSQPQTSSKANTVAQTQGKLIITHPPP	778	KPT(0.226)VS(0.706)QPQT(0.11)S(0.073)S(0.898)KANT(0.99)VAQT(0.997)QGK			15;	T;					873650								0
444	gi113866019	GeneID:234915	AK129341	VSQPQTSSKANTVAQTQGKLIITHPPPKPPT	782	KPT(0.226)VS(0.706)QPQT(0.11)S(0.073)S(0.898)KANT(0.99)VAQT(0.997)QGK			19;	T;					873650								0
445	gi34328230	GeneID:11637	Ak2	________MAPNVLASEPEIPKGIRAVLLGP	8	MAPNVLAS(1)EPEIPKGIR			8;	S;				6252400								4941800
446	gi152963553	GeneID:68870	Ak8	LGSGKRLQATLLAQKYGLVNISCGQLLKEAV	292	LQAT(1)LLAQKY(0.937)GLVNIS(0.063)CGQLLK			10;	Y;								3625900								0
447	gi152963553	GeneID:68870	Ak8	VLLCGPLGSGKRLQATLLAQKYGLVNISCGQ	286	LQAT(1)LLAQKY(0.937)GLVNIS(0.063)CGQLLK			4;	T;								3625900								0
448	gi110347489	GeneID:11640	Akap1	ISLAPCPPPVTPQRQSLEGASNPRGDDNFVA	428	NSAHHISLAPCPPPVT(0.1)PQRQS(0.799)LEGAS(0.1)NPR			21;	S;				1673700								2707900
449	gi110347489	GeneID:11640	Akap1	LALPRTRQVRRRSESSGNLPSVADTRSQPGP	104	RS(0.12)ES(0.391)S(0.488)GNLPSVADTR			5;	S;		2639300	0			2114000	0			6258700	0			12653000	0
450	gi110347489	GeneID:11640	Akap1	PLALPRTRQVRRRSESSGNLPSVADTRSQPG	103	S(0.002)ES(0.992)S(0.006)GNLPSVADTR			3;	S;	18405000	24527000	12432000	27107000		10981000	10147000	8429600	26721000	34666000	13564000	9878100		27878000	19867000	0
451	gi110347489	GeneID:11640	Akap1	TEPLALPRTRQVRRRSESSGNLPSVADTRSQ	101	RRS(0.998)ES(0.001)S(0.002)GNLPSVADTR			3;	S;	30819000	32233000	32092000	26601000	8327100	22274000	22875000	16216000	23812000	0	24136000	7619900	28060000	0	17765000	17949000
452	gi110347489	GeneID:11640	Akap1	VETLKVGPAIKDRRLSEEACPGVLSVAPTVT	55	RLS(1)EEACPGVLSVAPTVTQPPGR			3;	S;	147160000	138800000	117950000	124940000	123190000	71747000	51454000	58381000	109660000	115040000	135210000	51283000	103310000	104170000	69902000	98693000
453	gi40807354	GeneID:56697	Akap10	_________MRGAGPSPRHSPRALRPDPGPA	7	MRGAGPS(1)PRHSPR			7;	S;		3505800								2046800
454	gi256818808	GeneID:219181	Akap11	ALPANVRKPTPRKPESPYGHLSDAPDSPRPV	423	KPES(0.675)PY(0.646)GHLS(0.675)DAPDS(0.013)PRPVMT(0.351)S(0.351)EDS(0.664)GLFS(0.626)PIR			4;	S;					548300								0
455	gi256818808	GeneID:219181	Akap11	DSPRPVMTSEDSGLFSPIRTSAFSPPGSCTP	448	KPES(0.675)PY(0.646)GHLS(0.675)DAPDS(0.013)PRPVMT(0.351)S(0.351)EDS(0.664)GLFS(0.626)PIR			29;	S;					548300								0
456	gi256818808	GeneID:219181	Akap11	EEENAKLYNDEINIATLRSRCDAASQTTSGH	214	LY(1)NDEINIAT(1)LRS(1)R			10;	T;					3756300								0
457	gi256818808	GeneID:219181	Akap11	RKPTPRKPESPYGHLSDAPDSPRPVMTSEDS	429	KPES(0.675)PY(0.646)GHLS(0.675)DAPDS(0.013)PRPVMT(0.351)S(0.351)EDS(0.664)GLFS(0.626)PIR			10;	S;					548300								0
458	gi256818808	GeneID:219181	Akap11	SDAPDSPRPVMTSEDSGLFSPIRTSAFSPPG	444	KPES(0.675)PY(0.646)GHLS(0.675)DAPDS(0.013)PRPVMT(0.351)S(0.351)EDS(0.664)GLFS(0.626)PIR			25;	S;					548300								0
459	gi256818808	GeneID:219181	Akap11	TIEKEEFMLKLMRSLSEEVESSEGEEHPGMH	1163	S(0.018)LS(0.982)EEVESSEGEEHPGMHVK			3;	S;	7653900	9193800	10163000	8249000	0	5668400	5785700	6145100	8945700	10725000	10055000	7175400	8136400	13434000	4430800	5612900
460	gi13626040	GeneID:83397	Akap12	KKMVTPKKRVRRPSESDKEEELDKVKSATLS	615	RPS(0.026)ES(0.974)DKEEELDKVK			5;	S;	10715000		16513000			6835100	7382500		17353000		0			7587800	11689000
461	gi13626040	GeneID:83397	Akap12	PSEAPQEAEAEEGATSDGEKKREGITPWASF	584	GPSEAPQEAEAEEGAT(0.264)S(0.736)DGEK			17;	S;	1518500								0
462	gi13626040	GeneID:83397	Akap12	SFKKMVTPKKRVRRPSESDKEEELDKVKSAT	613	RPS(0.982)ES(0.018)DKEEELDKVK			3;	S;	2405700	2761200	10641000	9550300	0	5087200	7382500	7235000	4268600	5506700	16378000	6600900	0	5170200	11689000	5310300
463	gi189181672	GeneID:75547	Akap13	NPFGGEEQRNSLMSLSEEHLEPDQRQHHRMF	1613	NS(0.001)LMS(0.012)LS(0.987)EEHLEPDQR			7;	S;		5520700				5660000	2987500	8050500		7615000				6636700	2544600	3139600
464	gi78711834	GeneID:11641	Akap2	APGKIEKVKPPPSPTTEGPSLQPDLAPEEAA	802	VKPPPS(0.202)PT(0.266)T(0.266)EGPS(0.266)LQPDLAPEEAAGTQRPK			9;	T;	8119600	0	0	10029000	0	4958300	0	0	11886000	0	0	13703000	0	0	0	0
465	gi78711834	GeneID:11641	Akap2	IEKVKPPPSPTTEGPSLQPDLAPEEAAGTQR	806	VKPPPS(0.202)PT(0.266)T(0.266)EGPS(0.266)LQPDLAPEEAAGTQRPK			13;	S;		3087900	0	0	0		0	3115000		0	0	5130200	0		0	0
466	gi31560394	GeneID:56399	Akap8	FPLYEEPDAKLARADSDGDLSENDDGAGDLR	320	ADS(1)DGDLSENDDGAGDLR			3;	S;								1290900								0
467	gi13487925	GeneID:83702	Akr1c6	EATKIAIDAGFRHIDSASMYQNEKEVGLAIR	51	IAIDAGFRHIDS(1)ASMYQNEK			12;	S;						2706900		1728000						0		20197000
468	gi148540064	GeneID:70861	Akr1cl	KNWIEENAPYLLEDPTLCAMAEKHKQTPALI	239	NWIEENAPYLLEDPT(1)LCAMAEK			15;	T;						370960								0
469	gi240120054	GeneID:110198	Akr7a5	GRPLAMSRPPPPRAASGAPLRPATVLGTMEM	40	AAS(1)GAPLRPATVLGTMEMGR			3;	S;	9068300	11455000	21681000	20990000	22466000	8781900	10598000	13124000	0	17374000	14876000	3632500	46323000	23664000	6068600	13920000
470	gi6753034	GeneID:11651	Akt1	ADGLKRQEEETMDFRSGSPSDNSGAEEMEVS	122	S(0.736)GS(0.227)PS(0.033)DNS(0.004)GAEEMEVSLAKPK			1;	S;						901950								5607000
471	gi6753034	GeneID:11651	Akt1	GLKRQEEETMDFRSGSPSDNSGAEEMEVSLA	124	S(0.148)GS(0.539)PS(0.291)DNS(0.022)GAEEMEVSLAKPK			3;	S;	0				5543500	0	2487800	0	0				0	0	2106300	0
472	gi6753034	GeneID:11651	Akt1	KRQEEETMDFRSGSPSDNSGAEEMEVSLAKP	126	S(0.19)GS(0.222)PS(0.588)DNSGAEEMEVSLAKPK			5;	S;					2962100	0							3045700	3539500
473	gi359807125	GeneID:67605	Akt1s1	PPGPPPAPQPPSPAPSPPPRPALAREDEEED	92	AATATRPPGPPPAPQPPS(1)PAPS(1)PPPRPALAR			22;	S;	15044000	38003000	2835200	28420000	36718000	30701000	2939900	14131000	6338500	3044100	0	0	2690100	10766000	0	0
474	gi359807125	GeneID:67605	Akt1s1	TATRPPGPPPAPQPPSPAPSPPPRPALARED	88	AATATRPPGPPPAPQPPS(1)PAPS(1)PPPRPALAR			18;	S;	26466000	43294000	16703000	26583000	38457000	43049000	12653000	22972000	18137000	12025000	9418600	5925900	5720800	12290000	3042600	5211600
475	gi160707967	GeneID:11655	Alas1	AAQLSQTGSSVFRKASLELQEDVQEMHAVRK	129	KAS(1)LELQEDVQEMHAVR			3;	S;					9544000	2010600	914830						4066400	8265300	0
476	gi160707967	GeneID:11655	Alas1	AVMETVKQHGAGAGGTRNISGTSKFHVELEQ	282	HPRVCGAVMET(1)VKQHGAGAGGT(1)R			22;	T;							5853600								0
477	gi160707967	GeneID:11655	Alas1	LGMSRHPRVCGAVMETVKQHGAGAGGTRNIS	271	HPRVCGAVMET(1)VKQHGAGAGGT(1)R			11;	T;							5853600								0
478	gi163310765	GeneID:11657	Alb	WVTFLLLLFVSGSAFSRGVFRREAHKSEIAH	18	MKWVT(1)FLLLLFVS(0.5)GS(0.5)AFS(0.999)R			18;	S;					1544400								0
479	gi163310765	GeneID:11657	Alb	_MKWVTFLLLLFVSGSAFSRGVFRREAHKSE	15	MKWVT(1)FLLLLFVS(0.5)GS(0.5)AFS(0.999)R			15;	S;					1544400								0
480	gi163310765	GeneID:11657	Alb	___MKWVTFLLLLFVSGSAFSRGVFRREAHK	13	MKWVT(1)FLLLLFVS(0.5)GS(0.5)AFS(0.999)R			13;	S;					1544400								0
481	gi163310765	GeneID:11657	Alb	___________MKWVTFLLLLFVSGSAFSRG	5	MKWVT(1)FLLLLFVS(0.5)GS(0.5)AFS(0.999)R			5;	T;					1544400								0
482	gi85861182	GeneID:11668	Aldh1a1	_____________MSSPAQPAVPAPLADLKI	3	S(0.5)S(0.5)PAQPAVPAPLADLK			2;	S;		16835000	26127000		18333000	22635000	10956000	14963000		7936500	6311500		14038000	15428000	0	14698000
483	gi85861182	GeneID:11668	Aldh1a1	______________MSSPAQPAVPAPLADLK	2	S(0.5)S(0.5)PAQPAVPAPLADLK			1;	S;		0			18333000	8038200		14963000		4523000			14038000	10039000		14698000
484	gi7106242	GeneID:26358	Aldh1a7	_____________MSSPAQPAVPAPLANLKI	3	S(0.373)S(0.627)PAQPAVPAPLANLK			3;2;	S;S;	5086600		3884200		5422900	11078000	9614200	2357900	8802700		6294700		0	13035000	0	3957200
485	gi7106242	GeneID:26358	Aldh1a7	______________MSSPAQPAVPAPLANLK	2	S(0.595)S(0.405)PAQPAVPAPLANLK			2;1;	S;S;						11078000	9614200	4704900						13035000	0	0
486	gi27532959	GeneID:107747	Aldh1l1	AGIPKGVVNILPGSGSLVGQRLSDHPDVRKI	631	GVVNILPGS(0.215)GS(0.785)LVGQR			11;	S;	12877000	2211300	5146500		11764000	9015300			6127300	0	10075000		0	0
487	gi27532959	GeneID:107747	Aldh1l1	DGKMMPASQFFKGSASSALELTEEELATAEA	311	GS(0.396)AS(0.484)S(0.12)ALELTEEELATAEAVR			4;	S;		0	0	0	0			1345300		1886000	0	0	0			1136400
488	gi27532959	GeneID:107747	Aldh1l1	LEDGKMMPASQFFKGSASSALELTEEELATA	309	GS(0.751)AS(0.196)S(0.052)ALELT(0.001)EEELATAEAVR			2;	S;	0	0	0			0			0	7097800	1962900			1945000
489	gi27532959	GeneID:107747	Aldh1l1	LKAGIPKGVVNILPGSGSLVGQRLSDHPDVR	629	GVVNILPGS(0.888)GS(0.112)LVGQR			9;	S;					6367000	9015300							0	0
490	gi27532959	GeneID:107747	Aldh1l1	PEVEDSTDFFKSGAASVDVVRLVEEVKELCD	354	S(0.008)GAAS(0.992)VDVVR			5;	S;	408430				10420000	28660000		24733000	6685500				0	0		520570
491	gi27369748	GeneID:214579	Aldh5a1	FDSANVDQAVAGAMASKFRNAGQTCVCSNRF	319	VS(0.999)MELGGLAPFIVFDS(0.001)ANVDQAVAGAMAS(1)K			29;	S;	288990								0
492	gi27369748	GeneID:214579	Aldh5a1	GKILLHHAANSVKRVSMELGGLAPFIVFDSA	292	VS(0.999)MELGGLAPFIVFDS(0.001)ANVDQAVAGAMAS(1)K			2;	S;	288990								0
493	gi293597569	GeneID:11674	Aldoa	HRIVAPGKGILAADESTGSIAKRLQSIGTEN	36	GILAADES(0.748)T(0.239)GS(0.013)IAK			8;	S;				16826000								0
494	gi293597569	GeneID:11674	Aldoa	RIVAPGKGILAADESTGSIAKRLQSIGTENT	37	GILAADES(0.093)T(0.817)GS(0.09)IAK			9;	T;				1805600								0
495	gi21450291	GeneID:230163	Aldob	LHRTVPAAVPGICFLSGGMSEEDATLNLNAI	272	TVPAAVPGICFLS(0.979)GGMS(0.02)EEDATLNLNAINR			13;	S;	12281000	53852000	35879000	54688000	32627000	18844000	5424200	24814000	33798000	16413000	11383000	22403000	7814500	8629600	10227000	8592200
496	gi21450291	GeneID:230163	Aldob	QRIVANGKGILAADESVGTMGNRLQRIKVEN	36	GILAADES(0.987)VGT(0.013)MGNR			8;	S;	0	0	0		10291000	10680000	3102000	5955100	6773300	0	7440000		6047400	1538900	7642600	5797500
497	gi21450291	GeneID:230163	Aldob	VANGKGILAADESVGTMGNRLQRIKVENTEE	39	GILAADES(0.03)VGT(0.97)MGNR			11;	T;	12580000							0	2751700							0
498	gi21450291	GeneID:230163	Aldob	VPAAVPGICFLSGGMSEEDATLNLNAINRCP	276	T(0.001)VPAAVPGICFLS(0.273)GGMS(0.691)EEDAT(0.035)LNLNAINR			17;	S;	29767000				14565000				0				0
499	gi21703942	GeneID:223774	Alg12	FRAELAMLLGIALLLTLYQRRLTVARVLRHA	199	AELAMLLGIALLLT(1)LY(1)QRR			14;	T;					26485000								0
500	gi13195608	GeneID:66789	Alg14	IVQWPTLKEKYPKSVYLGRIV__________	212	Y(1)PKS(1)VY(1)LGRIV			6;	Y;			451800								0
501	gi13195608	GeneID:66789	Alg14	LSDYFIVQWPTLKEKYPKSVYLGRIV_____	207	Y(1)PKS(1)VY(1)LGRIV			1;	Y;			451800								0
502	gi172072657	GeneID:56737	Alg2	______MAENLYRARSRVYSPSVLFLHPDMG	10	AENLYRARS(1)R			9;	S;					0								998820
503	gi31044423	GeneID:268420	Alkbh5	PYPASGTTKRKYQEDSDPERSDYEEHQLQKE	65	Y(0.005)QEDS(0.933)DPERS(0.051)DY(0.011)EEHQLQK			5;	S;			0				3327200	1899900			7457800				0	0
504	gi153791438	GeneID:236266	Alms1	GKAESGVLTRCGDAKYSSLYENLGAQSERIA	340	AES(0.016)GVLT(0.62)RCGDAKY(0.598)S(0.384)S(0.384)LY(0.997)ENLGAQSER			14;	Y;								808960								0
505	gi153791438	GeneID:236266	Alms1	PLTEGLQGKAESGVLTRCGDAKYSSLYENLG	333	AES(0.016)GVLT(0.62)RCGDAKY(0.598)S(0.384)S(0.384)LY(0.997)ENLGAQSER			7;	T;								808960								0
506	gi153791438	GeneID:236266	Alms1	SGVLTRCGDAKYSSLYENLGAQSERIAVLQR	344	AES(0.016)GVLT(0.62)RCGDAKY(0.598)S(0.384)S(0.384)LY(0.997)ENLGAQSER			18;	Y;								808960								0
507	gi40363263	GeneID:11688	Alox8	ARELLVAPGKLIDKSTGLGTGGFSDLIKRNM	432	S(0.998)T(0.999)GLGT(0.917)GGFS(0.086)DLIKR			2;	T;							1332800								0
508	gi40363263	GeneID:11688	Alox8	LVAPGKLIDKSTGLGTGGFSDLIKRNMEQLN	436	S(0.998)T(0.999)GLGT(0.917)GGFS(0.086)DLIKR			6;	T;							1332800								0
509	gi124487323	GeneID:76768	Alpi	SIFGLAPLKALDDKSYTSILYGNGPGYELKS	408	ALDDKS(0.043)Y(0.667)T(0.287)S(0.003)ILYGNGPGYELK			7;	Y;	738450								0
510	gi254553408	GeneID:71481	Alpk1	FNKRLYEQKIPTQIFYIPSTILLILEDRTIK	1096	IPT(1)QIFY(1)IPS(0.599)T(0.401)ILLILEDR			7;	Y;		4729400								0
511	gi254553408	GeneID:71481	Alpk1	YVTEFNKRLYEQKIPTQIFYIPSTILLILED	1092	IPT(1)QIFY(1)IPS(0.599)T(0.401)ILLILEDR			3;	T;		4729400								0
512	gi117938324	GeneID:116904	Alpk3	DGEANKAEERESPTVSPRGPRKGLTPGSPGT	1169	AEERESPT(0.002)VS(0.998)PR			10;	S;							3899700								442550000
513	gi117938324	GeneID:116904	Alpk3	FQHWLYQWTNGSFLVTDLTGADWKMTDVQIA	1546	CQTFQHWLYQWT(0.024)NGS(0.99)FLVT(0.989)DLT(0.996)GADWK			19;	T;	347480				0				0				0
514	gi117938324	GeneID:116904	Alpk3	KCQTFQHWLYQWTNGSFLVTDLTGADWKMTD	1542	CQTFQHWLYQWT(0.008)NGS(0.993)FLVT(0.999)DLT(0.999)GADWK			15;	S;	347480								0
515	gi117938324	GeneID:116904	Alpk3	WLYQWTNGSFLVTDLTGADWKMTDVQIATKL	1549	CQTFQHWLYQWT(0.024)NGS(0.99)FLVT(0.989)DLT(0.996)GADWK			22;	T;	347480				0				0				0
516	gi237757295	GeneID:74018	Als2	DNMRHGHGLLRSGKLTSSSPSMFIGQWVMDK	1138	S(0.899)GKLT(0.822)S(0.244)S(0.291)S(0.138)PS(0.606)MFIGQWVMDKK			5;	T;					0		921660						0		0
517	gi237757295	GeneID:74018	Als2	GCFQDNMRHGHGLLRSGKLTSSSPSMFIGQW	1134	S(0.986)GKLT(0.947)S(0.257)S(0.264)S(0.073)PS(0.472)MFIGQWVMDKK			1;	S;							921660								0
518	gi237757295	GeneID:74018	Als2	GGSRRLSLPGLLSQVSPRLLRKAARVKTRTV	486	LS(1)LPGLLSQVS(1)PR			11;	S;	11611000	12120000	14159000	9559400	11372000	5259800	2627700	4110300	4700400	2255700	5645600	3664700	11954000	0	2760300	0
519	gi237757295	GeneID:74018	Als2	GRRSFCTGKSDSRSESPEPGYVVTSSGLLLP	1458	S(0.03)ES(0.97)PEPGYVVTSSGLLLPVLLPR			3;	S;	46624000	46073000	56357000	10939000	11559000	7834100	0	2213100	33528000	32110000	14950000	3362500	3197300	6193600	1007600	1394800
520	gi237757295	GeneID:74018	Als2	MDIREEELEGGSRRLSLPGLLSQVSPRLLRK	477	LS(1)LPGLLSQVSPR			2;	S;	6449400	7279300	11088000	7022500	7859000		2627700	4110300	11704000	2560300	2884300	11641000	8710200		6112500	4093000
521	gi237757295	GeneID:74018	Als2	NIAVALTTNRRQHKDSPEILSRSQTQTLESL	1329	RQHKDS(0.999)PEILS(0.001)R			6;	S;							248080								3817000
522	gi237757295	GeneID:74018	Als2	PTGRRSFCTGKSDSRSESPEPGYVVTSSGLL	1456	S(0.5)ES(0.5)PEPGYVVTSSGLLLPVLLPR			5;1;	S;S;	2423000	3410800	990880	32222000	2658200	0	2809700	0	10412000	5409500	705050	8111900	0	15375000	0	1394800
523	gi237757295	GeneID:74018	Als2	SAPLPTGRRSFCTGKSDSRSESPEPGYVVTS	1452	S(0.774)DS(0.311)RS(0.484)ES(0.404)PEPGY(0.014)VVT(0.004)S(0.004)S(0.005)GLLLPVLLPR			1;	S;			5892800					1001000			0					0
524	gi31982133	GeneID:245847	Amdhd2	LLSHGVTSFCPTLVTSPPEVYHKVLPQIPVK	113	RLLS(0.101)HGVT(0.101)S(0.258)FCPT(0.543)LVT(0.505)S(0.505)PPEVY(0.989)HKVLPQIPVK			17;	S;								28346000								0
525	gi31982133	GeneID:245847	Amdhd2	RLLSHGVTSFCPTLVTSPPEVYHKVLPQIPV	112	RLLS(0.101)HGVT(0.101)S(0.258)FCPT(0.543)LVT(0.505)S(0.505)PPEVY(0.989)HKVLPQIPVK			16;	T;								28346000								0
526	gi31982133	GeneID:245847	Amdhd2	VARRLLSHGVTSFCPTLVTSPPEVYHKVLPQ	109	RLLS(0.101)HGVT(0.101)S(0.258)FCPT(0.543)LVT(0.505)S(0.505)PPEVY(0.989)HKVLPQIPVK			13;	T;								28346000								0
527	gi31982133	GeneID:245847	Amdhd2	VTSFCPTLVTSPPEVYHKVLPQIPVKSGGPH	118	RLLS(0.101)HGVT(0.101)S(0.258)FCPT(0.543)LVT(0.505)S(0.505)PPEVY(0.989)HKVLPQIPVK			22;	Y;								28346000								0
528	gi113205073	GeneID:23802	Amfr	LEGRIQVPFPTQRSDSLRPALNSPVERPSPD	505	S(0.214)DS(0.587)LRPALNS(0.099)PVERPS(0.099)PDLEEGEAS(0.001)VQTER			3;	S;		3760200			20960000	0				0			0	0
529	gi113205073	GeneID:23802	Amfr	NILEGRIQVPFPTQRSDSLRPALNSPVERPS	503	S(0.504)DS(0.431)LRPALNS(0.064)PVERPS(0.001)PDLEEGEASVQTER			1;	S;	0	0	0	19249000	0	0	14493000	0	0	14619000	17719000	0	11789000	0	8621800	0
530	gi113205073	GeneID:23802	Amfr	PFPTQRSDSLRPALNSPVERPSPDLEEGEAS	512	S(0.135)DS(0.135)LRPALNS(0.66)PVERPS(0.067)PDLEEGEAS(0.001)VQT(0.002)ER			10;	S;				0	6784400							0	1216400
531	gi51988881	GeneID:229715	Amigo1	CKLYQLFSHWQYRQLSSVMDFQEDLYCMHSK	242	QLS(0.5)S(0.5)VMDFQEDLYCMHSKK			3;	S;						24038000								2648500
532	gi51988881	GeneID:229715	Amigo1	CSKQQLPNVPQSLPSYTALLDLSHNNLSRLR	62	QQLPNVPQS(0.734)LPS(0.345)Y(0.847)T(0.199)ALLDLS(0.883)HNNLS(0.992)R			13;	Y;			1200700								0
533	gi51988881	GeneID:229715	Amigo1	KLYQLFSHWQYRQLSSVMDFQEDLYCMHSKK	243	QLS(0.5)S(0.5)VMDFQEDLYCMHSKK			4;	S;						24038000								2648500
534	gi125346196	GeneID:27494	Amot	EGPANPGASSGPRRLSTPNLMCNPDKPDAPA	850	RLS(0.5)T(0.5)PNLMCNPDKPDAPAFHSSTLER			3;	S;					1534400								2092500
535	gi125346196	GeneID:27494	Amot	GPANPGASSGPRRLSTPNLMCNPDKPDAPAF	851	RLS(0.5)T(0.5)PNLMCNPDKPDAPAFHSSTLER			4;	T;					1534400								2092500
536	gi21311925	GeneID:109674	Ampd2	PDILLRAKQDFLKTDSDSDLQLYKEQGEGQG	109	T(0.001)DS(0.995)DS(0.004)DLQLYK			3;	S;					7150100								0
537	gi228008323	GeneID:17222	Anapc1	FIEEKENRLLQLCQRTMALPVGRGMFTLFSY	1077	T(0.998)MALPVGRGMFT(0.012)LFS(0.105)Y(0.885)HPVPT(0.999)EPLPVPK			1;	T;						2919900								0
538	gi228008323	GeneID:17222	Anapc1	TMALPVGRGMFTLFSYHPVPTEPLPVPKLNL	1092	T(0.998)MALPVGRGMFT(0.012)LFS(0.105)Y(0.885)HPVPT(0.999)EPLPVPK			16;	Y;						2919900								0
539	gi228008323	GeneID:17222	Anapc1	VGRGMFTLFSYHPVPTEPLPVPKLNLTGRAP	1097	T(0.998)MALPVGRGMFT(0.012)LFS(0.105)Y(0.885)HPVPT(0.999)EPLPVPK			21;	T;						2919900								0
540	gi13384936	GeneID:52717	Anapc16	FSVSDLAPPRKALFTYPKGAGEMLEDGSERF	38	KALFT(1)Y(1)PK			6;	Y;							88273								0
541	gi13384936	GeneID:52717	Anapc16	GFSVSDLAPPRKALFTYPKGAGEMLEDGSER	37	KALFT(1)Y(1)PK			5;	T;							88273								0
542	gi23956182	GeneID:52206	Anapc4	EEAGGKPVKIKEEVLSESETEAHQDAAALDP	777	IKEEVLS(0.431)ES(0.431)ET(0.137)EAHQDAAALDPDVVIK			7;	S;		6363000	0		0	0	3937800			0	0		0	5666200	0
543	gi23956182	GeneID:52206	Anapc4	GKPVKIKEEVLSESETEAHQDAAALDPDVVI	781	IKEEVLS(0.062)ES(0.21)ET(0.728)EAHQDAAALDPDVVIK			11;	T;					8766300	0							0	0
544	gi471434840	GeneID:11733	Ank1	DQVVESPAIPRIPCVTPETVVIRSEDQEQAS	862	IPCVT(1)PETVVIR			5;	T;				8420900								6235700
545	gi471434840	GeneID:11733	Ank1	HRMSYPETVDEILDVSEDEGDELVGSKAERR	813	MSYPETVDEILDVS(0.998)EDEGDELVGS(0.002)K			14;	S;					2647300								3154400
546	gi471434857	GeneID:11733	Ank1	RPRRSGSDPAADAATSFLRAARSGNLDKALD	19	AERPRRS(0.9)GS(0.103)DPAADAAT(0.246)S(0.751)FLR			18;	S;							18596000								0
547	gi471434857	GeneID:11733	Ank1	________MAERPRRSGSDPAADAATSFLRA	8	AERPRRS(0.9)GS(0.103)DPAADAAT(0.246)S(0.751)FLR			7;	S;							18596000								0
548	gi116256491	GeneID:11735	Ank3	TVNGNTALAIARRLGYISVVDTLKVVTEEIM	791	LGY(0.98)IS(0.798)VVDT(0.244)LKVVT(0.976)EEIMT(0.405)T(0.405)T(0.139)T(0.04)IT(0.015)EK			3;	Y;	1838300	242400000							0	0
549	gi158749543	GeneID:108857	Ankhd1	RPPSQRVSTSPVGLPSIDPSGNSPSAAAPLT	2285	VS(0.046)T(0.021)S(0.021)PVGLPS(0.586)IDPS(0.244)GNS(0.039)PS(0.043)AAAPLTSFSGIPGTR			10;	S;				0	0							0	5618100
550	gi61656165	GeneID:70797	Ankib1	QEFLASVARGVAPADSPDAPRRSFAGGTWDW	738	GVAPADS(1)PDAPRR			7;	S;	4370500			83161	0				5970100			3055700	0
551	gi237757339	GeneID:241158	Ankmy1	____MEEIRSVVTTDSQGSKTLSSRGLEGQN	12	MEEIRS(0.135)VVT(0.325)T(0.847)DS(0.693)QGSK			12;	S;								3231900								0
552	gi237757339	GeneID:241158	Ankmy1	______MEEIRSVVTTDSQGSKTLSSRGLEG	10	MEEIRS(0.135)VVT(0.325)T(0.847)DS(0.693)QGSK			10;	T;								3231900								0
553	gi406362844	GeneID:68558	Ankra2	IQVRHVYTPSTTKHFSPIKQSTTLTNKHRGN	123	HVY(0.133)T(0.148)PS(0.442)T(0.412)T(0.905)KHFS(0.958)PIKQS(0.001)T(0.001)T(0.001)LTNK			12;	S;							1526700								0
554	gi406362844	GeneID:68558	Ankra2	PSPGIQVRHVYTPSTTKHFSPIKQSTTLTNK	119	HVY(0.133)T(0.148)PS(0.442)T(0.412)T(0.905)KHFS(0.958)PIKQS(0.001)T(0.001)T(0.001)LTNK			8;	T;							1526700								0
555	gi71834683	GeneID:106585	Ankrd12	EKHLEKRKQSDSSEYSKSEKVRTKDRDREGE	927	KQSDS(0.494)S(0.622)EY(0.957)S(0.927)KS(1)EK			9;	S;	6923200	0	0		0	0	0	0	0	0	0		0	0	0	0
556	gi71834683	GeneID:106585	Ankrd12	HLEKRKQSDSSEYSKSEKVRTKDRDREGEKK	929	KQSDS(0.494)S(0.622)EY(0.957)S(0.927)KS(1)EK			11;	S;	6923200	0	0		0	0	0	0	0	0	0		0	0	0	0
557	gi71834683	GeneID:106585	Ankrd12	KEKHLEKRKQSDSSEYSKSEKVRTKDRDREG	926	KQSDS(0.494)S(0.622)EY(0.957)S(0.927)KS(1)EK			8;	Y;	6923200	0	0		0	0	0	0	0	0	0		0	0	0	0
558	gi40549395	GeneID:81702	Ankrd17	APTNATYPMPTAKEHYPVSSPSSPSPPAQPG	1783	EHY(0.784)PVS(0.173)S(0.075)PS(0.176)S(0.791)PS(0.035)PPAQPGGVS(0.966)R			3;	Y;	1300200								0
559	gi40549395	GeneID:81702	Ankrd17	PTAKEHYPVSSPSSPSPPAQPGGVSRNSPLD	1792	EHYPVS(0.002)S(0.003)PS(0.039)S(0.039)PS(0.915)PPAQPGGVS(0.001)R			12;	S;							2719100								0
560	gi40549395	GeneID:81702	Ankrd17	SSPSPPAQPGGVSRNSPLDCGSASPNKGASA	1804	NS(1)PLDCGSASPNK			2;	S;							3144800								3855100
561	gi40549395	GeneID:81702	Ankrd17	SSPSSPSPPAQPGGVSRNSPLDCGSASPNKG	1801	EHYPVS(0.046)S(0.061)PS(0.662)S(0.223)PS(0.121)PPAQPGGVS(0.886)R			21;	S;								1104900								0
562	gi40549395	GeneID:81702	Ankrd17	YPMPTAKEHYPVSSPSSPSPPAQPGGVSRNS	1789	EHYPVS(0.046)S(0.061)PS(0.662)S(0.223)PS(0.121)PPAQPGGVS(0.886)R			9;	S;								1104900								0
563	gi27883850	GeneID:78321	Ankrd23	___________MDFISIEQLVSGERVDRKAL	5	MDFIS(0.997)IEQLVS(0.003)GERVDRK			5;	S;				6676500								2752500
564	gi66841376	GeneID:105522	Ankrd28	CKDKKSYTPLHAAASSGMISVVKYLLDLGVD	216	DKKS(1)Y(1)T(1)PLHAAAS(0.439)S(0.781)GMIS(0.781)VVK			14;	S;							695230								0
565	gi66841376	GeneID:105522	Ankrd28	KSYTPLHAAASSGMISVVKYLLDLGVDMNEP	220	DKKS(1)Y(1)T(1)PLHAAAS(0.439)S(0.781)GMIS(0.781)VVK			18;	S;							695230								0
566	gi66841376	GeneID:105522	Ankrd28	LLVSHGAEVTCKDKKSYTPLHAAASSGMISV	206	DKKS(1)Y(1)T(1)PLHAAAS(0.439)S(0.781)GMIS(0.781)VVK			4;	S;							695230								0
567	gi66841376	GeneID:105522	Ankrd28	LVSHGAEVTCKDKKSYTPLHAAASSGMISVV	207	DKKS(1)Y(1)T(1)PLHAAAS(0.439)S(0.781)GMIS(0.781)VVK			5;	Y;							695230								0
568	gi66841376	GeneID:105522	Ankrd28	VSHGAEVTCKDKKSYTPLHAAASSGMISVVK	208	DKKS(1)Y(1)T(1)PLHAAAS(0.439)S(0.781)GMIS(0.781)VVK			6;	T;							695230								0
569	gi124487271	GeneID:213121	Ankrd35	SVGMLTEELAMEKEATDKLRRLLASQTSGLQ	683	SVGMLTEELAMEKEAT(0.999)DKLR			16;	T;							872560								0
570	gi294345390	GeneID:77531	Anks1b	QKSTEQMKKVPTIILSVSYKGVKFIDAANKN	277	VPT(1)IILS(1)VS(1)Y(1)KGVK			7;	S;								5212600								0
571	gi294345390	GeneID:77531	Anks1b	RANCQKSTEQMKKVPTIILSVSYKGVKFIDA	273	VPT(1)IILS(1)VS(1)Y(1)KGVK			3;	T;								5212600								0
572	gi294345390	GeneID:77531	Anks1b	STEQMKKVPTIILSVSYKGVKFIDAANKNII	279	VPT(1)IILS(1)VS(1)Y(1)KGVK			9;	S;								5212600								0
573	gi110556649	GeneID:52231	Ankzf1	FAGAIFQGREVVAHKTFHRYTVRAKRGTAQG	256	EVVAHKT(1)FHRY(1)T(1)VR			7;	T;							1301300								0
574	gi110556649	GeneID:52231	Ankzf1	FQGREVVAHKTFHRYTVRAKRGTAQGLQDAH	261	EVVAHKT(1)FHRY(1)T(1)VR			12;	T;							1301300								0
575	gi251823794	GeneID:68743	Anln	PSSNAAHGPLLSASVSSSVKASSPVTAATFI	286	KDPSSNAAHGPLLS(0.135)AS(0.035)VS(0.61)S(0.61)S(0.61)VK			18;	S;	1948200								0
576	gi251823794	GeneID:68743	Anln	SNAAHGPLLSASVSSSVKASSPVTAATFITE	288	KDPSSNAAHGPLLS(0.135)AS(0.035)VS(0.61)S(0.61)S(0.61)VK			20;	S;	1948200								0
577	gi251823794	GeneID:68743	Anln	SSNAAHGPLLSASVSSSVKASSPVTAATFIT	287	KDPSSNAAHGPLLS(0.135)AS(0.035)VS(0.61)S(0.61)S(0.61)VK			19;	S;	1948200								0
578	gi334278902	GeneID:101772	Ano1	VVDGEREATMRVPEKYSTLPAEDRSVHIVNI	65	EAT(0.059)MRVPEKY(0.987)S(0.988)T(0.966)LPAEDR			10;	Y;	12393000								0
579	gi189409057	GeneID:228432	Ano3	ATVFLEFWKRRRSILTYTWDLIEWEEEEETL	498	RS(0.02)ILT(0.904)Y(0.713)T(0.361)WDLIEWEEEEET(0.002)LRPQFEAK			5;	T;	1676900								0
580	gi189409057	GeneID:228432	Ano3	TVFLEFWKRRRSILTYTWDLIEWEEEEETLR	499	RS(0.366)ILT(0.802)Y(0.781)T(0.051)WDLIEWEEEEETLRPQFEAK			6;	Y;	1676900								0
581	gi464398839	GeneID:320091	Ano4	_______MEASSSGITNGKNKVFHAEGGLDL	9	EAS(0.686)S(0.686)S(0.686)GIT(0.941)NGKNK			8;	T;				29465000				15420000				0				0
582	gi464398839	GeneID:320091	Ano4	__________MEASSSGITNGKNKVFHAEGG	6	EAS(0.686)S(0.686)S(0.686)GIT(0.941)NGKNK			5;	S;				29465000				15420000				0				0
583	gi464398839	GeneID:320091	Ano4	___________MEASSSGITNGKNKVFHAEG	5	EAS(0.686)S(0.686)S(0.686)GIT(0.941)NGKNK			4;	S;				29465000				15420000				0				0
584	gi464398839	GeneID:320091	Ano4	____________MEASSSGITNGKNKVFHAE	4	EAS(0.941)S(0.559)S(0.559)GIT(0.941)NGKNK			3;	S;				29465000				15420000				0				0
585	gi428673539	GeneID:233246	Ano5	PEFEAMCKHKKMNPVTKEMEPHMPLCHRIPW	420	KMNPVT(1)KEMEPHMPLCHR			6;	T;						789110								0
586	gi428978427	GeneID:404545	Ano7	MMVAVVIMCLVSVILYRAVMAIIVSRSDNAF	463	MLAGS(0.003)VVLLMMVAVVIMCLVS(0.997)VILY(1)R			25;	Y;				1006500								0
587	gi428978427	GeneID:404545	Ano7	VVLLMMVAVVIMCLVSVILYRAVMAIIVSRS	459	MLAGS(0.003)VVLLMMVAVVIMCLVS(0.997)VILY(1)R			21;	S;				1006500								0
588	gi18700032	GeneID:67628	Anp32b	EEEEESGKGEKRKRETDDEGEDD________	265	KRET(1)DDEGEDD			4;	T;	0							0	2025900							1726000
589	gi120407060	GeneID:239029	Antxrl	IALTDGLLLLKPYLDTMEEAKKARRMGAIVY	193	IVNS(0.787)VIIALT(0.214)DGLLLLKPY(1)LDT(1)MEEAK			22;	T;							12796000								0
590	gi120407060	GeneID:239029	Antxrl	NEQIRKSTLGGRIVNSVIIALTDGLLLLKPY	175	IVNS(0.787)VIIALT(0.214)DGLLLLKPY(1)LDT(1)MEEAK			4;	S;							12796000								0
591	gi120407060	GeneID:239029	Antxrl	SVIIALTDGLLLLKPYLDTMEEAKKARRMGA	190	IVNS(0.787)VIIALT(0.214)DGLLLLKPY(1)LDT(1)MEEAK			19;	Y;							12796000								0
592	gi160707925	GeneID:11745	Anxa3	AFLAERLHQALKGAGTDEFTLNRIMVSRSEI	267	GAGT(0.999)DEFT(1)LNRIMVS(0.201)RS(0.8)EIDLLDIR			4;	T;							1990000								0
593	gi160707925	GeneID:11745	Anxa3	ERLHQALKGAGTDEFTLNRIMVSRSEIDLLD	271	GAGT(0.999)DEFT(1)LNRIMVS(0.201)RS(0.8)EIDLLDIR			8;	T;							1990000								0
594	gi161016799	GeneID:11746	Anxa4	DALLAIVKCMRSKPSYFAERLYKSMKGLGTD	249	S(0.877)KPS(0.139)Y(0.984)FAERLY(1)KS(1)MK			5;	Y;			2722300								0
595	gi161016799	GeneID:11746	Anxa4	LAYRNTAQRQEIRSAYKSTIGRDLIEDLKSE	56	QEIRS(1)AY(1)KS(1)T(1)IGR			7;	Y;	1247100								0
596	gi161016799	GeneID:11746	Anxa4	VKCMRSKPSYFAERLYKSMKGLGTDDNTLIR	255	S(0.877)KPS(0.139)Y(0.984)FAERLY(1)KS(1)MK			11;	Y;			2722300								0
597	gi110347467	GeneID:11761	Aox1	EVSQGLKREDPGHSPSLAGNHESALDDLHSK	543	EDPGHS(0.5)PS(0.5)LAGNHESALDDLHSK			8;	S;					0	0							5313300	0
598	gi110347467	GeneID:11761	Aox1	YLEVSQGLKREDPGHSPSLAGNHESALDDLH	541	EDPGHS(0.5)PS(0.5)LAGNHESALDDLHSK			6;	S;	5464000			3731700	0	0			3704700			4355000	5313300	0
599	gi114205420	GeneID:71724	Aox3	DKEMDIYVSSQDAAFTQEMVARTLGIPKNRI	777	EMDIY(0.459)VS(0.491)S(0.051)QDAAFT(0.999)QEMVAR			14;	T;					5863200								0
600	gi88853578	GeneID:11764	Ap1b1	__________MTDSKYFTTTKKGEIFELKAE	6	MT(0.159)DS(0.886)KY(0.774)FT(0.09)T(0.09)T(0.002)K			6;	Y;	3102400								0
601	gi56744242	GeneID:11765	Ap1g1	EEDNTYRCRNVAKLLYMHMLGYPAHFGQLEC	55	LLY(1)MHMLGY(1)PAHFGQLECLK			3;	Y;			1682900								0
602	gi56744242	GeneID:11765	Ap1g1	RCRNVAKLLYMHMLGYPAHFGQLECLKLIAS	61	LLY(1)MHMLGY(1)PAHFGQLECLK			9;	Y;			1682900								0
603	gi163310776	GeneID:11774	Ap3b1	AAKLYLTNSKQTKLLTQYILNLGKYDQNYDI	556	LLT(1)QY(1)ILNLGKY(1)DQNY(1)DIRDR			3;	T;					3753900								0
604	gi163310776	GeneID:11774	Ap3b1	KLYLTNSKQTKLLTQYILNLGKYDQNYDIRD	558	LLT(1)QY(1)ILNLGKY(1)DQNY(1)DIRDR			5;	Y;	261940	443000			3753900				0	0			0
605	gi163310776	GeneID:11774	Ap3b1	KQTKLLTQYILNLGKYDQNYDIRDRTRFIRQ	565	LLT(1)QY(1)ILNLGKY(1)DQNY(1)DIRDR			12;	Y;	261940	443000			3753900				0	0			0
606	gi163310776	GeneID:11774	Ap3b1	LLTQYILNLGKYDQNYDIRDRTRFIRQLIVP	569	LLT(1)QY(1)ILNLGKY(1)DQNY(1)DIRDR			16;	Y;	261940	443000			3753900				0	0			0
607	gi163310776	GeneID:11774	Ap3b1	PWREDGGLEDNEKNFYESEEEEEEKEKSSRK	274	NFY(0.981)ES(0.019)EEEEEEKEK			3;	Y;		17513000	10997000	342090	947110					0	10394000	11610000	25575000
608	gi163310776	GeneID:11774	Ap3b1	REDGGLEDNEKNFYESEEEEEEKEKSSRKKS	276	NFYES(1)EEEEEEKEK			5;	S;	16760000	41450000	29801000	20500000	1571600	9681900	11399000	23291000	30077000	59391000	19729000	9713700	36572000	26007000	26231000	17634000
609	gi6671565	GeneID:11776	Ap3d1	DKKRKKKEKGKRRHSSLPTESDEDIAPAQRV	755	HS(0.001)S(0.999)LPTESDEDIAPAQR			3;	S;	11856000	0	17202000	478710	629720			10603000	0	0	0	0	1507400			0
610	gi6671565	GeneID:11776	Ap3d1	KDKKRKKKEKGKRRHSSLPTESDEDIAPAQR	754	HS(0.64)S(0.236)LPT(0.288)ES(0.836)DEDIAPAQR			2;	S;	11412000		9316100	0	512160	13075000	5926900		0		0	0	0	0	0
611	gi6671565	GeneID:11776	Ap3d1	KKDKKGEDLDFWLSTTPPPAAAPIPAPSTEE	870	KGEDLDFWLS(0.107)T(0.259)T(0.633)PPPAAAPIPAPSTEELAASTITSPK			12;11;	T;T;	4423000	0		0	2481100	0	0	0	5806100	0		0	0	0	0	0
612	gi6671565	GeneID:11776	Ap3d1	KKEKGKRRHSSLPTESDEDIAPAQRVDIITE	760	HSSLPTES(1)DEDIAPAQR			8;	S;	110500000	81722000	75110000	76591000	5614100	79214000	9524800	78231000	132810000	153160000	105800000	26121000	90798000	151340000	84210000	39552000
613	gi6671565	GeneID:11776	Ap3d1	REKKDKKGEDLDFWLSTTPPPAAAPIPAPST	868	GEDLDFWLS(0.416)T(0.291)T(0.291)PPPAAAPIPAPS(0.002)T(0.001)EELAASTITSPK			9;10;	S;S;	0	0			0	3374700	0	0	0	0			0	4401400	0	0
614	gi6671565	GeneID:11776	Ap3d1	RKKKEKGKRRHSSLPTESDEDIAPAQRVDII	758	HSSLPT(0.742)ES(0.258)DEDIAPAQR			6;	T;		0	86534000	77417000	0	10083000	67382000	2726500		13525000	0	31168000	79321000	138920000	0	0
615	gi6671565	GeneID:11776	Ap3d1	RVDIITEEMPENALPSDEDDKDPNDPYRALD	784	VDIITEEMPENALPS(1)DEDDKDPNDPYR			15;	S;	27361000	21796000	27500000	6197200	42286000	27078000	22725000	20630000	30224000	28489000	37620000	62538000	41058000	29371000	8409900	12340000
616	gi254588022	GeneID:67489	Ap4b1	YIQQPVVNGLRDKASYVRRVAVLGCAKMHNL	135	DKAS(1)Y(1)VRR			5;	Y;	2653400								0
617	gi9055382	GeneID:57267	Apba3	ELMDGVIFGAKYLGSTQLLSERSPAPSTRMG	226	Y(0.91)LGS(0.776)T(0.789)QLLS(0.262)ERS(0.261)PAPS(0.24)T(0.762)R			5;	T;							280040								0
618	gi9055382	GeneID:57267	Apba3	LGSTQLLSERSPAPSTRMGQAQEAMDRVKAP	238	Y(0.91)LGS(0.776)T(0.789)QLLS(0.262)ERS(0.261)PAPS(0.24)T(0.762)R			17;	T;							280040								0
619	gi158636000	GeneID:54519	Apbb1ip	KSWKRRYFLLRASGIYYVPKGKTKTSRDLAC	343	AS(0.002)GIY(0.998)Y(1)VPKGKT(1)K			5;	Y;			231560								0
620	gi158636000	GeneID:54519	Apbb1ip	SWKRRYFLLRASGIYYVPKGKTKTSRDLACF	344	AS(0.002)GIY(0.998)Y(1)VPKGKT(1)K			6;	Y;			231560								0
621	gi319738659	GeneID:11787	Apbb2	RPVSIPADLHGSRKGSLSSVTPSPTPENEKQ	334	KGS(0.532)LS(0.381)S(0.082)VT(0.004)PSPTPENEK			3;	S;		0								3990100
622	gi110225370	GeneID:11789	Apc	KKPTSPVKPMPQNTEYRTRVRKNTDSKVNVN	1783	KKPT(0.457)S(0.536)PVKPMPQNT(0.012)EY(0.995)RT(1)R			16;	Y;	1192100								0
623	gi110225370	GeneID:11789	Apc	LPDSPGQTMPPSRSKTPPPPPQTVQAKREVP	1437	S(0.5)KT(0.5)PPPPPQTVQAK			3;	T;		5888600	4662600	2501300	282520	3375100		270520		0	5900200	5824700	5669600	3437800		5287600
624	gi110225370	GeneID:11789	Apc	SDLPDSPGQTMPPSRSKTPPPPPQTVQAKRE	1435	S(0.5)KT(0.5)PPPPPQTVQAK			1;	S;	343420	380290	2305900	2257300	282520	2373800	0		9608100	9943900	5488600	5319800	5669600	3653800	4716000
625	gi117938322	GeneID:23805	Apc2	ELGGLQAVAELLQVDYEMHKMTRDPLNLALR	441	RAMNELGGLQAVAELLQVDY(1)EMHK			20;	Y;					0								3618400
626	gi117938322	GeneID:23805	Apc2	_________MTSSMASYEQLVRQVEALKAEN	7	T(0.316)S(0.422)S(0.403)MAS(0.507)Y(0.352)EQLVRQVEALK			6;	S;					3960600								0
627	gi214010153	GeneID:235606	Apeh	KAESFFQTKALDVSASDEEMARPKKPDQAIK	187	ALDVS(0.017)AS(0.983)DEEMARPK			7;	S;		9293000	13377000	7635200	0	11610000	10592000	482320		12708000	14905000	6252700	9681100	14864000	9477100	8872100
628	gi214010153	GeneID:235606	Apeh	RPKAESFFQTKALDVSASDEEMARPKKPDQA	185	ALDVS(0.942)AS(0.058)DEEMARPK			5;	S;				3773100	600900		5388400	5144300				2050700	7670000		0	0
629	gi6753086	GeneID:11792	Apex1	KAAADDGEEPKSEPETKKSKGAAKKTEKEAA	22	AAADDGEEPKS(0.027)EPET(0.973)K			15;	T;				455130			1879800					172890			1957500
630	gi6753086	GeneID:11792	Apex1	KRGKKAAADDGEEPKSEPETKKSKGAAKKTE	18	AAADDGEEPKS(0.996)EPET(0.004)KK			11;	S;	1669400				0	0	23804000	0	3915100				2919600	9887300	0	5008900
631	gi94158994	GeneID:11800	Api5	KRTSEDTSSGSPPKKSPGGPKRDARQIYNPP	469	TSEDTSSGSPPKKS(1)PGGPK			14;	S;						1165600	1258700							5297300	2328200
632	gi94158994	GeneID:11800	Api5	QKVEIGQKRTSEDTSSGSPPKKSPGGPKRDA	462	TSEDT(0.005)S(0.053)S(0.9)GS(0.043)PPKK			7;	S;			0								804470
633	gi94158994	GeneID:11800	Api5	VEIGQKRTSEDTSSGSPPKKSPGGPKRDARQ	464	TSEDTS(0.002)S(0.024)GS(0.974)PPK			9;	S;					0								2840500
634	gi94158994	GeneID:11800	Api5	VQKVEIGQKRTSEDTSSGSPPKKSPGGPKRD	461	TSEDT(0.04)S(0.598)S(0.308)GS(0.054)PPKK			6;	S;	333400								1027300
635	gi21312474	GeneID:69928	Apitd1	DLEMFARHAKRSTVTTEDVKLLARRNNSLLK	78	RST(1)VT(1)T(1)EDVK			6;	T;							3448700	6363900							0	0
636	gi21312474	GeneID:69928	Apitd1	FAKDLEMFARHAKRSTVTTEDVKLLARRNNS	75	RST(1)VT(1)T(1)EDVK			3;	T;							3448700	6363900							0	0
637	gi21312474	GeneID:69928	Apitd1	KDLEMFARHAKRSTVTTEDVKLLARRNNSLL	77	RST(1)VT(1)T(1)EDVK			5;	T;							3448700	6363900							0	0
638	gi31560003	GeneID:66113	Apoa5	VMGQPQKLAQENLKGSFEQDLYNMNNYLEKL	52	LAQENLKGS(0.998)FEQDLY(0.002)NMNNYLEK			9;	S;					3947400								6932900
639	gi161702988	GeneID:238055	Apob	ELLQMDGKRQYLQASTSLLYTKNPNGYLLSL	3696	RQY(0.994)LQAS(0.903)T(0.636)S(0.466)LLYTK			8;	T;		9853000		6400300		4320300				0		0		0
640	gi161702988	GeneID:238055	Apob	GKSLQELLQMDGKRQYLQASTSLLYTKNPNG	3691	RQY(0.994)LQAS(0.903)T(0.636)S(0.466)LLYTK			3;	Y;		9853000		6400300		4320300				0		0		0
641	gi161702988	GeneID:238055	Apob	PVKLFSGSNTLHLVSTTKTEVIPPLVENRQS	947	LFS(0.036)GS(0.961)NT(0.042)LHLVS(0.939)T(0.939)T(0.083)K			13;	T;					7401900								0
642	gi161702988	GeneID:238055	Apob	QELLQMDGKRQYLQASTSLLYTKNPNGYLLS	3695	RQY(0.994)LQAS(0.903)T(0.636)S(0.466)LLYTK			7;	S;		9853000		6400300		4320300				0		0		0
643	gi161702988	GeneID:238055	Apob	SSTKLLFQMDSSATAYGSTISKRVTWRYDNE	1157	LLFQMDS(0.442)S(0.446)AT(0.158)AY(0.952)GS(0.475)T(0.474)IS(0.053)K			12;	Y;	1468100								0
644	gi161702988	GeneID:238055	Apob	VNAEHARRMVDEMNMSFQRVARDTYQNLYEE	4083	RMVDEMNMS(1)FQRVAR			9;	S;			10639000								0
645	gi163644329	GeneID:11816	Apoe	EDLRNRLGQYRNEVHTMLGQSTEEIRARLST	134	NEVHT(0.919)MLGQS(0.06)T(0.021)EEIR			5;	T;	6211600								0
646	gi46810299	GeneID:245282	Apol10a	ESEARRLVGASINILYEIINITPMITVKLYY	201	LVGAS(0.013)INILY(0.776)EIINIT(0.23)PMIT(0.981)VK			10;	Y;	589670								0
647	gi254692884	GeneID:71939	Apol6	AARSSLKGNKVTQPPSSSTERARLW______	312	VT(1)QPPS(0.998)S(0.517)S(0.517)T(0.968)ERAR			6;	S;					1074900								0
648	gi254692884	GeneID:71939	Apol6	ARSSLKGNKVTQPPSSSTERARLW_______	313	VT(1)QPPS(0.998)S(0.517)S(0.517)T(0.968)ERAR			7;	S;					1074900								0
649	gi254692884	GeneID:71939	Apol6	LSKEAARSSLKGNKVTQPPSSSTERARLW__	308	VT(1)QPPS(0.998)S(0.517)S(0.517)T(0.968)ERAR			2;	T;					1074900								0
650	gi254692884	GeneID:71939	Apol6	RSSLKGNKVTQPPSSSTERARLW________	314	VT(1)QPPS(0.998)S(0.517)S(0.517)T(0.968)ERAR			8;	S;					1074900								0
651	gi254692884	GeneID:71939	Apol6	SSLKGNKVTQPPSSSTERARLW_________	315	VT(1)QPPS(0.998)S(0.517)S(0.517)T(0.968)ERAR			9;	T;					1074900								0
652	gi257467563	GeneID:75761	Apol7a	ISARNTKQVQKAFGGTALAMTKGARIMGAAT	349	QVQKAFGGT(1)ALAMT(1)KGAR			9;	T;				40830000								0
653	gi257467563	GeneID:75761	Apol7a	TKQVQKAFGGTALAMTKGARIMGAATAGFFL	354	QVQKAFGGT(1)ALAMT(1)KGAR			14;	T;				40830000								0
654	gi242247261	GeneID:223672	Apol9a	ISAQRAMQVRASLKGTPLAMSNEARIQRATA	243	AMQVRAS(0.006)LKGT(0.995)PLAMS(0.999)NEAR			11;	T;					536870								0
655	gi19527214	GeneID:28194	Apon	AYSLQLRISEMGGKDSAETLVLQSQKSSQEE	103	ISEMGGKDS(0.99)AET(0.01)LVLQSQK			9;	S;	3665900	7009500	5327500		5781900	5691800	3997900	4110100	6479700	5843000	9454500		6065500	0	3221000	0
656	gi19527214	GeneID:28194	Apon	GGKDSAETLVLQSQKSSQEEGIGNNEVILRH	114	S(0.5)S(0.5)QEEGIGNNEVILR			1;	S;					9101800								0
657	gi19527214	GeneID:28194	Apon	GKDSAETLVLQSQKSSQEEGIGNNEVILRHL	115	S(0.5)S(0.5)QEEGIGNNEVILR			2;	S;					9101800								0
658	gi19527214	GeneID:28194	Apon	LQLRISEMGGKDSAETLVLQSQKSSQEEGIG	106	ISEMGGKDS(0.285)AET(0.715)LVLQSQK			12;	T;								618970								3003300
659	gi19527214	GeneID:28194	Apon	NIGCPAEAYSLQLRISEMGGKDSAETLVLQS	96	IS(0.821)EMGGKDS(0.151)AET(0.028)LVLQSQK			2;	S;								0								5569600
660	gi21699066	GeneID:72993	Appl1	AGYLNARNKTGLVSSTWDRQFYFTQGGNLMS	296	NKT(0.003)GLVS(0.999)S(0.999)T(0.999)WDR			9;	T;							11299000								0
661	gi21699066	GeneID:72993	Appl1	TAARVNQSALEAVTPSPSFQQRHESLRPGGQ	401	VNQSALEAVT(0.001)PS(0.723)PS(0.276)FQQR			12;	S;	568660			1603200					4198800			2804300
662	gi6680710	GeneID:11826	Aqp1	APRSSDFTDRMKVWTSGQVEEYDLDADDINS	247	VWT(0.25)S(0.75)GQVEEYDLDADDINSR			4;	S;			2644400	2624100	1659100	0					2600900	0	3762900	0
663	gi6680710	GeneID:11826	Aqp1	LAPRSSDFTDRMKVWTSGQVEEYDLDADDIN	246	VWT(0.5)S(0.5)GQVEEYDLDADDINSR			3;	T;			2644400			0					0			0
664	gi160415211	GeneID:11829	Aqp4	AQQTKGSYMEVEDNRSQVETEDLILKPGVVH	285	GS(0.001)Y(0.001)MEVEDNRS(0.731)QVET(0.268)EDLILKPGVVHVIDIDRGEEK			11;	S;	3596500		6152300						0		6984600
665	gi163644327	GeneID:11834	Aqr	HHQLPPVIKNMAFQKYSNMEQSLFTRFVRVG	1116	NMAFQKY(0.774)S(0.226)NMEQS(0.743)LFT(0.257)RFVR			7;	Y;			1237700								0
666	gi163644327	GeneID:11834	Aqr	VIKNMAFQKYSNMEQSLFTRFVRVGVPTVDL	1122	NMAFQKY(0.774)S(0.226)NMEQS(0.743)LFT(0.257)RFVR			13;	S;			1237700								0
667	gi27545181	GeneID:11836	Araf	PAPANPPLQRIRSTSTPNVHMVSTTAPMDSS	215	S(0.095)T(0.037)S(0.095)T(0.702)PNVHMVS(0.019)T(0.019)T(0.019)APMDS(0.007)S(0.007)LMQFTAQSFSTDAAGR			4;	T;	0	0	9206300	0	10447000	0	0		0	0	7114500	0	0	0	0
668	gi6680720	GeneID:11843	Arf4	LLFANKQDLPNAMAISEMTDKLGLQSLRNRT	137	QDLPNAMAIS(0.999)EMT(0.001)DKLGLQSLRNR			10;	S;								0								1325500
669	gi260763917	GeneID:77038	Arfgap2	GTDLWIDSMNSAPSHSPEKKDSDFFTEHTQA	145	HGTDLWIDSMNSAPS(0.009)HS(0.991)PEKK			17;	S;	1348800	49234000	23334000	33672000	19533000	9965300	4348600	4817300	3587400	57160000	40585000	29847000	4506400	7689300	15328000	9578500
670	gi260763917	GeneID:77038	Arfgap2	QMIEQETPLSAKSSRSQLDLFDDVGTFASGP	339	S(0.333)S(0.333)RS(0.333)QLDLFDDVGTFASGPPK			1;4;	S;S;	0	0	1983300	2324200	0	0			0	0	0	1622800	0	0
671	gi260763917	GeneID:77038	Arfgap2	RHGTDLWIDSMNSAPSHSPEKKDSDFFTEHT	143	HGTDLWIDSMNS(0.026)APS(0.627)HS(0.347)PEKK			15;	S;	0		0	15373000		5158500	1937400		0		7260300	15067000		0	13153000
672	gi30841021	GeneID:66251	Arfgap3	ISHSVTSDMQTIEQESPTLAKPRRKYQEDPE	331	SGISHSVTSDMQT(0.001)IEQES(0.983)PT(0.016)LAKPR			18;	S;	6864600	11212000	6239600	4851700	8311300	4337000	4619200	0	19403000	16352000	16944000	11635000	9921300	20702000	5452300	8583300
673	gi156231075	GeneID:211673	Arfgef1	ALLTWRPTSGEAEPPSPSAVSEKPLDAISQK	1550	TTIPHALLTWRPT(0.001)S(0.001)GEAEPPS(0.82)PS(0.176)AVS(0.002)EKPLDAISQK			21;	S;	7335800	0	11796000	3906400	0	6781100	9389000	11554000	11443000	7020200	4611100	0	10509000	0	2878600	0
674	gi156231075	GeneID:211673	Arfgef1	CEVALEEIKVETEKQSPPHGEAKAGSGTLPP	52	VETEKQS(1)PPHGEAK			7;	S;	0	0				0	174430		2887100	0				3718900	2900700
675	gi156231075	GeneID:211673	Arfgef1	LTWRPTSGEAEPPSPSAVSEKPLDAISQKSV	1552	TTIPHALLTWRPTSGEAEPPS(0.248)PS(0.743)AVS(0.008)EKPLDAISQK			23;	S;		18674000	7307300			4983800				0	0			10016000
676	gi148229140	GeneID:99371	Arfgef2	AYFITVNSESHREAWTSLLLLLLTKTLKISD	1717	LLRVCS(0.881)EALAY(0.104)FIT(0.163)VNS(0.432)ES(0.432)HREAWT(0.996)S(0.995)LLLLLLT(0.996)K			25;	T;							17536000								0
677	gi148229140	GeneID:99371	Arfgef2	EKPMQSKPQSPVIQATAGSPKFSRLKQSQAQ	224	ELEKPMQSKPQS(0.001)PVIQAT(0.678)AGS(0.322)PK			18;	T;		4408200			0		1093300			0			0		6812100
678	gi148229140	GeneID:99371	Arfgef2	ENSQTNGIADDRQSLSSADNLEPDVQGHQVA	355	QS(0.003)LS(0.612)S(0.385)ADNLEPDVQGHQVAAR			4;	S;							5163000								4986100
679	gi148229140	GeneID:99371	Arfgef2	ESHREAWTSLLLLLLTKTLKISDEKFKAHAS	1725	LLRVCS(0.881)EALAY(0.104)FIT(0.163)VNS(0.432)ES(0.432)HREAWT(0.996)S(0.995)LLLLLLT(0.996)K			33;	T;							17536000								0
680	gi148229140	GeneID:99371	Arfgef2	LSGSGREREGSLKGHSLAGEEFMGLGLGNLV	1036	EGS(0.5)LKGHS(0.5)LAGEEFMGLGLGNLVSGGVDKR			8;	S;			5756500								0
681	gi148229140	GeneID:99371	Arfgef2	MGDGKGLDMARRCSVTSVESTVSSGTQTAIQ	623	RCS(0.096)VT(0.679)S(0.182)VES(0.018)T(0.018)VS(0.003)S(0.001)GT(0.001)QT(0.001)AIQDDPEQFEVIK			5;	T;		2153400								0
682	gi148229140	GeneID:99371	Arfgef2	MQSKPQSPVIQATAGSPKFSRLKQSQAQSKP	227	ELEKPMQSKPQSPVIQAT(0.003)AGS(0.997)PK			21;	S;	81699000	94928000	39963000	104750000	34603000	7787600	66475000	70632000	43680000	50227000	7545100	16497000	41243000	7189100	28061000	22919000
683	gi148229140	GeneID:99371	Arfgef2	NQVLQEARELEKPMQSKPQSPVIQATAGSPK	214	ELEKPMQS(0.612)KPQS(0.388)PVIQAT(0.003)AGS(0.997)PK			8;	S;		37643000				3267900				0				0
684	gi148229140	GeneID:99371	Arfgef2	QEARELEKPMQSKPQSPVIQATAGSPKFSRL	218	ELEKPMQSKPQS(1)PVIQAT(0.027)AGS(0.973)PK			12;	S;	29229000	9769500	33748000	30702000	10500000	7077500	17713000	23579000	0	0	0	0	0	0	0	0
685	gi148229140	GeneID:99371	Arfgef2	RDSWDEIQQRLLRVCSEALAYFITVNSESHR	1698	LLRVCS(0.881)EALAY(0.104)FIT(0.163)VNS(0.432)ES(0.432)HREAWT(0.996)S(0.995)LLLLLLT(0.996)K			6;	S;							17536000								0
686	gi148229140	GeneID:99371	Arfgef2	VKTRYLSGSGREREGSLKGHSLAGEEFMGLG	1031	EGS(0.5)LKGHS(0.5)LAGEEFMGLGLGNLVSGGVDKR			3;	S;			5756500								0
687	gi148229140	GeneID:99371	Arfgef2	YFITVNSESHREAWTSLLLLLLTKTLKISDE	1718	LLRVCS(0.881)EALAY(0.104)FIT(0.163)VNS(0.432)ES(0.432)HREAWT(0.996)S(0.995)LLLLLLT(0.996)K			26;	S;							17536000								0
688	gi124487362	GeneID:99889	Arfip1	AHEHGYNRDLKHSLPSGLGLSETQITSHGFD	39	HSLPS(1)GLGLSETQITSHGFDSTK			5;	S;	0	23163000	23231000	34165000	10285000	9758600	12450000	2026300	49106000	35469000	36064000	32949000	58917000	34574000	27083000	14371000
689	gi7106255	GeneID:11846	Arg1	FDVDGLDPAFTPATGTPVLGGLSYREGLYIT	246	KRPIHLSFDVDGLDPAFTPAT(0.174)GT(0.824)PVLGGLS(0.001)Y(0.001)R			22;23;	T;T;	3850700		3883700	0		0		2911700	2536700		1477400	0		3680800		2334600
690	gi7106255	GeneID:11846	Arg1	KTGLLSGLDIMEVNPTLGKTAEEVKSTVNTA	281	TGLLSGLDIMEVNPT(1)LGK			15;	T;	27942000	16458000	2019700	24498000	29327000	0	1092700	13247000	22275000	19117000	2655100	15228000	11362000	2494600	1902300	6327900
691	gi7106255	GeneID:11846	Arg1	LLKELKGKFPDVPGFSWVTPCISAKDIVYIG	163	GKFPDVPGFS(0.999)WVT(0.001)PCISAK			10;	S;	669010	1031300	0		1635200		1408500		2751500	1335200	0		4265000		1308800
692	gi7106255	GeneID:11846	Arg1	LSFDVDGLDPAFTPATGTPVLGGLSYREGLY	244	RPIHLSFDVDGLDPAFTPAT(0.43)GT(0.43)PVLGGLS(0.03)Y(0.111)R			21;20;	T;T;	0	0		0		1718700	0	0	0	8961200		0		1596700	2089900	0
693	gi7106255	GeneID:11846	Arg1	_________MSSKPKSLEIIGAPFSKGQPRG	7	S(1)LEIIGAPFSK			1;	S;							1752400								543610
694	gi225543420	GeneID:228359	Arhgap1	DEMPDFPKSDDSKSSSPEPVTHLKWDDPYYD	51	S(0.025)S(0.081)S(0.894)PEPVTHLK			3;	S;	0			24979000	30694000	16495000	12603000	0	0			8291600	0	17360000	16369000	0
695	gi89242139	GeneID:75415	Arhgap12	DSAGEGSERIQQDSESGDELSSSSTEQMRAT	213	IQQDS(0.015)ES(0.982)GDELS(0.002)S(0.001)SSTEQMR			7;	S;	1593700		1692100						0		0
696	gi89242139	GeneID:75415	Arhgap12	ENVNKMPELSSFGKPSSSVQGTGLIRDANQN	118	MPELS(0.5)S(0.5)FGKPS(0.836)S(0.821)S(0.305)VQGT(0.037)GLIR			11;	S;							13530000								0
697	gi89242139	GeneID:75415	Arhgap12	EQMRATTPPNQGRPDSPVYANLQELKISQSA	238	AT(0.213)T(0.787)PPNQGRPDS(0.981)PVY(0.019)ANLQELK			12;	S;	1836700			14452000	21714000	13762000	8785000	8995000	0			0	7326600	0	0	0
698	gi89242139	GeneID:75415	Arhgap12	GDELSSSSTEQMRATTPPNQGRPDSPVYANL	229	AT(0.051)T(0.949)PPNQGRPDSPVYANLQELK			3;	T;				14452000	18545000	13762000	8785000	8995000				0	15195000	15102000	0	0
699	gi89242139	GeneID:75415	Arhgap12	HLQRSTENVNKMPELSSFGKPSSSVQGTGLI	112	MPELS(0.5)S(0.5)FGKPS(0.836)S(0.821)S(0.305)VQGT(0.037)GLIR			5;	S;							13530000								0
700	gi89242139	GeneID:75415	Arhgap12	KITENGKKVRKNWLSSWAVLQGSSLLFTKTQ	456	KNWLS(0.978)S(0.958)WAVLQGS(0.032)S(0.032)LLFT(1)K			6;	S;			1212600								0
701	gi89242139	GeneID:75415	Arhgap12	LQRSTENVNKMPELSSFGKPSSSVQGTGLIR	113	MPELS(0.5)S(0.5)FGKPS(0.836)S(0.821)S(0.305)VQGT(0.037)GLIR			6;	S;							13530000								0
702	gi89242139	GeneID:75415	Arhgap12	NVNKMPELSSFGKPSSSVQGTGLIRDANQNF	119	MPELS(0.5)S(0.5)FGKPS(0.836)S(0.821)S(0.305)VQGT(0.037)GLIR			12;	S;							13530000								0
703	gi89242139	GeneID:75415	Arhgap12	QVAEADEAAEEETPDSPGVEKHDKEKDQKEL	559	VLSSTINNQVAEADEAAEEET(0.036)PDS(0.964)PGVEK			24;	S;	0	5971100	0	6322600	9416500	4224900		3112200	8750700	14539000	11932000	3165300	14401000	9239600		0
704	gi89242139	GeneID:75415	Arhgap12	SGDELSSSSTEQMRATTPPNQGRPDSPVYAN	228	AT(0.545)T(0.455)PPNQGRPDSPVYANLQELK			2;	T;	1836700				2371300		0		0				4325000		0
705	gi89242139	GeneID:75415	Arhgap12	TKITENGKKVRKNWLSSWAVLQGSSLLFTKT	455	KNWLS(0.978)S(0.958)WAVLQGS(0.032)S(0.032)LLFT(1)K			5;	S;			1212600								0
706	gi89242139	GeneID:75415	Arhgap12	WLSSWAVLQGSSLLFTKTQGSSTSWFGSNQS	468	KNWLS(0.978)S(0.958)WAVLQGS(0.032)S(0.032)LLFT(1)K			18;	T;			1212600								0
707	gi169790941	GeneID:70497	Arhgap17	LPPGHPGGQSSPGTGTSPKPSARSPSPPQQQ	661	KPAPAPPKPGNLPPGHPGGQS(0.027)S(0.027)PGT(0.293)GT(0.558)S(0.093)PKPS(0.002)AR			27;	T;					610400								2633700
708	gi169790947	GeneID:70497	Arhgap17	GNLPPGHPGGQSSPGTGTSPKPSARSPSPPQ	659	KPAPAPPKPGNLPPGHPGGQS(0.038)S(0.038)PGT(0.325)GT(0.325)S(0.261)PKPS(0.013)AR			25;	T;	0	0	0	0		0		0	0	0	0	4311800		0		0
709	gi169790947	GeneID:70497	Arhgap17	LDWDSVRARWNQAHKSSGTNFQGLPSKIDTL	161	S(0.498)S(0.498)GT(0.005)NFQGLPSK			1;	S;		0	469090	0						0	12760000	0
710	gi169790947	GeneID:70497	Arhgap17	LPPGHPGGQSSPGTGTSPKPSARSPSPPQQQ	661	KPAPAPPKPGNLPPGHPGGQS(0.027)S(0.027)PGT(0.293)GT(0.558)S(0.093)PKPS(0.002)AR			27;	T;	0	0	0	0		0	0		0	0	0	0		0	418630
711	gi169790947	GeneID:70497	Arhgap17	PKPGNLPPGHPGGQSSPGTGTSPKPSARSPS	656	KPAPAPPKPGNLPPGHPGGQS(0.409)S(0.409)PGT(0.021)GT(0.077)S(0.077)PKPS(0.006)AR			22;	S;		0	0			0	341460			0	0			0	1538400
712	gi169790947	GeneID:70497	Arhgap17	PPGHPGGQSSPGTGTSPKPSARSPSPPQQQQ	662	KPAPAPPKPGNLPPGHPGGQS(0.151)S(0.151)PGT(0.168)GT(0.151)S(0.36)PKPS(0.02)AR			28;	S;	307510	0	2268800	1654600		0	0		4592100	3845800	0	0		0	0
713	gi169790947	GeneID:70497	Arhgap17	QSSPGTGTSPKPSARSPSPPQQQQQQQQQQQ	591	S(0.529)PS(0.471)PPQQQQQQQQQQQQQQQQQTPGMR			1;	S;	373910	2333700							6468000	1583400
714	gi169790947	GeneID:70497	Arhgap17	SPGTGTSPKPSARSPSPPQQQQQQQQQQQQQ	593	S(0.226)PS(0.774)PPQQQQQQQQQQQQQQQQQTPGMR			3;	S;		0		0		3751100				1583400		0		386230
715	gi33563313	GeneID:73910	Arhgap18	_________MNWLSSSSGVVLTAYHPSGKDQ	7	NWLS(0.889)S(0.889)S(0.607)S(0.607)GVVLT(0.006)AYHPSGK			6;	S;			807530								0
716	gi33563313	GeneID:73910	Arhgap18	__________MNWLSSSSGVVLTAYHPSGKD	6	NWLS(0.889)S(0.889)S(0.607)S(0.607)GVVLT(0.006)AYHPSGK			5;	S;			807530								0
717	gi254750666	GeneID:71085	Arhgap19	LKIADLMQFDDKGNKTNIPDKERQIEALQLL	216	IADLMQFDDKGNKT(1)NIPDK			14;	T;								787690								0
718	gi203097667	GeneID:71435	Arhgap21	DSQKSSEDSGSRKGSSSEVFSDAAREGWLQF	919	GS(0.401)S(0.585)S(0.014)EVFSDAAR			3;	S;		1668700								6397900
719	gi203097667	GeneID:71435	Arhgap21	KQQTSAPVLTQPGRAYRMEIQVPPSPTDVAK	240	AY(1)RMEIQVPPS(0.999)PT(0.001)DVAK			2;	Y;								492160								0
720	gi203097667	GeneID:71435	Arhgap21	PPSLTTSAPLIRRQLSHDQESVGPPSLDGQH	851	RQLS(0.983)HDQES(0.017)VGPPSLDGQHSSK			4;	S;		611270								5066000
721	gi203097667	GeneID:71435	Arhgap21	PSLDGQHSSKTERSKSYDEGLDDYREDAKLS	875	S(0.083)KS(0.684)Y(0.233)DEGLDDYREDAK			3;	S;						3597100								5907100
722	gi203097667	GeneID:71435	Arhgap21	PWEEPSPPHSSKRNRSPTLSCRLAMLKEGPR	1502	NRS(1)PTLSCR			3;	S;				13861000								2117000
723	gi203097667	GeneID:71435	Arhgap21	TQPGRAYRMEIQVPPSPTDVAKSNTAVCVCN	249	AY(1)RMEIQVPPS(0.999)PT(0.001)DVAK			11;	S;								492160								0
724	gi114796637	GeneID:58996	Arhgap23	PGCANQALISKKLNDYRKVSHSSGPKADSSP	619	AEGEDPGCANQALIS(0.205)KKLNDY(0.795)R			21;	Y;		9059800								0
725	gi226342973	GeneID:268970	Arhgap28	IRLMLKYQKILWKVPSFLITQVRRMNEATML	585	VPS(1)FLIT(1)QVRRMNEAT(1)MLLK			3;	S;								1740400								0
726	gi55770848	GeneID:12549	Arhgap31	KNTECGPSKGKHRPSSLNLDSATPIADLFRL	1093	HRPS(0.5)S(0.5)LNLDSATPIADLFR			5;	S;	3301800	3398500	4951800	6014500	2613300		0		5503800	4193600	4724300	6392800	0		0
727	gi55770848	GeneID:12549	Arhgap31	LKNTECGPSKGKHRPSSLNLDSATPIADLFR	1092	HRPS(0.611)S(0.389)LNLDSATPIADLFR			4;	S;	3301800	3398500	4951800	6014500	4390000		0		5503800	4193600	0	0	9618800		0
728	gi55770848	GeneID:12549	Arhgap31	QDLDIVAHTLTGRRNSAPVSVSAVRTSFMVK	1163	RNS(1)APVSVSAVR			3;	S;					353880								2494300
729	gi307344690	GeneID:330914	Arhgap32	ALKGGRAEGTLRSAKSEESLTSLHAVDGDSK	357	S(0.064)AKS(0.932)EES(0.004)LTSLHAVDGDSK			4;	S;		6610600								11113000
730	gi307344690	GeneID:330914	Arhgap32	TSWDKSVEERDVINRSPTQLQLGKMKAGERE	603	DVINRS(0.985)PT(0.015)QLQLGK			6;	S;	3926400		5630800		1605700				6352100		11435000		5117200
731	gi307344692	GeneID:330914	Arhgap32	SQSQTPGSTASSEPVSPVQEKLSPFFTLDLS	856	DAEAGGS(0.001)QS(0.001)QT(0.001)PGS(0.02)T(0.02)AS(0.055)S(0.057)EPVS(0.845)PVQEK			22;	S;						0								2587000
732	gi307344692	GeneID:330914	Arhgap32	TSWDKSVEERDVINRSPTQLQLGKMKAGERE	603	DVINRS(0.985)PT(0.015)QLQLGK			6;	S;								3316600								2314000
733	gi30142699	GeneID:233071	Arhgap33	EHLTHSVSQRLARRPTRPEPLYVNLALGPRG	1182	RPT(1)RPEPLY(1)VNLALGPR			3;	T;						3025300								0
734	gi198278482	GeneID:71544	Arhgap42	ASSSLRSISAAEGNKSYSGSIQSLTSIGSKE	716	S(0.795)Y(0.768)S(0.795)GS(0.472)IQS(0.167)LT(0.002)S(0.001)IGSKESPK			1;	S;							645480								0
735	gi198278482	GeneID:71544	Arhgap42	KHLLKVSLHSQQNLMTISNLGVIFGPTLMRA	494	VS(0.002)LHS(0.017)QQNLMT(0.979)IS(0.001)NLGVIFGPTLMR			11;	T;		1356300								6101400
736	gi198278482	GeneID:71544	Arhgap42	SSLRSISAAEGNKSYSGSIQSLTSIGSKESP	718	S(0.795)Y(0.768)S(0.795)GS(0.472)IQS(0.167)LT(0.002)S(0.001)IGSKESPK			3;	S;							645480								0
737	gi198278482	GeneID:71544	Arhgap42	SSSLRSISAAEGNKSYSGSIQSLTSIGSKES	717	S(0.795)Y(0.768)S(0.795)GS(0.472)IQS(0.167)LT(0.002)S(0.001)IGSKESPK			2;	Y;							645480								0
738	gi86262151	GeneID:11855	Arhgap5	FSKAKSYYRRTHSDASDDEAFTTSKTKRKGR	1177	RT(0.001)HS(0.999)DAS(1)DDEAFTTSK			7;	S;	2101700	3136700			2286900				0	0			0
739	gi86262151	GeneID:11855	Arhgap5	KTLFSKAKSYYRRTHSDASDDEAFTTSKTKR	1174	RT(0.001)HS(0.999)DAS(1)DDEAFTTSK			4;3;	S;S;	4846000	3136700	2314300		4131100				1908600	0	0		0
740	gi31982030	GeneID:192662	Arhgdia	EEDEHSVNYKPPAQKSIQEIQELDKDDESLR	34	S(1)IQEIQELDKDDESLRK			1;	S;								0								3169800
741	gi31982030	GeneID:192662	Arhgdia	_________MAEQEPTAEQLAQIAAENEEDE	7	AEQEPT(1)AEQLAQIAAENEEDEHSVNYKPPAQK			6;	T;	0						0		13405000						8639400
742	gi6678668	GeneID:16801	Arhgef1	RSKRLMGMTPWEQELSLLEPWIGKDRGNYEA	171	LMGMT(0.123)PWEQELS(0.877)LLEPWIGK			12;	S;				17927000								0
743	gi51491850	GeneID:213498	Arhgef11	RNSVLSDPGLDSPQTSPVILARVGQHHRRQG	295	NSVLS(0.001)DPGLDS(0.003)PQT(0.483)S(0.513)PVILAR			15;	S;			1564400								0
744	gi145046273	GeneID:69632	Arhgef12	WSSGDASRPSSDSADSPKSSLRERSYLEEAP	309	TDWSSGDAS(0.001)RPS(0.05)S(0.029)DS(0.243)ADS(0.677)PK			18;	S;	2618800					1596800	2944000		0					2921500	2376400
745	gi145046273	GeneID:69632	Arhgef12	_______MSGTQSTITDRFPLKKPIRHGSIL	9	MS(0.362)GT(0.076)QS(0.481)T(0.09)IT(0.99)DR			9;	T;							657920								3685700
746	gi145046273	GeneID:69632	Arhgef12	____________MSGTQSTITDRFPLKKPIR	4	MS(0.25)GT(0.73)QS(0.087)T(0.087)IT(0.846)DRFPLK			4;	T;							657920								3685700
747	gi163838664	GeneID:230972	Arhgef16	DDPQLYQEIRERGLNTSHESDDDILDEPSGP	230	GLNT(0.46)S(0.46)HES(0.08)DDDILDEPSGPVGTQR			4;	T;	0		1322800		0	0			0		0		0	0
748	gi163838664	GeneID:230972	Arhgef16	EPSEPLLPGGSSRSSSVPYPFQVNLLHNSEG	582	S(0.333)S(0.333)S(0.333)VPYPFQVNLLHNSEGR			3;	S;		1905400		0	0					0		0	0
749	gi163838664	GeneID:230972	Arhgef16	LYQEIRERGLNTSHESDDDILDEPSGPVGTQ	234	GLNT(0.01)S(0.01)HES(0.979)DDDILDEPSGPVGTQR			8;	S;		0				0	4059700			16948000				0	5580100
750	gi124486829	GeneID:622434	Arhgef26	AVLYQNYKEKALDIDSDEEPEAKEQKAEERI	390	ALDIDS(1)DEEPEAK			6;	S;	8871900	8537800	9672600	6589000	5275900	11530000	12276000	8457100	17465000	11485000	13693000	4979700	8269900	21367000	10131000	4661300
751	gi124486829	GeneID:622434	Arhgef26	ILPMQRVTRLPLLMDTICQKTPKDSPKYEVC	589	LPLLMDT(1)ICQKT(1)PK			7;	T;					2516900								0
752	gi124486829	GeneID:622434	Arhgef26	RVTRLPLLMDTICQKTPKDSPKYEVCKRALK	594	LPLLMDT(1)ICQKT(1)PK			12;	T;					2516900								51656000
753	gi124486829	GeneID:622434	Arhgef26	VSQTGQPAGDLELAPSRLSPALPHKSSEQKL	199	TDSSGPVSQT(0.004)GQPAGDLELAPS(0.702)RLS(0.294)PALPHK			22;	S;		2663400				2829800				0				4911000
754	gi224282176	GeneID:381112	Arhgef33	KNSLNYFKEELSNAMSMIQAITSKQEEMQQK	88	EELS(0.177)NAMS(0.823)MIQAITSK			8;	S;				81445000								45327000
755	gi225543509	GeneID:268739	Arhgef40	QELERRIQQQLGEEASPRSHRRRRADSASSA	959	IQQQLGEEAS(1)PR			10;	S;			1709300		0						2015900		2099100
756	gi169234803	GeneID:54324	Arhgef5	RDGLLHEVASTLKRHSHPPPLTLSSGLHRSS	742	RHS(0.999)HPPPLTLSSGLHR			2;3;	S;S;	1096400	0		224290	2014500	1088700	673540		3263700	2670600		1394000	3022200	2367100	905770
757	gi169234803	GeneID:54324	Arhgef5	STVARQHRPLPSTPESPNHTQTSIPSRLRYN	782	QHRPLPST(0.001)PES(0.996)PNHT(0.002)QTSIPSR			11;	S;	0	0	3024300	0					2733700	5555400	2508100	4522200
758	gi270132620	GeneID:73341	Arhgef6	AYCTSASFQQGTRKDSVPQVLLPEEEKLIIE	703	KDS(1)VPQVLLPEEEKLIIEETR			3;	S;				4421600		0	987380					0		3889100	3134100
759	gi270132620	GeneID:73341	Arhgef6	GACEEKEERYFLLFSSVLIMLSASPRMSGFM	499	Y(1)FLLFS(1)S(0.999)VLIMLSASPR			7;	S;							1083600								0
760	gi270132620	GeneID:73341	Arhgef6	HGACEEKEERYFLLFSSVLIMLSASPRMSGF	498	Y(1)FLLFS(1)S(0.999)VLIMLSASPR			6;	S;							1083600								0
761	gi270132620	GeneID:73341	Arhgef6	QVVMQHGACEEKEERYFLLFSSVLIMLSASP	493	Y(1)FLLFS(1)S(0.999)VLIMLSASPR			1;	Y;							1083600								0
762	gi165377085	GeneID:54126	Arhgef7	LGSQSSHSRTSKLLQSQYRSLDMTDNTNSQL	151	LLQS(0.979)QY(0.469)RS(0.543)LDMT(0.006)DNT(0.002)NS(0.002)QLVVR			4;	S;								3293500								0
763	gi165377085	GeneID:54126	Arhgef7	PSNYVREIKPSEKPVSPKSGTLKSPPKGFDT	228	EIKPS(0.001)EKPVS(0.999)PK			10;	S;	213420				0				5987100				3992900
764	gi165377085	GeneID:54126	Arhgef7	SSHSRTSKLLQSQYRSLDMTDNTNSQLVVRA	155	LLQS(0.979)QY(0.469)RS(0.543)LDMT(0.006)DNT(0.002)NS(0.002)QLVVR			8;	S;								3293500								0
765	gi31980859	GeneID:54126	Arhgef7	SAKTRQTLNSSSRKESAPQVLLPEEEKIIVE	560	KES(1)APQVLLPEEEK			3;	S;					589800			3597900					3009700			0
766	gi84370312	GeneID:236915	Arhgef9	MVLCKKDLIRRDILYYKGRIDMDKYEVIDIE	362	DILY(0.5)Y(0.5)KGRIDMDK			5;	Y;							1465200								0
767	gi84370312	GeneID:236915	Arhgef9	QMVLCKKDLIRRDILYYKGRIDMDKYEVIDI	361	DILY(0.5)Y(0.5)KGRIDMDK			4;	Y;							1465200								0
768	gi124249109	GeneID:93760	Arid1a	AVSGGAQQRSHHAPMSPGSSGGGGQPLARTP	365	SHHAPMS(1)PGSSGGGGQPLAR			7;	S;	7411800	7297200	11449000	416450	12732000	3133400	218930		20337000	20116000	14231000	8261700	9987900	8714600	8070400
769	gi124249109	GeneID:93760	Arid1a	GQRTLLDPGRFTKVYSPAHTEEEEEEHLDPK	1756	VY(0.076)S(0.924)PAHTEEEEEEHLDPK			3;	S;	13261000	9361700		12971000			9584100	12267000	0	9760900		0			0	0
770	gi145553997	GeneID:239985	Arid1b	SLESRMSPSKSPFLPTMKMQKVMPTVPTSQV	1572	MS(0.057)PS(0.061)KS(0.909)PFLPT(0.973)MKMQK			11;	T;					1248000								0
771	gi6681227	GeneID:13496	Arid3a	AAQAAALEQLREKLESTEPPEKKMALVADEQ	460	LES(0.5)T(0.5)EPPEKKMALVADEQQR			3;	S;								0								400110000
772	gi6681227	GeneID:13496	Arid3a	AQAAALEQLREKLESTEPPEKKMALVADEQQ	461	LES(0.5)T(0.5)EPPEKKMALVADEQQR			4;	T;								0								400110000
773	gi6681227	GeneID:13496	Arid3a	PSPKLPVTPLGLAASTNGSSITPAPKIKKEE	391	LPVTPLGLAAS(0.216)T(0.796)NGS(0.662)S(0.662)IT(0.662)PAPK			12;	T;							6375500								0
774	gi6681227	GeneID:13496	Arid3a	VTPLGLAASTNGSSITPAPKIKKEEDSAIPI	397	LPVTPLGLAAS(0.216)T(0.796)NGS(0.662)S(0.662)IT(0.662)PAPK			18;	T;							6375500								0
775	gi124487105	GeneID:238247	Arid4a	KRLVKVKVLLKQDNTTQLVQDDQVKGPLRVG	48	QDNT(1)T(1)QLVQDDQVK			5;	T;								3228400								0
776	gi124487105	GeneID:238247	Arid4a	STPKNKEKKIKKPEDSERDSDEEEEKSQERE	541	KPEDS(0.936)ERDS(0.064)DEEEEK			5;	S;					0	1634900							2391500	623930
777	gi124487105	GeneID:238247	Arid4a	VKRLVKVKVLLKQDNTTQLVQDDQVKGPLRV	47	QDNT(1)T(1)QLVQDDQVK			4;	T;								3228400								0
778	gi31542476	GeneID:214855	Arid5a	LGPTPGPTPPEAYRGTMLRCPLNFTGSADPL	441	GT(1)MLRCPLNFTGSADPLK			2;	T;					0								6237000
779	gi74136557	GeneID:71371	Arid5b	QSRDCHPKACRVSPMTMSGPKKYPESLARSG	961	ACRVS(0.981)PMT(0.51)MS(0.51)GPKK			8;	T;							627150								0
780	gi153792526	GeneID:104303	Arl1	VVFANKQDMEQAMTPSEMANALGLPALKDRK	137	KAILVVFANKQDMEQAMT(0.009)PS(0.991)EMANALGLPALK			20;	S;					12582000								13383000
781	gi153792526	GeneID:104303	Arl1	_MGGFFSSIFSSLFGTREMRILILGLDGAGK	15	GGFFS(0.003)S(0.004)IFS(0.956)S(0.13)LFGT(0.908)R			14;	T;							1661100								0
782	gi255683326	GeneID:68146	Arl13b	RVVDSYREALSQQLDSEDEQDQRGSESGENS	328	EALSQQLDS(1)EDEQDQR			9;	S;					0								2234500
783	gi30348958	GeneID:107566	Arl2bp	YYQEFEDTEENKLTYTPIFNEYISLVEKYIE	52	YYQEFEDT(0.004)EENKLT(0.173)Y(0.198)T(0.623)PIFNEY(0.001)ISLVEK			16;	T;							6955600								0
784	gi9789881	GeneID:56350	Arl3	TAAPASEIAEGLNLHTIRDRVWQIQSCSALT	147	QDLLT(0.021)AAPAS(0.984)EIAEGLNLHT(0.995)IR			20;	T;					2380500								0
785	gi21312676	GeneID:74252	Armc1	DKAVSRVGSHPEGGASWLSTAANFLSRSFYW	267	VGS(0.497)HPEGGAS(0.502)WLSTAANFLSR			10;	S;					0								1733200
786	gi21312676	GeneID:74252	Armc1	_____________MNSSSSTMNEEPDALSVV	3	MNS(0.52)S(0.12)S(0.12)S(0.12)T(0.12)MNEEPDALSVVNQLR			3;	S;							2858000								1489400
787	gi13385536	GeneID:67211	Armc10	TRGPRRGGRRLRPSRSAEDLTDGSYDDILNA	43	S(1)AEDLTDGSYDDILNAEQLK			1;	S;	13020000	12957000	8158800	9861500	5757100	4177800	6881000	6450200	12211000	13069000	6827800	4462700	6160800	5859500	12138000	7964300
788	gi260763997	GeneID:74125	Armc8	GANDEDIRKKIIETETMMDRIVTGLSESSVK	384	IIET(0.984)ET(0.96)MMDRIVT(0.044)GLS(0.031)ES(0.089)S(0.891)VK			6;	T;							5907800								0
789	gi260763997	GeneID:74125	Armc8	RKKIIETETMMDRIVTGLSESSVKVRLAAVR	391	IIET(0.601)ET(0.403)MMDRIVT(0.931)GLS(0.696)ES(0.696)S(0.673)VKVR			13;	T;					2640700								0
790	gi260763997	GeneID:74125	Armc8	SLGANDEDIRKKIIETETMMDRIVTGLSESS	382	IIET(0.601)ET(0.403)MMDRIVT(0.931)GLS(0.696)ES(0.696)S(0.673)VKVR			4;	T;					2640700		5907800						0		0
791	gi260763999	GeneID:74125	Armc8	____MACLLETPIRMSVLSEVTASSRHYVDR	12	MACLLET(0.005)PIRMS(0.883)VLS(0.056)EVT(0.057)AS(0.075)S(0.075)RHY(0.849)VDR			12;	S;								1617400								0
792	gi261862299	GeneID:67416	Armcx2	IKEKALMAMNNLSENYENQGRLQVYMNKVMD	611	EKALMAMNNLSENY(0.531)ENQGRLQVY(0.469)MNK			14;	Y;					0								4584600
793	gi6680732	GeneID:11865	Arntl	SGVDCNRKRKGSATDYQESMDTDKDDPHGRL	46	KGS(0.043)AT(0.043)DY(0.895)QES(0.018)MDTDKDDPHGR			7;	Y;	8522800					4595600			11453000					4076200
794	gi6680732	GeneID:11865	Arntl	SLGTSGVDCNRKRKGSATDYQESMDTDKDDP	42	KGS(0.936)AT(0.058)DY(0.004)QES(0.002)MDTDKDDPHGR			3;	S;	4944100	5978100	9720300	7192500	0	2704800	1521600	2662000	11369000	15520000	0	5654300	3961000	2428700	3603100	2243500
795	gi30089688	GeneID:109689	Arrb1	KGMKDDKDEEDDGTGSPHLNNR_________	404	GMKDDKDEEDDGT(0.001)GS(0.999)PHLNNR			15;	S;	0	8796600	5417200	12256000	15935000	4050300	19978000	8216100	18175000	11214000	6231200	18915000	427500	4739600	5935500	11258000
796	gi405778345	GeneID:216869	Arrb2	DVLGLSFRKDLFIATYQAFPPMPNPPRPPTR	85	KDLFIAT(0.331)Y(0.66)QAFPPMPNPPRPPT(0.009)R			8;	Y;			496920								0
797	gi244798112	GeneID:215705	Arrdc1	KKFSYKLVKTGNVVLTASTDLRGYVVGQVLR	169	LVKT(1)GNVVLT(1)AS(1)T(1)DLR			10;	T;							1477900								0
798	gi244798112	GeneID:215705	Arrdc1	NVASTTKKFSYKLVKTGNVVLTASTDLRGYV	163	LVKT(1)GNVVLT(1)AS(1)T(1)DLR			4;	T;							1477900								0
799	gi244798112	GeneID:215705	Arrdc1	SYKLVKTGNVVLTASTDLRGYVVGQVLRLQA	172	LVKT(1)GNVVLT(1)AS(1)T(1)DLR			13;	T;							1477900								0
800	gi433809350	GeneID:11877	Arvcf	EHFQAEPYGLEDDTRSLAADDEGGPDLEPDY	205	S(1)LAADDEGGPDLEPDYSTATR			1;	S;			0								3731000
801	gi451327597	GeneID:13196	Asap1	HVEYEWNLRQDEMDESDDDLDDKPSPIKKER	729	QDEMDES(1)DDDLDDKPSPIKK			7;	S;	6132500	3707800		13908000	0	6911200	3285100	3904200	4088900	6083800		2446900	3446100	3859200	2407800	2822900
802	gi451327601	GeneID:13196	Asap1	HVEYEWNLRQDEMDESDDDLDDKPSPIKKER	729	QDEMDES(1)DDDLDDKPSPIKK			7;	S;			3203300								6749000
803	gi451327601	GeneID:13196	Asap1	KKRPPPPPPGHKRTLSDPPSPLPHGPPNKGA	819	T(0.019)LS(0.98)DPPS(0.001)PLPHGPPNK			3;	S;			1724700								2632000
804	gi147907212	GeneID:211914	Asap2	HVEYEWRLLHEDLDESDDDVDEKLQPSPNRR	701	LLHEDLDES(1)DDDVDEK			9;	S;	9247300	9541500	10390000	8999000	596970	13373000	9302900	11816000	15576000	14234000	13632000	4387400	12077000	13477000	7363100	3020500
805	gi22507369	GeneID:217217	Asb16	_____MAGESFPFTSSTLRALRLQREWLDWE	11	AGESFPFT(0.039)S(0.919)S(0.928)T(0.113)LR			10;	S;						247650								0
806	gi22507369	GeneID:217217	Asb16	______MAGESFPFTSSTLRALRLQREWLDW	10	AGESFPFT(0.039)S(0.919)S(0.928)T(0.113)LR			9;	S;						247650								0
807	gi282398104	GeneID:78541	Asb8	MSSSMWYIMQSIQSKYSLSERLIRTIAAIRS	16	MS(0.001)S(0.001)SMWYIMQS(0.009)IQS(0.977)KY(0.643)S(0.185)LS(0.185)ERLIR			16;	Y;							317280000								0
808	gi282398104	GeneID:78541	Asb8	SSSMWYIMQSIQSKYSLSERLIRTIAAIRSF	17	MSSSMWYIMQS(0.002)IQS(0.995)KY(0.078)S(0.525)LS(0.4)ERLIR			17;	S;			863920000								0
809	gi282398104	GeneID:78541	Asb8	__MSSSMWYIMQSIQSKYSLSERLIRTIAAI	14	MS(0.001)S(0.001)SMWYIMQS(0.009)IQS(0.977)KY(0.643)S(0.185)LS(0.185)ERLIR			14;	S;			863920000				317280000				0				0
810	gi225703058	GeneID:77987	Ascc3	RRLIMNPSYYSLGDVSQDSINKFLSHLIGQS	1777	LIMNPS(0.81)Y(0.167)Y(0.194)S(0.808)LGDVS(0.773)QDS(0.249)INK			14;	S;								1267900								0
811	gi225703058	GeneID:77987	Ascc3	TWTYFFRRLIMNPSYYSLGDVSQDSINKFLS	1771	LIMNPS(0.902)Y(0.31)Y(0.88)S(0.897)LGDVS(0.011)QDSINK			8;	Y;			23128000			5313300	3367900	5824400			0			0	0	0
812	gi225703058	GeneID:77987	Ascc3	WTYFFRRLIMNPSYYSLGDVSQDSINKFLSH	1772	LIMNPS(0.902)Y(0.31)Y(0.88)S(0.897)LGDVS(0.011)QDSINK			9;	S;						5313300	3367900	5824400						0	0	0
813	gi225703058	GeneID:77987	Ascc3	YITWTYFFRRLIMNPSYYSLGDVSQDSINKF	1769	LIMNPS(0.902)Y(0.31)Y(0.88)S(0.897)LGDVS(0.011)QDSINK			6;	S;						5313300	3367900	5824400						0	0	0
814	gi73622271	GeneID:192195	Ash1l	FRNRMIEQYHNHSDHYCLNLDSGMVIDSYRM	2189	NRMIEQY(0.177)HNHS(0.204)DHY(0.618)CLNLDS(0.006)GMVIDS(0.803)Y(0.192)R			14;	Y;	3212800								0
815	gi73622271	GeneID:192195	Ash1l	ILQPEIEIPSFKQSLSVSPFPKKRGRPKRQM	880	QSLS(1)VS(1)PFPKK			4;	S;		17031000								0
816	gi73622271	GeneID:192195	Ash1l	QPEIEIPSFKQSLSVSPFPKKRGRPKRQMRS	882	QSLS(1)VS(1)PFPKK			6;	S;		17031000								0
817	gi19526986	GeneID:109900	Asl	___________MASESGKLWGGRFVGAVDPI	5	ASES(1)GKLWGGR			4;	S;			1203400								0
818	gi33469123	GeneID:27053	Asns	EIYNHKALQQRFEFEYQTNVDGEIILHLYDK	92	ALQQRFEFEY(1)QT(1)NVDGEIILHLY(1)DKGGIEK			10;	Y;				45677000								0
819	gi33469123	GeneID:27053	Asns	FEYQTNVDGEIILHLYDKGGIEKTICMLDGV	105	ALQQRFEFEY(1)QT(1)NVDGEIILHLY(1)DKGGIEK			23;	Y;				45677000								0
820	gi33469123	GeneID:27053	Asns	YNHKALQQRFEFEYQTNVDGEIILHLYDKGG	94	ALQQRFEFEY(1)QT(1)NVDGEIILHLY(1)DKGGIEK			12;	T;				45677000								0
821	gi289177082	GeneID:66695	Aspn	VNDFCPTVPKMKKSLYSAISLFNNPMKYWEI	337	KS(0.671)LY(0.826)S(0.507)AIS(0.996)LFNNPMK			4;	Y;	1295300								0
822	gi255982537	GeneID:68938	Aspscr1	AGKQESIAVRSKAPGSPVSSLSADQASSSTL	116	APGS(0.791)PVS(0.193)S(0.016)LS(0.001)ADQASSSTLLPLNSGEFSR			6;4;	S;S;	15695000	14629000	4051200		2091400	10217000	7469600	9216200	32921000	39200000	21388000		12861000	24540000	16168000	14144000
823	gi255982537	GeneID:68938	Aspscr1	ESIAVRSKAPGSPVSSLSADQASSSTLLPLN	120	S(0.009)KAPGS(0.09)PVS(0.221)S(0.547)LS(0.132)ADQASSSTLLPLNSGEFSR			10;	S;	0	0	0		0	0	0	7496200	0	0	0		46517000	0	0	0
824	gi255982537	GeneID:68938	Aspscr1	GGQRLGGPSASLRPLTSPSANSSKSFSGPGG	201	LGGPS(0.001)AS(0.037)LRPLT(0.738)S(0.177)PS(0.043)ANS(0.003)S(0.001)K			12;	T;		6152300			0			0		8000200			4591000			4889500
825	gi255982537	GeneID:68938	Aspscr1	GQRLGGPSASLRPLTSPSANSSKSFSGPGGP	279	LGGPSAS(0.002)LRPLT(0.385)S(0.55)PS(0.061)ANS(0.002)S(0.001)K			13;	S;	0	0	3704300						0	0	11183000
826	gi255982537	GeneID:68938	Aspscr1	PSTADVLVARCMSRASGSPPLLPAPDPVSLE	396	AS(0.69)GS(0.302)PPLLPAPDPVS(0.002)LES(0.005)EPIAEDGALGPPEPIQGTAQPVK			2;	S;	4213900	0	17303000		1941000	1112700	11138000	4813400	10815000	13681000	8236600		16527000	18530000	0	5142900
827	gi255982537	GeneID:68938	Aspscr1	RLGGPSASLRPLTSPSANSSKSFSGPGGPSK	204	LGGPSASLRPLT(0.113)S(0.191)PS(0.696)ANSSK			15;	S;		1790100								0
828	gi255982537	GeneID:68938	Aspscr1	TADVLVARCMSRASGSPPLLPAPDPVSLESE	398	AS(0.477)GS(0.509)PPLLPAPDPVS(0.007)LES(0.007)EPIAEDGALGPPEPIQGTAQPVKR			4;	S;	11642000	8880600	0			6104300	1545300		0	0	6097800			0	8831100
829	gi30794438	GeneID:68938	Aspscr1	AGKQESIAVRSKAPGSPVSSLSADQASSSTL	116	APGS(0.791)PVS(0.193)S(0.016)LS(0.001)ADQASSSTLLPLNSGEFSR			4;	S;				0								23305000
830	gi30794438	GeneID:68938	Aspscr1	ESIAVRSKAPGSPVSSLSADQASSSTLLPLN	120	S(0.009)KAPGS(0.09)PVS(0.221)S(0.547)LS(0.132)ADQASSSTLLPLNSGEFSR			10;	S;				0								20824000
831	gi30794438	GeneID:68938	Aspscr1	GQRLGGPSASLRPLTSPSANSSKSFSGPGGP	279	LGGPSAS(0.002)LRPLT(0.385)S(0.55)PS(0.061)ANS(0.002)S(0.001)K			13;	S;				0								11703000
832	gi30794438	GeneID:68938	Aspscr1	PSTADVLVARCMSRASGSPPLLPAPDPVSLE	396	AS(0.69)GS(0.302)PPLLPAPDPVS(0.002)LES(0.005)EPIAEDGALGPPEPIQGTAQPVK			2;	S;				15059000								0
833	gi30794438	GeneID:68938	Aspscr1	TADVLVARCMSRASGSPPLLPAPDPVSLESE	398	AS(0.477)GS(0.509)PPLLPAPDPVS(0.007)LES(0.007)EPIAEDGALGPPEPIQGTAQPVKR			4;	S;				0								4605000
834	gi6996911	GeneID:11898	Ass1	EYAKQHGIPIPVTPKSPWSMDENLMHISYEA	177	S(0.998)PWS(0.002)MDENLMHISYEAGILENPK			1;	S;	42957000	17763000	10741000	21287000	40290000	36735000	19605000	18182000	26320000	38326000	28660000	23280000	22666000	18750000	20849000	15629000
835	gi6996911	GeneID:11898	Ass1	KQHGIPIPVTPKSPWSMDENLMHISYEAGIL	180	S(0.032)PWS(0.968)MDENLMHISYEAGILENPK			4;	S;	8701300	2252100	9332000	2370500	24138000	8021100	6289800	8827000	532600	4063900	14221000	0	3891600	6661100	3091900	5711000
836	gi6996911	GeneID:11898	Ass1	PGLYTKTQDPAKAPNSPDVLEIEFKKGVPVK	219	APNS(1)PDVLEIEFKK			4;10;	S;S;	8893800	10200000	7342600	4223000	12162000	7340100	2050000	6513900	14100000	0	11841000	11120000	11760000	10305000	6387900	9515000
837	gi6996911	GeneID:11898	Ass1	TPKSPWSMDENLMHISYEAGILENPKNQAPP	189	QHGIPIPVT(0.006)PKS(0.127)PWS(0.127)MDENLMHIS(0.566)Y(0.175)EAGILENPK			24;	S;					0			0					1447800			0
838	gi133922586	GeneID:71177	Asun	KEELAEAEVIKDSPDSPEPPNKKPLVETDET	626	GKEELAEAEVIKDS(0.026)PDS(0.974)PEPPNK			17;	S;							1737500								0
839	gi90568303	GeneID:228790	Asxl1	ESSQLPLREQSQDRGTLQGTGENNRLAARIN	1122	EQSQDRGT(0.742)LQGT(0.258)GENNRLAAR			8;	T;	0	12963000	16915000	16505000	8267800	11296000	15332000		46725000	22866000	16025000	0	0	0	15640000
840	gi90568303	GeneID:228790	Asxl1	LPLREQSQDRGTLQGTGENNRLAARINPGSA	1126	EQS(0.004)QDRGT(0.498)LQGT(0.498)GENNRLAAR			12;	T;	13872000	25325000	6643100	7498200	0	11296000	15332000	16149000	60890000	22866000	0	0	0	0	15640000	0
841	gi153792093	GeneID:75302	Asxl2	DPCIDTHQYREGLSKTTQDQLFQTLIQRAQR	1002	T(1)T(1)QDQLFQT(1)LIQR			1;	T;							367360								0
842	gi153792093	GeneID:75302	Asxl2	PCIDTHQYREGLSKTTQDQLFQTLIQRAQRQ	1003	T(1)T(1)QDQLFQT(1)LIQR			2;	T;							367360								0
843	gi153792093	GeneID:75302	Asxl2	YREGLSKTTQDQLFQTLIQRAQRQSVLSFVP	1010	T(1)T(1)QDQLFQT(1)LIQR			9;	T;							367360								0
844	gi31560168	GeneID:67979	Atad1	ALLCVREYVNSTSEESHDEDEIRPVQQQDLH	322	EYVNS(0.007)T(0.032)S(0.481)EES(0.481)HDEDEIRPVQQQDLHR			10;	S;				0		0	0					0		79106000	0
845	gi31560168	GeneID:67979	Atad1	MCRDAALLCVREYVNSTSEESHDEDEIRPVQ	317	EYVNS(0.437)T(0.188)S(0.188)EES(0.188)HDEDEIRPVQQQDLHR			5;	S;	39583000					0		0	1993600					0		0
846	gi153791220	GeneID:320817	Atad2b	AQIFREARRTVPSIVYMPHIGDWWDAVSDTV	834	RT(0.003)VPS(0.24)IVY(0.757)MPHIGDWWDAVS(0.429)DT(0.572)VR			8;	Y;					651380								0
847	gi153791220	GeneID:320817	Atad2b	LDEARKAEVDGSLSDSHVSPPAKRTLKQPDS	82	KAEVDGS(0.007)LS(0.035)DS(0.952)HVS(0.006)PPAK			11;	S;							0								2446400
848	gi153791220	GeneID:320817	Atad2b	MVNTRKSSLRLLGSKSPGPGPGPGAGAGAEP	16	S(1)PGPGPGPGAGAGAEPGATGGSSHFISSR			1;	S;	1977700	5181400		5570100	1816200	3679500	1311600		10678000	8756400		1848600	4748700	6079900	4061300
849	gi153791220	GeneID:320817	Atad2b	PSFSPIFLLSTSETMYSELPEEVKCIFRIQY	876	ATFLTLLQDIPS(0.004)FS(0.004)PIFLLS(0.081)T(0.081)S(0.17)ET(0.364)MY(0.502)S(0.794)ELPEEVK			26;	Y;								12894000								0
850	gi153791220	GeneID:320817	Atad2b	SFSPIFLLSTSETMYSELPEEVKCIFRIQYE	877	ATFLTLLQDIPS(0.004)FS(0.004)PIFLLS(0.081)T(0.081)S(0.17)ET(0.364)MY(0.502)S(0.794)ELPEEVK			27;	S;								12894000								0
851	gi153791220	GeneID:320817	Atad2b	VYMPHIGDWWDAVSDTVRATFLTLLQDIPSF	848	RT(0.003)VPS(0.24)IVY(0.757)MPHIGDWWDAVS(0.429)DT(0.572)VR			22;	T;					651380								0
852	gi239985513	GeneID:108888	Atad3a	AKKLALHSGMDYAIMTGGDVAPMGREGVTAM	376	LALHSGMDY(0.002)AIMT(0.998)GGDVAPMGR			13;	T;							4697000								4740500
853	gi239985513	GeneID:108888	Atad3a	KTLFAKKLALHSGMDYAIMTGGDVAPMGREG	372	KLALHS(0.094)GMDY(0.675)AIMT(0.231)GGDVAPMGREGVT(0.001)AMHK			10;	Y;				7922200								0
854	gi239985513	GeneID:108888	Atad3a	VRDIAIATRNTKKNKSLYRNVLMYGPPGTGK	342	NKS(1)LY(1)RNVLMY(0.902)GPPGT(0.098)GK			3;	S;								3048200								0
855	gi31542151	GeneID:11907	Ate1	SRSYGMWAHSMTVQDYQDLIDRGWRRSGKYV	47	LGS(0.619)RS(0.583)Y(0.583)GMWAHS(0.209)MT(0.007)VQDY(0.999)QDLIDR			18;	Y;			947940								0
856	gi33468883	GeneID:11909	Atf2	QSLQQPATSTTETPASPAHTTPQTQNTSGRR	270	TQSEESRPQSLQQPAT(0.001)S(0.001)T(0.001)T(0.001)ET(0.005)PAS(0.658)PAHT(0.067)T(0.067)PQT(0.067)QNT(0.067)S(0.067)GR			24;	S;				1723000								1855100
857	gi34328232	GeneID:54343	Atf7ip	EEQPPVRNEFSRRKRSKSEDMDSVESKRRRY	591	S(0.685)KS(0.315)EDMDSVESK			1;	S;						10628000	66285							0	6159700
858	gi34328232	GeneID:54343	Atf7ip	QPPVRNEFSRRKRSKSEDMDSVESKRRRYMD	593	S(0.032)KS(0.968)EDMDSVESK			3;	S;	19113000	17933000	20189000	16282000	445410	104820	6333900	9425000	1104700	5230900	8724000	5619300	6923700	8401900	0	0
859	gi329663755	GeneID:77040	Atg16l1	ETSPVRAVSRAATRRSVSSIPVPQDIMDTHP	268	S(0.495)VS(0.236)S(0.269)IPVPQDIMDTHPASGK			1;	S;					0	0							0	4724200
860	gi13385890	GeneID:67841	Atg3	FGYDEQRQPLTVEHMYEDISQDHVKKTVTIE	233	QPLT(1)VEHMY(1)EDIS(1)QDHVKK			9;	Y;		1615100								0
861	gi74136555	GeneID:666468	Atg4a	FDEWNSLAVYVSMDNTVVIEDIKKMCCVLPV	176	LALFDEWNS(0.162)LAVY(0.054)VS(0.021)MDNT(0.763)VVIEDIK			19;	T;							24322000								1058500
862	gi27883848	GeneID:66615	Atg4b	SLDSSDVERLERFFDSEDEDFEILSL_____	383	FFDS(1)EDEDFEILSL			4;	S;							456280								0
863	gi225543224	GeneID:242557	Atg4c	PSPKKMSFRKMDPSCTIGFYCRNVQDFERAS	383	KMDPS(0.374)CT(0.626)IGFYCR			7;	T;					1891700								0
864	gi86990446	GeneID:245860	Atg9a	GQPASRHPEPVPEEGSEDELPPQVHKV____	828	HPEPVPEEGS(1)EDELPPQVHKV			10;	S;		0				2389200				5295200				4298600
865	gi86990446	GeneID:245860	Atg9a	QTQAEPERHVWHRRESDESGESAPEEGGEGA	735	RES(1)DESGESAPEEGGEGAR			3;	S;		3357000	2327400	3046800	2322600	1763400	1773100	1890700		4296500	0	0	0	1960800	0	2529400
866	gi24418872	GeneID:71093	Atoh8	GEATAASTEIKALQQTRRLLANARERTRVHT	231	RPGEAT(1)AAS(0.568)T(0.568)EIKALQQT(0.864)R			18;	T;							3064000								0
867	gi24418872	GeneID:71093	Atoh8	HPDSSASPRKRPGEATAASTEIKALQQTRRL	219	RPGEAT(1)AAS(0.568)T(0.568)EIKALQQT(0.864)R			6;	T;							3064000								0
868	gi24418872	GeneID:71093	Atoh8	SASPRKRPGEATAASTEIKALQQTRRLLANA	223	RPGEAT(1)AAS(0.568)T(0.568)EIKALQQT(0.864)R			10;	T;							3064000								0
869	gi7656914	GeneID:50770	Atp11a	LSSNRADGTCHVTTASLDGESSHKTHYAVQD	182	ADGTCHVT(0.001)T(0.017)AS(0.91)LDGES(0.036)S(0.036)HK			11;	S;						2114100								0
870	gi83745137	GeneID:320940	Atp11c	NLSCRRASDSLSARPSVRPLLLRTFSDESNI	1113	ASDS(0.003)LS(0.15)ARPS(0.846)VRPLLLR			10;	S;	1292900				1986500		0		15909000				0		11902000
871	gi83745137	GeneID:320940	Atp11c	SARRNLSCRRASDSLSARPSVRPLLLRTFSD	1109	RAS(0.009)DS(0.494)LS(0.494)ARPS(0.002)VRPLLLR			7;	S;		0					0			24369000					0
872	gi261599069	GeneID:224079	Atp13a4	PGQKSSLVEEFQKLDYFVGMCGDGANDCGAL	823	MSPGQKSS(0.003)LVEEFQKLDY(0.996)FVGMCGDGANDCGALK			18;	Y;			0								1762500
873	gi21450277	GeneID:11928	Atp1a1	KAKKERDMDELKKEVSMDDHKLSLDELHRKY	40	EVS(0.999)MDDHKLS(0.001)LDELHR			3;	S;					0			5214100					5382300			3205300
874	gi21450277	GeneID:11928	Atp1a1	MDELKKEVSMDDHKLSLDELHRKYGTDLSRG	47	EVSMDDHKLS(1)LDELHR			10;	S;		8056200								4719800
875	gi21450277	GeneID:11928	Atp1a1	MGKGVGRDKYEPAAVSEHGDKKGKKAKKERD	16	DKYEPAAVS(1)EHGDKK			9;	S;	9046300		4678500				8139200	0	6042900		9460400				0	14726000
876	gi6806903	GeneID:11938	Atp2a2	QAGIRVIMITGDNKGTAVAICRRIGIFGQDE	630	QAGIRVIMIT(1)GDNKGT(1)AVAICR			16;	T;					3987900								0
877	gi6806903	GeneID:11938	Atp2a2	SVKLCRQAGIRVIMITGDNKGTAVAICRRIG	624	QAGIRVIMIT(1)GDNKGT(1)AVAICR			10;	T;					3987900								0
878	gi62234487	GeneID:67972	Atp2b1	FRSSLYEGLEKPESRSSIHNFMTHPEFRIED	1139	S(0.5)S(0.5)IHNFMTHPEFR			1;	S;	53075000	55929000	40573000	65133000	52758000	49344000	39922000	41051000	48619000	65125000	89758000	25002000	55868000	90482000	55079000	66233000
879	gi62234487	GeneID:67972	Atp2b1	RSSLYEGLEKPESRSSIHNFMTHPEFRIEDS	1140	S(0.5)S(0.5)IHNFMTHPEFR			2;	S;	25835000	55929000	40573000	65133000	52758000	49344000	18862000	41051000	48619000	65125000	89758000	25002000	55868000	90482000	55079000	66233000
880	gi62234487	GeneID:67972	Atp2b1	SIHNFMTHPEFRIEDSEPHIPLIDDTDAEDD	1155	IEDS(1)EPHIPLIDDTDAEDDAPTKR			4;	S;					3028800								6074600
881	gi80861454	GeneID:11941	Atp2b2	MSTVIKMPDESFRMYSKGASEIVLKKCCKIL	579	MY(0.955)S(0.901)KGAS(0.144)EIVLKK			3;	S;							2507200	1391400							0	0
882	gi80861454	GeneID:11941	Atp2b2	SMSTVIKMPDESFRMYSKGASEIVLKKCCKI	578	MY(0.997)S(0.973)KGAS(0.029)EIVLKK			2;	Y;				1590200			2507200					0			0
883	gi80861454	GeneID:11941	Atp2b2	___________MGDMTNSDFYSKNQRNESSH	5	MGDMT(0.782)NS(0.032)DFY(0.166)S(0.02)KNQR			5;	T;						6896900								0
884	gi56699478	GeneID:320707	Atp2b3	IQTQIRVVKAFRSSLYEGLEKPESKSCIHNF	1126	S(1)S(1)LY(1)EGLEKPESK			4;	Y;			1246400								0
885	gi56699478	GeneID:320707	Atp2b3	KKQDGAVAMEMQPLKSAEGGEMEEREKKKAN	336	QDGAVAMEMQPLKS(1)AEGGEMEER			14;	S;			15456000		1619700	0					7105800		53926000	5268700
886	gi110225337	GeneID:11944	Atp4a	ALKKADIGVAMGIAGSDAAKNAADMILLDDN	740	ADIGVAMGIAGS(0.998)DAAKNAADMILLDDNFAS(0.001)IVT(0.001)GVEQGR			12;	S;								3759500								2612700
887	gi6680748	GeneID:11946	Atp5a1	ELFYKGIRPAINVGLSVSRVGSAAQTRAMKQ	413	GIRPAINVGLS(0.993)VS(0.007)R			11;	S;	2952600	1363900			929310	927850	0		913690	0			0	442260	854870
888	gi6680748	GeneID:11946	Atp5a1	FYKGIRPAINVGLSVSRVGSAAQTRAMKQVA	415	GIRPAINVGLS(0.115)VS(0.885)R			13;	S;	1657400	1816100		2245200	689280				340420	339240		468950	0
889	gi6680748	GeneID:11946	Atp5a1	KLEPSKITKFENAFLSHVISQHQSLLGNIRS	513	FENAFLS(0.998)HVIS(0.002)QHQSLLGNIR			7;	S;			1551500								1865100
890	gi31980648	GeneID:11947	Atp5b	DKLTVSRARKIQRFLSQPFQVAEVFTGHMGK	465	FLS(1)QPFQVAEVFTGHMGK			3;	S;					0		0						545160		400410
891	gi21361250	GeneID:70495	Atp6ap2	DLLFLSELQVLHDISSLLSRHKHLAKDHSPD	196	NNEVDLLFLS(1)ELQVLHDIS(0.501)S(0.501)LLS(0.999)R			20;	S;						3069800								0
892	gi21361250	GeneID:70495	Atp6ap2	FLSELQVLHDISSLLSRHKHLAKDHSPDLYS	199	NNEVDLLFLS(1)ELQVLHDIS(0.501)S(0.501)LLS(0.999)R			23;	S;						3069800								0
893	gi21361250	GeneID:70495	Atp6ap2	LNSLSRNNEVDLLFLSELQVLHDISSLLSRH	186	NNEVDLLFLS(1)ELQVLHDIS(0.501)S(0.501)LLS(0.999)R			10;	S;						3069800								0
894	gi21361250	GeneID:70495	Atp6ap2	VDLLFLSELQVLHDISSLLSRHKHLAKDHSP	195	NNEVDLLFLS(1)ELQVLHDIS(0.501)S(0.501)LLS(0.999)R			19;	S;						3069800								0
895	gi340007375	GeneID:11975	Atp6v0a1	PSILNRMQTNQTPPTYNKTNKFTHGFQNIVD	305	MQTNQTPPT(0.205)Y(0.795)NKTNK			10;	Y;			21662000								31046000
896	gi83627707	GeneID:21871	Atp6v0a2	CFGMSRSGYTLVRKDSEEEVSLLGNQDIEEG	695	KDS(0.876)EEEVS(0.124)LLGNQDIEEGNSR			3;	S;	3590400		5225300			3451600			4139000		0			0
897	gi83627707	GeneID:21871	Atp6v0a2	RSGYTLVRKDSEEEVSLLGNQDIEEGNSRME	700	KDS(0.423)EEEVS(0.577)LLGNQDIEEGNSR			8;	S;								2865200								5056700
898	gi116256507	GeneID:11979	Atp7b	GLPTHQGPGHSSETPSSPGATASQKCFVQIK	482	GLPTHQGPGHSSETPS(0.571)S(0.371)PGAT(0.055)AS(0.002)QK			16;	S;	0	6464400							0	7934600
899	gi116256507	GeneID:11979	Atp7b	LPTHQGPGHSSETPSSPGATASQKCFVQIKG	483	GLPTHQGPGHSSETPS(0.207)S(0.578)PGAT(0.207)AS(0.008)QK			17;	S;			4029200								0
900	gi46358405	GeneID:67331	Atp8b3	KARSTSLNDQLGQVQYIFSDKTGTLTQNIMT	403	S(0.358)T(0.358)S(0.317)LNDQLGQVQY(0.698)IFS(0.268)DKTGTLTQNIMTFKK			13;	Y;						1492400								0
901	gi126366051	GeneID:320571	Atp8b5	KMKPESLLESDPINMYLARKPKMPFKSLDEV	757	KKMKPESLLES(0.012)DPINMY(0.988)LAR			17;	Y;				10414000								0
902	gi40807502	GeneID:50771	Atp9b	PDEVALVRWTESVGLTLISRDLASMQLKTPS	603	WT(0.667)ES(0.667)VGLT(0.667)LIS(0.004)RDLAS(0.995)MQLK			8;	T;		663990								0
903	gi40807502	GeneID:50771	Atp9b	QASSPDEVALVRWTESVGLTLISRDLASMQL	599	WT(0.667)ES(0.667)VGLT(0.667)LIS(0.004)RDLAS(0.995)MQLK			4;	S;		663990								0
904	gi40807502	GeneID:50771	Atp9b	TYQASSPDEVALVRWTESVGLTLISRDLASM	597	WT(0.667)ES(0.667)VGLT(0.667)LIS(0.004)RDLAS(0.995)MQLK			2;	T;		663990								0
905	gi40807502	GeneID:50771	Atp9b	WTESVGLTLISRDLASMQLKTPSGQVLTYCI	611	WT(0.667)ES(0.667)VGLT(0.667)LIS(0.004)RDLAS(0.995)MQLK			16;	S;		663990								0
906	gi189339266	GeneID:245000	Atr	ILTDVNVVALELVKKTDAQPTSVMLLDFIQH	59	KT(0.911)DAQPT(0.544)S(0.544)VMLLDFIQHIMK			2;	T;						18096000								0
907	gi189339266	GeneID:245000	Atr	NVVALELVKKTDAQPTSVMLLDFIQHIMKSS	64	KT(0.911)DAQPT(0.544)S(0.544)VMLLDFIQHIMK			7;	T;						18096000								0
908	gi189339266	GeneID:245000	Atr	VVALELVKKTDAQPTSVMLLDFIQHIMKSSP	65	KT(0.911)DAQPT(0.544)S(0.544)VMLLDFIQHIMK			8;	S;						18096000								0
909	gi154091016	GeneID:22589	Atrx	DEQKIKPVTENLVLPSHTGFCQSSGDEALSK	1216	IKPVTENLVLPS(0.414)HT(0.129)GFCQS(0.323)S(0.13)GDEALS(0.003)K			12;	S;		8361900			0		5769300			0			0		0
910	gi154091016	GeneID:22589	Atrx	GKKWKDKSCEKKEELSDSVDKLPGKGDSCDS	1041	KEELS(0.943)DS(0.057)VDKLPGK			5;	S;	5868900	5025900				8543500	3503400	5450500	5894400	11410000				0	0	4018900
911	gi154091016	GeneID:22589	Atrx	GVARSSEKCRPREEISDHENNVTILLEDSDL	626	EEIS(1)DHENNVTILLEDSDLR			4;	S;		2050100			1144900					1638800			0
912	gi154091016	GeneID:22589	Atrx	HKLTLSDGESGEEKPTKPKEHKEAKGRNRRK	1345	LTLS(1)DGES(0.076)GEEKPT(0.924)KPK			14;	T;				7823200								0
913	gi154091016	GeneID:22589	Atrx	KPRYRHRLLRHKLTLSDGESGEEKPTKPKEH	1335	LT(0.019)LS(0.98)DGES(0.001)GEEKPTKPK			4;	S;			5282700	7823200		17131000		7338000			0	0		0		0
914	gi154091016	GeneID:22589	Atrx	QKIKPVTENLVLPSHTGFCQSSGDEALSKSV	1218	IKPVTENLVLPS(0.186)HT(0.305)GFCQS(0.305)S(0.115)GDEALS(0.09)K			14;	T;		0	910970				0			0	8321800				0
915	gi154091016	GeneID:22589	Atrx	RHRLLRHKLTLSDGESGEEKPTKPKEHKEAK	1339	LT(0.004)LS(0.996)DGES(0.999)GEEKPT(0.001)KPK			8;	S;			5282700			17131000					0			0
916	gi154091016	GeneID:22589	Atrx	SDGAEKPSVKEENVNSPEDKRVSKTKEKTKH	912	EENVNS(1)PEDKR			6;	S;	0	2884500	1590800			1412100			8163300	3413400	0			3914200
917	gi154091016	GeneID:22589	Atrx	SRSKRKPSIVTKYVESDDEKPTDENVNEKAA	92	YVES(1)DDEKPTDENVNEK			4;	S;	11763000	13657000	11705000	9384700	11359000	0	12314000	10232000	22093000	22966000	14803000	6350600	11189000	12883000	16201000	6367000
918	gi154091016	GeneID:22589	Atrx	TENLVLPSHTGFCQSSGDEALSKSVPATVDD	1224	IKPVT(0.003)ENLVLPS(0.646)HT(0.176)GFCQS(0.264)S(0.91)GDEALS(0.001)K			20;	S;	15661000	0	10069000	11621000			5769300		0	4585100	0	4519400			0
919	gi154091016	GeneID:22589	Atrx	VTENLVLPSHTGFCQSSGDEALSKSVPATVD	1223	IKPVTENLVLPSHT(0.009)GFCQS(0.577)S(0.404)GDEALS(0.009)K			19;	S;	9416800		4918600	5291600		4857200			11706000		0	0		7248600
920	gi334358889	GeneID:20238	Atxn1	LVNPGSPPPPTQQNQYIHISSSPQSSGRATS	223	AAGLVNPGS(0.198)PPPPT(0.132)QQNQY(0.511)IHIS(0.091)S(0.037)S(0.016)PQS(0.008)S(0.008)GR			19;	Y;	0								6715700
921	gi334358889	GeneID:20238	Atxn1	PQQHLSRAAGLVNPGSPPPPTQQNQYIHISS	213	AAGLVNPGS(0.772)PPPPT(0.14)QQNQY(0.048)IHIS(0.021)S(0.007)S(0.008)PQS(0.003)S(0.001)GR			9;	S;	1711700				1050400	0	0		3751100				6500600	3021000	0
922	gi334358889	GeneID:20238	Atxn1	PSADLEAQQTTHREASPSTLNDKSGLHLGKP	382	EAS(1)PSTLNDK			3;	S;						0								4002600
923	gi334358889	GeneID:20238	Atxn1	SRAAGLVNPGSPPPPTQQNQYIHISSSPQSS	218	AAGLVNPGS(0.135)PPPPT(0.804)QQNQY(0.008)IHIS(0.014)S(0.014)S(0.016)PQS(0.004)S(0.006)GR			14;	T;	0	1552800		0	0				8538600	0		6829100	3038300
924	gi124286823	GeneID:52335	Atxn1l	SQDYRVVAAQRKDEPSPLNLSHHNLDHQGEG	359	KDEPS(0.997)PLNLS(0.003)HHNLDHQGEGR			5;	S;					633390								2608600
925	gi124244104	GeneID:20239	Atxn2	DSSLSSYTVPLERDNSEEFLKREARANQLAE	400	DNS(1)EEFLKR			3;	S;	4584700				0			4062200	9844400				5631900			4814100
926	gi124244104	GeneID:20239	Atxn2	GIIPAEAVSMPVPAASPTPASPASNRALTPS	697	QSSIGNSPSGPVLASPQAGIIPAEAVSMPVPAAS(0.656)PT(0.274)PAS(0.058)PAS(0.012)NR			34;	S;			1750000								0
927	gi124244104	GeneID:20239	Atxn2	SAQYKARVALENDDRSEEEKYTAVQRNCSDR	435	VALENDDRS(1)EEEK			9;	S;						7139900	11585000	0						0	8097300	0
928	gi33942089	GeneID:233871	Atxn2l	EEKHSAVQRQGSGRESPSLVSREGKYIPLPQ	337	QGS(0.005)GRES(0.993)PS(0.002)LVSR			7;	S;	312800	17044000		20053000	23415000	16813000		9548100	43832000	21742000		12286000	19136000	29033000		7021200
929	gi33942089	GeneID:233871	Atxn2l	EGPEQLPAPCPSQTGSPPVGLIKGDEKEEGP	637	VPMAGVGGTEGPEQLPAPCPS(0.06)QT(0.209)GS(0.731)PPVGLIK			25;	S;	0	0			874250	0	0	0	0	6270600			0	0	0	0
930	gi33942089	GeneID:233871	Atxn2l	EVDGLLTSDPMGSPVSSKTESILDKEDKVPM	600	EVDGLLTSDPMGS(0.417)PVS(0.501)S(0.083)K			16;	S;				8997900								4586300
931	gi33942089	GeneID:233871	Atxn2l	GTEGPEQLPAPCPSQTGSPPVGLIKGDEKEE	635	VPMAGVGGTEGPEQLPAPCPS(0.333)QT(0.333)GS(0.333)PPVGLIK			33;23;	T;T;	0	2876100	0	0		0	0	0	0	0	14329000	0		0	0	0
932	gi33942089	GeneID:233871	Atxn2l	IPVTSSVVDPGAGSISPASPKLSLTPTDVKE	496	SAAPAPVSASCPEPPIGSAVAS(0.002)S(0.002)AS(0.002)IPVT(0.002)S(0.006)S(0.006)VVDPGAGS(0.212)IS(0.448)PAS(0.32)PK			41;	S;		2604500			0					5547200			0
933	gi33942089	GeneID:233871	Atxn2l	KEKEVDGLLTSDPMGSPVSSKTESILDKEDK	597	EVDGLLTS(0.001)DPMGS(0.981)PVS(0.009)S(0.009)K			13;	S;	3191000	9884100	26903000		89858000	8131800		7535400	13298000	15133000	55438000		19954000	12429000		0
934	gi33942089	GeneID:233871	Atxn2l	KGPPQSPVFEGVYNNSRMLHFLTAVVGSTCD	119	GPPQS(0.031)PVFEGVY(0.015)NNS(0.955)R			15;	S;								3539300								0
935	gi33942089	GeneID:233871	Atxn2l	VDGLLTSDPMGSPVSSKTESILDKEDKVPMA	601	EVDGLLTSDPMGS(0.328)PVS(0.116)S(0.556)K			17;	S;							7993800								4764800
936	gi33942089	GeneID:233871	Atxn2l	VGGTEGPEQLPAPCPSQTGSPPVGLIKGDEK	633	VPMAGVGGTEGPEQLPAPCPS(0.745)QT(0.176)GS(0.079)PPVGLIK			21;31;21;	S;S;S;	1650600		0	0		0		2500300	4777900		0	0		10663000		2046100
937	gi261823948	GeneID:245128	AU018091	VLPPPTLKNFQLLCSTDLELCPRNTSSTPGF	19	MLWVLPPPT(1)LKNFQLLCS(1)T(1)DLELCPR			19;	T;							3414800								0
938	gi261823948	GeneID:245128	AU018091	_______MLWVLPPPTLKNFQLLCSTDLELC	9	MLWVLPPPT(1)LKNFQLLCS(1)T(1)DLELCPR			9;	T;							3414800								0
939	gi261878611	GeneID:102991	AU022751	___________MASSSSPERGLEALRDTDES	5	MAS(0.178)S(0.178)S(0.529)S(0.116)PERGLEALR			5;	S;				0	74097000	0		0				0	0	0		0
940	gi90403601	GeneID:11993	Aup1	PQSVQSSFPSPPSPSSDVQLTTLAHRVKEVL	322	LRPQSVQSSFPSPPS(0.332)PS(0.332)S(0.332)DVQLT(0.003)TLAHR			18;	S;	0			0		0	0	0	5733800			0		0	0	0
941	gi90403601	GeneID:11993	Aup1	RLRPQSVQSSFPSPPSPSSDVQLTTLAHRVK	319	LRPQSVQSSFPSPPS(0.965)PS(0.027)S(0.008)DVQLTTLAHR			15;	S;	9322700	12109000	9717500	15670000	0	16601000	0	10280000	14889000	18936000	4223000	17477000	34675000	6304300	18441000	18960000
942	gi90403601	GeneID:11993	Aup1	RPQSVQSSFPSPPSPSSDVQLTTLAHRVKEV	321	LRPQSVQSSFPSPPS(0.233)PS(0.728)S(0.038)DVQLTTLAHR			17;	S;		0	4894700	9288600	14477000	0	0	0		0	0	0	1971600	0	15925000	0
943	gi157388987	GeneID:105351	AW209491	EIKVDVCKKVNLDITTLITYVSAMSYGGCHF	254	VNLDIT(0.971)T(0.939)LIT(0.542)Y(0.547)VS(0.222)AMS(0.416)Y(0.363)GGCHFVFKEK			7;	T;			0	7009100							0	0
944	gi157388987	GeneID:105351	AW209491	TEIKVDVCKKVNLDITTLITYVSAMSYGGCH	253	VNLDIT(0.971)T(0.939)LIT(0.542)Y(0.547)VS(0.222)AMS(0.416)Y(0.363)GGCHFVFKEK			6;	T;			0	7009100							0	0
945	gi157388987	GeneID:105351	AW209491	VDVCKKVNLDITTLITYVSAMSYGGCHFVFK	257	VNLDIT(0.971)T(0.939)LIT(0.542)Y(0.547)VS(0.222)AMS(0.416)Y(0.363)GGCHFVFKEK			10;	T;			0	7009100							0	0
946	gi227430349	GeneID:12005	Axin1	DQAQTEIQSTMEENTYPSFLKSDIYLEYTRT	203	QQIDPAMFDQAQT(0.078)EIQS(0.236)T(0.649)MEENT(0.12)Y(0.66)PS(0.257)FLK			24;	Y;	88326								0
947	gi254553426	GeneID:503692	Aym1	ARGHSPLSLLLCSGSSGNK____________	42	STRTARGHSPLS(0.001)LLLCS(1)GS(1)S(1)GNK			20;	S;						1936600								0
948	gi254553426	GeneID:503692	Aym1	TARGHSPLSLLLCSGSSGNK___________	41	STRTARGHSPLS(0.001)LLLCS(1)GS(1)S(1)GNK			19;	S;						1936600								0
949	gi254553426	GeneID:503692	Aym1	TRTARGHSPLSLLLCSGSSGNK_________	39	STRTARGHSPLS(0.001)LLLCS(1)GS(1)S(1)GNK			17;	S;						1936600								0
950	gi12746436	GeneID:65964	B230120H23Rik	DRSRNKYYRGSVSLNSSPKGRYGGKSQHSTP	690	GSVSLNS(0.5)S(0.5)PK			7;	S;					0								3415100
951	gi12746436	GeneID:65964	B230120H23Rik	KYQQITPSINPSRSSSPTQYGLSRNFSSLNL	638	S(0.106)S(0.106)S(0.787)PTQYGLSR			3;	S;			7055100		1016000						0		8173400
952	gi12746436	GeneID:65964	B230120H23Rik	RMRQIASHTSLQRSQSNPILGSPFFPYFANQ	593	S(0.197)QS(0.803)NPILGSPFFPYFANQDSYAAAVR			3;	S;	3737000	2261200	3468800	4716600	5022800	2167000	0		3266200	3204400	3704200	0	0	0	0
953	gi12746436	GeneID:65964	B230120H23Rik	RSRNKYYRGSVSLNSSPKGRYGGKSQHSTPS	691	GSVSLNS(0.043)S(0.957)PK			8;	S;					0	0							3415100	4175600
954	gi12746436	GeneID:65964	B230120H23Rik	SHTSLQRSQSNPILGSPFFPYFANQDSYAAA	599	S(0.1)QS(0.311)NPILGS(0.584)PFFPY(0.005)FANQDSYAAAVR			9;	S;						0								2186500
955	gi393715075	GeneID:319552	B230216G23Rik	NSSGAPQRLSEKRNWTPQAMLYLKGAQGRRF	38	NWT(1)PQAMLY(1)LKGAQGR			3;	T;								1876700								0
956	gi393715075	GeneID:319552	B230216G23Rik	QRLSEKRNWTPQAMLYLKGAQGRRFLSDQSR	44	NWT(1)PQAMLY(1)LKGAQGR			9;	Y;		1767300								0
957	gi66392577	GeneID:26877	B3galt1	LIYKLLKPSTKPRRRYFTGYVINGGPIRDVR	202	Y(1)FT(0.004)GY(0.992)VINGGPIRDVRS(0.004)K			1;	Y;			27726000								0
958	gi66392577	GeneID:26877	B3galt1	LLKPSTKPRRRYFTGYVINGGPIRDVRSKWY	206	Y(1)FT(0.004)GY(0.992)VINGGPIRDVRS(0.004)K			5;	Y;			27726000								0
959	gi268838948	GeneID:68251	Babam1	______MEVAEANSPTEEEEEEEEEGEETIS	10	MEVAEANS(0.216)PT(0.784)EEEEEEEEEGEETISEPRPHTR			10;	T;			3010700			0					0			5685500
960	gi6671610	GeneID:12015	Bad	SDEFEGSFKGLPRPKSAGTATQMRQSAGWTR	170	S(1)AGTATQMR	BAD	Pim3; CAMK2G	1;	S;							0								5387400
961	gi115270960	GeneID:29810	Bag3	AAAQPPTAHGPERSQSPAASDCSSSSSSASL	179	S(0.002)QS(0.998)PAASDCSSSSSSASLPSSGR			3;	S;	19445000	27094000	9102400	6711000	11333000	11534000	13166000	3292600	14237000	9685100	8398800	10534000	1658600	8195700	8475000	7468100
962	gi115270960	GeneID:29810	Bag3	PIPCPSPSPAPSAVPSPPKNVAAEQKAAPSP	390	VSSAPIPCPSPSPAPSAVPS(1)PPKNVAAEQK			20;	S;	25161000	35168000	11525000	16450000	36711000	46958000	29202000	17896000	103400000	76792000	45278000	47001000	46655000	58035000	30827000	26618000
963	gi115270960	GeneID:29810	Bag3	QVIRREADSKPVSQKSPPPAEKVEVKVSSAP	360	EADSKPVSQKS(1)PPPAEK			11;	S;	13018000	10477000	2988400	14230000	403440	2982400	5223400	2430300	18199000	0	9476000	2871300	4697600	0	10544000	5770300
964	gi115270960	GeneID:29810	Bag3	REGSPARSGTPVHCPSPIRVHTVVDRPQPMT	297	SGTPVHCPS(1)PIR			9;	S;			3174400								3784200
965	gi115270960	GeneID:29810	Bag3	TTAAAQPPTAHGPERSQSPAASDCSSSSSSA	177	S(0.88)QS(0.12)PAASDCSSSSSSASLPSSGR			1;	S;	0	1963900	0	1044300	778690	0	0		501510	510640	1387100	0	10947000	140900	0
966	gi115270960	GeneID:29810	Bag3	VSSAPIPCPSPSPAPSAVPSPPKNVAAEQKA	386	VSS(0.002)APIPCPS(0.004)PS(0.036)PAPS(0.815)AVPS(0.144)PPK			16;	S;						0								10643000
967	gi357197139	GeneID:224727	Bag6	QGAERTSPEPQRENASPAPGTTAEEAMSRGP	1012	ENAS(1)PAPGTTAEEAMSR			4;	S;		13889000	14569000	16091000		16538000	10412000	13732000		25778000	17857000	9337100		21374000	8783500	8693700
968	gi357197139	GeneID:224727	Bag6	QTLPEEPMEVQGAERTSPEPQRENASPAPGT	1002	VGDPPQTLPEEPMEVQGAERT(0.5)S(0.5)PEPQR			21;	T;		535080	5003900		11343000	12865000	0			24584000	7742300		0	4658400	6958400
969	gi357197139	GeneID:224727	Bag6	TLPEEPMEVQGAERTSPEPQRENASPAPGTT	1003	VGDPPQTLPEEPMEVQGAERT(0.205)S(0.795)PEPQR			22;	S;	9064500	7376400	10212000	12413000	417450	12865000	11274000	9944300	16512000	17691000	17163000	2642100	5608500	4658400	6958400	11111000
970	gi314122229	GeneID:230775	Bai2	______MTPACPLLLSVILSLRLATAFDPAP	10	TPACPLLLS(0.956)VILS(0.044)LR			9;	S;					6386500								0
971	gi21313234	GeneID:66898	Baiap2l1	AMSVPTPSPAPVRSISTVDLTEKSSVVIPPP	421	SIS(0.998)T(0.002)VDLTEK			3;	S;					0		0						4316400		3673900
972	gi21313234	GeneID:66898	Baiap2l1	IKTPISTPVSGTPQPSPMIERSKMIGKDYDT	261	TPISTPVSGTPQPS(1)PMIER			14;	S;	4879500	8509700	3310100	3840900	8698100	1378200	5198400	823840	34049000	32968000	21893000	22593000	21862000	23738000	8029800	7979800
973	gi21313234	GeneID:66898	Baiap2l1	MIEEIKTPISTPVSGTPQPSPMIERSKMIGK	257	TPISTPVS(0.051)GT(0.803)PQPS(0.146)PMIER			10;	T;	0								4859500
974	gi33468995	GeneID:68010	Bambi	KSEASGQGNRYQHDSSRNLITKMQELTSSKE	132	Y(0.646)QHDS(0.646)S(0.707)RNLIT(0.001)KMQELT(0.398)S(0.329)S(0.273)K			6;	S;			5883200								0
975	gi33468995	GeneID:68010	Bambi	SKSEASGQGNRYQHDSSRNLITKMQELTSSK	131	Y(0.65)QHDS(0.65)S(0.7)RNLIT(0.006)KMQELT(0.383)S(0.329)S(0.282)K			5;	S;			5883200								0
976	gi33468995	GeneID:68010	Bambi	VLSPSKSEASGQGNRYQHDSSRNLITKMQEL	127	Y(0.65)QHDS(0.65)S(0.7)RNLIT(0.006)KMQELT(0.383)S(0.329)S(0.282)K			1;	Y;			5883200								0
977	gi28076917	GeneID:104416	Bap1	HKSQESQLPEESKPASSKSPLGLEAGRTPVA	289	SQESQLPEES(0.001)KPAS(0.491)S(0.491)KS(0.018)PLGLEAGR			14;	S;	5804900				0	0	0	0	0				0	0	0	0
978	gi28076917	GeneID:104416	Bap1	LIQTHKSQESQLPEESKPASSKSPLGLEAGR	285	SQES(0.002)QLPEES(0.581)KPAS(0.057)S(0.057)KS(0.302)PLGLEAGR			10;	S;						0	0							2890600	2624700
979	gi28076917	GeneID:104416	Bap1	QESQLPEESKPASSKSPLGLEAGRTPVASEC	292	SQESQLPEES(0.037)KPAS(0.321)S(0.321)KS(0.321)PLGLEAGR			17;	S;	0	2752700	0	3569100				0	5968300	5551500	4086200	1749100				0
980	gi189339272	GeneID:217578	Baz1a	PLLFRYRVQPTKKEMYESAVVKATQISRRKH	202	KEMY(0.96)ES(0.04)AVVK			4;	Y;					0								31821000
981	gi170295818	GeneID:22385	Baz1b	KRRKFPDRLADDEGDSDSESVGQSRGRRQKK	1464	LADDEGDS(0.983)DS(0.016)ESVGQSR			8;	S;			7922800		12696000	8998100		9417000			0		6042100	6468600		3170800
982	gi114205435	GeneID:116848	Baz2a	DGLGRRRSSRIMEETSGIEEEEEEENTTAVH	1040	IMEET(0.5)S(0.5)GIEEEEEEENTTAVHGR			6;	S;	0	1610700							0	0
983	gi114205435	GeneID:116848	Baz2a	EDGLGRRRSSRIMEETSGIEEEEEEENTTAV	1039	IMEET(0.5)S(0.5)GIEEEEEEENTTAVHGR			5;	T;	0	1610700							0	0
984	gi84370025	GeneID:52028	Bbs1	_____MAAASSSDSDSGRAESNEANSKWLDA	11	AAAS(0.002)S(0.508)S(0.508)DS(0.181)DS(0.802)GR			10;	S;					1368300								0
985	gi84370025	GeneID:52028	Bbs1	_________MAAASSSDSDSGRAESNEANSK	7	AAAS(0.002)S(0.508)S(0.508)DS(0.181)DS(0.802)GR			6;	S;					1368300								0
986	gi84370025	GeneID:52028	Bbs1	__________MAAASSSDSDSGRAESNEANS	6	AAAS(0.002)S(0.508)S(0.508)DS(0.181)DS(0.802)GR			5;	S;					1368300								0
987	gi254553416	GeneID:71769	Bbs10	IVDRSLSRHYLSVFSSSTEGRKLCRHSLELL	155	SLS(0.001)RHY(0.001)LS(0.054)VFS(0.199)S(0.773)S(0.97)T(0.003)EGRK			12;	S;				843260								0
988	gi254553416	GeneID:71769	Bbs10	VDRSLSRHYLSVFSSSTEGRKLCRHSLELLL	156	SLS(0.001)RHY(0.001)LS(0.054)VFS(0.199)S(0.773)S(0.97)T(0.003)EGRK			13;	S;				843260								0
989	gi21313344	GeneID:67378	Bbs2	EIVTSLCPMYGSRFGYALSNGTVGVYDKTAR	219	FGY(0.901)ALS(0.172)NGT(0.078)VGVY(0.85)DKTAR			3;	Y;		12426000			5814600					0			0
990	gi21313344	GeneID:67378	Bbs2	GSRFGYALSNGTVGVYDKTARYWRIKSKNHA	229	FGY(0.901)ALS(0.172)NGT(0.078)VGVY(0.85)DKTAR			13;	Y;		12426000			5814600					0			0
991	gi29789423	GeneID:102774	Bbs4	KPVKDPKTKHRTNSGSKSATLQQPLGSIQAL	453	T(0.03)NS(0.075)GS(0.638)KS(0.2)AT(0.103)LQQPLGS(0.854)IQALGQAMS(0.375)S(0.375)AAAY(0.348)RK			5;	S;								7993600								0
992	gi29789423	GeneID:102774	Bbs4	TNSGSKSATLQQPLGSIQALGQAMSSAAAYR	464	T(0.03)NS(0.075)GS(0.638)KS(0.2)AT(0.103)LQQPLGS(0.854)IQALGQAMS(0.375)S(0.375)AAAY(0.348)RK			16;	S;								7993600								0
993	gi21312250	GeneID:72569	Bbs5	ANSKLRGQTEALYILTKCNTTRFEFIFTNLV	99	LRGQTEALY(1)ILT(1)K			12;	T;	0		0		1287200				0		0		0
994	gi21312250	GeneID:72569	Bbs5	TRTANSKLRGQTEALYILTKCNTTRFEFIFT	96	LRGQTEALY(1)ILT(1)K			9;	Y;	0		0		1287200				0		0		0
995	gi189339274	GeneID:319845	Bbs9	PQAMVVPGGCTPIPESDLEERSLDDSTELFT	843	LCVSTDAAAPQAMVVPGGCT(0.001)PIPES(0.999)DLEER			25;	S;		9897700								0
996	gi217035125	GeneID:70508	Bbx	CKKRQSSESDIESVMYTIEAVAKGDWGVDKL	486	RQS(0.333)S(0.333)ES(0.333)DIES(0.769)VMY(0.644)T(0.587)IEAVAK			13;	Y;			603780								0
997	gi217035125	GeneID:70508	Bbx	KKTCKKRQSSESDIESVMYTIEAVAKGDWGV	483	RQS(0.334)S(0.334)ES(0.334)DIES(0.948)VMY(0.751)T(0.301)IEAVAK			10;	S;								1250300								0
998	gi217035125	GeneID:70508	Bbx	KTKITHLVRTADGRVSPAGGTLDDKPKEQLQ	811	TADGRVS(1)PAGGTLDDKPK			7;	S;							4122900								2998600
999	gi21450249	GeneID:227707	BC005624	RNKEEPKARPLRVGDTEKPEPERSPPNRKRP	253	VGDT(0.998)EKPEPERS(0.002)PPNR			4;	T;						1669000								6169800
1000	gi21450249	GeneID:227707	BC005624	RPLRVGDTEKPEPERSPPNRKRPANEKATDD	261	VGDTEKPEPERS(1)PPNR			12;	S;	13238000	0	0						2724100	23780000	6754700
1001	gi158749615	GeneID:105203	BC016423	FKCEGEYVFSLDSKYTSNPLEKTVLRALHGP	755	Y(0.999)T(0.998)S(0.998)NPLEKT(0.003)VLRALHGPWNT(0.002)DLPENVDDVK			2;	T;							1477200								0
1002	gi158749615	GeneID:105203	BC016423	KCEGEYVFSLDSKYTSNPLEKTVLRALHGPW	756	Y(0.999)T(0.998)S(0.998)NPLEKT(0.003)VLRALHGPWNT(0.002)DLPENVDDVK			3;	S;							1477200								0
1003	gi158749615	GeneID:105203	BC016423	TFKCEGEYVFSLDSKYTSNPLEKTVLRALHG	754	Y(0.999)T(0.998)S(0.998)NPLEKT(0.003)VLRALHGPWNT(0.002)DLPENVDDVK			1;	Y;							1477200								0
1004	gi269973901	GeneID:232400	BC048546	ASKEQDVHWKDTVVKTMLVEAEGIEKEATQS	900	EQDVHWKDT(0.176)VVKT(0.824)MLVEAEGIEK			13;	T;		0					25480000			0					236350000
1005	gi269973901	GeneID:232400	BC048546	CPNDASKEQDVHWKDTVVKTMLVEAEGIEKE	896	EQDVHWKDT(0.836)VVKT(0.164)MLVEAEGIEK			9;	T;	10631000		0	25195000		7044400	0	15191000	65084000		41332000	0		87980000	85040000	193890000
1006	gi269973901	GeneID:232400	BC048546	GKSNSSDEFQTKFELTVTLTYTGARESSVTV	1349	T(0.249)GKS(0.36)NS(0.199)S(0.217)DEFQT(0.976)KFELT(0.704)VT(0.315)LT(0.407)Y(0.508)T(0.066)GAR			17;	T;						38939000								0
1007	gi269973901	GeneID:232400	BC048546	LSVKTGKSNSSDEFQTKFELTVTLTYTGARE	1344	T(0.249)GKS(0.36)NS(0.199)S(0.217)DEFQT(0.976)KFELT(0.704)VT(0.315)LT(0.407)Y(0.508)T(0.066)GAR			12;	T;						38939000								0
1008	gi269973901	GeneID:232400	BC048546	TGSNPQNTITLSSEESEEVFYVNRNKRLLVQ	1272	LT(0.01)GS(0.427)NPQNT(0.372)IT(0.124)LS(0.034)S(0.034)EES(0.81)EEVFY(0.19)VNRNK			17;	S;								3567700								0
1009	gi52138534	GeneID:434439	BC048562	YGHYRGQVKSESAGEYRLAAKPPPPAVFLQR	30	S(0.966)ES(0.034)AGEY(1)R			7;	Y;	828210								0
1010	gi225543359	GeneID:399568	BC052040	AQYEEIAQCLVSVPPTRQSLRKLKQRFPSQS	21	ILT(1)KAQY(1)EEIAQCLVS(1)VPPT(1)R			20;	T;					1969600								0
1011	gi225543359	GeneID:399568	BC052040	________MILTKAQYEEIAQCLVSVPPTRQ	8	ILT(1)KAQY(1)EEIAQCLVS(1)VPPT(1)R			7;	Y;					1969600								0
1012	gi225543359	GeneID:399568	BC052040	____________MILTKAQYEEIAQCLVSVP	4	ILT(1)KAQY(1)EEIAQCLVS(1)VPPT(1)R			3;	T;					1969600								0
1013	gi254553405	GeneID:407814	BC053393	CCRVEMKGWDGVQTLTTSLQIQPGSSSARTK	122	GWDGVQT(0.127)LT(0.93)T(0.933)S(0.852)LQIQPGS(0.085)S(0.024)S(0.024)ART(0.025)K			9;	T;					66499000								0
1014	gi254553405	GeneID:407814	BC053393	CRVEMKGWDGVQTLTTSLQIQPGSSSARTKG	123	GWDGVQT(0.127)LT(0.93)T(0.933)S(0.852)LQIQPGS(0.085)S(0.024)S(0.024)ART(0.025)K			10;	T;					66499000								0
1015	gi254553405	GeneID:407814	BC053393	RVEMKGWDGVQTLTTSLQIQPGSSSARTKGL	124	GWDGVQT(0.127)LT(0.93)T(0.933)S(0.852)LQIQPGS(0.085)S(0.024)S(0.024)ART(0.025)K			11;	S;					66499000								0
1016	gi283046769	GeneID:238037	BC068281	QDSSHLILVTFKKAITITKKVAIPGILVPDL	321	DY(0.006)LT(0.019)GT(0.892)GQDS(0.078)S(0.007)HLILVT(0.993)FKKAIT(0.747)IT(0.26)K			23;	T;						3220600								0
1017	gi283046769	GeneID:238037	BC068281	QSSLICLRKKDYLTGTGQDSSHLILVTFKKA	304	DY(0.006)LT(0.019)GT(0.892)GQDS(0.078)S(0.007)HLILVT(0.993)FKKAIT(0.747)IT(0.26)K			6;	T;						3220600								0
1018	gi283046769	GeneID:238037	BC068281	YLTGTGQDSSHLILVTFKKAITITKKVAIPG	315	DY(0.006)LT(0.019)GT(0.892)GQDS(0.078)S(0.007)HLILVT(0.993)FKKAIT(0.747)IT(0.26)K			17;	T;						3220600								0
1019	gi7304925	GeneID:29815	Bcar3	LEERYGTSPGRGREGSLAEGRPDVVKRLSLT	271	EGS(1)LAEGRPDVVK			5;3;	S;S;	6044200	5368800	5493200		0	4199400		3541600	3651900	4564200	4125000		3748700	2556500		2200500
1020	gi7304925	GeneID:29815	Bcar3	MDTSPCPSSPVFRTGSEPTLSPALVRRFSSD	365	T(0.014)GS(0.986)EPTLSPALVR			3;	S;		3787800	7779900		5520700					0	0		0
1021	gi262231846	GeneID:192197	Bcas3	GSLPPGSPGPITRHGSYDSLASDHSGQEDEE	691	HGS(0.403)Y(0.346)DS(0.125)LAS(0.125)DHS(0.001)GQEDEEWLSQVEIVTHTGPHR			3;	S;	2037400	0	0	0		0			5540900	0	0	0		0
1022	gi262231846	GeneID:192197	Bcas3	PITRHGSYDSLASDHSGQEDEEWLSQVEIVT	700	HGS(0.181)Y(0.161)DS(0.066)LAS(0.066)DHS(0.517)GQEDEEWLS(0.007)QVEIVTHTGPHR			12;	S;								10187000								0
1023	gi262231846	GeneID:192197	Bcas3	SEEGLRERLADAMAESPSRDVVGSGTELQRE	854	LADAMAES(0.828)PS(0.172)RDVVGSGTELQR			8;	S;							1190700								2985000
1024	gi262231846	GeneID:192197	Bcas3	SLPPGSPGPITRHGSYDSLASDHSGQEDEEW	692	HGS(0.207)Y(0.761)DS(0.026)LAS(0.005)DHSGQEDEEWLSQVEIVTHTGPHR			4;	Y;	41173000	47847000	54556000	49115000	52626000	34892000	27891000	34064000	52684000	64745000	70597000	7990900	61323000	74595000	52620000	28653000
1025	gi262231846	GeneID:192197	Bcas3	SPGPITRHGSYDSLASDHSGQEDEEWLSQVE	697	HGS(0.071)Y(0.271)DS(0.318)LAS(0.318)DHS(0.022)GQEDEEWLSQVEIVTHTGPHR			9;	S;	4366100	0		0	0	0			5087800	0		0	0	0
1026	gi161016828	GeneID:12035	Bcat1	___________MKDCSNGCSAPFAGERGSEE	5	KDCS(0.569)NGCS(0.431)APFAGER			4;	S;					0								1312300
1027	gi183396774	GeneID:12039	Bckdha	EAMTYRIGHHSTSDDSSAYRSVDEVNYWDKQ	343	IGHHS(0.038)T(0.038)S(0.038)DDS(0.542)S(0.121)AY(0.104)RS(0.121)VDEVNYWDKQDHPISR			10;	S;		0	22183000	0	0	0	0			0	93460000	0	13064000	0	0
1028	gi183396774	GeneID:12039	Bckdha	FLIEAMTYRIGHHSTSDDSSAYRSVDEVNYW	340	IGHHS(0.012)T(0.03)S(0.26)DDS(0.221)S(0.221)AY(0.188)RS(0.069)VDEVNYWDKQDHPISR			7;	S;		0	22183000	0	0					0	0	0	0
1029	gi183396774	GeneID:12039	Bckdha	QPFLIEAMTYRIGHHSTSDDSSAYRSVDEVN	338	IGHHS(0.962)T(0.032)S(0.005)DDSSAYR			5;	S;	0	0	8434800	0	0	4695900	4647400	181570	0	7922500	78765000	0	5397800	0	0	4491300
1030	gi183396774	GeneID:12039	Bckdha	RIGHHSTSDDSSAYRSVDEVNYWDKQDHPIS	348	S(1)VDEVNYWDKQDHPISR			1;15;	S;S;	0	25421000	17320000	38320000	0	772700		6501100	0	4459200	10202000	12372000	18594000	7328000		5622200
1031	gi183396774	GeneID:12039	Bckdha	TYRIGHHSTSDDSSAYRSVDEVNYWDKQDHP	346	IGHHS(0.311)T(0.311)S(0.378)DDS(0.011)S(0.197)AY(0.757)RS(0.032)VDEVNY(0.004)WDK			13;	Y;			11368000								25086000
1032	gi6753164	GeneID:12041	Bckdk	LWPLLGSSLSLRARSTSATDTHHVELARERS	32	S(0.498)T(0.498)S(0.003)ATDTHHVELAR			2;	T;	0	0	0	0	0	0	0	0	79942000	0	5598000	0	0	0	0	0
1033	gi6753164	GeneID:12041	Bckdk	QDPRINPLFGHLDMHSGGQSGPMHGFGFGLP	356	INPLFGHLDMHS(0.99)GGQS(0.01)GPMHGFGFGLPTSR			12;	S;		14581000	27211000		1171100	0				13061000	15208000		13964000	4262000
1034	gi6753164	GeneID:12041	Bckdk	SLWPLLGSSLSLRARSTSATDTHHVELARER	31	S(0.875)T(0.122)S(0.003)ATDTHHVELAR			1;	S;	0	0	2551600	66473000	0	0	0	0	1485000	7732900	56661000	34302000	9508400	41460000	20765000	265150
1035	gi6753164	GeneID:12041	Bckdk	WPLLGSSLSLRARSTSATDTHHVELARERSK	33	S(0.107)T(0.107)S(0.785)ATDTHHVELAR			3;	S;			0			0					0			12844000
1036	gi58037550	GeneID:12048	Bcl2l1	_MSQSNRELVVDFLSYKLSQKGYSWSQFSDV	15	MS(0.996)QS(0.006)NRELVVDFLS(0.269)Y(0.73)K			15;	Y;					1889100								0
1037	gi58037550	GeneID:12048	Bcl2l1	____________MSQSNRELVVDFLSYKLSQ	4	MS(0.118)QS(0.882)NRELVVDFLS(0.206)Y(0.794)K			4;	S;								955070								0
1038	gi7304927	GeneID:12049	Bcl2l10	____MADSQDPLHERTRRLLSDYIFFCAREP	12	MADS(0.002)QDPLHERT(0.998)R			12;	T;			0								24155000
1039	gi46592795	GeneID:12125	Bcl2l11	______MAKQPSDVSSECDREGGQLQPAERP	10	MAKQPS(0.667)DVS(0.667)S(0.667)ECDR			10;	S;		21011000								0
1040	gi46592795	GeneID:12125	Bcl2l11	_______MAKQPSDVSSECDREGGQLQPAER	9	MAKQPS(0.667)DVS(0.667)S(0.667)ECDR			9;	S;		21011000								0
1041	gi46592795	GeneID:12125	Bcl2l11	__________MAKQPSDVSSECDREGGQLQP	6	MAKQPS(0.667)DVS(0.667)S(0.667)ECDR			6;	S;		21011000								0
1042	gi6753192	GeneID:12125	Bcl2l11	______MAKQPSDVSSECDREGGQLQPAERP	10	MAKQPS(0.667)DVS(0.667)S(0.667)ECDR			10;	S;	38956000		22218000						0		0
1043	gi6753192	GeneID:12125	Bcl2l11	_______MAKQPSDVSSECDREGGQLQPAER	9	MAKQPS(0.667)DVS(0.667)S(0.667)ECDR			9;	S;	38956000		22218000						0		0
1044	gi6753192	GeneID:12125	Bcl2l11	__________MAKQPSDVSSECDREGGQLQP	6	MAKQPS(0.667)DVS(0.667)S(0.667)ECDR			6;	S;	38956000		22218000						0		0
1045	gi23943828	GeneID:94044	Bcl2l13	EAPEMMRAEKTSPTPSVFVELGEEELEAVTA	347	AEKT(0.338)S(0.162)PT(0.162)PS(0.338)VFVELGEEELEAVTARPEAVER			9;	S;	0		0	0	0	0	0	0	0		0	0	0	5784900	0	0
1046	gi23943828	GeneID:94044	Bcl2l13	GAAQLSEERAGSRKKSHTGEAAAVRGAKSGL	387	S(0.868)HT(0.132)GEAAAVR			1;	S;		1121900			0					14493000			880260
1047	gi23943828	GeneID:94044	Bcl2l13	QVPTVEAPEMMRAEKTSPTPSVFVELGEEEL	342	AEKT(0.621)S(0.192)PT(0.152)PS(0.035)VFVELGEEELEAVTARPEAVER			4;	T;	4715700	8853100	26788000	104920000	64435000	11321000	47287000	35073000	0	0	5287600	2791600	0	0	30311000	0
1048	gi23943828	GeneID:94044	Bcl2l13	TVEAPEMMRAEKTSPTPSVFVELGEEELEAV	345	AEKT(0.198)S(0.198)PT(0.457)PS(0.147)VFVELGEEELEAVTARPEAVER			7;	T;	38629000	0	0	0	0	0	0	0	38112000	88420000	0	13883000	0	0	56035000	37116000
1049	gi23943828	GeneID:94044	Bcl2l13	VPTVEAPEMMRAEKTSPTPSVFVELGEEELE	343	AEKT(0.172)S(0.685)PT(0.143)PS(0.001)VFVELGEEELEAVTARPEAVER			5;	S;	0	0	0	2686700	35915000	0	0		0	0	12944000	11210000	77755000	0	0
1050	gi91206400	GeneID:80288	Bcl9l	PFSSLKGKVKRERSVSVDSGEQREAGTPSLD	118	ERS(0.999)VS(0.501)VDS(0.501)GEQR			5;	S;	2243500		1769000						0		0
1051	gi91206400	GeneID:80288	Bcl9l	SLKGKVKRERSVSVDSGEQREAGTPSLDSEA	121	ERS(0.999)VS(0.501)VDS(0.501)GEQR			8;	S;			1769000								0
1052	gi91206400	GeneID:80288	Bcl9l	VSPFSSLKGKVKRERSVSVDSGEQREAGTPS	116	ERS(0.999)VS(0.501)VDS(0.501)GEQR			3;	S;	2243500		1769000						0		0
1053	gi24496776	GeneID:72567	Bclaf1	DAPMLSTVHSAKNTPSQHSHSIQHSPERSGS	258	NTPS(0.312)QHS(0.278)HS(0.158)IQHS(0.252)PER			4;	S;	0								1981000
1054	gi24496776	GeneID:72567	Bclaf1	DWDDQEVLDYFSDKESAKQKFHDSEGDDTEE	387	ADGDWDDQEVLDYFS(0.321)DKES(0.679)AK			19;	S;	2502600	0							0	6719800
1055	gi24496776	GeneID:72567	Bclaf1	EDKGSDRITVKKEVQSPEQVKSEKLKELFDY	494	KEVQS(1)PEQVK			5;	S;	15883000	31385000		11860000					12583000	27743000		7162100
1056	gi24496776	GeneID:72567	Bclaf1	ERSGSGSVGNGSSRYSPSQNSPIHHIPSRRS	284	Y(0.014)S(0.926)PS(0.236)QNS(0.821)PIHHIPS(0.004)R			2;	S;	16968000	25820000		18968000					9348100	0		891320
1057	gi24496776	GeneID:72567	Bclaf1	GSVGNGSSRYSPSQNSPIHHIPSRRSPAKTI	289	Y(0.883)S(0.117)PS(0.064)QNS(0.936)PIHHIPSR			7;	S;	64876000								0
1058	gi24496776	GeneID:72567	Bclaf1	MLSTVHSAKNTPSQHSHSIQHSPERSGSGSV	261	NTPS(0.029)QHS(0.556)HS(0.404)IQHS(0.011)PER			7;	S;	0	0		0					24212000	13677000		3027200
1059	gi24496776	GeneID:72567	Bclaf1	PEQVKSEKLKELFDYSPPLHKSLDAREKSIF	510	LKELFDYS(1)PPLHK			8;	S;	1531100			7401100					1700500			2897500
1060	gi24496776	GeneID:72567	Bclaf1	PERSGSGSVGNGSSRYSPSQNSPIHHIPSRR	283	Y(0.883)S(0.117)PS(0.064)QNS(0.936)PIHHIPSR			1;	Y;	61121000								0
1061	gi24496776	GeneID:72567	Bclaf1	QEKQTKKAEGEPQEESPLKSKSQEEPKDTFE	177	KAEGEPQEES(1)PLK			10;	S;	6465900	1475400		16553000					8650900	53365000		12858000
1062	gi24496776	GeneID:72567	Bclaf1	RADGDWDDQEVLDYFSDKESAKQKFHDSEGD	383	ADGDWDDQEVLDYFS(0.977)DKES(0.023)AK			15;	S;	16768000	0		26022000					23463000	19477000		15192000
1063	gi24496776	GeneID:72567	Bclaf1	SAKNTPSQHSHSIQHSPERSGSGSVGNGSSR	265	NTPS(0.001)QHS(0.006)HS(0.026)IQHS(0.967)PER			13;	S;	0	14479000		0					6763700	0		670100
1064	gi24496776	GeneID:72567	Bclaf1	SGSGSVGNGSSRYSPSQNSPIHHIPSRRSPA	286	Y(0.828)S(0.32)PS(0.768)QNS(0.085)PIHHIPSR			4;	S;	2770500	25820000							0	0
1065	gi24496776	GeneID:72567	Bclaf1	SRYSPSQNSPIHHIPSRRSPAKTITPQNAPR	296	YS(1)PSQNS(0.185)PIHHIPS(0.815)R			14;	S;				15614000								0
1066	gi24496776	GeneID:72567	Bclaf1	STRQKSPEIHRRIDISPSALRKHTRLAGEER	656	IDIS(0.998)PS(0.002)ALR			4;	S;	28259000			26897000					25224000			10105000
1067	gi24496776	GeneID:72567	Bclaf1	STVHSAKNTPSQHSHSIQHSPERSGSGSVGN	263	NTPS(0.034)QHS(0.057)HS(0.811)IQHS(0.097)PER			9;	S;		0								10742000
1068	gi70906449	GeneID:72567	Bclaf1	ATSGDIWPGLSAYDNSPRSPHSPSPIATPPS	221	SATSGDIWPGLS(0.013)AY(0.001)DNS(0.986)PR			17;	S;						1433500	2704200							0	0
1069	gi70906449	GeneID:72567	Bclaf1	DWDDQEVLDYFSDKESAKQKFHDSEGDDTEE	387	ADGDWDDQEVLDYFS(0.321)DKES(0.679)AK			19;	S;			35688000		3112500	0	15870000	0			0		27429000	10283000	0	10910000
1070	gi70906449	GeneID:72567	Bclaf1	EDKGSDRITVKKEVQSPEQVKSEKLKELFDY	494	KEVQS(1)PEQVK			5;	S;			14076000		280160	2159300	11962000	10405000			9235500		19479000	3918400	14617000	13232000
1071	gi70906449	GeneID:72567	Bclaf1	ERSGSGSVGNGSSRYSPSQNSPIHHIPSRRS	284	Y(0.014)S(0.926)PS(0.236)QNS(0.821)PIHHIPS(0.004)R			2;	S;			19714000		1504400	18722000	10524000	6095500			0		0	6142300	0	0
1072	gi70906449	GeneID:72567	Bclaf1	GSVGNGSSRYSPSQNSPIHHIPSRRSPAKTI	289	Y(0.883)S(0.117)PS(0.064)QNS(0.936)PIHHIPSR			7;	S;			8319700		1504400			28020000			5805400		4333800			0
1073	gi70906449	GeneID:72567	Bclaf1	MLSTVHSAKNTPSQHSHSIQHSPERSGSGSV	261	NTPS(0.029)QHS(0.556)HS(0.404)IQHS(0.011)PER			7;	S;						400040	621440							15318000	15700000
1074	gi70906449	GeneID:72567	Bclaf1	PEQVKSEKLKELFDYSPPLHKSLDAREKSIF	510	LKELFDYS(1)PPLHK			8;	S;			9524400		6822100		6999500				13391000		1956900		6580900
1075	gi70906449	GeneID:72567	Bclaf1	PERSGSGSVGNGSSRYSPSQNSPIHHIPSRR	283	Y(0.883)S(0.117)PS(0.064)QNS(0.936)PIHHIPSR			1;	Y;					8660000			28749000					0			0
1076	gi70906449	GeneID:72567	Bclaf1	QEKQTKKAEGEPQEESPLKSKSQEEPKDTFE	177	KAEGEPQEES(1)PLK			10;	S;			37824000		67237000	8134600	7697600	7898500			31483000		22484000	5386500	4661000	7635800
1077	gi70906449	GeneID:72567	Bclaf1	RADGDWDDQEVLDYFSDKESAKQKFHDSEGD	383	ADGDWDDQEVLDYFS(0.977)DKES(0.023)AK			15;	S;			742560		6686400	4731000	0	2987900			14652000		5347300	0	17581000	0
1078	gi70906449	GeneID:72567	Bclaf1	SAKNTPSQHSHSIQHSPERSGSGSVGNGSSR	265	NTPS(0.001)QHS(0.006)HS(0.026)IQHS(0.967)PER			13;	S;			38593								12979000
1079	gi70906449	GeneID:72567	Bclaf1	SGSGSVGNGSSRYSPSQNSPIHHIPSRRSPA	286	Y(0.828)S(0.32)PS(0.768)QNS(0.085)PIHHIPSR			4;	S;						69931000		729150						0		0
1080	gi70906449	GeneID:72567	Bclaf1	SRYSPSQNSPIHHIPSRRSPAKTITPQNAPR	296	YS(1)PSQNS(0.185)PIHHIPS(0.815)R			14;	S;			19714000			16345000	10524000	6095500			0			0	0	0
1081	gi70906449	GeneID:72567	Bclaf1	STRQKSPEIHRRIDISPSALRKHTRLAGEER	656	IDIS(0.998)PS(0.002)ALR			4;	S;			27057000		0		25065000	14548000			24733000		25409000		11399000	19792000
1082	gi70906449	GeneID:72567	Bclaf1	STVHSAKNTPSQHSHSIQHSPERSGSGSVGN	263	NTPS(0.034)QHS(0.057)HS(0.811)IQHS(0.097)PER			9;	S;							0								2342400
1083	gi70906449	GeneID:72567	Bclaf1	TKKAEGEPQEESPLKSKSQEEPKDTFEHDPS	181	KAEGEPQEES(0.394)PLKS(0.606)K			14;	S;							5373600								0
1084	gi124487229	GeneID:110279	Bcr	EEQRRHQDGLPYIDDSPSSSPHLSSKGRGSL	461	HQDGLPYIDDS(0.969)PS(0.011)S(0.011)S(0.008)PHLS(0.001)SK			11;	S;	7989200	3612300	8146200	4322200	8910000	7470100	7663900	7282700	6450300	5655600	6683300	4647900	5282500	6282900	2378400	4486800
1085	gi56090233	GeneID:382427	Best3	KRFPTMDHVVEAGFMTADERKLFDHLKSPHL	164	FPT(1)MDHVVEAGFMT(1)ADERK			14;	T;							248420								0
1086	gi56090233	GeneID:382427	Best3	LIFRSVSTAVYKRFPTMDHVVEAGFMTADER	153	FPT(1)MDHVVEAGFMT(1)ADERK			3;	T;							248420								0
1087	gi170287745	GeneID:54399	Bet1l	AVEDILDRENKRMADSLASKVTRLKSLALDI	27	MADS(1)LAS(0.999)KVT(0.001)RLK			4;	S;		39698000		100150000	0	24668000		34520000		0		0	0	0		0
1088	gi170287745	GeneID:54399	Bet1l	DILDRENKRMADSLASKVTRLKSLALDIDRD	30	MADS(1)LAS(0.999)KVT(0.001)RLK			7;	S;		39698000		100150000	0	24668000		34520000		0		0	0	0		0
1089	gi6755680	GeneID:20893	Bhlhe40	PDKIPTPLLLPQRLPSPLAHSSLDSSALLQA	383	LPS(1)PLAHSSLDSSALLQALK			3;	S;	1858300	733730	1137600	2511500	1720600	3373300	3741100	2442000	3233200	3052400	1485800	7318300	3711200	3385800	2938800	2771900
1090	gi7709990	GeneID:12116	Bhmt	APERGFLPPASEKHGSWGSGLDMHTKPWIRA	330	HGS(1)WGSGLDMHTKPWIR			3;	S;	93730000	50973000	71278000	27746000	47644000	64067000	8911400	100840000	51169000	31458000	103510000	46915000	82528000	86345000	4898300	28077000
1091	gi85702359	GeneID:76895	Bicd2	EISERQLEEALETLKTEREQKNNLRKELSHY	175	EISERQLEEALET(1)LKT(1)ER			16;	T;			17963000	24391000							0	0
1092	gi85702359	GeneID:76895	Bicd2	RLKEISERQLEEALETLKTEREQKNNLRKEL	172	EISERQLEEALET(1)LKT(1)ER			13;	T;			17963000	24391000							0	0
1093	gi134053947	GeneID:30948	Bin1	APEKGNKSPSPPPDGSPAATPEIRVNHEPEP	273	S(0.041)PS(0.959)PPPDGS(1)PAATPEIR			9;	S;	4910500	5740400	5866100	29377000	1102500	6271100	4743400	10695000	6417900	8006600	10227000	3198400	6469400	10844000	5378700	2981500
1094	gi134053947	GeneID:30948	Bin1	AQPSDNAPEKGNKSPSPPPDGSPAATPEIRV	267	S(0.041)PS(0.959)PPPDGS(1)PAATPEIR			3;	S;		1367200		7081500	0					0		0	0
1095	gi134053947	GeneID:30948	Bin1	PEIRVNHEPEPASGASPGATIPKSPSQLRKG	293	VNHEPEPAS(0.007)GAS(0.866)PGAT(0.127)IPK			12;	S;				3240400		1136500						0		0
1096	gi395627630	GeneID:668218	Bin2	PGSPEGSSQLCSPRASPDASSNPEPAETREK	460	AS(0.999)PDAS(0.001)SNPEPAETR			2;	S;		3141400								3635300
1097	gi59859890	GeneID:11799	Birc5	CAFLTVKKQMEELTVSEFLKLDRQRAKNKIV	99	QMEELT(1)VS(1)EFLKLDR			8;	S;	8413400	18811000							6911400	0
1098	gi59859890	GeneID:11799	Birc5	PGCAFLTVKKQMEELTVSEFLKLDRQRAKNK	97	QMEELT(1)VS(1)EFLKLDR			6;	T;	8413400	18811000							6911400	0
1099	gi409971427	GeneID:12211	Birc6	DIPKLEGDSDDLLEDSDSEEHSRSDSVTGHT	483	LEGDSDDLLEDS(0.996)DS(0.004)EEHSR			12;	S;	10688000	10850000	8908800	9098400	5937400	11194000	10585000	6459200	9932500	14136000	17988000	5752400	14931000	18820000	7030800	2558200
1100	gi409971427	GeneID:12211	Birc6	SRRPTLAWLEDSSSCSDIPKLEGDSDDLLED	467	RPTLAWLEDS(0.023)S(0.157)S(0.105)CS(0.715)DIPK			14;	S;	379970								5914100
1101	gi110225360	GeneID:12144	Blm	DSCPVGHPNKELNSPYLLSHSPSTEECLPTT	462	ELNS(0.172)PY(0.749)LLS(0.335)HS(0.744)PS(0.661)T(0.218)EECLPT(0.077)T(0.036)T(0.007)PGK			6;	Y;				8586600								0
1102	gi110225360	GeneID:12144	Blm	GHPNKELNSPYLLSHSPSTEECLPTTTPGKT	467	ELNS(0.172)PY(0.749)LLS(0.335)HS(0.744)PS(0.661)T(0.218)EECLPT(0.077)T(0.036)T(0.007)PGK			11;	S;				8586600								0
1103	gi110225360	GeneID:12144	Blm	PNKELNSPYLLSHSPSTEECLPTTTPGKTGF	469	ELNS(0.172)PY(0.749)LLS(0.335)HS(0.744)PS(0.661)T(0.218)EECLPT(0.077)T(0.036)T(0.007)PGK			13;	S;				8586600								0
1104	gi55742807	GeneID:232946	Bloc1s3	RGRPTGLRVAGEAAETDSEPEPEPTVVPVDL	59	VAGEAAET(1)DS(0.998)EPEPEPT(0.002)VVPVDLPPLVVQR			8;	T;					2279900	3734400	1166600						0	0	0
1105	gi55742807	GeneID:232946	Bloc1s3	RPTGLRVAGEAAETDSEPEPEPTVVPVDLPP	61	VAGEAAET(1)DS(0.998)EPEPEPT(0.002)VVPVDLPPLVVQR			10;	S;					2279900	3734400	1166600						0	0	0
1106	gi18129622	GeneID:140780	Bmp2k	STPFQPFSVSASKSESKEDVFGLVPFEEITG	929	S(0.187)ES(0.812)KEDVFGLVPFEEITGSQQQQK			3;	S;			6602300								8784800
1107	gi83035029	GeneID:107771	Bmyc	KEGTGVSLAADVEPATPPDCTCNT_______	162	EGT(0.001)GVS(0.002)LAADVEPAT(0.996)PPDCT(0.862)CNT(0.138)			15;	T;		6987600								0
1108	gi83035029	GeneID:107771	Bmyc	VSLAADVEPATPPDCTCNT____________	167	EGT(0.001)GVS(0.002)LAADVEPAT(0.996)PPDCT(0.862)CNT(0.138)			20;	T;		6987600								0
1109	gi56606148	GeneID:12175	Bnip2	DDLPKPKTTEVIRKGSITEYTATEEKGDGRR	114	KGS(0.999)IT(0.001)EYTATEEK			2;3;	S;S;	228830	217380	2529300	228410	0	8118900	5278700	0	10590000	12378000	3153000	3593600	7261200	7868300	7231000	2638300
1110	gi56606148	GeneID:12175	Bnip2	LPKPKTTEVIRKGSITEYTATEEKGDGRRWR	116	KGS(0.228)IT(0.771)EYTATEEK			5;	T;					0								1708000
1111	gi6753198	GeneID:12176	Bnip3	AEIDSHSFGEKNSTLSEEDYIERRREVESIL	88	NST(0.008)LS(0.992)EEDYIER			5;	S;	12543000		14542000		13286000				13529000		0		17098000
1112	gi6753198	GeneID:12176	Bnip3	NRAEIDSHSFGEKNSTLSEEDYIERRREVES	86	NST(0.949)LS(0.051)EEDYIER			3;	T;			0					8011500			12433000					8592800
1113	gi6753198	GeneID:12176	Bnip3	PRSQTPQDTNRAEIDSHSFGEKNSTLSEEDY	77	AEIDS(0.896)HS(0.104)FGEK			5;	S;	9998100	2329100		2634200					4102000	4725800		0
1114	gi6753198	GeneID:12176	Bnip3	SQTPQDTNRAEIDSHSFGEKNSTLSEEDYIE	79	AEIDS(0.001)HS(0.999)FGEK			7;	S;	17037000	0	34597000	11351000	0	0	10739000	2589200	10425000	16637000	24091000	2202800	12351000	11536000	6485600	3484500
1115	gi6753198	GeneID:12176	Bnip3	TNRAEIDSHSFGEKNSTLSEEDYIERRREVE	85	AEIDS(0.629)HS(0.369)FGEKNS(0.794)T(0.204)LS(0.004)EEDYIER			13;	S;	6708000								0
1116	gi6753200	GeneID:12177	Bnip3l	GQIMFDVEMHTSRDHSSQSEEEVVEGEKEVE	116	DHS(1)S(1)QS(1)EEEVVEGEKEVEALKK			3;	S;	17597000	18056000	16022000	0	21711000	0	11660000	0	0	0	0	0	0	0	0	0
1117	gi6753200	GeneID:12177	Bnip3l	MFDVEMHTSRDHSSQSEEEVVEGEKEVEALK	119	DHS(1)S(1)QS(1)EEEVVEGEKEVEALKK			6;	S;	27084000	55999000	20640000	5239000	25442000	6914300	13149000	6007300	3828200	41649000	3655500	1717200	32153000	2344600	30826000	4307300
1118	gi6753200	GeneID:12177	Bnip3l	QIMFDVEMHTSRDHSSQSEEEVVEGEKEVEA	117	DHS(1)S(1)QS(1)EEEVVEGEKEVEALKK			4;	S;	17597000	33268000	16022000	0	30176000	0	40656000	8728300	0	17886000	0	0	2442700	0	0	0
1119	gi124487265	GeneID:665775	Bod1l	VLVSGEVPECEVGHMSPRKNEECDGLMASTA	2001	GSDDVLVSGEVPECEVGHMS(1)PR			20;	S;		3488400		4717400	3792300					7316600		3537300	4200100
1120	gi58037151	GeneID:69168	Bola1	LSARSAQCMVSMATRSCVSRGSAGSAAAGPV	17	MLSARSAQCMVSMAT(0.082)RS(0.765)CVS(0.153)R			17;	S;								5444400								2643800
1121	gi7304931	GeneID:12181	Bop1	AGSSGDEDNHRAEETSEELAQAAPLCSRTEE	84	AEETS(0.961)EELAQAAPLCS(0.038)R			5;	S;	11267000	747550	0	16965000	0				44510000	28208000	13345000	7189100	14493000
1122	gi7304931	GeneID:12181	Bop1	_____MAGACGKPHMSPASLPGKRRLEPDQE	11	AGACGKPHMS(0.992)PAS(0.008)LPGKR			10;	S;	4675600	1194500	1828700	1934200	1498200	2710000	3457200	428040	6039200	3775800	1773900	1048900	3604800	3384100	4643900	0
1123	gi6680806	GeneID:12183	Bpgm	HGEEQVRLWRRSYNVTPPPIEESHPYFHEIY	122	S(0.01)Y(0.009)NVT(0.906)PPPIEES(0.071)HPY(0.003)FHEIYSDR			5;	T;	1617900		3242100	0	0	7846800			13616000		0	6382300	5649300	6100400
1124	gi29244434	GeneID:329547	Bpi	KFGPFKVEYLEDVINYLVSTLVLPKINERLR	437	VEY(1)LEDVINY(0.884)LVS(0.296)T(0.82)LVLPK			10;	Y;			13270000								0
1125	gi29244434	GeneID:329547	Bpi	LLELKESKFGPFKVEYLEDVINYLVSTLVLP	430	VEY(1)LEDVINY(0.884)LVS(0.296)T(0.82)LVLPK			3;	Y;			13270000								0
1126	gi59939912	GeneID:228801	Bpifb1	IPLDMVAGLNTPLIKTIVEFQMSTEVQALIR	126	T(0.998)IVEFQMS(0.002)TEVQALIR			1;	T;				11144000								17748000
1127	gi59939912	GeneID:228801	Bpifb1	KLRTGVPMSMSKALGYEKAMWSVSKGALKLT	455	T(0.899)GVPMS(0.063)MS(0.042)KALGY(0.996)EK			13;	Y;				454660								0
1128	gi254675246	GeneID:228796	Bpifb6	MLCSLSLVLCGLLAGTRADPGGLLRLGMDIM	16	LCS(1)LS(1)LVLCGLLAGT(1)R			15;	T;				10691000								0
1129	gi254675246	GeneID:228796	Bpifb6	__________MLCSLSLVLCGLLAGTRADPG	6	LCS(1)LS(1)LVLCGLLAGT(1)R			5;	S;				10691000								0
1130	gi254675246	GeneID:228796	Bpifb6	____________MLCSLSLVLCGLLAGTRAD	4	LCS(1)LS(1)LVLCGLLAGT(1)R			3;	S;				10691000								0
1131	gi70909314	GeneID:433492	Bpifb9b	EHFATGETKLFISHGSKISNSTLIPDVKLIR	512	LFIS(0.983)HGS(0.955)KIS(0.103)NS(0.991)T(0.969)LIPDVK			7;	S;					6324100								0
1132	gi70909314	GeneID:433492	Bpifb9b	ETKLFISHGSKISNSTLIPDVKLIRSEHSVV	518	LFIS(0.983)HGS(0.955)KIS(0.103)NS(0.991)T(0.969)LIPDVK			13;	T;					6324100								0
1133	gi70909314	GeneID:433492	Bpifb9b	GETKLFISHGSKISNSTLIPDVKLIRSEHSV	517	LFIS(0.983)HGS(0.955)KIS(0.103)NS(0.991)T(0.969)LIPDVK			12;	S;					6324100								0
1134	gi70909314	GeneID:433492	Bpifb9b	KNGEHFATGETKLFISHGSKISNSTLIPDVK	509	LFIS(0.983)HGS(0.955)KIS(0.103)NS(0.991)T(0.969)LIPDVK			4;	S;					6324100								0
1135	gi39652626	GeneID:23827	Bpnt1	MASSHTVLMRLVASAYSIAQKAGTIVRCVIA	16	MAS(0.002)S(0.002)HT(0.004)VLMRLVAS(0.02)AY(0.957)S(0.016)IAQK			16;	Y;	0								946500
1136	gi140969817	GeneID:207165	Bptf	RSTVTTTTTTVTKLSTPSPDTGVDTISVKEQ	1649	LS(0.665)T(0.668)PS(0.668)PDT(0.866)GVDT(0.648)IS(0.485)VK			3;	T;							923430								0
1137	gi140969817	GeneID:207165	Bptf	TTTTTVTKLSTPSPDTGVDTISVKEQSKTVV	1654	LS(0.665)T(0.668)PS(0.668)PDT(0.866)GVDT(0.648)IS(0.485)VK			8;	T;							923430								0
1138	gi140969817	GeneID:207165	Bptf	TVTKLSTPSPDTGVDTISVKEQSKTVVTTTV	1658	LS(0.665)T(0.668)PS(0.668)PDT(0.866)GVDT(0.648)IS(0.485)VK			12;	T;							923430								0
1139	gi153791904	GeneID:109880	Braf	IGDFGLATVKSRWSGSHQFEQLSGSILWMAP	644	S(0.112)RWS(0.08)GS(0.803)HQFEQLS(0.004)GS(0.001)ILWMAPEVIR			6;	S;			844410								0
1140	gi153791904	GeneID:109880	Braf	LVFQTPTDASRNNPKSPQKPIVRVFLPNKQR	135	NNPKS(1)PQKPIVR			5;	S;	71439	2772600	2930600		2824400				12393000	3942800	2751300		8893500
1141	gi153791904	GeneID:109880	Braf	SEDRSRMKTLGRRDSSDDWEIPDGQITVGQR	484	RDS(0.341)S(0.659)DDWEIPDGQITVGQR			4;	S;		7216900	6907200	955020						7939800	9706500	0
1142	gi153791904	GeneID:109880	Braf	SSEDRSRMKTLGRRDSSDDWEIPDGQITVGQ	483	RDS(0.876)S(0.124)DDWEIPDGQITVGQR			3;	S;	5679000	7216900	6268400	7976300	7961300	4396500	3493300	2777300	0	10630000	0	2638400	11309000	11627000	2294500	5291000
1143	gi70608139	GeneID:72399	Brap	QRSREQSESVNTAPESPSKQLPDQISFFSGN	116	EQSESVNT(0.003)APES(0.778)PS(0.219)K			14;12;	S;S;	10092000		6724200	2240400	0	300180	5044500		5082500		3238200	0	4041600	3375600	3795400
1144	gi30841004	GeneID:231841	Brat1	PSLHCPYTVGLPRASSPRPHPEFLQTLCRLP	685	AS(0.292)S(0.708)PRPHPEFLQTLCR			3;	S;	6942500	7076300	2867700	5343600	9627300	5345200	3658500	2697400	24041000	18980000	16775000	11117000	11908000	4577000	7077600	7783300
1145	gi161016835	GeneID:12189	Brca1	EKSAHPTESLRKEPASTAGAKSISNSVSDLE	574	EPAS(0.784)T(0.784)AGAKS(0.312)IS(0.12)NSVSDLEVELNVHSSK			4;	S;					1494700								0
1146	gi161016835	GeneID:12189	Brca1	KSAHPTESLRKEPASTAGAKSISNSVSDLEV	575	EPAS(0.784)T(0.784)AGAKS(0.312)IS(0.12)NSVSDLEVELNVHSSK			5;	T;					1494700								0
1147	gi326368244	GeneID:14312	Brd2	KLPKKSQKTAPPVLPTGYDSEEEEESRPMSY	627	T(0.011)APPVLPT(0.539)GY(0.447)DS(0.002)EEEEES(0.001)RPMSYDEK			8;	T;	0	0	0		5701100	3076800	1194200	0	5428600	6530300	0		0	5073400	10449000	0
1148	gi326368244	GeneID:14312	Brd2	PKKSQKTAPPVLPTGYDSEEEEESRPMSYDE	629	T(0.056)APPVLPT(0.455)GY(0.455)DS(0.034)EEEEESRPMSYDEK			10;	Y;			0	0				0			0	4280700				0
1149	gi226342873	GeneID:57261	Brd4	KEPVPTKTKPPPTYESEEEDKCKPMSYEEKR	602	TKPPPT(0.182)Y(0.201)ES(0.617)EEEDK			9;	S;	0								1899700
1150	gi70608137	GeneID:72308	Brf1	ISVVKVCESTLRKRLTEFEDTPTSQLTIDEF	265	RLT(0.832)EFEDT(0.45)PT(0.45)S(0.27)QLT(0.998)IDEFMK			3;	T;							587800								0
1151	gi70608137	GeneID:72308	Brf1	RKRLTEFEDTPTSQLTIDEFMKIDLEEECDP	276	RLT(0.832)EFEDT(0.45)PT(0.45)S(0.27)QLT(0.998)IDEFMK			14;	T;							587800								0
1152	gi70608137	GeneID:72308	Brf1	SGDPKDSSGDGELDLSGIDDLEIDRYILNES	449	DSSGDGELDLS(1)GIDDLEIDR			11;	S;	0				0				4295800				36082000
1153	gi28316786	GeneID:319259	Bricd5	_MYSSPKPLLQMLRKTFPSSRVPWPNQTTLV	15	MY(1)S(1)S(1)PKPLLQMLRKT(0.955)FPS(0.022)S(0.022)R			15;	T;					7401800								0
1154	gi28316786	GeneID:319259	Bricd5	____________MYSSPKPLLQMLRKTFPSS	4	MY(1)S(1)S(1)PKPLLQMLRKT(0.955)FPS(0.022)S(0.022)R			4;	S;					7401800								0
1155	gi28316786	GeneID:319259	Bricd5	_____________MYSSPKPLLQMLRKTFPS	3	MY(1)S(1)S(1)PKPLLQMLRKT(0.955)FPS(0.022)S(0.022)R			3;	S;					7401800								0
1156	gi28316786	GeneID:319259	Bricd5	______________MYSSPKPLLQMLRKTFP	2	MY(1)S(1)S(1)PKPLLQMLRKT(0.955)FPS(0.022)S(0.022)R			2;	Y;			5174600		7401800						0		0
1157	gi30795235	GeneID:237911	Brip1	________MSSVLSDYTIGGVKIHFPCRAYP	8	S(0.495)S(0.495)VLS(0.057)DY(0.586)T(0.367)IGGVK			7;	Y;			267720								0
1158	gi124486783	GeneID:268936	Brpf3	VEDTVDKLKMLEGRKTSIRKSVQVAYDRAMI	1172	MLEGRKT(0.5)S(0.5)IR			7;	T;							789910								0
1159	gi57864120	GeneID:75770	Brsk2	ARRAIEMAQHGQRSRSISGASSGLSTSPLSS	413	S(0.048)RS(0.542)IS(0.195)GAS(0.279)S(0.936)GLS(0.568)T(0.568)S(0.357)PLS(0.357)S(0.15)PR			3;	S;								4252000								0
1160	gi57864120	GeneID:75770	Brsk2	HGQRSRSISGASSGLSTSPLSSPRVTPHPSP	422	S(0.048)RS(0.542)IS(0.195)GAS(0.279)S(0.936)GLS(0.568)T(0.568)S(0.357)PLS(0.357)S(0.15)PR			12;	S;								4252000								0
1161	gi57864120	GeneID:75770	Brsk2	MAQHGQRSRSISGASSGLSTSPLSSPRVTPH	419	S(0.048)RS(0.542)IS(0.195)GAS(0.279)S(0.936)GLS(0.568)T(0.568)S(0.357)PLS(0.357)S(0.15)PR			9;	S;								4252000								0
1162	gi125490358	GeneID:382236	Brwd3	ALFENHIKNIISDYKSAIQSQKRRRPRYRKR	1433	LSALFENHIKNIIS(0.488)DY(0.673)KS(0.966)AIQS(0.873)QK			18;	S;				0	823430							0	0
1163	gi125490358	GeneID:382236	Brwd3	LSALFENHIKNIISDYKSAIQSQKRRRPRYR	1431	LSALFENHIKNIIS(0.566)DY(0.71)KS(0.962)AIQS(0.762)QK			16;	Y;				0	823430							0	0
1164	gi125490358	GeneID:382236	Brwd3	NHIKNIISDYKSAIQSQKRRRPRYRKRLRSS	1437	LSALFENHIKNIIS(0.488)DY(0.673)KS(0.966)AIQS(0.873)QK			22;	S;				0	823430							0	0
1165	gi31981603	GeneID:100383	Bsdc1	DSGKSTPSNNGKKGSSTDISEDWEKDFDLDM	385	KGS(0.325)S(0.607)T(0.066)DIS(0.002)EDWEK			4;	S;	599270					6099300			7244600					6756600
1166	gi31981603	GeneID:100383	Bsdc1	SDSGKSTPSNNGKKGSSTDISEDWEKDFDLD	384	KGS(0.949)S(0.018)T(0.033)DISEDWEK			3;	S;								141980								2737500
1167	gi116014342	GeneID:12215	Bsg	LPDLHTKYIVDADDRSGEYSCIFLPEPVGRS	82	Y(0.004)IVDADDRS(0.674)GEY(0.221)S(0.101)CIFLPEPVGR			9;	S;	5592700				2711300				0				0
1168	gi116014342	GeneID:12215	Bsg	QTLDEDDPGAAPLKGSGTHMNDKDKNVRQRN	256	KPDQTLDEDDPGAAPLKGS(0.912)GT(0.088)HMNDKDK			19;	S;			1332200								0
1169	gi116014342	GeneID:12215	Bsg	VTIIFIYEKRRKPDQTLDEDDPGAAPLKGSG	242	RKPDQT(1)LDEDDPGAAPLK			6;	T;			4014600			7617300	5159500	5491200			0			3341200	0	5162300
1170	gi189409133	GeneID:224671	Btbd9	INHIRLLLWDRDSRSYSYFIEVSMDELDWIR	347	LLLWDRDS(0.187)RS(0.187)Y(0.611)S(0.011)Y(0.01)FIEVS(0.994)MDELDWIR			11;	Y;					3077800								0
1171	gi281485611	GeneID:218490	Btf3	LTEMLPSILNQLGADSLTSLRRLAEALPKQS	114	QLTEMLPSILNQLGADS(0.61)LT(0.035)S(0.355)LR			17;	S;		1519300	1987800	1895300	1065200	786480				0	0	0	0	0
1172	gi144953893	GeneID:238555	Btn2a2	EEYTADREGLFTVTMTIIIRDCSVRNMTCSV	207	EGLFT(1)VT(1)MT(1)IIIR			9;	T;					283560								0
1173	gi144953893	GeneID:238555	Btn2a2	LEEEYTADREGLFTVTMTIIIRDCSVRNMTC	205	EGLFT(1)VT(1)MT(1)IIIR			7;	T;					283560								0
1174	gi144953893	GeneID:238555	Btn2a2	PALEEEYTADREGLFTVTMTIIIRDCSVRNM	203	EGLFT(1)VT(1)MT(1)IIIR			5;	T;					283560								0
1175	gi163937847	GeneID:12235	Bub1	DEKSNMEQRVIMISKSECSVSSSVAPKPEAQ	217	VIMIS(0.154)KS(0.719)ECS(0.4)VS(0.681)S(0.635)S(0.414)VAPKPEAQQVMY(0.997)CK			7;	S;		16707000	10915000	29262000						0	0	0
1176	gi163937847	GeneID:12235	Bub1	EQRVIMISKSECSVSSSVAPKPEAQQVMYCK	223	VIMIS(0.154)KS(0.719)ECS(0.4)VS(0.681)S(0.635)S(0.414)VAPKPEAQQVMY(0.997)CK			13;	S;				29262000								0
1177	gi163937847	GeneID:12235	Bub1	MEQRVIMISKSECSVSSSVAPKPEAQQVMYC	222	VIMIS(0.154)KS(0.719)ECS(0.4)VS(0.681)S(0.635)S(0.414)VAPKPEAQQVMY(0.997)CK			12;	S;				29262000								0
1178	gi163937847	GeneID:12235	Bub1	QRVIMISKSECSVSSSVAPKPEAQQVMYCKE	224	VIMIS(0.04)KS(0.837)ECS(0.557)VS(0.484)S(0.311)S(0.772)VAPKPEAQQVMY(0.998)CK			14;	S;		16707000	10915000							0	0
1179	gi163937847	GeneID:12235	Bub1	SNMEQRVIMISKSECSVSSSVAPKPEAQQVM	220	VIMIS(0.04)KS(0.837)ECS(0.557)VS(0.484)S(0.311)S(0.772)VAPKPEAQQVMY(0.998)CK			10;	S;		16707000	10915000							0	0
1180	gi163937847	GeneID:12235	Bub1	VSSSVAPKPEAQQVMYCKEKLIRGDSEFSFE	236	VIMIS(0.154)KS(0.719)ECS(0.4)VS(0.681)S(0.635)S(0.414)VAPKPEAQQVMY(0.997)CK			26;	Y;		16707000	10915000	29262000						0	0	0
1181	gi22122459	GeneID:215051	Bud13	AVSPRRGHHGSLGTSSPRQTHNHSPTAAQHR	264	RGHHGSLGT(0.156)S(0.29)S(0.554)PR			11;	S;						762290								0
1182	gi22122459	GeneID:215051	Bud13	GHGEDGHFHHDDQDSSPPRRVRHDTPDTSPP	122	LLGGHGEDGHFHHDDQDS(0.28)S(0.72)PPR			19;	S;								0								3270300
1183	gi22122459	GeneID:215051	Bud13	PDPSPPRRVRHDLDASPPRKSHRNSSAVSPR	238	HDLDAS(1)PPRK			6;	S;					0								1921800
1184	gi22122459	GeneID:215051	Bud13	SSAVSPRRGHHGSLGTSSPRQTHNHSPTAAQ	262	RGHHGS(0.002)LGT(0.605)S(0.194)S(0.199)PR			9;	T;							2161400								0
1185	gi164698440	GeneID:53414	Bysl	RERATRLGPGLPQDGSDEEDEEWPTLEKAAK	97	LGPGLPQDGS(1)DEEDEEWPTLEK			10;	S;	9414200	8566400	9365900	7267400	6084900	0	8596400	5231000	2227000	17942000	3452900	3441300	10267000	12754000	7602700	5215200
1186	gi31981160	GeneID:66912	Bzw2	AKFLDSTGSRLDYRRYADTLFDILVAGSMLA	64	Y(1)ADT(1)LFDILVAGS(0.951)MLAPGGT(0.049)R			1;	Y;	3781300								0
1187	gi225543530	GeneID:207781	C2cd2	AQTLPALKPRENDLDSWELEKESPVASWSGP	581	ENDLDS(1)WELEK			6;	S;	6550600		4209800				3499600	2976100	3210700		3354100				1282400	2426900
1188	gi225543530	GeneID:207781	C2cd2	FFRRRHQQKDPGLSQSHNDLVFLQQPEGRQK	649	DPGLS(0.5)QS(0.5)HNDLVFLQQPEGR			7;	S;	8075100	16248000				15729000			0	4532700				958130
1189	gi225543530	GeneID:207781	C2cd2	KLFFRRRHQQKDPGLSQSHNDLVFLQQPEGR	647	DPGLS(0.5)QS(0.5)HNDLVFLQQPEGR			5;	S;			0			15729000					6341900			958130
1190	gi225543530	GeneID:207781	C2cd2	PPRRRAEPDELRRRESDTLLSWILTRDSWGN	54	RES(0.5)DT(0.5)LLSWILTR			3;4;	S;S;		0	447190		704330		1085900			839570	1173300		0		507670
1191	gi225543530	GeneID:207781	C2cd2	RRRAEPDELRRRESDTLLSWILTRDSWGNQW	56	RES(0.5)DT(0.5)LLSWILTR			5;	T;			270140		704330						0		0
1192	gi88900515	GeneID:71764	C2cd2l	ACSAPGGLVPSEKPPTMSQAQPSIPRPTRLF	274	ACS(0.001)APGGLVPS(0.002)EKPPT(0.859)MS(0.826)QAQPS(0.301)IPRPT(0.011)R			16;	T;				3827800								0
1193	gi88900515	GeneID:71764	C2cd2l	ELHYEQGSPRNLGTPTSSTPRPSITPTKKIE	419	NLGT(0.026)PT(0.968)S(0.846)S(0.846)T(0.318)PRPS(0.995)IT(0.001)PTKKIELDR			6;	T;			1199100								0
1194	gi88900515	GeneID:71764	C2cd2l	HYEQGSPRNLGTPTSSTPRPSITPTKKIELD	421	NLGT(0.026)PT(0.968)S(0.846)S(0.846)T(0.318)PRPS(0.995)IT(0.001)PTKKIELDR			8;	S;			1199100								0
1195	gi88900515	GeneID:71764	C2cd2l	IFRRRPRQKEAGLSQSHDDLSNTTATPSVRK	662	EAGLS(0.322)QS(0.678)HDDLSNTTATPSVR			9;7;	S;S;	11819000	3862300	4327500	3278300		4462400	1590800	6656600	0	8981900	3198400	4808800		6402600	11315000	3904900
1196	gi88900515	GeneID:71764	C2cd2l	ISERPSVDDVESETGSTGALETRSLKDHKVS	623	S(0.013)DIS(0.036)ERPS(0.115)VDDVES(0.036)ET(0.419)GS(0.778)T(0.553)GALET(0.05)R			18;	S;						1969200								0
1197	gi88900515	GeneID:71764	C2cd2l	KLIFRRRPRQKEAGLSQSHDDLSNTTATPSV	660	EAGLS(0.9)QS(0.1)HDDLSNTTATPSVR			5;	S;	3122800	4068500	11733000	11094000	614230	10613000		0	9546500	15657000	0	11925000	5372600	30095000		1044100
1198	gi88900515	GeneID:71764	C2cd2l	LHYEQGSPRNLGTPTSSTPRPSITPTKKIEL	420	NLGT(0.026)PT(0.968)S(0.846)S(0.846)T(0.318)PRPS(0.995)IT(0.001)PTKKIELDR			7;	S;			1199100								0
1199	gi88900515	GeneID:71764	C2cd2l	LVPSEKPPTMSQAQPSIPRPTRLFLRQLRAS	281	ACS(0.001)APGGLVPS(0.002)EKPPT(0.365)MS(0.808)QAQPS(0.799)IPRPT(0.026)R			23;	S;						8633700								0
1200	gi88900515	GeneID:71764	C2cd2l	RPRVDGKLDSPSRSPSKVEVTEKMTTVLSES	470	SPS(1)KVEVTEK			3;	S;				1275800		5057100						0		0
1201	gi88900515	GeneID:71764	C2cd2l	SAPGGLVPSEKPPTMSQAQPSIPRPTRLFLR	276	ACS(0.001)APGGLVPS(0.002)EKPPT(0.365)MS(0.808)QAQPS(0.799)IPRPT(0.026)R			18;	S;				3827800		8633700						0		0
1202	gi88900515	GeneID:71764	C2cd2l	SERPSVDDVESETGSTGALETRSLKDHKVSF	624	S(0.013)DIS(0.036)ERPS(0.115)VDDVES(0.036)ET(0.419)GS(0.778)T(0.553)GALET(0.05)R			19;	T;						1969200								0
1203	gi88900515	GeneID:71764	C2cd2l	SPAATVTAELHYEQGSPRNLGTPTSSTPRPS	411	SLSPAATVTAELHYEQGS(1)PR			18;	S;					4512600								5674000
1204	gi88900515	GeneID:71764	C2cd2l	SPRNLGTPTSSTPRPSITPTKKIELDRTIMP	426	NLGT(0.026)PT(0.968)S(0.846)S(0.846)T(0.318)PRPS(0.995)IT(0.001)PTKKIELDR			13;	S;			1199100								0
1205	gi157838013	GeneID:74741	C2cd5	VRAHVAALGGNAVVSYIMKQCVFMENPSKNQ	942	AHVAALGGNAVVS(1)Y(1)IMKQCVFMENPS(1)K			14;	Y;			7150000			0					0			0
1206	gi126518317	GeneID:12266	C3	LPITPEFIPSFRLVAYYTLIGASGQREVVAD	534	LVAY(0.913)Y(0.865)T(0.61)LIGAS(0.61)GQREVVADS(0.001)VWVDVK			4;	Y;			13755000								0
1207	gi126518317	GeneID:12266	C3	PITPEFIPSFRLVAYYTLIGASGQREVVADS	535	LVAY(0.913)Y(0.865)T(0.61)LIGAS(0.61)GQREVVADS(0.001)VWVDVK			5;	Y;			13755000								0
1208	gi161086891	GeneID:12274	C6	GGICKLVKTSRASNPYRVSANLENVNFEVQT	230	LVKT(0.964)S(0.871)RAS(0.166)NPY(0.998)R			11;	Y;					132880								0
1209	gi161086891	GeneID:12274	C6	VEISCLTGFTAVGFQYLRCLPDRTWSQGDVE	683	KLY(0.006)S(0.004)VGEEVEIS(0.027)CLT(0.163)GFT(0.893)AVGFQY(0.908)LR			24;	Y;	1309500								0
1210	gi161086891	GeneID:12274	C6	VLDNSFTGGICKLVKTSRASNPYRVSANLEN	223	LVKT(0.964)S(0.871)RAS(0.166)NPY(0.998)R			4;	T;					132880								0
1211	gi75677516	GeneID:97130	C77080	AARAPPAAPAADEPGSPGGPPRRKKSRSGLR	17	APPAAPAADEPGS(1)PGGPPR			13;	S;			2486900			0		2162600			1729300			2311500		1462900
1212	gi75677516	GeneID:97130	C77080	ERTLSPSSGYSSQSGTPTLPPKGLAVAPASP	586	RPPRS(0.02)PERT(0.048)LS(0.048)PS(0.414)S(0.417)GY(0.256)S(0.504)S(0.504)QS(0.93)GT(0.93)PT(0.93)LPPK			22;	T;								1593600								0
1213	gi75677516	GeneID:97130	C77080	IFSKGTKKLQLERPVSPEAQADLQRNLVAEL	966	LQLERPVS(1)PEAQADLQR			8;	S;			3806500								3465400
1214	gi75677516	GeneID:97130	C77080	NVAPPPPGGSGRGSPSGGSTAETSDTASIRS	461	GS(0.391)PS(0.609)GGSTAETSDTASIR			4;	S;					0	495680							1693600	22359000
1215	gi75677516	GeneID:97130	C77080	PPPVARKPSVGVPPPSPSLPRTESLTAPSTN	1016	KPSVGVPPPS(0.716)PS(0.284)LPR			10;	S;	197180	383350			0				1649100	1465500			1663300
1216	gi75677516	GeneID:97130	C77080	PPRSPERTLSPSSGYSSQSGTPTLPPKGLAV	581	RPPRS(0.02)PERT(0.048)LS(0.048)PS(0.414)S(0.417)GY(0.256)S(0.504)S(0.504)QS(0.93)GT(0.93)PT(0.93)LPPK			17;	S;								1593600								0
1217	gi75677516	GeneID:97130	C77080	PRSPERTLSPSSGYSSQSGTPTLPPKGLAVA	582	RPPRS(0.02)PERT(0.048)LS(0.048)PS(0.414)S(0.417)GY(0.256)S(0.504)S(0.504)QS(0.93)GT(0.93)PT(0.93)LPPK			18;	S;								1593600								0
1218	gi75677516	GeneID:97130	C77080	PVARKPSVGVPPPSPSLPRTESLTAPSTNGL	1018	KPSVGVPPPS(0.318)PS(0.682)LPR			12;	S;				324360								1252500
1219	gi75677516	GeneID:97130	C77080	RPPRSPERTLSPSSGYSSQSGTPTLPPKGLA	580	RPPRS(0.39)PERT(0.39)LS(0.285)PS(0.494)S(0.491)GY(0.719)S(0.484)S(0.518)QS(0.25)GT(0.273)PT(0.705)LPPK			16;	Y;	102670000								0
1220	gi75677516	GeneID:97130	C77080	SAPQKPLRRALSGRASPVTAPSSGLHAAVRL	899	AS(1)PVTAPSSGLHAAVR			2;	S;	7877800	3834000	2615700	2335300	4261200	403820	4378100	1476600	30481000	22182000	11607000	10154000	19123000	13372000	7597500	4617400
1221	gi75677516	GeneID:97130	C77080	SNNVAPPPPGGSGRGSPSGGSTAETSDTASI	459	GS(0.994)PS(0.006)GGSTAETSDTASIR			2;	S;	28771000	20226000	25846000	12623000	22112000	22245000	12943000	13497000	32952000	40259000	24001000	10934000	19653000	1032800	21272000	9203800
1222	gi75677516	GeneID:97130	C77080	SPERTLSPSSGYSSQSGTPTLPPKGLAVAPA	584	RPPRS(0.02)PERT(0.048)LS(0.048)PS(0.414)S(0.417)GY(0.256)S(0.504)S(0.504)QS(0.93)GT(0.93)PT(0.93)LPPK			20;	S;								1593600								0
1223	gi75677516	GeneID:97130	C77080	TLSPSSGYSSQSGTPTLPPKGLAVAPASPGK	588	RPPRS(0.02)PERT(0.048)LS(0.048)PS(0.414)S(0.417)GY(0.256)S(0.504)S(0.504)QS(0.93)GT(0.93)PT(0.93)LPPK			24;	T;								1593600								0
1224	gi75677516	GeneID:97130	C77080	TPLVTPSLLQMVRLRSVGASTGIPNPSPGSS	869	S(0.622)VGAS(0.077)T(0.298)GIPNPS(0.002)PGSS(0.001)APQKPLR			1;	S;				0								1029400
1225	gi85701696	GeneID:97863	C78339	DGSGGDHEPVPSEPGSPTTTVAATAAAPRSP	31	SRPPEQDGSGGDHEPVPS(0.004)EPGS(0.458)PT(0.089)T(0.108)T(0.108)VAAT(0.233)AAAPR			22;	S;		0	5465500		0		0			0	0		0		0
1226	gi85701696	GeneID:97863	C78339	GSPTTTVAATAAAPRSPALASVASAVSEPEP	45	S(1)PALASVASAVSEPEPQCELR			1;	S;		2417100								0
1227	gi85701696	GeneID:97863	C78339	PPEQDGSGGDHEPVPSEPGSPTTTVAATAAA	27	SRPPEQDGS(0.003)GGDHEPVPS(0.698)EPGS(0.435)PT(0.258)T(0.289)T(0.295)VAAT(0.021)AAAPR			18;	S;		3548100								0
1228	gi268837283	GeneID:67770	Caap1	DIEKSVNEILGLAESSPKEPKVATLTVPPAE	307	SVNEILGLAES(0.259)S(0.741)PKEPK			12;	S;	3699900		0	3500800	3590300	3495000	2731500	3307800	4238700		4128900	0	0	0	1781600	0
1229	gi268837283	GeneID:67770	Caap1	RDIEKSVNEILGLAESSPKEPKVATLTVPPA	306	SVNEILGLAES(0.648)S(0.352)PKEPK			11;	S;		3935900	4776900	3544000	1029200	3017000	1021800	3307800		0	0	1085200	4219600	0	1781600	0
1230	gi70995287	GeneID:104248	Cabin1	ALSSDSSGSILKESSSTTGLVRLTNNLIQVI	812	ES(0.991)S(0.978)S(0.854)T(0.61)T(0.573)GLVRLT(0.972)NNLIQVIDCS(0.022)MAVQEEPK			4;	S;				384210								0
1231	gi70995287	GeneID:104248	Cabin1	EQALSSDSSGSILKESSSTTGLVRLTNNLIQ	810	ES(0.991)S(0.978)S(0.854)T(0.61)T(0.573)GLVRLT(0.972)NNLIQVIDCS(0.022)MAVQEEPK			2;	S;				384210								0
1232	gi70995287	GeneID:104248	Cabin1	LSSDSSGSILKESSSTTGLVRLTNNLIQVID	813	ES(0.991)S(0.978)S(0.854)T(0.61)T(0.573)GLVRLT(0.972)NNLIQVIDCS(0.022)MAVQEEPK			5;	T;				384210								0
1233	gi70995287	GeneID:104248	Cabin1	MENLTNGGLLELMMRYLKSMGHKFLLKWPPG	491	QDVHAFLMENLT(0.002)NGGLLELMMRY(0.914)LKS(0.084)MGHK			23;	Y;								35472000								12723000
1234	gi70995287	GeneID:104248	Cabin1	QALSSDSSGSILKESSSTTGLVRLTNNLIQV	811	ES(0.991)S(0.978)S(0.854)T(0.61)T(0.573)GLVRLT(0.972)NNLIQVIDCS(0.022)MAVQEEPK			3;	S;				384210								0
1235	gi70995287	GeneID:104248	Cabin1	SILKESSSTTGLVRLTNNLIQVIDCSMAVQE	820	ES(0.991)S(0.978)S(0.854)T(0.61)T(0.573)GLVRLT(0.972)NNLIQVIDCS(0.022)MAVQEEPK			12;	T;				384210								0
1236	gi21322238	GeneID:192650	Cabp7	CDMQKLTVDELKRLLYDTFCEHLSMKDIENI	138	LLY(1)DT(0.987)FCEHLS(0.013)MK			3;	Y;		9592900	9759700	0				11626000		0	0	0				0
1237	gi21322238	GeneID:192650	Cabp7	MQKLTVDELKRLLYDTFCEHLSMKDIENIIM	140	LLY(1)DT(0.987)FCEHLS(0.013)MK			5;	T;				0				11626000				0				0
1238	gi117968623	GeneID:12290	Cacna1e	ALRLLRIFKITKYWASLRNLVVSLMSSMKSI	589	IT(0.485)KY(0.719)WAS(0.796)LRNLVVSLMSSMK			7;	S;			10580000								0
1239	gi117968623	GeneID:12290	Cacna1e	DMTVHFTSTLMALIRTALDIKIAKGGADRQQ	1818	RLVLMNMPVAEDMT(0.059)VHFT(0.314)S(0.314)T(0.314)LMALIRT(0.999)ALDIK			27;	T;								707550								0
1240	gi117968623	GeneID:12290	Cacna1e	VLRALRLLRIFKITKYWASLRNLVVSLMSSM	586	IT(0.485)KY(0.719)WAS(0.796)LRNLVVSLMSSMK			4;	Y;			10580000								0
1241	gi189409136	GeneID:12292	Cacna1s	DSMRNQILEYFDYVFTAVFTVEIVLKMTTYG	840	ADS(0.145)MRNQILEY(0.285)FDY(0.625)VFT(0.947)AVFT(0.997)VEIVLK			17;	T;					588750								0
1242	gi189409136	GeneID:12292	Cacna1s	NQILEYFDYVFTAVFTVEIVLKMTTYGAFLH	844	ADS(0.145)MRNQILEY(0.285)FDY(0.625)VFT(0.947)AVFT(0.997)VEIVLK			21;	T;					588750								0
1243	gi189409136	GeneID:12292	Cacna1s	SAQKAKAEERKRRKMSKGLPDKSEEERATVT	687	KMS(1)KGLPDK			3;	S;			7911400								0
1244	gi124517718	GeneID:319734	Cacna2d4	AVRASTAVTVTVDGKTAIAAAVGIQMQADYL	853	T(1)AIAAAVGIQMQADY(1)LQR			1;	T;						2602600								0
1245	gi124517718	GeneID:319734	Cacna2d4	_____MPRSSCGSKLSPSRGSVLLPCPSPSG	11	MPRS(0.017)S(0.354)CGS(0.042)KLS(0.585)PS(0.001)R			11;	S;							2306600								0
1246	gi226693339	GeneID:12295	Cacnb1	ALDADTINHPAQLSKTSLAPIIVYIKITSPK	333	T(1)S(1)LAPIIVY(0.988)IKIT(0.801)S(0.211)PKVLQR			1;	T;						460000000								0
1247	gi226693339	GeneID:12295	Cacnb1	HPAQLSKTSLAPIIVYIKITSPKVLQRLIKS	341	T(1)S(1)LAPIIVY(0.988)IKIT(0.801)S(0.211)PKVLQR			9;	Y;	0					460000000			0					0
1248	gi226693339	GeneID:12295	Cacnb1	LDADTINHPAQLSKTSLAPIIVYIKITSPKV	334	T(1)S(1)LAPIIVY(0.984)IKIT(0.897)S(0.119)PKVLQR			2;	S;						460000000		781100000						0		0
1249	gi226693339	GeneID:12295	Cacnb1	LSKTSLAPIIVYIKITSPKVLQRLIKSRGKS	345	T(1)S(1)LAPIIVY(0.988)IKIT(0.801)S(0.211)PKVLQR			13;	T;						460000000								0
1250	gi51093867	GeneID:69719	Cad	ARLSRSSALASKATGYPLAYVAAKLALGIPL	700	S(0.048)S(0.168)ALAS(0.785)KAT(0.305)GY(0.696)PLAY(0.999)VAAK			11;	Y;			595870								0
1251	gi51093867	GeneID:69719	Cad	LPDGRFHLPPRIHRASDPGLPAEEPKEKPPR	1859	IHRAS(1)DPGLPAEEPK			5;	S;	13696000		8588500		14585000	19662000	28919000	23240000	15618000		7326500		7437800	8164100	27204000	13241000
1252	gi51093867	GeneID:69719	Cad	RSSALASKATGYPLAYVAAKLALGIPLPELR	704	S(0.048)S(0.168)ALAS(0.785)KAT(0.305)GY(0.696)PLAY(0.999)VAAK			15;	Y;			595870								0
1253	gi51093867	GeneID:69719	Cad	VLARYGVRVLGTPVETIELTEDRRAFAARMA	508	VLGTPVET(1)IELT(1)EDRR			8;	T;					3544700	7145300	8709900	5567100					0	0	0	0
1254	gi51093867	GeneID:69719	Cad	YGVRVLGTPVETIELTEDRRAFAARMAEIGE	512	VLGTPVET(1)IELT(1)EDRR			12;	T;					3544700	7145300	8709900	5567100					0	0	0	0
1255	gi21704156	GeneID:109624	Cald1	SRINEWLTKSPDGNKSPAPKPSDLRPGDVSG	496	S(0.116)PDGNKS(0.884)PAPKPSDLRPGDVSGK			7;	S;	1464200			975090	727730	0			5608000			4683900	3601400	1773900
1256	gi21704156	GeneID:109624	Cald1	THKLKQTENAFSPSRSGGRASGDKEAEGAPQ	252	S(0.543)GGRAS(0.457)GDKEAEGAPQVEAGK			1;	S;						2329400								3446500
1257	gi6753244	GeneID:12313	Calm1	__________MADQLTEEQIAEFKEAFSLFD	6	ADQLT(1)EEQIAEFKEAFSLFDKDGDGTITTK			5;	T;		0	0	0	0		0	2447100		3305500	13565000	4988100	2699700		2577700	1599200
1258	gi6680840	GeneID:12321	Calu	PQLSDKVHNDAQNFDYDHDAFLGAEEAKSFD	47	VHNDAQNFDY(1)DHDAFLGAEEAK			20;10;	Y;Y;	0			10752000				7117100	6149200			0				4978700
1259	gi18158420	GeneID:108058	Camk2d	AAKSLLKKPDGVKESTESSNTTIEDEDVKAR	331	KPDGVKES(0.418)T(0.418)ES(0.122)S(0.036)NT(0.005)T(0.002)IEDEDVK			9;	T;						3479300	0							0	0
1260	gi124486889	GeneID:67886	Camsap2	PPEKADVSVEKLDGESDKEQFDDDQKVCCGF	1137	LDGES(1)DKEQFDDDQK			5;	S;	3911300				3466400	3885600		0	3460400				0	2454600		0
1261	gi300360474	GeneID:216874	Camta2	___MNTKDTTEVAENSHHLKIFLPKKLLECL	13	MNTKDTT(0.003)EVAENS(0.997)HHLKIFLPK			13;	S;					0								7164200
1262	gi160333216	GeneID:12330	Canx	DAEEDGVTGSQDEEDSKPKAEEDEILNRSPR	569	QKSDAEEDGVT(0.002)GS(0.302)QDEEDS(0.695)KPK			17;19;	S;S;		17603000	38389000	0			0	12425000		14926000	13235000	22318000			1108300	1817500
1263	gi160333216	GeneID:12330	Canx	EDSKPKAEEDEILNRSPRNRKPRRE______	582	AEEDEILNRS(1)PR			10;	S;	2024500000	1771900000	1874400000	1880300000	80768000	1283800000	1099400000	863010000	1055800000	1342500000	1039500000	322680000	966380000	1064600000	780190000	728590000
1264	gi160333216	GeneID:12330	Canx	EEKQKSDAEEDGVTGSQDEEDSKPKAEEDEI	563	SDAEEDGVTGS(0.999)QDEEDSKPK			13;11;	S;S;	483170000	576630000	682830000	223060000	377080000	255040000	333420000	263760000	426320000	210100000	414590000	576970000	902680000	341890000	306450000	308250000
1265	gi160333216	GeneID:12330	Canx	KLEEKQKSDAEEDGVTGSQDEEDSKPKAEED	561	QKS(1)DAEEDGVT(0.979)GS(0.021)QDEEDSKPK			9;11;	T;T;	9995500	15154000	72934000	32995000	64999000	56041000	13885000	19596000	201790000	101760000	61332000	71840000	132830000	16306000	34538000	40507000
1266	gi160333216	GeneID:12330	Canx	RDEEEEEEKLEEKQKSDAEEDGVTGSQDEED	553	S(1)DAEEDGVTGSQDEEDSKPK			1;3;	S;S;	663960000	877020000	792670000	294420000	504330000	445990000	577890000	256380000	942380000	352990000	673860000	691750000	995470000	665650000	623090000	332650000
1267	gi157951604	GeneID:12331	Cap1	PVRSGPKPFSAPKPQTSPSPKPATKKEPALL	306	SGPKPFSAPKPQT(0.419)S(0.419)PS(0.162)PKPAT(0.001)K			13;	T;	3405800	0			0	1846000	0	0	2678100	0			0	3513300	3481000	0
1268	gi157951604	GeneID:12331	Cap1	SGPKPFSAPKPQTSPSPKPATKKEPALLELE	309	SGPKPFSAPKPQT(0.106)S(0.079)PS(0.811)PKPAT(0.004)K			16;	S;	0	2743100	0	5071500	0	6702200	5661300	0	4423600	33298000	4164500	6573900	24300000	5871700	2782000	0
1269	gi157951604	GeneID:12331	Cap1	VRSGPKPFSAPKPQTSPSPKPATKKEPALLE	307	SGPKPFSAPKPQT(0.135)S(0.8)PS(0.064)PKPATK			14;	S;		0	12145000	0	0	0		0		0	0	1249100	7283900	0		0
1270	gi62000644	GeneID:268958	Capn11	RNHPETFWSNPQFKISLPEVDDPEDDSEKNE	401	IS(1)LPEVDDPEDDSEK			2;	S;								194200								0
1271	gi295317368	GeneID:12335	Capn3	_____________MPTVISPTVAPRTGAEPR	3	MPT(0.994)VIS(0.983)PT(0.022)VAPRT(0.001)GAEPR			3;	T;							1603900								0
1272	gi162329570	GeneID:53872	Caprin1	HLWDLLEGKEKPVCGTTYKALKEIVERVFQS	226	EKPVCGT(1)T(1)Y(1)KALKEIVER			7;	T;				1968800								0
1273	gi162329570	GeneID:53872	Caprin1	LWDLLEGKEKPVCGTTYKALKEIVERVFQSN	227	EKPVCGT(1)T(1)Y(1)KALKEIVER			8;	T;				1968800								0
1274	gi162329570	GeneID:53872	Caprin1	WDLLEGKEKPVCGTTYKALKEIVERVFQSNY	228	EKPVCGT(1)T(1)Y(1)KALKEIVER			9;	Y;				1968800								0
1275	gi157951670	GeneID:12344	Capza3	DLNLVMYPKLGYVIYSRSVLCNWII______	290	ILS(0.002)DLNLVMY(0.999)PKLGY(1)VIY(1)S(1)R			19;	S;								760590								0
1276	gi6753264	GeneID:23831	Car14	FIAQKIRKKRLGNRKSVVFTSARATTEA___	325	S(1)VVFTSAR			1;	S;			8555400								0
1277	gi31982861	GeneID:12350	Car3	LHTKDIKHDPSLQPWSASYDPGSAKTILNNG	48	HDPSLQPWS(0.781)AS(0.218)YDPGS(0.001)AK			9;	S;	6753600								4218800
1278	gi31982861	GeneID:12350	Car3	LSGPYRLRQFHLHWGSSDDHGSEHTVDGVKY	99	QFHLHWGS(0.5)S(0.5)DDHGSEHTVDGVK			8;	S;	0			2120300				8524800	8477800			4610600				1357000
1279	gi31982861	GeneID:12350	Car3	SGPYRLRQFHLHWGSSDDHGSEHTVDGVKYA	100	QFHLHWGS(0.5)S(0.5)DDHGSEHTVDGVK			9;	S;	0			2120300			5411900	8524800	8477800			4610600			0	1357000
1280	gi31982861	GeneID:12350	Car3	TKDIKHDPSLQPWSASYDPGSAKTILNNGKT	50	HDPSLQPWS(0.008)AS(0.985)Y(0.005)DPGS(0.001)AK			11;	S;	0	5465000	6927800		4097700	7685700	2950900	5779300	1412400	5306700	5605200		4557100	5538000	5973200	4144400
1281	gi18700028	GeneID:170720	Card14	RSMTFSLVEKDILEQSLDEARESKQELVDRI	290	LRSMTFSLVEKDILEQS(1)LDEAR			17;	S;						505850								0
1282	gi18700028	GeneID:170720	Card14	SSCERESRERSLKMASNLEPQGEELNRLKEE	255	S(0.037)LKMAS(0.963)NLEPQGEELNRLK			6;	S;								0								2394100
1283	gi13385290	GeneID:52502	Carhsp1	QTSVGLLDTPRTRDRSPSPLRGNVVPSPLPT	31	DRS(1)PS(1)PLRGNVVPSPLPTR			3;	S;	16684000	21559000	81216000	64670000	45323000	0	21946000		0	0	0	0	0	0	0
1284	gi13385290	GeneID:52502	Carhsp1	SVGLLDTPRTRDRSPSPLRGNVVPSPLPTRR	33	DRS(1)PS(1)PLRGNVVPSPLPTR			5;	S;	16684000	21559000	81216000	64670000	45323000	0	21946000		0	0	0	0	0	0	0
1285	gi13385290	GeneID:52502	Carhsp1	TRDRSPSPLRGNVVPSPLPTRRTRTFSATVR	42	DRS(1)PS(1)PLRGNVVPS(1)PLPTR			14;	S;			16718000	9883100							0	20232000
1286	gi189409152	GeneID:71941	Cars2	AIISYVEQFFETVGISLANRQCVSGDSSTVT	453	S(0.007)PT(0.006)VFGAIIS(0.067)Y(0.919)VEQFFET(1)VGIS(1)LANR			22;	S;	36589000			275280000	66838000	6307500	174000000	372770000	0			0	0	0	0	0
1287	gi189409152	GeneID:71941	Cars2	ASGPRSPTVFGAIISYVEQFFETVGISLANR	442	S(0.007)PT(0.006)VFGAIIS(0.067)Y(0.919)VEQFFET(1)VGIS(1)LANR			11;	Y;	36589000		596250000	275280000	66838000		174000000		0		0	0	0		0
1288	gi189409152	GeneID:71941	Cars2	TVFGAIISYVEQFFETVGISLANRQCVSGDS	449	S(0.007)PT(0.006)VFGAIIS(0.067)Y(0.919)VEQFFET(1)VGIS(1)LANR			18;	T;	36589000			275280000	66838000	6307500	174000000	372770000	0			0	0	0	0	0
1289	gi160333568	GeneID:192160	Casc3	AKEKGEEKPESKGTVTGERQSGDGQESTEPV	140	GT(0.002)VT(0.55)GERQS(0.444)GDGQES(0.003)T(0.001)EPVENK			4;	T;		0					4995600			0					0
1290	gi160333568	GeneID:192160	Casc3	EEKPESKGTVTGERQSGDGQESTEPVENKVG	145	GT(0.012)VT(0.091)GERQS(0.892)GDGQES(0.004)TEPVENK			9;	S;	16472000	6880900	8188100	7861700	125910	5942700	186480	2579000	8524900	11505000	9306600	6650100	3956600	8031500	6726900	0
1291	gi125628638	GeneID:76464	Casc5	LSERETQTQNGMNVTTVDGATAPAPEKKTAL	328	ETQTQNGMNVT(0.416)T(0.585)VDGAT(0.998)APAPEK			12;	T;				5726900								0
1292	gi125628638	GeneID:76464	Casc5	TKMTKVFNHQGKVALYNKLVHSAENEKNKLQ	1802	MT(1)KVFNHQGKVALY(1)NK			14;	Y;								3904300								0
1293	gi125628638	GeneID:76464	Casc5	TQTQNGMNVTTVDGATAPAPEKKTALKDKLN	333	ETQTQNGMNVT(0.416)T(0.585)VDGAT(0.998)APAPEK			17;	T;				5726900								0
1294	gi125628638	GeneID:76464	Casc5	YGIYLNKIKSRYTKMTKVFNHQGKVALYNKL	1790	MT(1)KVFNHQGKVALY(1)NK			2;	T;							8681400	3904300							0	0
1295	gi133504495	GeneID:12361	Cask	DLDFLHSVFQDQHLHTLLDLYDKINTKSSPQ	376	DLDFLHSVFQDQHLHT(0.533)LLDLY(0.467)DK			16;	T;					4813900								2082600
1296	gi133504495	GeneID:12361	Cask	GSITFKIVPSYRTQSSSCEDLPSTTQPKGRQ	570	TQS(0.002)S(0.775)S(0.223)CEDLPSTTQPK			4;	S;		142610				132810				11411000				13084000
1297	gi133504495	GeneID:12361	Cask	SITFKIVPSYRTQSSSCEDLPSTTQPKGRQI	571	TQSS(0.044)S(0.954)CEDLPS(0.002)T(0.001)TQPK			5;	S;	10964000	14556000	5586400	7923300	124370	6619900	7181900	6675100	18791000	0	8943200	4507500	8106800	0	7918800	3986000
1298	gi161168996	GeneID:268932	Caskin1	DEGMAPGTPPKEVRSSRHGHSVKRASVPPVP	749	S(0.003)QEY(0.997)LLDEGMAPGT(0.999)PPKEVRS(0.5)S(0.5)R			22;	S;		1054900								0
1299	gi161168996	GeneID:268932	Caskin1	DGPPGPGSPMSRSQEYLLDEGMAPGTPPKEV	731	S(0.003)QEY(0.997)LLDEGMAPGT(0.999)PPKEVRS(0.5)S(0.5)R			4;	Y;	2670500	1054900							0	0
1300	gi161168996	GeneID:268932	Caskin1	LDEGMAPGTPPKEVRSSRHGHSVKRASVPPV	748	S(0.003)QEY(0.997)LLDEGMAPGT(0.999)PPKEVRS(0.5)S(0.5)R			21;	S;		1054900								0
1301	gi161168996	GeneID:268932	Caskin1	SRSQEYLLDEGMAPGTPPKEVRSSRHGHSVK	741	S(0.003)QEY(0.997)LLDEGMAPGT(0.999)PPKEVRS(0.5)S(0.5)R			14;	T;		1054900								0
1302	gi6680850	GeneID:12369	Casp7	MTDDQDCAAELEKVDSSSEDGVDAKPDRSSI	16	TDDQDCAAELEKVDS(0.535)S(0.201)S(0.264)EDGVDAKPDR			15;3;	S;S;	5835400	6752400	0	0	5338000	6372900	10774000	2628900	5450800	3670900	5576300	3470200	0	3931200	0	1549600
1303	gi122056578	GeneID:12370	Casp8	GKIEDYERSSTERRMSLEGREELPPSVLDEM	188	RMS(1)LEGREELPPSVLDEMSLK			3;	S;	9581300		14974000	52112000	3265700	17210000	40586000	18594000	0		58563000	19341000	6505900	110690000	89545000	11990000
1304	gi172072595	GeneID:26885	Casp8ap2	SNSELSKGTDSKEGATKVESGPNEAKGKDLK	533	GAVS(0.993)NS(0.993)ELS(0.991)KGT(0.013)DS(0.009)KEGAT(1)K			19;	T;							5459800								0
1305	gi33563246	GeneID:12380	Cast	ALDKVVGKKKEQKPFTPASPVQSTPSKPSDK	182	EQKPFT(0.875)PAS(0.125)PVQSTPSKPSDK			6;7;	T;T;	22542000	2568000	4967800	1583200	242200	1371500		18460000	3052700	0	9231900	0	724890	0		264640
1306	gi33563246	GeneID:12380	Cast	ATATKVTASSAATSKSPSMSTTETKAVKTES	66	VTASS(0.004)AAT(0.002)S(0.005)KS(0.543)PS(0.089)MS(0.143)T(0.143)T(0.04)ET(0.031)K			11;	S;			0								1133000
1307	gi33563246	GeneID:12380	Cast	EGITQPLPDSPKPMGTDQAIDALSSDFTCSS	275	NEGIT(0.026)QPLPDS(0.339)PKPMGT(0.593)DQAIDALS(0.03)S(0.01)DFTCSSPTGK			17;	T;	12562000			0	11957000	11017000		0	3979900			3058100	2353800	2046900		2552600
1308	gi33563246	GeneID:12380	Cast	KKKEQKPFTPASPVQSTPSKPSDKSGMDAAL	189	EQKPFT(0.02)PAS(0.297)PVQS(0.645)T(0.037)PSKPSDK			13;	S;					2110600								0
1309	gi33563246	GeneID:12380	Cast	KLLEKNEGITQPLPDSPKPMGTDQAIDALSS	269	NEGIT(0.032)QPLPDS(0.69)PKPMGT(0.274)DQAIDALS(0.003)S(0.001)DFTCSSPTGK			11;	S;		0					4203400	2382900		4071200					3042900	0
1310	gi33563246	GeneID:12380	Cast	KPSTPAEKKSNDTSQTPPGETVPRASMCSIR	445	SNDTS(0.001)QT(0.997)PPGET(0.002)VPR			7;	T;						3614900								0
1311	gi33563246	GeneID:12380	Cast	KVVGKKKEQKPFTPASPVQSTPSKPSDKSGM	185	EQKPFTPAS(1)PVQSTPSKPSDK			9;	S;	32198000	146840000	91369000	13688000	24966000	110930000	80249000	57887000	479150	180750000	129930000	7428600	91123000	153690000	83621000	115440000
1312	gi33563246	GeneID:12380	Cast	PMGTDQAIDALSSDFTCSSPTGKQSEKEKST	287	NEGITQPLPDSPKPMGTDQAIDALS(0.036)S(0.082)DFT(0.321)CS(0.102)S(0.321)PT(0.139)GK			29;	T;	0	0	0		0	0	0	0	0	0	3513300		0	0	0	0
1313	gi33563246	GeneID:12380	Cast	STGSKHAHKEKALSRSNEQMVSEKPSESKTK	131	S(1)NEQMVSEKPSESK			1;	S;	5656800				12043000	4817100	4055500		5352200				1504700	2536300	2461500
1314	gi33563246	GeneID:12380	Cast	TDQAIDALSSDFTCSSPTGKQSEKEKSTGEI	290	NEGITQPLPDSPKPMGTDQAIDALS(0.036)S(0.082)DFT(0.321)CS(0.102)S(0.321)PT(0.139)GK			32;	S;	0	0			0	0			5054400	0			0	0
1315	gi226823370	GeneID:69743	Casz1	TFTFKNKCDIEKHKSYHIKDDAYAKDGFKKF	632	CDIEKHKS(1)Y(1)HIK			9;	Y;		1410100								0
1316	gi157951741	GeneID:12359	Cat	DPASDQMKQWKEQRASQRPDVLTTGGGNPIG	21	AS(0.981)QRPDVLT(0.008)T(0.011)GGGNPIGDK			2;	S;	3648000		3747300			3723400	0		5278300		4038500			3710500	3053600
1317	gi157951741	GeneID:12359	Cat	GGNPIGDKLNIMTAGSRGPLLVQDVVFTDEM	46	LNIMT(0.5)AGS(0.5)RGPLLVQDVVFTDEMAHFDR			8;	S;							1121100								762530
1318	gi157951741	GeneID:12359	Cat	TTGGGNPIGDKLNIMTAGSRGPLLVQDVVFT	43	LNIMT(0.5)AGS(0.5)RGPLLVQDVVFTDEMAHFDR			5;	T;							1121100								762530
1319	gi257900479	GeneID:271036	Catsperb	_____________MESPLIYVMLVLLNVFVF	3	ES(0.939)PLIY(0.061)VMLVLLNVFVFSSGVIHNKGK			2;	S;						876910								0
1320	gi257467632	GeneID:320225	Catsperg1	EEEIFRYNSPLDTTNSLIWKTKVERTTEDKK	923	Y(1)NS(0.308)PLDT(0.897)T(0.897)NS(0.897)LIWK			10;	S;								3385800								0
1321	gi157951745	GeneID:76718	Catsperg2	DYTEEEIFRYNSPLDTTNSLIWKTKVERTTE	973	Y(1)NS(0.28)PLDT(0.907)T(0.907)NS(0.907)LIWK			7;	T;	2414300								0
1322	gi157951745	GeneID:76718	Catsperg2	EEEIFRYNSPLDTTNSLIWKTKVERTTEDKK	923	Y(1)NS(0.308)PLDT(0.897)T(0.897)NS(0.897)LIWK			10;	S;	2414300								0
1323	gi157951745	GeneID:76718	Catsperg2	TLNTIRDYTEEEIFRYNSPLDTTNSLIWKTK	967	Y(1)NS(0.28)PLDT(0.907)T(0.907)NS(0.907)LIWK			1;	Y;	2414300								0
1324	gi157951745	GeneID:76718	Catsperg2	YTEEEIFRYNSPLDTTNSLIWKTKVERTTED	974	Y(1)NS(0.28)PLDT(0.907)T(0.907)NS(0.907)LIWK			8;	T;	2414300								0
1325	gi359718941	GeneID:104836	Cbll1	____________MDHTDNELQGTNSSGSLGG	4	MDHT(0.939)DNELQGT(0.061)NSSGSLGGLDVR			4;	T;							155660								0
1326	gi6671696	GeneID:12412	Cbx1	AHETDKSEGGKRKADSDSEDKGEESKPKKKK	89	KADS(0.999)DS(0.001)EDKGEESKPK			4;3;	S;S;	0	0	0	0	0	7465500	183360	843170	12710000	1899100	19083000	5939800	15874000	20563000	4794600	2008400
1327	gi108860695	GeneID:12417	Cbx3	NSQKAGKEKDGTKRKSLSDSESDDSKSKKKR	93	RKS(1)LS(0.995)DS(0.002)ES(0.002)DDS(0.001)K			3;2;	S;S;	849280	0	47766		0		0		0	0	0		0		0
1328	gi108860695	GeneID:12417	Cbx3	QKAGKEKDGTKRKSLSDSESDDSKSKKKRDA	95	S(0.005)LS(0.995)DSESDDSK			5;3;	S;S;	849280	0	47766		0				0	0	0		5103500
1329	gi108860695	GeneID:12417	Cbx3	_________MASNKTTLQKMGKKQNGKSKKV	7	MAS(0.001)NKT(1)T(1)LQKMGK			7;	T;					7148200								0
1330	gi108860695	GeneID:12417	Cbx3	__________MASNKTTLQKMGKKQNGKSKK	6	MAS(0.001)NKT(1)T(1)LQKMGK			6;	T;					7148200								0
1331	gi7304947	GeneID:30951	Cbx8	RERDRGTSRVDDKPSSPGDSSKKRGPKPRKE	164	VDDKPS(0.008)S(0.992)PGDSSK			7;	S;					1431000								3577900
1332	gi110835702	GeneID:212139	Cc2d1a	GVLETAMRLANHDEGSDDEEEETPKKQNTPA	435	LANHDEGS(1)DDEEEETPKK			8;	S;	9158200	8801500	8578900	4331300	3007100	1529400	2290100	5655200	16290000	3400300	0	1793900	1772100	2283800	1732100	7206800
1333	gi30424613	GeneID:229905	Ccbl2	HTHVKIATLPGMWERTITIGSAGKTFSVTGW	238	IAT(0.082)LPGMWERT(0.918)IT(1)IGS(1)AGK			11;	T;			3475900								0
1334	gi30424613	GeneID:229905	Ccbl2	HVKIATLPGMWERTITIGSAGKTFSVTGWKL	240	IAT(0.082)LPGMWERT(0.918)IT(1)IGS(1)AGK			13;	T;			3475900								0
1335	gi30424613	GeneID:229905	Ccbl2	IATLPGMWERTITIGSAGKTFSVTGWKLGWS	243	IAT(0.082)LPGMWERT(0.918)IT(1)IGS(1)AGK			16;	S;			3475900								0
1336	gi31982670	GeneID:66815	Ccdc109b	GSEIPASTLMDTLLMTDFKLIINKLRYDIRC	141	T(0.002)AAIIT(0.002)ADGS(0.017)EIPAS(0.829)T(0.814)LMDT(0.351)LLMT(0.986)DFKLIINK			24;	T;							979380								0
1337	gi31982670	GeneID:66815	Ccdc109b	KTAAIITADGSEIPASTLMDTLLMTDFKLII	132	T(0.002)AAIIT(0.002)ADGS(0.017)EIPAS(0.829)T(0.814)LMDT(0.351)LLMT(0.986)DFKLIINK			15;	S;							979380								0
1338	gi31982670	GeneID:66815	Ccdc109b	TAAIITADGSEIPASTLMDTLLMTDFKLIIN	133	T(0.002)AAIIT(0.002)ADGS(0.017)EIPAS(0.829)T(0.814)LMDT(0.351)LLMT(0.986)DFKLIINK			16;	T;							979380								0
1339	gi85701744	GeneID:212392	Ccdc110	NVSMVQSEISEILNKSIVEVETPQFNSEKSL	105	S(1)IVEVET(1)PQFNSEK			1;	S;	1352400				1261000				0				0
1340	gi85701744	GeneID:212392	Ccdc110	SEISEILNKSIVEVETPQFNSEKSLVFSMHP	111	S(1)IVEVET(1)PQFNSEK			7;	T;	1352400				1261000				0				0
1341	gi237874229	GeneID:240261	Ccdc112	KLAVEAWKKRKSLEMSAKLASQLREEEEKER	370	SLEMS(0.596)AKLAS(0.404)QLR			5;	S;								2570700								2020200
1342	gi85701754	GeneID:211535	Ccdc114	LRKTSQEKLVLRYEDTLGKLAQLTGESDPDL	271	LVLRY(0.463)EDT(0.537)LGKLAQLT(0.057)GES(0.943)DPDLLVEK			8;	T;	1184400								0
1343	gi85701754	GeneID:211535	Ccdc114	RYEDTLGKLAQLTGESDPDLLVEKYLELEER	282	LVLRY(0.463)EDT(0.537)LGKLAQLT(0.057)GES(0.943)DPDLLVEK			19;	S;	1184400								0
1344	gi58037169	GeneID:69668	Ccdc115	NARVEEGWLSLAKARYAMGAKSVGPLQYASR	47	ARY(0.996)AMGAKS(0.004)VGPLQYAS(1)R			3;	Y;	157600								0
1345	gi30425072	GeneID:108811	Ccdc122	___________MSGDTERKNEVIPTKAAVKD	5	MS(0.006)GDT(0.994)ERKNEVIPTK			5;	T;					0								4713100
1346	gi126158913	GeneID:232016	Ccdc129	ERPAQHSHQHRGAMPYKGDLVQTSEKSIPHL	645	GAMPY(1)KGDLVQT(0.992)S(0.008)EK			5;	Y;	4487500								0
1347	gi126158913	GeneID:232016	Ccdc129	HQHRGAMPYKGDLVQTSEKSIPHLDKPPGHV	652	GAMPY(1)KGDLVQT(0.992)S(0.008)EK			12;	T;	4487500								0
1348	gi304555596	GeneID:100502861	Ccdc13	KIVELSKKNRGLMAESESAKVRIKQLTNRIQ	151	KNRGLMAES(1)ES(1)AK			9;	S;				4174100								0
1349	gi304555596	GeneID:100502861	Ccdc13	VELSKKNRGLMAESESAKVRIKQLTNRIQEL	153	KNRGLMAES(1)ES(1)AK			11;	S;				4174100								0
1350	gi268370057	GeneID:73288	Ccdc132	ERWIKEHREYSTKQLTNLVNVCLGSHINKKA	933	QLT(1)NLVNVCLGSHINK			3;	T;				0				4151900				54309000				25753000
1351	gi268370057	GeneID:73288	Ccdc132	YESDEQEKSAYQDYDSDSDVPEELKRDYVDE	559	S(0.001)AY(0.003)QDY(0.032)DS(0.956)DS(0.008)DVPEELKR			8;	S;								7421800								0
1352	gi268370059	GeneID:73288	Ccdc132	LASNGYESDEQEKSAYQDYDSDSDVPEELKR	554	S(0.034)AY(0.951)QDYDS(0.012)DS(0.003)DVPEELKR			3;	Y;					0								12529000
1353	gi268370059	GeneID:73288	Ccdc132	YESDEQEKSAYQDYDSDSDVPEELKRDYVDE	559	S(0.001)AY(0.003)QDY(0.032)DS(0.956)DS(0.008)DVPEELKR			8;	S;		16042000	15272000			10872000	11089000			0	0			0	0
1354	gi169646270	GeneID:239839	Ccdc14	AEVARLRELTRTLQSSMAKLLSDLSMDTARC	632	T(0.497)LQS(0.891)S(0.612)MAKLLS(0.001)DLS(0.191)MDT(0.808)AR			5;	S;						3233800								0
1355	gi169646270	GeneID:239839	Ccdc14	DAEVARLRELTRTLQSSMAKLLSDLSMDTAR	631	T(0.497)LQS(0.891)S(0.612)MAKLLS(0.001)DLS(0.191)MDT(0.808)AR			4;	S;						3233800								0
1356	gi169646270	GeneID:239839	Ccdc14	LQSSMAKLLSDLSMDTARCRMGNSLTKSLLN	644	T(0.497)LQS(0.891)S(0.612)MAKLLS(0.001)DLS(0.191)MDT(0.808)AR			17;	T;						3233800								0
1357	gi225543504	GeneID:241943	Ccdc144b	VYDKMKEQLREKEDQYNKEVKMKQKLEIRVR	136	EDQY(1)NKEVK			4;	Y;						443870								1025000
1358	gi261245029	GeneID:75172	Ccdc146	LAKKMNSYQQKIKVVTQEMMALVAELSMKQA	839	MNS(0.041)Y(0.088)QQKIKVVT(0.903)QEMMALVAELS(0.968)MK			12;	T;							27889								0
1359	gi294774600	GeneID:75973	Ccdc162	HLRGQLSRAEMESILSKKECLRIKLMAEQEA	479	AEMES(1)ILS(1)KK			8;	S;							2026500								0
1360	gi294774600	GeneID:75973	Ccdc162	QQAHLRGQLSRAEMESILSKKECLRIKLMAE	476	AEMES(1)ILS(1)KK			5;	S;							2026500								0
1361	gi242332551	GeneID:223648	Ccdc166	MDLSHRPSKTPSILSSESLPGLSQKAGSVIA	328	T(0.999)PS(0.999)ILS(0.902)S(0.599)ES(0.502)LPGLS(0.973)QKAGS(0.026)VIALR			7;	S;					4198300								0
1362	gi242332551	GeneID:223648	Ccdc166	RGQSMDLSHRPSKTPSILSSESLPGLSQKAG	324	T(0.999)PS(0.999)ILS(0.902)S(0.599)ES(0.502)LPGLS(0.973)QKAGS(0.026)VIALR			3;	S;					4198300								0
1363	gi242332551	GeneID:223648	Ccdc166	SKTPSILSSESLPGLSQKAGSVIALRSPSHP	335	T(0.999)PS(0.999)ILS(0.902)S(0.599)ES(0.502)LPGLS(0.973)QKAGS(0.026)VIALR			14;	S;					4198300								0
1364	gi242332551	GeneID:223648	Ccdc166	SMDLSHRPSKTPSILSSESLPGLSQKAGSVI	327	T(0.999)PS(0.999)ILS(0.902)S(0.599)ES(0.502)LPGLS(0.973)QKAGS(0.026)VIALR			6;	S;					4198300								0
1365	gi242332551	GeneID:223648	Ccdc166	TSRGQSMDLSHRPSKTPSILSSESLPGLSQK	322	T(0.999)PS(0.999)ILS(0.902)S(0.599)ES(0.502)LPGLS(0.973)QKAGS(0.026)VIALR			1;	T;					4198300								0
1366	gi256542283	GeneID:73936	Ccdc175	TIFRYRKDIIRCTDGTENMKREIKHLRDLES	614	KDIIRCTDGT(1)ENMK			10;	T;					8269800								0
1367	gi254675124	GeneID:71870	Ccdc19	MVMEFTKKKMAREAEYEAEQEKIRREKEKEI	354	KMAREAEY(1)EAEQEK			8;	Y;				30118000								0
1368	gi118150631	GeneID:215814	Ccdc28a	ANLDRLLSDLEELNSSIQKLHLADAQDVPNA	166	LLS(1)DLEELNS(1)S(1)IQK			11;	S;			25128000								0
1369	gi118150631	GeneID:215814	Ccdc28a	DANLDRLLSDLEELNSSIQKLHLADAQDVPN	165	LLS(1)DLEELNS(1)S(1)IQK			10;	S;			25128000								0
1370	gi118150631	GeneID:215814	Ccdc28a	DKRKAASDANLDRLLSDLEELNSSIQKLHLA	158	LLS(1)DLEELNS(1)S(1)IQK			3;	S;			25128000								0
1371	gi31541988	GeneID:237465	Ccdc38	KPQSADKQELLLVSDTRSKSQDEEYFFS___	551	S(0.996)KPQS(0.999)ADKQELLLVS(0.998)DT(0.991)RS(0.014)K			17;	T;							2027200								0
1372	gi21312922	GeneID:51938	Ccdc39	EVVKHKLKMITEKTLSIEEKATNMEDMLKEE	369	MIT(0.045)EKT(0.19)LS(0.764)IEEKAT(0.002)NMEDMLK			8;	S;								1351500								0
1373	gi21312922	GeneID:51938	Ccdc39	HLKNVNQEFLFTQSLYKARESEIESEEHFKA	73	INS(0.436)MT(0.782)S(0.782)HLKNVNQEFLFT(0.072)QS(0.967)LY(0.962)KAR			22;	Y;		2555000								0
1374	gi21312922	GeneID:51938	Ccdc39	LKHHNEVVKHKLKMITEKTLSIEEKATNMED	364	MIT(0.471)EKT(0.471)LS(0.057)IEEKATNMEDMLK			3;	T;					0	87506000							0	0
1375	gi13385406	GeneID:52715	Ccdc43	EKQRKAALLAQYADVTDEEDEADKKDDAGAS	137	AALLAQYADVT(1)DEEDEADKK			11;	T;	17832000	10795000	5685800	6369300	26161000	30742000	11825000	13345000	5757100	13537000	11142000	6488700	19723000	16932000	9742100	14565000
1376	gi13385406	GeneID:52715	Ccdc43	VSEEEKQRKAALLAQYADVTDEEDEADKKDD	133	AALLAQY(0.585)ADVT(0.415)DEEDEADKKDDAGASTANVSSDR			7;	Y;					0								19723000
1377	gi59858549	GeneID:237859	Ccdc55	LPKKTQPLHRVLQKPSVFGSDSDDDETSVSE	27	VLQKPS(0.535)VFGS(0.535)DS(0.885)DDDET(0.032)S(0.014)VSESLQR			6;	S;						2434500								0
1378	gi59858549	GeneID:237859	Ccdc55	PLHRVLQKPSVFGSDSDDDETSVSESLQREA	33	VLQKPS(0.535)VFGS(0.535)DS(0.885)DDDET(0.032)S(0.014)VSESLQR			12;	S;			4090400			2434500					0			0
1379	gi59858549	GeneID:237859	Ccdc55	TQPLHRVLQKPSVFGSDSDDDETSVSESLQR	31	VLQKPS(0.535)VFGS(0.535)DS(0.885)DDDET(0.032)S(0.014)VSESLQR			10;	S;			4090400			2434500					0			0
1380	gi118200350	GeneID:320234	Ccdc66	FKIAKCPLRTKQTGHTLKSTQNTYIGNENLS	54	T(0.025)KQT(0.091)GHT(0.866)LKS(0.562)T(0.562)QNT(0.932)Y(0.963)IGNENLS(0.999)QK			7;	T;					1311000								0
1381	gi118200350	GeneID:320234	Ccdc66	KCPLRTKQTGHTLKSTQNTYIGNENLSQKKI	58	T(0.025)KQT(0.091)GHT(0.866)LKS(0.562)T(0.562)QNT(0.932)Y(0.963)IGNENLS(0.999)QK			11;	T;					1311000								0
1382	gi118200350	GeneID:320234	Ccdc66	LHLINIPSQPKDVNDTGFLQNTEAASPVTSE	201	DVNDT(0.928)GFLQNT(0.071)EAAS(0.026)PVT(0.772)S(0.203)EHEHVHRR			5;	T;							5246000								0
1383	gi118200350	GeneID:320234	Ccdc66	LRTKQTGHTLKSTQNTYIGNENLSQKKISTL	61	T(0.025)KQT(0.091)GHT(0.866)LKS(0.562)T(0.562)QNT(0.932)Y(0.963)IGNENLS(0.999)QK			14;	T;					1311000								0
1384	gi118200350	GeneID:320234	Ccdc66	NDTGFLQNTEAASPVTSEHEHVHRRAQEAFQ	214	DVNDT(0.928)GFLQNT(0.071)EAAS(0.026)PVT(0.772)S(0.203)EHEHVHRR			18;	T;							5246000								0
1385	gi118200350	GeneID:320234	Ccdc66	RTKQTGHTLKSTQNTYIGNENLSQKKISTLD	62	T(0.025)KQT(0.091)GHT(0.866)LKS(0.562)T(0.562)QNT(0.932)Y(0.963)IGNENLS(0.999)QK			15;	Y;					1311000								0
1386	gi167900444	GeneID:211936	Ccdc73	EKTVDLSGSRVITPVTFCKNVVLDDTRKNIE	932	VIT(1)PVT(1)FCKNVVLDDTR			6;	T;							1033000								0
1387	gi167900444	GeneID:211936	Ccdc73	FLKEKTVDLSGSRVITPVTFCKNVVLDDTRK	929	VIT(1)PVT(1)FCKNVVLDDTR			3;	T;							1033000								0
1388	gi110625752	GeneID:67896	Ccdc80	DFFMVLTDVDLRVKQYYEVPIAMKSVFDLID	725	QY(0.502)Y(0.502)EVPIAMKS(0.992)VFDLIDT(0.958)FQS(0.045)R			2;	Y;	178360								0
1389	gi110625752	GeneID:67896	Ccdc80	FFMVLTDVDLRVKQYYEVPIAMKSVFDLIDT	726	QY(0.502)Y(0.502)EVPIAMKS(0.992)VFDLIDT(0.958)FQS(0.045)R			3;	Y;	178360								0
1390	gi165905619	GeneID:108673	Ccdc86	TPLRRSRRLEGLKPLSPENLPVPEVSRAKRA	18	LEGLKPLS(1)PENLPVPEVSR			8;	S;		0		1573600				0		5036900		0				2238900
1391	gi47059089	GeneID:68339	Ccdc88c	FDELKEQHQSMDISLTKMDNHCELLSRLKGN	1306	EQHQS(0.072)MDIS(0.964)LT(0.964)KMDNHCELLS(1)RLK			11;	T;					2973800								0
1392	gi21311899	GeneID:52132	Ccdc97	______MEAVAAAEVTERKPDNDGVEPRVVH	10	EAVAAAEVT(1)ER			9;	T;					2824900								0
1393	gi298493209	GeneID:216527	Ccm2	ESTIDFLDRAIFDGASTPTHHLSLHSDDSST	174	AIFDGAS(0.435)T(0.435)PT(0.125)HHLS(0.005)LHSDDSSTK			7;	S;			0		0						4956500		0
1394	gi86198318	GeneID:12442	Ccnb2	_____MALLRRPTVSSDLKNIDTEVIPKAKS	11	RPT(0.106)VS(0.952)S(0.942)DLKNIDTEVIPK			6;	S;	23918000				0	37618000		44468000	0				0	0		0
1395	gi86198318	GeneID:12442	Ccnb2	______MALLRRPTVSSDLKNIDTEVIPKAK	10	RPT(0.106)VS(0.952)S(0.942)DLKNIDTEVIPK			5;	S;	23918000				0	37618000		44468000	0				0	0		0
1396	gi164519024	GeneID:209091	Ccnb3	KKKDKPEDPTIIEEMTDLKKSVIRKVTLTSS	208	DKPEDPT(1)IIEEMT(1)DLKK			13;	T;			681230								0
1397	gi164519024	GeneID:209091	Ccnb3	TELMTSKKKDKPEDPTIIEEMTDLKKSVIRK	202	DKPEDPT(1)IIEEMT(1)DLKK			7;	T;			681230								0
1398	gi157841168	GeneID:12454	Ccnk	PQPSPPRQAKRAVVVSPKEENKATEPPPPPK	341	AVVVS(1)PKEENK			5;	S;	15401000	12480000	25937000	16663000	11688000	52599	12136000	11821000	17033000	21149000	11923000	7867100	13722000	17619000	7235200	9434600
1399	gi70906460	GeneID:56706	Ccnl1	ALSTLGGFSPASKPSSPREVKAEEKSPVSIN	348	GLNLDGTPALS(0.001)T(0.004)LGGFS(0.051)PAS(0.112)KPS(0.177)S(0.654)PR			24;	S;	1762400			0				1547500	0			0				1024100
1400	gi70906460	GeneID:56706	Ccnl1	ASKPSSPREVKAEEKSPVSINVKTVKKEPED	358	AEEKS(0.995)PVS(0.005)INVK			5;	S;	20325000	13592000	5000300	19104000	0	19184000	15034000	12691000	33629000	0	21341000	4814300	15804000	27330000	15385000	10482000
1401	gi70906460	GeneID:56706	Ccnl1	LNLDGTPALSTLGGFSPASKPSSPREVKAEE	341	GLNLDGTPALS(0.016)T(0.051)LGGFS(0.776)PAS(0.164)KPS(0.54)S(0.453)PR			17;	S;				0		2703800						0		0
1402	gi70906460	GeneID:56706	Ccnl1	PALSTLGGFSPASKPSSPREVKAEEKSPVSI	347	GLNLDGTPALS(0.016)T(0.051)LGGFS(0.776)PAS(0.164)KPS(0.54)S(0.453)PR			23;	S;		0				5310600				0				0
1403	gi46592877	GeneID:56036	Ccnl2	EEEIQEICFKILQLYTRKKVDLTHLESEVEK	283	ILQLY(1)T(1)R			6;	T;							3859200								0
1404	gi46592877	GeneID:56036	Ccnl2	LLPGTAPGLDSAAGFSPAPKLESPKEGKGGK	328	GLLPGTAPGLDS(0.135)AAGFS(0.865)PAPK			17;	S;		0	5053700	3867600	0	0		1578400		0	3587700	11014000	10590000	3005800		0
1405	gi56550069	GeneID:72949	Ccnt2	HKHGPAQAVTGTSVTSPIKMKLPLTNSDRPE	477	HGPAQAVTGTSVT(0.01)S(0.989)PIK			14;	S;	5610300	5149600	9997600	2588900	3861100	858640	3491200		17714000	18677000	11407000	8690300	9941700	12589000	4097000
1406	gi56550069	GeneID:72949	Ccnt2	__MASGRGASSRWFFTREQLENTPSRRCGVE	14	MASGRGAS(0.002)S(0.004)RWFFT(0.993)R			14;	T;							1838200								0
1407	gi31542003	GeneID:67974	Ccny	CEDKYKDLRKPMRKRSASADNLILPRWSPAI	324	S(0.635)AS(0.365)ADNLILPR			1;	S;	0		17420000		15720000				16814000		18245000		22925000
1408	gi31542003	GeneID:67974	Ccny	DKYKDLRKPMRKRSASADNLILPRWSPAIIS	326	S(0.001)AS(0.999)ADNLILPR			3;	S;	17973000	15541000	2615800	23937000	2618200	20760000	19157000	12353000	0	12657000	4556900	0	4403900	26436000	11264000	17128000
1409	gi157012007	GeneID:12768	Ccr1	NVLVILVLMQHRRLQSMTSIYLFNLAVSDLV	67	RLQS(0.902)MT(0.902)S(0.664)IY(0.631)LFNLAVS(0.901)DLVFLFT(0.001)LPFWIDY(0.001)KLK			4;	S;								2396400								0
1410	gi157012007	GeneID:12768	Ccr1	RLQSMTSIYLFNLAVSDLVFLFTLPFWIDYK	79	RLQS(0.902)MT(0.902)S(0.664)IY(0.631)LFNLAVS(0.901)DLVFLFT(0.001)LPFWIDY(0.001)KLK			16;	S;								2396400								0
1411	gi157012007	GeneID:12768	Ccr1	VILVLMQHRRLQSMTSIYLFNLAVSDLVFLF	70	RLQS(0.902)MT(0.902)S(0.664)IY(0.631)LFNLAVS(0.901)DLVFLFT(0.001)LPFWIDY(0.001)KLK			7;	S;								2396400								0
1412	gi110625952	GeneID:73420	Ccsap	___________MSPGSGVKSEYMKRYREPRW	5	MS(0.209)PGS(0.689)GVKS(0.101)EYMK			5;	S;			3755300	3768200							0	1480500
1413	gi6753324	GeneID:12466	Cct6a	DKGFVVINQKGIDPFSLDALAKEGIVALRRA	301	GIDPFS(1)LDALAK			6;	S;						3347900								0
1414	gi29244114	GeneID:231874	Ccz1	SLFPRHIEPELAGRDSPVRAEMPGNLQHYGR	264	HIEPELAGRDS(1)PVR			11;	S;	7227900	7266900	8156300	7202800	1656700	11523000	8513800	5962700	10665000	0	15218000	2955800	6717900	0	12647000	6548900
1415	gi23346525	GeneID:235505	Cd109	CSLKSKQLNGSVIAKYTYGKPVKGSLSLTFL	253	QLNGS(0.917)VIAKY(0.682)T(0.717)Y(0.682)GKPVKGS(0.001)LS(0.001)LTFLPLSFWGK			10;	Y;					3950800								0
1416	gi23346525	GeneID:235505	Cd109	LKSKQLNGSVIAKYTYGKPVKGSLSLTFLPL	255	QLNGS(0.917)VIAKY(0.682)T(0.717)Y(0.682)GKPVKGS(0.001)LS(0.001)LTFLPLSFWGK			12;	Y;					3950800								0
1417	gi23346525	GeneID:235505	Cd109	QTPLYCSLKSKQLNGSVIAKYTYGKPVKGSL	248	QLNGS(0.917)VIAKY(0.682)T(0.717)Y(0.682)GKPVKGS(0.001)LS(0.001)LTFLPLSFWGK			5;	S;					3950800								0
1418	gi23346525	GeneID:235505	Cd109	SLKSKQLNGSVIAKYTYGKPVKGSLSLTFLP	254	QLNGS(0.917)VIAKY(0.682)T(0.717)Y(0.682)GKPVKGS(0.001)LS(0.001)LTFLPLSFWGK			11;	T;					3950800								0
1419	gi34328436	GeneID:68891	Cd177	LPLRWWGAGEKTCEVSEGCQDLIMLLYNGPK	53	WWGAGEKT(0.089)CEVS(0.911)EGCQDLIMLLYNGPKVNLVIIK			12;	S;								777150								3629900
1420	gi111955312	GeneID:17470	Cd200	SQEPLIVTWQKKKAVSPENMVTYSKTHGVVI	71	KKAVS(1)PENMVT(1)Y(0.994)S(0.006)K			5;	S;				919330								0
1421	gi111955312	GeneID:17470	Cd200	TWQKKKAVSPENMVTYSKTHGVVIQPAYKDR	78	KKAVS(1)PENMVT(1)Y(0.994)S(0.006)K			12;	Y;				919330								0
1422	gi111955312	GeneID:17470	Cd200	VTWQKKKAVSPENMVTYSKTHGVVIQPAYKD	77	KKAVS(1)PENMVT(1)Y(0.994)S(0.006)K			11;	T;				919330								0
1423	gi11230798	GeneID:60533	Cd274	FTITAPKDLYVVEYGSNVTMECRFPVERELD	34	DLY(0.094)VVEY(0.889)GS(0.754)NVT(0.262)MECRFPVERELDLLALVVY(0.001)WEK			9;	S;	10551000								0
1424	gi11230798	GeneID:60533	Cd274	RAFTITAPKDLYVVEYGSNVTMECRFPVERE	32	DLY(0.094)VVEY(0.889)GS(0.754)NVT(0.262)MECRFPVERELDLLALVVY(0.001)WEK			7;	Y;	10551000								0
1425	gi11230798	GeneID:60533	Cd274	RSVTTSRTEGMLLNVTSSLRVNATANDVFYC	193	S(0.028)VT(0.243)T(0.243)S(0.243)RT(0.243)EGMLLNVT(0.611)S(0.181)S(0.181)LRVNAT(0.018)ANDVFY(0.007)CT(0.002)FWR			15;	T;							202320								0
1426	gi125987599	GeneID:12488	Cd2ap	SKPKLDPEQLPVRPKSVDLDAFVARNSKETD	458	S(1)VDLDAFVAR			1;	S;	0	0	5579400	0	0	0	0		5318400	7840300	7001000	5633700	4057400	5793600	2682400
1427	gi238231413	GeneID:52685	Cd300lg	QLPEPTSPGLHPTVVTAKQGKTGVKAPVFTE	180	AWQT(0.004)QLPEPT(0.001)S(0.001)PGLHPT(0.994)VVT(1)AK			20;	T;		1962000								0
1428	gi238231413	GeneID:52685	Cd300lg	WQTQLPEPTSPGLHPTVVTAKQGKTGVKAPV	177	AWQT(0.004)QLPEPT(0.001)S(0.001)PGLHPT(0.994)VVT(1)AK			17;	T;		1962000								0
1429	gi10946590	GeneID:12489	Cd33	FSWMSTALTSLSSRTTDSSVLTFTPQPQDHG	192	T(0.685)T(0.944)DS(0.685)S(0.685)VLTFTPQPQDHGTK			2;	T;			856740								0
1430	gi10946590	GeneID:12489	Cd33	MSTALTSLSSRTTDSSVLTFTPQPQDHGTKL	195	T(0.685)T(0.944)DS(0.685)S(0.685)VLTFTPQPQDHGTK			5;	S;			856740								0
1431	gi10946590	GeneID:12489	Cd33	TFSWMSTALTSLSSRTTDSSVLTFTPQPQDH	191	T(0.685)T(0.944)DS(0.685)S(0.685)VLTFTPQPQDHGTK			1;	T;			856740								0
1432	gi10946590	GeneID:12489	Cd33	WMSTALTSLSSRTTDSSVLTFTPQPQDHGTK	194	T(0.685)T(0.944)DS(0.685)S(0.685)VLTFTPQPQDHGTK			4;	S;			856740								0
1433	gi19527052	GeneID:98828	Cdc123	GSVFPKLNWSAPRDAYWIAMNSSLKCKTLSD	114	DAY(1)WIAMNS(0.108)S(0.892)LKCK			3;	Y;	2393600						779820		0						0
1434	gi19527052	GeneID:98828	Cdc123	NWSAPRDAYWIAMNSSLKCKTLSDIFLLFKS	121	DAY(1)WIAMNS(0.108)S(0.892)LKCK			10;	S;	2393600						779820		0						0
1435	gi165377264	GeneID:107995	Cdc20	QHQGAVKAVAWCPWQSNILATGGGTSDRHIR	368	AVAWCPWQS(1)NILATGGGTSDR			9;	S;	702840								0
1436	gi161621261	GeneID:12531	Cdc25b	FIRERDRAANDYPSLYYPEMYILKGGYKEFF	485	DRAANDY(0.092)PS(0.904)LY(0.502)Y(0.502)PEMYILKGGYK			11;	Y;	4714100		3649900						0		0
1437	gi161621261	GeneID:12531	Cdc25b	IRERDRAANDYPSLYYPEMYILKGGYKEFFP	486	DRAANDY(0.092)PS(0.904)LY(0.502)Y(0.502)PEMYILKGGYK			12;	Y;	4714100		3649900						0		0
1438	gi7949018	GeneID:12539	Cdc37	YSVWDHIEVSDDEDETHPNIDTASLFRWRHQ	19	VDY(0.014)S(0.116)VWDHIEVS(0.43)DDEDET(0.44)HPNIDTASLFR			18;	T;			531690				0				6732500				0
1439	gi7949018	GeneID:12539	Cdc37	___MVDYSVWDHIEVSDDEDETHPNIDTASL	13	VDY(0.002)S(0.006)VWDHIEVS(0.99)DDEDET(0.002)HPNIDTASLFR			12;	S;	27601000	11545000	22083000	22266000	21132000	19652000	21816000	6732800	1113300	14682000	1196900	0	19099000	15373000	7123300	0
1440	gi283135190	GeneID:217866	Cdc42bpb	KHSTPSNSSNPSGPPSPNSPHRSQLPMEGLD	1692	HSTPSNSSNPSGPPS(0.947)PNS(0.053)PHR			15;	S;	32243000	2893900	36531000	25688000	64828000	26122000	24475000	20930000	64566000	14970000	31165000	27706000	0	26146000	46758000	2366000
1441	gi283135190	GeneID:217866	Cdc42bpb	SDSTKHSTPSNSSNPSGPPSPNSPHRSQLPM	1688	HSTPSNSSNPS(0.999)GPPS(0.803)PNS(0.197)PHR			11;	S;	0					1605600			0					0
1442	gi283135190	GeneID:217866	Cdc42bpb	TPSNSSNPSGPPSPNSPHRSQLPMEGLDQPS	1695	HSTPSNSSNPSGPPS(0.349)PNS(0.651)PHR			18;	S;	0	0			0	3786600	0	0	0	46760000			23123000	0	6481600	11673000
1443	gi254675191	GeneID:240505	Cdc42bpg	PQRPHSFSEAFRRPVSTGSDGLPGETDPLVK	1491	RPVS(0.818)T(0.842)GS(0.339)DGLPGETDPLVKR			4;	S;						5843200								0
1444	gi254675191	GeneID:240505	Cdc42bpg	QRPHSFSEAFRRPVSTGSDGLPGETDPLVKR	1492	RPVS(0.818)T(0.842)GS(0.339)DGLPGETDPLVKR			5;	T;						5843200								0
1445	gi21312428	GeneID:104445	Cdc42ep1	DARRELAGVLPQVHGSWESLNEDWSAPPASV	368	ELAGVLPQVHGS(0.95)WES(0.049)LNEDWS(0.001)APPASVR			12;	S;	5876000	7076800	11133000	4550900	7614200	6065800	0		13018000	13252000	0	4211500	7250800	7548800	4401100
1446	gi21312428	GeneID:104445	Cdc42ep1	RELAGVLPQVHGSWESLNEDWSAPPASVRAP	371	ELAGVLPQVHGS(0.498)WES(0.498)LNEDWS(0.004)APPASVR			15;	S;				0	0			2408900				4481600	0			0
1447	gi7305111	GeneID:14793	Cdca3	GRSPLTILQDDNSPGTLTLRQGKRPSALSEN	210	ANS(0.95)KVLGRS(0.272)PLT(0.778)ILQDDNS(0.361)PGT(0.68)LT(0.958)LR			22;	T;	18890000	1725500	0	4271700			0		0	0	0	0			0
1448	gi7305111	GeneID:14793	Cdca3	KVLGRSPLTILQDDNSPGTLTLRQGKRPSAL	207	ANS(0.945)KVLGRS(0.812)PLT(0.243)ILQDDNS(0.927)PGT(0.927)LT(0.146)LR			19;	S;	18890000	1725500	0						0	0	0
1449	gi7305111	GeneID:14793	Cdca3	SKRSRRKANSKVLGRSPLTILQDDNSPGTLT	197	ANS(0.368)KVLGRS(0.816)PLT(0.816)ILQDDNS(0.275)PGT(0.789)LT(0.936)LR			9;	S;	18890000	1725500	0	4271700					0	0	0	0
1450	gi7305111	GeneID:14793	Cdca3	SPLTILQDDNSPGTLTLRQGKRPSALSENVK	212	ANS(0.95)KVLGRS(0.272)PLT(0.778)ILQDDNS(0.361)PGT(0.68)LT(0.958)LR			24;	T;			0	4271700			0				0	0			0
1451	gi7305111	GeneID:14793	Cdca3	SRRKANSKVLGRSPLTILQDDNSPGTLTLRQ	200	ANS(0.95)KVLGRS(0.272)PLT(0.778)ILQDDNS(0.361)PGT(0.68)LT(0.958)LR			12;	T;			0	4271700			0				0	0			0
1452	gi7305111	GeneID:14793	Cdca3	TPQSSGSKRSRRKANSKVLGRSPLTILQDDN	191	ANS(0.996)KVLGRS(0.183)PLT(0.82)ILQDDNS(0.258)PGT(0.791)LT(0.952)LR			3;	S;	18890000	1725500	0						0	0	0
1453	gi124249202	GeneID:320873	Cdh10	______________MTIYQFLRLFVLWACLP	2	MT(0.995)IY(0.005)QFLRLFVLWACLPHFCCPELTFR			2;	T;				13383000								0
1454	gi114687888	GeneID:12552	Cdh11	VYARRGGFSRQKQDFYLLPIVISDGGIPPMS	568	QDFY(0.881)LLPIVIS(0.132)DGGIPPMS(0.927)S(0.695)T(0.455)NT(0.455)LT(0.455)IK			4;	Y;			2246900								0
1455	gi110625609	GeneID:12554	Cdh13	PLTLCVLLSQVLLVTSADDLECTPGFQRKVL	21	TPLTLCVLLSQVLLVT(0.937)S(0.937)ADDLECT(0.126)PGFQR			17;	S;						3604300								0
1456	gi110625609	GeneID:12554	Cdh13	TPLTLCVLLSQVLLVTSADDLECTPGFQRKV	20	TPLTLCVLLSQVLLVT(0.937)S(0.937)ADDLECT(0.126)PGFQR			16;	T;						3604300								0
1457	gi161760627	GeneID:12558	Cdh2	APSTPSPNMFTINNETGDIITVAAGLDREKV	327	ILS(0.751)QAPS(0.298)T(0.72)PS(0.222)PNMFT(0.042)INNET(0.931)GDIIT(0.038)VAAGLDREK			20;	T;								905400								0
1458	gi161760627	GeneID:12558	Cdh2	DDPNALNGMLRYRILSQAPSTPSPNMFTINN	310	ILS(0.751)QAPS(0.298)T(0.72)PS(0.222)PNMFT(0.042)INNET(0.931)GDIIT(0.038)VAAGLDREK			3;	S;								905400								0
1459	gi161760627	GeneID:12558	Cdh2	LNGMLRYRILSQAPSTPSPNMFTINNETGDI	315	ILS(0.751)QAPS(0.298)T(0.72)PS(0.222)PNMFT(0.042)INNET(0.931)GDIIT(0.038)VAAGLDREK			8;	T;								905400								0
1460	gi358001060	GeneID:22295	Cdh23	NRERAFFINATTGIVTVNRPLDRERIPEYRL	1907	ERAFFINATTGIVT(0.999)VNRPLDR			14;	T;		2368900								5900900
1461	gi38490561	GeneID:12562	Cdh5	QQYTFYIEATDPTIRYEYLSSTSGKNKAMVT	344	Y(1)EY(0.006)LS(0.059)S(0.059)T(0.438)S(0.438)GKNK			1;	Y;								5178900								0
1462	gi237858589	GeneID:234854	Cdk10	WLSEAGLRLLNFLFMYDPKKRATSGDCLESS	235	LLNFLFMY(1)DPK			8;	Y;			26004000	17617000	21972000	8152700		2484400			0	5164300	0	0		6471500
1463	gi37595744	GeneID:234854	Cdk10	WLSEAGLRLLNFLFMYDPKKRATSGDCLESS	235	LLNFLFMY(1)DPK			8;	Y;							10558000								21807000
1464	gi33695123	GeneID:12537	Cdk11b	EKVEERDLLSDLQDISDSERKTSSAESSSAE	270	DLLSDLQDIS(0.986)DS(0.014)ER			10;	S;	7996000	5947000	0	7847200	7823800	7361900	4499500	5285300	5422300	6388600	0	3459900	7278900	7326300	0	2054500
1465	gi33695123	GeneID:12537	Cdk11b	TWPAKSEQQRVKRGTSPRPPEGGLGYSQLGD	741	GT(0.454)S(0.541)PRPPEGGLGYS(0.005)QLGDDDLK			3;	S;							1783400								0
1466	gi33695123	GeneID:12537	Cdk11b	VEERDLLSDLQDISDSERKTSSAESSSAESG	272	DLLSDLQDIS(0.403)DS(0.597)ER			12;	S;							449290								0
1467	gi157824204	GeneID:69131	Cdk12	KETTSGTTAEPVKNNSPAPPQPAPVKAEPGP	1079	NNS(1)PAPPQPAPVK			3;	S;	5015400	4233600		0					6921500	9540800		3494000
1468	gi157824204	GeneID:69131	Cdk12	SHSKKKRSGSRSRHSSISPVRLPLNSSLGAE	382	HS(0.072)S(0.93)IS(0.99)PVRLPLNS(0.004)S(0.004)LGAELSR			3;	S;					4898800								0
1469	gi157824204	GeneID:69131	Cdk12	SKKKRSGSRSRHSSISPVRLPLNSSLGAELS	384	HS(0.072)S(0.93)IS(0.99)PVRLPLNS(0.004)S(0.004)LGAELSR			5;	S;					4898800								0
1470	gi189409171	GeneID:69562	Cdk13	SNSNVAPGEKQTDPSTPQQESSKSLGGVQPS	1087	QTDPS(0.08)T(0.92)PQQESSK			6;	T;							1040900								1148200
1471	gi50657347	GeneID:214444	Cdk5rap2	QISWGQTLLAKMDVQTQEALSPTSHKLGPKG	1684	QIS(0.5)WGQT(0.5)LLAKMDVQT(0.868)QEALS(0.101)PT(0.014)S(0.017)HKLGPK			16;	T;								1431900								0
1472	gi18699998	GeneID:107951	Cdk9	DLKGMLSTHLTSMFEYLAPPRRKGSQITQQS	338	GMLST(0.005)HLT(0.005)S(0.013)MFEY(0.977)LAPPR			13;	Y;			3215300								6149100
1473	gi20149726	GeneID:110911	Cds2	DKESESEAKLDGETASDSESRAETAPLPTSV	32	ESESEAKLDGET(0.008)AS(0.985)DS(0.008)ESR			14;22;7;	S;S;S;	0	14447000	8513400	1519900	52457000	0	64581	21451000	30245000	0	28432000	0	157100	10202000	6779900	0
1474	gi20149726	GeneID:110911	Cds2	ESEAKLDGETASDSESRAETAPLPTSVDDTP	36	LDGET(0.001)AS(0.023)DS(0.33)ES(0.646)R			11;26;	S;S;	6788800	0		0	0		0		0	0		0	510990		0
1475	gi20149726	GeneID:110911	Cds2	ESESEAKLDGETASDSESRAETAPLPTSVDD	34	LDGETAS(0.063)DS(0.926)ES(0.012)R			9;	S;	34716000	30358000	23291000	32995000	0	33866000	19945000	118110	874420	33277000	0	10041000	52359000	20844000	32134000	23218000
1476	gi20149726	GeneID:110911	Cds2	KLDGETASDSESRAETAPLPTSVDDTPEVLN	40	LDGET(0.082)AS(0.082)DS(0.082)ES(0.092)RAET(0.662)APLPTSVDDTPEVLNR			15;	T;			0			0	0				0			0	4232200
1477	gi20149726	GeneID:110911	Cds2	PEDKESESEAKLDGETASDSESRAETAPLPT	30	EDAPPEDKESESEAKLDGET(0.509)AS(0.369)DS(0.07)ES(0.052)R			20;5;	T;T;	3447900	0		24694000	8127000	0	5605700	0	0	9177200		6045900	149290	0	0	0
1478	gi20149726	GeneID:110911	Cds2	RQRVVREDAPPEDKESESEAKLDGETASDSE	20	EDAPPEDKES(0.831)ES(0.169)EAK			10;	S;	8431200	3563900	2974300	4238700	4175700	4062800		3327800	3574500	4363500	1876500	0	0	3297400		2722100
1479	gi20149726	GeneID:110911	Cds2	RVVREDAPPEDKESESEAKLDGETASDSESR	22	EDAPPEDKES(0.402)ES(0.598)EAKLDGETASDSESR			12;	S;						0	0							2240900	4208400
1480	gi113374158	GeneID:386463	Cdsn	_____________MGSSRAPRMGSVGGHGLM	3	MGS(0.716)S(0.269)RAPRMGS(0.015)VGGHGLMALLMAGLILPGILAK			3;	S;						15339000								16134000
1481	gi31982546	GeneID:67177	Cdt1	_________MAQSRVTDFYACRRPGLTTPRA	7	MAQS(0.037)RVT(0.963)DFYACR			7;	T;							144380								1361200
1482	gi31560722	GeneID:12591	Cdx2	______________MYVSYLLDKDVSMYPSS	2	Y(0.722)VS(0.116)Y(0.165)LLDKDVS(0.476)MY(0.516)PS(0.502)S(0.503)VR			1;	Y;	213400								0
1483	gi183396792	GeneID:12593	Cdyl	KKIWGSAQGMDSMLKYLQRKIDEF_______	536	IWGSAQGMDS(0.001)MLKY(0.999)LQR			14;	Y;				6591500								1246800
1484	gi323462176	GeneID:384557	Ceacam3	ENLLGFIWYKGVTDMSLGIALYSLTYSRGVT	70	GVT(0.782)DMS(0.863)LGIALY(0.808)S(0.727)LT(0.195)Y(0.192)S(0.21)RGVT(0.141)GPVHS(0.083)GR			6;	S;		40289000		66380000				41384000		0		0				0
1485	gi323462176	GeneID:384557	Ceacam3	GVTDMSLGIALYSLTYSRGVTGPVHSGRETL	80	GVT(0.189)DMS(0.626)LGIALY(0.211)S(0.18)LT(0.226)Y(0.628)S(0.159)RGVT(0.892)GPVHS(0.888)GR			16;	Y;		52493000		0				6708600		0		0				0
1486	gi323462176	GeneID:384557	Ceacam3	IWYKGVTDMSLGIALYSLTYSRGVTGPVHSG	76	GVT(0.782)DMS(0.863)LGIALY(0.808)S(0.727)LT(0.195)Y(0.192)S(0.21)RGVT(0.141)GPVHS(0.083)GR			12;	Y;		40289000						41384000		0						0
1487	gi323462176	GeneID:384557	Ceacam3	LYSLTYSRGVTGPVHSGRETLYRNGSLWIQN	90	GVT(0.228)DMS(0.636)LGIALY(0.232)S(0.12)LT(0.233)Y(0.56)S(0.138)RGVT(0.875)GPVHS(0.977)GR			26;	S;		52493000		66380000				6708600		0		0				0
1488	gi323462176	GeneID:384557	Ceacam3	NLPENLLGFIWYKGVTDMSLGIALYSLTYSR	67	GVT(0.782)DMS(0.863)LGIALY(0.808)S(0.727)LT(0.195)Y(0.192)S(0.21)RGVT(0.141)GPVHS(0.083)GR			3;	T;		40289000						6708600		0						0
1489	gi323462176	GeneID:384557	Ceacam3	SLGIALYSLTYSRGVTGPVHSGRETLYRNGS	85	GVT(0.189)DMS(0.626)LGIALY(0.211)S(0.18)LT(0.226)Y(0.628)S(0.159)RGVT(0.892)GPVHS(0.888)GR			21;	T;		52493000		66380000				6708600		0		0				0
1490	gi323462176	GeneID:384557	Ceacam3	WYKGVTDMSLGIALYSLTYSRGVTGPVHSGR	77	GVT(0.782)DMS(0.863)LGIALY(0.808)S(0.727)LT(0.195)Y(0.192)S(0.21)RGVT(0.141)GPVHS(0.083)GR			13;	S;		40289000						41384000		0						0
1491	gi86198301	GeneID:12606	Cebpa	FYEVEPRPPMSSHLQSPPHAPSNAAFGFPRG	21	MESADFY(0.01)EVEPRPPMS(0.124)S(0.124)HLQS(0.739)PPHAPS(0.003)NAAFGFPR			21;	S;			4970800								0
1492	gi189458854	GeneID:330409	Cecr2	KRPQRTKPELQHRFMSDHLSIKSIKLEETPM	307	FMS(0.999)DHLS(0.001)IKSIK			3;	S;	0		21383000		0	752670	575160	36096000	86137000		202520000		29724000	81579000	81825000	75281000
1493	gi38570086	GeneID:13046	Celf1	AFKLDFLPEMMVDHCSLNSSPVSKKMNGTLD	18	LDFLPEMMVDHCS(0.67)LNS(0.136)S(0.097)PVS(0.097)K			13;	S;	1139500	1231100	1230000	5879800		5112100	3722300		4560600	0	0	4062300		0	4296400
1494	gi124286791	GeneID:14007	Celf2	___MFERTSELAFVETISVESMRCPKSAVTM	13	FERT(0.011)S(0.011)ELAFVET(0.989)IS(0.913)VES(0.075)MRCPK			12;	T;							5533500								0
1495	gi115648153	GeneID:12614	Celsr1	CRDTWDSYSCICDRGYFGKKCVDACLLNPCK	1917	GY(1)FGKKCVDACLLNPCK			2;	Y;	0								3530500
1496	gi10946620	GeneID:57754	Cend1	KSASSPKPDTKVPQATAEAKATPAADGKAPL	21	GKS(0.227)AS(0.955)S(0.818)PKPDT(1)KVPQAT(1)AEAK			17;	T;	55073000								0
1497	gi10946620	GeneID:57754	Cend1	_MESRGKSASSPKPDTKVPQATAEAKATPAA	15	GKS(0.227)AS(0.955)S(0.818)PKPDT(1)KVPQAT(1)AEAK			11;	T;	55073000								0
1498	gi10946620	GeneID:57754	Cend1	______MESRGKSASSPKPDTKVPQATAEAK	10	GKS(0.227)AS(0.955)S(0.818)PKPDT(1)KVPQAT(1)AEAK			6;	S;	55073000								0
1499	gi10946620	GeneID:57754	Cend1	_______MESRGKSASSPKPDTKVPQATAEA	9	GKS(0.227)AS(0.955)S(0.818)PKPDT(1)KVPQAT(1)AEAK			5;	S;	55073000								0
1500	gi189458891	GeneID:108000	Cenpf	CEVSSKMSALRSYVDTLKAENSALSMSLRTL	1444	S(0.95)Y(0.978)VDT(0.95)LKAENS(0.118)ALS(0.002)MS(0.001)LRT(0.001)LQGDLVK			5;	T;							2909000								0
1501	gi189458891	GeneID:108000	Cenpf	DQHCEVSSKMSALRSYVDTLKAENSALSMSL	1441	S(0.95)Y(0.978)VDT(0.95)LKAENS(0.118)ALS(0.002)MS(0.001)LRT(0.001)LQGDLVK			2;	Y;							2909000								0
1502	gi189458891	GeneID:108000	Cenpf	DQTCDKDIQQDLGLETSVTESETTRLTGEGC	1709	QDTDQTCDKDIQQDLGLET(0.732)S(0.174)VT(0.023)ES(0.023)ET(0.023)T(0.023)R			19;	T;					0								1510400
1503	gi189458891	GeneID:108000	Cenpf	HDQHCEVSSKMSALRSYVDTLKAENSALSMS	1440	S(0.95)Y(0.978)VDT(0.95)LKAENS(0.118)ALS(0.002)MS(0.001)LRT(0.001)LQGDLVK			1;	S;							2909000								0
1504	gi225543405	GeneID:219103	Cenpj	LNSGQNFLTQWMTSPSRAGVILNRGFPILEA	25	FLMPT(0.18)S(0.197)S(0.216)ELNS(0.388)GQNFLT(0.022)QWMT(0.05)S(0.048)PS(0.898)R			24;	S;				21170000								0
1505	gi189458793	GeneID:26920	Cep110	EPQQRKGAESYVGVRYITEALIKKLTKQDNL	82	GAES(0.214)Y(0.803)VGVRY(0.991)IT(0.992)EALIKK			10;	Y;			1765400								0
1506	gi189458793	GeneID:26920	Cep110	STVPLEPQQRKGAESYVGVRYITEALIKKLT	77	GAES(0.214)Y(0.803)VGVRY(0.991)IT(0.992)EALIKK			5;	Y;			1765400								0
1507	gi160333189	GeneID:75216	Cep128	LRHVDQMLGRYREYSTGQAGAVGQLKEDLEQ	70	Y(0.917)REY(0.694)S(0.694)T(0.694)GQAGAVGQLK			6;	T;							3336900								0
1508	gi124487356	GeneID:99100	Cep152	AFQQSKDGDSGMETKTDTSEKTTKQLWLESS	585	T(0.632)DT(0.37)S(0.998)EKT(0.309)T(0.691)K			1;	T;							85256000								0
1509	gi124487356	GeneID:99100	Cep152	DGDSGMETKTDTSEKTTKQLWLESSEAINRE	591	T(0.376)DT(0.627)S(0.997)EKT(0.564)T(0.436)K			7;	T;					1332200								0
1510	gi124487356	GeneID:99100	Cep152	GDSGMETKTDTSEKTTKQLWLESSEAINRED	592	T(0.632)DT(0.37)S(0.998)EKT(0.309)T(0.691)K			8;	T;							85256000								0
1511	gi124487356	GeneID:99100	Cep152	QQSKDGDSGMETKTDTSEKTTKQLWLESSEA	587	T(0.376)DT(0.627)S(0.997)EKT(0.564)T(0.436)K			3;	T;					1332200								0
1512	gi160420304	GeneID:214552	Cep164	DLRKSLDTNKNQEVSSSLSLSKEEIDLSMES	957	KSLDTNKNQEVS(0.979)S(0.972)S(0.188)LS(0.622)LS(0.24)K			13;	S;								388830								0
1513	gi160420304	GeneID:214552	Cep164	EDLRKSLDTNKNQEVSSSLSLSKEEIDLSME	956	KSLDTNKNQEVS(0.979)S(0.972)S(0.188)LS(0.622)LS(0.24)K			12;	S;								388830								0
1514	gi160420304	GeneID:214552	Cep164	KSLDTNKNQEVSSSLSLSKEEIDLSMESVRQ	960	KSLDTNKNQEVS(0.979)S(0.972)S(0.188)LS(0.622)LS(0.24)K			16;	S;								388830								0
1515	gi157278527	GeneID:545389	Cep170	YLKRLKGNKHDDGTQSDSENAGAHRRCSKRA	378	HDDGTQS(1)DSENAGAHR			7;	S;					0								7688100
1516	gi154240682	GeneID:217882	Cep170b	EPTSGPPAPGKLPHISSHPLLQDLAAARASR	881	LPHIS(0.5)S(0.5)HPLLQDLAAAR			5;	S;	3563600	0	3460100	5899000	3660800	1774600	1377500	2475000	4433900	1383800	2021100	0	4506900	0	3711000	0
1517	gi154240682	GeneID:217882	Cep170b	HTRTLKGHKHEDGTQSDSEDPLAKTASVSGA	360	HEDGT(0.002)QS(0.972)DS(0.027)EDPLAK			7;	S;		1628200		1322500		2420800				0		0		0
1518	gi154240682	GeneID:217882	Cep170b	PTSGPPAPGKLPHISSHPLLQDLAAARASRL	882	LPHIS(0.21)S(0.79)HPLLQDLAAAR			6;	S;	3563600	6329100	3460100	9618900	5999400		4719500	4485400	6140900	9549000	7937700	15710000	15144000		5974000	0
1519	gi154240682	GeneID:217882	Cep170b	RTLKGHKHEDGTQSDSEDPLAKTASVSGASA	362	HEDGT(0.003)QS(0.021)DS(0.975)EDPLAK			9;	S;	2329100						1247800	1703800	0						0	1544500
1520	gi255003835	GeneID:70799	Cep192	EVHLDIKVAEQGSQFSVDPESLFLRPGEEHE	1668	VAEQGS(0.261)QFS(0.728)VDPES(0.011)LFLRPGEEHEVT(0.128)IS(0.128)FT(0.151)PKDS(0.593)K			9;	S;					11424000								0
1521	gi255003835	GeneID:70799	Cep192	PGEEHEVTISFTPKDSKACEERILIIFVQPL	1693	VAEQGS(0.261)QFS(0.728)VDPES(0.011)LFLRPGEEHEVT(0.128)IS(0.128)FT(0.151)PKDS(0.593)K			34;	S;					11424000								0
1522	gi163965444	GeneID:216274	Cep290	ELQAQKEANSRAPTTTMRNLVDRLKSQLALK	1723	APT(0.575)T(0.575)T(0.849)MRNLVDRLK			5;	T;	999220								0
1523	gi163965444	GeneID:216274	Cep290	IAELERKELEPKSHHTMKIAHQTIANMQARL	1535	ELEPKS(0.008)HHT(0.992)MK			9;	T;			2886800								7069700
1524	gi163965444	GeneID:216274	Cep290	KSELQAQKEANSRAPTTTMRNLVDRLKSQLA	1721	APT(0.585)T(0.585)T(0.831)MRNLVDRLK			3;	T;	999220								0
1525	gi163965444	GeneID:216274	Cep290	SELQAQKEANSRAPTTTMRNLVDRLKSQLAL	1722	APT(0.585)T(0.585)T(0.831)MRNLVDRLK			4;	T;	999220								0
1526	gi255982600	GeneID:74081	Cep350	SISSSETSSIMQKLKSMRSRMDEKFLTKREQ	1842	S(0.161)PS(0.215)PIS(0.215)IS(0.47)S(0.47)S(0.47)ET(0.432)S(0.432)S(0.136)IMQKLKS(1)MR			21;	S;		458840								0
1527	gi57977302	GeneID:382010	Cep44	CESISDVDFVPYDKNYSVGGAAGNYRSSGCS	322	NY(1)S(0.001)VGGAAGNY(1)R			2;	Y;					546470								0
1528	gi57977302	GeneID:382010	Cep44	VPYDKNYSVGGAAGNYRSSGCSAVSSETAPG	331	NY(1)S(0.001)VGGAAGNY(1)R			11;	Y;					546470								0
1529	gi340523138	GeneID:103268	Cep57l1	ACELQTGFEISKILMSTVSNSKHCKEKKKQP	178	ILMS(1)T(1)VS(1)NS(1)KHCKEK			4;	S;					1921300								0
1530	gi340523138	GeneID:103268	Cep57l1	CELQTGFEISKILMSTVSNSKHCKEKKKQPK	179	ILMS(1)T(1)VS(1)NS(1)KHCKEK			5;	T;					1921300								0
1531	gi340523138	GeneID:103268	Cep57l1	LQTGFEISKILMSTVSNSKHCKEKKKQPKKT	181	ILMS(1)T(1)VS(1)NS(1)KHCKEK			7;	S;					1921300								0
1532	gi340523138	GeneID:103268	Cep57l1	TGFEISKILMSTVSNSKHCKEKKKQPKKTNC	183	ILMS(1)T(1)VS(1)NS(1)KHCKEK			9;	S;					1921300								0
1533	gi117606316	GeneID:68121	Cep70	TEGSQIFLLPISTSDSTKEPLSPVASKAQDP	17	MTEGS(0.001)QIFLLPIS(0.151)T(0.589)S(0.284)DS(0.727)T(0.249)K			17;	S;						1526700		1581300						0		0
1534	gi117606316	GeneID:68121	Cep70	_MTEGSQIFLLPISTSDSTKEPLSPVASKAQ	15	MTEGSQIFLLPIS(0.019)T(0.465)S(0.547)DS(0.772)T(0.197)K			15;	S;						1526700								0
1535	gi117606316	GeneID:68121	Cep70	__MTEGSQIFLLPISTSDSTKEPLSPVASKA	14	MTEGS(0.001)QIFLLPIS(0.151)T(0.589)S(0.284)DS(0.727)T(0.249)K			14;	T;								1581300								0
1536	gi187960077	GeneID:74470	Cep72	KSLLYNVKKEVKTADTSTALTLQITGLQASM	545	EVKT(0.242)ADT(0.815)S(0.815)T(0.816)ALT(0.237)LQIT(0.074)GLQAS(0.148)MKQLS(0.851)GEVVELK			7;	T;	344590								0
1537	gi187960077	GeneID:74470	Cep72	LLYNVKKEVKTADTSTALTLQITGLQASMKQ	547	EVKT(0.242)ADT(0.815)S(0.815)T(0.816)ALT(0.237)LQIT(0.074)GLQAS(0.148)MKQLS(0.851)GEVVELK			9;	T;	344590								0
1538	gi187960077	GeneID:74470	Cep72	LTLQITGLQASMKQLSGEVVELKQHVEHYDK	564	EVKT(0.242)ADT(0.815)S(0.815)T(0.816)ALT(0.237)LQIT(0.074)GLQAS(0.148)MKQLS(0.851)GEVVELK			26;	S;	344590								0
1539	gi187960077	GeneID:74470	Cep72	SLLYNVKKEVKTADTSTALTLQITGLQASMK	546	EVKT(0.242)ADT(0.815)S(0.815)T(0.816)ALT(0.237)LQIT(0.074)GLQAS(0.148)MKQLS(0.851)GEVVELK			8;	S;	344590								0
1540	gi46411176	GeneID:99151	Cercam	NSSILKHLGVDLLPGYQDPYSGHTLTKGEVG	372	HLGVDLLPGY(0.989)QDPY(0.006)S(0.002)GHT(0.002)LT(0.001)K			10;	Y;				4891100								4205400
1541	gi254939648	GeneID:234673	Ces2e	FWTKTLPQKIQELKGSQERHKEL________	552	IQELKGS(1)QER			7;	S;						37228000		71054						0		3827300
1542	gi440309855	GeneID:436059	Ces2h	MMKYWANFARQRNPNSEGLPYWPMFDQDEQY	501	NPNS(0.504)EGLPY(0.454)WPMFDQDEQY(0.042)LQLDTQPAVGR			4;	S;						1459700								0
1543	gi10257421	GeneID:26370	Cetn2	ASSAQRKRMSPKPELTEDQKQEIREAFDLFD	26	RMS(0.458)PKPELT(0.542)EDQK			9;	T;					11729000								0
1544	gi10257421	GeneID:26370	Cetn2	FKKTTMASSAQRKRMSPKPELTEDQKQEIRE	20	RMS(1)PKPELTEDQKQEIR			3;	S;	16537000	9438100	9227100	7372600	9593900	16641000	6595100	11986000	10443000	13517000	9688900	3359100	12982000	4054000	11022000	6992700
1545	gi6680924	GeneID:12631	Cfl1	________MASGVAVSDGVIKVFNDMKVRKS	8	MAS(0.12)GVAVS(0.88)DGVIKVFNDMK			8;	S;			1555000								0
1546	gi189458807	GeneID:70737	Cgn	EAQVKELQLKLKHSQSPDSGKESLLKDLLDT	446	HSQS(1)PDSGKESLLK			4;	S;	24444000	8331000	26083000	14063000	8116000	14014000	13456000	7940200	14823000	11405000	23043000	0	10884000	11463000	0	3607600
1547	gi189458807	GeneID:70737	Cgn	EEPKDHLNGKLIRSQSQASLTGLAFMSPSNR	132	S(0.262)QS(0.738)QASLTGLAFMSPSNR			3;	S;			6827700								0
1548	gi189458807	GeneID:70737	Cgn	GLEAQVKELQLKLKHSQSPDSGKESLLKDLL	444	HS(0.5)QS(0.5)PDSGKESLLK			2;	S;					0								3863900
1549	gi189458807	GeneID:70737	Cgn	KGGNNRGSPGALSSDSELPENPYSQVKGRPA	93	GS(0.071)PGALS(0.077)S(0.176)DS(0.676)ELPENPYSQVK			10;	S;	0	0		0	16458000	0			28937000	15944000		0	18543000	0
1550	gi189458807	GeneID:70737	Cgn	KVSLVLEQMQPLGMVSPASTKALAGQAELTR	340	VS(0.98)LVLEQMQPLGMVS(0.507)PAS(0.508)T(0.006)K			15;	S;						865400								0
1551	gi189458807	GeneID:70737	Cgn	LVLEQMQPLGMVSPASTKALAGQAELTRKME	343	VS(0.98)LVLEQMQPLGMVS(0.507)PAS(0.508)T(0.006)K			18;	S;						865400								0
1552	gi189458807	GeneID:70737	Cgn	QIKGGNNRGSPGALSSDSELPENPYSQVKGR	91	GSPGALS(0.084)S(0.811)DS(0.099)ELPENPYS(0.006)QVK			8;	S;	1414100	20001000	0	21080000	13191000	19841000	0	16780000	14832000	32791000	19716000	15056000	21905000	44242000	6134800	20015000
1553	gi189458807	GeneID:70737	Cgn	REGSSESEASVRRKVSLVLEQMQPLGMVSPA	327	KVS(1)LVLEQMQPLGMVSPASTK			3;	S;	16879000	4744800	10407000	4056600	2778800	22604000		9128100	10529000	18977000	3220300	19842000	4620300	5582600		2146200
1554	gi189458807	GeneID:70737	Cgn	SDEEPKDHLNGKLIRSQSQASLTGLAFMSPS	130	S(0.833)QS(0.166)QASLTGLAFMSPSNR			1;	S;					6628600								0
1555	gi189458807	GeneID:70737	Cgn	SLTGLAFMSPSNRSTSLLELAPKPTSSINTI	150	S(0.333)T(0.333)S(0.333)LLELAPKPT(0.001)S(0.001)SINTIDTAPLSSVDSLINK			3;	S;	0	0	0	0	0	0	0		0	0	8212700	0	0	0	0
1556	gi189458807	GeneID:70737	Cgn	TDSFGVQIKGGNNRGSPGALSSDSELPENPY	85	GS(0.34)PGALS(0.22)S(0.22)DS(0.22)ELPENPYSQVK			2;	S;	1414100	0				2049300	0		0	0				0	0
1557	gi56550079	GeneID:68178	Cgnl1	AKEGVGEETLSPRRKSPTAPSPQAYSETKKN	257	RKS(0.84)PT(0.16)APSPQAYSETK			3;	S;		4350000	4825900			3109700	3226800	3133500		3937300	4762200			3448500	2129800	3661200
1558	gi56550079	GeneID:68178	Cgnl1	DSAGPILDGARSRRSSSSSTTPTSATSLYKF	298	RS(0.13)S(0.785)S(0.079)S(0.005)S(0.001)TTPTSATSLYK			3;	S;					0	216800		0					10570000	11740000		0
1559	gi13386044	GeneID:68058	Chd1l	FENETAKKVKLQNILTQLRKCVDHPYLFDGV	310	LQNILT(1)QLR			6;	T;							1623200								0
1560	gi39204553	GeneID:107932	Chd4	GKVQKILIWKWGQPPSPTPVPRPPDADPNTP	508	WGQPPS(0.679)PT(0.322)PVPRPPDADPNT(0.231)PS(0.768)PKPLEGRPER			6;	S;		3553900	9834400					8859400		0	0					0
1561	gi39204553	GeneID:107932	Chd4	PSPTPVPRPPDADPNTPSPKPLEGRPERQFF	522	WGQPPS(0.003)PT(0.003)PVPRPPDADPNT(0.775)PS(0.22)PKPLEGRPER			20;	T;			6736400				9402700				0				2267800
1562	gi39204553	GeneID:107932	Chd4	PTPVPRPPDADPNTPSPKPLEGRPERQFFVK	524	WGQPPS(0.003)PT(0.003)PVPRPPDADPNT(0.21)PS(0.784)PKPLEGRPER			22;	S;	14664000	8659200	17918000	0	0	7311600	0	8859400	17504000	24884000	9564800	9622500	9986400	15910000	7915400	6347900
1563	gi119392064	GeneID:67772	Chd8	CSTPLLHQQCTSRTASPSPLRPDAPVEKSPE	1997	T(0.18)AS(0.814)PS(0.006)PLRPDAPVEK			3;	S;					0								5045000
1564	gi77404417	GeneID:109151	Chd9	DEMGLGKTIQSITFLYEILLTGIRGPFLIIA	899	T(0.012)IQS(0.993)IT(0.996)FLY(0.998)EILLT(0.002)GIR			9;	Y;			1539600								0
1565	gi6680934	GeneID:12653	Chgb	GHSREGVDDQESLRPSNQQASKEAKIYHSEE	142	EGVDDQESLRPS(0.959)NQQAS(0.041)K			12;	S;								309470								0
1566	gi13386358	GeneID:74277	Chic2	HKLCLHWRLSKRKCETNNMMEYVILIEFLPK	143	RKCET(1)NNMMEY(1)VILIEFLPK			5;	T;					31018000								0
1567	gi13386358	GeneID:74277	Chic2	WRLSKRKCETNNMMEYVILIEFLPKTPIFRP	149	RKCET(1)NNMMEY(1)VILIEFLPK			11;	Y;					31018000								0
1568	gi70908364	GeneID:12660	Chka	LPPPPPPPLPLPPPPSPPLADEQPEPRTRRR	71	TQPLALPPPPPPPLPLPPPPS(1)PPLADEQPEPR			21;	S;	1153200	1417900	2155000		1602600				3946300	4973600	0		0
1569	gi6671748	GeneID:12651	Chkb	GPQLYGVFPEGRLEQYLPSRPLKTQELRDPV	147	LEQY(0.998)LPS(0.002)RPLK			4;	Y;					411380								655910
1570	gi21312151	GeneID:68953	Chmp2a	NSMAQAMKGVTKAMGTMNRQLKLPQIQKIMM	112	GVTKAMGT(1)MNRQLK			8;	T;							5554900								2918600
1571	gi30794432	GeneID:68942	Chmp2b	AARSLPSASTSKATISDEEIERQLKALGVD_	199	AT(0.011)IS(0.989)DEEIER			4;	S;							6640200								4529000
1572	gi30794432	GeneID:68942	Chmp2b	AKTMQAVNKKMDPQKTLQTMQNFQKENMKME	121	MDPQKT(1)LQT(1)MQNFQK			6;	T;							915170								0
1573	gi30794432	GeneID:68942	Chmp2b	MQAVNKKMDPQKTLQTMQNFQKENMKMEMTE	124	MDPQKT(1)LQT(1)MQNFQK			9;	T;							915170								0
1574	gi262205432	GeneID:108699	Chn1	AKMTINPIYEHIGYTTLNREPAYKQHMAVLK	150	AAEY(1)IAKMT(0.999)INPIY(0.002)EHIGY(0.559)T(0.72)T(0.72)LNR			21;	T;					3609500								0
1575	gi262205432	GeneID:108699	Chn1	IAKMTINPIYEHIGYTTLNREPAYKQHMAVL	149	AAEY(1)IAKMT(0.999)INPIY(0.002)EHIGY(0.559)T(0.72)T(0.72)LNR			20;	T;					3609500								0
1576	gi262205432	GeneID:108699	Chn1	TDGLITLYIETKAAEYIAKMTINPIYEHIGY	133	AAEY(1)IAKMT(0.999)INPIY(0.002)EHIGY(0.559)T(0.72)T(0.72)LNR			4;	Y;					3609500								0
1577	gi262205432	GeneID:108699	Chn1	TLYIETKAAEYIAKMTINPIYEHIGYTTLNR	138	AAEY(1)IAKMT(0.999)INPIY(0.002)EHIGY(0.559)T(0.72)T(0.72)LNR			9;	T;					3609500								0
1578	gi13385324	GeneID:66917	Chordc1	HQNVKLWGVIDVKRSYVTMTATKIEITMRKA	292	RS(0.312)Y(0.823)VT(0.721)MT(0.14)AT(0.005)K			3;	Y;	1406600								0
1579	gi158711710	GeneID:100910	Chpf2	ARGMEYTLDLLLEAVTQRGHRRSLARRVSLL	454	GMEYTLDLLLEAVT(1)QR			14;	T;						0	1564600							1052900	3985100
1580	gi124487391	GeneID:231252	Chrna9	AMTVFQLMVAEIMPASENVPLIGKYYIATMA	293	VS(0.243)LGVT(0.761)ILLAMT(0.996)VFQLMVAEIMPAS(1)ENVPLIGK			25;	S;								2381300								0
1581	gi76559942	GeneID:58250	Chst11	RNPFGVDICCRKGSRSPLQELYNPIQLELSN	58	S(0.999)PLQELY(0.995)NPIQLELS(0.005)NT(0.001)AILHQMR			1;	S;								1836800								0
1582	gi256985176	GeneID:53374	Chst3	LRQPAWLRGRYMLVRYEDVARRPLQKAREMY	370	GRY(1)MLVRY(1)EDVAR			8;	Y;					748360								0
1583	gi256985176	GeneID:53374	Chst3	SAELGLRQPAWLRGRYMLVRYEDVARRPLQK	365	GRY(1)MLVRY(1)EDVAR			3;	Y;					748360								0
1584	gi158631198	GeneID:71722	Cic	AELPEFRPEEVLPSPTLQSLATSPRAILGSY	1370	FAELPEFRPEEVLPS(0.327)PT(0.642)LQS(0.056)LAT(0.575)S(0.4)PR			17;	T;						2458500								0
1585	gi158631198	GeneID:71722	Cic	LQSVPSAPPPKAQSVSPVQATPSGGSAQLLP	902	AQS(0.276)VS(0.721)PVQAT(0.003)PSGGSAQLLPGK			5;	S;	1652000								3141700
1586	gi158631198	GeneID:71722	Cic	RPEEVLPSPTLQSLATSPRAILGSYRKKRKN	1376	FAELPEFRPEEVLPS(0.327)PT(0.642)LQS(0.056)LAT(0.575)S(0.4)PR			23;	T;						2458500								0
1587	gi162138890	GeneID:12684	Cideb	AFNPNGLLRSVSTVSSELSRRVWNSAPPPQR	21	EY(0.427)LS(0.479)AFNPNGLLRS(0.041)VS(0.042)T(0.018)VS(0.195)S(0.775)ELS(0.023)RR			20;	S;			11422000								0
1588	gi27734196	GeneID:214425	Cilp	ITKTKFAPIMITMPKTSLKSATINAEFVRAE	292	FAPIMIT(0.096)MPKT(0.981)S(0.923)LK			11;	T;						22542000								0
1589	gi27734196	GeneID:214425	Cilp	TKTKFAPIMITMPKTSLKSATINAEFVRAET	293	FAPIMIT(0.096)MPKT(0.981)S(0.923)LK			12;	S;						22542000								0
1590	gi124487319	GeneID:12704	Cit	LTSQKQTMEALKTTCTMLEEQVLDLEALNDE	1061	T(0.053)T(0.053)CT(0.894)MLEEQVLDLEALNDELLEK			4;	T;							1524700								0
1591	gi451327611	GeneID:12705	Cited1	___________MPTMSRPALDVKGGTTSGKE	5	MPT(0.123)MS(0.74)RPALDVKGGT(0.068)T(0.068)SGK			5;	S;						9473500								239190000
1592	gi451327611	GeneID:12705	Cited1	_____________MPTMSRPALDVKGGTTSG	3	MPT(0.58)MS(0.35)RPALDVKGGT(0.061)T(0.009)SGK			3;	T;					221540								223360000
1593	gi62526118	GeneID:216197	Ckap4	EQRLAMLQEHVGNLGSSSDLASTVRSLGETQ	440	LAMLQEHVGNLGS(0.884)S(0.884)S(0.884)DLAS(0.174)T(0.174)VR			13;	S;					3261300								0
1594	gi62526118	GeneID:216197	Ckap4	QRLAMLQEHVGNLGSSSDLASTVRSLGETQL	441	LAMLQEHVGNLGS(0.884)S(0.884)S(0.884)DLAS(0.174)T(0.174)VR			14;	S;					3261300								0
1595	gi62526118	GeneID:216197	Ckap4	RLAMLQEHVGNLGSSSDLASTVRSLGETQLA	442	LAMLQEHVGNLGS(0.884)S(0.884)S(0.884)DLAS(0.174)T(0.174)VR			15;	S;					3261300								0
1596	gi6671762	GeneID:12715	Ckm	QQQLIDDHFLFDKPVSPLLLASGMARDWPDA	199	SMTEQEQQQLIDDHFLFDKPVS(0.999)PLLLAS(0.001)GMAR			22;	S;				0								1090200
1597	gi6671762	GeneID:12715	Ckm	VKLMVEMEKKLEKGQSIDDMIPAQK______	372	GQS(1)IDDMIPAQK			3;	S;			715030	0							3755400	15526000
1598	gi8393135	GeneID:54124	Cks1b	_________MSHKQIYYSDKYDDEEFEYRHV	7	SHKQIY(0.789)Y(0.217)S(0.994)DK			6;	Y;					93910								0
1599	gi124486879	GeneID:76707	Clasp1	GKKDCDIVSRDGGAASPATEGRGGSEIEGGR	1221	DGGAAS(0.991)PAT(0.009)EGR			6;	S;							275900								917000
1600	gi124486879	GeneID:76707	Clasp1	STKSVSTTGSLQRSRSDIDVNAAASAKSKVS	600	S(0.009)RS(0.991)DIDVNAAASAK			3;	S;	116640						51015		6088700						7500300
1601	gi163644247	GeneID:76707	Clasp1	DSIVSLPQSDRSSSSSQESLNRPLSAKRSPT	559	S(0.006)S(0.003)S(0.004)S(0.183)S(0.803)QES(0.001)LNRPLSAK			5;	S;				2870700								0
1602	gi163644247	GeneID:76707	Clasp1	SLRGVTEAIEKFSFRSQEDLNEPIKRDGKKD	1118	FSFRS(1)QEDLNEPIKR			5;	S;			3229500								8316500
1603	gi163644247	GeneID:76707	Clasp1	STKSVSTTGSLQRSRSDIDVNAAASAKSKVS	600	S(0.009)RS(0.991)DIDVNAAASAK			3;	S;		7891500	7702300	8151300	0	616280		0		14683000	8999300	5658900	0	8118200		0
1604	gi126506304	GeneID:76499	Clasp2	ALDNKASLLHSMPLHSSPRSRDYNPYNYSDS	1004	AS(1)LLHS(1)MPLHS(0.705)S(0.705)PRS(0.59)R			11;	S;					1886200		1897300						946820		1135200
1605	gi126506304	GeneID:76499	Clasp2	DGSQPALDNKASLLHSMPLHSSPRSRDYNPY	999	AS(1)LLHS(1)MPLHS(0.705)S(0.705)PRS(0.59)R			6;	S;					2674900								0
1606	gi126506304	GeneID:76499	Clasp2	GDAADGSQPALDNKASLLHSMPLHSSPRSRD	995	AS(1)LLHS(1)MPLHS(0.705)S(0.705)PRS(0.59)R			2;	S;					2674900								0
1607	gi126506304	GeneID:76499	Clasp2	GSKANPLPGSLQRSRSDIDVNAAAGAKAHHA	376	S(0.159)RS(0.841)DIDVNAAAGAK			3;	S;		140320			0					29001000			2718200
1608	gi126506304	GeneID:76499	Clasp2	LDNKASLLHSMPLHSSPRSRDYNPYNYSDSI	1005	ASLLHSMPLHS(0.381)S(0.618)PR			12;	S;						28175000	1897300							0	2176300
1609	gi126506304	GeneID:76499	Clasp2	SSGSVASLPQSDRSSSSSQESLNRPFSSKWS	331	S(0.055)S(0.055)S(0.848)S(0.024)S(0.019)QESLNRPFSSK			3;	S;							2834000								3222100
1610	gi167234392	GeneID:76499	Clasp2	ILSAFVDRLSTRFKSYVTMVTTALIDRMGDV	88	S(0.819)Y(0.796)VT(0.819)MVT(0.472)T(0.096)ALIDRMGDVKDK			2;	Y;			3129600								0
1611	gi167234392	GeneID:76499	Clasp2	SGSVASLPQSDRSSSSSQESLNRPFSSKWST	559	SSS(0.089)S(0.531)S(0.38)QESLNRPFSSK			4;	S;			5610900								3532800
1612	gi109134357	GeneID:53609	Clasrp	DRFDVRAHLDHIPDYTPPLLTTISPEQESDE	93	AHLDHIPDY(0.891)T(0.722)PPLLT(0.368)T(0.014)IS(0.006)PEQES(0.999)DER			10;	T;								31304000								0
1613	gi109134357	GeneID:53609	Clasrp	DYTPPLLTTISPEQESDERKCNYERYRGLVQ	106	AHLDHIPDY(0.891)T(0.722)PPLLT(0.368)T(0.014)IS(0.006)PEQES(0.999)DER			23;	S;								31304000								0
1614	gi109134357	GeneID:53609	Clasrp	IDRFDVRAHLDHIPDYTPPLLTTISPEQESD	92	AHLDHIPDY(0.891)T(0.722)PPLLT(0.368)T(0.014)IS(0.006)PEQES(0.999)DER			9;	Y;								31304000								0
1615	gi295293090	GeneID:229725	Clcc1	AGKLGLPDENKVEMRYDAEILLSRQTLLEIQ	123	Y(1)DAEILLSR			1;	Y;		646770								0
1616	gi295293090	GeneID:229725	Clcc1	QSAKDVSGQVPSAGKSSPTVDKAQLKTDSEC	497	DVSGQVPS(0.062)AGKS(0.818)S(0.111)PT(0.01)VDK			12;	S;				0		0	2741400					0		0	3821300
1617	gi295293090	GeneID:229725	Clcc1	QVRSGTSEKKEVSPDSSEAEELSDCLHRLDS	58	EVS(0.411)PDS(0.535)S(0.054)EAEELSDCLHR			6;	S;	5607300		4704800	7082700	6850300		2381800		0		7616300	2801500	5024600		2909300
1618	gi295293090	GeneID:229725	Clcc1	RKSQVRSGTSEKKEVSPDSSEAEELSDCLHR	55	EVS(0.909)PDS(0.074)S(0.017)EAEELSDCLHR			3;	S;								4046000								5138500
1619	gi295293090	GeneID:229725	Clcc1	SAKDVSGQVPSAGKSSPTVDKAQLKTDSECS	498	DVSGQVPSAGKS(0.245)S(0.663)PT(0.092)VDK			13;	S;			3373100	0		1892200					0	0		0
1620	gi295293090	GeneID:229725	Clcc1	VRSGTSEKKEVSPDSSEAEELSDCLHRLDSL	59	KEVS(0.027)PDS(0.372)S(0.601)EAEELSDCLHR			8;	S;			4438100								6663800
1621	gi164698432	GeneID:12724	Clcn2	WKGSPSARATPELLEYGQSRCARCRICSVRC	72	GSPSARATPELLEY(1)GQS(1)R			14;	Y;	2460000								0
1622	gi172072655	GeneID:56365	Clcnkb	EHLETLFDNNSWALMTKNSSPPWAAEPDPQK	371	LSMSEHLETLFDNNS(0.274)WALMT(0.726)K			20;	T;			60926000								26566000
1623	gi302393585	GeneID:64945	Cldn12	GMHTYSQPYSSRSRLSAIEIDIPVVSHST__	231	S(0.166)RLS(0.834)AIEIDIPVVSHST			4;	S;			0								1151400
1624	gi302393585	GeneID:64945	Cldn12	HAPGMHTYSQPYSSRSRLSAIEIDIPVVSHS	228	S(0.554)RLS(0.446)AIEIDIPVVSHST			1;	S;			0				1199800				1151400				0
1625	gi6753438	GeneID:12739	Cldn3	DKYAPTKILYSAPRSTGPGTGTGTAYDRKDY	203	S(0.5)T(0.5)GPGTGTGTAYDR			9;2;	T;T;				1331600				0				0				4154100
1626	gi6753438	GeneID:12739	Cldn3	KILYSAPRSTGPGTGTGTAYDRKDYV_____	209	ILY(0.048)S(0.944)APRS(0.494)T(0.508)GPGT(0.326)GT(0.671)GT(0.341)AY(0.669)DR			15;	T;				1331600								0
1627	gi6753438	GeneID:12739	Cldn3	RDKYAPTKILYSAPRSTGPGTGTGTAYDRKD	202	S(0.5)T(0.5)GPGTGTGTAYDR			1;	S;							7212500	0							4588600	4154100
1628	gi6753438	GeneID:12739	Cldn3	SAPRSTGPGTGTGTAYDRKDYV_________	213	ILY(0.048)S(0.944)APRS(0.494)T(0.508)GPGT(0.326)GT(0.671)GT(0.341)AY(0.669)DR			19;	Y;				1331600								0
1629	gi9910412	GeneID:56760	Clec1b	_______MQDEDGYITLNIKPRKQALSSAEP	9	QDEDGY(0.463)IT(0.528)LNIKPRKQALS(0.725)S(0.192)AEPAS(0.023)S(0.069)WWR			8;	T;							1363100								0
1630	gi54312070	GeneID:474145	Clec4a4	_________MASEITYAEVRITNESDSLDTY	7	MASEIT(0.034)Y(0.966)AEVR			7;	Y;	595810		370470		488940				0		0		0
1631	gi298358444	GeneID:56620	Clec4n	FIMDQPSRRLYELHTYHSSLTCFSEGTMVSE	28	RLY(0.112)ELHT(0.851)Y(0.834)HS(0.167)S(0.014)LT(0.014)CFS(0.003)EGT(0.002)MVS(0.003)EK			8;	Y;			3378700								0
1632	gi298358444	GeneID:56620	Clec4n	QFIMDQPSRRLYELHTYHSSLTCFSEGTMVS	27	RLY(0.112)ELHT(0.851)Y(0.834)HS(0.167)S(0.014)LT(0.014)CFS(0.003)EGT(0.002)MVS(0.003)EK			7;	T;			3378700								0
1633	gi27229085	GeneID:69454	Clic3	___________MAETTKLQLFVKASEDGESV	5	MAET(1)T(1)KLQLFVK			5;	T;							7110300	4267100							0	0
1634	gi27229085	GeneID:69454	Clic3	____________MAETTKLQLFVKASEDGES	4	MAET(1)T(1)KLQLFVK			4;	T;							7110300	4267100							0	0
1635	gi154240730	GeneID:216705	Clint1	AAHYTGDKASPDQNASTHTPQSSAKPSVPSS	305	AS(0.011)PDQNAS(0.883)T(0.084)HT(0.022)PQSSAKPSVPSSK			22;8;	S;S;	0	0	0			0		2890600	0	0	0			0		1172800
1636	gi154240730	GeneID:216705	Clint1	AHYTGDKASPDQNASTHTPQSSAKPSVPSSK	306	AS(0.001)PDQNAS(0.08)T(0.534)HT(0.384)PQS(0.001)S(0.001)AKPSVPSSK			23;9;	T;T;	0	0	0		85682	0		0	0	0	0		3182900	0		2029900
1637	gi154240730	GeneID:216705	Clint1	ANPSKTIDLGAAAHYTGDKASPDQNASTHTP	294	TIDLGAAAHY(0.39)T(0.455)GDKAS(0.149)PDQNAS(0.004)T(0.001)HT(0.001)PQSSAKPSVPSSK			11;	T;	18627000	0	14437000	0	0	0	0	0	0	0	0	0	0	0	0	5392500
1638	gi154240730	GeneID:216705	Clint1	TANPSKTIDLGAAAHYTGDKASPDQNASTHT	293	T(0.002)IDLGAAAHY(0.593)T(0.084)GDKAS(0.269)PDQNAS(0.035)T(0.007)HT(0.009)PQSSAKPSVPSSK			10;	Y;	4243600								38914000
1639	gi154240730	GeneID:216705	Clint1	TIDLGAAAHYTGDKASPDQNASTHTPQSSAK	299	T(0.007)IDLGAAAHY(0.085)T(0.243)GDKAS(0.647)PDQNAS(0.007)T(0.007)HT(0.003)PQSSAKPSVPSSK			16;	S;	0	0	5960600	21856000	4274700	10683000	6590700	7390200	29880000	32304000	25836000	0	0	0	26881000	7071000
1640	gi154240730	GeneID:216705	Clint1	YTGDKASPDQNASTHTPQSSAKPSVPSSKSS	308	ASPDQNAS(0.233)T(0.233)HT(0.531)PQS(0.002)S(0.001)AKPSVPSSK			11;	T;	0	64097	0	4836900	1808100	3913400		0	0	2414900	0	5176200	0	0		0
1641	gi23821025	GeneID:56430	Clip1	EDEANGLQAAPGRTASPLSTAAATMVSSSPA	146	T(0.175)AS(0.825)PLSTAAATMVSSSPATPSNIPHKPSQSTAK			3;	S;	10797000	7139900	10886000	10831000	6749400	8505300	5687800	4245600	11861000	31491000	0	12284000	8341900	12403000	9036200	6144000
1642	gi23821025	GeneID:56430	Clip1	LLTETSSRYARKISGTTALQEALKEKQQHIE	349	KIS(0.028)GT(0.9)T(0.073)ALQEALK			5;	T;					290580								1057500
1643	gi23821025	GeneID:56430	Clip1	SGLLTETSSRYARKISGTTALQEALKEKQQH					3;	S;	9962300							424120	6700000							9061800
1644	gi23821025	GeneID:56430	Clip1	TGLLTETSSRYARKISGTTALQEALKEKQQH	347	KIS(0.825)GT(0.134)T(0.041)ALQEALK			3;	S;			14410000	15355000	4572300						11812000	5373800	5440300
1645	gi23821025	GeneID:56430	Clip1	TKTASESISNLSEAGSVKKGERELKVGDRVL	203	TASESIS(0.002)NLS(0.013)EAGS(0.984)VK			14;	S;			5363400			4205800	2085500				4251100			4260200	1471000
1646	gi23821025	GeneID:56430	Clip1	___MSMLKPSGLKAPTKILKPGSTALKTPAA	13	MS(0.003)MLKPS(0.997)GLKAPT(1)K			13;	T;							19971000								0
1647	gi23821025	GeneID:56430	Clip1	_________MSMLKPSGLKAPTKILKPGSTA	7	MS(0.002)MLKPS(0.998)GLKAPT(1)K			7;	S;							19971000								0
1648	gi85662406	GeneID:269713	Clip2	LQDKLNKRDKEVTALTSQMDMLRAQVSALEN	809	EVT(1)ALT(1)S(1)QMDMLRAQVS(1)ALENK			6;	T;								3624200								0
1649	gi85662406	GeneID:269713	Clip2	QDKLNKRDKEVTALTSQMDMLRAQVSALENK	810	EVT(1)ALT(1)S(1)QMDMLRAQVS(1)ALENK			7;	S;								3624200								0
1650	gi85662406	GeneID:269713	Clip2	VEGLQDKLNKRDKEVTALTSQMDMLRAQVSA	806	EVT(1)ALT(1)S(1)QMDMLRAQVS(1)ALENK			3;	T;								3624200								0
1651	gi254540152	GeneID:12748	Clk2	KPENILFVNSDYELTYNLEKKRDERSVKSTA	305	LT(0.292)HT(0.618)DLKPENILFVNS(0.098)DY(0.104)ELT(0.148)Y(0.74)NLEKK			22;	Y;					2395500								0
1652	gi254540152	GeneID:12748	Clk2	LCQAVKFLHDNKLTHTDLKPENILFVNSDYE	287	LT(0.292)HT(0.618)DLKPENILFVNS(0.098)DY(0.104)ELT(0.148)Y(0.74)NLEKK			4;	T;					2395500								0
1653	gi83745112	GeneID:102414	Clk3	AAGAWETMHHCKRYRSPEPDPYLSYRWKRRR	157	YRS(1)PEPDPYLSYR			3;	S;		7161500	7217200	7192900		5413500				5367800	9773700	3394300		3173100
1654	gi83745112	GeneID:102414	Clk3	SASSRSQQSSKRSSRSVEDDKEGHLVCRIGD	283	S(1)VEDDKEGHLVCR			1;	S;	2710000	0	1736400	1612000	761740				2633200	6005200	7362800	2659600	2017100
1655	gi100816903	GeneID:94040	Clmn	APPSTSVSLETLRSHSEEGLDFKPSPPLSKI	715	S(0.024)HS(0.7)EEGLDFKPS(0.266)PPLS(0.009)K			3;	S;			5322600								0
1656	gi100816903	GeneID:94040	Clmn	ETLRSHSEEGLDFKPSPPLSKISVIPHDLFY	724	SHS(0.003)EEGLDFKPS(0.974)PPLS(0.023)K			12;	S;	4454400	6670500					4031700	3803200	8815000	5736500					0	4740400
1657	gi100816903	GeneID:94040	Clmn	TVESPSSQGEKGPPPSSPGDHTLLANSTELK	536	GPPPS(0.5)S(0.5)PGDHTLLANSTELK			5;	S;	7593100	0	10847000	485800	0	0	5163000	0	9891800	4462300	10419000	10715000	8912900	16588000	8663600	10623000
1658	gi100816903	GeneID:94040	Clmn	VESPSSQGEKGPPPSSPGDHTLLANSTELKV	537	GPPPS(0.054)S(0.945)PGDHT(0.001)LLANSTELK			6;	S;	7593100	0	10847000	485800	6718500	0	5163000	4872800	9891800	4462300	10419000	10715000	8912900	16588000	8663600	10623000
1659	gi31542035	GeneID:71566	Clmp	_____MSLFFLWLVSYYVGTLGTHTEIKRVA	11	MS(0.001)LFFLWLVS(0.088)Y(0.841)Y(0.125)VGT(0.314)LGT(0.316)HT(0.315)EIK			11;	Y;					431400								0
1660	gi19263324	GeneID:12729	Clns1a	VMVNAKLGEESKEPLSDEDEEDNDDVEPISE	100	LGEES(0.119)KEPLS(0.881)DEDEEDNDDVEPISEFR			10;11;	S;S;	88764000		49338000	79764000	67829000	58010000	23495000	55937000	63642000		82406000	35139000	109390000	118440000	50552000	33856000
1661	gi6677983	GeneID:20480	Clpb	_____MMLSAVLRRTTPAPRLFLGLIKSPSL	11	MLS(0.998)AVLRRT(0.501)T(0.501)PAPR			10;	T;					670430								0
1662	gi6677983	GeneID:20480	Clpb	______MMLSAVLRRTTPAPRLFLGLIKSPS	10	MLS(0.998)AVLRRT(0.501)T(0.501)PAPR			9;	T;					670430								0
1663	gi326937503	GeneID:218335	Clptm1l	MVINRSTTELPLTVSYDKISLGRLRFWIHMQ	242	S(0.288)T(0.288)T(0.32)ELPLT(0.2)VS(0.371)Y(0.532)DKIS(1)LGRLR			11;	Y;		3804300								0
1664	gi326937503	GeneID:218335	Clptm1l	RSTTELPLTVSYDKISLGRLRFWIHMQDAVY	246	S(0.288)T(0.288)T(0.32)ELPLT(0.2)VS(0.371)Y(0.532)DKIS(1)LGRLR			15;	S;		3804300								0
1665	gi23510293	GeneID:229320	Clrn1	GARPFRFSSRSMKERYSLYEDKGETAVFPDL	92	SMKERY(0.74)S(0.274)LY(0.986)EDK			6;	Y;							35639000								0
1666	gi23510293	GeneID:229320	Clrn1	PFRFSSRSMKERYSLYEDKGETAVFPDLVQA	95	SMKERY(0.74)S(0.274)LY(0.986)EDK			9;	Y;							35639000								0
1667	gi51491845	GeneID:67300	Cltc	EAAKVAANAPKGILRTPDTIRRFQSVPAQPG	394	GILRT(0.999)PDT(0.001)IR			5;	T;						892930								38801000
1668	gi124487201	GeneID:74148	Cluh	KKGLEMDPIDCTPPEYILPGSRERPLCPLQP	227	GLEMDPIDCT(1)PPEY(1)ILPGS(1)R			14;	Y;	9675100								0
1669	gi256773195	GeneID:76469	Cmya5	RGSPSLRRKGSKKRNSLESQDVLTNQEDGPS	155	KRNS(0.959)LES(0.041)QDVLTNQEDGPSISESPVLNIENEK			4;	S;				2465000								0
1670	gi112181173	GeneID:12788	Cnga1	EEKVTRMEGSVDLLQTRFARILAEYESMQQK	631	VT(1)RMEGS(1)VDLLQT(1)R			13;	T;					552740								0
1671	gi112181173	GeneID:12788	Cnga1	IANMGSDPKDLEEKVTRMEGSVDLLQTRFAR	620	VT(1)RMEGS(1)VDLLQT(1)R			2;	T;					552740								0
1672	gi31982859	GeneID:12789	Cnga2	QEKLEQLETNMETLYTRFARLLAEYTGAQQK	615	LEQLET(0.89)NMET(0.912)LY(0.206)T(0.992)R			13;	T;		3229000			0		0	6685200		0			0		0	0
1673	gi31982859	GeneID:12789	Cnga2	VDVQEKLEQLETNMETLYTRFARLLAEYTGA	612	LEQLET(0.89)NMET(0.912)LY(0.206)T(0.992)R			10;	T;		3229000			0		0	6685200		0			0		0	0
1674	gi31982859	GeneID:12789	Cnga2	VQEKLEQLETNMETLYTRFARLLAEYTGAQQ	614	LEQLET(0.504)NMET(0.827)LY(0.669)T(1)R			12;	Y;		3229000					0			0					0
1675	gi31982859	GeneID:12789	Cnga2	_____________MMTEKSNGVKSSPANNHN	3	MMT(1)EKSNGVK			3;	T;					553470								1715700
1676	gi8393164	GeneID:30952	Cngb3	ECRAELTRTMAEMEKTRTGKERPVSFKTKVL	96	T(1)MAEMEKT(1)RT(1)GK			8;	T;							11998000								0
1677	gi8393164	GeneID:30952	Cngb3	FTPNPDPECRAELTRTMAEMEKTRTGKERPV	89	T(1)MAEMEKT(1)RT(1)GK			1;	T;							11998000								0
1678	gi8393164	GeneID:30952	Cngb3	RAELTRTMAEMEKTRTGKERPVSFKTKVLET	98	T(1)MAEMEKT(1)RT(1)GK			10;	T;							11998000								0
1679	gi29244248	GeneID:245684	Cnksr2	HYDGRTSRKLPNDFLTSVVDLIGAAKSLLAW	126	KLPNDFLT(1)S(1)VVDLIGAAK			8;	T;	11022000								0
1680	gi29244248	GeneID:245684	Cnksr2	TPTYGKLRPISMPVEYNWVGDYEDPNKMKRD	446	LRPIS(1)MPVEY(0.999)NWVGDY(0.001)EDPNK			10;	Y;	2955800								0
1681	gi29244248	GeneID:245684	Cnksr2	YDGRTSRKLPNDFLTSVVDLIGAAKSLLAWL	127	KLPNDFLT(1)S(1)VVDLIGAAK			9;	S;	11022000								0
1682	gi6680952	GeneID:12798	Cnn2	_____________MSSTQFNKGPSYGLSAEV	3	MS(0.172)S(0.656)T(0.172)QFNKGPS(0.057)Y(0.64)GLS(0.302)AEVK			2;3;	S;S;						0		5472000						0		0
1683	gi19526908	GeneID:117197	Cno	MEEGPAVGTLSREVSTEEAEPLGAAWSGDSG	16	EVS(0.497)T(0.497)EEAEPLGAAWSGDS(0.001)GHVS(0.002)QS(0.002)HS(0.001)S(0.001)ASGPWDDDGPEDAPGR			4;	T;		4852300		0	0					0		0	0
1684	gi19526908	GeneID:117197	Cno	_MEEGPAVGTLSREVSTEEAEPLGAAWSGDS	15	EVS(0.497)T(0.497)EEAEPLGAAWSGDS(0.001)GHVS(0.002)QS(0.002)HS(0.001)S(0.001)ASGPWDDDGPEDAPGR			3;	S;				0	0		3600100					0	0		0
1685	gi256985128	GeneID:53621	Cnot4	DVTRKALADLIEKELSVQDQPSLSPTSLQNA	421	ELS(0.921)VQDQPS(0.069)LS(0.01)PTSLQNASSHTTTAK			3;	S;		0								3429000
1686	gi157909807	GeneID:269784	Cntn4	EQIRIPKISNSYARGSGASTSNACTLSAIST	1000	GS(0.923)GAS(0.664)T(0.625)S(0.625)NACT(0.161)LS(0.001)AISTIMISLTAR			2;	S;								2624800								0
1687	gi157909807	GeneID:269784	Cntn4	IPKISNSYARGSGASTSNACTLSAISTIMIS	1004	GS(0.923)GAS(0.664)T(0.625)S(0.625)NACT(0.161)LS(0.001)AISTIMISLTAR			6;	T;								2624800								0
1688	gi157909807	GeneID:269784	Cntn4	PKISNSYARGSGASTSNACTLSAISTIMISL	1005	GS(0.923)GAS(0.664)T(0.625)S(0.625)NACT(0.161)LS(0.001)AISTIMISLTAR			7;	S;								2624800								0
1689	gi157909807	GeneID:269784	Cntn4	RIPKISNSYARGSGASTSNACTLSAISTIMI	1003	GS(0.923)GAS(0.664)T(0.625)S(0.625)NACT(0.161)LS(0.001)AISTIMISLTAR			5;	S;								2624800								0
1690	gi31980846	GeneID:53870	Cntn6	SWKRLDGSPMPGKIKYSKSQAILEIPKFQQE	275	IKY(1)S(1)KS(1)QAILEIPK			3;	Y;	37228000	0							0	0
1691	gi145976948	GeneID:216846	Cntrob	LDTVRRERDALQLEMSLVQARYESQRIQMES	429	DALQLEMS(0.9)LVQARY(0.025)ES(0.071)QRIQMES(0.004)ELAVQLEQR			8;	S;							354560								0
1692	gi145976948	GeneID:216846	Cntrob	LEQRVTERLAEAQENSLRQAASLRDHHRKQL	465	VTERLAEAQENS(1)LR			12;	S;	6130300					9493500			0					9015700
1693	gi34304060	GeneID:68185	Coa4	____MSTSVPQGHNWTRPVKKDDDEEDPLDQ	12	MS(0.786)T(0.176)S(0.038)VPQGHNWT(0.999)RPVK			12;	T;							23802000								0
1694	gi162135966	GeneID:12808	Cobl	ELYAWDNRREMFRKSSLGNDETDKEKKKFLG	235	S(0.5)S(0.5)LGNDETDKEK			2;	S;	4874500				144100		3984200		10394000				4235000		5117400
1695	gi162135966	GeneID:12808	Cobl	KANKRSNSKAEHLGLSGADSDEDPAKSASGG	268	AEHLGLS(0.867)GADS(0.133)DEDPAK			7;	S;		4298000								8095400
1696	gi162135966	GeneID:12808	Cobl	KELYAWDNRREMFRKSSLGNDETDKEKKKFL	234	S(0.5)S(0.5)LGNDETDKEK			1;	S;	4874500				144100		3984200		10394000				4235000		5117400
1697	gi162135966	GeneID:12808	Cobl	KRRAPAPPPPQQPPPSPVVPNRKEDKEENRK	372	RAPAPPPPQQPPPS(1)PVVPNR			14;	S;	805140	1408800	1129400	2089800	3472100		1461300	1274900	8685500	7235300	0	739460	2743400		2819300	661550
1698	gi162135966	GeneID:12808	Cobl	MNGSARTPGNCEPPHSPKESTLTSYIILQTE	1128	TPGNCEPPHS(1)PK			10;	S;	0	0	0	0		0	0		1048500	3849000	1771700	2233300		1558000	0
1699	gi162135966	GeneID:12808	Cobl	SMRSKDKWSTDQEDGSDQDLAGTPELGPQKS	515	DKWS(0.033)T(0.033)DQEDGS(0.932)DQDLAGT(0.001)PELGPQK			11;	S;							2219700								1685300
1700	gi189458847	GeneID:319876	Cobll1	ACRMDNVKSSRENHLTASPGPDQKLNQPGVE	594	ENHLT(0.968)AS(0.032)PGPDQK			5;	T;			4989600		4440300	4582600		2726400			3887500		2321200	5734000		2628500
1701	gi189458847	GeneID:319876	Cobll1	AQGQERRASCVERSTSVDDTDKSSSEAIMVR	334	S(0.005)T(0.005)S(0.99)VDDTDKSSSEAIMVR			3;	S;	32482000	697090	54774000	23584000	6495700	888000	12325000	1875300	0	70598000	35402000	18395000	25063000	44023000	3844800	4230500
1702	gi189458847	GeneID:319876	Cobll1	ATSTDYVKNRPGKMETTIEGEGEALKKASDM	554	MET(1)T(1)IEGEGEALKKASDMETDR			3;	T;					1493300								0
1703	gi189458847	GeneID:319876	Cobll1	EKDPDSALGISDGETSPSSKGKTQEGRSTEG	481	ITVEKDPDSALGIS(0.855)DGET(0.235)S(0.575)PS(0.168)S(0.167)K			19;	S;	3381100	4143300		9655700	17136000			5612900	15104000	0		0	0			0
1704	gi189458847	GeneID:319876	Cobll1	FSFFQRSKKKREQTASAPATPLVSKHRPSFT	268	EQT(0.089)AS(0.911)APATPLVSK			5;	S;			702980								19859000
1705	gi189458847	GeneID:319876	Cobll1	GIFSFFQRSKKKREQTASAPATPLVSKHRPS	266	EQT(0.647)AS(0.353)APATPLVSK			3;	T;					111880								7913300
1706	gi189458847	GeneID:319876	Cobll1	KPSSGTERHLHRTLSSPTGTETNPPKAPRVT	827	T(0.001)LS(0.363)S(0.635)PTGTETNPPK			4;	S;			0								7885700
1707	gi189458847	GeneID:319876	Cobll1	LPLVFPKPMTLRAETSPPPVAAKPVALPGSQ	1022	AET(0.5)S(0.5)PPPVAAKPVALPGSQGTSLNLK			4;	S;		20325000	20470000	0						0	6213100	11511000
1708	gi189458847	GeneID:319876	Cobll1	LTPADGPSFTLKRQSSLTFQSSDPEHVRQSL	1145	QS(0.014)S(0.986)LTFQSSDPEHVR			3;	S;	25722000	14375000	18705000	15361000	1596900	18560000	1603300	629980	29711000	12356000	18651000	7646000	20431000	28007000	17246000	13300000
1709	gi189458847	GeneID:319876	Cobll1	MRITVEKDPDSALGISDGETSPSSKGKTQEG	476	ITVEKDPDSALGIS(0.998)DGET(0.002)S(0.001)PSSK			9;14;	S;S;	9273900	7558400	7000100	14078000	9274400	10174000	30977000	11092000	5719700	8928800	6033500	3594600	5189000	7397400	18616000	1759500
1710	gi189458847	GeneID:319876	Cobll1	PAASYLKNFPLYRQDSNPKPKPSNEITREYI	724	QDS(1)NPKPKPSNEITR			3;	S;	822140	12737000	3328100	10092000	739980	715560	958970	129200	69324000	51495000	17393000	7233800	26140000	25559000	5948100	6346500
1711	gi189458847	GeneID:319876	Cobll1	PEKEPACTYGNNVPLSPVDGSNKNPAASYLK	700	LPEKEPACTYGNNVPLS(0.971)PVDGS(0.029)NK			17;	S;				4287200								0
1712	gi189458847	GeneID:319876	Cobll1	PKEPTIKEVQRDPQLSPEQHPSSLSERTHSA	923	DPQLS(1)PEQHPSSLSER			5;	S;	8054600	8903000	9150900	1536100		6676200	4103100	0	4184000	4622900	4238600	3523900		0	3588600	3098200
1713	gi189458847	GeneID:319876	Cobll1	PKPSSGTERHLHRTLSSPTGTETNPPKAPRV	826	TLS(0.967)S(0.033)PTGTETNPPK			3;	S;	243270	6071400	8391000	7540400		6994500	1390200		20073000	13067000	3986200	0		16102000	7755600
1714	gi189458847	GeneID:319876	Cobll1	RMDNVKSSRENHLTASPGPDQKLNQPGVEKT	596	ENHLT(0.01)AS(0.99)PGPDQK			7;	S;	480350	0	0				3003600		8872000	2683500	2269200				3644500
1715	gi189458847	GeneID:319876	Cobll1	RTGSLQLSSTSIGTSSLKRTKRKAPAPPSKT	364	TGSLQLSSTSIGT(0.001)S(0.179)S(0.82)LKR			15;	S;	5730300	17542000	10847000	0	8013100	4750600	3409200		39199000	16004000	0	7973800	18786000	12902000	2857200
1716	gi189458847	GeneID:319876	Cobll1	SLPLVFPKPMTLRAETSPPPVAAKPVALPGS	1021	AET(0.5)S(0.5)PPPVAAKPVALPGSQGTSLNLK			3;	T;			0	0							1764800	11511000
1717	gi189458847	GeneID:319876	Cobll1	TSTDYVKNRPGKMETTIEGEGEALKKASDME	555	MET(1)T(1)IEGEGEALKKASDMETDR			4;	T;					1493300								0
1718	gi189458847	GeneID:319876	Cobll1	VEKDPDSALGISDGETSPSSKGKTQEGRSTE	480	ITVEKDPDS(0.006)ALGIS(0.02)DGET(0.587)S(0.33)PS(0.047)S(0.011)K			18;	T;	12500000		4275100	0	1124300	0	3098600		32769000		0	0	0	0	0
1719	gi189458847	GeneID:319876	Cobll1	VLTPADGPSFTLKRQSSLTFQSSDPEHVRQS	1144	RQS(0.72)S(0.273)LT(0.006)FQSSDPEHVR			3;2;	S;S;		0	0	0	2570900	0	0	4993600		0	0	0	14449000	0	0	0
1720	gi189458847	GeneID:319876	Cobll1	VRTGSLQLSSTSIGTSSLKRTKRKAPAPPSK	363	TGSLQLSS(0.001)T(0.002)S(0.06)IGT(0.145)S(0.675)S(0.116)LKR			14;	S;	0	11861000	6487700	9837500	0	0	0	1084100	2391800	0	3393800	29124000	1394800	7811900	5546800	2463500
1721	gi160333744	GeneID:67542	Cog6	AVALKAAMAQFDRYLSAPDHLLMPQLNSLLS	590	Y(1)LS(1)APDHLLMPQLNSLLSATVK			3;	S;				1864900								0
1722	gi160333744	GeneID:67542	Cog6	LDAVALKAAMAQFDRYLSAPDHLLMPQLNSL	588	Y(1)LS(1)APDHLLMPQLNSLLSATVK			1;	Y;				1864900								0
1723	gi134053929	GeneID:12812	Coil	ETGRTKSKKKSKVTGSPAEEDEEETKKKSSK	174	VT(0.023)GS(0.977)PAEEDEEETKKK			4;	S;	3541200	2946400	3741300	3505700	0	3031000	1965100	3302500	7879000	4275100	2649200	1979700	1289500	2926400	1747600	2067300
1724	gi134053929	GeneID:12812	Coil	KHCKRQEDSGQNEKASDLETKLLPDETGRTK	149	RQEDSGQNEKAS(0.998)DLET(0.002)K			12;	S;	1328100						0		7613400						3074900
1725	gi226423922	GeneID:12818	Col14a1	AVSAHTASEGLRGAETTLALPMASDLELYDV	440	GAET(0.999)T(0.999)LALPMAS(0.999)DLELY(0.001)DVT(0.001)ENS(0.001)MRVR			4;	T;							3676600								0
1726	gi226423922	GeneID:12818	Col14a1	EGLRGAETTLALPMASDLELYDVTENSMRVR	448	GAET(0.999)T(0.999)LALPMAS(0.999)DLELY(0.001)DVT(0.001)ENS(0.001)MRVR			12;	S;							3676600								0
1727	gi226423922	GeneID:12818	Col14a1	EGPSVSIMQKTQSLPTEPPTFPPTIPPAKEV	1008	LQELEGPS(0.94)VS(0.075)IMQKT(0.029)QS(0.975)LPT(0.966)EPPT(0.689)FPPT(0.326)IPPAK			20;	T;				20605000								0
1728	gi226423922	GeneID:12818	Col14a1	QELEGPSVSIMQKTQSLPTEPPTFPPTIPPA	1005	LQELEGPS(0.94)VS(0.075)IMQKT(0.029)QS(0.975)LPT(0.966)EPPT(0.689)FPPT(0.326)IPPAK			17;	S;				20605000								0
1729	gi226423922	GeneID:12818	Col14a1	VSAHTASEGLRGAETTLALPMASDLELYDVT	441	GAET(0.999)T(0.999)LALPMAS(0.999)DLELY(0.001)DVT(0.001)ENS(0.001)MRVR			5;	T;							3676600								0
1730	gi226423922	GeneID:12818	Col14a1	VSIMQKTQSLPTEPPTFPPTIPPAKEVCKAA	1012	LQELEGPS(0.94)VS(0.075)IMQKT(0.029)QS(0.975)LPT(0.966)EPPT(0.689)FPPT(0.326)IPPAK			24;	T;				20605000								0
1731	gi226423922	GeneID:12818	Col14a1	YKISVYTKLQELEGPSVSIMQKTQSLPTEPP	996	LQELEGPS(0.94)VS(0.075)IMQKT(0.029)QS(0.975)LPT(0.966)EPPT(0.689)FPPT(0.326)IPPAK			8;	S;				20605000								0
1732	gi134288882	GeneID:12819	Col15a1	LSTFRAFLSSHLQDLSTVVRKAERFGLPIVN	1241	AFLSS(0.001)HLQDLS(0.5)T(0.5)VVR			11;	S;	0	0	3884800	0	0		0	0	0	0	0	3721900	0		0	0
1733	gi134288882	GeneID:12819	Col15a1	STFRAFLSSHLQDLSTVVRKAERFGLPIVNL	1242	AFLSS(0.001)HLQDLS(0.5)T(0.5)VVR			12;	T;	0	0	3884800	0	0		0		0	0	0	3721900	0		0
1734	gi227500531	GeneID:107581	Col16a1	YTGPSGEKGESGPPGSEGLPGPQGPAGPRGE	1103	GES(0.254)GPPGS(0.746)EGLPGPQGPAGPR			8;	S;				19933000	18492000							0	10997000
1735	gi226423931	GeneID:12821	Col17a1	DSGKVFTASPATISSTSFSEDTLKKEKQAAY	382	VFT(0.049)AS(0.159)PAT(0.494)IS(0.297)S(0.007)T(0.632)S(0.805)FS(0.416)EDT(0.142)LKK			12;	T;				804040								0
1736	gi226423931	GeneID:12821	Col17a1	SGKVFTASPATISSTSFSEDTLKKEKQAAYA	383	VFT(0.049)AS(0.159)PAT(0.494)IS(0.297)S(0.007)T(0.632)S(0.805)FS(0.416)EDT(0.142)LKK			13;	S;				804040								0
1737	gi111120329	GeneID:12843	Col1a2	AGPPGPPGPPGPPGVSGGGYDFGFEGDFYRA	1110	GS(0.001)QGS(0.002)QGPAGPPGPPGPPGPPGVS(0.901)GGGY(0.096)DFGFEGDFYR			24;	S;								811020								0
1738	gi116063546	GeneID:373864	Col27a1	TKRSPTKPSVSPLSVTPMKSPHATQKTGVPS	376	RS(0.001)PT(0.001)KPS(0.004)VS(0.998)PLS(0.996)VT(1)PMK			14;	T;							5510700								0
1739	gi83745131	GeneID:213945	Col28a1	KQRVKSLNLIGQGTFSYYAISNATRLLKREG	133	SLNLIGQGT(0.233)FS(0.751)Y(0.506)Y(0.506)AIS(0.003)NATRLLK			11;	S;			0		535140						0		0
1740	gi83745131	GeneID:213945	Col28a1	QRVKSLNLIGQGTFSYYAISNATRLLKREGR	134	SLNLIGQGT(0.233)FS(0.751)Y(0.506)Y(0.506)AIS(0.003)NATRLLK			12;	Y;					535140								0
1741	gi83745131	GeneID:213945	Col28a1	RVKSLNLIGQGTFSYYAISNATRLLKREGRK	135	SLNLIGQGT(0.233)FS(0.751)Y(0.506)Y(0.506)AIS(0.003)NATRLLK			13;	Y;			0		535140						0		0
1742	gi226437587	GeneID:12827	Col4a2	HQGPVGQEGEPGRPGSPGLPGMPGRSVSIGY	1470	GDQGPMGHQGPVGQEGEPGRPGS(1)PGLPGMPGR			23;	S;	5753300	4493200	3350900	4141200	8717700	3271000	3253900	651360	11089000	1841800	0	0	8158100	2410500	4269700	15685000
1743	gi176866126	GeneID:94216	Col4a6	DKGDPGPQGTPGLAGTPGKDGRPGLPGLPGI	574	MS(1)GDKGDPGPQGT(0.148)PGLAGT(0.852)PGK			19;	T;					9774500								0
1744	gi176866126	GeneID:94216	Col4a6	KGKKGEPTVSRGSKMSGDKGDPGPQGTPGLA	557	MS(1)GDKGDPGPQGT(0.148)PGLAGT(0.852)PGK			2;	S;					9774500								0
1745	gi339895744	GeneID:12835	Col6a3	EIRFADSKKKSALLDSIQNLQVALTSKQQSL	2469	KS(0.02)ALLDS(0.98)IQNLQVALT(1)S(1)K			7;	S;	6239800	14990000	4189200	0	1534600			0	0	0	0	0	0			0
1746	gi339895744	GeneID:12835	Col6a3	KSALLDSIQNLQVALTSKQQSLETAMSFVAR	2478	KS(0.915)ALLDS(0.085)IQNLQVALT(1)S(1)K			16;	T;	6239800	14990000	4189200	10061000	6111400			4606000	0	0	0	0	0			0
1747	gi339895744	GeneID:12835	Col6a3	NEVTTEIRFADSKKKSALLDSIQNLQVALTS	2464	KS(0.915)ALLDS(0.085)IQNLQVALT(1)S(1)K			2;	S;				10061000	4576900			4606000				0	0			0
1748	gi339895744	GeneID:12835	Col6a3	SALLDSIQNLQVALTSKQQSLETAMSFVARN	2479	KS(0.915)ALLDS(0.085)IQNLQVALT(1)S(1)K			17;	S;	6239800	14990000	4189200	10061000	6111400			4606000	0	0	0	0	0			0
1749	gi269315863	GeneID:665033	Col6a5	GVPQTLVVITSSSPRYDVTDAVKVLKDLGIC	1153	NAGVPQT(0.446)LVVIT(0.34)S(0.395)S(0.91)S(0.91)PRY(0.932)DVT(0.068)DAVK			18;	Y;			335140								0
1750	gi156616288	GeneID:245026	Col6a6	NFSKMKMFMKNLVSKSQIGADRVQIGVVQFS	651	MFMKNLVS(1)KS(1)QIGADR			10;	S;								5953100								0
1751	gi156616288	GeneID:245026	Col6a6	PENFSKMKMFMKNLVSKSQIGADRVQIGVVQ	649	MFMKNLVS(1)KS(1)QIGADR			8;	S;								5953100								0
1752	gi21313478	GeneID:66398	Commd5	LPRVSNFRWRVDVAISTSAQSRSLQPSVLMQ	164	WRVDVAIS(0.966)T(0.988)S(0.966)AQS(0.539)RS(0.539)LQPS(0.002)VLMQLK			8;	S;				6935800								0
1753	gi21313478	GeneID:66398	Commd5	NFRWRVDVAISTSAQSRSLQPSVLMQLKLTD	169	WRVDVAIS(0.966)T(0.988)S(0.966)AQS(0.539)RS(0.539)LQPS(0.002)VLMQLK			13;	S;				6935800								0
1754	gi21313478	GeneID:66398	Commd5	PRVSNFRWRVDVAISTSAQSRSLQPSVLMQL	165	WRVDVAIS(0.966)T(0.988)S(0.966)AQS(0.539)RS(0.539)LQPS(0.002)VLMQLK			9;	T;				6935800								0
1755	gi21313478	GeneID:66398	Commd5	RVSNFRWRVDVAISTSAQSRSLQPSVLMQLK	166	WRVDVAIS(0.966)T(0.988)S(0.966)AQS(0.539)RS(0.539)LQPS(0.002)VLMQLK			10;	S;				6935800								0
1756	gi21313478	GeneID:66398	Commd5	RWRVDVAISTSAQSRSLQPSVLMQLKLTDGS	171	WRVDVAIS(0.966)T(0.988)S(0.966)AQS(0.539)RS(0.539)LQPS(0.002)VLMQLK			15;	S;				6935800								0
1757	gi161484638	GeneID:12846	Comt	KVVDGLEKAVYQGPGSSPVKS__________	260	AVYQGPGS(0.624)S(0.284)PVKS(0.092)			8;	S;	1283600		0			24000000			1476100		20276000			0
1758	gi161484638	GeneID:12846	Comt	VVDGLEKAVYQGPGSSPVKS___________	261	AVYQGPGS(0.062)S(0.911)PVKS(0.027)			9;	S;	22132000	22124000	2108700		290390	0	11740000	16595000	30651000	0	2869500		25595000	1397400	625300	0
1759	gi226823359	GeneID:12847	Copa	ENSTYDLYTIPKDADSQNPDAPEGKRSSGLT	402	DADS(1)QNPDAPEGK			4;	S;	0	1751200	2703900		1871500	1695300	1798400		1521600	602130	851640		0	884330	934860
1760	gi29789080	GeneID:50797	Copb2	NEERNVMEEAKGFQPSRPTAQQEPDGKPASS	845	GFQPS(0.423)RPT(0.142)AQQEPDGKPAS(0.198)S(0.238)PVIMASQTTHKEEK			5;	S;		0		0	0		3756800	0		0		11450000	0		1995800	0
1761	gi29789080	GeneID:50797	Copb2	PSRPTAQQEPDGKPASSPVIMASQTTHKEEK	859	GFQPSRPTAQQEPDGKPAS(0.996)S(0.004)PVIMASQTTHK			19;	S;	65343000	8869600	40957000	24319000	41626000	6716400	23346000	27070000	14911000	7991500	9032000	27331000	38392000	81361000	15342000	48717000
1762	gi29789080	GeneID:50797	Copb2	SRPTAQQEPDGKPASSPVIMASQTTHKEEKS	860	GFQPSRPTAQQEPDGKPAS(0.266)S(0.734)PVIMASQTTHKEEK			20;	S;	47233000	34179000	7824300	2279800	70021000	74910000	14602000	16606000	31320000	22671000	0	2335200	17334000	43191000	0	29535000
1763	gi8567340	GeneID:54160	Copg2	KNSHSLYLAGVYRGGYDLLVRSRLALADGVT	835	GGY(0.796)DLLVRS(0.204)RLALADGVT(0.915)MQVT(0.085)VR			3;	Y;		4798400								0
1764	gi70909327	GeneID:12848	Cops2	KQLLTYIRSAVTRNYSEKSINSILDYISTSK	108	S(0.002)AVT(0.002)RNY(0.069)S(0.935)EKS(0.922)INS(0.071)ILDY(0.777)IS(0.371)T(0.371)S(0.48)K			8;	S;	0		4102300						0		0
1765	gi70909327	GeneID:12848	Cops2	LTYIRSAVTRNYSEKSINSILDYISTSKQMD	111	S(0.002)AVT(0.002)RNY(0.069)S(0.935)EKS(0.922)INS(0.071)ILDY(0.777)IS(0.371)T(0.371)S(0.48)K			11;	S;	0		4102300						0		0
1766	gi70909327	GeneID:12848	Cops2	VTRNYSEKSINSILDYISTSKQMDLLQEFYE	118	S(0.002)AVT(0.002)RNY(0.069)S(0.935)EKS(0.922)INS(0.071)ILDY(0.777)IS(0.371)T(0.371)S(0.48)K			18;	Y;	0		4102300						0		0
1767	gi33859690	GeneID:67914	Coq9	QGPEFSRPPPRYTDQSGEEEEDYESEEQLQH	81	Y(0.001)T(0.001)DQS(0.998)GEEEEDYESEEQLQHR			5;	S;	0	0	0	0	0	0	0	2883600	8378300	383350	10184000	7302000	0	51043000	6705400	6382200
1768	gi6753492	GeneID:12721	Coro1a	ELRVNRGLDSARRRATPEPSGTPSSDTVSRL	418	RAT(0.815)PEPS(0.164)GT(0.01)PS(0.002)S(0.002)DT(0.005)VS(0.002)R			3;	T;	187280				15210000	253500			6547600				0	6436500
1769	gi258645152	GeneID:107684	Coro2a	RFYKLITTKSLIEPVSMIVPRRSESYQEDIY	354	S(0.002)LIEPVS(0.998)MIVPRR			7;	S;	1257200				1491700				0				0
1770	gi148528987	GeneID:235431	Coro2b	____MTVTKMSWRPQYRSSKFRNVYGKAANR	12	MT(0.023)VT(0.958)KMS(0.031)WRPQY(0.999)RS(0.997)S(0.993)K			12;	Y;				436910								0
1771	gi148747331	GeneID:78885	Coro7	SLSSTSGIGTSPSQRSLQSLLGPSSKFRHTQ	459	S(1)LQSLLGPSSK			1;	S;	0	0	0		0	0			9019600	9118100	4363800		7159600	5785300
1772	gi31541932	GeneID:226139	Cox15	QFDHRLLGVTSVTAITVLYFLSRRIPLPRRT	341	LLGVT(0.294)S(0.819)VT(0.86)AIT(0.893)VLY(0.137)FLS(0.997)R			11;	T;					1278100								0
1773	gi31541932	GeneID:226139	Cox15	TMVQFDHRLLGVTSVTAITVLYFLSRRIPLP	338	LLGVT(0.294)S(0.819)VT(0.86)AIT(0.893)VLY(0.137)FLS(0.997)R			8;	T;					1278100								0
1774	gi6753498	GeneID:12857	Cox4i1	FFIGFTALVLIWEKSYVYGPIPHTFDRDWVA	124	S(0.999)Y(0.999)VY(0.975)GPIPHT(0.024)FDRDWVAMQT(0.004)KR			2;	Y;					989660								0
1775	gi6753498	GeneID:12857	Cox4i1	IGFTALVLIWEKSYVYGPIPHTFDRDWVAMQ	126	S(0.999)Y(0.999)VY(0.975)GPIPHT(0.024)FDRDWVAMQT(0.004)KR			4;	Y;					989660								0
1776	gi6753498	GeneID:12857	Cox4i1	MFFIGFTALVLIWEKSYVYGPIPHTFDRDWV	123	S(0.999)Y(0.999)VY(0.975)GPIPHT(0.024)FDRDWVAMQT(0.004)KR			1;	S;					989660								0
1777	gi6753498	GeneID:12857	Cox4i1	RRDYPLPDVAHVTMLSASQKALKEKEKADWS	56	DYPLPDVAHVT(0.192)MLS(0.589)AS(0.219)QK			14;	S;		0								3007200
1778	gi6680988	GeneID:12861	Cox6a1	AHGEEGSARMWKALTYFVALPGVGVSMLNVF	46	ALT(1)Y(1)FVALPGVGVS(1)MLNVFLKS(1)R			4;	Y;					958420								0
1779	gi6680988	GeneID:12861	Cox6a1	GAHGEEGSARMWKALTYFVALPGVGVSMLNV	45	ALT(1)Y(1)FVALPGVGVS(1)MLNVFLKS(1)R			3;	T;					958420								0
1780	gi293651589	GeneID:231207	Cpeb2	PAAAPQQPQSRRSPVSPQLQQQHQAAAAAFL	517	RS(0.017)PVS(0.983)PQLQQQHQAAAAAFLQQR			5;	S;	1939900	2447600	0	1381100	3877800	10333000	0	4297500	52625000	0	6082500	5163600	4937200	0	16910000	8306000
1781	gi293651589	GeneID:231207	Cpeb2	QQPPAAAPQQPQSRRSPVSPQLQQQHQAAAA	514	RS(0.953)PVS(0.047)PQLQQQHQAAAAAFLQQR			2;	S;	4968500	15602000	25286000	8109800	8840700	6546200	0		21601000	46615000	12500000	18809000	12239000	5822000	9047700
1782	gi52138749	GeneID:67579	Cpeb4	PHFQHHHSQHQQQRRSPASPHPPPFTHRSAA	252	RS(0.828)PAS(0.172)PHPPPFTHR			2;	S;	0				177270	890340	640850		1389500				612830	1228000	727370
1783	gi52138749	GeneID:67579	Cpeb4	QHHHSQHQQQRRSPASPHPPPFTHRSAAFNQ	255	RS(0.358)PAS(0.642)PHPPPFTHR			5;	S;	1304300				725560				3102000				0
1784	gi52138749	GeneID:67579	Cpeb4	QQEQQDPLEKQQLSPSPGQEAGILPETEKAK	99	QQLSPS(0.999)PGQEAGILPETEK			6;	S;						1599500		2693000						0		1723800
1785	gi124486851	GeneID:214642	Cped1	DAAPRVLFENKDIHCSDEEDVLCHIKKIITH	561	DIHCS(1)DEEDVLCHIK			5;	S;	11344000	13533000		12107000			4920400	3317400	9804300	4190900		0			3145500	7352600
1786	gi6753508	GeneID:12890	Cplx2	___MDFVMKQALGGATKDMGKMLGGEEEKDP	13	MDFVMKQALGGAT(1)K			13;	T;						9060100	20841000							14732000	0
1787	gi25470894	GeneID:102278	Cpne7	AKCVLAEVPKQVVEYYSHKELPPRSLGAQTG	534	NAS(1)PAALAKCVLAEVPKQVVEY(0.652)Y(0.652)S(0.696)HK			23;	Y;			1302400								0
1788	gi25470894	GeneID:102278	Cpne7	LAKCVLAEVPKQVVEYYSHKELPPRSLGAQT	533	NAS(1)PAALAKCVLAEVPKQVVEY(0.652)Y(0.652)S(0.696)HK			22;	Y;			1302400								0
1789	gi161484660	GeneID:12892	Cpox	DELARRCSTFMSSPVTELRELRRRPEDMKTK	125	RCST(0.199)FMS(0.416)S(0.416)PVT(0.969)ELR			11;	T;						9345100	11355000							0	0
1790	gi161484660	GeneID:12892	Cpox	EDGDELARRCSTFMSSPVTELRELRRRPEDM	122	RCST(0.199)FMS(0.416)S(0.416)PVT(0.969)ELR			8;	S;						9345100	0							0	0
1791	gi161484660	GeneID:12892	Cpox	EEDGDELARRCSTFMSSPVTELRELRRRPED	121	RCS(0.012)T(0.921)FMS(0.743)S(0.163)PVT(0.162)ELR			7;	S;					10721000	9345100	2004400						0	0	0
1792	gi161484660	GeneID:12892	Cpox	GRREEDGDELARRCSTFMSSPVTELRELRRR	118	RCS(0.012)T(0.921)FMS(0.743)S(0.163)PVT(0.162)ELR			4;	T;					10721000	9345100	2004400						0	0	0
1793	gi124248512	GeneID:227231	Cps1	ALAQPLIQNVKKILESDRKEPLFGISTGNII	284	ILES(0.998)DRKEPLFGIS(0.002)TGNIITGLAAGAK			4;	S;	2232700		2627100	1328900	1308500	0	2016200	1881800	4288700		2268400	9334800	4433500	2757800	3036900	0
1794	gi124248512	GeneID:227231	Cps1	GFKIPQKGILIGIQQSFRPRFLGVAEQLHNE	1369	GILIGIQQS(1)FRPR			9;	S;			4653000	5521200	6471200		0	7157800			5635600	5025900	4934200		6211200	4983500
1795	gi124248512	GeneID:227231	Cps1	GVAEQLHNEGFKLFATEATSDWLNANNVPAT	1391	LFAT(0.565)EAT(0.102)S(0.102)DWLNANNVPAT(0.224)PVAWPS(0.005)QEGQNPS(0.001)LSSIR			4;	T;			0								1929700
1796	gi124248512	GeneID:227231	Cps1	KILESDRKEPLFGISTGNIITGLAAGAKSYK	295	EPLFGIS(0.197)T(0.803)GNIITGLAAGAK			9;8;	T;T;	2883200	1845600	0	1402800	568220	1522400	1257900		0	367180	785480	314130	525720	318160	1397300
1797	gi124248512	GeneID:227231	Cps1	KKILESDRKEPLFGISTGNIITGLAAGAKSY	294	EPLFGIS(0.775)T(0.225)GNIITGLAAGAK			7;	S;	0	7782900	1263100	3685400		0		512290	1103700	2462900	785480	762360		1590800		0
1798	gi124248512	GeneID:227231	Cps1	TEATSDWLNANNVPATPVAWPSQEGQNPSLS	1406	LFAT(0.026)EAT(0.026)S(0.026)DWLNANNVPAT(0.917)PVAWPS(0.006)QEGQNPSLSSIR			19;	T;	2476400	0			0				0	849010			1616200
1799	gi124248512	GeneID:227231	Cps1	VLNYSNDYNHWLATKSLGQWLQEEKVPAIYG	148	S(1)LGQWLQEEK			1;	S;		1825500								0
1800	gi16751835	GeneID:94230	Cpsf1	EYDPGTHDLKTLSLHYFEEPELRDGFVQNVH	122	T(1)LS(1)LHY(1)FEEPELRDGFVQNVHTPR			6;	Y;	31186000								0
1801	gi8393762	GeneID:51786	Cpsf2	LDQIWRTKDAGLGVYSLALLNNVSYNVVEFS	265	DAGLGVY(0.477)S(0.523)LALLNNVS(0.093)Y(0.288)NVVEFS(0.318)KS(0.315)QVEWMS(0.987)DKLMR			8;	S;								932870								0
1802	gi8393762	GeneID:51786	Cpsf2	SYNVVEFSKSQVEWMSDKLMRCFEDKRNNPF	288	DAGLGVY(0.477)S(0.523)LALLNNVS(0.093)Y(0.288)NVVEFS(0.318)KS(0.315)QVEWMS(0.987)DKLMR			31;	S;								932870								0
1803	gi8393762	GeneID:51786	Cpsf2	WCQDPKNSIILTYRTTPGTLARFLIDNPTEK	360	T(0.014)T(0.554)PGT(0.432)LARFLIDNPTEK			2;	T;					0								9034900
1804	gi30466247	GeneID:54188	Cpsf4	_________MQEIIASVDHIKFDLEIAVEQQ	7	QEIIAS(1)VDHIK			6;	S;								9102700								25681000
1805	gi62909983	GeneID:432508	Cpsf6	PYDRGDYGPPGREMDTARTPLSEAEFEEIMN	404	EMDT(0.758)ART(0.242)PLSEAEFEEIMNR			4;	T;				0	0	3435400						0	6932500	0
1806	gi256665245	GeneID:269061	Cpsf7	ELKFAENRANGQSKGYAEVVVASENSVHKLL	127	GY(1)AEVVVAS(1)ENSVHK			2;	Y;	421510								0
1807	gi256665245	GeneID:269061	Cpsf7	RAHSRDSSDSADGRATPSENLVPSSARVDKP	194	DS(0.005)S(0.075)DS(0.314)ADGRAT(0.577)PS(0.03)ENLVPSSAR			11;	T;		2761500		1835600		3371600		0		6632200		983540		7834100		1844400
1808	gi256665245	GeneID:269061	Cpsf7	RANGQSKGYAEVVVASENSVHKLLELLPGKV	134	GY(1)AEVVVAS(1)ENSVHK			9;	S;	421510								0
1809	gi256665245	GeneID:269061	Cpsf7	RKRIPPRAHSRDSSDSADGRATPSENLVPSS	188	DS(0.001)S(0.008)DS(0.931)ADGRAT(0.058)PS(0.002)ENLVPSSAR			5;	S;								2649500								0
1810	gi162287165	GeneID:12895	Cpt1b	WAICVRLLSSRRPMLYSFQTSLPKLPVPSVP	167	LLS(0.501)S(0.501)RRPMLY(1)S(0.999)FQT(1)S(1)LPK			10;	Y;			247210								0
1811	gi52426750	GeneID:12946	Cr1l	EKYKEVGIHLNYKEDSCVRLQSLLTSQENSS	411	EVGIHLNYKEDS(1)CVR			12;	S;		13208000		14079000						5192000		1922000
1812	gi52426750	GeneID:12946	Cr1l	LTSQENSSTTSPARNSLTQEVS_________	434	NS(0.955)LT(0.045)QEVS			2;	S;		820750								4608800
1813	gi6753516	GeneID:12905	Cradd	NHIQEIKAQTTGLRKTMLLLDILPSRGPKAF	54	KT(1)MLLLDILPS(1)R			2;	T;								611200								0
1814	gi6753516	GeneID:12905	Cradd	TTGLRKTMLLLDILPSRGPKAFDTFLDSLQE	63	KT(1)MLLLDILPS(1)R			11;	S;								611200								0
1815	gi85662408	GeneID:12908	Crat	KVNRESVNSIQKSIFTVCLDKQVPRVSDDVY	285	ES(0.002)VNS(0.002)IQKS(0.01)IFT(0.986)VCLDKQVPR			12;	T;								4666100								0
1816	gi90403612	GeneID:58799	Crbn	AYVNPHGYVHETLTVYKASNLNLIGRPSTVH	365	NEIFS(0.001)LS(0.002)LCGPMAAY(0.004)VNPHGY(0.929)VHET(0.574)LT(0.574)VY(0.916)K			29;	Y;				1678800								0
1817	gi90403612	GeneID:58799	Crbn	LSLCGPMAAYVNPHGYVHETLTVYKASNLNL	357	NEIFS(0.001)LS(0.002)LCGPMAAY(0.004)VNPHGY(0.929)VHET(0.574)LT(0.574)VY(0.916)K			21;	Y;				1678800								0
1818	gi117606377	GeneID:26427	Creb3l1	ETANRTLLQQLQKLQTLVTSKISRPYKMAAT	355	VET(0.582)LET(0.582)ANRT(0.837)LLQQLQKLQT(1)LVT(1)S(1)K			20;	T;		0	15699000	27218000	43750	11453000	0	2780500		0	0	0	0	0	0	0
1819	gi117606377	GeneID:26427	Creb3l1	ETYTSENNELWKKVETLETANRTLLQQLQKL	338	VET(0.689)LET(0.689)ANRT(0.622)LLQQLQKLQT(1)LVT(1)S(1)K			3;	T;		0	15699000	27218000	43750	11271000	0	2780500		0	0	0	0	0	0	0
1820	gi117606377	GeneID:26427	Creb3l1	NELWKKVETLETANRTLLQQLQKLQTLVTSK	345	VET(0.143)LET(0.889)ANRT(0.968)LLQQLQKLQT(1)LVT(1)S(1)K			10;	T;		0	180630	27218000	43750	11453000	0	2780500		0	0	0	0	0	0	0
1821	gi117606377	GeneID:26427	Creb3l1	NRTLLQQLQKLQTLVTSKISRPYKMAATQTG	358	VET(0.582)LET(0.582)ANRT(0.837)LLQQLQKLQT(1)LVT(1)S(1)K			23;	T;		0	15699000	27218000	43750	11453000	0	2780500		0	0	0	0	0	0	0
1822	gi117606377	GeneID:26427	Creb3l1	RTLLQQLQKLQTLVTSKISRPYKMAATQTGT	359	VET(0.582)LET(0.582)ANRT(0.837)LLQQLQKLQT(1)LVT(1)S(1)K			24;	S;		0	15699000	27218000	43750	11453000	0	2780500		0	0	0	0	0	0	0
1823	gi117606377	GeneID:26427	Creb3l1	TSENNELWKKVETLETANRTLLQQLQKLQTL	341	VET(0.143)LET(0.889)ANRT(0.968)LLQQLQKLQT(1)LVT(1)S(1)K			6;	T;		0	15699000	8485100	43750	11453000	0	2780500		0	0	0	0	0	0	0
1824	gi70995311	GeneID:12914	Crebbp	EAGEVFVRVVASSDKTVEVKPGMKSRFVDSG	1369	VVAS(0.951)S(0.501)DKT(0.549)VEVKPGMKSR			8;	T;			864030								0
1825	gi70995311	GeneID:12914	Crebbp	QNHPEAGEVFVRVVASSDKTVEVKPGMKSRF	1365	VVAS(0.951)S(0.501)DKT(0.549)VEVKPGMKSR			4;	S;			864030								0
1826	gi29244124	GeneID:232430	Crebl2	ALLTGEEQSKPQQSSSRHPKAGKTDADTNSL	105	IPS(0.01)EIRALLT(0.99)GEEQS(0.5)KPQQS(0.5)S(0.5)S(0.5)R			22;	S;								636140								0
1827	gi29244124	GeneID:232430	Crebl2	IRALLTGEEQSKPQQSSSRHPKAGKTDADTN	103	IPS(0.01)EIRALLT(0.99)GEEQS(0.5)KPQQS(0.5)S(0.5)S(0.5)R			20;	S;								636140								0
1828	gi29244124	GeneID:232430	Crebl2	KIPSEIRALLTGEEQSKPQQSSSRHPKAGKT	98	IPS(0.01)EIRALLT(0.99)GEEQS(0.5)KPQQS(0.5)S(0.5)S(0.5)R			15;	S;								636140								0
1829	gi29244124	GeneID:232430	Crebl2	RALLTGEEQSKPQQSSSRHPKAGKTDADTNS	104	IPS(0.01)EIRALLT(0.99)GEEQS(0.5)KPQQS(0.5)S(0.5)S(0.5)R			21;	S;								636140								0
1830	gi6753520	GeneID:433375	Creg1	FVTHVSDWGSLATISTIKEVRGWPFADIISI	76	VARFVTHVSDWGSLATIS(0.5)T(0.5)IK			19;	T;						13828000								0
1831	gi6753520	GeneID:433375	Creg1	RFVTHVSDWGSLATISTIKEVRGWPFADIIS	75	VARFVTHVSDWGSLATIS(0.5)T(0.5)IK			18;	S;						13828000								0
1832	gi408357980	GeneID:12916	Crem	RAPTTALPQGVVMAASPGSLHSPQQLAEEAT	40	APT(0.002)T(0.002)ALPQGVVMAAS(0.945)PGS(0.025)LHS(0.021)PQQLAEEAT(0.006)R			15;	S;			5671500	0				1960000			0	0				1573600
1833	gi469832293	GeneID:12928	Crk	HYIINSSGPRPPVPPSPAQPPPGVSPSRLRI	74	VS(0.001)HY(0.002)IINS(0.021)S(0.021)GPRPPVPPS(0.797)PAQPPPGVS(0.089)PS(0.069)R			18;	S;							280070								1404400
1834	gi9055200	GeneID:54394	Crlf3	NGYESLQRDQAVCISTNGAVFVNGKEMTNQL	356	DQAVCIS(1)T(1)NGAVFVNGK			8;	T;						6060000								0
1835	gi9055200	GeneID:54394	Crlf3	QNGYESLQRDQAVCISTNGAVFVNGKEMTNQ	355	DQAVCIS(1)T(1)NGAVFVNGK			7;	S;						6060000								0
1836	gi387779124	GeneID:54698	Crtam	GELNHEFEADGKICNTSSMLIARAYGKNSTV	177	ICNT(0.779)S(0.136)S(0.068)MLIARAY(0.1)GKNS(0.459)T(0.459)VHCIIQHEGLHGR			4;	T;							2773200								0
1837	gi58037361	GeneID:74343	Crtc2	DTSKLPTDQRLPPYPYSPPSLVIPTHPPTPK	489	LPPY(0.002)PY(0.8)S(0.194)PPS(0.004)LVIPTHPPTPK			6;	Y;				905040								3670800
1838	gi58037361	GeneID:74343	Crtc2	HVLNHQNLTHCSRHGSGPNIILTGDSSPGFS	612	HGS(1)GPNIILTGDSSPGFSK			3;	S;	220130	0	14635000	11430000	8986800	7816500	666080		9678500	4312900	9295800	7281900	7715200	14402000	2601300
1839	gi58037361	GeneID:74343	Crtc2	QKLRLAYTRSSHYGGSLPNVNQIGCGLAEFQ	70	S(0.151)S(0.151)HY(0.094)GGS(0.604)LPNVNQIGCGLAEFQSPLHSPLDSSR			7;	S;	1900400	1759000	0	5052700	2983700	0			8564500	3562700	4404200	11171000	8408300	3140700
1840	gi140971160	GeneID:70461	Crtc3	ANASALHPSLRLFSLSNPSLSTTNLSGPSRR	370	LFS(0.18)LS(0.808)NPS(0.015)LS(0.132)T(0.679)T(0.298)NLS(0.893)GPS(0.995)RRR			5;	S;			4378700								0
1841	gi140971160	GeneID:70461	Crtc3	HPSLRLFSLSNPSLSTTNLSGPSRRRQPPVS	376	LFS(0.702)LS(0.263)NPS(0.034)LS(0.009)T(0.507)T(0.506)NLS(0.979)GPS(0.999)RRR			11;	T;			4378700			4194900					0			0
1842	gi140971160	GeneID:70461	Crtc3	PSLRLFSLSNPSLSTTNLSGPSRRRQPPVSP	377	LFS(0.702)LS(0.263)NPS(0.034)LS(0.009)T(0.507)T(0.506)NLS(0.979)GPS(0.999)RRR			12;	T;						4194900								0
1843	gi140971160	GeneID:70461	Crtc3	RLFSLSNPSLSTTNLSGPSRRRQPPVSPLTL	380	LFS(0.702)LS(0.263)NPS(0.034)LS(0.009)T(0.507)T(0.506)NLS(0.979)GPS(0.999)RRR			15;	S;			4378700			4194900					0			0
1844	gi140971160	GeneID:70461	Crtc3	SLSNPSLSTTNLSGPSRRRQPPVSPLTLSPG	383	LFS(0.702)LS(0.263)NPS(0.034)LS(0.009)T(0.507)T(0.506)NLS(0.979)GPS(0.999)RRR			18;	S;			4378700			4194900					0			0
1845	gi140971160	GeneID:70461	Crtc3	SVANASALHPSLRLFSLSNPSLSTTNLSGPS	368	LFS(0.702)LS(0.263)NPS(0.034)LS(0.009)T(0.507)T(0.506)NLS(0.979)GPS(0.999)RRR			3;	S;						4194900								0
1846	gi6753530	GeneID:12955	Cryab	LSPFYLRPPSFLRAPSWIDTGLSEMRLEKDR	59	APS(0.999)WIDT(0.001)GLSEMR	CRYAB	P38A; PKN1	3;	S;				10599000								0
1847	gi126723423	GeneID:12978	Csf1r	FKLFLNRVKASEAGQYFLMAQNKAGWNNLTF	377	VKASEAGQY(1)FLMAQNK			9;	Y;	433980	22025000		113240000	31528000	57818000	6232100	100900000	110170000	0		54506000	87830000	59207000	21517000	45808000
1848	gi126723423	GeneID:12978	Csf1r	SYKNIHLEKKYVRRDSGFSSQGVDTYVEMRP	711	RDS(0.567)GFS(0.179)S(0.22)QGVDT(0.007)Y(0.018)VEMRPVS(0.003)T(0.003)S(0.001)S(0.001)S(0.001)DSFFK			3;	S;			0		5493700						0		7749200
1849	gi31560032	GeneID:78752	Csgalnact2	LKRQIAQLKQELQDMSEKMRALQERKKLGAN	90	QELQDMS(1)EK			7;	S;	8646600		23909000		5569900			11706000	0		1926400		0			0
1850	gi31560712	GeneID:12988	Csk	QTIGKGEFGDVMLGDYRGNKVAVKCIKNDAT	214	LLQT(1)IGKGEFGDVMLGDY(1)RGNK			18;	Y;					7466800								0
1851	gi31560712	GeneID:12988	Csk	RSGWALNMKELKLLQTIGKGEFGDVMLGDYR	200	LLQT(1)IGKGEFGDVMLGDY(1)RGNK			4;	T;					7466800								0
1852	gi22165382	GeneID:93687	Csnk1a1	ASSSGSKAEFIVGGKYKLVRKIGSGSFGDIY	17	MASSSGS(1)KAEFIVGGKY(1)K			17;	Y;	4153600	989510							0	0
1853	gi22165382	GeneID:93687	Csnk1a1	_________MASSSGSKAEFIVGGKYKLVRK	7	MASSSGS(1)KAEFIVGGKY(1)K			7;	S;		989510								0
1854	gi71773563	GeneID:214897	Csnk1g1	GPSLEDLFDLCDRTFTLKTVLMIAIQLLSRM	137	T(0.578)FT(0.843)LKT(0.578)VLMIAIQLLS(0.036)RMEY(0.987)VHS(0.977)K			3;	T;							6538300								0
1855	gi71773563	GeneID:214897	Csnk1g1	LEDLFDLCDRTFTLKTVLMIAIQLLSRMEYV	140	T(0.578)FT(0.843)LKT(0.578)VLMIAIQLLS(0.036)RMEY(0.987)VHS(0.977)K			6;	T;							6538300								0
1856	gi71773563	GeneID:214897	Csnk1g1	LLGPSLEDLFDLCDRTFTLKTVLMIAIQLLS	135	T(0.578)FT(0.843)LKT(0.578)VLMIAIQLLS(0.036)RMEY(0.987)VHS(0.977)K			1;	T;							6538300								0
1857	gi7106277	GeneID:13001	Csnk2b	PMAYQLQLQAASNFKSPVKTIR_________	209	IHPMAYQLQLQAAS(0.007)NFKS(0.993)PVK			18;	S;	4141800	5464700	5709800	4198800	4150800	3452900	4151000	3282500	8289600	10436000	1486900	12360000	4965200	4605500	6226400	3857800
1858	gi146231960	GeneID:121021	Cspg4	DPTVLDASELANRTGSMPHFRLLAGPRYGRV	2084	T(0.036)GS(0.964)MPHFRLLAGPRY(1)GR			3;	S;						950250								0
1859	gi124301210	GeneID:211660	Cspp1	ASKLQRPPSVDTIISSFIHESSMSRAQSPPV	849	IAS(0.008)KLQRPPS(0.982)VDT(0.564)IIS(0.566)S(0.821)FIHES(0.492)S(0.492)MS(0.062)RAQS(0.015)PPVPAR			17;	S;							3472400								0
1860	gi124301210	GeneID:211660	Cspp1	IASKLQRPPSVDTIISSFIHESSMSRAQSPP	848	IAS(0.008)KLQRPPS(0.982)VDT(0.564)IIS(0.566)S(0.821)FIHES(0.492)S(0.492)MS(0.062)RAQS(0.015)PPVPAR			16;	S;							3472400								0
1861	gi124301210	GeneID:211660	Cspp1	PALQNKIASKLQRPPSVDTIISSFIHESSMS	842	IAS(0.008)KLQRPPS(0.982)VDT(0.564)IIS(0.566)S(0.821)FIHES(0.492)S(0.492)MS(0.062)RAQS(0.015)PPVPAR			10;	S;							3472400								0
1862	gi124301210	GeneID:211660	Cspp1	QNKIASKLQRPPSVDTIISSFIHESSMSRAQ	845	IAS(0.008)KLQRPPS(0.982)VDT(0.564)IIS(0.566)S(0.821)FIHES(0.492)S(0.492)MS(0.062)RAQS(0.015)PPVPAR			13;	T;							3472400								0
1863	gi124301210	GeneID:211660	Cspp1	YEQKKHKLKEELRQDYRRYLTQKNFLSTGET	96	EELRQDY(1)R			7;	Y;							337160								0
1864	gi311771533	GeneID:13009	Csrp3	KGIGFGQGAGCLSTDTGEHLGLQFQQSPKPA	84	GIGFGQGAGCLS(0.066)T(0.079)DT(0.769)GEHLGLQFQQS(0.085)PKPAR			15;	T;				0	18598000	0						0	9337600	0
1865	gi311771533	GeneID:13009	Csrp3	LSTDTGEHLGLQFQQSPKPARAATTSNPSKF	95	GIGFGQGAGCLS(0.001)T(0.001)DT(0.002)GEHLGLQFQQS(0.997)PKPAR			26;	S;	14301000	2794000	47425000	1639500	4645700	10897000	7538800		33467000	37527000	17777000	5784300	12922000	23787000	9986700
1866	gi10946758	GeneID:58214	Cst10	DMDNDLYLSKPIRLMSASQQVVAGKNYYLKI	79	T(0.811)Y(0.191)NDMDNDLY(0.761)LS(0.238)KPIRLMS(1)AS(1)QQVVAGK			19;	S;						36383000								0
1867	gi10946758	GeneID:58214	Cst10	DNDLYLSKPIRLMSASQQVVAGKNYYLKIEL	81	T(0.811)Y(0.191)NDMDNDLY(0.761)LS(0.238)KPIRLMS(1)AS(1)QQVVAGK			21;	S;						36383000								0
1868	gi10946758	GeneID:58214	Cst10	PKDKEVQKVVKFAVRTYNDMDNDLYLSKPIR	61	T(0.811)Y(0.191)NDMDNDLY(0.761)LS(0.238)KPIRLMS(1)AS(1)QQVVAGK			1;	T;						36383000								0
1869	gi10946758	GeneID:58214	Cst10	VKFAVRTYNDMDNDLYLSKPIRLMSASQQVV	70	T(0.811)Y(0.191)NDMDNDLY(0.761)LS(0.238)KPIRLMS(1)AS(1)QQVVAGK			10;	Y;						36383000								0
1870	gi18875338	GeneID:108062	Cstf2	MQGASMQGGSQPGGFSPGQSQVTPQDHEKAA	527	QVPVMQGAGMQGAS(0.001)MQGGS(0.001)QPGGFS(0.996)PGQS(0.003)QVTPQDHEK			25;	S;		7036400	0		17883000	6377000	2555300	0		815300	3677500		8965600	2198200	0	1909400
1871	gi21704042	GeneID:228410	Cstf3	AISTLLKKNMLLYFAYADYEESRMKYEKVHS	346	KNMLLY(1)FAY(1)ADYEESR			9;	Y;		23964000				9203000				0				0
1872	gi21704042	GeneID:228410	Cstf3	SSAVLTKAVKRPNEDSDEDEEKGAVVPPVHD	691	RPNEDS(1)DEDEEKGAVVPPVHDIYR			6;	S;	67171000	20922000	82834000	58904000	8133900	57260000	14653000	45931000	60599000	23923000	41871000	24434000	50274000	88394000	18307000	37644000
1873	gi21704042	GeneID:228410	Cstf3	YERAISTLLKKNMLLYFAYADYEESRMKYEK	343	KNMLLY(1)FAY(1)ADYEESR			6;	Y;		23964000				9203000				0				0
1874	gi259155334	GeneID:217615	Ctage5	EMESSGNGTKDNLGNSNVPDSPIPAECEAAG	664	DNLGNS(0.995)NVPDS(0.005)PIPAECEAAGR			6;	S;		0				3743300				32941000				3445200
1875	gi259155334	GeneID:217615	Ctage5	GNGTKDNLGNSNVPDSPIPAECEAAGRGFFP	669	DNLGNSNVPDS(1)PIPAECEAAGR			11;	S;	57194000	45409000	27212000	31675000	70127000	55254000	19796000	27969000	22733000	5349800	11104000	34304000	3573400	17743000	19705000	17777000
1876	gi259155334	GeneID:217615	Ctage5	PSPLGRPPSETRAFLSPPTLLEGPLRLSPLL	529	AFLS(1)PPTLLEGPLR			4;	S;			3961200			2641700					0			0
1877	gi219689066	GeneID:68964	Ctc1	CLKPLTLPSSKVYGASLYEQLVWKCQLGLPL	449	VY(1)GAS(1)LY(1)EQLVWK			5;	S;						3364600								0
1878	gi145279233	GeneID:269037	Ctif	NSSAASASSEAGSSRSQEIEELERFIDSYVL	18	S(1)QEIEELER			1;	S;	7608500	6614500	0	4984800	5439600		6306900	5026400	10061000	14728000	10365000	5064700	9162400		4479600	5590900
1879	gi6753294	GeneID:12385	Ctnna1	DDSDFETEDFDVRSRTSVQTEDDQLIAGQSA	654	S(0.001)RT(0.995)S(0.005)VQTEDDQLIAGQSAR			3;	T;	9126200	17383000	8310600	601570	40059000			10163000	4114800	11810000	22067000	0	1696100			4344800
1880	gi6753294	GeneID:12385	Ctnna1	DSDFETEDFDVRSRTSVQTEDDQLIAGQSAR	655	S(0.301)RT(0.726)S(0.972)VQT(0.001)EDDQLIAGQSAR			4;	S;	28972000	33941000	14809000	22367000	15866000			4307200	0	8187400	3065700	0	4823200			17704000
1881	gi6753294	GeneID:12385	Ctnna1	ELDDSDFETEDFDVRSRTSVQTEDDQLIAGQ	652	S(0.618)RT(0.551)S(0.83)VQTEDDQLIAGQSAR			1;	S;	7846000							0	0							0
1882	gi6753294	GeneID:12385	Ctnna1	FETEDFDVRSRTSVQTEDDQLIAGQSARAIM	658	S(0.005)RT(0.147)S(0.849)VQT(1)EDDQLIAGQSAR			7;	T;	3115300	18403000	8310600	601570	12629000			0	0	7570000	9445900	0	685840			9188700
1883	gi6753294	GeneID:12385	Ctnna1	RKAVLMIRTPEELDDSDFETEDFDVRSRTSV	641	TPEELDDS(1)DFETEDFDVR			8;	S;	141570000	96330000	114690000	123860000	181490000	26316000	96203000	68512000	74619000	120080000	90747000	60432000	173730000	30141000	53204000	38701000
1884	gi157951727	GeneID:12386	Ctnna2	DDSDFEQEDYDVRSRTSVQTEDDQLIAGQSA					3;	T;						20070000	2618000							9892500	0
1885	gi157951727	GeneID:12386	Ctnna2	DSDFEQEDYDVRSRTSVQTEDDQLIAGQSAR					4;	S;						25749000	9184600							16918000	0
1886	gi157951727	GeneID:12386	Ctnna2	ELDDSDFETEDFDVRSRTSVQTEDDQLIAGQ	652	S(0.618)RT(0.551)S(0.83)VQTEDDQLIAGQSAR			1;	S;							2605800								14085000
1887	gi157951727	GeneID:12386	Ctnna2	FEQEDYDVRSRTSVQTEDDQLIAGQSARAIM					7;	T;						15201000	9184600							12774000	0
1888	gi157951727	GeneID:12386	Ctnna2	IILKWDPKSLEIRTLTVERLLEPLVTQVTTL	23	WDPKS(1)LEIRT(1)LT(1)VER			12;	T;						3648300								0
1889	gi157951727	GeneID:12386	Ctnna2	MTSATSPIILKWDPKSLEIRTLTVERLLEPL	16	WDPKS(1)LEIRT(1)LT(1)VER			5;	S;						3648300								0
1890	gi157951727	GeneID:12386	Ctnna2	SPIILKWDPKSLEIRTLTVERLLEPLVTQVT	21	WDPKS(1)LEIRT(1)LT(1)VER			10;	T;						3648300								0
1891	gi227330565	GeneID:54366	Ctnnal1	AVARAVLEKGTMMLLTASKTCLRHPSCESAH	239	GTMMLLT(0.83)AS(0.17)K			7;	T;							782210								0
1892	gi227330565	GeneID:54366	Ctnnal1	IRSMMTLVVQLLSLCYKLLKKMENNRWGSAT	707	CIT(0.003)KIRS(0.036)MMT(0.964)LVVQLLS(0.998)LCY(0.999)K			20;	Y;			4357300								0
1893	gi227330565	GeneID:54366	Ctnnal1	IVRHGRNMSRMAYSLYLFTRGEGPLKTSQDL	607	NMSRMAY(0.001)S(0.001)LY(0.998)LFTR			10;	Y;	0								8536800
1894	gi260166642	GeneID:12387	Ctnnb1	FRMSEDKPQDYKKRLSVELTSSLFRTEPMAW	675	LS(1)VELTSSLFR			2;	S;	44528000	51817000	70092000	59106000	53513000	42437000	45646000	41285000	60246000	54430000	51385000	67228000	121480000	36991000	46036000	55012000
1895	gi260166642	GeneID:12387	Ctnnb1	HQLSKKEASRHAIMRSPQMVSAIVRTMQNTN	191	S(1)PQMVSAIVR	CTNNB1	JNK2； JNK1	1;6;	S;S;	21246000	24044000	25339000	26775000	25058000	29806000	24964000	17027000	26726000	24122000	19652000	1984100	5826400	28953000	16411000	2344300
1896	gi260166642	GeneID:12387	Ctnnb1	LVQLLVRAHQDTQRRTSMGGTQQQFVEGVRM	551	RT(0.87)S(0.13)MGGTQQQFVEGVR	CTNNB1	Akt1	2;1;	T;T;		2712200	0	0	0	26139000	0			95549000	0	0	26927000	58779000	0
1897	gi260166642	GeneID:12387	Ctnnb1	VQLLVRAHQDTQRRTSMGGTQQQFVEGVRME	552	RTS(0.999)MGGT(0.001)QQQFVEGVR			3;	S;	69171000	16363000	7852700	33992000	22246000	36975000	23652000	30950000	58947000	43205000	42325000	22179000	41607000	57743000	62077000	42791000
1898	gi260166642	GeneID:12387	Ctnnb1	VRAHQDTQRRTSMGGTQQQFVEGVRMEEIVE	556	RT(0.003)S(0.053)MGGT(0.945)QQQFVEGVR			6;7;	T;T;	3571500	1397800	4020600		0	0	0		0	7918200	8346600		4999400	0	0
1899	gi254540032	GeneID:66642	Ctnnbl1	_MDVGELLSYQPNRGTKRPRDDEEEELKTRR	15	MDVGELLS(0.973)Y(0.027)QPNRGT(1)KRPR			15;	T;					3405000								0
1900	gi146219849	GeneID:12388	Ctnnd1	APLAQHERGSLASLDSLRKGMPPPSNWRQPE	251	GS(1)LAS(1)LDS(1)LRK			8;	S;						22422000								0
1901	gi146219849	GeneID:12388	Ctnnd1	ARRTGTPSDPRRRLRSYEDMIGEEVPPDQYY	219	LRS(0.667)Y(0.333)EDMIGEEVPPDQYYWAPLAQHER			3;	S;	3285400	14184000	15207000	15353000	4522200	8509600	5265100	6145800	17053000	11765000	24471000	36236000	19880000	5205600	13773000	12646000
1902	gi146219849	GeneID:12388	Ctnnd1	FQVNLNNASRSQSSHSYDDSTLPLIDRNQKS	757	SQS(0.007)S(0.021)HS(0.968)Y(0.001)DDS(0.003)TLPLIDR			6;	S;					0		2132200						0		0
1903	gi146219849	GeneID:12388	Ctnnd1	PDQYYWAPLAQHERGSLASLDSLRKGMPPPS	245	GS(1)LAS(1)LDSLRK			2;	S;					74751000	22422000							0	0
1904	gi146219849	GeneID:12388	Ctnnd1	RRTGTPSDPRRRLRSYEDMIGEEVPPDQYYW	220	LRS(0.462)Y(0.538)EDMIGEEVPPDQYYWAPLAQHER			4;	Y;		0		667070	7902200	383040				9094000		14340000	0	3558400
1905	gi146219849	GeneID:12388	Ctnnd1	STLNERGDHNRTLDRSGDLGDMEPLKGAPLM	813	S(1)GDLGDMEPLK			1;5;	S;S;					4700700		2652700						3552500		2068700
1906	gi146219849	GeneID:12388	Ctnnd1	YYWAPLAQHERGSLASLDSLRKGMPPPSNWR	248	GS(1)LAS(1)LDS(1)LRK			5;	S;	34186000		63336000		126300000	22422000	0		9968500		0		25939000	0	8618400
1907	gi154090953	GeneID:22083	Ctr9	DDDLPVSKKKKRRKGSGSEQEGEEEEGGERK	941	KGS(0.748)GS(0.252)EQEGEEEEGGER			4;3;	S;S;	0	3981600	0					407180	0	0	0					0
1908	gi154090953	GeneID:22083	Ctr9	DLPVSKKKKRRKGSGSEQEGEEEEGGERKKK	943	RKGS(1)GS(1)EQEGEEEEGGER			6;	S;	0	3981600	0						0	0	0
1909	gi154090953	GeneID:22083	Ctr9	KDNKKDLITQATLLYTMADKIIMYDQNHLLG	118	DLIT(0.017)QAT(0.992)LLY(0.994)T(0.997)MADKIIMY(0.999)DQNHLLGR			11;	T;			2176800								0
1910	gi154090953	GeneID:22083	Ctr9	KEKNKDNKKDLITQATLLYTMADKIIMYDQN	114	DLIT(0.017)QAT(0.992)LLY(0.994)T(0.997)MADKIIMY(0.999)DQNHLLGR			7;	T;			2176800								0
1911	gi154090953	GeneID:22083	Ctr9	NKDNKKDLITQATLLYTMADKIIMYDQNHLL	117	DLIT(0.017)QAT(0.992)LLY(0.994)T(0.997)MADKIIMY(0.999)DQNHLLGR			10;	Y;			2176800								0
1912	gi154090953	GeneID:22083	Ctr9	RKKKRRRRPPKGEEGSEEEETENGPKPKKRR	970	RPPKGEEGS(1)EEEETENGPKPK			5;9;	S;S;		0	1200900					0		1608600	0					0
1913	gi154090953	GeneID:22083	Ctr9	RSKKGGEFDEFVNDDTDDDLPVSKKKKRRKG	925	KGGEFDEFVNDDT(1)DDDLPVSK			13;	T;	11102000	4018200	4935400	3582400	4803500	8481500	2108900	2847600	17411000	9647000	7227600	3782800	8490800	29160000	2861500	2218400
1914	gi154090953	GeneID:22083	Ctr9	TQATLLYTMADKIIMYDQNHLLGRACFCLLE	126	DLIT(0.017)QAT(0.992)LLY(0.994)T(0.997)MADKIIMY(0.999)DQNHLLGR			19;	Y;			2176800								0
1915	gi160707990	GeneID:13032	Ctsc	HSLRAVLLLVLLGVCTVRSDTPANCTYPDLL	21	GPWT(1)HS(1)LRAVLLLVLLGVCT(1)VR			20;	T;					957900								0
1916	gi160707990	GeneID:13032	Ctsc	___________MGPWTHSLRAVLLLVLLGVC	5	GPWT(1)HS(1)LRAVLLLVLLGVCT(1)VR			4;	T;					957900								0
1917	gi6753556	GeneID:13033	Ctsd	KGPITKYSMQSSPKTTEPVSELLKNYLDAQY	64	Y(0.004)S(0.004)MQS(0.005)S(0.029)PKT(0.974)T(0.987)EPVS(0.996)ELLK			10;	T;							1183000								0
1918	gi6753556	GeneID:13033	Ctsd	LKGPITKYSMQSSPKTTEPVSELLKNYLDAQ	63	Y(0.004)S(0.004)MQS(0.005)S(0.029)PKT(0.974)T(0.987)EPVS(0.996)ELLK			9;	T;							1183000								0
1919	gi6681083	GeneID:13035	Ctsg	RKSAFRGDSGGPLVCSNVAQGIVSYGSNNGN	208	S(0.004)AFRGDS(0.021)GGPLVCS(0.971)NVAQGIVS(0.347)Y(0.309)GS(0.347)NNGNPPAVFT(0.001)K			14;	S;					2999200								0
1920	gi31981229	GeneID:64139	Ctsm	SAIFLAMLCLGMALPSPAPDPILDVEWQKWK	18	T(0.505)S(0.505)AIFLAMLCLGMALPS(0.989)PAPDPILDVEWQK			17;	S;				0			1765700					0			0
1921	gi31981229	GeneID:64139	Ctsm	_____________MTSAIFLAMLCLGMALPS	3	T(0.505)S(0.505)AIFLAMLCLGMALPS(0.989)PAPDPILDVEWQK			2;	S;							1765700								0
1922	gi31981229	GeneID:64139	Ctsm	______________MTSAIFLAMLCLGMALP	2	T(0.505)S(0.505)AIFLAMLCLGMALPS(0.989)PAPDPILDVEWQK			1;	T;				0			1765700					0			0
1923	gi357588432	GeneID:13043	Cttn	EARRKLEEQARAKKQTPPASPSPQPIEDRPP	364	KQT(1)PPASPSPQPIEDRPPSSPIYEDAAPFK			3;	T;	110900000	77891000	86298000	72431000	79307000	93670000	65082000	76992000	30306000	33555000	15975000	10109000	29672000	14905000	5796800	16862000
1924	gi357588432	GeneID:13043	Cttn	EEQARAKKQTPPASPSPQPIEDRPPSSPIYE	370	KQT(0.999)PPAS(0.006)PS(0.994)PQPIEDRPPS(0.001)SPIYEDAAPFK			9;	S;	74044000	44224000	66599000	59258000	63861000	79320000	39562000	61815000	0	0	0	0	0	25739000	4448900	0
1925	gi357588432	GeneID:13043	Cttn	KLEEQARAKKQTPPASPSPQPIEDRPPSSPI	368	KQT(1)PPAS(0.997)PS(0.985)PQPIEDRPPS(0.341)S(0.309)PIY(0.367)EDAAPFK			7;	S;	17023000	5736200	11334000	0	16136000	3045300	51426000	25115000	0	0	0	0	0	0	0	0
1926	gi357588432	GeneID:13043	Cttn	PASPSPQPIEDRPPSSPIYEDAAPFKAEPSY	381	KQT(0.868)PPAS(0.128)PS(0.004)PQPIEDRPPS(0.08)S(0.821)PIY(0.098)EDAAPFK			20;	S;	7796900	4097200	3594300	23207000	4219500	0	11136000	961900	0	0	0	0	0	0	0	0
1927	gi357588432	GeneID:13043	Cttn	PPASPSPQPIEDRPPSSPIYEDAAPFKAEPS	380	KQT(0.995)PPAS(0.188)PS(0.594)PQPIEDRPPS(0.569)S(0.527)PIY(0.126)EDAAPFK			19;	S;	29129000	1684500	26609000	4992000	0	16832000	22699000	13366000	0	0	0	3177900	0	0	4268300	0
1928	gi357588432	GeneID:13043	Cttn	PSPQPIEDRPPSSPIYEDAAPFKAEPSYRGS	384	KQT(0.994)PPAS(0.009)PS(0.105)PQPIEDRPPS(0.15)S(0.137)PIY(0.604)EDAAPFK			23;	Y;	1286100	26730000	28492000	3011500	1158900	0	22263000	2777200	0	0	0	0	0	0	0	0
1929	gi91982738	GeneID:30785	Cttnbp2	KTSELEEQLSAEKQRSSGMEAQLEKQLSEFD	219	QRS(1)S(1)GMEAQLEK			3;	S;				581700								0
1930	gi91982738	GeneID:30785	Cttnbp2	TSELEEQLSAEKQRSSGMEAQLEKQLSEFDT	220	QRS(1)S(1)GMEAQLEK			4;	S;				581700								0
1931	gi124487348	GeneID:65969	Cubn	ISSTDNELAIRFKTDSSLNGRGFNASWRAVP	1492	SPSANPMQISSTDNELAIRFKT(0.987)DS(0.507)S(0.507)LNGR			24;	S;						1087800								0
1932	gi124487348	GeneID:65969	Cubn	MQISSTDNELAIRFKTDSSLNGRGFNASWRA	1490	SPSANPMQISSTDNELAIRFKT(0.987)DS(0.507)S(0.507)LNGR			22;	T;						1087800								0
1933	gi124487348	GeneID:65969	Cubn	SSTDNELAIRFKTDSSLNGRGFNASWRAVPG	1493	SPSANPMQISSTDNELAIRFKT(0.987)DS(0.507)S(0.507)LNGR			25;	S;						1087800								0
1934	gi285402518	GeneID:103841	Cuedc1	KKHLPKLQSLGAAASTANLLDDVEGHAYGEA	354	LQS(0.194)LGAAAS(0.194)T(0.612)ANLLDDVEGHAYGEAEEDFR			10;	T;				2047800								3447700
1935	gi7549752	GeneID:26965	Cul1	EDYRFSSKVLNGICAYLNRHWVRRECDEGRK	139	FS(1)S(1)KVLNGICAY(1)LNRHWVR			12;	Y;	14378000	26983000		21119000					0	0		0
1936	gi7549752	GeneID:26965	Cul1	ESQFLADTERFYTRESTEFLQQNPVTEYMKK	248	ES(0.999)T(0.999)EFLQQNPVT(0.002)EYMKK			2;	S;					4175600								0
1937	gi7549752	GeneID:26965	Cul1	NGETINTRLISGVVQSYVELGLNEDDAFAKG	207	ERNGET(0.985)INT(0.961)RLIS(0.055)GVVQS(0.527)Y(0.473)VELGLNEDDAFAK			18;	S;						11444000								0
1938	gi7549752	GeneID:26965	Cul1	SQFLADTERFYTRESTEFLQQNPVTEYMKKA	249	ES(0.999)T(0.999)EFLQQNPVT(0.002)EYMKK			3;	T;					4175600								0
1939	gi7549752	GeneID:26965	Cul1	SVLKFYTQQWEDYRFSSKVLNGICAYLNRHW	129	FS(1)S(1)KVLNGICAY(1)LNRHWVR			2;	S;	14378000	26983000		21119000		12540000			0	0		0		0
1940	gi7549752	GeneID:26965	Cul1	TNAVLKLIEKERNGETINTRLISGVVQSYVE	195	ERNGET(0.985)INT(0.961)RLIS(0.055)GVVQS(0.527)Y(0.473)VELGLNEDDAFAK			6;	T;						11444000								0
1941	gi7549752	GeneID:26965	Cul1	VLKFYTQQWEDYRFSSKVLNGICAYLNRHWV	130	FS(1)S(1)KVLNGICAY(1)LNRHWVR			3;	S;	14378000	26983000		21119000		12540000			0	0		0		0
1942	gi7549752	GeneID:26965	Cul1	VLKLIEKERNGETINTRLISGVVQSYVELGL	198	ERNGET(0.985)INT(0.961)RLIS(0.055)GVVQS(0.527)Y(0.473)VELGLNEDDAFAK			9;	T;						11444000								0
1943	gi158711665	GeneID:72584	Cul4b	FDSTSSSSTPPQPRDSASPSTSSFCLGVPVA	147	DS(0.772)AS(0.226)PSTSSFCLGVPVATSSHVPIQK			2;	S;			6397400	4959700							5675400	4224900
1944	gi158711665	GeneID:72584	Cul4b	STSSSSTPPQPRDSASPSTSSFCLGVPVATS	149	DS(0.445)AS(0.504)PS(0.02)T(0.02)S(0.007)S(0.003)FCLGVPVATSSHVPIQK			4;	S;		15960000								0
1945	gi110625681	GeneID:67285	Cwc27	ELNNKHTIFGKVTGDTVYNMLRLTEVDIDDE	137	ADELNNKHT(1)IFGKVT(0.037)GDT(0.529)VY(0.434)NMLR			18;	T;		2511900		1919800						0		0
1946	gi110625681	GeneID:67285	Cwc27	FFFTLGRADELNNKHTIFGKVTGDTVYNMLR	128	ADELNNKHT(1)IFGKVT(0.007)GDT(0.22)VY(0.773)NMLR			9;	T;		8256200		1919800	1998200					0		0	0
1947	gi110625681	GeneID:67285	Cwc27	NNKHTIFGKVTGDTVYNMLRLTEVDIDDEER	139	ADELNNKHT(1)IFGKVT(0.007)GDT(0.22)VY(0.773)NMLR			20;	Y;					1998200								0
1948	gi124487291	GeneID:72502	Cwf19l1	RFIALANVGNPEKKKYLYAFSIVPMKLMAVA	237	KY(0.973)LY(0.054)AFS(0.973)IVPMK			2;	Y;			5908000								0
1949	gi6857775	GeneID:13052	Cxadr	KSRTSTARSYIGSNHSSLGSMSPSNMEGYSK	300	S(0.009)Y(0.008)IGS(0.131)NHS(0.619)S(0.068)LGS(0.123)MS(0.041)PSNMEGYSK			8;	S;			0								6197000
1950	gi18390325	GeneID:74322	Cxxc1	GSGTGVGAMLARGSASPHKSSPQPLVATPSQ	138	GS(0.262)AS(0.634)PHKS(0.345)S(0.757)PQPLVAT(0.001)PS(0.001)QHHHQQQQQQQQQIK			4;	S;						6233600								0
1951	gi18390325	GeneID:74322	Cxxc1	VGAMLARGSASPHKSSPQPLVATPSQHHHQQ	143	GS(0.262)AS(0.634)PHKS(0.345)S(0.757)PQPLVAT(0.001)PS(0.001)QHHHQQQQQQQQQIK			9;	S;						6233600								0
1952	gi365812519	GeneID:319478	Cxxc4	GALNSLVDYNSEMERYRSFATSFYKTNGGAF	42	Y(0.979)RS(0.02)FAT(0.001)SFYK			1;	Y;	24908000								111750000
1953	gi9790029	GeneID:56368	Cyb561d2	GLVILHKEQLGKAHLTTRHGQAGLLAVLWAG	117	EQLGKAHLT(0.971)T(0.029)R			9;	T;						1853300								0
1954	gi9790029	GeneID:56368	Cyb561d2	____MALSVETESHIYRALRTASGAAAHLVA	12	ALSVET(0.987)ES(0.26)HIY(0.754)R			11;	Y;		2884400								0
1955	gi9790029	GeneID:56368	Cyb561d2	_________MALSVETESHIYRALRTASGAA	7	ALSVET(0.987)ES(0.26)HIY(0.754)R			6;	T;		2884400								0
1956	gi31542438	GeneID:66427	Cyb5b	PSVTYYRLEEVAKRNSAEETWMVIHGRVYDI	33	RNS(0.846)AEET(0.154)WMVIHGR			3;	S;	0		3188700		3264700	0	978420	2765600	2770300		1491400		0	2168900	0	1439600
1957	gi31542438	GeneID:66427	Cyb5b	YYRLEEVAKRNSAEETWMVIHGRVYDITRFL	37	RNS(0.341)AEET(0.659)WMVIHGR			7;	T;							0								704990
1958	gi113865881	GeneID:327951	Cyb5d1	KLHTPAILLYFNDDLTEL_____________	226	DEEEEFDY(0.002)LNMDGKLHT(0.086)PAILLY(0.929)FNDDLT(0.983)EL			29;	T;					1513400								0
1959	gi113865881	GeneID:327951	Cyb5d1	YLNMDGKLHTPAILLYFNDDLTEL_______	220	DEEEEFDY(0.002)LNMDGKLHT(0.086)PAILLY(0.929)FNDDLT(0.983)EL			23;	Y;					1513400								0
1960	gi167736380	GeneID:192986	Cyb5d2	GRLVGRFYRKDGLPTSELTQVEAMVTKGMEA	146	KDGLPT(1)S(1)ELT(0.97)QVEAMVT(0.03)K			7;	S;		949730								0
1961	gi167736380	GeneID:192986	Cyb5d2	VGRFYRKDGLPTSELTQVEAMVTKGMEANEQ	149	KDGLPT(1)S(1)ELT(0.97)QVEAMVT(0.03)K			10;	T;		949730								0
1962	gi167736380	GeneID:192986	Cyb5d2	VGRLVGRFYRKDGLPTSELTQVEAMVTKGME	145	KDGLPT(1)S(1)ELT(0.97)QVEAMVT(0.03)K			6;	T;		949730								0
1963	gi125630303	GeneID:67407	Cylc1	RGKISSCVVNLEPMRTITNGEPEILGNTEKN	164	T(0.896)IT(0.104)NGEPEILGNTEK			1;	T;							1691400								6725900
1964	gi443287660	GeneID:74256	Cyld	FTELLLAITNCEERLSLFRNRLRLSKGLQVD	111	DVVEINEKFTELLLAIT(0.101)NCEERLS(0.899)LFR			24;	S;					0								7958000
1965	gi269914148	GeneID:110115	Cyp11b1	ARPWQCLHRTRALGTTATLAPKTLQPFEAIP	29	ALGT(1)T(1)AT(1)LAPK			5;	T;							631320								0
1966	gi269914148	GeneID:110115	Cyp11b1	LARPWQCLHRTRALGTTATLAPKTLQPFEAI	28	ALGT(1)T(1)AT(1)LAPK			4;	T;							631320								0
1967	gi269914148	GeneID:110115	Cyp11b1	PWQCLHRTRALGTTATLAPKTLQPFEAIPQY	31	ALGT(1)T(1)AT(1)LAPK			7;	T;							631320								0
1968	gi160948608	GeneID:13096	Cyp2c37	______MDPILVLVLTLSCLFLLSLWRQSSE	10	MDPILVLVLT(1)LS(0.983)CLFLLS(0.017)LWR			10;	T;							6067900								0
1969	gi254939516	GeneID:56448	Cyp2d22	ARYGPAWRQQRRFSVSTMHHFGLGKKSLEQW	140	RFS(0.003)VS(0.751)T(0.246)MHHFGLGK			5;	S;					1315300	714720	759650						1924800	4264200	0
1970	gi254939516	GeneID:56448	Cyp2d22	VLARYGPAWRQQRRFSVSTMHHFGLGKKSLE	138	FS(0.986)VS(0.014)TMHHFGLGK			3;2;	S;S;	3427100	0	7297800	5304700	9460500	1074400	3966800	0	14870000	20050000	6188500	7954400	7205800	5028600	26928000	4020600
1971	gi124249071	GeneID:71754	Cyp2d40	TFLTMVDKLVTEHKRTWDPDQPPRDLTDAFM	102	T(1)WDPDQPPRDLTDAFMAEMETAK			1;	T;						64108	0							8342400	3712100
1972	gi84370264	GeneID:230459	Cyp2j13	AGFHLPKRSVVMTNLTALHMDPKEWATPDIF	407	S(1)VVMTNLT(1)ALHMDPK			8;	T;		0	11684000			5102000	5716700			0	0			0	0
1973	gi84370264	GeneID:230459	Cyp2j13	VAVDTTLAGFHLPKRSVVMTNLTALHMDPKE	400	S(1)VVMTNLT(1)ALHMDPK			1;	S;		0	11684000			5102000	5716700			0	0			0	0
1974	gi157278596	GeneID:665095	Cyp2j8	IISSSGQTWKEQRRFTLMILKNFGLGKKSLE	143	EQRRFT(1)LMILK			6;	T;				8423500								0
1975	gi237681200	GeneID:545817	Cyp2w1	FTIHLGSQKTVVLSGYEVVREALVGTGHELA	85	ALMELS(0.293)ERY(0.566)GPMFT(0.342)IHLGS(0.253)QKT(0.74)VVLS(0.857)GY(0.95)EVVR			28;	Y;			71696000								0
1976	gi237681200	GeneID:545817	Cyp2w1	GVTQQDRALMELSERYGPMFTIHLGSQKTVV	66	ALMELS(0.293)ERY(0.566)GPMFT(0.342)IHLGS(0.253)QKT(0.74)VVLS(0.857)GY(0.95)EVVR			9;	Y;			71696000								0
1977	gi6681113	GeneID:13112	Cyp3a11	VMIPSYALHHDPQHWSEPEEFQPERFSKENK	410	GSTVMIPS(0.004)Y(0.004)ALHHDPQHWS(0.991)EPEEFQPER			19;	S;	0	7582500	10234000	0	4016800	0	6780400	0	0	15051000	13635000	12310000	3630800	10792000	12796000	6768400
1978	gi6753590	GeneID:13116	Cyp46a1	ESVKKFLMSTKYNKDSKMYRALQTVFGERLF	106	FLMS(0.996)T(0.915)KY(0.089)NKDS(1)K			11;	S;								7313500								0
1979	gi6753590	GeneID:13116	Cyp46a1	PVVRVNVFYKTSVIVTSPESVKKFLMSTKYN	88	T(0.564)S(0.564)VIVT(0.694)S(0.694)PES(0.485)VKKFLMS(0.84)T(0.16)K			6;	T;					711160								0
1980	gi6753590	GeneID:13116	Cyp46a1	SVIVTSPESVKKFLMSTKYNKDSKMYRALQT	99	FLMS(0.996)T(0.915)KY(0.089)NKDS(1)K			4;	S;								7313500								0
1981	gi90186258	GeneID:664725	Cypt7	_____MAQMAKKVHWSRAAAGAAAAAKISKL	11	MAQMAKKVHWS(1)R			11;	S;					0								2979400
1982	gi90186254	GeneID:664724	Cypt9	HSRSCCCCLRSRSRTTLKITKKGEQSLRRRI	65	S(0.667)RT(0.667)T(0.667)LKITK			4;	T;							34267								0
1983	gi90186254	GeneID:664724	Cypt9	IRSHSRSCCCCLRSRSRTTLKITKKGEQSLR	62	S(0.667)RT(0.667)T(0.667)LKITK			1;	S;							34267								0
1984	gi90186254	GeneID:664724	Cypt9	SHSRSCCCCLRSRSRTTLKITKKGEQSLRRR	64	S(0.667)RT(0.667)T(0.667)LKITK			3;	T;							34267								0
1985	gi6753594	GeneID:16007	Cyr61	STFRTLAVAVTLLHLTRLALSTCPAACHCPL	19	MS(0.108)S(0.13)S(0.144)T(0.605)FRT(0.019)LAVAVT(0.149)LLHLT(0.845)R			19;	T;							1657200								0
1986	gi6753594	GeneID:16007	Cyr61	__MSSSTFRTLAVAVTLLHLTRLALSTCPAA	14	S(0.181)S(0.74)S(0.512)T(0.517)FRT(0.101)LAVAVT(0.926)LLHLT(0.023)R			13;	T;							823290								0
1987	gi6753594	GeneID:16007	Cyr61	___________MSSSTFRTLAVAVTLLHLTR	5	MS(0.108)S(0.13)S(0.144)T(0.605)FRT(0.019)LAVAVT(0.149)LLHLT(0.845)R			5;	T;							2480500								0
1988	gi242397436	GeneID:70086	Cysltr2	LYVNMYTSIYFLTVLSVVRFLATVHPFRMFH	117	VMS(0.386)Y(0.386)S(0.428)LY(0.796)VNMY(0.005)T(0.012)S(0.096)IY(0.084)FLT(0.044)VLS(0.763)VVR			21;	S;	0	12926000	0				0		0	0	0				0
1989	gi242397436	GeneID:70086	Cysltr2	WIFGDLACRVMSYSLYVNMYTSIYFLTVLSV	103	VMS(0.386)Y(0.386)S(0.428)LY(0.796)VNMY(0.005)T(0.012)S(0.096)IY(0.084)FLT(0.044)VLS(0.763)VVR			7;	Y;	0	12926000	0				0		0	0	0				0
1990	gi21703842	GeneID:28088	D10Wsu52e	______________MSRNYNDELQFLDKINK	2	S(1)RNY(1)NDELQFLDKINK			1;	S;								13295000								0
1991	gi124486676	GeneID:210108	D130043K22Rik	ATVTGLQVGIYHFRLTVRDQQGLSSTSTLTV	703	AIATVT(0.001)GLQVGIY(0.252)HFRLT(0.705)VRDQQGLS(0.048)S(0.036)T(0.037)S(0.308)T(0.307)LT(0.305)VAVK			18;	T;	2740500								0
1992	gi163838637	GeneID:218850	D14Abb1e	VKSLESMLSKNALDPTPKHECHVSKNASRIT	267	SIYDPLSVKSLES(0.002)MLS(0.016)KNALDPT(0.982)PK			23;	T;					0								2205100
1993	gi163838637	GeneID:218850	D14Abb1e	VPAAELPRVSEITENTVLGEFHLFSRKVEEI	1005	VS(0.001)EIT(0.042)ENT(0.957)VLGEFHLFSRK			8;	T;		1183300								0
1994	gi112817622	GeneID:210998	D15Ertd621e	RNNLVKHVKKDERKYYEELLKYSRDHLMLYP	64	KY(1)Y(1)EELLKYSR			3;	Y;	4413800	7985000			405380		3360300	0	0	0			0		0	0
1995	gi112817622	GeneID:210998	D15Ertd621e	YRNNLVKHVKKDERKYYEELLKYSRDHLMLY	63	KY(1)Y(1)EELLKYSR			2;	Y;	4413800	7985000			405380		3360300	0	0	0			0		0	0
1996	gi305682577	GeneID:227695	D2Wsu81e	AALQPGLTQVGSRPASPLSGPRM________	378	TEEAILIS(0.001)LAALQPGLT(0.211)QVGS(0.805)RPAS(0.974)PLS(0.009)GPR			25;	S;	5521800	0	0	0	1263000	3235300			0	0	0	0	0	0
1997	gi305682577	GeneID:227695	D2Wsu81e	EEAILISLAALQPGLTQVGSRPASPLSGPRM	370	TEEAILIS(0.001)LAALQPGLT(0.517)QVGS(0.517)RPAS(0.853)PLS(0.113)GPR			17;	T;			2470500	2717900		3235300					0	0		0
1998	gi305682577	GeneID:227695	D2Wsu81e	LISLAALQPGLTQVGSRPASPLSGPRM____	374	TEEAILIS(0.001)LAALQPGLT(0.211)QVGS(0.805)RPAS(0.974)PLS(0.009)GPR			21;	S;	5521800	0	2470500	2717900	1263000	3235300			0	0	0	0	0	0
1999	gi170295814	GeneID:229791	D3Bwg0562e	EIITPRSPMGKESMVTFSNTLPRANTPSVED	413	S(0.85)PMGKES(0.151)MVT(0.976)FS(0.511)NT(0.511)LPR			10;	T;							7878300								0
[truncated: 7,466 more rows]

## Sheet: phosphoproteome-matrix-1657
Gene.Symbol	BH.Q	ADJ.P	PER	LAG	AMP	ZT0_zscored_iBAQ	ZT3_zscored_iBAQ	ZT6_zscored_iBAQ	ZT9_zscored_iBAQ	ZT12_zscored_iBAQ	ZT15_zscored_iBAQ	ZT18_zscored_iBAQ	ZT21_zscored_iBAQ	ZT24_zscored_iBAQ	ZT27_zscored_iBAQ	ZT30_zscored_iBAQ	ZT33_zscored_iBAQ	ZT36_zscored_iBAQ	ZT39_zscored_iBAQ	ZT42_zscored_iBAQ	ZT45_zscored_iBAQ
Top2b	0.310337	0.000187288	23.1	7.05	0.308266	0.736547	0.679701	1.02721	0.768146	-0.341015	0.0297451	-1.33365	-1.56668	0.335386	0.845998	1.18081	0.953231	0.0456006	-1.34072	-1.12935	-0.890951
Pdxdc1	0.500424	0.000604012	23.1	5.55	1.30898	-0.591385	1.07332	1.26496	0.963525	0.243549	-0.950224	-1.00478	-0.998958	0.334024	0.692277	1.78454	0.106384	-1.29814	-1.17623	-0.373944	-0.0689181
Sec16a	0.928517	0.00283368	26.1	7.05	1.22582	-0.817152	1.24172	0.899843	0.929991	0.612418	-0.928521	-0.962924	-0.975377	-0.884558	0.206333	0.72032	2.01487	-0.728062	-0.718159	-0.732034	0.121287
Gsk3a	0.928517	0.00367752	26.1	21.6	0.343786	-0.353995	-0.326666	-0.724992	-0.724992	-0.590554	-0.475365	1.72677	1.46979	1.28711	0.775129	-0.710391	-0.710391	-0.710391	-0.710391	-0.710391	1.48972
Topors	0.928517	0.00452135	23.1	5.55	1.11055	-0.684768	1.4801	1.24028	0.849324	-0.721236	-0.721236	-0.721236	-0.721236	-0.46324	1.19173	1.86316	0.145299	-0.684237	-0.684237	-0.684237	-0.684237
Nsfl1c	0.928517	0.00452135	23.1	0	0.441962	1.10594	1.34508	-0.80492	-0.745925	-0.894735	-0.830973	-0.269705	1.09524	0.659102	1.13235	0.467311	-1.00248	-1.01448	-0.988499	-0.568706	1.3154
Cpeb4	0.928517	0.00452135	23.1	20.1	0.165056	0.524338	-0.624238	-0.624238	-0.624238	-0.540019	-0.390813	0.0183753	2.26083	1.95591	-0.768917	-0.768917	-0.768917	-0.531896	0.075532	-0.223418	1.03062
Xrn2	0.928517	0.00579179	26.1	13.05	1.20658	-1.01883	-0.970026	-0.670046	0.988082	1.48772	0.565894	0.511792	-0.894586	0.245458	-0.751625	-0.881533	-0.58616	0.816715	1.9499	-0.881533	0.0887746
Pla2g4a	0.928517	0.00706223	23.1	2.55	2.6385	1.42945	1.1456	1.02545	-0.7201	-0.7201	-0.7201	-0.7201	-0.7201	1.86528	0.898926	0.312002	-0.805336	-0.805336	-0.805336	-0.805336	0.145142
Trappc8	0.928517	0.00706223	26.1	15.6	1.13295	-1.02532	-1.02914	-1.18326	-0.392069	1.0577	0.939594	0.845361	0.787127	-0.509377	-0.892956	-0.694054	-0.691744	-0.681583	1.43667	0.57622	1.45682
Man1b1	0.928517	0.00706223	23.1	2.55	0.414448	1.56122	1.32824	-0.458329	0.57442	-0.751388	-0.751388	-0.751388	-0.751388	1.25471	1.89761	-0.469379	-0.62737	-0.62737	-0.62737	-0.62737	-0.17346
Clk3	0.928517	0.00706223	26.1	4.05	0.282539	0.420024	2.33165	-0.354949	-0.310004	-0.338483	-0.437764	-0.655239	-0.655239	-0.482435	1.08179	1.67611	0.636694	-0.716378	-0.314064	-0.940858	-0.940858
Nadkd1	0.928517	0.0108135	20.1	15.6	1.00413	-0.5457	-0.0847592	-1.17851	-0.969226	0.450822	1.77977	0.924182	-0.376584	0.501887	-1.70458	0.0371474	1.45497	0.776184	0.329443	-0.555907	-0.839146
Ctr9	0.928517	0.0108135	26.1	2.55	0.848756	0.974204	1.28712	1.2298	-0.619344	-0.302827	-1.17587	-0.860184	-0.5329	-1.15682	2.13708	0.395213	0.16651	0.0899757	-0.627814	-0.548681	-0.455465
Ubap2l	0.928517	0.0108135	20.1	18.6	0.605621	2.09743	-0.590596	0.595002	-1.05901	-0.832625	0.0238523	0.0491233	-0.283176	-0.559133	-0.724224	-0.630183	-0.544494	1.53241	1.61898	0.013557	-0.706908
Pex14	0.928517	0.0108135	26.1	20.85	0.213233	-0.176446	-0.369785	-0.516451	-0.341166	-0.487649	-0.504465	-0.0442762	2.44024	-0.124914	-0.298223	-0.564893	-0.638688	-0.682202	0.456356	-0.448267	2.30083
Prkab1	0.928517	0.0108135	26.1	0	0.178779	1.91521	-0.325883	1.25833	-0.617513	-0.520678	-0.623031	-0.467034	-0.619403	0.636609	1.34375	0.0455245	0.776798	-1.19845	-1.1021	-1.08969	0.587558
C2cd2	0.928517	0.013532	21.6	12.075	0.805979	1.3586	1.72583	-0.226195	-0.840572	-0.818516	-0.359938	-0.0546889	-0.784522	1.02229	-0.619566	-0.898515	-0.956949	-0.956949	0.382729	0.408719	1.61824
Fbxo6	0.928517	0.013532	23.1	5.55	0.220354	-0.486956	0.717636	2.12704	-0.650103	0.228026	-0.643357	-0.642184	-0.650103	-0.540296	1.57797	1.12721	0.826977	-0.61004	-0.800206	-0.777161	-0.804452
Filip1l	0.928517	0.013532	26.1	11.55	0.0806137	-0.526187	-0.526187	-0.526187	0.0698023	2.39051	-0.412182	0.0566185	-0.526187	-0.457492	-0.457492	-0.457492	-0.457492	0.378283	2.36667	-0.457492	-0.457492
Smc1a	0.928517	0.013532	26.1	15.6	0.00299241	-0.379516	-0.379516	-0.379516	-0.379516	-0.221399	2.47122	-0.356475	-0.375284	-0.569912	-0.593434	-0.593434	-0.593434	-0.589827	1.75602	1.45405	-0.270036
Mapk1	0.928517	0.0162505	23.1	4.05	1.75051	-0.450857	2.23385	0.73433	-0.503465	-0.503465	-0.503465	-0.503465	-0.503465	-0.392289	2.11515	0.963712	-0.537314	-0.537314	-0.537314	-0.537314	-0.537314
Ctnnb1	0.928517	0.0162505	23.1	17.1	1.52984	1.03501	-1.17068	-1.21703	-1.14427	0.46883	1.01926	0.495568	0.513313	0.215104	-2.05868	-0.510936	0.0447694	-0.107366	1.34526	0.36735	0.704498
Itsn1	0.928517	0.0162505	23.1	4.05	0.975417	1.00064	1.22597	0.461789	0.42358	0.343536	-1.16671	-1.09686	-1.19194	-0.77364	1.90907	0.591893	-0.684265	-0.918795	-0.739013	-0.116361	0.731114
Myl12b	0.928517	0.0162505	24.1	8.55	0.802649	-0.848391	-0.251568	0.742894	0.128239	-0.122345	2.04795	-0.848391	-0.848391	-0.564315	0.0534082	-0.324854	2.36814	0.149309	-0.553061	-0.564315	-0.564315
Sntb1	0.928517	0.0162505	20.1	7.05	0.762381	0.227562	1.454	1.30573	0.411462	-0.625808	-0.867667	-0.965756	-0.939523	-0.693066	1.76139	-0.454854	0.588134	-0.880654	-0.61227	-0.768537	1.05986
Mta2	0.928517	0.0162505	20.1	4.05	0.52933	0.48631	1.12458	0.835175	-1.38539	0.0865899	-1.53367	0.666329	-0.279931	1.88761	-0.607527	-0.731055	-0.640242	-0.907383	-0.410464	0.440962	0.968096
Prkar1a	0.928517	0.0162505	23.1	10.05	0.222104	-0.595278	-0.570971	-0.796889	2.07846	0.972464	-0.281176	-0.488601	-0.318011	-0.275078	0.0429069	-0.260554	2.223	0.263715	-0.0785674	-0.994584	-0.920841
Oplah	0.928517	0.0162505	23.1	20.1	0	-0.133318	-0.364374	-0.402825	-0.382693	-0.36613	-0.432622	-0.382438	2.4644	-0.348767	-0.583027	-0.689943	-0.721687	-0.579224	1.12429	-0.179018	1.97737
Pabpn1	1	0.0201227	26.1	13.05	0.813658	-1.51778	-1.37507	0.445137	0.760731	0.765918	1.12269	0.183141	-0.384769	-0.868813	0.501099	-0.868813	-0.763523	-0.868813	1.83448	0.493293	0.541091
Pzp	1	0.0201227	26.1	4.05	0.216548	-0.267395	2.32594	0.462139	-0.363318	-0.523267	-0.467918	-0.57364	-0.592543	-0.36438	0.181333	2.28026	-0.665842	-0.436994	0.337311	-0.665842	-0.665842
Rbmxl1	1	0.023995	23.1	21.6	2.47977	2.0527	-0.627147	-0.627147	-0.627147	-0.627147	-0.627147	0.199932	0.8831	0.657213	-0.560467	-0.560467	-0.560467	-0.560467	-0.560467	-0.0886186	2.23374
Nr1d1	1	0.023995	23.1	10.05	2.39193	-0.689008	-0.689008	0.656435	1.78626	1.00234	-0.689008	-0.689008	-0.689008	-0.535677	-0.535677	-0.129309	2.30022	0.507476	-0.535677	-0.535677	-0.535677
Gm15501	1	0.023995	23.1	15.6	0.954431	-0.190442	-1.28291	-1.18699	0.258442	1.89015	-0.0138333	0.00671998	0.518859	-0.538996	-0.538996	-0.538996	-0.538996	0.720299	2.2334	-0.479093	-0.318617
Szrd1	1	0.023995	20.1	18.6	0.509237	0.00800792	0.364762	-0.819758	-1.78501	-0.222088	0.141328	0.792431	1.52032	1.46737	-0.922414	-1.07985	0.298392	-0.226899	1.00222	0.608022	-1.14684
Necap1	1	0.023995	20.1	12.6	0.459992	-0.367131	-0.735829	-0.632196	0.0593883	-0.350367	2.21644	0.563291	-0.753597	-0.442828	-0.157691	0.318448	2.35831	-0.565311	-0.578329	-0.582665	-0.349936
Lsr	1	0.023995	26.1	20.85	0.444471	1.38301	-0.687201	-0.873662	-0.741929	-0.384233	-0.602782	0.256126	1.65067	0.27317	-0.526045	-0.615604	-0.694752	-0.696824	1.1307	-0.73633	1.86569
Acss2	1	0.023995	26.1	23.1	0.392833	1.60528	-0.671207	-0.0917478	-0.717569	-0.706232	-0.752799	1.53132	-0.197045	1.21122	1.69022	-0.550511	-0.624671	-0.895348	-0.906831	0.459829	-0.38391
Cad	1	0.023995	23.1	20.1	0.170723	0.126024	-0.833196	-0.265127	-0.833196	0.762104	-0.591758	-0.458663	2.09381	-0.546246	-0.66759	-0.61202	-0.66759	-0.621589	0.0533227	1.95479	1.10692
Cped1	1	0.0294207	23.1	0	0.716614	1.22789	1.747	-0.822108	-0.606027	-0.822108	-0.822108	0.191337	-0.0938763	1.2647	-0.518743	-0.66798	-0.66798	-0.66798	-0.66798	0.0992696	1.82669
Atp1a1	1	0.0348464	23.1	21.6	1.34088	1.08819	0.957299	-0.849906	-0.93899	-0.93899	-0.93899	1.14048	0.480903	0.0280486	-0.0894522	-0.472015	-0.551625	-0.22138	-0.551625	-0.551625	2.40967
Trim28	1	0.0348464	26.1	13.05	1.00577	-1.42594	-1.21305	0.536302	0.245265	0.923005	1.43042	0.00336197	-0.499362	-0.152987	-0.663605	-0.6684	-0.588582	-0.594422	1.88861	-0.481837	1.26122
Arhgap32	1	0.0348464	26.1	2.55	0.531943	0.6484	1.77975	0.92768	-0.821621	-0.191119	-0.821621	-0.821621	-0.699843	-0.659542	1.69403	1.39271	-0.892159	-0.146506	-0.345883	-0.892159	-0.150485
Ppp6r1	1	0.0348464	20.1	0	0.504153	2.01109	0.347239	-0.856062	-0.920574	-0.295397	-0.943866	0.155163	0.502404	1.55621	-0.385378	-1.24547	-0.494685	-0.326895	1.49774	-0.527479	-0.0740409
Lphn2	1	0.0348464	23.1	10.05	0.376668	-0.692744	-0.226334	-0.136845	0.12626	2.38026	-0.351424	-0.406428	-0.692744	-0.353553	-0.353553	-0.353553	2.47487	-0.353553	-0.353553	-0.353553	-0.353553
Fnbp1l	1	0.0348464	26.1	5.55	0.029353	-0.702185	1.41028	1.66259	-0.625749	-0.631732	-0.680437	0.234503	-0.66726	0.405581	0.893306	0.51743	1.45544	-0.335303	-0.360022	-1.07559	-1.50084
Necap2	1	0.0423309	26.1	7.05	0.600057	-0.833656	0.0149523	1.63869	0.593823	1.08716	-0.833656	-0.833656	-0.833656	-0.353553	-0.353553	-0.353553	2.47487	-0.353553	-0.353553	-0.353553	-0.353553
Akt1	1	0.0498154	23.1	15.6	1.29622	-0.581568	-0.581568	-0.581568	-0.581568	0.315103	0.334996	2.25774	-0.581568	-0.519359	-0.519359	-0.519359	-0.519359	0.0226204	2.3682	0.205971	-0.519359
Gprin3	1	0.0498154	23.1	0	1.19685	0.825194	0.686185	1.62896	-1.094	-0.968002	-1.00642	-0.18658	0.114664	1.08531	-0.0161541	1.46591	-1.31168	-0.512333	-0.750649	-0.730438	0.770032
Ppapdc2	1	0.0498154	20.1	7.05	1.05902	-0.912253	0.444687	0.959641	0.947862	-0.779822	-0.920562	1.28374	-1.0233	0.486039	0.821742	0.368574	0.246986	-1.20602	-1.178	-0.982791	1.44347
Hnf4a	1	0.0498154	23.1	3.3	1.03594	1.72107	1.03736	0.722292	-0.607537	-0.742752	-0.742752	-0.644933	-0.742752	-1.06876	1.45094	0.758784	-0.278207	-1.06876	-1.06876	0.603067	0.671701
Crtc2	1	0.0498154	21.6	11.325	0.902165	-0.519249	-0.858292	1.38361	-0.360281	1.46649	0.587083	-0.777717	-0.921646	-0.536481	0.0270019	0.386971	2.29931	-0.685724	-0.378862	-0.410141	-0.702076
Pex1	1	0.0498154	26.1	0	0.551378	-1.00896	1.82067	0.0400507	-0.0802068	-0.961095	-1.002	0.491986	0.699559	0.502695	1.12532	0.50244	0.569415	-0.711518	-2.09267	-0.0293842	0.133707
Lrp1	1	0.0498154	23.1	10.05	0.526257	-0.672222	-0.684655	1.53963	1.63385	-0.151636	-0.306912	-0.673408	-0.684655	-0.353553	-0.353553	-0.353553	2.47487	-0.353553	-0.353553	-0.353553	-0.353553
Smg6	1	0.0498154	23.1	11.55	0.345998	-0.722137	-0.722137	-0.722137	0.349793	1.59444	-0.477479	1.42179	-0.722137	-0.540331	-0.540331	-0.540331	2.35889	0.0785308	0.19625	-0.47235	-0.540331
Hnrnph2	1	0.0498154	26.1	23.1	0.107591	2.08499	0.384121	-0.609801	-0.705381	-0.650069	-0.608605	0.699433	-0.594688	-0.271283	1.35902	1.82622	-0.579845	-0.768117	-0.522295	-0.502938	-0.540762
Atp2b1	1	0.0498154	20.1	10.05	4.16334e-17	-1.44602	0.862961	-0.197885	1.10511	0.790024	0.49999	-0.204194	-1.40999	-0.934137	0.984318	1.36401	0.0788076	-1.0738	-0.765705	1.03708	-0.690572
Rfc1	1	0.0599878	23.1	17.1	2.4886	-0.686747	-0.686747	-0.686747	-0.686747	-0.686747	0.489467	1.65646	1.28781	-0.528467	-0.528467	-0.528467	-0.528467	-0.528467	1.97098	1.19982	-0.528467
Api5	1	0.0599878	20.1	17.1	1.71022	-0.0932187	-0.611276	-0.611276	-0.611276	-0.611276	1.28929	1.86031	-0.611276	-0.255596	-0.751893	-0.41142	-0.751893	0.126592	2.15444	0.641661	-0.751893
Dbi	1	0.0599878	23.1	21.6	0.323281	1.96891	-0.568813	-0.568813	-0.568813	-0.568813	-0.544022	-0.340219	1.19058	-0.446709	-0.618216	-0.510129	-0.618216	-0.618216	1.91022	-0.367462	1.26873
Atxn2	1	0.0599878	26.1	17.1	0.285217	-0.612855	-0.71363	-0.411048	-0.71363	-0.71363	0.802205	2.04535	0.317236	1.2954	-0.735092	-0.735092	-0.735092	-0.66115	-0.735092	1.33234	0.973771
Armc10	1	0.0701602	20.1	2.55	1.55544	1.29364	1.4051	0.113706	-0.952414	-0.0220881	-1.15569	-0.998132	0.31588	0.976677	1.14988	-0.796832	-0.882662	-0.289511	-0.882138	1.40761	-0.683018
Ass1	1	0.0701602	26.1	0	1.142	1.74611	0.319208	-0.126259	-1.23892	-0.849863	-0.940651	0.325204	0.765172	-0.616779	1.36007	1.5977	-0.543263	0.457074	-0.809656	-0.64095	-0.804198
Wdr20a	1	0.0701602	23.1	2.55	0.915576	0.0586842	2.25192	-0.588726	0.540832	-0.588726	-0.588726	-0.588726	-0.49653	1.89031	1.17222	-0.710828	-0.0485115	-0.710828	-0.710828	-0.710828	-0.170715
B230120H23Rik	1	0.0701602	26.1	7.05	0.570989	0.320822	-0.142698	2.0206	0.638109	-0.735131	-0.201308	-0.950198	-0.950198	-0.771976	0.0933457	0.0868251	-0.784463	1.79242	1.15278	-0.784463	-0.784463
Srrt	1	0.0701602	23.1	0	0.424652	1.71585	-0.0154746	-0.616023	0.11097	-1.00856	-0.404992	-0.99967	1.2179	1.32255	-0.271399	-1.23276	0.336423	-1.30383	-0.566996	0.699048	1.01696
Pgm2	1	0.0701602	20.1	2.55	0.145663	-0.733499	1.88542	0.0523454	-0.489812	-0.645798	-0.69581	1.19863	-0.571477	1.0008	-0.808134	-0.933055	-0.7956	-0.78523	0.0654336	1.70953	0.546258
Ncoa5	1	0.0701602	23.1	14.1	0.113591	-0.542566	-0.542566	-0.462244	-0.5344	2.14	0.920671	-0.436329	-0.542566	-0.0775124	-0.651731	-0.651731	-0.186125	0.480427	2.27335	-0.534946	-0.651731
Dcaf8	1	0.0701602	20.1	2.55	0.0689008	-0.865257	1.30937	0.552277	-0.92359	-0.886039	-0.925146	0.532367	1.20602	2.11082	-0.38949	-0.741511	-0.712368	0.258626	-0.73925	0.697909	-0.484738
Ptprf	1	0.0701602	23.1	21.6	0.00912886	2.47443	-0.365794	-0.365794	-0.365794	-0.339424	-0.365794	-0.359339	-0.31249	1.33883	-0.685195	-0.685195	-0.685195	-0.685195	-0.685195	0.45963	1.62752
Rsf1	1	0.0837911	23.1	7.05	2.5001	-0.696399	0.694517	1.07143	1.71605	-0.696399	-0.696399	-0.696399	-0.696399	-0.39212	-0.39212	2.46279	-0.110069	-0.39212	-0.39212	-0.39212	-0.39212
Psmf1	1	0.0837911	26.1	15.6	1.7871	-0.598675	-0.598675	-0.598675	-0.598675	0.150523	0.664993	2.17786	-0.598675	-0.418666	-0.418666	-0.418666	-0.418666	-0.418666	0.0742112	2.43779	-0.418666
Scaf11	1	0.0837911	23.1	20.1	1.14003	1.6109	0.497884	-1.08082	-1.06338	-0.265983	0.594794	-0.980539	0.687151	1.75463	-0.674622	-0.789538	-0.789538	-0.760783	1.03102	0.639511	-0.410678
Gpkow	1	0.0837911	26.1	5.55	1.03539	0.541527	0.789167	1.29767	0.90756	-1.11635	-0.994163	-1.11635	-0.309059	-0.633879	0.642444	-0.750948	2.04455	0.482358	-0.749686	-0.281598	-0.753239
Igbp1b	1	0.0837911	26.1	13.05	0.819527	-0.837379	-0.837379	-0.837379	1.75406	0.0280238	0.000749308	1.24582	-0.516521	-0.453498	-0.453498	-0.453498	0.213872	-0.453498	2.40919	-0.412138	-0.396935
Tubb1	1	0.0837911	26.1	13.05	0.631376	-0.738319	-0.704149	-0.386129	2.24254	-0.21765	0.297516	0.264554	-0.758362	-0.353553	-0.353553	-0.353553	-0.353553	-0.353553	2.47487	-0.353553	-0.353553
Aim1	1	0.0837911	23.1	4.05	0.0322346	-0.548336	2.0131	1.1262	-0.571129	-0.571129	-0.571129	-0.352816	-0.524763	0.040861	1.68473	0.32721	-0.731905	-0.292821	-1.76979	0.481062	0.260656
Kif21a	1	0.0837911	26.1	0	0.00909845	2.23864	-0.544076	-0.219575	0.688471	-0.544081	-0.544081	-0.544081	-0.531218	1.94671	1.23179	-0.540259	-0.442453	-0.548947	-0.548947	-0.548947	-0.548947
Lpin1	1	0.097422	23.1	14.1	2.66719	-0.639824	-0.639824	-0.639824	-0.639824	1.84053	1.24616	0.112426	-0.639824	-0.571642	-0.571642	-0.571642	-0.571642	2.19324	-0.0766189	0.741587	-0.571642
Clasp1	1	0.097422	20.1	8.55	1.19965	-0.73864	0.957918	1.11957	1.50157	-0.76002	-0.631259	-0.689125	-0.76002	-0.191121	1.29206	1.32218	0.252993	-1.0945	-0.939041	0.451922	-1.0945
Psd3	1	0.097422	26.1	0	1.14071	1.45033	-0.84513	0.8841	-0.886978	-1.0896	-0.779309	0.540361	0.726224	0.902559	1.98324	-0.114212	-0.496161	-0.611341	-0.0588915	-1.20718	-0.398016
Clmn	1	0.097422	23.1	0	1.04794	1.10665	-0.300621	1.41547	-0.973995	-1.00247	-1.08078	0.742268	0.0934798	0.940004	-0.740479	-0.641468	-0.560004	-0.681219	-0.727144	0.517624	1.89269
Arhgap31	1	0.097422	23.1	7.8	0.901171	0.305757	0.422697	0.65738	1.46246	0.551463	-1.13325	-1.13325	-1.13325	1.2587	0.735138	-0.21157	0.949423	0.561121	-1.09761	-1.09761	-1.09761
Ranbp3	1	0.097422	26.1	0	0.793307	1.48959	1.55537	0.0499942	-0.85565	-0.917904	-0.793826	-0.1759	-0.351671	0.349647	0.789426	-0.361035	1.54157	-1.0946	-1.07184	0.756802	-0.909974
Thoc2	1	0.097422	24.6	16.35	0.592586	-0.476953	-0.476953	-0.413569	-0.476953	-0.476953	2.3792	0.329398	-0.387215	0.241412	-0.83776	-0.850417	-0.988016	2.11328	0.222471	-0.0508724	0.149905
Eif5b	1	0.097422	26.1	0	0.555838	1.23961	0.934503	0.565561	-1.14289	-1.24582	0.464104	0.249887	-1.06496	1.19292	-1.06019	0.545115	1.23651	0.0735629	-1.08304	-1.17322	0.268337
Rmdn3	1	0.097422	26.1	18.6	0.55017	-0.203493	-1.40087	-1.42086	1.26601	-0.159834	0.912067	0.574564	0.432412	0.796127	-1.03402	-1.0115	-0.168656	-1.16047	1.03991	0.206437	1.33218
Rps3	1	0.097422	20.1	4.8	0.376522	1.0641	0.998484	1.0617	0.562026	-0.831019	-0.996745	-1.01995	-0.838593	1.05564	-0.605971	-0.441817	-0.625503	-0.429066	-0.62603	-0.379545	2.05229
Hsp90aa1	1	0.097422	20.1	4.05	0.0905118	0.797897	1.47615	0.0808225	0.122829	0.669894	-1.27054	-0.527414	-1.34963	0.52	0.32636	-1.11828	-1.06927	-0.959504	-0.239927	1.16166	1.37896
Aimp2	1	0.115442	20.1	12.6	4	-0.353553	-0.353553	-0.353553	-0.353553	2.47487	-0.353553	-0.353553	-0.353553	-0.780177	0.788031	0.787677	1.80457	-0.259573	-0.780177	-0.780177	-0.780177
Cul4b	1	0.115442	26.1	4.8	1.27505	-0.573133	2.27632	0.328462	0.260883	-0.573133	-0.573133	-0.573133	-0.573133	-0.535022	-0.535022	1.35007	1.86006	-0.535022	-0.535022	-0.535022	-0.535022
Rbbp6	1	0.115442	26.1	5.55	0.605482	0.739762	-0.725421	1.80692	0.789128	-0.162962	-0.874797	-0.714091	-0.858537	0.293803	-0.796333	2.03186	0.328553	0.475538	-0.796333	-0.740752	-0.796333
Optn	1	0.115442	26.1	18.6	0.509259	1.96336	-0.94025	-0.94025	-0.94025	0.37112	-0.144587	0.575614	0.0552471	1.28541	-0.755654	-0.755654	-0.755654	-0.755654	1.12399	-0.591252	1.20447
Dmgdh	1	0.115442	26.1	23.1	0.498521	0.143539	0.59317	-0.716169	-0.716169	-0.716169	-0.716169	-0.0111536	2.13912	1.59516	-0.174875	-0.581065	-0.475885	-0.655618	-0.655618	1.60352	-0.655618
Nfic	1	0.133461	23.1	0	1.45365	1.83045	0.998182	-1.05759	-0.0760104	-1.18024	-0.0260644	-0.33303	-0.155702	0.928368	-0.178401	0.213357	-1.35756	-1.43539	1.44044	0.25314	0.136051
Foxa1	1	0.133461	20.1	5.55	1.20497	-0.870526	1.54307	0.683973	1.10508	-0.899692	-0.750104	-0.890926	0.0791297	1.84883	-0.558428	0.982207	-0.551241	-0.893465	-0.699095	0.52976	-0.658571
Samhd1	1	0.133461	20.1	7.05	1.0203	-0.875059	1.30158	0.0989928	1.17	0.929663	-0.875059	-0.875059	-0.875059	-0.661321	1.24029	-0.661321	0.27813	-0.661321	-0.661321	-0.661321	1.78818
Sec31a	1	0.133461	26.1	13.05	0.990765	-1.40193	-1.22175	-0.113999	-0.251431	1.35934	1.24158	0.216882	0.171306	-1.07546	0.0898928	-1.01318	0.999197	-0.354648	1.36976	-0.958631	0.943076
Lima1	1	0.133461	26.1	4.05	0.683313	1.17883	1.29202	-0.148412	-0.342978	-0.494325	0.855556	-1.37727	-0.963416	0.676331	1.28142	-0.219469	1.24576	-1.08865	0.0572238	-1.29699	-0.655616
Sirt2	1	0.133461	26.1	20.1	0.5856	-0.110509	-0.73584	-0.758498	-0.817727	-0.0920648	1.24214	-0.555665	1.82816	1.38696	-0.64165	-1.21284	0.806647	-1.14506	-0.48764	0.366341	0.927243
Ccnt2	1	0.133461	26.1	5.55	0.274143	1.08245	-0.565113	1.95484	0.0917011	-0.60954	-0.712889	-0.500764	-0.740686	-1.0555	1.58163	0.199031	0.656546	-0.355798	0.851773	-0.552339	-1.32534
Pnmal1	1	0.133461	26.1	20.1	0.242596	-0.315552	-0.387706	-0.387706	-0.387706	-0.387706	-0.387706	2.47025	-0.216165	2.36057	-0.517253	-0.517253	-0.517253	-0.517253	-0.517253	0.292397	-0.0667066
Lman1	1	0.133461	20.1	17.1	0.116267	-0.365152	-0.365152	-0.365152	-0.365152	-0.365152	-0.282939	2.47385	-0.365152	-0.381993	-0.381993	-0.381993	-0.381993	-0.17651	2.46847	-0.381993	-0.381993
Abcc2	1	0.133461	26.1	20.1	0.108731	-0.207622	-0.361392	-0.584827	-0.536699	2.4491	-0.19189	-0.263661	-0.303004	0.866935	-0.435553	-0.566821	-0.619097	-0.550854	-0.482217	2.16274	-0.375133
Stambp	1	0.133461	23.1	7.05	0.0259033	0.0686853	-0.192043	-0.437884	2.4235	-0.46516	-0.33328	-0.531909	-0.531909	0.924215	-0.500532	1.95815	0.382045	-0.683408	-0.634964	-0.722754	-0.722754
Usp20	1	0.133461	26.1	0	0.0206338	2.05774	-0.346147	1.05543	-0.55924	-0.53006	-0.55924	-0.55924	-0.55924	1.25549	1.56527	-0.524513	-0.745955	0.687572	-0.745955	-0.745955	-0.745955
Ubr3	1	0.133461	20.1	17.1	0	-0.397454	-0.397454	-0.397454	-0.397454	-0.164234	-0.315054	2.46656	-0.397454	-0.424244	-0.501267	-0.501267	-0.501267	0.668568	2.26201	-0.501267	-0.501267
Pbdc1	1	0.156974	26.1	17.1	2.98975	-0.528517	-0.528517	-0.528517	-0.528517	-0.528517	1.2008	1.9703	-0.528517	0.964643	-0.694727	-0.694727	-0.694727	-0.694727	2.00428	-0.322687	0.13267
Ppp6r2	1	0.156974	23.1	11.55	1.93086	-0.369222	-0.369222	-0.369222	-0.369222	2.47299	-0.369222	-0.257656	-0.369222	-0.754406	-0.957878	0.464973	0.114644	1.19449	1.58269	-0.82835	-0.816163
Saal1	1	0.156974	23.1	0	1.46947	1.85679	0.752162	-0.865349	0.495128	-0.865349	-0.865349	0.173722	-0.68175	1.53611	-0.671503	-0.671503	-0.671503	-0.671503	-0.671503	0.307785	1.51362
Ythdc1	1	0.156974	26.1	21.6	1.08313	0.809494	1.36877	-1.06072	-1.06072	-1.06072	-0.342475	0.863095	0.483282	-0.548835	0.00139151	-0.640511	0.793753	-0.684394	-0.694262	-0.365883	2.13874
Gapdh	1	0.156974	26.1	9.3	1.03095	-0.92994	0.167805	-0.404784	1.78054	1.08512	0.0820149	-0.850816	-0.92994	-0.24222	-0.699042	0.0735605	0.88902	-0.709075	2.05403	-0.65383	-0.712444
1700017B05Rik	1	0.156974	20.1	10.05	1.01733	-0.927099	-0.726093	0.519498	0.514839	0.848381	1.62467	-0.927099	-0.927099	-0.732226	-0.484257	0.462477	1.31145	-0.732226	-0.732226	-0.732226	1.63923
Supt5h	1	0.156974	26.1	5.55	0.802922	1.30112	0.090267	0.976067	1.12959	-0.899354	-0.91311	-0.908355	-0.776229	-0.461148	0.383223	0.751865	1.46961	-1.36158	0.430564	0.149051	-1.36158
Iqgap2	1	0.156974	26.1	24.6	0.269732	-0.438419	-0.269792	1.06171	-0.651251	-0.651251	-0.651251	-0.435789	2.03605	2.43335	-0.36519	-0.0608551	-0.483892	-0.483892	-0.483892	-0.0717365	-0.483892
Ube2o	1	0.156974	26.1	18.6	0.219889	-0.448227	-0.759196	-0.759196	-0.759196	-0.759196	1.59792	0.660997	1.22609	-0.353553	-0.353553	-0.353553	-0.353553	-0.353553	-0.353553	-0.353553	2.47487
Atad2b	1	0.156974	20.1	0	0.0362639	-0.300704	0.0228892	-0.484875	-0.433826	-0.449584	-0.449821	-0.345747	2.44167	1.99102	-0.495876	-0.72327	-0.716734	0.0482642	1.0295	-0.409632	-0.72327
1700021K19Rik	1	0.180488	26.1	11.55	2.55912	-0.535339	-0.535339	-0.515306	1.91777	-0.535339	1.27423	-0.535339	-0.535339	-0.644207	-0.644207	-0.644207	0.690498	0.442763	2.06812	-0.644207	-0.624549
Smarca4	1	0.180488	26.1	11.55	2.49098	-0.71457	-0.71457	-0.71457	1.54648	1.04682	0.979555	-0.71457	-0.71457	-0.548027	-0.548027	0.768335	-0.548027	-0.231472	2.20327	-0.548027	-0.548027
Pcif1	1	0.180488	23.1	2.55	2.06488	-0.38805	2.37993	-0.46415	-0.46415	-0.46415	-0.46415	-0.46415	0.328865	2.01232	0.0466717	1.02364	-0.616527	-0.616527	-0.616527	-0.616527	-0.616527
Hsd17b13	1	0.180488	23.1	14.1	1.44839	-0.861121	-0.846098	-0.824108	0.864334	0.247117	1.89253	0.189066	-0.66172	-0.504782	1.08503	-0.771804	-0.580787	2.00839	-0.221075	-0.64413	-0.370836
U2af2	1	0.180488	23.1	8.55	0.849236	0.0862561	-0.866136	0.0243143	1.6799	1.18964	-0.120224	-1.03215	-0.961603	-0.615651	1.86883	-0.643936	1.20683	0.115733	-0.643936	-0.643936	-0.643936
Mprip	1	0.180488	26.1	21.6	0.844826	1.15586	-0.0955656	-1.39852	-1.29033	-0.157291	0.926509	-0.195484	1.05483	0.658809	2.03978	-0.609998	-0.703822	-0.833227	0.469592	-0.73602	-0.285116
42615	1	0.180488	23.1	15.6	0.836096	-1.05133	-1.05025	-0.345608	0.495809	-0.854515	1.56527	0.132171	1.10845	-1.16268	-1.10943	0.183776	1.27586	-0.219215	1.32454	-0.82111	0.528263
Kif13b	1	0.180488	26.1	24.6	0.78971	-0.331247	1.59227	0.651047	-1.06492	-0.907852	-0.26128	-0.801494	1.12347	1.6636	0.689045	-0.738944	1.09913	-0.807063	-0.329656	-0.814837	-0.761276
Zc3hc1	1	0.180488	26.1	2.55	0.769953	0.223604	1.5671	-0.55328	1.41626	-0.421629	-1.0845	-0.282282	-0.865275	0.0391029	1.96839	0.222543	0.441175	-1.12119	0.0332677	-1.22069	-0.362597
Shroom1	1	0.180488	26.1	13.05	0.729239	-0.917154	-0.44485	-0.676205	1.82313	0.169018	1.15959	-0.251252	-0.862281	-1.32919	0.294331	-1.3405	-0.363353	1.05759	0.584638	-0.212104	1.30858
Acacb	1	0.180488	26.1	2.55	0.663383	1.11736	1.56456	0.0793239	-0.801467	0.620532	-1.0198	-0.858842	-0.701676	-0.781877	1.96933	-0.11896	0.314222	0.833441	-0.674005	-0.598628	-0.943526
Gpr182	1	0.180488	20.1	5.55	0.635355	-0.528496	2.1418	-0.550344	0.370031	0.391807	-0.857859	-0.893761	-0.0731755	0.390968	0.918059	0.0623056	-1.42888	-0.434873	-1.29012	0.383093	1.39945
Prpf4b	1	0.180488	24.6	14.325	0.573402	-1.3502	-1.57665	0.261649	1.19459	0.447318	-0.218687	0.918037	0.323939	-0.75672	0.180015	-0.835804	-0.888371	0.522338	1.98742	0.471189	-0.68007
Atxn2l	1	0.180488	23.1	11.55	0.448207	-0.687064	-0.560461	-0.643232	0.0335697	2.36153	-0.0532033	-0.467999	0.0168625	-0.675555	1.24834	-0.740731	0.131735	0.121222	1.67811	-0.750837	-1.01229
Eef1d	1	0.180488	26.1	0	0.370911	1.9603	-0.416322	1.14953	-0.564267	-0.732652	-0.424346	-0.764142	-0.208104	1.39078	-0.96203	1.07219	0.921124	-0.256387	-1.10146	-0.917423	-0.146798
Pkn1	1	0.180488	26.1	10.05	0.331598	-0.688197	-0.688197	0.391176	2.20573	-0.38868	0.375133	-0.688197	-0.518764	-0.399573	-0.399573	-0.399573	-0.399573	2.45733	-0.399573	-0.399573	-0.0598898
Phf3	1	0.180488	26.1	23.1	0.309856	0.909435	-1.11845	-1.37363	0.586951	-0.990883	0.471232	0.346225	1.16912	1.29499	0.625027	-1.17887	0.231414	-0.941021	-1.30837	0.834068	0.442767
Wdtc1	1	0.180488	20.1	7.8	0.199511	-0.753196	-0.428365	0.135938	1.64934	-0.753196	1.4434	-0.753196	-0.540727	-0.595142	1.26079	-0.357935	-0.380964	-0.619339	-0.600065	-0.619339	1.912
Phc3	1	0.180488	26.1	24.6	0.190583	1.8405	1.35181	-0.623299	-0.623299	-0.623299	-0.595905	-0.381169	-0.345341	-0.353553	2.47487	-0.353553	-0.353553	-0.353553	-0.353553	-0.353553	-0.353553
Fam83h	1	0.180488	21.6	10.8	0.168302	2.42329	-0.44575	-0.60037	-0.608021	-0.290749	-0.00861321	-0.27896	-0.190827	1.6735	0.32384	-1.29622	-1.38516	0.220669	0.629306	-0.219314	0.0533803
Dis3l2	1	0.180488	26.1	24.6	0.0690342	-0.573404	1.3191	-0.530639	-0.443669	-0.722308	-0.541298	-0.377428	1.86964	0.871904	1.03216	0.605508	-0.392378	-1.46811	0.381346	-1.46972	0.439298
Tns1	1	0.180488	26.1	2.55	0.043728	1.03763	1.24402	-0.689547	-0.694421	-0.70588	1.32812	-0.739929	-0.779991	0.939847	1.83095	0.120431	-0.778284	0.34881	-0.787459	-0.855896	-0.818396
Stub1	1	0.180488	20.1	18.6	0.0140626	2.13908	-0.59563	-0.614112	-0.614268	-0.612862	-0.120499	0.856256	-0.437965	0.198323	-0.255442	-0.424282	-0.566161	-0.483785	2.40415	-0.434122	-0.438677
Son	1	0.180488	26.1	20.1	0.00778079	-0.84735	-0.721675	0.0862865	-0.416055	-0.450075	-0.439071	0.588061	2.19988	0.0293304	0.992276	-0.979031	-1.05049	-0.942769	1.49887	-0.37201	0.823824
Igf2r	1	0.180488	26.1	11.55	0	0.263128	-0.655066	-0.713715	0.486912	2.21323	-0.591702	-0.545504	-0.457283	-1.37211	-0.201628	-0.888675	-0.0801999	1.27181	1.61374	-0.167881	-0.175053
Adcy3	1	0.21079	24.1	17.6	2.03033	-0.481587	-0.481587	-0.481587	-0.481587	-0.481587	0.233503	2.39522	-0.220792	-0.353553	-0.353553	-0.353553	-0.353553	-0.353553	-0.353553	2.47487	-0.353553
Ankrd17	1	0.21079	23.1	20.1	1.4262	0.734996	-0.596875	-0.596875	-0.596875	-0.596875	-0.596875	0.0881992	2.16118	-0.353553	-0.353553	-0.353553	-0.353553	-0.353553	-0.353553	2.47487	-0.353553
Patl1	1	0.21079	23.1	17.1	1.1963	-0.547807	-0.547807	-0.547807	-0.547807	-0.547807	-0.306089	0.902297	2.14283	-0.458704	-0.458704	-0.458704	-0.458704	0.388648	2.36358	-0.458704	-0.458704
Cdc42ep1	1	0.21079	26.1	8.55	1.04129	-1.23935	0.747931	1.27112	-0.10228	0.91243	0.380134	-1.40981	-0.560177	-0.857522	-0.514645	-0.889159	1.86639	0.0936991	0.925258	0.265139	-0.889159
Ndrg2	1	0.21079	21.6	12.825	0.955564	-0.548169	-1.00633	-0.823851	1.47914	1.3624	0.436283	-0.879411	-0.0200609	-0.674795	-0.573343	-0.396208	1.49533	1.70005	-0.654359	-0.22188	-0.674795
Ikbkb	1	0.21079	23.1	20.1	0.924346	0.532557	-0.516179	-0.516179	-0.516179	-0.516179	-0.516179	-0.257692	2.30603	-0.353553	-0.353553	-0.353553	-0.353553	-0.353553	-0.353553	2.47487	-0.353553
Stbd1	1	0.21079	26.1	4.8	0.651546	-0.541589	0.931054	1.45568	-0.936094	0.990356	-0.965087	-0.965087	0.0307658	-0.624976	0.0849312	0.590353	2.22155	-0.449417	-0.649806	-0.528726	-0.643909
Vapb	1	0.21079	26.1	10.05	0.467308	-0.417605	-0.417605	-0.282567	-0.0871686	2.45776	-0.417605	-0.417605	-0.417605	-0.353553	-0.353553	-0.353553	-0.353553	2.47487	-0.353553	-0.353553	-0.353553
Thoc1	1	0.21079	23.1	20.1	NA	-0.353553	-0.353553	-0.353553	-0.353553	-0.353553	-0.353553	-0.353553	2.47487	-0.0640059	-0.454172	-0.454172	-0.454172	-0.441756	-0.454172	2.44161	-0.11916
Sox5	1	0.241093	20.1	14.1	4	-0.353553	-0.353553	-0.353553	-0.353553	-0.353553	2.47487	-0.353553	-0.353553	-0.355011	-0.355011	-0.355011	2.47486	-0.344793	-0.355011	-0.355011	-0.355011
Obscn	1	0.241093	20.1	10.05	2.73589	-0.483641	-0.483641	-0.483641	2.28345	0.618403	-0.483641	-0.483641	-0.483641	-0.353553	-0.353553	2.47487	-0.353553	-0.353553	-0.353553	-0.353553	-0.353553
Hnf1a	1	0.241093	24.6	20.1	1.32355	-0.0565817	0.517893	-1.01253	-1.07434	-1.22689	1.40614	0.621286	0.825022	-0.701283	-0.476094	-0.763712	1.14339	-0.920987	-0.535553	0.529161	1.72508
Pdap1	1	0.241093	26.1	15.6	1.13827	-0.873693	-1.13184	0.496009	-0.912696	0.28724	0.981714	1.61713	-0.463871	1.40222	-0.889994	-0.881433	0.0808857	0.297055	-0.655003	1.49192	-0.845652
Farp2	1	0.241093	20.1	5.55	1.09735	1.52321	-0.324923	0.658856	1.25632	-0.914101	-0.893037	-0.458871	-0.847452	-0.313098	2.39077	-0.583503	-0.372827	-0.538152	-0.323978	-0.50281	0.243601
Qrich1	1	0.241093	26.1	11.55	1.07461	-1.10737	-1.10737	-0.319075	1.15582	1.45576	0.412357	-0.836816	0.346694	-0.427527	-0.918966	0.0266441	-0.816414	1.93437	-0.918966	0.773768	0.347089
Raver1	1	0.241093	20.1	7.05	1.02992	-0.871947	1.12295	1.01367	-0.869315	0.574013	-0.879888	-1.06645	0.976969	-0.605478	1.69622	1.25216	-0.6198	-0.683615	-0.628819	0.449311	-0.859978
Sec24b	1	0.241093	26.1	2.55	0.993629	1.45989	0.639531	-0.977211	0.590103	0.912584	-0.862016	-0.997209	-0.765672	0.243508	1.30927	0.377505	0.733155	0.734552	-1.25008	-1.33613	-0.811776
1200011I18Rik	1	0.241093	20.1	1.275	0.983898	0.369016	1.86626	-1.02243	-1.02243	-1.02243	0.371163	0.209299	0.251545	1.33524	1.20508	-1.07534	-1.07534	-0.393212	0.598481	0.319981	-0.91489
Map3k2	1	0.241093	20.1	10.05	0.923184	-0.457763	-1.04457	1.88299	-0.124605	0.847817	0.341464	-0.363298	-1.08203	-0.454702	-0.39346	2.42904	-0.450692	-0.408728	0.119449	-0.430114	-0.410794
Ebag9	1	0.241093	20.1	0	0.916469	0.392758	0.302957	0.47137	-1.2861	-0.903325	-1.21316	0.90418	1.33132	0.24155	-1.0911	-1.29478	0.973391	0.174437	1.16229	-1.01351	0.847729
2610301G19Rik	1	0.241093	24.6	14.325	0.88282	-0.583547	-1.09847	-0.983073	0.972498	1.52776	0.813516	-0.733237	0.0845491	-0.718423	-0.652525	-0.692382	-0.455069	-0.0539082	1.97937	-0.501965	1.0949
Esyt2	1	0.241093	26.1	8.55	0.786751	-1.15182	0.857165	0.928722	1.54293	-1.14135	-0.274893	-0.262524	-0.498231	-1.03232	-0.87907	-0.0220106	0.452853	0.437114	1.69238	0.594817	-1.24377
Sik3	1	0.241093	26.1	4.05	0.774686	0.365223	1.51411	1.02419	-1.0527	-1.0681	0.339231	-1.07656	-0.0453933	-0.559033	-0.460209	0.472681	1.90263	-0.759517	0.934511	-0.836262	-0.694802
Arid1a	1	0.241093	26.1	0	0.393084	1.3079	0.835298	-1.61485	0.202923	0.221546	-1.29622	-0.106251	0.449654	0.826084	1.93165	-0.0291435	-0.041751	-0.690992	-0.310789	-0.299414	-1.38564
Taok3	1	0.241093	23.1	8.55	0.345683	-0.626426	1.04448	-0.137557	-0.522638	2.03675	-0.611412	-0.55677	-0.626426	-0.613037	-0.0701479	2.14623	-0.549748	-0.53565	0.831952	-0.596556	-0.613037
Tfip11	1	0.241093	23.1	0	0.344504	1.31442	0.703898	1.16465	-0.861196	-1.04715	-0.930547	-0.745246	0.401168	0.395091	-1.02571	-0.625117	0.824249	-1.15212	-0.762181	0.996814	1.34897
Smad2	1	0.241093	26.1	5.55	0.271998	0.212771	0.0826561	2.11357	-0.377938	0.116188	-0.138361	-1.38352	-0.62537	-0.90938	0.868448	-0.482878	2.06822	-0.792966	-0.0326246	-0.259612	-0.459206
Tpmt	1	0.241093	20.1	4.05	0.267804	-0.315189	1.55901	1.65753	-0.574663	-0.693922	-0.469251	-0.665114	-0.4984	2.44361	-0.450396	-0.446498	-0.191989	-0.448568	-0.434357	-0.446272	-0.0255304
Clns1a	1	0.241093	20.1	15.6	0.203087	1.98545	-0.79037	-0.607794	-0.543447	-0.567509	1.0539	0.0473005	-0.577535	-0.618735	-0.814466	1.40602	0.801351	1.33685	-0.814063	-0.500477	-0.796487
Pigr	1	0.241093	26.1	8.55	0.141616	-0.649298	-0.649298	1.66943	1.51823	-0.141446	-0.649298	-0.449023	-0.649298	-0.757946	-0.757946	-0.543294	1.11842	0.965218	-0.757946	1.49144	-0.757946
Herc1	1	0.241093	26.1	17.1	0.124604	-0.544116	-0.367899	-0.544116	-0.544116	0.299858	-0.117018	2.36152	-0.544116	0.059898	-0.393942	-0.721715	-0.770946	0.20613	-0.461153	-0.244446	2.32617
Errfi1	1	0.241093	20.1	7.05	0.0982723	-0.334652	1.28349	-0.596311	1.85094	-0.238662	-0.37764	-0.790307	-0.796849	-0.240014	2.46249	-0.347305	-0.427209	-0.40851	-0.441269	-0.431142	-0.167046
Gm13202	1	0.241093	26.1	23.85	0	0.461314	-0.564574	-0.187989	-0.369089	-0.579928	-0.573423	2.31876	-0.505071	1.7975	1.08761	-0.097483	-0.730614	-0.827422	-0.826414	0.343362	-0.746539
Zfr	1	0.241093	26.1	21.6	0	-0.36435	-0.345528	-0.329489	-0.375839	-0.374128	-0.325716	2.47443	-0.359384	0.738412	1.25395	0.44489	-1.16682	-1.1327	-1.13047	0.863261	0.129472
Igbp1	1	0.279677	23.1	4.05	3.05845	-0.556726	1.8393	1.37255	-0.556726	-0.556726	-0.556726	-0.556726	-0.428215	-0.53153	1.92582	1.26335	-0.53153	-0.53153	-0.53153	-0.53153	-0.53153
Ttc39b	1	0.279677	26.1	12.3	2.62507	-0.720152	-0.720152	-0.720152	1.43098	1.13605	1.03372	-0.720152	-0.720152	-0.353553	-0.353553	-0.353553	-0.353553	-0.353553	2.47487	-0.353553	-0.353553
Pold3	1	0.279677	20.1	18.6	2.53037	1.56535	-0.699015	-0.699015	-0.699015	-0.699015	0.615111	-0.699015	1.31462	-0.359455	-0.582131	-0.573702	-0.582131	0.952407	2.11386	-0.582131	-0.386716
Pcf11	1	0.279677	26.1	15.6	1.91916	-0.567439	-0.567439	-0.567439	-0.567439	2.17927	0.789611	-0.131692	-0.567439	-0.353553	-0.353553	-0.353553	-0.353553	-0.353553	-0.353553	2.47487	-0.353553
Pxn	1	0.279677	23.1	5.55	1.49314	-0.385048	1.3103	0.985438	1.05547	-0.458172	-0.135554	-1.12617	-1.24626	-0.411382	1.62296	-0.811296	0.97693	0.241475	-1.06436	0.510034	-1.06436
Aqp1	1	0.279677	23.1	8.55	1.46914	-0.653441	-0.653441	1.97446	0.902282	0.390461	-0.653441	-0.653441	-0.653441	-0.539795	-0.539795	1.56063	-0.539795	1.67814	-0.539795	-0.539795	-0.539795
Eras	1	0.279677	23.1	14.1	1.15276	-0.581085	-0.581085	-0.581085	-0.581085	0.234042	2.35138	-0.00501178	-0.256072	-0.537615	-0.537615	-0.537615	-0.537615	1.43496	-0.537615	-0.537615	1.79073
Mkl2	1	0.279677	23.1	6.3	0.679889	-0.317214	2.15664	0.193919	0.22368	0.150356	-1.16078	-0.540705	-0.705893	-0.411783	-0.311031	-0.166929	2.28012	-0.577585	-0.669485	-0.669485	0.526182
Dpp3	1	0.279677	26.1	18.6	0.627775	-0.568704	-0.568704	-0.568704	-0.568704	0.790672	-0.568704	2.17765	-0.124799	-0.4817	-0.4817	-0.4817	-0.4817	-0.4817	-0.4817	0.599176	2.29102
Gnmt	1	0.279677	20.1	18.6	0.20674	2.24894	-0.627883	-0.627883	-0.627883	0.106853	-0.335509	0.491247	-0.627883	1.15135	-0.977387	-0.977387	-0.977387	1.3165	0.762441	-0.623203	0.325075
Pinx1	1	0.279677	26.1	23.1	0	0.280305	0.261001	0.340251	-1.54022	-1.54022	0.939953	0.231314	1.02761	1.59815	0.292402	0.0543757	-1.5237	-0.985835	0.986145	-0.246898	-0.174645
Apex1	1	0.279677	26.1	17.1	0	-0.219907	-0.382469	-0.382469	-0.338681	-0.382469	-0.382469	2.47094	-0.382469	0.570314	-0.768172	-0.768172	-0.759038	-0.129727	-0.38477	0.0601302	2.17943
42622	1	0.318262	26.1	0	3.04778	1.74531	1.48736	-0.538777	-0.538777	-0.538777	-0.538777	-0.538777	-0.538777	1.52536	1.71102	-0.539396	-0.539396	-0.539396	-0.539396	-0.539396	-0.539396
Erbb2ip	1	0.318262	23.1	2.55	2.98934	-0.761753	1.53771	1.35203	-0.761753	-0.761753	-0.761753	-0.408202	0.56547	-0.664737	2.12055	-0.164994	-0.128497	-0.664737	-0.664737	-0.664737	0.831892
Hmbs	1	0.318262	23.1	15.6	2.95478	-0.641109	-0.641109	-0.641109	-0.640827	-0.641109	1.68607	1.44824	0.0709566	-0.613023	-0.613023	-0.613023	1.77689	-0.10885	1.39708	-0.613023	-0.613023
Wbp11	1	0.318262	24.6	12.3	2.76267	1.49527	1.24079	-0.712716	-0.712716	-0.712716	-0.712716	0.827525	-0.712716	2.44266	0.0281632	-0.434253	-0.434253	-0.434253	-0.434253	-0.29956	-0.434253
Vnn1	1	0.318262	23.1	21.6	2.60412	1.30796	-0.533428	-0.533428	-0.533428	-0.533428	-0.533428	-0.533428	1.89261	0.731952	-0.49455	-0.49455	-0.49455	-0.49455	-0.49455	-0.49455	2.23535
Pelp1	1	0.318262	26.1	5.55	2.319	-0.409945	0.0119108	-0.409945	2.44776	-0.409945	-0.409945	-0.409945	-0.409945	-0.364576	-0.350979	-0.252091	2.44963	-0.280659	-0.541769	-0.117785	-0.541769
Ttc28	1	0.318262	26.1	4.05	2.21138	-0.390921	2.46356	-0.11804	-0.390921	-0.390921	-0.390921	-0.390921	-0.390921	-0.362211	-0.301041	2.47431	-0.362211	-0.362211	-0.362211	-0.362211	-0.362211
Gtf2f1	1	0.318262	23.1	14.1	2.11845	-0.374493	-0.374493	-0.374493	-0.374493	-0.224506	2.47146	-0.374493	-0.374493	-0.519581	-0.519581	-0.519581	-0.519581	2.06907	1.04842	-0.519581	-0.519581
Dgcr8	1	0.318262	23.1	17.1	2.03132	-0.35909	-0.35909	-0.35909	-0.35909	-0.35909	-0.320102	2.47464	-0.35909	-0.490293	-0.490293	-0.490293	-0.490293	-0.490293	2.25532	0.686437	-0.490293
Nsun2	1	0.318262	26.1	0	1.35111	0.625693	1.41139	0.229121	-0.0900577	-1.23679	-0.879773	-1.09056	1.03098	-1.50221	0.223547	1.36465	0.708034	-0.280464	-1.31451	0.0823322	0.718626
Nfib	1	0.318262	26.1	20.1	1.09159	1.06714	-1.01664	-0.833308	-1.01467	0.122915	-0.464706	1.61019	0.529074	0.802985	1.4317	0.0306948	-1.08643	-1.01011	0.13991	-1.16349	0.854733
Wapal	1	0.318262	20.1	15.6	1.08754	0.947212	-0.590797	-1.16961	0.209698	1.22944	-0.187383	0.942396	-1.38096	-0.919288	-0.984305	0.0417586	0.800316	0.284087	1.92256	-0.808368	-0.33676
Gtf3c4	1	0.318262	21.6	2.55	0.979811	1.8949	0.489339	0.596083	-0.847514	-0.749895	-0.847514	-0.847514	0.312117	2.47342	-0.367347	-0.367347	-0.367347	-0.367347	-0.269335	-0.367347	-0.367347
Hnrnpu	1	0.318262	20.1	2.55	0.961718	1.45184	1.22477	-0.841363	-0.776939	-1.00332	0.356751	-0.862325	0.450583	1.76556	-1.27723	0.0712493	-1.37834	0.415743	-0.0396283	0.413941	0.0286945
Ssh1	1	0.318262	23.1	5.55	0.851034	1.98427	-0.61234	0.532917	0.777661	-0.670627	-0.670627	-0.670627	-0.670627	-0.506228	2.25678	-0.289645	0.662782	-0.530922	-0.530922	-0.530922	-0.530922
Mon1a	1	0.318262	20.1	7.05	0.757264	-1.10066	1.04476	0.634151	0.503708	1.16403	-1.14	-1.17548	0.0694891	1.0844	1.37523	-0.818666	-0.913577	0.622828	-0.740626	-1.1128	0.503209
Ahctf1	1	0.318262	20.1	0	0.735214	1.68036	0.380977	-1.09262	-0.797085	-0.907621	-0.163408	1.13786	-0.238465	1.0321	-1.10918	-1.1168	1.39315	-1.00096	0.686043	0.194089	-0.0784449
Wrnip1	1	0.318262	23.1	4.05	0.529104	-0.169556	0.215365	-0.063456	0.341566	-0.532902	-0.517869	-1.36687	2.09372	1.79858	1.13905	-0.700404	0.361579	-0.828341	-0.841517	-0.565976	-0.362968
Braf	1	0.318262	23.1	4.05	0.523518	-0.114893	1.86129	1.21794	-0.894749	-0.855259	-0.320269	-0.398348	-0.49571	-0.726526	2.15709	0.556772	-0.368394	-0.717291	-0.702544	-0.515194	0.316086
Mapk3	1	0.318262	23.1	8.55	0.513061	-0.619733	0.820949	-0.560717	0.105845	2.11286	-0.619733	-0.619733	-0.619733	-0.542217	2.05875	-0.416334	1.06124	-0.534788	-0.542217	-0.542217	-0.542217
Bckdk	1	0.318262	20.1	5.55	0.506201	-0.623094	1.01116	2.01153	0.0796019	-0.609914	-0.623094	-0.623094	-0.623094	1.74776	-0.140558	1.32367	-0.786544	-0.757682	-0.594347	-0.000155421	-0.792143
Psmd2	1	0.318262	24.6	14.325	0.441371	-0.326746	-0.702528	-0.675939	-0.441627	1.39031	1.79432	-0.350547	-0.687249	0.623111	-1.10681	-0.885995	0.923436	0.0475395	-0.639045	1.70207	-0.664309
Nbn	1	0.318262	26.1	13.05	0.329667	-0.711045	-0.711045	-0.711045	-0.244825	1.82861	0.0058537	-0.711045	1.25454	-0.450437	-0.450437	-0.450437	-0.329055	-0.379965	2.43517	-0.450437	0.0755983
Nucks1	1	0.318262	26.1	17.1	0.308087	-0.551354	-0.757674	-0.828854	-0.599473	1.80378	-0.665769	1.02299	0.57635	1.29329	-0.23301	-1.89416	0.458597	-0.207513	-0.393499	1.12078	-0.144483
Max	1	0.318262	20.1	0	0.292337	-0.634518	1.19109	-0.86667	-1.04795	-1.04795	1.18609	0.409559	0.81034	0.288265	1.70851	-0.895431	-0.895431	-0.839753	0.733132	0.707548	-0.806845
Abi1	1	0.318262	20.1	15.6	0.285533	1.12621	-0.5785	-0.911851	-0.63796	-0.567506	0.549057	1.73792	-0.717373	-0.514854	-0.701255	-0.175902	2.05019	0.657569	-0.965581	0.364781	-0.714945
Slc6a13	1	0.318262	26.1	2.55	0.211829	0.874199	1.42584	-1.02043	-0.576589	0.984083	-0.87616	-1.02359	0.212649	-0.717994	1.04098	1.45563	-0.703499	1.09217	-0.850071	-0.704062	-0.613142
BC048546	1	0.318262	23.1	20.1	0.159046	0.266776	-0.74265	-0.74265	1.62606	-0.74265	-0.630187	-0.457333	1.42263	-0.239025	-0.635941	-0.41499	-0.635941	-0.635941	-0.627766	1.79039	1.39922
Eif4b	1	0.318262	20.1	2.55	0.114413	-0.1298	2.46065	-0.293217	-0.44521	-0.444204	-0.434392	-0.315658	-0.398164	0.87049	0.857526	-1.56698	0.530834	-1.4253	0.0844679	0.834614	-0.185643
Dap	1	0.318262	20.1	0	0.0911387	0.220416	2.37555	-0.575997	-0.521045	-0.450205	-0.517947	-0.48115	-0.0496227	-0.676853	-0.708116	-0.848574	-0.63957	0.605706	1.3665	1.51612	-0.615214
Tmcc1	1	0.318262	20.1	14.85	0.0778744	0.59964	-0.531219	-0.717138	-0.690134	-0.672963	1.90324	0.85633	-0.747761	-0.919868	1.07204	0.22898	-0.801792	1.40105	0.833197	-0.845538	-0.968073
Psmd1	1	0.318262	20.1	4.05	0.0655602	0.678549	1.22907	0.241859	0.336836	0.585832	-1.4478	-1.55326	-0.0710899	1.45749	0.622807	-0.756772	-0.536589	-0.390224	-0.893774	1.37825	-0.881195
Rb1cc1	1	0.318262	20.1	5.55	0.0292843	-0.5338	-0.348469	2.15295	-0.575215	-0.575215	-0.561074	0.885509	-0.444689	-0.44291	0.133834	0.917139	-1.28314	-1.28314	0.604137	-0.150633	1.50472
Arhgap1	1	0.318262	26.1	11.55	0.016194	-0.530095	-0.530095	-0.530095	-0.317731	2.24089	-0.507193	0.704409	-0.530095	-0.584721	-0.584721	-0.584721	1.06353	-0.584721	2.03219	-0.17211	-0.584721
Hdgf	1	0.318262	23.1	0	0.01145	1.95347	-0.435987	-0.51348	-0.487133	1.20708	-0.401033	-0.662077	-0.660837	1.08386	1.05787	-0.815726	-0.837522	-0.950677	-0.798287	-0.0782265	1.33871
Bin1	1	0.318262	20.1	8.55	0	-0.373688	-0.704333	-0.37718	2.35786	-0.67172	-0.165547	-0.33417	0.268783	0.50087	1.07213	1.32948	-0.0304483	-0.24045	-1.15217	-1.56178	0.0823696
Cobll1	1	0.318262	23.1	4.05	0	-0.825307	1.34406	1.62957	-0.828164	0.297234	-0.741866	-0.710711	-0.164826	1.66619	1.16762	0.386275	-0.676402	-0.830901	-0.917185	0.0525463	-0.848146
Eif3g	1	0.318262	20.1	18.6	0	2.39916	-0.635313	-0.40568	-0.172556	-0.635614	-0.487402	0.0043771	-0.0669702	-0.690484	-0.790911	-0.055677	-0.774998	0.0752129	2.29891	-0.00444941	-0.0576013
Kif5b	1	0.366828	26.1	17.1	3.00569	-0.531336	-0.531336	-0.531336	-0.531336	-0.531336	1.25906	-0.531336	1.92895	-0.690185	-0.690185	-0.690185	-0.690185	0.736724	0.335849	-0.383531	2.0717
Shbg	1	0.366828	23.1	10.8	2.98812	1.97414	-0.528231	-0.528231	-0.528231	-0.528231	-0.528231	1.19525	-0.528231	2.07545	-0.560031	-0.560031	-0.560031	-0.560031	-0.560031	-0.294054	1.01876
Ywhaz	1	0.366828	26.1	11.55	2.1723	-0.384012	-0.384012	-0.384012	-0.384012	2.46749	-0.163419	-0.384012	-0.384012	-0.629388	-0.629388	-0.629388	-0.305454	1.30694	-0.352119	-0.629388	1.86818
Serinc1	1	0.366828	23.1	20.1	1.70742	-0.533099	-0.534325	-0.534325	-0.534325	-0.534325	-0.534325	1.8791	1.32562	1.21574	-0.997234	-0.310707	-0.997234	0.0161009	-0.997234	1.42137	0.649196
Arhgef12	1	0.366828	23.1	18.6	1.31794	-0.0772767	-0.530639	-0.530639	-0.530639	-0.530639	2.32919	0.401285	-0.530639	-0.451271	-0.451271	-0.451271	-0.451271	-0.451271	0.326068	2.38156	-0.451271
Inppl1	1	0.366828	26.1	10.05	1.11176	-0.490068	-0.490068	-0.490068	2.25633	-0.490068	-0.490068	0.684074	-0.490068	-0.772366	-0.772366	-0.772366	0.806513	0.136727	1.97907	0.167157	-0.772366
Gm3985	1	0.366828	20.1	18.6	0.755248	0.172599	-0.494767	-0.494767	-0.494767	-0.494767	-0.0940504	2.39529	-0.494767	-0.300602	-0.362283	-0.362283	-0.362283	-0.362283	2.4743	-0.362283	-0.362283
Ctif	1	0.366828	26.1	11.55	0.43582	0.974159	0.780685	-1.25452	-1.05188	0.419506	-1.25452	0.851709	0.534856	0.762907	1.6916	-0.945652	-0.973831	-0.0209642	-1.11498	-0.0801086	0.681028
Prpf3	1	0.366828	26.1	24.6	0.325613	0.670041	1.02761	-1.31101	-1.16096	-1.11349	0.617427	0.619741	0.650637	-0.856469	1.73295	-0.881656	0.628487	-0.804719	-0.881656	0.306713	0.756345
Tnnt3	1	0.366828	20.1	10.05	0.230801	-0.593759	-0.581683	1.5474	-0.588081	-0.267357	1.671	-0.593759	-0.593759	-0.362684	-0.362684	-0.336754	2.4746	-0.362684	-0.362684	-0.362684	-0.324426
Pi4k2b	1	0.366828	26.1	20.1	0.194364	0.83683	-0.76647	-0.76647	-0.76647	-0.76647	1.30036	-0.491597	1.42028	2.45356	-0.489086	-0.489086	-0.489086	-0.244063	-0.154269	-0.349653	-0.23832
Dpf2	1	0.366828	20.1	0	0.145109	1.76068	1.46128	-0.440929	-0.607706	-0.611323	-0.572886	-0.564791	-0.424322	-0.70007	-0.719082	-0.719082	-0.719082	1.52467	1.20288	-0.70281	0.832573
Pdpk1	1	0.366828	25.1	14.9	0.134673	1.65328	-0.861659	-0.8404	-0.045742	-0.750015	0.686807	-0.861659	1.01939	1.304	0.692979	0.519287	-0.962621	-0.957143	-0.670805	-1.0245	1.0988
Denr	1	0.366828	26.1	21.6	0.0208825	-0.33935	-0.583046	-0.583046	-0.583046	-0.583046	1.51707	-0.553514	1.70798	1.60813	-1.09625	0.163176	0.427232	-1.09625	-1.09625	0.494109	0.596092
Fnbp4	1	0.415393	20.1	15.6	4.02509	-0.374811	-0.374811	-0.374811	-0.374811	-0.374811	2.47136	-0.222487	-0.374811	-0.387166	-0.387166	-0.387166	-0.387166	-0.142811	2.46581	-0.387166	-0.387166
Picalm	1	0.415393	23.1	4.05	3.05368	-0.53982	1.56347	1.67545	-0.53982	-0.53982	-0.53982	-0.53982	-0.53982	-0.504891	2.17877	0.850573	-0.504891	-0.504891	-0.504891	-0.504891	-0.504891
1700010I14Rik	1	0.415393	26.1	21.6	2.94144	1.0545	-0.519978	-0.519978	-0.519978	-0.519978	-0.519978	-0.519978	2.06537	1.82859	-0.536328	-0.536328	-0.536328	-0.536328	-0.536328	-0.536328	1.38937
Gdpd3	1	0.415393	26.1	18.6	2.85193	-0.504155	-0.504155	-0.504155	-0.504155	-0.504155	-0.504155	0.841693	2.18324	-0.387735	-0.387735	-0.387735	-0.387735	-0.387735	-0.387735	-0.139076	2.46549
Gm7694	1	0.415393	23.1	15.6	2.56189	-0.452882	-0.452882	-0.452882	-0.452882	-0.452882	2.37785	0.33944	-0.452882	-0.451285	-0.451285	-0.451285	-0.451285	-0.451285	2.38152	0.326188	-0.451285
Cited1	1	0.415393	23.1	14.1	2.49527	-0.441106	-0.441106	-0.441106	-0.441106	0.243918	2.40272	-0.441106	-0.441106	-0.508461	-0.508461	-0.508461	-0.508461	0.894822	2.15594	-0.508461	-0.508461
Pppde2	1	0.415393	23.1	5.55	2.45386	-0.433784	-0.433784	2.41579	0.186915	-0.433784	-0.433784	-0.433784	-0.433784	-0.525125	1.13842	2.01233	-0.525125	-0.525125	-0.525125	-0.525125	-0.525125
Fyb	1	0.415393	23.1	2.55	2.04232	-0.308245	2.47445	-0.361034	-0.361034	-0.361034	-0.361034	-0.361034	-0.361034	2.35004	0.432413	-0.463742	-0.463742	-0.463742	-0.463742	-0.463742	-0.463742
Ube4b	1	0.415393	24.6	21.6	1.7698	2.39745	-0.455315	-0.455315	-0.455315	-0.455315	-0.455315	0.262346	-0.383219	2.46365	-0.415087	-0.415087	-0.415087	-0.235169	-0.415087	-0.394805	-0.173333
Scaf8	1	0.415393	23.1	4.05	1.48737	-0.516565	1.38771	0.285151	1.29259	-1.15789	-0.810881	0.446184	-0.92629	-0.96982	1.63788	0.483638	0.17526	-0.633753	-0.934594	-0.830078	1.07147
Helb	1	0.415393	23.1	1.275	1.25264	0.495292	1.46736	0.250388	-0.905777	-0.905777	1.23966	-0.735376	-0.905777	0.829544	1.02845	-0.496257	-0.789679	-0.789679	-0.789679	-0.643033	1.65033
Slc9a6	1	0.415393	23.1	2.55	1.20742	1.09001	1.47235	-0.934696	0.427409	0.554294	-0.954874	-0.825234	-0.829264	1.64729	0.345619	-0.865641	0.297768	-0.870878	-0.852369	-0.799461	1.09767
Whsc1l1	1	0.415393	21.6	4.05	1.04225	0.246754	2.12543	0.349675	0.0538975	-0.806393	-0.920018	-0.877672	-0.171674	2.06941	-1.04146	0.379019	-0.82439	-0.0256543	-0.814101	0.366463	-0.109285
Srsf6	1	0.415393	23.1	0	0.981929	1.64991	1.25847	-0.853068	-0.676512	-0.628284	-0.639489	0.535589	-0.646618	-0.430904	-0.712151	-0.0206329	-0.612131	-0.743949	-0.512078	1.00587	2.02598
Ddi2	1	0.415393	20.1	18.6	0.955585	0.0990713	0.559329	-0.630153	-1.00041	-0.882071	1.16792	1.5477	-0.86138	-0.786004	-0.575277	-0.592782	-0.783872	0.858651	1.65102	1.0075	-0.779234
Acbd5	1	0.415393	20.1	0	0.743465	1.31038	1.08008	-1.06171	-0.0651652	-1.03012	-1.085	0.863905	-0.0123693	-0.476491	0.603927	-0.639419	-0.763729	-0.699371	2.16659	0.231732	-0.423245
Npm1	1	0.415393	23.1	2.55	0.676369	0.52275	1.51702	0.162017	0.586482	0.560484	-1.12824	-1.14761	-1.0729	1.82594	-0.546344	-0.730125	0.700789	-0.74157	-0.729772	-0.675694	0.896775
Ahsg	1	0.415393	20.1	17.85	0.672378	-0.143579	0.037709	-1.00387	-0.657409	-1.00382	1.94148	0.871364	-0.0418782	-0.309221	-0.342851	-0.513071	2.43509	-0.41664	0.0554035	-0.50114	-0.407572
Fn1	1	0.415393	20.1	14.1	0.655724	-0.673944	-0.673944	-0.673944	0.36688	1.29421	-0.673944	1.70863	-0.673944	-0.787177	-0.787177	1.59046	0.413621	1.33575	-0.787177	-0.191127	-0.787177
Hmha1	1	0.415393	26.1	5.55	0.581237	0.953269	1.29169	1.27187	-0.200029	-0.841309	-0.865393	-0.726731	-0.883361	-0.792246	-0.910431	0.866522	-0.090277	0.711101	1.74942	-0.62281	-0.911278
Zc3h11a	1	0.415393	26.1	11.55	0.520599	-0.695649	-0.695649	-0.695649	0.468511	0.0740297	0.0405888	-0.695649	2.19947	-0.626776	-0.626776	-0.626776	-0.254673	0.930103	2.10351	-0.626776	-0.271838
Hba-a1	1	0.415393	23.1	20.1	0.441792	-1.17795	0.3743	-0.595282	-1.00931	-0.806043	1.06465	1.0219	1.12774	1.1495	-1.06792	-1.02319	-0.75718	0.153756	0.27316	-0.366782	1.63865
Gatad2a	1	0.415393	26.1	20.85	0.34374	-0.0764684	-0.697441	-0.553957	-0.4973	-0.710103	-0.424122	0.812452	2.14694	1.45226	-1.14557	0.99358	-0.908678	-0.11132	-1.12766	0.176038	0.671349
Srrm1	1	0.415393	20.1	4.05	0.310416	0.970097	1.10648	0.847509	0.790068	-0.821108	-1.02519	-0.827908	-1.03994	1.11023	-0.868686	0.533626	-0.957875	-0.929436	1.28247	-0.887476	0.717147
Specc1l	1	0.415393	26.1	4.05	0.30138	1.37735	0.901683	1.27315	-0.369466	-0.795681	-0.795681	-0.795681	-0.795681	2.20436	-0.66657	-0.493585	0.594332	0.147734	-0.507399	-0.603415	-0.675456
Tenc1	1	0.415393	20.1	8.55	0.112384	0.045603	-0.135759	0.204538	0.712912	-0.617534	1.91248	-0.797913	-1.32432	0.834395	0.701716	0.368915	-0.818334	-0.898213	-0.919323	-0.876876	1.60772
Gigyf2	1	0.415393	26.1	2.55	0.0244618	1.59728	-0.76845	-0.689587	1.35661	0.367763	-0.911343	-0.724181	-0.228089	-0.410588	-0.541117	1.8231	1.03298	0.461886	-0.888958	-0.901571	-0.575729
Aldh1l1	1	0.415393	26.1	23.1	3.81639e-17	0.190875	-0.647901	-0.498954	-0.825394	1.46968	-0.462437	-0.825394	1.59952	1.5335	0.845206	1.10626	-0.888047	-0.888047	-0.471415	-0.888047	-0.349409
Spag9	1	0.415393	20.1	14.1	2.77556e-17	1.122	-0.858533	-0.87389	1.17939	0.443112	0.896588	-1.07191	-0.836762	-0.883834	-0.135763	-0.533052	2.26635	0.278887	-0.085307	-0.0772763	-0.830002
Ints10	1	0.415393	20.1	7.05	0	-0.624037	-0.36074	1.7205	-0.355485	-0.624037	1.49187	-0.624037	-0.624037	-0.483735	2.33684	0.468593	-0.483735	-0.483735	-0.38676	-0.483735	-0.483735
Stab2	1	0.415393	20.1	18.6	0	0.683939	-1.19163	-1.02529	-0.0227377	1.62121	-0.998468	0.469693	0.463277	0.022699	0.429083	-1.35145	-0.569661	0.921244	1.48413	0.298471	-1.23451
Svil	1	0.415393	26.1	0	0	1.84702	-0.791328	-0.625343	0.825452	-0.860042	-0.147189	0.61655	-0.865118	1.08337	0.975927	1.00329	0.556535	-1.00904	-1.11523	-0.448813	-1.04604
Brat1	1	0.415393	20.1	14.1	0	1.48791	-1.31885	-0.578298	0.739618	-1.19738	0.804976	0.233095	-0.171065	-1.11363	-0.836258	1.25034	1.56501	0.0921879	-0.304402	0.278923	-0.932172
Purb	1	0.415393	26.1	5.55	0	-0.3857	0.213814	0.0866375	0.0964387	-0.582494	0.139074	-1.56387	1.9961	-0.713663	-0.58292	0.623177	2.14665	0.291728	-0.605868	-0.456107	-0.703001
Psmc3	1	0.415393	26.1	0	0	1.44552	-0.492681	-0.664113	0.102745	-0.464239	-0.8767	1.65399	-0.704517	0.702445	1.67865	0.854429	-0.951289	-0.96664	-1.01765	-0.289144	-0.0107998
Stx4a	1	0.415393	23.1	2.55	0	-0.414019	2.44866	-0.486209	-0.0648578	-0.284854	-0.457953	-0.486209	-0.254556	1.4601	1.61556	-0.597525	0.212006	-0.743319	-0.717571	-0.743319	-0.485935
Irf2bp2	1	0.415393	20.1	12.6	0	0.879876	-0.988562	1.63571	-1.0923	0.319135	0.592949	-0.574606	-0.772205	-0.866485	-0.795902	0.25801	1.45339	-0.044525	1.37508	-1.23403	-0.145545
G3bp1	1	0.415393	26.1	0	0	2.43672	-0.564842	-0.310898	-0.331453	-0.526799	-0.332296	0.0151176	-0.385553	1.8386	-0.183651	1.32314	-0.596166	-0.480702	-0.568454	-0.529695	-0.803072
Sntb2	1	0.475841	23.1	5.55	4	-0.353553	-0.353553	2.47487	-0.353553	-0.353553	-0.353553	-0.353553	-0.353553	-0.539728	2.00046	1.15467	-0.456483	-0.539728	-0.539728	-0.539728	-0.539728
Dbp	1	0.475841	26.1	13.05	2.66167	-0.470521	-0.470521	-0.470521	-0.470521	2.32989	0.493241	-0.470521	-0.470521	-0.435356	-0.435356	-0.435356	0.0395451	-0.303768	2.441	-0.435356	-0.435356
Pank2	1	0.475841	26.1	0	2.18994	-0.53696	2.08867	-0.53696	-0.415432	-0.53696	-0.53696	-0.53696	1.01156	-0.685237	2.2859	0.145858	0.214694	-0.544544	-0.685237	-0.685237	-0.0461922
Brd2	1	0.475841	26.1	15.6	2.01261	-0.596047	-0.596047	-0.596047	-0.596047	2.13051	0.827081	0.0226466	-0.596047	-0.451599	-0.396657	-0.568326	0.800864	-0.568326	-0.445357	2.19773	-0.568326
Hadha	1	0.475841	23.1	2.55	1.49132	0.846033	1.18944	0.55951	-0.919597	1.08341	-0.919597	-0.919597	-0.919597	2.45951	-0.0788366	-0.396779	-0.396779	-0.396779	-0.396779	-0.396779	-0.396779
Raph1	1	0.475841	20.1	0	1.41123	0.971402	0.972044	0.251344	-0.303675	-1.14002	-1.14002	-0.87352	1.26245	-1.00582	-0.631926	-0.851054	-0.933501	1.43878	1.29359	0.421813	0.268126
Pcdh1	1	0.475841	26.1	7.05	0.909496	-0.926889	1.18491	1.43598	-0.8564	0.65685	-0.778644	0.211087	-0.926889	-0.65074	-0.207217	-0.65074	1.85145	1.30875	-0.65074	-0.350024	-0.65074
Dennd5b	1	0.475841	23.1	20.85	0.895464	2.2003	-0.599924	-0.599924	-0.599924	-0.599924	-0.510288	0.0332645	0.676423	-0.671184	-0.39412	0.882325	-0.671184	-0.671184	-0.354147	2.12782	-0.248327
Ftsjd2	1	0.475841	26.1	24.6	0.812546	1.11147	0.807625	-0.776874	-0.544134	-0.95529	-0.217334	-0.95529	1.52982	2.35715	-0.532277	-0.111793	-0.439772	0.323524	-0.532277	-0.532277	-0.532277
Abhd15	1	0.475841	20.1	7.05	0.58656	0.112331	-0.743207	1.54089	0.941852	0.852731	-0.828147	-0.931392	-0.945058	-0.661629	1.20061	-0.39589	-0.661629	-0.661629	-0.370779	1.94772	-0.396779
Smarcc1	1	0.475841	24.6	17.85	0.448428	-0.123939	-0.890925	2.06877	-0.890925	-0.14369	0.126741	0.658407	-0.804439	-0.0696331	-1.3146	-1.18359	-0.286484	-0.355359	1.10025	0.721259	1.38816
Stk11	1	0.475841	23.1	0	0.302299	1.12457	-1.10559	0.871637	-1.05003	-1.3534	0.697057	0.39401	0.421744	1.04893	0.542397	-1.18825	0.444312	-1.18825	0.934594	-1.1728	0.579069
Stk3	1	0.475841	20.1	4.05	0.107231	-0.78045	1.17451	-0.806003	1.39128	0.110863	-0.932098	-0.954415	0.796309	1.46568	-0.541926	-0.800457	-0.800457	0.572611	-0.72689	-0.602794	1.43423
Dbr1	1	0.475841	26.1	10.05	0.0825447	-0.574036	-0.360429	-0.4573	1.05954	2.05433	-0.574036	-0.574036	-0.574036	-0.353553	-0.353553	-0.353553	-0.353553	2.47487	-0.353553	-0.353553	-0.353553
Pde4c	1	0.536288	26.1	7.05	3.05394	-0.539865	-0.539865	1.56911	1.67008	-0.539865	-0.539865	-0.539865	-0.539865	-0.411135	-0.411135	-0.411135	2.44651	-0.411135	0.0203018	-0.411135	-0.411135
Hp1bp3	1	0.536288	23.1	2.55	3.00448	1.25436	1.93237	-0.531121	-0.531121	-0.531121	-0.531121	-0.531121	-0.531121	-0.00618607	2.45037	-0.407363	-0.407363	-0.407363	-0.407363	-0.407363	-0.407363
Nab2	1	0.536288	24.6	10.8	2.97645	-0.526167	-0.526167	-0.526167	1.15687	2.00014	-0.526167	-0.526167	-0.526167	-0.421689	-0.421689	-0.421689	0.0962432	2.43389	-0.421689	-0.421689	-0.421689
Selenbp2	1	0.536288	20.1	8.55	2.94906	-0.521325	-0.521325	1.07547	2.05249	-0.521325	-0.521325	-0.521325	-0.521325	-0.353553	-0.353553	2.47487	-0.353553	-0.353553	-0.353553	-0.353553	-0.353553
Dysf	1	0.536288	23.1	21.6	2.90185	-0.600378	0.753679	-0.600378	-0.600378	-0.600378	-0.600378	2.1494	0.0988068	-0.543452	-0.312394	-0.543452	-0.543452	-0.543452	-0.543452	0.868178	2.16148
Isyna1	1	0.536288	24.6	9.3	2.78021	-0.491476	-0.491476	-0.491476	2.24994	0.698918	-0.491476	-0.491476	-0.491476	-0.538958	-0.538958	-0.538958	1.7364	1.49735	-0.538958	-0.538958	-0.538958
Mkrn2	1	0.536288	26.1	0	2.38315	2.43442	0.0932951	-0.421286	-0.421286	-0.421286	-0.421286	-0.421286	-0.421286	-0.074903	2.45907	-0.397361	-0.397361	-0.397361	-0.397361	-0.397361	-0.397361
Synpo2	1	0.536288	20.1	8.55	2.03659	-0.360021	-0.360021	-0.314432	2.47456	-0.360021	-0.360021	-0.360021	-0.360021	-0.353553	-0.353553	2.47487	-0.353553	-0.353553	-0.353553	-0.353553	-0.353553
Rplp2	1	0.536288	23.1	20.1	1.51674	1.33542	-0.92197	0.514351	-1.00602	-0.809575	0.778954	1.00885	-0.900017	0.0767978	0.0734289	-0.738147	-0.83081	-1.42156	1.33468	1.39233	0.11328
Slc9a3r1	1	0.536288	23.1	0	1.26371	1.26202	0.797459	0.179708	-0.0869762	-1.277	-1.50034	0.884557	-0.259419	-1.05718	0.93833	-1.10065	0.643204	0.0663325	-1.25484	0.535651	1.22915
Gjb1	1	0.536288	26.1	24.6	1.11992	0.794006	1.56625	-0.96535	-0.685828	-0.888863	-0.990671	0.755044	0.415417	1.17813	0.971814	-1.20796	0.96736	-0.286231	-1.07293	0.391303	-0.941484
Atp5a1	1	0.536288	20.1	9.3	1.07445	-0.500379	-0.654336	0.512162	1.65892	1.01913	0.0906697	-1.06308	-1.06308	-0.290441	0.331674	-0.165634	-0.431356	-0.644399	-0.50258	2.34714	-0.644399
Gbf1	1	0.536288	23.1	2.55	0.979715	0.416856	1.34424	0.517369	-1.59842	0.23804	-1.38683	0.00327243	0.465475	1.10079	0.948144	-0.471182	0.650245	0.0229233	-1.37494	0.554433	-1.43041
Cast	1	0.536288	20.1	4.05	0.864236	0.307151	1.85012	0.435064	-0.7555	-0.928634	-0.78715	-0.845814	0.724762	-1.07645	1.23197	0.458486	-1.07444	-0.342269	-0.876781	0.264124	1.41535
Pgk1	1	0.536288	23.1	5.55	0.799457	1.52517	-0.854169	0.398529	1.46349	-0.46809	-0.679315	-0.732073	-0.653542	-0.183024	0.680885	1.49879	1.26375	-0.850576	-0.814794	-0.797065	-0.797974
Plekha6	1	0.536288	20.1	0	0.540663	1.93726	-0.369804	0.0806753	-1.13442	0.300989	-1.25748	0.374643	0.0681348	-0.786535	-0.549576	-0.690584	-0.677231	-0.784363	1.00854	0.77253	1.70722
Car3	1	0.536288	26.1	20.1	0.510361	-0.10719	-0.816377	-0.816298	-0.400491	-0.38814	0.0144665	0.211963	2.30207	2.32598	-0.54632	0.0232087	-0.436182	-0.579013	-0.533954	0.346419	-0.600144
Mavs	1	0.536288	20.1	10.05	0.454427	-0.660591	-0.702566	0.675896	-0.0599091	1.97334	-0.848778	0.490961	-0.868357	-0.173893	-0.0913041	1.28575	1.46338	-1.25875	-1.25735	0.0373071	-0.00513771
Irf2bpl	1	0.536288	24.6	12.825	0.388364	-0.882933	-0.816823	-0.743261	0.975914	-0.300649	1.66384	-0.717536	0.82145	-0.979007	1.25073	-0.924741	-0.311528	0.701445	1.44886	-0.253181	-0.932579
Aak1	1	0.536288	21.6	7.8	0.298416	-1.03629	1.99386	0.454132	0.362528	0.209398	-0.525654	-0.389915	-1.06806	-0.404038	2.11391	-0.984976	0.704983	-0.13457	-0.7804	-0.523205	0.00829261
Klc4	1	0.536288	23.1	4.8	0.274867	-0.0136703	0.449459	1.5156	0.507605	0.118884	-1.43466	0.299381	-1.4426	1.26844	1.05819	0.434123	-0.8614	0.756481	-1.10254	-0.360338	-1.19295
Krt18	1	0.536288	23.1	10.8	0.237604	1.9406	1.22885	-0.622826	-0.630528	-0.600029	-0.458666	-0.444733	-0.412675	-0.809574	-0.815994	0.740445	-0.705518	-0.870699	-0.0734619	0.694426	1.84038
Cc2d1a	1	0.536288	20.1	0	0.221452	1.3626	1.38399	-0.707787	-0.717914	-0.804189	-0.501136	-0.818198	0.80263	-0.177998	1.47425	-1.71431	0.75005	-0.674606	0.664658	0.254166	-0.576204
Edc4	1	0.536288	26.1	0	0.164893	0.00233154	0.0201516	-0.793868	2.32595	-0.803439	-0.510302	-0.230862	-0.00996294	0.924026	1.78073	-0.404884	-0.670742	0.630499	-1.04509	-0.348395	-0.86615
Yap1	1	0.536288	23.1	0	0.15945	1.61827	1.054	-0.681925	-0.654996	-0.853563	0.861581	-0.710681	-0.632685	-0.618901	1.6917	-0.873718	-0.867332	0.0956305	-0.740783	0.0167622	1.29664
Wdr20b	1	0.536288	23.1	14.85	0.154176	-0.626143	-0.626143	0.695956	-0.626143	-0.517124	2.15672	0.169019	-0.626143	-0.629324	-0.629324	1.84895	-0.629324	-0.153826	1.31539	-0.493219	-0.629324
Slc9a1	1	0.536288	26.1	2.55	0.0616647	-0.473762	2.2529	0.464902	-0.748104	-0.0751841	-0.772134	-0.0876452	-0.560969	1.21415	-1.01517	0.449232	1.21475	0.342137	-1.18678	-1.13119	0.112877
Gch1	1	0.536288	23.1	21.6	0.0597966	1.24714	-0.45949	0.101737	-0.738003	-0.653829	1.83059	-0.569264	-0.758882	0.26623	-0.754197	-0.849608	-0.940907	-0.931951	1.16197	0.557135	1.49133
Zmynd8	1	0.536288	23.1	4.05	0.0568732	0.445511	0.0653903	0.437524	0.509969	1.63981	-1.33885	-1.27755	-0.481806	1.26325	1.52577	-1.20204	-0.31029	0.0489608	-0.390138	-1.15436	0.218845
Hnrnpc	1	0.536288	20.1	18.6	0.0517751	-0.952211	-0.729527	0.911156	-1.06275	-0.802748	0.542241	1.53217	0.561667	1.4062	-0.877232	-0.957111	-0.154317	0.677544	1.33183	-0.889976	-0.536935
Zzef1	1	0.536288	23.1	10.8	0.0341187	1.77941	-0.675375	-0.700641	-0.697506	-0.698361	0.860227	0.828925	-0.696675	0.557127	1.35244	-0.888047	-1.04972	-1.02112	0.852316	0.867091	-0.670092
Tomm22	1	0.536288	26.1	21.6	0.024292	1.0569	0.22705	-0.0435325	-1.42548	0.708121	0.816084	-1.60055	0.261404	2.04377	-0.401073	-0.734512	-0.75369	-0.649812	0.18712	-0.570414	0.878613
Numa1	1	0.536288	20.1	14.1	0	-0.378469	-0.515894	-0.41801	-0.0477875	-0.535453	-0.463301	-0.0715416	2.43046	-0.724892	-0.4633	-0.257468	0.288673	0.100413	2.30565	-0.579473	-0.669604
Eps15	1	0.536288	23.1	4.8	0	-0.628577	-0.430629	1.70405	-0.999734	0.518872	-0.121003	-1.07776	1.03478	0.745541	0.96506	1.29352	-0.651718	-0.964658	-1.02272	0.645662	-1.01069
Zfp326	1	0.610714	21.6	14.85	2.1989	-0.388715	-0.388715	-0.388715	-0.388715	-0.132629	2.46492	-0.388715	-0.388715	-0.43789	-0.548928	-0.548928	-0.548928	1.24673	1.93579	-0.548928	-0.548928
Ptdss1	1	0.610714	20.1	18.6	2.0991	2.01563	-0.580962	-0.580962	-0.580962	-0.580962	-0.208987	1.09816	-0.580962	-0.537677	-0.537677	-0.537677	-0.537677	-0.537677	1.4374	1.78866	-0.537677
Gcgr	1	0.610714	23.1	21.6	1.06323	1.34087	-1.1924	0.570635	-1.1924	0.224819	-1.05976	0.612407	0.69582	-0.369107	-0.416395	-0.56809	-0.578481	0.845584	-0.543927	-0.543654	2.17407
Src	1	0.610714	20.1	8.55	0.762514	-0.688516	-0.518022	2.22089	0.32807	0.389842	-0.688516	-0.67499	-0.368756	-0.527423	1.33936	-1.20194	-0.0376658	-0.224484	-1.09132	1.47201	0.271466
Snrk	1	0.610714	24.6	20.85	0.748384	0.573114	-0.97416	-0.484754	-0.620154	-0.97416	-0.325628	1.16638	1.63937	-0.416877	2.45012	-0.416877	-0.416877	-0.357627	-0.416877	-0.00811399	-0.416877
Hmgcs1	1	0.610714	24.6	4.05	0.675958	0.59942	-0.0424708	1.96541	-0.861083	0.554754	-0.493865	-0.861083	-0.861083	-0.392919	2.4697	-0.275691	-0.392919	-0.229419	-0.392919	-0.392919	-0.392919
Cdk10	1	0.610714	26.1	15.6	0.533247	-0.896601	-0.896601	1.42784	-0.702365	1.59092	-0.0036133	0.0517597	-0.571345	-0.648867	-0.648867	-0.648867	0.38993	-0.648867	-0.648867	2.00556	0.848839
Nedd4l	1	0.610714	20.1	5.55	0.269082	-0.57285	-0.19231	0.95777	2.09879	-0.57285	-0.57285	-0.57285	-0.57285	2.47487	-0.353553	-0.353553	-0.353553	-0.353553	-0.353553	-0.353553	-0.353553
Cyb5b	1	0.610714	26.1	18.6	0.158835	-0.541623	-0.541623	-0.316997	-0.541623	2.3455	-0.541623	0.397	-0.259014	1.33195	-0.865338	-0.748501	-0.865338	-0.865338	1.08607	-0.173335	1.09983
Ank1	1	0.610714	21.6	12.075	0.130075	-0.388238	-0.388238	-0.388238	-0.328356	-0.199976	-0.388238	2.46952	-0.388238	-0.362148	-0.362148	-0.362148	2.47431	-0.301426	-0.362148	-0.362148	-0.362148
Vps13d	1	0.610714	20.1	12.6	0.0534375	-0.502701	-0.502701	-0.427129	0.317833	2.37502	-0.502701	-0.254921	-0.502701	-0.353553	-0.353553	-0.353553	2.47487	-0.353553	-0.353553	-0.353553	-0.353553
[truncated: 1,320 more rows]

## Sheet: phosphoproteome-p<0.1
Gene.Symbol	BH.Q	ADJ.P	PER	LAG	AMP	ZT0_zscored_iBAQ	ZT3_zscored_iBAQ	ZT6_zscored_iBAQ	ZT9_zscored_iBAQ	ZT12_zscored_iBAQ	ZT15_zscored_iBAQ	ZT18_zscored_iBAQ	ZT21_zscored_iBAQ	ZT24_zscored_iBAQ	ZT27_zscored_iBAQ	ZT30_zscored_iBAQ	ZT33_zscored_iBAQ	ZT36_zscored_iBAQ	ZT39_zscored_iBAQ	ZT42_zscored_iBAQ	ZT45_zscored_iBAQ
[truncated: 89 more rows]

[truncated: 1 more sheets: phosphor-TF]
