# Supplementary material for: A proteomics landscape of circadian clock in mouse liver
Source: Nat Commun. 2018 Apr 19;9:1553. doi: 10.1038/s41467-018-03898-2 (PMC5908788; doi:10.1038/s41467-018-03898-2)
Supplement: Supplementary file 8 — Supplementary Data 5 [file 41467_2018_3898_MOESM8_ESM.xlsx]

## Sheet: Legend
Supplementary Data 5 Matrix of GO bioprocess enriched by the phosphoproteins.
Sheet1	Matrix of GO/bioprocess enriched by phosphoproteins that peaked in the daytime (phosphoproteins detected in this study).
Sheet2	Matrix of GO bioprocess enriched by phosphoproteins that peaked in the nighttime (phosphoproteins detected in this study).
Sheet3	Matrix of GO bioprocess enriched by phosphoproteins that peaked in the daytime (phosphoproteins detected in Roble et al.'s study).
Sheet4	Matrix of GO bioprocess enriched by phosphoproteins that peaked in the nighttime (phosphoproteins detected in Roble et al.'s study).

## Sheet: GO-this study daytime
Matrix of GO/bioprocess enriched by phosphoproteins that peaked in the daytime (phosphoproteins detected in this study).
Category	Term	Count	%	PValue	Genes	List Total	Pop Hits	Pop Total	Fold Enrichment	Bonferroni	Benjamini	FDR
GOTERM_BP_ALL	GO:0055088~lipid homeostasis	9	2.06422	0.00677614	ACOX1, HNF4A, PKP2, PRKAA2, MED13, ACAD11, NR5A2, ABCA12, ETFA	399	126	18082	3.23702	1	0.113726	12.1088
GOTERM_BP_ALL	GO:0046503~glycerolipid catabolic process	5	1.28535	0.0141937	DDHD2, PLCB3, CPS1, GPCPD1, LIPE	347	49	18082	5.3173	1	0.237664	23.5597
GOTERM_BP_ALL	GO:0002764~immune response-regulating signaling pathway	13	2.98165	0.0239273	FYB, PTPRJ, MAPK1, PDPK1, MYD88, BRAF, ZC3HAV1, STK11, PUM1, LRRFIP2, HSPD1, ABL1, RC3H1	399	284	18082	2.07443	1	0.255399	36.8551
GOTERM_BP_ALL	GO:0048524~positive regulation of viral process	6	1.37615	0.0316037	STOM, ZC3HAV1, PUM1, VPS4B, NR5A2, LARP1	399	80	18082	3.39887	1	0.303242	45.6443

## Sheet: GO-this study nighttime
Matrix of GO/bioprocess enriched by phosphoproteins that peaked in the nighttime (phosphoproteins detected in this study).
Category	Term	Count	%	PValue	Genes	List Total	Pop Hits	Pop Total	Fold Enrichment	Bonferroni	Benjamini	FDR
GOTERM_BP_ALL	GO:0051726~regulation of cell cycle	34	9.55056	7.14248e-06	CHMP2A, MAD1L1, DYNC1LI1, FOXK1, TICRR, TSG101, STAT5B, UVRAG, TXLNG, CETN2, FLCN, CDT1, CHMP2B, AKT1, ANKRD17, TGM1, CCNY, PER2, PRKACB, APEX1, DLG1, BCR, PHACTR4, ANAPC4, CENPF, BIRC6, SIRT2, CCNL2, SON, PRCC, TJP3, CALM1, MED1, THOC1	311	834	18082	2.37028	0.03181	0.00189978	0.0134492
GOTERM_BP_ALL	GO:1903047~mitotic cell cycle process	24	6.74157	0.00236331	CHMP2A, DYNC1LI1, MAD1L1, PDS5B, RECQL5, POGZ, TICRR, ANAPC4, CETN2, BIRC6, CENPF, SIRT2, CHMP2B, AKT1, ANKRD17, NUMA1, SON, PRCC, CCNY, DIS3L2, TJP3, APEX1, CALM1, PINX1	311	702	18082	1.98774	0.999978	0.0698024	4.35783
GOTERM_BP_ALL	GO:0008286~insulin receptor signaling pathway	10	2.53807	8.61997e-05	IRS2, BAIAP2L1, NUCKS1, NCOA5, NUCB2, PRKCD, KANK1, GRB14, PRKCB, AHSG	351	94	18082	5.48039	0.326484	0.00771991	0.162422
GOTERM_BP_ALL	GO:0032868~response to insulin	14	3.5533	0.000641217	IRS2, BAIAP2L1, NUCKS1, PRKCD, LPIN1, KANK1, CITED1, AHSG, PRKCB, NCOA5, NUCB2, PKLR, CAT, GRB14	351	233	18082	3.09536	0.947183	0.0301701	1.20224

## Sheet: GO-Roble et al. daytime
Matrix of GO/bioprocess enriched by phosphoproteins that peaked in the daytime (phosphoproteins detected in Roble et al.'s study).
Category	Term	Count	%	PValue	Genes	List Total	Pop Hits	Pop Total	Fold Enrichment	Bonferroni	Benjamini	FDR
GOTERM_BP_ALL	GO:0046486~glycerolipid metabolic process	20	2.61438	0.0166091	INPPL1, LMF1, TTC7B, PIP5K1C, PNPLA2, DBI, MTMR2, GPX1, PLIN5, PNPLA8, MTMR1, APOA5, PIKFYVE, AGPAT9, PIGB, PRKACA, PRKACB, PTDSS1, PCYT2, THRSP	699	288	18082	1.79642	1	0.202843	27.7623
GOTERM_BP_ALL	GO:0006638~neutral lipid metabolic process	10	1.30719	0.0293346	GPX1, PLIN5, LMF1, AGPAT9, APOA5, PRKACA, PNPLA2, PRKACB, DBI, THRSP	699	112	18082	2.30968	1	0.290072	43.9043
GOTERM_BP_ALL	GO:0075522~IRES-dependent viral translational initiation	3	0.392157	0.0274636	EIF3B, PCBP2, SSB	699	7	18082	11.0865	1	0.278196	41.7672
GOTERM_BP_ALL	GO:0002218~activation of innate immune response	11	1.37672	0.026168	LSM14A, ANKRD17, IFIH1, DAB2IP, SIN3A, NR1D1, C1QBP, PYCARD, PUM2, PRKCE, NR1H3	726	123	18082	2.2274	1	0.273521	40.1708

## Sheet: GO-Roble et al. nighttime
Matrix of GO/bioprocess enriched by phosphoproteins that peaked in the nighttime (phosphoproteins detected in Roble et al.'s study).
Category	Term	Count	%	PValue	Genes	List Total	Pop Hits	Pop Total	Fold Enrichment	Bonferroni	Benjamini	FDR
GOTERM_BP_ALL	GO:0007049~cell cycle	54	12.357	0.000170748	STEAP3, CAST, RPL17, MLH1, HMGN5, CLTC, RPS3, KIF13A, EIF4EBP1, BAG6, GBF1, ANK3, PAK4, SPG20, VPS4A, TOP2B, CCAR2, MTUS1, ARHGEF2, C2CD3, ANP32B, NUP88, HMGA2, PROX1, TACC1, JMY, TAF10, ZFP655, HNF4A, AKAP8, WDR43, MED1, KMT2E, HAUS6, STK10, NPM1, CLASP2, TERF2, CHD4, TAF1, CREBBP, BAD, CDC26, APPL1, SIRT1, REEP4, RGS14, ATRX, SON, CDKN1B, DMTF1, SPTBN1, TMOD3, LIN37	401	1440	18082	1.69096	0.581706	0.00553603	0.325145
GOTERM_BP_ALL	GO:0022402~cell cycle process	40	9.15332	0.00290391	CAST, KMT2E, RPL17, HAUS6, MLH1, HMGN5, CLTC, RPS3, KIF13A, EIF4EBP1, BAG6, ANK3, NPM1, SPG20, VPS4A, CLASP2, TOP2B, CCAR2, CHD4, ARHGEF2, C2CD3, ANP32B, NUP88, CREBBP, HMGA2, CDC26, PROX1, REEP4, RGS14, JMY, ATRX, TAF10, SON, ZFP655, CDKN1B, SPTBN1, TMOD3, AKAP8, WDR43, MED1	401	1109	18082	1.62641	1	0.0518107	5.39533
GOTERM_BP_ALL	GO:0008286~insulin receptor signaling pathway	9	2.08333	0.00109914	AKT1, EIF4EBP2, BAIAP2L1, IRS1, PRKCD, INSR, GRB14, PRKCB, AKT2	399	94	18082	4.33899	0.994834	0.0325745	2.06178
GOTERM_BP_ALL	GO:0015758~glucose transport	10	2.31481	0.0012736	ASPSCR1, AKT1, HNF1A, SLC2A2, KLF15, IRS1, PRKCD, INSR, PRKCB, AKT2	399	119	18082	3.80826	0.997761	0.0358788	2.38531
