# Supplementary material for: A proteomics landscape of circadian clock in mouse liver
Source: Nat Commun. 2018 Apr 19;9:1553. doi: 10.1038/s41467-018-03898-2 (PMC5908788; doi:10.1038/s41467-018-03898-2)
Supplement: Supplementary file 9 — Supplementary Data 6 [file 41467_2018_3898_MOESM9_ESM.xlsx]

## Sheet: Legend
Supplementary Data 6 Matrix of mouse liver transcriptome during the circadian cycle.
Sheet1	Matrix of 11,120 transcripts of diurnal rhythm in mouse liver.
Sheet2	Matrix of 2,349 rhythmic transcripts (p value<0.05).

## Sheet: Transcriptome_all_matrix
Gene.Symbol	BH.Q	ADJ.P	PER	LAG	AMP	ZT0_FPKM	ZT3_FPKM	ZT6_FPKM	ZT9_FPKM	ZT12_FPKM	ZT15_FPKM	ZT18_FPKM	ZT21_FPKM	ZT24_FPKM	ZT27_FPKM	ZT30_FPKM	ZT33_FPKM	ZT36_FPKM	ZT39_FPKM	ZT42_FPKM	ZT45_FPKM
Tymp	4.15525e-05	7.47348e-09	23.1	4.05	30.9791	45.7629	63.2953	51.5988	40.7457	19.4842	11.9257	15.9429	30.9562	42.7769	53.3671	49.7324	37.4939	20.4592	10.8514	17.4403	39.809
Cry1	4.15525e-05	7.47348e-09	23.1	20.1	5.87336	10.3917	7.20387	2.3288	1.8246	3.77276	7.99951	14.0782	17.3174	12.5525	5.58672	3.06393	1.85776	3.3757	9.77122	14.9598	15.1062
Chka	0.000108158	2.91793e-08	23.1	0	11.158	45.6272	29.911	11.6271	4.34354	3.13083	11.0269	16.4626	22.3865	33.5237	28.3792	14.7543	4.4407	3.54564	11.5867	17.5815	29.2747
St3gal5	0.000183919	9.92369e-08	23.1	15.6	36.944	32.4058	23.8827	22.5364	39.0616	88.9596	127.398	74.7831	44.5603	28.864	21.7386	25.7963	54.707	75.334	154.539	59.2516	42.8443
Amt	0.000183919	9.92369e-08	23.1	4.05	11.7834	24.3536	31.8641	29.6958	26.3245	15.1999	10.7294	14.8494	22.5024	28.8256	34.9772	24.2684	23.1896	12.6046	9.56206	16.9487	23.3598
Adora1	0.000183919	9.92369e-08	23.1	10.05	1.98845	1.97594	2.83876	4.94133	5.9104	5.54999	4.72965	3.0983	2.304	2.36374	3.31657	6.02786	6.82596	5.43432	3.82546	2.74574	2.17105
Rorc	0.000419513	3.01808e-07	23.1	18.6	20.8592	48.1223	27.5079	18.623	21.7824	34.1602	55.2129	73.4342	87.8302	46.7587	27.9105	17.9852	16.7922	35.9898	59.7062	75.9538	72.0879
Dnmt3b	0.000419513	3.01808e-07	23.1	0	0.559017	2.05614	1.05595	0.455211	0.0992806	0.197911	0.340209	0.88985	1.20762	1.30701	0.934439	0.820226	0.260564	0.203849	0.532467	0.855653	1.1029
Atf5	0.00066438	8.36449e-07	23.1	2.55	93.2897	202.883	240.805	202.153	133.539	80.3471	70.2215	92.5284	149.282	205.189	176.858	147.051	131.133	74.6322	58.4774	110.307	191.894
Abcg5	0.00066438	8.36449e-07	23.1	11.55	17.7451	15.1306	17.5898	28.8556	44.5403	53.7115	40.2259	21.7212	14.0271	14.6151	22.2691	27.5743	48.5245	52.8737	35.9825	18.757	13.0193
Smagp	0.00066438	8.36449e-07	23.1	2.55	17.4842	43.3215	59.1632	45.7446	31.0421	20.8063	18.5951	22.4759	34.4631	46.9555	48.6645	43.8788	33.0742	23.7386	19.356	23.8016	41.9083
Homer2	0.00066438	8.36449e-07	23.1	15.6	1.72969	2.68833	2.80725	2.55073	3.29691	4.99688	6.58744	5.61095	3.9206	3.02232	2.52144	2.63628	3.22419	5.39822	7.23045	5.89618	3.8152
1700040L02Rik	0.00066438	8.36449e-07	26.1	8.55	0.663067	0.519847	1.16333	1.71318	2.57983	1.18023	0.788921	0.494685	0.27182	0.494175	0.652953	1.16117	1.89932	1.96667	0.96453	0.50212	0.559119
Gas7	0.00066438	8.36449e-07	23.1	4.05	0.632054	1.09647	1.73159	1.64332	0.85116	0.550626	0.328301	0.48016	1.04109	1.23548	1.78959	1.6212	0.869592	0.600029	0.376401	0.641151	0.916055
Cyp2a5	0.00113454	2.14257e-06	26.1	13.05	346.737	143.853	194.939	233.572	571.516	939.938	827.408	635.786	347.355	132.749	177.738	211.022	452.73	875.661	855.757	695.366	363.625
Abcg8	0.00113454	2.14257e-06	23.1	8.55	13.5365	11.0075	15.8132	25.0718	40.67	35.0005	19.8815	9.61204	9.22633	11.9185	18.2681	24.9642	38.7595	33.2345	16.7727	7.36176	9.58647
Mad2l2	0.00113454	2.14257e-06	23.1	2.55	9.38359	24.5076	34.7006	26.383	16.1613	11.3256	11.2372	13.9197	20.3978	24.6786	25.9937	22.5874	16.8	10.0882	9.10863	14.7353	22.4529
Avpr1a	0.00113454	2.14257e-06	26.1	24.6	8.42746	18.977	18.573	12.3103	6.65477	4.28926	6.55022	13.1063	18.2795	21.6836	20.8099	16.4692	9.34533	5.734	6.64718	13.7672	17.4977
Fgf1	0.00113454	2.14257e-06	23.1	18.6	7.90977	25.1039	19.9942	17.8574	16.2379	22.6407	31.1103	40.0129	29.4882	23.9159	20.4023	17.4312	19.2882	24.511	43.0243	40.3625	25.8053
Wipf3	0.00113454	2.14257e-06	23.1	11.55	0.692356	0.801406	0.907255	1.3439	1.90606	2.4533	1.70118	1.17148	0.741968	0.962678	0.958924	1.30153	1.73155	2.42811	1.71914	1.09634	0.857252
Rfx5	0.00113454	2.14257e-06	23.1	4.05	0.525062	1.94628	2.125	2.18149	1.78197	1.36642	1.30852	1.44539	1.77245	1.81754	2.33499	2.0594	1.84679	1.47602	1.08114	1.57546	1.60313
Rnase4	0.001728	5.12807e-06	23.1	11.55	205.44	320.069	423.621	525.982	678.409	710.821	664.091	523.729	463.263	414.635	397.338	582.542	913.439	870.818	575.628	516.954	308.645
Elovl3	0.001728	5.12807e-06	23.1	2.55	147.138	373.411	631.944	231.189	59.2462	28.0686	23.1048	122.914	366.559	444.724	608.271	249.53	99.0494	25.9297	64.0113	208.063	370.675
Gabarapl1	0.001728	5.12807e-06	23.1	7.05	89.5544	160.995	208.738	344.604	273.209	247.809	146.56	109.816	151.835	163.841	218.777	275.054	283.985	234.344	122.009	95.0676	139.782
Bnip3	0.001728	5.12807e-06	23.1	14.1	52.2063	73.1927	56.7305	89.198	101.877	162.573	166.665	122.912	82.996	57.9038	55.6873	71.0193	102.072	145.436	148.352	113.886	68.7101
Tubb2a	0.001728	5.12807e-06	23.1	0	48.5929	107.95	148.065	57.0566	34.8018	10.5907	36.9442	69.8571	116.582	130.263	125.842	54.963	18.8353	10.0889	44.0965	97.5758	167.771
Cml5	0.001728	5.12807e-06	23.1	20.1	34.2455	63.7863	54.4951	31.6046	25.2013	28.9551	65.6746	96.5774	98.6167	47.7833	52.8013	16.8769	14.1081	35.5564	76.7936	112.983	97.5656
Mgrn1	0.001728	5.12807e-06	23.1	10.05	6.22275	13.2691	16.2017	22.3725	25.002	22.9511	20.1432	15.1969	14.6012	15.2816	17.5036	20.8366	22.0925	21.427	19.0984	15.7299	15.0598
Wrnip1	0.001728	5.12807e-06	26.1	24.6	5.39784	25.7101	21.8013	21.9133	14.6609	14.0611	15.6867	22.1543	25.6382	29.6952	26.8212	24.2741	20.1389	13.7427	15.6993	20.7643	23.0563
Blcap	0.001728	5.12807e-06	23.1	0	4.33181	16.0614	20.5789	13.0588	9.93529	8.7454	12.953	15.6241	15.7465	18.5029	15.4908	14.1481	11.0537	9.27489	13.6309	14.2706	15.9822
Micu1	0.001728	5.12807e-06	23.1	5.55	4.12711	12.8379	19.6103	15.7441	15.9821	12.4353	10.9182	9.90749	12.1171	13.8518	13.9165	14.1993	14.1746	11.1154	9.12995	9.49134	12.4138
Gfod2	0.001728	5.12807e-06	23.1	21.6	2.54689	7.97118	7.05839	5.08373	2.8708	3.07904	5.71386	6.6529	8.70053	7.33942	4.79219	4.63693	3.29553	3.09759	4.64238	6.06632	9.09348
Agl	0.001728	5.12807e-06	23.1	11.55	0.757877	2.89208	3.3353	3.52484	4.24575	4.61982	4.4071	3.92601	3.40532	3.35939	3.52451	3.92678	5.0948	4.75563	4.01111	3.39353	3.37352
Clpx	0.00247373	1.15678e-05	26.1	24.6	53.2818	100.316	99.4106	70.1322	24.9642	16.6823	22.7105	61.5504	109.398	109.442	115.148	77.2608	35.1208	16.5086	31.834	60.571	78.7328
Eci2	0.00247373	1.15678e-05	23.1	11.55	34.1116	95.0069	115.072	142.171	129.16	209.623	195.321	117.097	95.5377	95.3395	112.645	131.198	174.178	177.944	154.406	112.348	98.4143
Gm4952	0.00247373	1.15678e-05	23.1	4.05	28.0664	63.7991	80.0495	99.3813	52.7353	50.423	21.7725	40.3576	60.8713	75.5937	84.3567	84.3914	74.9854	34.4816	23.9624	41.709	62.0699
Tspan4	0.00247373	1.15678e-05	23.1	17.1	23.9443	52.5151	48.29	40.2849	59.0258	74.1472	111.672	95.2457	78.4583	60.4362	35.2728	33.1698	56.6815	82.6708	93.9394	89.3351	80.353
Fbxo21	0.00247373	1.15678e-05	23.1	7.05	15.489	12.0839	18.3032	39.0733	35.8256	29.6851	12.8115	7.78028	11.0026	18.4108	26.2725	32.621	40.5223	22.3437	8.02584	7.13336	11.5959
Akr1c12	0.00247373	1.15678e-05	26.1	11.55	14.5609	74.715	75.8397	89.9208	95.0869	100.251	100.108	89.846	77.3043	60.266	77.761	79.7115	81.4204	92.0912	94.8979	90.9473	78.3126
Rdh9	0.00247373	1.15678e-05	23.1	11.55	12.8591	7.54449	8.69484	17.9869	26.8803	31.7425	24.92	15.9971	10.5735	8.04402	12.2952	15.7507	32.4026	30.4999	24.3031	22.3552	14.3708
Fkbp5	0.00247373	1.15678e-05	23.1	15.6	11.6583	9.95883	7.05408	5.74592	6.75852	25.5211	33.0711	22.2332	9.7529	7.9044	4.62945	6.60288	12.6334	19.0375	53.9236	18.799	9.35054
Ak4	0.00247373	1.15678e-05	23.1	14.1	10.05	11.3236	9.94787	10.4723	19.0622	23.1707	25.5364	22.1314	15.5093	13.4453	11.3453	12.5404	18.7984	32.2097	29.4818	20.7698	12.1578
Ptp4a1	0.00247373	1.15678e-05	23.1	15.6	6.04165	8.02157	5.50112	6.59409	8.40488	20.5998	15.6087	14.0453	9.93921	5.62461	4.70256	6.00025	10.7239	12.2016	12.934	11.0115	8.75229
Leo1	0.00247373	1.15678e-05	23.1	21.6	3.68756	13.5239	12.3355	9.86656	7.03656	4.5748	10.3222	12.2638	13.2031	11.3501	11.9715	9.24454	5.67857	4.69987	9.93587	12.4477	14.1123
Eef1e1	0.00247373	1.15678e-05	20.1	17.1	2.49757	16.7575	14.9893	9.45323	11.4166	14.794	16.5579	19.2129	15.4818	13.0995	10.089	12.1837	11.9117	17.825	16.0532	15.6455	11.6354
Per2	0.00247373	1.15678e-05	26.1	15.6	2.45664	1.75555	1.52537	1.01974	3.5463	4.84517	11.726	6.94785	3.20883	2.09363	0.906151	0.842097	1.89992	5.27956	9.79019	8.73378	5.26516
Mphosph10	0.00247373	1.15678e-05	20.1	18.6	1.69955	8.18277	6.40281	4.21787	3.79904	5.31393	6.62139	8.44891	6.4158	6.53391	3.95704	5.60781	5.68931	7.06196	7.32622	6.91965	5.73951
Gm11128	0.00247373	1.15678e-05	23.1	18.6	0.914067	1.41668	0.511338	0.620975	0.123994	0.759823	2.55924	2.61066	1.77182	1.02794	0.67466	0.117653	0.243493	1.55833	2.57495	2.97903	2.75025
Klhdc8a	0.00247373	1.15678e-05	26.1	24.6	0.598608	1.92019	1.51347	1.11878	0.372612	0.292619	0.66691	1.22772	1.40058	1.51583	1.29829	1.15019	0.725925	0.432088	0.609469	1.01232	1.20159
Cnnm3	0.00247373	1.15678e-05	23.1	2.55	0.563543	2.57509	3.33559	2.68387	2.33463	1.9662	1.90609	1.70321	2.3047	2.91261	3.08138	2.60554	1.95886	1.68811	1.72142	2.02326	2.70242
Crybg3	0.00247373	1.15678e-05	23.1	20.1	0.452414	2.78356	2.35273	1.82644	1.46645	2.14375	2.42556	2.55816	2.88339	2.50868	1.98949	1.81284	1.6554	2.13898	2.2482	2.45334	2.67343
Slc34a2	0.00247373	1.15678e-05	23.1	0	0.346847	1.54996	1.16594	0.0509261	0.0477004	0.0345788	0.105081	0.525094	0.703408	1.3372	0.650566	0.277864	0.0991371	0.0962132	0.192086	0.743618	0.75729
Thrsp	0.00335855	2.47663e-05	23.1	17.1	1582.5	677.098	496.343	269.378	1896.05	1501.86	3294.39	3314.96	1922.9	381.999	272.272	130.202	310.995	1526.63	4104.19	3472.86	2266.15
Ces1d	0.00335855	2.47663e-05	26.1	18.6	173.083	440.816	304.705	308.567	266.063	417.233	500.905	719.021	690.32	382.049	380.44	245.348	234.203	374.588	460.233	623.663	576.263
Lgals9	0.00335855	2.47663e-05	23.1	4.05	128.623	334.035	483.91	412.892	411.294	279.495	226.967	230.991	312.625	330.678	401.596	357.219	348.975	228.306	198.661	234.291	307.909
Atp6v1e1	0.00335855	2.47663e-05	23.1	11.55	19.6808	73.936	92.8996	97.8796	108.084	115.508	122.612	87.8399	79.2441	74.6213	81.8654	95.2395	98.5785	101.443	100.984	88.0373	77.9463
Eps8l2	0.00335855	2.47663e-05	23.1	2.55	13.129	25.4897	37.1651	35.7263	20.4035	9.70972	12.5301	13.7559	25.295	31.0644	39.6516	29.4669	24.9326	8.0433	9.89521	15.7507	32.16
Mtss1	0.00335855	2.47663e-05	23.1	14.1	11.7365	21.4289	16.8245	14.2945	29.0232	37.3122	37.3321	30.7104	22.0677	14.1875	11.5996	15.5855	29.6911	32.2757	36.2325	27.3168	21.0275
Nampt	0.00335855	2.47663e-05	23.1	15.6	9.86683	8.06316	5.81889	6.70911	12.527	21.1514	20.7784	19.7727	12.5349	8.94158	7.66839	8.46203	12.1838	25.6136	28.3461	20.6172	10.3111
Acot12	0.00335855	2.47663e-05	23.1	10.05	8.9973	21.8899	23.4565	33.1114	36.1806	39.3828	30.7531	27.3204	26.2117	26.5563	30.5711	37.018	42.5573	41.9734	35.8706	28.8312	19.999
Cluh	0.00335855	2.47663e-05	26.1	0	5.52597	49.2342	58.2581	48.313	48.0584	36.4434	37.6937	45.4873	53.3022	62.3967	62.9186	53.6011	53.0464	41.3316	43.8179	44.4693	48.1509
Bok	0.00335855	2.47663e-05	23.1	2.55	5.20191	13.985	13.07	18.0476	9.41165	6.83696	5.71339	7.21499	12.1758	12.6893	15.5704	13.0288	8.14012	6.26804	5.65722	7.50203	13.0485
Spon2	0.00335855	2.47663e-05	23.1	2.55	4.38496	7.29103	7.25932	7.25784	2.9344	1.11227	1.05657	2.67564	5.1894	8.72263	9.68866	5.55234	3.98077	1.25777	0.761502	2.61115	7.92254
Arntl	0.00335855	2.47663e-05	23.1	0	4.34109	8.6504	8.99139	3.44286	0.474606	0.27189	1.4726	6.06024	8.34019	9.95123	9.97452	4.55358	0.543716	0.312941	2.99717	6.978	7.8783
Ndrg1	0.00335855	2.47663e-05	23.1	2.55	4.24321	8.2151	12.1604	8.07575	3.23852	3.01109	2.23163	2.07495	3.70595	10.8441	16.4248	7.48133	3.36238	2.87873	2.48854	2.38411	6.34018
Tnfaip2	0.00335855	2.47663e-05	26.1	24.6	3.92889	13.7206	13.2051	11.1931	7.64881	5.02435	6.1459	8.73853	12.2041	13.9146	14.6304	12.2125	5.98935	5.42731	5.29351	10.4144	10.0362
Dpp9	0.00335855	2.47663e-05	23.1	2.55	3.76867	18.7784	24.3202	15.6629	14.1049	10.3332	13.3435	13.4614	17.6104	22.1286	20.8884	15.7503	14.3527	9.80664	12.8924	14.5585	18.9374
Lrrc28	0.00335855	2.47663e-05	23.1	15.6	3.58437	7.87233	9.9662	7.36003	10.1182	12.4291	23.1587	14.6691	11.6727	9.48314	7.10075	6.53729	9.05369	14.4967	15.2689	14.3804	11.314
Pcbp4	0.00335855	2.47663e-05	23.1	7.05	3.20972	7.04572	5.8851	10.1003	9.95844	8.67223	6.28285	2.97376	3.53066	5.46735	7.35943	10.0231	10.4423	8.1379	4.27718	2.74175	5.07219
Lgalsl	0.00335855	2.47663e-05	23.1	0	3.09534	9.49967	5.69967	3.65949	1.71328	1.3222	2.4356	8.47451	9.23757	9.03711	6.84679	4.77016	1.7128	1.35021	3.15273	8.01572	6.71812
Wee1	0.00335855	2.47663e-05	23.1	14.1	2.8806	1.081	0.50878	1.0717	3.11324	5.69079	4.3311	4.38079	1.92867	0.996127	0.699543	0.895396	3.38941	7.45139	5.60645	4.35956	1.33239
Slc16a1	0.00335855	2.47663e-05	26.1	23.1	1.97595	10.4654	10.2105	8.66569	4.94907	6.25525	6.8862	11.0907	10.5799	11.3833	10.1106	8.4181	7.69574	6.25806	6.5622	10.0668	10.3767
Rfxank	0.00335855	2.47663e-05	23.1	0	1.93376	9.49978	8.55813	4.78758	4.30586	3.01309	5.02685	5.06158	5.71039	6.98381	6.31462	4.88394	3.00184	2.4613	4.32064	5.03947	8.42755
Uvrag	0.00335855	2.47663e-05	23.1	11.55	1.60518	8.19541	9.18493	10.2772	11.455	12.831	11.0155	10.6655	9.82357	9.19068	9.39318	10.6804	12.3536	13.9841	11.6427	9.17002	8.67458
Wnt5b	0.00335855	2.47663e-05	23.1	17.1	1.41006	4.49769	4.04507	2.77924	3.67112	4.54012	5.66524	8.28185	7.19773	3.45119	3.71461	2.18185	2.77242	5.39712	7.58135	7.65515	4.98282
Hs1bp3	0.00335855	2.47663e-05	23.1	7.05	1.39731	4.13637	5.26432	5.08907	5.45244	4.37033	3.27121	2.74381	3.4735	4.13689	4.51284	4.72716	4.9885	4.14636	2.57906	2.30888	3.4761
Mthfr	0.00335855	2.47663e-05	23.1	0	1.29525	3.87749	3.09519	1.10517	0.606977	0.550343	1.08192	2.3821	2.74683	5.64174	3.99822	1.48232	0.822	0.612571	1.38566	3.10686	4.77353
Ciart	0.00335855	2.47663e-05	26.1	11.55	1.0382	0.224081	0.592632	0.739611	11.5151	22.7925	14.6676	1.42245	0.469749	0.271446	0.0992304	0.499901	6.85661	13.8855	9.16911	2.4886	0.805352
0610030E20Rik	0.00335855	2.47663e-05	26.1	0	1.00834	7.47163	6.80595	6.00626	5.63772	4.77813	4.00749	5.37994	6.26066	7.64842	7.199	7.49797	5.94421	4.20981	4.58014	5.24865	5.47726
Ezh1	0.00335855	2.47663e-05	23.1	2.55	0.753132	3.52609	3.91531	3.43413	3.65422	2.73187	2.31338	2.85022	3.22791	3.41627	3.99406	3.30645	3.27369	2.66189	2.69527	2.85614	3.27386
Caln1	0.00335855	2.47663e-05	23.1	18.6	0.596261	2.81426	2.75956	2.52108	1.70981	2.81504	3.36432	4.37969	3.39613	3.54388	2.53743	1.82122	1.8526	3.04902	4.28999	3.8952	3.6695
Ctc1	0.00335855	2.47663e-05	23.1	4.05	0.407409	1.36018	1.50077	1.49227	1.21037	0.924607	0.755953	0.692149	1.0858	1.18716	1.57771	1.23609	1.25186	0.848604	0.798798	0.782206	1.12863
Hsd3b7	0.00450269	5.06148e-05	23.1	4.05	169.192	316.944	373.257	434.231	368.258	194.958	115.637	170.189	285.38	312.306	444.138	429.33	375.784	193.714	134.335	198.687	245.854
Upp2	0.00450269	5.06148e-05	26.1	11.55	95.9829	71.8077	53.6483	129.243	391.926	434.08	207.548	180.814	120.432	49.0602	49.4328	79.5846	216.906	322.777	265.185	130.33	72.169
Amdhd1	0.00450269	5.06148e-05	23.1	5.55	53.6439	117.018	138.288	174.124	157.231	96.5066	81.367	69.8117	97.0723	101.256	130.157	135.969	120.754	94.2085	63.5224	59.6884	101.735
Rcl1	0.00450269	5.06148e-05	23.1	8.55	41.0209	54.0098	58.6311	111.971	117.528	109.552	55.4522	51.5397	60.0542	51.0336	86.9716	93.5969	116.348	90.1495	52.2357	45.8943	47.7445
Tef	0.00450269	5.06148e-05	23.1	14.1	23.3418	8.42704	5.36071	17.096	41.4374	50.8623	41.3835	28.7287	17.6254	9.0198	6.29881	14.1672	35.5599	53.4773	39.6251	26.7593	15.1941
Nr1d1	0.00450269	5.06148e-05	23.1	8.55	19.2721	1.17976	14.9182	53.1015	52.4286	20.1635	9.36901	1.40179	1.18186	1.09584	13.7158	35.0714	41.8638	13.729	4.61023	0.965198	1.1612
Pnp	0.00450269	5.06148e-05	23.1	2.55	18.1437	52.8969	61.9865	47.7048	36.1672	19.0013	27.2379	43.0498	54.9615	58.1664	57.9215	46.2081	33.5927	20.203	32.3097	45.0333	48.5236
Fus	0.00450269	5.06148e-05	23.1	7.05	15.602	35.0659	34.4598	48.026	47.0679	37.7793	25.0033	15.1829	22.6974	23.8302	34.7335	35.1126	38.8493	27.5264	14.717	13.989	22.8565
Stra6l	0.00450269	5.06148e-05	23.1	2.55	13.138	36.0049	44.3848	39.6936	32.5707	19.2447	21.1136	28.6479	39.4643	40.8042	46.6526	37.9195	35.9602	21.2552	21.4245	30.5293	36.0746
Acsm5	0.00450269	5.06148e-05	23.1	10.05	11.4788	36.4216	40.6956	48.2658	56.3859	56.8736	45.9216	39.1881	37.9638	35.2639	41.1373	50.085	55.3747	58.3061	42.8043	35.5941	35.9727
Anxa7	0.00450269	5.06148e-05	23.1	11.55	10.3592	23.9834	27.5651	35.0448	40.4053	47.18	42.2152	28.5701	23.1994	22.7077	29.5156	30.5542	39.0084	43.2737	35.844	26.7357	28.638
Elovl6	0.00450269	5.06148e-05	26.1	15.6	9.50782	9.05322	7.66829	7.27863	17.8523	14.02	25.9597	31.5068	16.1476	11.3317	7.89598	8.15567	12.1645	24.1505	25.945	37.4331	22.1725
Casp6	0.00450269	5.06148e-05	23.1	7.05	8.72394	9.04479	10.8616	21.1109	20.2144	18.8959	7.9138	6.55839	8.61071	10.2589	13.3451	18.2787	20.2711	13.7455	7.47707	5.59359	7.04283
Psmd11	0.00450269	5.06148e-05	23.1	2.55	7.68738	42.0479	50.1736	47.5243	36.5696	32.9584	31.1763	35.6577	41.6945	44.8393	44.5166	44.5092	39.2159	31.8432	29.6926	32.9737	37.8865
Ppm1a	0.00450269	5.06148e-05	23.1	11.55	6.62517	26.555	30.8654	39.3668	40.2348	46.9196	37.2201	34.7345	33.7811	32.3546	31.4524	38.611	42.1878	47.409	37.26	32.7486	29.7611
Rnf19b	0.00450269	5.06148e-05	23.1	10.05	4.53199	11.5929	13.9138	18.0021	23.3625	18.8101	13.9141	15.0463	13.5408	12.2708	13.3271	18.1116	23.4678	22.8647	15.5005	13.4183	12.6496
Slc30a10	0.00450269	5.06148e-05	23.1	0	4.05652	8.98212	8.96012	6.10273	2.56633	1.59672	4.21784	7.69779	9.59115	11.8575	8.86332	7.4256	4.07271	2.98517	5.37879	9.77387	8.18764
Agtr1a	0.00450269	5.06148e-05	23.1	5.55	3.75099	18.7739	21.0939	27.4297	20.2985	18.4962	12.1035	15.7892	18.7407	20.1234	22.7413	25.3507	24.2121	19.2843	11.1566	13.3197	19.0325
Atp1b1	0.00450269	5.06148e-05	23.1	14.1	3.72108	14.4535	13.746	13.9942	16.5013	19.8123	25.4332	17.7097	13.2528	12.043	11.5795	14.5763	16.793	21.3897	18.5371	14.984	13.3476
Slc2a9	0.00450269	5.06148e-05	23.1	10.05	3.30522	8.65792	10.5347	12.2843	16.0569	13.5106	12.336	9.35962	9.4728	9.25042	11.2872	11.1549	14.1019	13.9522	9.72643	8.74187	8.39544
Commd7	0.00450269	5.06148e-05	23.1	2.55	3.10937	11.0414	10.1447	10.524	7.59829	6.51125	5.74739	6.50427	9.08658	9.84254	9.65161	8.48576	6.87977	6.38306	5.15611	6.65662	9.65304
Stom	0.00450269	5.06148e-05	23.1	4.05	3.06764	16.2274	23.9492	21.7337	15.7652	14.2206	13.3896	13.8025	17.2717	17.2372	19.2317	18.0878	18.876	14.1475	12.2444	14.0611	15.8268
Tmbim1	0.00450269	5.06148e-05	26.1	5.55	2.78105	23.0449	28.3728	24.4798	25.1746	23.7504	21.1347	20.8139	21.2416	22.5559	24.3109	23.7652	25.3552	24.4362	21.618	20.136	18.5553
Wdr91	0.00450269	5.06148e-05	23.1	2.55	1.9929	8.29511	10.095	10.2476	7.23812	5.63617	6.05658	6.02169	8.69217	10.4467	11.8546	8.97542	6.5748	4.43734	5.66619	7.58533	9.51357
Snrnp25	0.00450269	5.06148e-05	23.1	8.55	1.94883	6.56048	8.02569	9.03737	14.2842	8.94593	6.73484	4.85892	6.59823	6.77594	7.50897	9.04493	8.16559	8.38528	6.9511	6.28558	6.66999
Rrm2	0.00450269	5.06148e-05	26.1	13.05	1.80959	1.59161	2.83327	1.75804	2.97216	6.09849	8.42407	5.11595	2.93663	1.79598	1.69861	1.92856	2.14023	5.31797	6.76344	4.28892	3.95765
Lrrc8d	0.00450269	5.06148e-05	26.1	2.55	1.6724	7.81001	10.6968	9.02811	7.67773	5.90106	5.9784	6.66298	7.68163	7.7946	10.2199	8.91555	8.13451	6.66441	5.24283	5.7146	6.74939
Dtx4	0.00450269	5.06148e-05	26.1	24.6	1.64496	3.70184	4.86708	2.55311	1.09459	0.590431	1.69651	3.01521	4.02284	4.95515	4.26657	3.78032	1.80326	0.813184	1.93004	3.08803	3.4937
Asap2	0.00450269	5.06148e-05	26.1	24.6	1.62381	3.08107	3.11385	2.32329	0.714591	0.428214	0.554192	1.57522	2.44528	3.48074	4.2001	2.66724	1.2198	0.542476	0.810496	1.70694	2.22439
Gm2061	0.00450269	5.06148e-05	23.1	0	1.35958	2.83187	2.40399	1.33213	0.855663	0.323703	1.01714	2.24644	2.66879	3.69991	2.33707	1.68849	1.25606	0.813311	1.53419	2.83468	2.2707
Map7	0.00450269	5.06148e-05	23.1	2.55	1.09199	7.84888	9.11856	7.20126	6.43388	5.65696	6.39882	6.13983	6.4704	7.61347	8.95001	7.61331	6.55431	5.13111	6.22519	6.2321	6.76879
Ap4m1	0.00450269	5.06148e-05	23.1	5.55	0.893719	3.07646	3.27165	3.70714	4.09514	3.00911	2.04734	2.44323	2.7202	3.21192	3.81305	4.85118	3.88503	2.97683	1.8887	2.27832	3.02579
Gm19522	0.00450269	5.06148e-05	23.1	19.35	0.841175	2.08721	1.55241	0.897609	0.470934	1.52434	1.58951	3.30691	3.38817	1.67654	1.13908	1.26605	0.427062	1.72591	2.33708	3.8088	2.33704
Reps1	0.00450269	5.06148e-05	23.1	7.05	0.795629	5.34596	6.00641	7.70231	5.56124	5.68175	4.88122	4.1069	4.03283	5.29388	5.85281	6.02582	5.37961	5.1901	4.32414	3.37088	4.29566
Cd79a	0.00450269	5.06148e-05	23.1	4.05	0.768894	1.09625	1.59993	2.49705	1.67995	0.708579	0.381123	0.756215	0.998266	1.23663	2.18196	2.33225	1.01582	0.848154	0.247438	0.383604	1.45463
Brd9	0.00450269	5.06148e-05	23.1	7.05	0.724813	3.38491	3.39592	3.92046	4.63075	3.89642	3.11981	2.6172	2.82697	3.36905	3.92561	4.47992	3.97171	3.45992	3.14302	2.19287	3.48809
Camkk2	0.00450269	5.06148e-05	26.1	23.1	0.497428	2.57655	2.32973	2.12002	1.87308	1.45461	1.75626	2.52007	3.09129	2.77705	2.34065	2.38049	2.25093	1.62297	1.65268	2.3144	2.47473
Loxl4	0.00450269	5.06148e-05	26.1	24.6	0.447553	2.27628	2.29506	0.60731	0.153531	0.104739	0.270552	0.449709	0.762376	2.71066	3.8123	0.865561	0.375055	0.189158	0.261425	0.475442	1.35341
Cwf19l2	0.00450269	5.06148e-05	23.1	4.05	0.43405	3.75457	3.93159	4.62721	3.96718	3.67584	3.11756	3.35334	3.72637	3.90262	4.66454	4.88895	3.85586	3.1204	2.45334	3.39656	4.33769
Gm9992	0.00450269	5.06148e-05	23.1	8.55	0.384641	0.458125	0.660177	1.00209	1.55813	0.669881	0.550827	0.282899	0.200505	0.26457	1.01335	0.85071	1.36576	1.18765	0.395762	0.153592	0.309429
Zscan2	0.00450269	5.06148e-05	20.1	7.05	0.378048	1.30735	1.61118	1.91183	1.87893	1.48446	1.25365	0.932564	1.37899	1.85539	1.88707	1.44042	0.975948	0.855409	1.02168	1.05158	1.7058
Tox	0.00450269	5.06148e-05	23.1	11.55	0.279374	0.412837	0.31996	0.709974	0.807931	2.37794	0.791657	0.708707	0.436227	0.290434	0.49145	0.436664	0.852903	1.1771	0.740114	0.442699	0.516728
Bdnf	0.00450269	5.06148e-05	26.1	17.1	0.250293	0.503111	0.359628	0.330461	0.546497	0.601535	0.767799	0.865516	0.734201	0.495853	0.379569	0.359736	0.341538	0.502249	0.611682	1.20151	0.679276
Cyp2e1	0.00634062	9.92147e-05	23.1	11.55	1051.86	1965.36	3078.65	3508.75	3675.88	4694.79	4534.48	3046.92	2868.11	1850.56	2513.02	2981.4	3759.28	3941.52	3225.07	3070.97	2404.54
Slc38a3	0.00634062	9.92147e-05	23.1	10.8	269.891	319.285	479.657	526.417	926.786	787.769	574.638	351.865	333.929	313.084	410.147	428.573	677.008	609.275	435.409	334.872	332.509
Adck3	0.00634062	9.92147e-05	23.1	2.55	69.0376	129.608	173.621	160.96	100.079	48.8368	53.6873	94.8068	146.714	119.914	151.738	109.879	73.7288	37.0802	45.721	90.456	149.254
Ubxn1	0.00634062	9.92147e-05	23.1	4.05	66.9467	187.925	234.798	227.78	171.419	134.324	133.103	94.9289	139.501	143.836	174.603	179.317	148.146	121.792	88.811	91.6367	151.934
Hacl1	0.00634062	9.92147e-05	23.1	0	66.725	173.849	138.643	124.504	79.4856	52.7892	52.893	144.673	170.646	163.25	143.356	120.983	108.576	63.5663	64.2035	159.636	155.703
Paqr9	0.00634062	9.92147e-05	23.1	0	56.6032	135.127	139.582	95.4624	55.078	52.5978	56.7557	113.617	130.639	138.41	116.496	75.7803	79.1718	55.0108	62.1838	136.639	130.161
Ppp1r3b	0.00634062	9.92147e-05	23.1	18.6	55.2217	97.5302	46.0424	19.4349	19.8667	44.0909	100.328	123.145	92.5498	77.7655	33.9742	21.8552	12.9865	95.1666	120.425	125.569	78.7218
Por	0.00634062	9.92147e-05	26.1	13.05	43.9668	73.1714	86.1357	85.0342	189.461	352.266	290.521	128.997	91.387	70.4095	67.1629	75.7757	163.558	243.094	232.524	115.68	113.424
1810058I24Rik	0.00634062	9.92147e-05	26.1	10.05	32.2239	59.8826	62.811	95.8366	116.006	129.383	115.115	65.8766	56.2591	46.662	59.1216	68.0987	86.5838	105.2	81.5069	68.9107	57.2245
Pbld1	0.00634062	9.92147e-05	23.1	11.55	28.3017	69.2826	73.0911	106.39	113.799	115.989	91.1992	87.142	88.6979	69.8881	74.0823	93.9952	100.334	113.607	87.2764	79.1252	73.6299
Dbp	0.00634062	9.92147e-05	23.1	11.55	19.5281	0.82557	0.255584	14.349	64.6437	81.5001	26.7446	2.85039	0.981	0.435485	0.50267	8.24128	46.282	58.3433	7.27973	1.93496	1.52049
Tars	0.00634062	9.92147e-05	26.1	23.1	18.9281	52.3004	57.6509	45.1919	30.8825	23.2542	30.0884	49.2395	64.1995	61.2908	58.9352	46.4537	36.9029	22.9571	33.6948	53.0162	53.9781
Rab43	0.00634062	9.92147e-05	23.1	11.55	15.4166	34.9751	38.5065	50.313	60.3089	70.3639	49.5629	48.5444	45.3568	43.504	42.2642	42.09	61.0272	70.1066	54.1115	45.6046	40.1387
Auh	0.00634062	9.92147e-05	23.1	11.55	11.2283	29.578	30.2774	38.7075	45.3845	46.2103	46.2247	30.3455	30.0985	22.7456	30.6271	34.6018	35.3583	41.0079	41.3288	33.3115	27.946
Fech	0.00634062	9.92147e-05	23.1	11.55	10.2038	45.8055	49.6758	59.385	66.6179	66.7029	59.4452	61.499	53.5651	46.0641	55.6367	58.4141	63.3992	67.8316	65.2012	60.2082	42.7987
Lasp1	0.00634062	9.92147e-05	26.1	24.6	9.10548	49.8763	77.3369	52.7221	37.9738	22.6918	41.1267	43.2574	54.0038	59.058	61.3586	49.3583	43.0001	26.8134	36.4646	47.382	49.0385
Inca1	0.00634062	9.92147e-05	23.1	7.05	8.6936	12.69	15.7409	21.7046	22.0718	16.5298	8.37111	7.29625	9.87971	10.5542	14.2845	17.8674	18.9055	14.1935	7.58087	7.63824	10.9748
Tjp3	0.00634062	9.92147e-05	23.1	0	7.1612	19.0623	27.2324	13.8108	8.93483	4.78784	12.8494	15.1264	18.065	19.1323	19.3568	12.3242	7.77711	4.49667	8.87885	15.3154	21.7551
Egln2	0.00634062	9.92147e-05	26.1	10.05	4.69858	40.6429	47.8217	50.2956	63.0945	54.1905	51.2831	47.797	44.6383	48.5049	44.9999	48.9692	51.5448	54.7738	53.9282	48.6635	51.1168
Lrfn3	0.00634062	9.92147e-05	23.1	0	4.20598	8.34575	9.92433	7.01794	2.39759	1.02056	4.68628	5.98246	8.48757	8.64897	9.10353	6.15904	2.44549	1.02821	3.58651	7.31079	11.0449
Pir	0.00634062	9.92147e-05	23.1	8.55	3.41427	10.0475	10.4817	12.5966	14.876	17.0058	12.7767	9.74591	7.10295	8.83747	11.6962	14.0681	13.3081	14.4293	10.4573	8.72165	9.41935
Glt1d1	0.00634062	9.92147e-05	23.1	14.1	3.39227	4.66166	7.05302	7.0439	9.44716	9.92906	11.8977	10.159	8.47373	7.80359	8.20408	8.39487	8.6172	10.5338	16.7396	10.2128	8.39337
Cdkn1a	0.00634062	9.92147e-05	23.1	0	3.30895	17.1261	20.1781	1.52963	1.06452	0.704382	4.47739	3.22423	10.8969	12.8775	6.57487	1.52704	1.16984	1.02586	9.77265	4.90641	13.8465
Itga5	0.00634062	9.92147e-05	23.1	21.6	2.82717	7.55517	8.61009	4.61187	2.68891	3.28398	6.56238	6.15203	6.81816	8.48653	5.48571	4.43375	3.45966	3.94716	4.882	6.78633	8.56219
Cgn	0.00634062	9.92147e-05	23.1	0	2.63969	8.68767	8.89891	6.41975	4.95458	3.65885	5.76002	7.19973	9.0971	7.41675	9.51361	6.23634	4.35797	3.2746	4.88765	7.8896	10.2274
Ppp2r4	0.00634062	9.92147e-05	21.6	1.275	2.61439	27.1339	33.6404	26.0637	23.475	20.0194	24.5837	25.8972	27.3264	29.053	25.3108	23.829	22.6612	21.5098	25.0553	26.0859	27.2219
Bfar	0.00634062	9.92147e-05	23.1	11.55	2.57769	13.3406	11.9121	16.0233	16.986	21.3759	16.6952	16.0364	14.4759	14.4928	14.9198	15.9665	18.5242	20.1031	17.5348	16.4871	13.5827
Tmed1	0.00634062	9.92147e-05	23.1	14.1	2.21035	11.7763	11.2196	15.1061	16.0763	16.7156	18.232	16.5	13.3139	11.452	9.72711	12.4099	12.7195	18.0044	16.9885	11.8788	13.2043
Pqlc2	0.00634062	9.92147e-05	23.1	5.55	2.20042	6.58285	7.94264	9.18924	8.4563	6.39655	6.50339	4.83078	5.37471	6.50328	7.59503	7.33916	7.28804	6.22026	4.33985	5.13499	6.48894
Atp6v1c1	0.00634062	9.92147e-05	23.1	11.55	2.19408	13.3552	17.5311	17.2786	19.4261	21.2493	16.7468	16.3232	16.0612	15.2691	16.379	19.3662	20.3728	22.7139	18.8221	17.5858	13.8741
Zkscan17	0.00634062	9.92147e-05	23.1	8.55	1.94082	3.76198	4.34125	5.65708	5.83195	6.25902	3.47746	2.91235	3.24757	4.24797	4.88768	5.77588	6.84707	5.93946	3.40558	2.86416	3.40056
Ubr2	0.00634062	9.92147e-05	26.1	13.05	1.79518	5.57016	6.31914	6.62747	7.42992	9.02244	10.9038	8.85791	7.26487	7.03968	6.5646	6.1897	7.30771	9.57915	10.6673	8.02994	7.48416
Chn2	0.00634062	9.92147e-05	23.1	11.55	1.74068	8.30574	9.02282	10.3644	11.9091	12.9474	11.1974	11.3327	9.24819	9.14523	10.6808	11.1142	12.7376	14.9224	13.0522	9.74278	8.25311
Hp1bp3	0.00634062	9.92147e-05	23.1	7.05	1.69614	14.133	15.1072	16.5317	15.7821	17.7181	14.8421	12.9763	14.4366	14.6769	16.3104	17.2387	16.4051	14.8349	13.0388	12.9184	13.6842
Tmem41b	0.00634062	9.92147e-05	23.1	18.6	1.61028	6.50994	7.84154	5.72283	6.20531	7.21929	9.25022	8.48259	7.98065	7.23233	6.3108	5.36289	5.87897	7.07474	9.78314	10.3236	7.96215
Spg21	0.00634062	9.92147e-05	23.1	7.05	1.54714	8.65961	10.0885	11.2939	9.2828	9.01164	7.90052	7.73583	8.01693	9.18164	9.93026	10.3738	10.182	9.90561	5.9294	7.28514	7.42732
Nfx1	0.00634062	9.92147e-05	23.1	8.55	1.53755	6.91506	7.31402	8.71522	9.95158	9.5629	7.20147	6.5408	6.39281	8.57599	8.67954	9.73913	11.0066	11.2139	7.73754	6.4613	5.59118
Med28	0.00634062	9.92147e-05	23.1	4.05	1.52441	6.11851	6.47674	7.57906	7.32799	5.13386	4.94732	5.13574	5.60393	5.89089	6.56194	7.19902	5.71092	5.44563	4.89469	5.15773	5.77588
Lonrf1	0.00634062	9.92147e-05	23.1	15.6	1.37051	1.72236	1.17273	0.542985	1.20774	2.88772	2.5096	2.87332	1.76452	1.12372	0.918353	1.07876	1.93471	4.26871	3.9131	2.06634	1.71561
Ash2l	0.00634062	9.92147e-05	23.1	5.55	1.19812	5.54564	6.40808	6.80726	5.88209	5.43432	4.71368	4.31785	5.1719	5.29689	6.0212	6.18021	5.35897	5.08861	4.67278	4.837	4.27143
Cmpk2	0.00634062	9.92147e-05	26.1	0	1.05242	2.57516	3.73459	3.12648	1.63814	0.799477	1.19185	2.04824	2.59425	4.61374	2.80079	2.92721	2.29115	1.59452	1.20692	1.46926	2.2254
Gnat1	0.00634062	9.92147e-05	23.1	8.55	1.01134	0.915117	1.35641	2.34459	7.90844	3.77752	1.17728	0.914338	0.90981	1.3391	1.19307	2.16911	4.89567	2.49501	1.23659	0.883326	0.732986
Syt1	0.00634062	9.92147e-05	23.1	10.05	0.9605	1.13885	1.18082	2.05873	2.60654	3.34553	1.40597	0.700378	0.856083	1.28802	1.39567	2.09707	3.8027	2.96734	1.11581	0.658862	0.693099
Tmco4	0.00634062	9.92147e-05	26.1	7.8	0.955047	5.78082	6.47142	6.86804	7.37157	6.96278	6.00876	4.23223	4.18299	4.92343	5.00217	6.86449	8.14804	8.76472	6.04946	3.96502	3.75327
Mpzl1	0.00634062	9.92147e-05	26.1	0	0.876581	2.80294	2.22022	2.39479	0.806646	0.599881	0.703816	1.21064	1.33273	2.63793	4.1025	2.23729	1.49583	0.833029	0.807941	1.18227	2.17392
Raet1a	0.00634062	9.92147e-05	23.1	4.05	0.837093	1.16712	1.60756	1.53112	1.85056	0.666732	0.452585	0.467017	1.33206	1.44379	1.64424	2.00144	1.30527	0.565445	0.284085	0.870575	0.921638
Ccnk	0.00634062	9.92147e-05	23.1	7.05	0.819134	5.8639	8.82716	6.87398	7.19442	6.3492	6.00009	5.71555	5.78421	6.23266	6.63489	7.34236	8.28893	6.49536	5.53541	5.33819	5.75898
Plekhg5	0.00634062	9.92147e-05	23.1	8.55	0.622572	1.35239	1.76551	2.23284	2.36443	1.94909	1.74434	0.768493	1.08226	1.68795	2.02135	1.63628	2.29127	1.78682	1.40585	1.23581	1.35292
Mthfd2	0.00634062	9.92147e-05	23.1	0	0.519905	1.66001	1.65997	0.959424	0.589124	0.594467	0.768773	1.01355	1.24526	1.63582	1.44995	0.986946	0.792374	0.499617	0.915147	1.49378	1.06791
Uox	0.00846604	0.000187288	26.1	11.55	224.66	640.719	724.668	855.117	1313.63	1159.67	1159.13	1075.36	925.723	633.444	706.363	819.006	939.898	1037.5	1106.31	1054.55	798.647
Serp1	0.00846604	0.000187288	23.1	17.1	26.1778	151.991	146.323	136.98	129.686	157.138	174.001	244.927	207.477	156.945	142.716	143.098	129.823	158.452	236.066	253.991	152.081
Slc2a2	0.00846604	0.000187288	26.1	11.55	23.5863	34.5383	58.1738	67.5824	86.3333	102.966	94.2991	71.9642	52.9773	38.4135	52.4136	46.5587	73.6955	90.8338	74.4659	67.674	49.1745
Cpt1a	0.00846604	0.000187288	23.1	10.05	20.1455	37.9234	45.8276	63.3415	67.7319	93.0566	58.5612	42.8047	43.3698	49.452	59.2478	63.2646	104.186	82.7136	64.7055	36.2159	37.8729
Gde1	0.00846604	0.000187288	23.1	15.6	19.1706	36.1275	45.1919	33.7047	39.0659	62.1197	91.0736	60.816	54.7616	38.4383	35.576	35.8892	40.1647	59.7977	85.3575	61.5616	54.3818
Ppp1r3c	0.00846604	0.000187288	23.1	0	17.5355	50.1283	36.3613	25.1667	16.8627	9.24951	11.5624	31.6139	45.9502	69.4058	24.3959	28.9956	15.1688	13.8142	17.362	50.1887	31.8095
Gstt2	0.00846604	0.000187288	26.1	13.05	16.0602	32.259	41.7164	44.1179	75.0906	79.8727	99.5994	45.6638	34.8102	24.0229	28.6494	31.8919	42.8655	57.4405	73.5514	55.2055	49.8415
1600002H07Rik	0.00846604	0.000187288	23.1	17.1	15.6686	36.8922	47.5419	20.8752	31.0622	44.6623	85.0334	53.2209	52.0052	31.8555	27.3944	20.0821	27.6069	39.7589	69.0468	53.4562	48.8057
Gstm4	0.00846604	0.000187288	23.1	5.55	14.0364	42.8367	68.6669	53.2477	52.2761	41.766	35.0653	22.0432	29.4409	32.9082	58.2973	46.2212	42.5733	33.9193	27.4023	26.4483	40.692
Hopx	0.00846604	0.000187288	20.1	15.6	13.6892	77.0477	59.3242	54.9497	67.9179	78.6837	90.237	75.8286	74.2496	53.2657	45.4978	66.5628	73.6876	79.1614	82.0577	68.5581	58.6307
Ormdl3	0.00846604	0.000187288	23.1	20.1	12.2967	60.0794	59.292	58.8061	47.4764	43.3952	64.8665	73.4743	76.6239	61.476	56.4852	49.604	45.7954	45.6099	65.4311	74.2381	74.1912
Adck5	0.00846604	0.000187288	23.1	5.55	11.5015	29.0879	27.336	30.8457	24.8257	14.1268	14.5801	12.5366	18.3954	20.8275	29.1734	28.2515	25.2619	15.5508	8.25658	10.2073	23.7907
Ltbr	0.00846604	0.000187288	23.1	11.55	11.1644	43.9495	62.351	60.0487	65.8574	67.2095	73.2814	49.4238	47.4021	44.0746	45.1645	50.9172	63.7938	71.2034	56.8368	48.4577	44.8473
B3gat3	0.00846604	0.000187288	23.1	2.55	10.6465	39.3199	46.6039	39.2323	30.6388	24.1759	29.1742	26.8942	38.3107	38.621	38.8264	32.9759	30.1627	24.6265	26.0993	30.5868	42.26
Wdtc1	0.00846604	0.000187288	23.1	7.05	9.86994	26.7723	42.016	40.7305	35.8616	33.9477	31.8946	21.3576	26.7641	31.1669	34.2703	37.0575	41.2107	34.6471	25.0609	20.7322	25.765
Gpat4	0.00846604	0.000187288	23.1	15.6	9.72173	35.8939	38.5814	33.8351	39.6921	47.5837	64.7573	50.041	39.3172	38.2064	37.0315	39.1719	46.1726	61.4259	83.291	49.07	37.1484
Gpcpd1	0.00846604	0.000187288	23.1	10.05	9.34633	10.3773	7.9786	21.1963	42.8605	68.4473	10.8371	11.3193	8.26627	9.35646	15.0639	24.0164	48.1064	54.8118	22.4918	9.67395	4.4355
Glrx	0.00846604	0.000187288	23.1	15.6	9.03414	31.3146	34.6166	29.3634	33.4698	42.1396	54.3482	56.3632	42.9254	27.8241	26.9578	30.9739	32.8328	45.0582	49.5584	48.4109	34.8684
Mif4gd	0.00846604	0.000187288	23.1	21.6	8.88317	52.2079	54.8876	42.3249	33.3983	31.6364	49.1093	53.4307	54.5063	47.2684	44.9668	41.3919	33.014	35.2059	45.5986	49.5634	55.2656
Crcp	0.00846604	0.000187288	23.1	14.1	8.46916	16.5243	13.3442	17.6847	25.1705	31.6825	23.6361	23.0931	20.9526	13.868	13.8347	18.2464	19.3625	22.9312	25.8578	21.4178	19.7395
Esrra	0.00846604	0.000187288	23.1	15.6	8.08053	22.8973	21.5402	18.1868	26.4608	32.9678	39.8426	28.8678	26.4513	21.8189	17.6641	18.9665	19.2669	30.3195	30.8388	27.4514	27.4505
P2rx4	0.00846604	0.000187288	23.1	8.55	7.13174	23.2101	25.8854	32.2668	40.6829	32.6539	25.7567	22.181	21.4171	22.9696	25.5246	25.5778	36.7676	37.8867	23.0279	18.173	21.0834
Dazap2	0.00846604	0.000187288	23.1	7.05	6.50503	66.3589	62.2627	79.5635	72.9296	68.9877	65.1715	58.027	66.2952	66.2157	72.2007	77.6082	71.4472	67.7959	58.9282	54.3308	55.1707
C77080	0.00846604	0.000187288	23.1	10.05	6.24064	11.5968	17.4723	18.3332	22.5513	21.2353	16.9452	12.4097	10.8103	14.3623	16.1588	18.9194	26.5549	24.2211	11.8984	11.6384	12.961
Mafb	0.00846604	0.000187288	23.1	11.55	6.09802	9.0566	9.74283	9.56234	17.6805	47.1838	25.2497	9.60553	5.97896	5.94886	8.03219	10.9175	18.5475	17.8142	17.4616	8.0822	7.70092
Lpin1	0.00846604	0.000187288	26.1	11.55	5.47899	3.94392	5.57947	6.29044	16.9182	52.8837	30.1464	9.97374	7.29811	3.23301	7.14551	3.93314	19.7401	41.1059	35.7168	9.29874	8.74301
St3gal1	0.00846604	0.000187288	23.1	0	5.31248	19.2377	22.5929	13.1667	9.471	9.34942	12.8073	13.7447	18.4975	21.7877	16.508	12.8472	13.3567	11.8124	12.6461	12.8923	18.4992
Rbm17	0.00846604	0.000187288	26.1	5.55	4.75741	28.038	31.1612	32.3707	31.5667	29.1714	22.8482	19.1502	24.5705	25.1801	27.8657	28.4201	30.0664	28.3167	25.175	20.408	21.8197
Dcaf8	0.00846604	0.000187288	26.1	7.05	4.75034	33.9093	34.1064	38.6968	37.9237	37.848	32.2319	30.4431	30.8546	33.7077	33.3862	36.1018	39.2324	40.0497	31.4766	30.9634	29.4992
Slco1a4	0.00846604	0.000187288	23.1	14.1	4.67589	3.56237	3.79839	6.52894	7.73759	8.54213	12.2192	10.4111	6.52681	4.75386	4.66675	6.32533	8.92929	8.78338	7.28071	6.64967	5.72919
Ppp1r15b	0.00846604	0.000187288	23.1	17.1	4.42317	21.0168	15.7519	13.8745	16.0824	19.0448	20.0468	26.0616	20.5349	20.1045	15.4575	16.7075	17.5409	23.4836	23.0918	23.5547	19.7342
Gprc5c	0.00846604	0.000187288	23.1	8.55	4.21245	16.2385	23.8129	23.1672	24.3611	20.5114	19.2626	18.7949	16.1622	16.5627	22.6546	23.3671	26.1754	21.6489	17.47	15.1314	16.5732
2700094K13Rik	0.00846604	0.000187288	26.1	8.55	4.17829	20.5251	20.8502	26.759	36.3494	32.1464	24.2726	20.4996	18.7142	16.6776	21.0443	25.1395	26.4463	29.052	26.3292	20.4557	22.4411
Kcnk5	0.00846604	0.000187288	26.1	11.55	3.85648	5.17227	9.52056	8.30781	12.627	24.1797	17.3782	9.59562	7.17312	6.52485	4.91128	6.365	8.53601	18.3703	14.2104	10.9994	6.64507
B4galt5	0.00846604	0.000187288	23.1	15.6	3.52931	4.96355	3.77365	4.46017	7.20746	7.28668	16.5918	8.8314	3.90106	6.12921	4.01609	4.84212	6.65074	9.2903	16.0028	7.27571	6.37653
St3gal4	0.00846604	0.000187288	20.1	17.1	3.50308	45.2237	40.4093	39.9041	40.2696	48.4945	60.092	47.8212	44.9467	39.7636	29.1851	39.7551	40.4475	62.9427	61.1863	44.4151	34.9816
Pcp4l1	0.00846604	0.000187288	23.1	17.1	3.4492	6.34651	5.66843	4.55165	3.26346	7.60373	18.7641	10.2	9.18501	5.96651	4.67974	2.75305	3.06337	7.05162	8.65445	8.12708	7.66569
Afg3l2	0.00846604	0.000187288	23.1	11.55	3.36951	23.8413	25.1412	25.7499	29.5911	31.6792	29.9064	27.8895	26.2628	21.5158	23.4168	25.6362	30.54	31.4057	27.1792	24.4468	23.3706
Ypel5	0.00846604	0.000187288	23.1	11.55	3.16508	9.31627	10.49	13.7834	14.9661	17.9176	11.8137	13.3365	10.2366	9.70889	10.8419	12.8976	14.7469	14.6106	13.1486	12.1107	11.3476
Sdr9c7	0.00846604	0.000187288	26.1	24.6	2.86385	23.9722	24.5453	22.7838	15.8357	10.6001	16.216	23.8943	26.1829	24.6983	25.86	23.8931	17.9167	12.8904	20.7618	22.3663	21.2459
Crat	0.00846604	0.000187288	23.1	21.6	2.84616	9.43654	9.6242	6.42762	3.7618	4.60766	7.94296	10.2868	10.3998	9.6387	9.38584	5.52555	7.47353	3.92696	7.46683	11.4463	13.8094
Thra	0.00846604	0.000187288	23.1	2.55	2.75375	9.09752	9.79095	8.08095	6.27598	5.14182	4.9582	4.18656	5.41298	8.2077	9.51512	7.5486	5.86229	5.50781	4.54334	5.52194	8.26509
Arf3	0.00846604	0.000187288	26.1	4.05	2.65702	15.1278	20.1209	18.3645	16.933	15.0811	14.2626	11.3963	13.1754	17.325	18.8143	18.6975	21.8364	17.7611	15.9464	12.1018	13.2558
Tmem218	0.00846604	0.000187288	23.1	4.05	2.23936	6.1356	5.7669	6.52475	4.74671	3.44574	2.40878	1.77317	5.06849	5.83836	7.67417	5.36677	4.45723	3.40216	2.00039	1.86022	3.86205
Polr2b	0.00846604	0.000187288	23.1	17.1	2.05667	8.32357	8.55456	7.88133	8.20791	10.7899	11.9907	13.29	11.0584	8.97533	9.78418	8.32928	9.16446	11.6839	13.22	12.8789	9.21316
Slc17a4	0.00846604	0.000187288	23.1	4.05	1.92395	7.37924	15.1758	10.9975	8.38245	6.71011	5.66158	6.8989	7.91011	10.4698	10.7555	9.30483	8.33779	7.03278	5.46717	5.27168	9.41943
Ddhd2	0.00846604	0.000187288	23.1	14.1	1.84344	2.63363	1.92837	2.48742	3.30857	5.21345	4.77335	4.53539	2.93729	2.94462	2.85953	3.18088	4.18341	5.50717	4.66243	5.0232	2.97079
Tpd52l1	0.00846604	0.000187288	23.1	11.55	1.76386	5.09978	5.70107	7.39255	7.24805	9.88139	7.66573	6.30055	5.70554	4.32105	5.37097	6.85204	6.72587	8.50102	6.59379	6.33999	5.07129
Clmn	0.00846604	0.000187288	23.1	10.8	1.66881	6.46357	7.06347	7.91727	9.9651	11.6005	8.54085	7.01091	6.27287	8.07544	7.58781	8.36163	11.5522	12.9222	8.94208	6.96288	5.32492
Sgms2	0.00846604	0.000187288	23.1	5.55	1.59237	4.22328	4.5587	6.82883	5.64771	4.91887	2.88187	3.39576	3.72483	4.34319	7.17548	6.64468	6.29561	2.99585	2.67053	3.55878	3.64887
P2ry2	0.00846604	0.000187288	26.1	10.05	1.58592	4.64957	6.01098	5.85966	9.12256	9.35757	8.21669	5.67685	4.97824	4.73762	4.34406	4.96617	9.11313	9.75473	7.57419	5.85586	5.47577
Rhbdd2	0.00846604	0.000187288	26.1	13.05	1.41238	2.97195	3.16901	2.79034	4.6782	6.64419	6.28866	4.52203	3.61634	2.86924	3.48511	2.892	4.40506	5.38245	6.69935	4.56994	3.70645
Mettl16	0.00846604	0.000187288	20.1	2.55	1.22943	6.01143	6.6632	4.95595	5.07157	3.64079	4.27276	4.72505	5.95571	5.79956	5.68591	4.67604	4.30733	4.07645	5.31075	6.48534	5.42776
Map2k5	0.00846604	0.000187288	23.1	7.05	1.11583	8.28524	8.71315	10.7359	9.52481	9.47951	8.36445	7.24045	8.0123	8.4102	8.91124	8.54595	9.68257	9.10779	7.4406	7.07452	7.72486
Gemin2	0.00846604	0.000187288	26.1	13.05	1.02738	5.77771	7.39505	7.29068	8.39785	11.4468	9.90631	8.06045	8.07821	5.8004	6.82735	7.313	8.59162	9.01255	10.9648	8.83606	7.02929
Mcur1	0.00846604	0.000187288	23.1	16.35	0.994666	8.61308	8.15375	7.66574	8.17249	8.69221	10.8667	11.5548	10.7042	8.07931	7.5784	8.51728	8.91465	9.14764	10.5995	9.87826	8.8102
Nup35	0.00846604	0.000187288	23.1	18.6	0.936789	2.34975	2.20152	1.3879	1.05378	2.00119	2.82142	2.90644	2.54744	2.29242	1.5612	1.33849	1.3649	1.60001	2.51095	2.6524	1.81155
Ddo	0.00846604	0.000187288	26.1	17.1	0.877562	5.7841	4.97563	5.15674	5.87933	6.17652	6.3978	7.37592	8.00115	5.46402	5.07249	3.81261	4.26096	4.7151	6.17705	7.47868	7.04883
F3	0.00846604	0.000187288	20.1	12.6	0.802743	1.85886	1.15374	1.87107	3.35159	4.01715	2.27678	2.26926	1.45924	1.33887	1.94935	2.64316	2.97363	2.49519	1.32828	1.49544	1.70633
Pitx3	0.00846604	0.000187288	23.1	0	0.754621	3.18469	6.06242	0.529914	0.0411501	0.0398152	0.145598	1.10701	3.81413	7.28182	5.64171	1.99111	0.484814	0	0.742033	2.27007	2.4521
Rnf152	0.00846604	0.000187288	23.1	8.55	0.742915	1.29874	1.23262	2.70624	2.83521	2.27359	1.45903	1.22295	1.09374	1.65917	2.25543	2.17855	2.94538	1.79509	1.2288	1.15544	1.3768
Slc2a5	0.00846604	0.000187288	26.1	9.3	0.681934	0.93442	1.55373	2.59682	3.8591	2.88925	1.38998	1.23864	1.04489	0.734182	1.08314	1.58075	2.59871	3.20072	1.14047	1.08386	1.15706
Rfx4	0.00846604	0.000187288	23.1	4.8	0.616085	0.558018	0.653634	1.46982	0.943009	0.478208	0.0272565	0.0717336	0.733224	0.61749	1.54491	1.29953	1.04252	0.299907	0.0124762	0.39436	0.414208
Sox9	0.00846604	0.000187288	23.1	10.8	0.587336	3.26654	2.46876	1.25665	0.720631	1.00997	1.28061	1.46135	1.68083	2.61371	1.30088	1.10828	0.579135	0.920615	0.764215	1.30807	2.09747
Poc1a	0.00846604	0.000187288	23.1	15.6	0.438739	1.65331	1.64597	1.53989	1.82056	2.16254	2.65251	2.16036	1.70131	1.55489	1.21845	1.41623	2.00812	2.08374	2.86375	2.46229	2.28325
Uck2	0.00846604	0.000187288	20.1	17.1	0.437084	5.09996	4.94749	3.48217	4.48183	4.83229	6.04222	5.89406	5.14367	4.6152	3.80027	3.97242	4.88833	4.97157	5.81309	4.90264	4.45135
Hist1h1e	0.00846604	0.000187288	23.1	20.1	0.400437	1.65052	0.888792	0.466008	0.0861601	0.500992	0.766652	0.818049	1.50142	0.666057	0.650046	0.420342	0.221716	0.144747	0.653415	1.64303	0.942594
Slc37a1	0.00846604	0.000187288	26.1	5.55	0.3351	0.916159	0.912563	1.09857	0.609792	0.597667	0.430112	0.303444	0.504633	0.663585	0.743276	0.978882	2.64734	1.17154	0.492793	0.398928	0.242134
Gtdc1	0.00846604	0.000187288	23.1	11.55	0.308398	1.34886	1.64201	1.79047	2.07815	2.63346	1.81539	1.87527	1.63428	1.53668	1.4638	1.98438	2.15434	2.12552	1.73097	1.52952	1.00125
Lag3	0.00846604	0.000187288	23.1	21.6	0.292732	1.05174	0.683514	0.540684	0.425375	0.334232	0.586796	0.86663	0.923269	0.582983	0.559302	0.299999	0.244608	0.216185	0.583214	0.893076	1.16124
Park2	0.00846604	0.000187288	23.1	11.55	0.176005	0.259933	0.440683	0.524605	0.776156	0.627803	0.670316	0.44106	0.366488	0.331442	0.522207	0.50314	1.13431	0.870844	0.895096	0.501692	0.3301
Pvr	0.00846604	0.000187288	23.1	10.05	0.14297	1.7451	1.77515	2.17661	2.23149	1.83199	1.79603	1.64477	1.49579	1.28071	1.56817	1.88832	2.42039	2.27894	1.70323	1.41908	1.07214
Agxt	0.012099	0.000341643	23.1	7.05	77.8171	189.14	218.575	299.19	307.969	243.423	193.158	124.679	153.307	156.107	223.905	223.939	224.695	168.974	140.107	135.282	156.978
Insig2	0.012099	0.000341643	26.1	24.6	38.6201	99.8723	111.556	103.531	49.6195	27.3653	31.0149	86.2527	129.186	127.319	143.047	126.156	65.8257	28.4278	65.4386	94.1245	111.396
Eif4ebp3	0.012099	0.000341643	23.1	15.6	37.0276	28.9195	37.7136	22.1464	28.5111	94.4735	130.499	74.5113	48.9545	28.3195	17.3346	13.5859	32.8672	62.9954	104.821	84.7201	42.1046
Decr2	0.012099	0.000341643	23.1	11.55	34.8993	91.3289	113.726	142.187	135.028	170.624	136.68	106.975	92.4265	84.8979	103.224	113.928	134.636	137.129	130.303	93.6646	101.975
Ddc	0.012099	0.000341643	23.1	0	34.7758	75.4283	85.8314	59.7728	36.651	22.5871	30.9537	68.005	93.8367	72.7078	56.7528	61.965	29.9187	24.0916	42.5102	77.851	64.6384
Gys2	0.012099	0.000341643	24.6	12.825	30.1859	32.9252	36.6923	42.3096	73.7036	115.017	117.287	60.3021	43.7074	25.8908	30.8426	29.2622	69.5685	87.44	85.2397	60.023	45.2105
Pxmp4	0.012099	0.000341643	26.1	23.1	24.9658	90.4651	97.7618	59.0316	44.8161	47.2321	54.1956	68.3236	89.2489	99.2036	91.8774	53.3854	55.683	45.0959	52.2696	70.3243	89.1994
Aacs	0.012099	0.000341643	23.1	17.1	24.0738	31.2464	20.5372	7.91016	32.1419	31.1332	56.2526	59.3903	35.2967	11.7723	15.3155	10.1447	17.3112	47.2839	42.4358	59.6416	44.0842
Gch1	0.012099	0.000341643	23.1	10.05	22.1636	47.6365	54.6253	63.7272	78.9805	83.955	61.447	37.2808	43.4883	48.0945	46.1017	65.5982	83.7764	95.6751	52.8811	27.7073	32.084
Got1	0.012099	0.000341643	23.1	8.55	19.7513	69.9404	78.7835	74.2954	112.733	124.383	77.6104	57.3479	52.1673	67.3784	72.7309	80.7409	90.7024	87.8565	77.0529	43.6328	68.9884
Ctage5	0.012099	0.000341643	23.1	14.1	13.8145	54.3718	56.4461	66.0567	66.711	87.0987	75.9828	68.6826	62.0855	49.818	56.5639	58.9334	70.9521	72.7287	68.273	60.3488	58.1722
Mknk2	0.012099	0.000341643	26.1	11.55	12.8237	21.5035	27.1107	26.3781	57.5207	60.549	60.9503	37.628	25.0997	18.9218	25.5063	18.3863	40.352	42.0568	60.5783	37.9279	34.8949
Ppara	0.012099	0.000341643	23.1	11.55	11.2872	18.1202	17.4012	27.3608	34.0827	39.105	29.319	26.1156	21.3642	25.2018	19.4929	20.9636	39.3295	34.3968	29.2363	25.814	20.1001
Ppif	0.012099	0.000341643	23.1	15.6	11.0062	30.0092	32.3756	28.2048	38.5649	40.774	52.1473	45.5743	34.0816	25.5445	23.6178	27.5896	33.0438	38.5745	42.1674	36.2049	33.9526
Cryz	0.012099	0.000341643	23.1	11.55	7.34479	30.2225	34.087	42.3734	46.826	44.4741	38.7913	38.91	35.6854	29.9925	34.7565	35.7744	38.8111	39.5158	38.1787	35.268	33.2556
Nsmce1	0.012099	0.000341643	23.1	7.05	6.10961	17.4592	21.093	23.2212	28.6029	19.1912	13.906	14.5809	15.0415	16.4186	19.3587	19.0428	21.9253	16.9924	12.7003	13.0929	16.2083
Nr1d2	0.012099	0.000341643	23.1	10.8	5.66478	1.81588	1.33801	9.18488	15.5039	16.51	4.83812	5.58255	2.24435	1.63092	4.47077	11.2911	21.5559	19.189	9.10482	5.25083	1.30133
Abhd17c	0.012099	0.000341643	23.1	5.55	5.58763	28.6601	32.4278	36.9236	30.6198	24.5257	21.4935	25.1874	28.9755	29.3962	33.4478	36.2701	33.4177	25.7142	22.3007	21.7072	23.7325
Gm14403	0.012099	0.000341643	23.1	15.6	5.50145	7.60464	2.37327	4.02548	8.41709	11.8057	6.58495	19.2816	10.8768	4.86765	3.93822	8.29364	8.94639	12.3934	17.0017	13.2992	9.35775
Cdv3	0.012099	0.000341643	23.1	14.1	5.06197	23.776	24.019	24.7253	25.2943	31.4398	32.1523	30.9347	28.7099	26.2051	23.9227	27.4757	31.3053	32.7483	32.1337	32.3937	26.2235
Ulk1	0.012099	0.000341643	23.1	8.55	5.02437	8.47062	9.60434	13.599	20.8188	18.4189	11.9426	8.30905	9.21837	11.8961	12.6208	13.2074	24.4996	16.8894	10.2634	7.9654	9.90053
Slc30a9	0.012099	0.000341643	23.1	14.1	4.90117	13.9783	11.8822	15.2742	19.7123	21.7955	17.4685	20.9096	18.0137	14.6498	14.6386	18.0983	19.8778	23.9988	21.327	18.066	15.2421
Smim19	0.012099	0.000341643	26.1	7.05	4.52096	13.3415	15.9623	20.7494	18.7204	17.7986	11.4977	10.9996	11.4125	10.3662	15.4447	16.3475	15.5892	17.1979	13.8862	10.9881	10.1037
Tns2	0.012099	0.000341643	23.1	8.55	4.17532	6.43188	7.27745	13.094	15.8702	11.9887	11.5297	5.77839	5.39311	5.24829	8.04053	9.57543	13.0373	9.07732	8.27443	5.59582	6.61749
Fam89a	0.012099	0.000341643	23.1	2.55	3.93322	9.30323	9.07095	8.18307	2.96176	3.16094	2.62065	4.6395	6.35927	9.67076	6.94098	6.16628	2.27482	1.21524	2.18089	5.70299	8.30597
Tspan14	0.012099	0.000341643	23.1	0	3.39547	12.3682	13.0722	10.1576	7.94734	6.46754	7.56628	11.7943	13.7586	12.3596	12.4469	10.3169	9.86892	7.31002	9.95016	11.6306	12.4459
Cipc	0.012099	0.000341643	23.1	16.35	3.21181	8.17485	7.23437	5.99326	5.81426	10.16	10.8501	11.4659	8.91026	9.74659	6.85785	7.79974	8.36666	10.2877	14.2003	12.3389	8.29169
Pdk1	0.012099	0.000341643	26.1	17.1	3.16197	15.4158	12.8168	15.3912	18.4076	19.8629	15.4212	21.3573	20.3321	15.8968	13.9945	12.4599	12.8761	17.5235	19.5425	20.8861	18.16
Vrk3	0.012099	0.000341643	23.1	7.05	3.09303	14.1932	18.5674	17.628	17.107	17.5951	14.0168	12.8624	13.2413	14.3148	14.2295	15.2239	15.8412	14.8277	12.7746	11.6387	13.8768
Snrk	0.012099	0.000341643	26.1	15.6	2.69931	11.6694	11.3684	10.531	14.5435	14.3476	15.6717	15.9382	12.5076	13.1431	10.9928	10.1195	12.6611	15.2709	17.6555	19.7721	15.9473
Tspan33	0.012099	0.000341643	23.1	2.55	2.64253	13.6929	13.3324	12.8833	10.1462	7.2109	11.2393	9.88959	12.3597	13.0502	12.8839	11.1915	9.93312	8.4462	9.17464	10.6886	12.5841
Baz1b	0.012099	0.000341643	23.1	17.1	2.32591	8.17858	8.47079	6.0707	7.20596	9.23392	11.084	10.4953	8.2182	10.1573	6.72468	6.64929	9.218	10.4237	11.4494	10.2156	10.3817
Mafk	0.012099	0.000341643	23.1	7.05	2.19595	5.08558	5.29441	8.37618	9.86889	6.94523	3.83969	4.19155	4.72268	5.179	6.28092	6.44932	8.64892	5.03704	4.25288	3.86642	4.93315
Wdr81	0.012099	0.000341643	23.1	5.55	2.06042	5.7449	7.32634	7.87387	7.86698	5.72571	4.98206	4.41247	5.43489	6.1919	8.05562	6.04866	6.21158	4.63195	4.06291	4.34141	6.76464
Klhdc7a	0.012099	0.000341643	23.1	8.55	1.98956	2.74383	4.4324	7.00061	8.85147	5.55749	3.79866	3.62785	3.39242	4.48408	4.7378	7.29152	8.24266	7.12122	2.88177	2.99037	2.96046
Zbtb22	0.012099	0.000341643	23.1	5.55	1.89989	7.0985	9.29643	10.3142	9.42961	8.19745	6.01113	6.74276	8.18342	8.05253	10.314	10.0922	8.90583	8.3141	5.61053	5.42992	8.84762
Wbscr27	0.012099	0.000341643	23.1	7.05	1.88969	3.78702	3.07772	6.29706	6.75155	5.20055	3.54997	2.52812	3.21782	3.65651	4.52315	6.04302	5.93269	4.3104	2.81052	2.15942	4.06754
Pcsk4	0.012099	0.000341643	26.1	11.55	1.4478	1.53696	0.988638	2.35906	8.43328	15.231	10.7505	2.18027	1.5032	1.23683	1.19707	1.7194	5.09225	7.77164	6.22666	3.47223	2.8037
Slc6a9	0.012099	0.000341643	26.1	11.55	1.4376	9.12033	10.1381	11.0888	11.1534	18.3783	18.0834	10.193	8.05289	7.13526	9.36439	9.04494	12.0677	15.6806	13.4216	9.77028	10.5309
Daglb	0.012099	0.000341643	23.1	8.55	1.43606	7.28071	9.19681	8.9131	9.35865	8.4125	7.32776	6.97832	6.63321	7.72682	7.47403	8.11449	9.22305	8.13394	6.63338	6.72103	7.13206
Wdr6	0.012099	0.000341643	23.1	7.8	1.43332	3.5786	3.77558	5.78631	6.10156	4.63799	3.65962	2.61097	3.40879	4.54854	4.6222	6.18722	6.57155	4.66797	2.54082	2.16089	4.14497
C730036E19Rik	0.012099	0.000341643	26.1	15.6	1.38698	5.63015	2.15583	4.19833	3.36055	6.29027	6.84175	6.87653	6.12665	5.3935	3.81009	3.16487	3.76394	3.95692	7.03428	8.50554	6.74814
Limd2	0.012099	0.000341643	23.1	10.05	1.34511	5.55049	6.60958	7.45276	10.0545	9.60294	6.43968	5.9659	5.18558	4.75834	5.15299	8.68958	8.49266	9.85765	6.30606	4.49437	4.3279
Pdk4	0.012099	0.000341643	23.1	0	1.34026	4.67708	2.9715	1.55933	0.846724	0.592695	0.630558	1.82852	3.6983	4.38644	3.88271	1.59452	2.55147	0.342061	1.01277	4.27466	4.92549
Slc16a5	0.012099	0.000341643	23.1	17.1	1.27353	1.99409	1.27716	1.09963	1.26526	3.96304	2.90067	3.97458	1.46381	1.44442	1.09943	1.04085	2.33289	2.63386	3.65207	3.07376	2.22668
Tmcc1	0.012099	0.000341643	23.1	17.1	1.25702	4.75457	5.22608	4.07551	4.59895	5.25573	6.60034	6.69137	5.12983	5.73324	4.27218	4.26972	4.91283	6.29038	7.77857	7.82596	5.12362
Zc3h8	0.012099	0.000341643	23.1	15.6	1.20813	3.19263	1.22773	1.17318	1.65919	3.24422	3.24507	2.39037	2.20788	1.82104	1.14841	1.56854	1.65958	3.74931	3.63298	3.41481	2.2084
Nrg4	0.012099	0.000341643	26.1	13.05	1.16269	1.15999	0.807335	1.33764	2.80428	6.63235	4.97689	2.19886	1.51072	1.29744	1.01166	1.07123	2.76494	5.9642	6.88526	2.7013	1.21279
Slc25a19	0.012099	0.000341643	23.1	15.6	1.08811	6.34315	6.39141	5.26598	5.87632	6.44566	8.43876	7.41514	6.24204	5.32126	4.94986	6.07178	5.94159	6.84756	9.26454	6.61593	6.11399
1810010H24Rik	0.012099	0.000341643	23.1	8.55	1.07681	1.27178	2.21766	3.28115	3.81295	2.79462	2.17199	1.7276	2.08429	1.56778	2.4642	3.49108	2.76585	2.51807	1.98046	1.17017	2.43541
LOC102631757	0.012099	0.000341643	26.1	10.05	1.07212	3.00918	3.82077	3.99467	8.58552	5.94213	4.08044	3.29006	2.86643	2.43914	3.10885	3.36569	5.37324	5.32657	3.67635	3.33995	3.97558
Mtor	0.012099	0.000341643	23.1	8.55	1.06668	3.28604	3.89045	4.67851	5.17904	5.41724	3.74881	3.16999	3.68225	4.1577	4.49908	4.67833	6.69755	5.02726	3.74087	2.87803	3.53857
Rwdd4a	0.012099	0.000341643	23.1	15.6	0.896611	7.09859	6.72021	6.33848	7.05542	7.60648	9.02719	7.92856	7.12242	6.43299	5.06566	5.65938	6.64213	7.38774	9.71053	8.75371	5.95505
Smarcd1	0.012099	0.000341643	23.1	0	0.859092	3.6289	3.99604	1.92663	1.06264	1.64984	1.57568	2.11102	2.98021	3.44575	2.7839	1.98583	1.12629	1.21078	1.37796	2.21004	2.63636
Ccne1	0.012099	0.000341643	23.1	11.55	0.725832	0.480368	0.366478	0.818689	1.39296	2.85269	1.73635	0.60429	0.537515	0.572977	0.420075	0.770847	1.64535	3.57714	1.28765	0.676268	0.623625
Fam83h	0.012099	0.000341643	23.1	2.55	0.716639	4.01904	4.96175	3.68459	3.17873	2.67111	2.86805	2.89767	3.2467	3.53891	3.91504	3.26612	3.30412	2.59851	2.65532	2.83861	4.227
Rsrc1	0.012099	0.000341643	26.1	8.55	0.606768	6.70499	6.85537	7.85438	7.86933	8.03146	7.24172	6.63801	6.60098	5.94871	6.83121	7.60003	7.32232	7.47699	7.51617	6.77121	5.66248
Fam169b	0.012099	0.000341643	26.1	17.1	0.563253	6.2674	5.9908	5.26266	7.74017	6.51685	7.93166	8.79697	6.53791	6.44923	6.18834	4.89556	6.3908	5.76561	7.71122	8.24097	7.03252
Zfp362	0.012099	0.000341643	23.1	5.55	0.523358	2.52645	2.74789	3.16802	2.37855	2.00775	2.28536	1.62792	1.74563	2.07745	2.71487	2.68956	2.11529	1.96811	1.95101	1.71929	2.36054
Zfp839	0.012099	0.000341643	23.1	2.55	0.515735	3.01562	2.67186	2.34518	1.88727	1.67547	1.61582	1.69003	2.11733	2.75768	2.54793	2.61311	1.81923	1.6026	1.73899	1.68754	2.73041
Zbed4	0.012099	0.000341643	20.1	18.6	0.45516	1.48564	1.05482	0.663178	0.648893	0.900945	1.33638	1.80933	1.2788	1.571	0.907731	0.99495	1.30532	1.61982	2.05024	1.58736	1.02465
Syt11	0.012099	0.000341643	23.1	21.6	0.358123	0.852292	0.987391	0.555541	0.542136	0.345829	0.582734	0.87918	0.978093	0.700477	0.9128	0.504957	0.405443	0.454637	0.593434	0.923277	1.15114
Pld1	0.012099	0.000341643	26.1	0	0.351941	1.89891	1.85392	2.03842	1.47996	1.03937	0.81046	1.40119	1.85027	1.95415	2.0675	2.24523	1.65298	1.21701	1.27139	1.14953	1.50809
Zcchc7	0.012099	0.000341643	26.1	18.6	0.318453	4.36742	4.07622	4.06263	4.33353	4.44802	4.58387	5.15464	4.68193	4.6931	4.17303	4.31022	3.37564	2.94646	4.57226	4.43621	4.91263
Shank2	0.012099	0.000341643	26.1	0	0.265717	1.68897	1.32161	1.52989	1.23726	0.867125	0.553848	1.2424	1.4099	1.65993	2.33832	0.955342	1.17735	0.895106	0.437409	0.914272	1.37717
Cd4	0.012099	0.000341643	20.1	2.55	0.248615	1.07856	1.40799	0.649432	0.64067	0.460536	0.477972	1.16282	1.00725	1.14073	0.885315	0.614102	0.410467	0.49157	0.703099	1.02641	0.945538
Acvr2b	0.012099	0.000341643	20.1	12.6	0.208782	0.65568	0.421767	0.622559	0.838025	1.15638	0.917822	0.565952	0.42676	0.583989	0.814768	0.811784	0.851353	0.749506	0.761281	0.555554	0.598078
Kifap3	0.012099	0.000341643	26.1	23.1	0.116517	1.32328	1.23866	1.17242	1.07388	1.13573	0.789618	1.15624	1.4155	1.34561	1.40278	1.14221	1.09228	0.763939	0.946811	1.17946	1.26928
Gsta3	0.0159161	0.000604012	23.1	20.1	302.147	1684.82	1756.16	1358.32	1357.97	1379.16	1582.39	2039.5	1978.13	1472.43	1514.48	1211.54	1006.9	1291.25	1603.81	1877.91	1627.44
Mat1a	0.0159161	0.000604012	23.1	14.1	185.616	442.721	485.127	510.541	629.084	665.271	774.203	724.731	559.353	481.164	447.325	444.576	698.26	636.667	730.521	620.211	529.2
Serpinf2	0.0159161	0.000604012	23.1	5.55	150.705	352.043	497.95	488.883	482.569	370.721	300.254	269.44	357.484	372.632	445.08	371.36	477.782	297.242	201.932	238.626	354.763
Hsd3b5	0.0159161	0.000604012	23.1	7.05	101.671	252.039	272.632	340.918	312.451	231.264	105.915	168.666	234.967	230.98	245.57	348.293	300.746	265.336	98.6358	195.014	196.587
Cbs	0.0159161	0.000604012	23.1	4.05	69.3926	174.657	251.294	219.314	224.629	136.924	126.493	111.549	151.882	177.64	220.175	192.985	195.042	98.6289	95.4081	107.768	182.025
Serpina6	0.0159161	0.000604012	26.1	13.05	63.3679	80.032	84.9752	109.517	175.119	214.747	262.861	145.106	91.9987	60.4184	80.1549	70.8147	128.003	189.75	143.297	109.591	113.273
Grhpr	0.0159161	0.000604012	26.1	4.05	61.058	292.692	448.082	395.01	414.077	319.661	286.453	241.852	294.993	286.795	335.221	327.659	350.994	304.789	282.324	250.01	269.191
Plin2	0.0159161	0.000604012	23.1	2.55	59.6947	229.413	335.956	264.674	212.787	180.253	152.352	205.743	234.95	254.958	315.498	213.448	286.043	113.029	131.627	201.856	263.507
Etnk2	0.0159161	0.000604012	26.1	11.55	57.7763	138.687	197.993	168.491	283.012	267.987	274.911	198.075	175.673	118.198	145.588	145.571	180.702	217.715	287.258	196.439	160.246
Sqstm1	0.0159161	0.000604012	23.1	4.8	51.3932	198.901	315.8	269.679	233.848	180.359	187.061	161.167	187.59	213.4	242.372	223.358	225.357	155.649	160.232	174.537	218.313
Hoga1	0.0159161	0.000604012	23.1	11.55	46.9338	93.1641	89.9102	137.097	166.144	161.23	140.733	99.7696	94.8618	76.84	93.2913	101.175	120.385	134.952	119.967	95.6291	97.7398
Slc37a4	0.0159161	0.000604012	26.1	13.05	37.3222	50.5862	92.616	63.8292	105.255	140.14	184.421	100.243	76.2482	51.5026	55.3147	47.2007	73.8438	118.103	134.451	96.7396	77.3715
Tsc22d3	0.0159161	0.000604012	23.1	17.1	29.069	41.206	34.9812	18.8936	26.3947	66.1714	90.4689	60.0034	50.7169	35.9347	18.3484	17.5036	17.4219	48.6047	83.5609	71.5338	48.087
Bdh1	0.0159161	0.000604012	23.1	8.55	28.6471	57.461	64.3679	93.3139	98.5262	98.2761	78.1446	54.1952	56.2139	57.2555	71.0138	72.6013	92.2827	74.56	62.5615	57.1279	63.8042
Ndfip1	0.0159161	0.000604012	20.1	15.6	28.6187	166.449	206.752	146.294	135.7	186.767	218.798	207.13	191.249	153.345	119.296	177.393	208.71	236.964	226.564	159.418	104.144
Akr1c19	0.0159161	0.000604012	23.1	14.1	24.5513	52.2914	54.5597	50.7876	65.4071	89.7471	91.6032	85.5084	61.6194	42.6413	47.9679	52.1274	59.8615	105.69	107.662	83.5132	49.3312
Rnf125	0.0159161	0.000604012	26.1	0	16.87	52.8463	46.0001	54.6278	36.9799	14.9507	5.52869	37.6162	78.7056	75.0301	121.74	64.4688	41.9188	24.3656	13.5902	38.3015	46.5909
Pdhb	0.0159161	0.000604012	26.1	13.05	15.3456	79.7437	102.62	92.76	118.584	115.268	135.214	121.006	101.584	83.9611	88.9436	89.8252	102.111	107.064	127.915	121.455	96.3141
Eif4b	0.0159161	0.000604012	23.1	7.05	14.7487	51.883	64.0017	69.6768	72.7408	68.1902	50.8253	48.8389	56.7211	54.804	68.5737	76.35	81.7331	74.7741	46.5184	42.0861	46.5997
Slc7a2	0.0159161	0.000604012	23.1	10.05	14.5672	14.4038	16.9131	33.7328	54.4803	53.2299	25.5719	16.1388	18.8896	16.0182	35.028	28.5847	59.6099	38.5981	29.3922	13.109	16.0527
Slc8b1	0.0159161	0.000604012	23.1	7.05	12.9708	12.2842	10.3993	30.5926	31.4739	25.0034	10.1492	6.65994	10.3479	12.8022	24.7841	20.9803	28.4625	16.5804	8.95967	5.24305	14.2344
Morf4l1	0.0159161	0.000604012	26.1	5.55	12.0991	87.6826	109.402	109.844	105.913	103.322	93.301	86.4281	88.8023	89.0964	99.5072	105.94	100.35	103.219	92.2301	84.8501	74.4168
Gm14420	0.0159161	0.000604012	23.1	15.6	11.0345	14.1701	4.5339	5.807	12.2277	21.4122	15.3325	35.6838	17.3055	8.36216	8.01709	14.0048	12.7591	19.9394	37.5093	27.4237	19.7402
Dnajb6	0.0159161	0.000604012	23.1	14.1	10.2751	30.9274	36.2678	34.5236	39.9911	55.2215	49.8947	45.0026	40.8372	33.9984	32.7323	38.0979	39.3803	48.6425	47.4925	41.6367	32.4115
Isg15	0.0159161	0.000604012	23.1	5.55	10.2187	26.0464	26.9086	40.0602	49.1292	23.941	17.9632	19.6782	23.0251	26.9545	24.1063	32.3991	27.2132	22.5499	19.7993	13.4185	21.3291
Fam47e	0.0159161	0.000604012	23.1	17.1	9.1052	14.7394	18.7806	9.35758	26.1508	25.7547	30.9247	31.6573	27.1172	13.8316	12.2166	11.1877	11.2599	18.5125	28.5087	30.4119	24.1683
Mreg	0.0159161	0.000604012	26.1	23.1	8.63767	22.7004	14.0404	20.8958	6.61796	9.71869	10.1713	18.0651	23.8418	22.3721	22.4047	22.0948	9.18613	9.27878	10.6999	16.515	20.0979
Ivns1abp	0.0159161	0.000604012	23.1	17.1	7.52277	22.6862	19.9568	14.875	16.7774	27.2673	27.4162	33.5404	26.8115	25.1131	21.5374	18.4496	24.0746	26.7721	44.4846	34.3768	17.8436
Npc1	0.0159161	0.000604012	20.1	10.05	7.04618	7.59324	12.5765	17.3624	22.5774	22.5413	13.4585	10.4411	10.4172	10.8246	15.3109	12.4873	20.036	16.7765	9.75798	9.01313	10.9333
2210408F21Rik	0.0159161	0.000604012	23.1	10.8	5.4636	18.9979	13.7467	22.8077	23.8496	27.5616	19.4505	19.4653	11.8483	12.6479	16.5894	21.5912	24.2643	29.1461	19.6947	16.2275	13.5567
Fgfrl1	0.0159161	0.000604012	23.1	10.05	5.05721	7.89352	8.45767	15.0455	18.8267	17.7562	11.2595	9.7953	7.72699	8.49841	10.0118	12.1149	18.116	19.6739	10.7242	9.53351	11.5564
Fam73b	0.0159161	0.000604012	23.1	17.1	4.92648	16.7487	20.9759	14.4926	17.7971	21.5431	22.2447	24.7642	23.0295	19.4386	17.5819	15.9653	17.8817	19.0981	26.8281	27.3281	21.4089
Aqp11	0.0159161	0.000604012	26.1	11.55	4.67249	26.194	28.2031	27.177	32.8019	43.7997	39.7822	31.8588	26.0247	19.7953	21.2863	22.5695	27.9933	43.4244	32.8519	27.0555	26.734
Eif2d	0.0159161	0.000604012	23.1	10.05	4.56911	15.1738	21.0572	18.0461	24.1538	21.967	19.4516	15.5053	15.6584	15.7805	17.23	18.7359	20.6212	21.5465	17.265	15.1491	14.1426
Tfrc	0.0159161	0.000604012	23.1	18.6	4.4908	4.98474	6.00675	1.34991	2.06788	3.76432	8.41883	11.6365	7.56888	4.44337	3.98207	4.22408	3.78572	5.21861	11.112	12.0154	5.39824
Manbal	0.0159161	0.000604012	23.1	5.55	4.40167	15.4177	17.6964	21.6519	24.7182	15.934	14.1067	11.5364	17.5217	15.2212	18.3283	18.1153	17.5349	15.0545	13.7761	12.8955	17.2126
Gmnn	0.0159161	0.000604012	20.1	12.6	4.1833	7.78962	5.54638	8.40851	13.7057	17.9413	13.2285	8.74604	8.98093	6.03898	9.86454	10.01	10.2416	13.0014	9.85891	7.75572	9.14395
Uck1	0.0159161	0.000604012	23.1	20.1	4.17136	34.4778	40.6459	31.348	29.6113	32.4514	37.2472	47.2734	43.5708	34.375	33.2843	29.7399	26.747	27.0082	43.5982	48.2052	45.3856
Shpk	0.0159161	0.000604012	26.1	13.05	4.14478	14.128	18.2777	19.1537	24.1393	25.6747	25.2931	21.1509	21.5026	16.404	16.5267	16.2499	20.0915	21.0081	23.4417	22.2701	19.0851
Sfpq	0.0159161	0.000604012	23.1	17.1	3.76025	12.2475	15.3581	9.61772	10.1086	14.605	17.5182	17.0096	15.2884	15.1423	10.0873	11.3316	12.6191	15.4382	15.8929	15.5843	15.0757
Tmem57	0.0159161	0.000604012	23.1	15.6	3.68932	8.70791	11.7088	8.62122	11.7242	13.9254	14.8878	13.7725	12.2745	10.5969	9.51735	8.94569	11.1771	14.7998	15.9137	15.3385	12.0752
Fam35a	0.0159161	0.000604012	23.1	17.1	3.63634	7.20144	8.28382	5.45934	4.24954	8.04621	10.9674	10.6019	10.9294	9.51155	5.57361	6.01201	8.43463	10.4892	18.6007	11.9291	8.34696
Slco2a1	0.0159161	0.000604012	23.1	2.55	3.30205	19.4561	26.3609	20.3364	17.8595	12.2176	18.3432	15.6666	20.8567	23.3793	27.4825	18.6563	17.4209	14.1432	15.5533	18.4591	24.7533
Stat5b	0.0159161	0.000604012	23.1	4.05	3.19394	10.4227	13.2156	14.8851	10.5184	8.69868	7.32094	9.67423	12.3141	13.4292	17.5274	14.012	11.2932	8.3536	8.07504	8.68432	10.8217
4931408D14Rik	0.0159161	0.000604012	23.1	10.05	3.03841	0.964963	1.59276	5.26193	9.40929	7.57522	2.88983	2.02725	2.54066	1.86752	4.13561	3.00122	6.72112	5.05971	2.67395	1.17139	1.50245
2810408I11Rik	0.0159161	0.000604012	23.1	17.1	2.95133	4.58229	5.11552	3.20858	2.56497	4.97368	8.61672	10.6981	5.84937	3.0592	3.83315	2.91069	3.23289	5.34046	7.20512	9.91076	7.16517
Abi3	0.0159161	0.000604012	23.1	2.55	2.90374	6.90099	12.4061	6.75776	4.77612	3.54733	2.80624	2.61877	4.69049	7.92949	9.93347	7.33765	5.9884	4.5063	4.203	3.74515	7.48072
Cars	0.0159161	0.000604012	23.1	5.55	2.71731	10.1697	12.3188	12.5873	10.8453	8.47594	9.31522	6.78322	8.69816	9.23414	9.85168	10.9689	10.5562	8.38299	5.96138	7.55224	10.4144
Mta1	0.0159161	0.000604012	23.1	7.05	2.7154	9.68424	12.9424	13.5244	11.9132	12.1255	9.56041	7.3678	9.13936	11.2847	12.1118	11.7016	12.5216	11.293	7.62818	7.49538	10.7584
Narf	0.0159161	0.000604012	23.1	10.8	2.65856	7.4533	7.18203	9.15929	15.6984	13.2057	9.44252	9.19755	7.62123	7.92793	9.63143	10.4662	16.8694	17.3047	14.0686	9.02434	5.69051
Hlf	0.0159161	0.000604012	23.1	15.6	2.59554	4.67939	5.40302	6.16495	5.3799	9.85539	11.7399	8.35004	6.58113	6.8499	4.05863	5.5273	7.10174	10.4076	11.0684	8.13926	5.64659
Cdh1	0.0159161	0.000604012	23.1	0	2.56934	13.7245	15.1348	13.3456	11.5012	7.01963	10.9162	13.8972	14.7447	14.9655	13.4699	12.4642	10.1379	8.88602	8.93329	11.9638	14.6468
3010026O09Rik	0.0159161	0.000604012	23.1	5.55	2.55411	5.65956	7.3429	22.81	12.5313	4.98265	3.73084	4.51629	5.06379	5.43456	11.8724	11.9689	10.1983	2.70056	2.14508	3.48684	8.31704
Hdac5	0.0159161	0.000604012	23.1	2.55	2.51433	16.9711	19.3144	19.0145	16.885	12.5845	15.4587	16.6694	18.8478	19.0423	18.1765	16.9421	12.8381	11.3072	11.7826	15.8385	23.19
Dyrk1b	0.0159161	0.000604012	23.1	5.55	2.41764	4.30503	6.59217	7.52205	6.97291	5.53795	2.79949	2.55239	4.44435	3.41436	7.10561	6.02055	6.68745	3.76514	2.07879	2.22356	3.88618
Akirin1	0.0159161	0.000604012	20.1	18.6	2.36817	14.5819	14.8329	9.74621	9.61896	12.2376	13.8281	18.3721	15.0037	14.612	10.0182	14.4899	13.1937	15.998	17.6029	14.8746	10.7272
Tor1b	0.0159161	0.000604012	23.1	14.1	2.22499	9.12319	8.44699	9.16138	10.1724	11.5936	14.3395	11.9842	9.87948	11.0856	9.3075	9.35114	11.323	12.6745	12.0791	12.8774	10.3653
Ift52	0.0159161	0.000604012	26.1	8.55	2.16676	9.39884	11.0615	12.8329	13.2367	12.4631	10.7173	9.26415	10.4829	9.84073	10.6393	11.1487	11.4171	11.825	12.4601	10.4616	9.73107
Per3	0.0159161	0.000604012	24.6	12.825	2.08274	0.346536	0.0994516	0.634771	3.97774	5.4274	2.60622	2.15071	0.913901	0.35597	0.156543	0.560984	2.7562	4.66925	2.6619	2.0051	0.946306
Ttc7b	0.0159161	0.000604012	23.1	17.1	2.02187	4.18066	6.12646	4.61584	5.24427	5.9473	7.69602	7.4752	7.32035	5.57158	5.41459	4.97791	6.36412	7.39749	9.1819	8.30834	6.86122
Adprh	0.0159161	0.000604012	23.1	0	2.00471	8.84692	8.88176	6.24446	7.42994	4.96025	6.01183	7.49207	8.28191	8.36304	8.25332	5.50564	4.83084	4.15976	4.78517	6.43766	9.07482
Rnd1	0.0159161	0.000604012	20.1	5.55	1.9652	5.47859	8.0794	9.30013	7.40317	5.14958	4.95297	5.47231	7.9051	7.57729	8.75887	6.41202	4.24982	2.01666	3.97116	5.67204	7.06406
Nup62	0.0159161	0.000604012	23.1	21.6	1.90334	5.38105	5.57787	3.47201	2.68932	3.00042	4.08007	5.66149	5.21541	5.06199	4.76996	3.49474	3.12744	3.28419	5.18766	5.94983	5.61599
Necap1	0.0159161	0.000604012	23.1	11.55	1.88416	12.3949	12.6083	13.8339	15.5049	17.1392	13.4304	14.3778	12.9534	14.165	13.4241	15.2724	16.0329	16.6907	15.1192	15.0217	10.4181
R3hcc1	0.0159161	0.000604012	23.1	7.05	1.68323	7.72894	8.18182	10.43	10.3281	8.80727	7.56498	6.42683	7.45123	6.74187	8.21101	8.77782	9.69593	7.64797	6.35201	6.42382	7.80566
Mkrn1	0.0159161	0.000604012	23.1	4.05	1.66064	9.17708	11.1768	9.90523	10.3849	8.81195	7.48555	8.0364	8.73447	10.1786	12.824	9.17433	10.0444	8.48762	8.01056	8.53034	8.23461
Slc25a51	0.0159161	0.000604012	26.1	13.05	1.65011	8.66589	8.84004	7.87559	10.9995	20.2038	15.2957	10.1786	9.15306	9.61181	8.50699	8.36232	10.7021	13.1983	18.5287	12.0324	9.80483
Wwox	0.0159161	0.000604012	23.1	11.55	1.58752	2.14893	2.91457	3.8405	5.31513	4.23779	4.42311	2.52134	2.48221	2.3542	3.5394	2.95349	3.91388	3.72784	4.04532	2.73686	2.40651
Atg2a	0.0159161	0.000604012	23.1	7.8	1.51611	7.35582	9.12927	9.25731	10.7083	9.69434	8.61091	5.06522	5.95074	7.8949	9.5919	8.5962	9.6462	7.92657	6.55702	4.36991	7.13599
Lnx2	0.0159161	0.000604012	23.1	0	1.51095	5.57091	6.69615	4.00361	3.19462	3.19305	4.03466	5.32985	5.14471	5.63513	5.40262	4.17403	2.8993	2.83982	5.04616	5.36968	5.23606
Slc35e2	0.0159161	0.000604012	23.1	8.55	1.42508	4.46455	5.37582	6.71796	7.04928	6.15299	5.25212	4.27172	4.77045	5.59554	6.74658	6.3734	6.96356	5.69983	5.39543	4.77932	5.26261
D630039A03Rik	0.0159161	0.000604012	26.1	4.05	1.42387	5.66404	4.03115	6.92527	5.17348	4.57472	2.58471	2.52119	4.24915	5.00656	5.79881	7.64592	6.53291	5.14418	2.81106	3.09385	4.69621
Sort1	0.0159161	0.000604012	23.1	5.55	1.41216	2.71276	2.99505	4.23647	3.81235	2.61024	1.52866	1.81525	2.11799	3.55908	4.62222	4.16486	5.28769	3.41989	1.51169	1.7832	2.2039
Flnb	0.0159161	0.000604012	26.1	13.05	1.37562	4.81778	5.44843	5.26117	6.60266	8.45497	9.42667	7.20659	5.76129	6.20388	5.47088	5.36589	6.38552	7.54463	9.56452	6.60793	6.84068
Ablim1	0.0159161	0.000604012	23.1	0	1.29824	5.5176	3.98265	3.72213	3.42174	2.17592	3.1509	4.98689	4.46312	5.13413	6.00953	4.25124	3.62188	2.77434	3.49842	4.90032	5.42216
Hps1	0.0159161	0.000604012	23.1	5.55	1.26494	3.92261	4.48894	3.56891	4.27156	2.65093	2.69799	1.58124	2.28774	3.42621	4.31169	3.87525	3.57658	2.55251	1.81001	1.90604	2.81388
Ccdc137	0.0159161	0.000604012	20.1	17.1	1.24136	4.03711	2.96591	2.12913	2.14085	3.05962	4.21954	4.34513	2.49859	2.90559	1.94912	2.50864	2.68484	3.58746	4.42563	3.57488	2.8822
Fkbp15	0.0159161	0.000604012	23.1	7.05	1.21361	5.17057	6.32683	7.13031	7.23965	6.56627	5.68367	4.98225	5.87299	6.44426	6.39358	6.99068	7.74743	6.29156	5.11076	4.95104	5.57197
Tmem251	0.0159161	0.000604012	20.1	15.6	1.19023	4.84139	4.48687	3.8569	3.6864	6.00883	5.54014	6.19866	5.50986	4.5544	4.21415	4.7153	6.10092	7.62309	6.19	5.93224	4.2884
Zfp385b	0.0159161	0.000604012	23.1	11.55	1.1672	2.90613	2.82858	3.69269	4.84767	6.25513	4.30932	3.41353	3.15789	1.88921	3.59782	3.44799	3.4055	5.27089	3.7666	3.44715	2.97383
Polg2	0.0159161	0.000604012	26.1	11.55	1.14556	5.06745	3.81068	5.87586	8.04218	9.57515	5.97548	5.81673	5.00508	4.00179	4.40102	5.51243	5.39968	6.24995	5.58047	5.94968	5.19253
Mfsd2a	0.0159161	0.000604012	26.1	13.05	1.10459	1.13178	1.04162	1.36556	2.38066	28.9776	25.1283	2.36997	1.02266	1.30976	0.753725	0.691503	3.52784	6.41917	15.4549	2.68785	2.14387
Ddhd1	0.0159161	0.000604012	26.1	23.1	0.955704	3.37196	3.12541	2.34232	1.72482	1.77384	1.96473	3.16595	2.57527	3.4024	2.96902	2.37829	2.33552	1.84772	2.2965	2.88824	2.69123
Bckdk	0.0159161	0.000604012	23.1	2.55	0.878403	5.53315	6.14738	5.03691	5.12505	4.50427	3.99812	4.3273	5.88818	5.28601	5.58307	4.96166	4.92836	4.85889	3.82379	4.89188	5.06849
Ablim3	0.0159161	0.000604012	20.1	0	0.873694	8.97238	8.26656	6.43483	5.90657	5.80494	6.51227	7.18058	7.5148	8.05613	6.11025	5.61133	5.81414	5.90854	7.43166	8.33824	7.7059
Lonrf3	0.0159161	0.000604012	23.1	20.1	0.835382	1.74304	1.03612	0.561631	0.329094	0.820509	1.15915	2.02528	1.92534	2.20525	1.52661	0.73989	0.256602	1.00081	2.02383	2.18572	1.52144
Esr1	0.0159161	0.000604012	23.1	17.1	0.750756	2.47355	2.15388	1.91775	2.42738	3.40266	2.97948	5.36742	3.67905	3.80858	2.6329	2.39734	2.66305	3.66324	4.51126	4.70361	3.34667
Kdm4a	0.0159161	0.000604012	23.1	2.55	0.737371	5.8686	6.22684	5.52537	5.58584	3.92447	4.22068	5.52632	5.23248	6.72459	7.62381	5.73331	5.46067	4.21857	4.521	5.51797	5.91466
Pip4k2c	0.0159161	0.000604012	26.1	7.05	0.696465	5.43393	7.45883	7.9935	7.54305	6.75627	7.28268	6.52704	6.52696	6.81709	7.30113	7.58828	8.9322	7.41401	7.32988	6.38368	5.92586
Rell1	0.0159161	0.000604012	26.1	2.55	0.682485	3.83092	3.65335	5.57858	3.25191	2.23677	2.17774	2.86574	3.43638	3.58348	5.92039	6.46967	5.11578	3.65262	3.05391	2.9983	3.00987
Ten1	0.0159161	0.000604012	23.1	21.6	0.584841	3.63593	2.73356	2.28509	1.90647	2.39368	2.508	3.33512	4.0157	2.65163	2.22832	1.77387	1.92531	1.94057	2.18032	2.61031	4.5624
Susd1	0.0159161	0.000604012	24.6	14.325	0.565929	1.04115	1.042	1.06607	1.38177	1.98874	1.84073	1.88784	1.52741	1.32868	1.07373	1.16147	1.76387	2.17169	2.84979	1.97167	1.5388
Azin2	0.0159161	0.000604012	23.1	10.05	0.518761	0.362963	0.255608	0.874344	1.67771	1.35198	0.676105	0.443739	0.205967	0.26652	0.369975	0.334412	1.00404	0.788354	0.639801	0.336895	0.135567
Zfp687	0.0159161	0.000604012	23.1	5.55	0.51645	2.82209	3.25032	3.12423	2.99106	2.35403	2.68229	2.02923	2.52023	3.12571	3.45984	3.29306	3.07997	2.69586	2.37279	2.63491	2.90417
Pomk	0.0159161	0.000604012	23.1	2.55	0.489742	2.48679	2.49859	2.14639	2.47028	1.56491	1.52537	1.92572	2.64756	2.30872	2.51103	2.24008	1.95085	1.54432	1.8569	2.06112	1.96657
Rnf144a	0.0159161	0.000604012	26.1	24.6	0.488966	1.26898	1.12915	0.794208	0.437647	0.252025	0.280768	0.749292	0.904691	1.43707	1.49661	1.04478	0.61813	0.502901	0.59576	0.937238	0.912409
Edc3	0.0159161	0.000604012	23.1	14.1	0.488243	4.18385	3.43165	4.66798	5.18636	5.26195	5.35846	5.26167	5.02006	3.66666	4.33872	4.17954	4.74527	4.88811	5.2953	4.66788	4.65151
Slc18b1	0.0159161	0.000604012	23.1	0	0.474738	1.38412	1.38785	0.868479	0.848708	0.628469	0.764386	1.29985	1.02374	1.39185	0.974091	0.861528	0.707359	0.73084	1.06556	1.2404	1.12903
Card6	0.0159161	0.000604012	23.1	7.05	0.429419	2.53066	2.90212	3.01111	3.13795	2.98006	2.46611	2.19111	2.26343	2.72158	2.93684	2.63775	2.76206	2.44224	2.23535	2.09247	2.35413
Ppp1r3e	0.0159161	0.000604012	20.1	15.6	0.421438	1.34316	0.84579	0.747157	0.610508	1.20901	1.69454	1.49037	1.31267	1.30343	1.17786	1.34157	1.36313	1.79903	1.65589	1.2864	1.06789
Tspan18	0.0159161	0.000604012	23.1	4.05	0.301753	0.744676	0.906036	0.499371	0.521065	0.374519	0.317933	0.24782	0.401803	0.800127	1.11569	0.610701	0.511232	0.442298	0.376939	0.399219	0.437503
Trmt5	0.0159161	0.000604012	23.1	20.1	0.291441	3.03433	2.97631	2.45933	2.45905	2.50542	2.66527	4.24537	4.25246	3.16161	3.03534	2.90913	2.9145	2.51451	3.15516	3.80741	3.28798
Npas2	0.0159161	0.000604012	26.1	24.6	0.250063	2.17183	2.1431	0.343227	0.0357208	0.0115087	0.0209842	0.0137971	0.908906	2.69295	2.30215	0.344023	0.0395942	0.0192132	0.047948	0.0941172	1.09876
Slc39a10	0.0159161	0.000604012	23.1	18.6	0.24037	0.607377	0.595777	0.42427	0.42735	0.355396	0.709172	1.40408	0.816014	0.764644	0.748625	0.397826	0.470551	0.488606	0.767499	1.20349	0.700112
Uap1l1	0.0159161	0.000604012	23.1	11.55	0.236046	3.77295	3.62064	4.1547	4.32999	4.31323	4.22537	4.10799	3.21799	3.14642	4.11868	4.29938	6.23126	7.93339	4.50493	3.8375	4.13874
Zfp74	0.0159161	0.000604012	20.1	17.1	0.205543	1.10779	0.721201	0.534	0.662209	0.796856	0.95289	1.12809	0.92229	0.835062	0.781361	0.743871	0.775728	0.960333	0.893365	0.890831	0.670519
Il12rb1	0.0159161	0.000604012	23.1	14.1	0.191253	0.40968	0.317513	0.361805	0.587986	0.82682	1.06846	0.455075	0.412297	0.305175	0.229497	0.249989	0.386068	0.951772	0.734436	0.470691	0.37134
Idua	0.0159161	0.000604012	23.1	7.05	0.11557	1.13699	0.994919	1.55376	1.20911	1.14234	1.04567	0.805444	0.530945	0.978738	1.26598	1.36651	1.43111	1.20264	0.926089	0.914996	1.111
Fmo5	0.0223612	0.00103762	23.1	17.1	61.3442	121.824	180.826	94.4212	107.931	144.553	289.434	263.104	192.502	117.351	119.341	101.035	90.1022	129.038	343.222	258.335	172.443
Dgat2	0.0223612	0.00103762	26.1	13.05	57.0303	255.697	311.417	280.631	360.8	437.732	479.115	359.603	309.736	230.201	256.531	229.06	302.343	407.205	389.315	331.201	315.507
Sord	0.0223612	0.00103762	26.1	13.05	56.0488	577.155	788.224	766.688	805.331	930.35	956.005	843.47	764.205	587.36	652.219	675.358	691.367	896.281	924.582	824.169	663.041
Crot	0.0223612	0.00103762	23.1	4.05	53.7291	153.745	167.889	235.905	123.815	92.4778	47.9246	91.9046	148.803	199.315	243.616	268.94	258.247	103.005	63.8875	95.0466	110.641
Slc38a4	0.0223612	0.00103762	23.1	10.05	43.2608	114.53	151.779	175.71	217.25	213.06	153.91	158.064	151.02	118.06	170.455	156.098	214.055	169.189	156.787	146.92	133.733
Ethe1	0.0223612	0.00103762	23.1	2.55	38.6911	104.581	155.049	103.331	80.2848	49.8635	47.8655	62.8983	95.3517	78.4955	98.1045	79.1046	48.3685	39.976	36.7097	65.7072	118.543
Bri3	0.0223612	0.00103762	23.1	11.55	29.2226	47.9524	54.6528	68.303	89.2794	104.994	94.4544	49.4694	54.3283	41.5228	38.8318	55.9771	64.5202	93.2088	69.3598	48.4839	48.8775
Hsd17b6	0.0223612	0.00103762	26.1	11.55	28.1298	51.172	62.8856	116.054	73.5018	96.0902	200.381	66.7676	49.3158	38.9699	44.7038	71.7294	78.7722	90.9642	106.365	72.1829	66.7729
Crip2	0.0223612	0.00103762	23.1	0	21.0569	65.7156	102.178	57.4907	35.9367	26.9076	48.2905	46.7989	54.5277	70.2477	61.734	44.2669	34.551	23.4392	36.8049	41.8416	84.7597
Mrap	0.0223612	0.00103762	23.1	21.6	20.4044	81.0942	92.7891	68.8642	63.9329	48.2957	80.4287	97.6985	101.437	74.2352	62.3357	65.2764	48.421	49.0296	82.9756	103.289	141.227
Fbxo6	0.0223612	0.00103762	23.1	4.05	16.4529	40.8413	51.808	42.2171	40.7649	28.5401	26.085	24.1281	33.9761	32.5726	38.5801	33.1449	28.7613	22.9136	18.5663	23.8007	38.5758
Gclc	0.0223612	0.00103762	26.1	0	13.7095	75.7205	69.9036	96.8237	57.0899	50.0928	42.9297	58.07	71.6412	85.4794	110.745	99.4535	82.0838	61.5534	46.7566	58.0325	64.758
Litaf	0.0223612	0.00103762	26.1	24.6	11.1794	47.6107	55.4801	44.5265	34.1799	29.6	31.8007	35.029	48.6608	50.0769	43.0965	37.8308	36.8662	28.3762	30.4982	34.4838	50.215
Timm9	0.0223612	0.00103762	23.1	14.1	10.9879	34.8193	24.7757	31.0895	31.5181	47.5378	44.4175	40.7604	43.0503	26.5395	25.3391	35.4935	32.4986	42.9279	41.6922	40.064	38.5789
Nmrk1	0.0223612	0.00103762	23.1	15.6	10.7738	12.482	8.1244	6.5021	14.9315	31.8534	19.6581	25.3279	14.3644	9.07649	6.38094	8.34013	11.3104	29.6587	20.1044	19.6977	11.613
Carhsp1	0.0223612	0.00103762	23.1	7.05	8.5444	36.1158	42.724	48.1994	53.6543	41.8964	36.8227	35.0172	37.1843	36.979	43.4425	43.0613	47.2785	42.3521	37.5862	35.2828	37.5861
Trib3	0.0223612	0.00103762	23.1	8.55	7.36414	1.30795	2.89231	13.1024	18.0659	11.2881	2.21631	0.873632	2.00732	1.48035	3.55874	6.22796	8.54869	4.14458	1.11406	1.23514	1.8242
Slc17a3	0.0223612	0.00103762	23.1	20.1	6.68414	15.8134	16.973	11.3093	9.05927	7.65976	15.8004	20.7621	20.552	15.8009	15.3355	11.7271	10.9356	9.04614	16.3337	21.7445	17.0771
Cgrrf1	0.0223612	0.00103762	23.1	14.1	6.11746	37.9366	36.1735	42.5066	44.8123	44.5473	52.5591	46.0947	44.0471	33.6127	34.0205	35.9882	39.4737	50.2087	46.9542	42.2658	41.9058
Cops5	0.0223612	0.00103762	26.1	9.3	5.53735	41.8128	46.5794	49.6438	52.7716	51.8463	46.2741	44.3528	40.9386	36.2793	41.8999	44.6737	45.2151	47.6746	45.9087	43.3034	35.6311
Slc17a2	0.0223612	0.00103762	20.1	17.1	4.98015	49.6822	31.7247	47.6594	41.3233	49.4175	54.4377	58.6153	51.4205	44.5533	44.2546	48.1631	52.9927	64.6874	56.4735	45.9811	44.4484
42434	0.0223612	0.00103762	23.1	11.55	4.8434	30.2466	36.2369	36.7811	42.9348	43.7465	37.477	36.4469	36.897	34.849	37.217	39.5585	44.0501	51.3733	44.0816	33.3885	28.7519
Trappc4	0.0223612	0.00103762	23.1	5.55	4.83385	20.0397	23.8004	22.3347	23.4515	19.33	16.6154	15.2055	17.9486	21.9954	20.94	21.7998	20.8353	18.2782	17.2938	19.2411	16.0328
Mcm10	0.0223612	0.00103762	26.1	10.05	4.70954	16.6747	13.996	22.0015	30.4299	32.2155	18.5384	16.2987	14.5568	10.2931	16.5613	18.1782	28.4545	32.3747	19.5214	14.2838	18.0806
Gm16548	0.0223612	0.00103762	23.1	8.55	3.98614	6.21915	6.85325	11.0519	10.5691	10.9071	7.28592	4.93184	6.72095	6.3153	7.81138	10.1512	11.6373	9.57254	4.84629	5.21445	3.53049
Atg4d	0.0223612	0.00103762	23.1	11.55	3.79582	10.6567	12.8657	13.5545	17.6545	16.0248	16.8145	12.9427	11.2844	12.2599	10.2059	12.8973	13.5421	18.056	14.6143	11.5359	11.2679
Mta3	0.0223612	0.00103762	23.1	4.05	3.36989	10.6513	10.5665	11.624	11.5405	6.85826	6.79768	6.82739	8.43493	8.45325	8.98002	9.23644	8.33288	7.43507	5.414	6.90234	8.94461
Eif2a	0.0223612	0.00103762	23.1	10.05	3.33224	11.1916	12.5024	15.9041	15.9157	17.3268	12.9193	12.3111	14.2298	11.2353	14.7795	16.2347	16.8088	14.2274	12.2556	11.6746	10.351
Enpp3	0.0223612	0.00103762	23.1	4.8	2.96094	14.758	16.4728	23.0852	14.9336	13.5746	6.95439	12.2854	17.1309	18.4224	22.1281	20.0202	20.8871	14.0056	6.09515	9.57554	14.6219
Arhgef10l	0.0223612	0.00103762	23.1	5.55	2.95731	5.70249	6.98076	8.65452	8.803	5.36924	3.45002	3.77269	6.13788	6.03849	8.79269	7.24553	7.54726	4.30067	3.0234	3.42404	5.90144
Col27a1	0.0223612	0.00103762	26.1	18.6	2.84839	6.54978	1.64632	2.17303	2.84344	4.60624	13.4465	6.87167	5.64317	4.54201	3.95896	2.18142	1.42661	2.54772	8.2944	10.1927	10.1313
Ifi47	0.0223612	0.00103762	26.1	0	2.7148	22.866	21.4238	21.4024	20.3559	8.86915	7.98946	16.0559	22.7316	23.0079	19.0496	20.0265	17.5632	8.9405	8.90943	14.0972	17.1759
Mtg1	0.0223612	0.00103762	26.1	11.55	2.68637	12.694	12.2532	15.3426	17.287	16.8561	16.5004	13.4782	14.2148	11.7559	13.1818	14.865	15.2621	14.3716	15.8067	15.3669	13.9038
Fez2	0.0223612	0.00103762	26.1	13.05	2.6402	20.0087	22.1377	23.984	25.3507	25.8715	27.4278	27.2956	23.796	20.0716	20.493	21.0529	24.217	24.5678	24.3496	24.3204	24.9667
Rragc	0.0223612	0.00103762	23.1	14.1	2.54976	14.1379	11.5095	13.7087	16.2512	17.5132	17.7438	16.7374	14.4245	14.263	15.3658	17.2977	16.6787	19.1242	17.7048	15.8775	13.3557
Rpain	0.0223612	0.00103762	26.1	11.55	2.45423	11.9502	13.7151	16.3894	18.9063	18.2896	17.8311	18.8554	15.3846	13.2599	12.3449	14.5316	16.4407	19.8781	18.2768	16.6146	13.0294
Pea15a	0.0223612	0.00103762	23.1	2.55	2.45376	10.1107	10.1679	9.14444	7.39883	5.6743	5.69528	6.94187	6.33051	10.5179	10.6663	8.62295	6.244	8.20731	8.28239	8.5573	8.63335
Klhl21	0.0223612	0.00103762	23.1	10.05	2.3982	8.18979	7.16114	10.5527	15.5299	15.2219	8.72075	7.7953	7.67492	9.12486	7.18069	9.40752	17.4198	13.7272	10.1149	6.36016	6.53333
Mpp1	0.0223612	0.00103762	23.1	11.55	2.38012	9.17699	12.3552	14.4591	12.4147	16.4671	15.7489	14.425	11.8727	9.49517	12.4253	11.958	13.4907	15.0353	14.3359	13.116	11.2423
Serpine2	0.0223612	0.00103762	23.1	20.1	2.07418	6.97912	6.26236	3.17852	2.22099	4.04579	5.83633	6.25215	8.66925	6.54835	5.01288	3.73813	2.91521	2.43502	7.50836	14.9712	6.15272
Hps4	0.0223612	0.00103762	23.1	4.05	2.06979	4.49261	4.77043	6.61607	6.58628	4.59286	2.99936	3.25924	4.4556	4.3837	6.72243	4.6798	5.02429	3.43755	3.01098	3.66073	4.66125
Mcu	0.0223612	0.00103762	26.1	0	2.05789	7.82293	7.66	7.75025	5.61259	3.63456	4.43098	3.9095	7.05029	6.56127	7.98936	7.66631	5.90982	3.21584	3.31216	4.34605	5.48169
Nox4	0.0223612	0.00103762	23.1	11.55	2.0199	6.80863	5.67756	10.1066	7.52657	11.3562	7.97701	7.67138	7.32843	5.6797	6.99828	10.1368	10.7406	11.3647	7.97405	7.13111	5.14723
Dpy19l1	0.0223612	0.00103762	23.1	18.6	1.76597	9.76676	8.76554	8.48164	7.75878	9.54495	10.9791	17.0424	16.5105	13.2155	10.8753	9.92451	10.0504	10.0381	15.7928	17.9307	11.8164
Dclre1a	0.0223612	0.00103762	26.1	13.05	1.70522	2.57965	2.20261	2.73039	4.79647	7.49819	5.2834	4.45246	3.26912	2.15124	2.57238	2.22424	2.85873	4.88749	4.23828	4.4174	3.72734
Gda	0.0223612	0.00103762	23.1	17.1	1.63412	5.13168	3.87234	3.91697	4.40485	6.22797	5.07754	11.1118	7.72437	5.31934	4.675	4.64651	5.84756	6.7538	9.45148	10.6929	5.35948
Stim2	0.0223612	0.00103762	23.1	15.6	1.59679	3.0921	3.29038	2.88441	3.82785	5.24349	5.21317	5.14261	4.21757	3.87459	3.47021	3.40462	3.89747	5.09353	5.76286	4.32011	3.22976
Gpd1l	0.0223612	0.00103762	23.1	14.1	1.58253	4.83544	5.44577	6.00553	7.62526	8.24356	8.0823	7.14576	6.29734	6.09664	5.73479	5.69395	7.28575	9.3026	8.25808	6.64561	5.20093
E130012A19Rik	0.0223612	0.00103762	23.1	16.35	1.55946	2.43618	2.378	1.36762	2.60212	4.90191	6.09648	3.57303	2.62203	1.92302	1.52096	1.26244	1.57333	2.98483	3.3997	2.85025	2.80545
Wipi2	0.0223612	0.00103762	23.1	8.55	1.51752	16.3916	20.2532	20.6312	22.6823	20.7262	20.7664	15.3447	17.2044	18.5587	18.514	21.3302	21.2012	21.9911	19.6469	14.9775	15.5965
Frat1	0.0223612	0.00103762	23.1	0	1.37935	3.78761	3.47856	2.99854	1.83691	1.6041	1.81195	2.93691	4.4339	3.14003	2.84939	2.62651	2.05923	1.42423	1.50234	2.64597	3.13655
E030018B13Rik	0.0223612	0.00103762	23.1	18.6	1.32374	0.807206	1.30003	0.129973	0.482822	1.344	2.35487	2.415	2.03015	0.811711	0.348709	0.347659	0.20481	0.399849	2.25228	3.35827	0.899631
Ncald	0.0223612	0.00103762	26.1	2.55	1.31788	3.12907	4.0659	4.13989	3.55016	1.95337	1.36523	2.20213	3.05417	3.97738	5.64025	5.83409	5.50953	2.9796	1.41078	2.3088	1.90281
Dhfr	0.0223612	0.00103762	23.1	10.05	1.31517	5.45376	5.27964	8.07082	7.00562	8.22539	7.30053	7.21814	6.46813	5.23271	6.28913	7.72953	8.603	8.21944	6.89606	6.12124	4.96877
Alyref	0.0223612	0.00103762	26.1	18.6	1.266	12.4133	10.9668	11.2259	11.9614	12.1873	13.3846	13.672	13.0163	13.0804	12.2404	11.4278	10.8682	10.7718	13.5954	12.4329	15.1152
Aaas	0.0223612	0.00103762	23.1	5.55	1.22943	3.92618	6.42328	5.60473	4.87649	4.37127	4.12323	2.98005	4.20011	4.28374	5.47154	5.23872	4.35811	4.11737	3.6549	3.44823	5.10706
Rfc5	0.0223612	0.00103762	23.1	5.55	1.18054	6.30223	6.16413	7.14222	6.85557	5.96171	3.88944	4.62017	5.57135	5.49274	6.09876	6.16915	5.98304	4.99953	4.38194	5.12624	5.86989
Tesk2	0.0223612	0.00103762	23.1	11.55	1.13645	4.19155	4.67516	5.6001	6.28235	6.64164	5.25798	5.77043	5.40253	4.74604	5.35171	6.17094	6.84247	7.47331	7.01468	5.13034	4.35088
Serpina3g	0.0223612	0.00103762	23.1	8.55	1.07399	2.74868	3.03145	3.49487	4.97683	3.4632	1.97602	1.80855	2.37758	2.68614	3.66418	3.78794	4.91106	4.45318	3.29426	2.58356	2.77084
Ado	0.0223612	0.00103762	23.1	20.1	1.06214	4.70232	4.48593	3.4658	3.12398	3.15961	3.89284	4.82108	5.01944	5.00346	3.85616	3.94969	3.16185	3.73417	4.32018	4.96639	3.94104
Jkamp	0.0223612	0.00103762	23.1	11.55	1.04949	10.2287	7.84538	10.3641	11.7129	13.4291	10.4308	10.2738	9.40212	8.65747	9.80374	9.46331	10.5092	10.4964	10.442	10.0076	9.32957
Nedd4l	0.0223612	0.00103762	26.1	23.1	1.00484	5.26708	7.24522	4.11621	2.01651	1.902	5.10215	5.53421	5.53727	6.00479	6.05235	4.46388	3.40726	1.82134	4.29011	4.52567	5.85489
Poll	0.0223612	0.00103762	23.1	5.55	0.954948	4.09963	5.96815	4.59569	4.76664	4.13289	3.41614	2.67984	3.26324	3.70893	4.06416	4.26094	3.6436	3.48601	2.06754	2.90262	3.86495
Cyp2c55	0.0223612	0.00103762	20.1	8.55	0.949758	3.50469	3.53506	4.84785	5.27928	4.37977	2.20039	3.43206	2.17154	3.98594	3.86015	5.16661	4.37127	3.77031	3.17929	3.95657	3.80422
Smo	0.0223612	0.00103762	26.1	2.55	0.933042	3.46978	3.39005	2.77456	3.17597	1.85645	1.39388	2.44424	2.30858	3.53151	3.35489	3.34747	3.24642	2.5734	1.75984	1.64321	2.46633
P2ry1	0.0223612	0.00103762	23.1	15.6	0.925666	1.7581	1.14057	1.00667	1.65446	2.70534	1.99135	2.44966	1.65113	1.31754	1.29115	1.60107	1.70098	2.6704	3.09797	1.98059	1.69154
Plekha8	0.0223612	0.00103762	23.1	17.1	0.887412	3.56715	3.93369	3.16635	3.44604	4.25373	4.92185	6.2069	4.36955	4.63201	3.51597	3.98326	4.16872	5.58757	7.57039	6.35787	4.02933
Xaf1	0.0223612	0.00103762	23.1	7.05	0.845466	1.67042	2.09093	2.44169	3.27866	1.76638	0.969804	1.24602	1.81209	2.04606	1.84382	2.32802	2.15523	1.86455	1.3132	1.03891	1.57578
Csnk2a2	0.0223612	0.00103762	23.1	8.55	0.839385	2.83512	3.2537	3.70802	4.1508	3.98645	3.18924	2.48305	2.83143	3.16157	3.67454	3.20175	4.03918	3.63066	3.13128	2.67736	3.39273
Ngfr	0.0223612	0.00103762	23.1	2.55	0.779066	1.65249	2.17536	1.50339	1.22966	0.687417	0.57463	0.670137	1.02828	2.05681	2.20256	1.56305	1.52906	0.814063	1.08768	0.768679	1.52898
Dnaja4	0.0223612	0.00103762	20.1	18.6	0.728843	3.39732	2.90819	2.21121	1.71312	1.88568	2.91642	3.66157	2.64915	2.30751	2.04713	2.14068	2.72714	2.40128	3.43914	3.79226	2.39025
Arhgef7	0.0223612	0.00103762	23.1	0	0.684699	6.04898	6.56312	5.57175	5.08067	4.38097	5.53535	5.84503	5.34648	6.23348	6.867	5.30754	4.72921	4.24472	5.54332	5.98066	7.04167
Pnpla3	0.0223612	0.00103762	23.1	18.6	0.680142	1.03386	0.319047	0.159016	0.585266	0.0719938	1.54691	2.37882	1.18142	0.424587	0.213269	0.0396409	0.1061	0.386082	1.26743	2.54064	4.75123
Aptx	0.0223612	0.00103762	23.1	10.05	0.639967	1.46791	1.70829	2.44592	2.57146	2.37296	1.56535	1.65523	1.61155	1.54398	1.91038	1.99896	2.45827	2.11534	1.86559	1.56642	1.58903
D1Ertd622e	0.0223612	0.00103762	20.1	15.6	0.639387	3.63947	3.57666	3.27077	3.04113	4.50095	5.6127	4.57804	3.1495	3.05516	2.5856	3.67193	4.60128	5.92848	5.70805	3.90282	2.99957
Bco1	0.0223612	0.00103762	23.1	7.8	0.631552	2.76007	3.38416	3.43598	3.88631	3.43193	2.99316	2.5857	2.83378	3.33804	3.53459	3.03427	4.23915	3.0074	2.93127	1.92274	2.74258
Ccdc162	0.0223612	0.00103762	23.1	5.55	0.588355	0.959276	0.9758	1.60103	1.38696	1.06337	0.407601	0.5549	1.05124	1.09174	1.15377	1.20646	1.22133	0.734722	0.772222	0.659243	0.791026
Pdxp	0.0223612	0.00103762	23.1	17.1	0.58736	0.526474	0.357025	0.142447	0.0798482	0.592004	1.87988	1.73524	0.585401	0.12688	0.172291	0.0500575	0.0667876	0.757517	1.16777	1.64703	0.660546
Zer1	0.0223612	0.00103762	20.1	8.55	0.554075	4.41792	5.21465	5.43911	6.41555	5.38023	4.65553	3.77153	4.43292	4.12403	5.20337	5.23163	5.03905	4.52881	3.42857	3.79071	4.5169
Nrde2	0.0223612	0.00103762	23.1	4.05	0.508954	2.50291	3.69849	3.38432	3.10428	2.5005	2.38451	2.50062	2.77588	2.43632	3.81016	3.24709	2.72565	2.17497	2.08458	2.43897	3.22436
Scmh1	0.0223612	0.00103762	23.1	7.05	0.451459	2.37583	3.52457	2.75124	2.68888	2.53463	2.11278	2.05485	2.0493	2.20606	2.55113	3.06191	2.55166	2.48877	2.39336	2.18109	2.54532
Zc3h12d	0.0223612	0.00103762	23.1	4.05	0.428205	0.864492	1.24467	1.16996	1.12016	0.62373	0.472086	0.564386	0.746359	0.659541	1.40681	0.749083	0.66812	0.432289	0.460954	0.331535	0.664473
Ctps2	0.0223612	0.00103762	24.6	7.8	0.414216	1.31238	1.4258	1.69697	1.76168	1.61447	0.943823	1.11118	0.808657	0.762713	1.352	1.30525	1.87848	1.49772	0.933722	0.801811	0.842735
Polr3g	0.0223612	0.00103762	23.1	18.6	0.413184	3.11226	2.99924	2.18577	2.52793	2.54025	2.69817	4.63207	4.05977	3.02178	3.09057	2.79807	2.23034	3.13429	3.29087	4.69851	3.46597
Nup133	0.0223612	0.00103762	20.1	8.55	0.388937	1.08457	1.53334	1.46565	1.81188	1.76735	1.21731	1.05347	1.34479	1.28834	1.70033	1.7322	1.69997	1.36412	0.961789	1.1159	1.21236
Chpf2	0.0223612	0.00103762	23.1	5.55	0.35344	5.52936	5.23464	6.82914	6.01706	5.58141	5.51722	4.05096	4.72833	5.9251	7.7567	6.70837	6.76743	5.25087	4.14366	3.569	5.54232
Nim1k	0.0223612	0.00103762	23.1	7.05	0.322741	0.490816	0.94457	1.12803	0.947241	0.633854	0.727697	0.436264	0.758473	0.807861	0.818503	1.1773	1.00967	0.676142	0.577137	0.554678	0.626603
Hspa2	0.0223612	0.00103762	26.1	15.6	0.315727	0.485848	0.584067	0.560144	0.780779	1.48071	2.23241	1.00665	0.722821	0.594694	0.654843	0.471857	0.680184	1.02875	1.78151	1.11901	1.17995
Nek2	0.0223612	0.00103762	26.1	4.05	0.315516	1.12791	1.12968	1.33871	0.983402	0.827981	0.489434	0.662488	0.789015	1.04093	1.33918	1.77821	1.75661	1.16698	0.576204	0.683788	0.881457
Gypc	0.0223612	0.00103762	23.1	18.6	0.307528	4.47837	4.60939	4.39056	4.39331	4.64502	5.56054	5.58801	5.58782	4.30131	4.25185	4.07975	2.98513	4.95958	4.70009	6.07499	4.91202
Slc22a15	0.0223612	0.00103762	23.1	2.55	0.29209	1.1354	1.19564	1.0641	0.880149	0.396934	0.691134	0.958981	0.975279	1.10708	1.11505	1.29526	0.693789	0.377805	0.907224	0.957878	0.975075
Dcaf15	0.0223612	0.00103762	20.1	7.05	0.235962	2.10998	2.27257	2.63805	2.44368	1.77213	1.89677	1.21019	1.59736	2.3924	2.31976	2.58954	1.54932	1.54224	1.48555	1.63728	2.8298
Vps13a	0.0223612	0.00103762	23.1	15.6	0.231616	0.6596	0.523451	0.627591	0.700336	1.15002	0.851006	1.485	1.12255	0.884485	0.717252	0.825134	0.964915	1.3223	1.51224	1.50058	0.959
Mfsd7c	0.0223612	0.00103762	23.1	7.8	0.222823	0.449487	0.408241	1.42699	0.866171	0.723754	0.452939	0.408635	0.254736	0.5863	0.613435	0.959405	1.41736	0.747312	0.343453	0.296919	0.451618
Bhmt	0.0301613	0.0017359	20.1	2.55	277.052	1818.12	3471.02	1938.54	1752.53	1546.73	738.477	1976.33	2773.95	1899.81	1798.37	1612.21	1410.08	791.997	1421.41	2278.17	2204.25
Gpt2	0.0301613	0.0017359	23.1	15.6	60.5085	98.673	95.819	91.2833	151.974	184.245	145.877	152.019	134.871	91.8622	91.1167	86.7509	103.41	142.674	178.62	145.428	125.784
Acaa1a	0.0301613	0.0017359	26.1	13.05	41.0582	110.611	150.607	168.736	201.356	214.129	227.444	151.97	143.291	117.657	129.179	125.318	175.627	160.488	183.809	169.043	186.398
Abcb11	0.0301613	0.0017359	23.1	4.05	28.924	92.1939	106.371	107.423	78.9201	64.9365	55.4254	80.6333	100.371	92.3232	107.941	103.38	94.0008	75.7242	61.3345	77.129	98.7449
Sar1b	0.0301613	0.0017359	23.1	18.6	22.428	224.419	222.601	189.963	193.588	199.864	212.585	279.261	257.352	194.101	187.316	185.56	180.33	186.626	234.736	266.399	206.753
Bhlhe40	0.0301613	0.0017359	23.1	14.1	19.7916	22.6677	11.8289	16.0641	37.9874	50.6573	37.1775	34.2296	19.7355	16.3046	8.58714	14.8284	26.3219	68.3458	35.3414	33.3565	22
Fh1	0.0301613	0.0017359	26.1	13.05	18.4371	121.077	158.063	148.034	184.137	178.149	212.597	179.552	160.354	132.769	132.19	143.132	171.837	138.489	187.76	168.724	167.528
Atp1a1	0.0301613	0.0017359	23.1	14.1	18.4048	52.7502	76.7525	66.2292	83.3028	88.0391	115.874	92.2575	82.1091	58.1558	62.7704	55.987	90.4675	94.7965	89.2318	77.0974	74.258
Pnpla7	0.0301613	0.0017359	23.1	5.55	15.7422	40.2783	49.1907	52.6588	62.1168	41.6963	30.3959	30.2154	38.8385	36.6809	44.9322	47.1039	37.8464	35.0987	30.4411	32.3589	41.0174
Rbm3	0.0301613	0.0017359	24.6	12.825	13.9027	21.9805	15.0238	30.2532	45.2267	52.1451	38.057	36.4014	29.5466	18.1655	17.5839	32.7088	31.465	46.8618	35.9329	38.0748	20.7707
Map1lc3b	0.0301613	0.0017359	23.1	11.55	13.4693	73.9329	87.0796	99.0357	105.744	106.128	99.6931	73.6834	78.3998	76.2635	83.8605	87.8029	101.235	99.6744	95.6301	69.3839	78.0941
Brap	0.0301613	0.0017359	23.1	8.55	10.5494	21.3449	23.9692	36.264	43.0162	42.9773	28.6732	23.5158	24.0009	24.359	34.1476	32.1957	42.4162	36.4392	26.0804	20.2445	24.9907
Tubb4b	0.0301613	0.0017359	20.1	4.05	10.2135	113.631	175.426	119.482	123.493	67.3767	109.049	105.697	126.346	132.061	130.933	108.19	85.3056	64.1916	102.19	130.331	162.025
Pdcd6	0.0301613	0.0017359	23.1	11.55	10.1995	46.9377	39.1871	57.2286	61.362	63.2437	52.4387	50.0199	52.1436	44.0966	50.3247	56.6706	53.1309	62.7188	59.3673	50.7589	46.8409
Stbd1	0.0301613	0.0017359	26.1	10.8	9.51603	33.4749	41.2277	43.271	74.4551	72.2109	54.6854	48.3786	43.0017	46.2511	36.8436	44.4099	71.1357	75.2974	57.9059	53.4068	42.3423
Nadk	0.0301613	0.0017359	24.6	14.325	9.18122	58.6089	65.2225	62.2074	74.0275	71.6224	83.8293	75.376	68.8076	65.71	64.2326	58.8276	64.2999	79.7943	89.049	76.0755	68.6245
Naa60	0.0301613	0.0017359	23.1	15.6	8.92956	42.8277	53.6858	45.1199	50.1666	55.4377	67.7048	57.7482	54.8447	44.6788	45.6856	41.6557	48.5064	58.7026	61.3441	56.4616	50.8838
Osbpl9	0.0301613	0.0017359	23.1	11.55	8.30483	34.9174	35.9869	47.7317	47.7057	50.505	39.2333	43.1108	40.8878	38.7398	37.1297	47.1532	51.999	53.5757	43.8175	40.2273	32.7026
Rgs16	0.0301613	0.0017359	23.1	11.55	7.91419	0.515522	0.499427	6.10365	78.5936	77.5728	9.89297	0.832573	0.854659	0.404998	0.361259	1.04949	12.108	29.4132	1.43277	0.592372	1.02177
Dhrs7	0.0301613	0.0017359	26.1	11.55	7.65733	22.2115	25.4672	26.1744	36.5236	37.9824	33.2147	30.1887	22.3856	18.9954	22.3382	18.862	22.5793	32.5078	29.1936	27.0114	28.0161
Cldn1	0.0301613	0.0017359	26.1	24.6	6.87011	27.4913	25.1301	29.5199	12.597	6.0282	10.1135	26.9254	34.28	30.4568	33.324	27.0233	15.16	6.02669	11.1519	25.037	24.7379
Wdr45	0.0301613	0.0017359	23.1	8.55	6.76376	21.7365	25.9356	36.9764	33.8703	34.1986	30.8048	19.5359	21.4126	20.1597	27.8155	25.5937	32.6786	31.7564	23.7695	17.6111	23.1809
Gm13363	0.0301613	0.0017359	23.1	14.1	6.6526	20.2122	17.6516	18.1656	20.5578	37.8737	27.598	27.0598	22.7272	16.1802	16.9988	17.7718	24.9033	30.3166	37.525	24.9504	14.6497
Map2k3	0.0301613	0.0017359	26.1	13.05	6.50856	42.2731	44.4686	38.9849	51.4776	65.5467	64.6395	46.8333	43.1301	34.5815	35.5597	37.0497	41.4099	58.4336	52.9853	44.4721	44.865
Slmo2	0.0301613	0.0017359	23.1	17.1	6.4049	29.0146	30.7052	24.8414	27.5111	31.8236	42.3587	37.8939	34.8013	26.9365	24.7071	28.9944	25.4456	30.2565	40.1119	36.1855	29.1034
Usp2	0.0301613	0.0017359	24.6	12.825	6.32679	2.8225	1.49187	1.27145	11.7135	30.3604	22.5417	6.99523	3.98686	2.45453	0.468665	0.749024	8.93634	24.0649	17.4123	7.44513	6.00463
Acacb	0.0301613	0.0017359	23.1	21.6	6.3193	14.1074	16.5268	8.63816	15.7842	8.48728	10.6398	20.6893	22.1513	15.9886	12.8861	6.27369	7.85848	8.0972	12.0488	20.8991	27.3987
Snx10	0.0301613	0.0017359	23.1	14.1	6.09387	8.0168	4.66316	9.30882	13.2812	15.3188	9.36005	15.5966	11.9992	8.60776	7.73766	9.97117	15.0939	18.4662	15.07	12.8202	5.64099
St5	0.0301613	0.0017359	23.1	2.55	5.68182	11.999	12.2629	10.8418	4.54679	2.75338	2.75314	8.1133	12.7757	10.1595	14.6907	7.91238	3.95775	2.11439	3.63572	7.07795	14.1788
Arsg	0.0301613	0.0017359	23.1	2.55	5.35633	15.4654	14.202	16.5254	12.2079	7.57136	6.30583	10.4119	16.3246	14.8336	12.5744	12.4022	11.8992	7.75883	6.41613	11.4875	14.128
Slc38a2	0.0301613	0.0017359	23.1	11.55	4.88921	7.68031	6.73218	11.4127	14.5947	33.1723	11.2288	9.4371	9.43475	8.82703	12.9177	11.9495	23.152	15.4486	11.4618	10.3052	10.5345
Rnf186	0.0301613	0.0017359	23.1	10.05	4.60763	5.31436	6.80915	11.8894	12.5915	8.0788	11.7574	5.24123	6.52134	5.25586	7.24801	7.6813	14.5858	9.96822	7.20457	6.37515	5.54349
Dapk1	0.0301613	0.0017359	23.1	0	4.47457	17.7752	13.3269	13.3167	11.6446	8.1382	8.02471	15.1862	19.4755	17.0308	20.1984	14.7346	9.86786	10.2458	10.6388	16.3274	17.3591
Xdh	0.0301613	0.0017359	26.1	13.05	4.45237	18.1618	23.3227	21.5017	28.7357	28.4888	30.5622	27.3834	23.5445	20.2684	21.9801	24.3156	25.4902	26.9663	32.0444	23.4261	23.6269
Enpp2	0.0301613	0.0017359	26.1	11.55	4.44494	13.916	15.0967	17.9735	21.6048	30.9905	21.1043	24.2483	18.4627	12.6815	16.1771	19.2114	26.8436	24.8038	26.4788	27.4023	15.0693
Idh3a	0.0301613	0.0017359	23.1	16.35	3.9523	15.4439	17.7884	12.8134	14.1479	19.9221	20.3393	20.8269	17.7266	17.0847	12.8831	13.3251	17.7231	19.1002	22.0795	20.9456	15.2467
Camk1d	0.0301613	0.0017359	26.1	24.6	3.77677	12.0577	9.21257	9.83168	8.57952	4.62939	2.40243	6.71654	12.0581	12.8141	10.5887	9.63432	10.1136	5.10199	2.50608	6.1693	10.4143
Ddit4	0.0301613	0.0017359	23.1	18.6	3.7042	10.3941	8.28395	4.51656	5.15557	8.78173	8.85248	13.0477	12.6912	8.23392	3.97522	4.19212	2.33811	4.09965	9.27952	12.8461	8.43488
Nt5c3	0.0301613	0.0017359	23.1	11.55	3.49154	9.1789	9.50692	13.3958	14.4447	15.878	8.95443	12.5846	10.7528	9.47869	10.5926	14.054	14.2076	15.6043	11.7345	11.8771	8.62737
Tbc1d17	0.0301613	0.0017359	23.1	7.05	3.45379	11.0776	13.6815	16.0309	15.3521	13.3067	10.6514	6.85227	10.0427	10.0393	12.4374	11.4387	13.2687	10.9905	7.02314	7.0192	11.0383
Acot4	0.0301613	0.0017359	23.1	17.1	3.15705	6.83285	6.24792	4.30512	5.08178	10.11	8.76986	10.0652	8.2753	7.32506	5.11847	4.598	7.4914	9.99788	9.9505	9.56349	6.31622
Bsdc1	0.0301613	0.0017359	23.1	7.05	3.1566	18.817	21.6687	23.1474	23.2811	24.9636	20.6545	17.0894	21.2412	21.1272	22.6479	23.0309	23.0355	20.8054	18.3322	16.8765	19.0466
Rab5b	0.0301613	0.0017359	23.1	8.55	3.10109	29.2569	31.5742	34.3731	35.5756	32.1978	29.5059	31.4718	31.5461	32.9258	32.5906	34.3133	35.5047	34.0735	30.9654	29.0944	27.2986
Abhd4	0.0301613	0.0017359	23.1	7.05	3.04756	17.4008	23.4483	20.8152	21.3951	19.0991	17.0852	14.3362	16.7204	18.0442	18.3302	17.9742	19.5464	16.9788	13.7419	12.9371	15.8213
Acaca	0.0301613	0.0017359	26.1	15.6	2.96568	6.68089	8.4226	7.55392	12.3683	9.61514	13.869	12.6167	11.3308	8.41332	7.30392	6.16471	8.09444	9.07284	10.4063	11.9064	13.1914
Asb13	0.0301613	0.0017359	26.1	24.6	2.92297	19.8289	19.4983	20.0103	15.6952	10.8423	13.1344	17.6179	22.4068	21.4348	22.5878	19.6654	16.9523	12.9974	13.6517	19.9072	18.8848
Vac14	0.0301613	0.0017359	23.1	17.1	2.92244	8.00279	9.46934	6.50222	8.00144	10.5465	13.562	12.1344	9.29589	7.29209	7.23544	5.9397	6.63737	9.8855	12.478	10.7415	10.1093
Med16	0.0301613	0.0017359	23.1	8.55	2.88017	7.03093	10.202	9.52443	11.532	10.2619	7.45882	6.56059	7.01511	7.1461	8.37198	8.78407	9.88947	8.91466	7.51431	6.62428	7.58081
Nab2	0.0301613	0.0017359	23.1	5.55	2.67573	9.07122	10.1711	12.1666	11.7554	8.68619	8.16825	5.83214	7.07663	6.65531	13.042	9.15842	9.38501	6.04921	4.636	4.10182	7.06972
Arap1	0.0301613	0.0017359	20.1	7.05	2.37736	13.266	16.9549	15.8042	17.6412	13.2623	12.4421	11.36	14.2308	13.3178	16.7291	13.5685	13.1187	10.0806	11.1164	12.8517	16.9647
Enpep	0.0301613	0.0017359	26.1	15.6	2.29554	8.89693	8.27524	9.84539	11.3382	10.6505	13.1371	15.9599	12.0196	9.45979	10.234	9.1345	11.1356	12.4476	11.2449	13.2076	11.6375
Elmo3	0.0301613	0.0017359	23.1	8.55	2.07624	6.95254	7.03527	9.96924	10.7104	9.13206	8.8717	6.09889	6.61876	6.69222	8.54923	8.59628	9.97419	8.43432	6.00416	5.41573	7.42708
Leprotl1	0.0301613	0.0017359	23.1	2.55	2.0491	9.072	11.8585	9.40643	8.05828	6.05108	6.50856	7.71231	9.76415	9.38469	9.46083	10.0568	8.22274	7.19386	7.16866	8.30118	9.12904
Noct	0.0301613	0.0017359	26.1	13.05	1.98034	2.0682	1.43946	0.814836	2.85146	13.3019	12.7463	4.96357	1.3042	1.41933	0.320068	0.728261	2.62365	9.69452	10.3229	5.50052	1.71102
Hnrnpul1	0.0301613	0.0017359	23.1	7.05	1.87553	16.2326	25.2637	18.5319	18.885	17.4083	16.747	14.7843	15.8984	19.2747	21.1773	19.5083	18.8507	17.36	16.7391	14.1402	16.2062
Tbc1d10a	0.0301613	0.0017359	23.1	10.05	1.86215	5.97565	6.70516	8.27801	14.0068	9.64482	7.37161	6.13409	4.11876	5.77084	4.33298	7.75143	9.19053	6.6111	6.01394	5.37723	4.67215
Ncbp2	0.0301613	0.0017359	23.1	18.6	1.84548	13.4975	12.3598	10.8876	9.54663	11.9814	15.0366	13.3894	14.1305	12.0846	10.1065	10.0288	8.89947	10.1357	13.6862	15.0766	12.4027
Slc25a37	0.0301613	0.0017359	26.1	13.05	1.81866	7.447	6.63171	6.79393	9.3659	10.4632	12.5113	8.06691	8.5774	8.57066	8.30105	7.58116	8.81054	10.23	12.736	9.60219	10.0173
Fam114a1	0.0301613	0.0017359	23.1	5.55	1.81765	8.452	9.63854	11.2295	11.0796	8.85336	7.48011	7.65606	9.63392	8.79547	10.5188	9.93927	10.8614	7.9703	6.9938	8.07763	7.97176
Ankrd9	0.0301613	0.0017359	23.1	18.6	1.81725	3.17033	2.43561	0.99488	1.33507	3.24656	5.17479	3.61928	2.17688	2.19545	1.53286	0.947417	1.43434	3.39333	3.4055	4.88582	3.73428
Parp10	0.0301613	0.0017359	23.1	8.55	1.73307	6.63788	6.40192	7.32329	11.1123	8.95742	6.91489	4.5398	6.27744	7.12659	7.07117	8.10001	9.53498	9.61148	5.70964	5.18023	6.34632
Kiz	0.0301613	0.0017359	23.1	11.55	1.67577	4.60795	5.42738	7.90449	7.06834	7.47578	6.08711	5.62512	6.24957	5.05192	6.72402	6.89198	7.40436	8.3529	5.97485	5.39738	5.23787
Dhx58	0.0301613	0.0017359	23.1	2.55	1.64209	5.65755	6.83854	5.79439	6.75651	2.92201	3.37103	4.51627	5.52072	6.1261	6.26955	4.89735	5.27917	2.85349	3.33981	3.17967	5.33493
Mpzl2	0.0301613	0.0017359	26.1	13.05	1.59834	6.87916	8.80407	7.82934	9.47186	12.5233	11.0183	9.94676	8.18619	7.2249	8.1101	9.33438	9.84212	9.58161	13.3836	11.1754	7.08486
Nelfa	0.0301613	0.0017359	26.1	23.1	1.56177	6.37636	8.23031	4.80423	3.56277	3.89348	5.38451	5.0817	6.29852	6.5809	6.54699	5.15618	3.01805	3.48829	4.29673	5.25843	5.64391
Itpk1	0.0301613	0.0017359	23.1	0	1.52879	11.679	15.9933	11.6487	11.3655	6.25639	9.51696	11.0721	13.0461	12.896	12.2961	11.1513	9.06869	7.51605	9.12847	11.2241	12.6316
Gga2	0.0301613	0.0017359	26.1	20.1	1.42393	4.06263	4.30063	3.04694	3.17768	2.8762	5.19894	4.85993	5.19142	4.53246	4.76182	3.10868	2.74863	2.87027	4.16338	4.62111	4.91446
Las1l	0.0301613	0.0017359	26.1	20.1	1.40304	14.7888	15.4399	13.6259	14.9781	14.0609	16.3842	16.0451	16.7142	14.9544	14.6989	13.5638	12.8056	12.9356	14.1664	15.4646	16.9445
Sult1c2	0.0301613	0.0017359	23.1	10.05	1.38652	1.47772	1.63198	2.91168	3.63228	3.69903	2.43414	1.42972	0.974398	1.02335	0.99676	2.17262	2.60306	2.59674	1.40777	1.29107	0.987201
Mcoln1	0.0301613	0.0017359	26.1	11.55	1.3761	11.722	15.3135	14.9485	15.6414	16.5667	21.9586	14.3385	12.7791	12.1482	12.57	12.4822	15.5526	16.8721	16.2962	13.4273	14.8406
Sh3glb1	0.0301613	0.0017359	23.1	14.1	1.32335	9.82915	8.32426	10.2924	11.4521	12.1639	11.25	11.0706	10.4115	9.03098	9.35518	11.4256	11.664	13.7806	12.0425	11.7648	8.70587
Trim7	0.0301613	0.0017359	23.1	18.6	1.27145	4.55278	5.2392	3.79375	3.49336	3.86295	5.59185	6.32442	6.45674	3.22246	3.63236	2.76269	3.22038	3.88642	5.18265	6.10673	5.61726
Ube3b	0.0301613	0.0017359	23.1	10.05	1.26508	11.1677	13.9793	12.7835	14.4903	13.6289	13.0733	11.8398	11.5401	12.5022	13.4991	13.2649	15.3947	14.1498	14.1303	11.9311	11.3021
Ldlrad4	0.0301613	0.0017359	23.1	7.05	1.1628	2.07611	1.92621	3.29349	3.26736	2.67616	1.39533	1.11244	1.54128	2.3779	2.18173	3.02268	3.69876	3.54281	1.31432	1.04595	1.34261
Slc22a28	0.0301613	0.0017359	23.1	2.55	1.13732	5.92727	6.71242	6.85425	5.36731	5.67872	3.47186	5.10401	7.41272	6.71316	7.13775	6.04651	5.86722	3.565	4.81415	5.84864	6.54148
Gba2	0.0301613	0.0017359	26.1	9.3	1.11869	2.36565	3.0555	2.9953	4.12835	4.44471	3.82713	2.24507	2.00897	2.76112	2.59601	3.36151	3.62486	3.99039	3.85763	2.69086	2.37323
Ppat	0.0301613	0.0017359	23.1	14.1	1.0974	3.79474	4.63491	4.14748	5.01737	6.77508	5.45282	5.69944	4.76637	4.10585	3.04736	4.16709	6.59447	7.7568	6.21876	5.62166	3.4467
Rsad2	0.0301613	0.0017359	26.1	0	1.09054	2.09682	4.26588	3.5468	2.03782	1.2279	1.36448	1.71805	3.06115	3.5471	2.88977	3.18447	2.6416	1.77349	1.33321	1.51171	2.44228
Slc17a8	0.0301613	0.0017359	26.1	21.6	1.06269	2.32671	1.53417	1.74794	0.712928	1.531	0.823837	3.17696	4.23602	3.25954	2.07224	0.840848	1.19415	1.16866	1.64095	3.17128	3.77385
Papd7	0.0301613	0.0017359	23.1	15.6	1.04428	4.03907	4.51139	3.50687	4.33369	4.96155	7.64941	6.12305	4.07305	5.93499	2.80626	3.66761	4.11285	6.11851	7.67704	5.85934	3.9405
Scamp5	0.0301613	0.0017359	26.1	4.05	1.02646	5.33024	7.64933	5.74516	6.68401	4.51328	5.13244	4.39127	4.49777	5.98033	6.41803	6.86326	7.8972	5.88507	5.36861	4.45622	5.02709
Acot3	0.0301613	0.0017359	23.1	14.1	1.00254	0.895359	0.288783	0.55394	1.0761	5.95345	1.81057	1.75944	0.691774	0.493245	0.401547	0.149307	0.781228	2.21211	1.8868	1.54565	1.28559
Serpinb1a	0.0301613	0.0017359	23.1	4.8	0.999835	2.48748	1.96801	3.85751	1.28479	2.13391	0.641241	1.0735	1.45505	1.5183	2.82715	2.44457	2.15047	1.09095	0.545068	1.06232	1.46956
Fam187b	0.0301613	0.0017359	23.1	18.6	0.988776	4.30692	4.31826	3.23969	3.35037	3.65934	5.05768	4.89297	5.10377	3.19121	3.45086	2.46227	3.27177	3.38572	4.35848	5.96227	3.94621
Josd1	0.0301613	0.0017359	20.1	12.6	0.958575	9.30237	9.01596	10.0078	10.187	12.4637	10.658	10.3837	9.56494	9.94143	10.2423	10.1224	11.1776	13.2191	9.81469	8.40935	9.53342
Ddx46	0.0301613	0.0017359	23.1	7.8	0.95603	5.54327	6.36147	6.65727	6.71064	7.76925	5.82764	4.52371	5.14348	6.47801	6.22425	6.87165	8.52371	6.84718	4.72568	4.52464	5.41647
Dnttip2	0.0301613	0.0017359	20.1	18.6	0.954813	10.9822	9.18852	8.78579	8.10682	9.11685	10.1361	11.6907	11.0623	10.7345	7.04794	9.38885	10.0236	11.6202	10.3601	10.363	9.55244
Vcam1	0.0301613	0.0017359	23.1	15.6	0.890099	1.70543	1.18958	1.41201	1.61895	2.6992	2.44837	2.91131	1.90713	2.48573	1.57557	1.62252	2.62086	3.60062	5.20066	2.29885	1.9308
Faap100	0.0301613	0.0017359	23.1	8.55	0.888126	2.48262	2.36532	3.03898	4.20277	3.18226	2.33874	1.5389	2.19992	2.08231	3.12267	2.82186	3.3401	2.88135	2.10292	1.50443	2.34702
Dcaf6	0.0301613	0.0017359	23.1	10.05	0.842334	6.36032	5.61858	6.65344	6.80982	8.12131	5.96283	4.49112	4.47877	5.90855	5.83074	8.60374	9.56752	10.1548	6.39712	3.87656	4.05464
Rft1	0.0301613	0.0017359	26.1	8.55	0.835037	7.20117	9.56205	10.2031	10.7737	9.67147	7.46487	8.93863	8.49055	7.34439	9.15651	9.66909	10.1898	10.8124	8.60454	8.10521	6.36362
Anks3	0.0301613	0.0017359	26.1	15.6	0.801117	4.58338	4.42919	3.86702	3.99264	5.51765	6.21483	5.12559	4.30581	4.61784	3.74251	3.46727	3.90725	4.60944	5.50102	6.32233	5.24915
Tubd1	0.0301613	0.0017359	23.1	17.1	0.797581	1.66511	2.8542	1.7154	1.98263	2.25423	2.96836	3.11313	2.71834	2.2379	2.22465	1.9528	2.19895	2.41769	3.01554	2.9493	2.79554
Atp5s	0.0301613	0.0017359	23.1	7.8	0.790948	2.07666	1.90114	3.14714	3.72455	2.65696	1.89599	1.53839	2.00465	2.04959	2.42044	2.81372	3.12973	2.36963	1.63086	1.80478	1.23288
Nme7	0.0301613	0.0017359	23.1	7.05	0.756703	3.02884	3.12209	4.35504	4.09898	3.75143	3.48545	2.08291	3.25806	3.5668	4.1472	4.18641	5.46493	4.18168	2.2548	2.32804	2.54894
Arhgap24	0.0301613	0.0017359	26.1	24.6	0.748953	3.36487	2.85872	3.57399	2.17248	1.77428	1.83349	2.63075	3.23166	3.76089	3.12217	3.03288	2.11592	2.01958	1.48406	2.8331	3.60577
Tjp2	0.0301613	0.0017359	26.1	23.85	0.748784	4.44234	5.987	3.88303	3.06908	2.48752	3.88584	4.39844	4.90088	4.49186	5.51155	4.67559	3.29029	2.65406	3.05732	4.3045	5.20664
Stk35	0.0301613	0.0017359	23.1	11.55	0.734118	1.63116	1.63361	1.60469	2.55008	3.88996	2.67181	2.19584	1.58369	1.85553	1.87447	1.73818	2.72419	3.30219	3.01414	1.91065	1.51084
Prim1	0.0301613	0.0017359	23.1	2.55	0.733751	2.07852	2.43955	2.05873	2.49975	1.40187	1.18493	1.39613	2.34985	2.11151	2.12252	1.98755	1.91675	1.36217	0.592124	1.67252	1.9786
Gm4477	0.0301613	0.0017359	23.1	20.1	0.732811	2.25212	0.509077	0.339709	0.542284	0.349845	1.4398	1.37606	3.35169	1.38448	0.961133	0.0859624	0.380942	0.408288	0.89115	1.61127	3.41138
Zmynd8	0.0301613	0.0017359	23.1	2.55	0.725152	4.96448	5.61598	5.4308	4.3865	3.9906	4.57779	4.13946	4.59707	4.71088	5.8871	4.85152	3.57484	3.03713	3.54273	4.36418	6.31507
Rnf168	0.0301613	0.0017359	20.1	18.6	0.70915	4.03739	3.52729	3.0345	2.65393	3.29491	4.04072	3.65332	3.80134	3.51324	3.00969	2.78265	3.03609	3.1164	3.8616	3.82164	2.80958
Cdc20	0.0301613	0.0017359	23.1	5.55	0.702434	0.501053	1.29118	1.17027	0.637346	0.704495	0.0804241	0.176878	0.491968	0.608161	0.910614	1.14419	0.53393	0.741871	0.346003	0.429988	0.421846
Vhl	0.0301613	0.0017359	20.1	18.6	0.674085	5.30152	4.63741	4.34822	3.16389	5.57143	6.26194	7.15167	4.31451	6.21962	4.29298	4.17737	4.85168	7.01523	8.51371	6.96817	4.48577
Gtf2ird1	0.0301613	0.0017359	26.1	24.6	0.631128	4.58661	4.71462	3.89906	3.31049	1.88696	4.16348	4.08512	4.55454	4.90445	5.15003	4.38155	4.39526	2.25036	3.88217	4.06963	5.65124
Cyp2g1	0.0301613	0.0017359	23.1	11.55	0.611046	0.319599	0.16255	1.0267	1.74323	2.05124	0.513179	0.270807	0.2691	0.221723	0.423764	0.355703	1.24064	1.58499	0.638299	0.257119	0.230752
Fbxo4	0.0301613	0.0017359	23.1	10.05	0.606818	3.31153	3.61268	4.26627	4.1697	4.53977	3.21127	3.49537	3.28328	3.33877	3.56208	3.79703	3.94519	3.79458	3.70591	3.16479	2.8456
Dhrs9	0.0301613	0.0017359	26.1	24.6	0.587971	0.617756	1.25679	0.661287	0.200174	0.0351858	0.192581	0.718378	1.03169	1.10829	1.08429	0.817205	0.455032	0.147312	0.41191	0.592995	0.397321
Ppl	0.0301613	0.0017359	23.1	15.6	0.563826	1.83065	1.58632	1.20242	2.28525	1.80285	4.38121	2.38369	1.89643	1.54235	1.44328	1.50312	1.97394	2.85342	3.89675	2.02384	2.39063
Enpp1	0.0301613	0.0017359	23.1	11.55	0.510291	1.80028	1.65539	2.20636	2.32554	2.9431	2.52194	2.53396	1.88471	1.66289	1.65386	2.09506	2.70952	3.02154	2.39801	2.0198	1.53811
Myo19	0.0301613	0.0017359	23.1	15.6	0.501848	1.57214	1.1605	1.22371	1.50258	1.67391	2.36781	1.93343	2.00304	1.77911	1.54332	1.62674	1.69432	1.76784	2.17523	1.87953	1.65523
Spc25	0.0301613	0.0017359	20.1	14.1	0.472538	2.4672	2.16253	2.25834	2.69732	3.63725	2.92661	3.75113	2.43806	1.77671	2.5352	3.02264	3.28797	4.33794	2.59874	3.07548	2.11625
1700001L05Rik	0.0301613	0.0017359	23.1	14.1	0.470248	0.657072	0.605169	0.790534	1.2702	1.54231	1.33386	0.866972	0.847361	0.726711	0.501892	0.976739	1.1692	2.11108	1.43292	0.906685	0.452383
Stx1b	0.0301613	0.0017359	23.1	4.05	0.462566	0.81328	0.906061	0.941132	0.667226	0.237794	0.155192	0.286965	0.284705	0.771534	1.79908	1.19501	0.67799	0.200809	0.544901	0.747886	0.802013
Akap17b	0.0301613	0.0017359	23.1	18.6	0.453233	0.960536	1.0123	0.440264	0.476153	0.812954	1.40485	1.15719	1.0461	1.20554	0.876582	0.737872	0.790373	0.881711	1.39641	1.25237	1.08653
Ccnyl1	0.0301613	0.0017359	23.1	15.6	0.420637	1.60617	1.18648	1.4186	1.55451	1.84053	2.00228	1.96668	1.79851	2.12718	1.08246	1.82939	1.73191	2.68542	2.30055	2.19905	1.64673
Snx8	0.0301613	0.0017359	23.1	20.1	0.419123	7.99323	8.70379	7.29135	7.98644	8.18018	8.57917	9.09378	9.72163	9.10816	8.18901	6.47931	6.97434	8.15227	8.23791	9.80885	8.86822
Zbed5	0.0301613	0.0017359	23.1	10.05	0.383803	0.502367	0.418105	0.712739	1.24978	1.95352	0.698288	0.435692	0.530287	0.476004	0.604713	0.741711	1.26879	1.01314	0.489096	0.606092	0.413479
Zfp870	0.0301613	0.0017359	20.1	18.6	0.280338	1.50863	1.11235	0.881388	0.825943	0.771337	1.26708	1.51497	1.2878	1.17221	1.06305	1.14855	0.917075	1.13649	1.66413	1.35956	1.00362
Mecp2	0.0301613	0.0017359	20.1	14.1	0.25936	1.24049	0.96706	1.17866	1.27202	1.61837	1.63417	1.47663	1.22749	1.36652	1.46319	1.52343	1.53295	1.58544	1.51979	1.43744	1.21569
Lrrc56	0.0301613	0.0017359	20.1	8.55	0.20166	1.11044	1.44477	1.48006	1.62808	1.67176	1.34289	0.871717	1.45658	1.35043	1.57597	1.46124	1.50923	1.05104	1.05022	1.12931	1.61711
Saal1	0.0301613	0.0017359	23.1	8.55	0.168574	1.17154	1.5656	1.32523	1.40994	1.27119	1.30707	1.06026	0.973476	1.20948	1.26519	1.22481	1.36377	1.11126	1.07533	0.997425	1.02311
Smarcal1	0.0301613	0.0017359	23.1	2.55	0.140665	1.81711	1.99309	1.81682	1.68864	1.61789	1.6275	1.61839	1.9944	1.88508	2.21509	1.71762	1.59954	1.41153	1.5716	1.80398	1.96291
Ppp3cc	0.0301613	0.0017359	26.1	7.8	0.139881	0.89006	0.907747	1.37407	1.12661	1.46953	0.902073	0.82346	0.788538	0.824246	0.792501	0.994702	1.26932	1.04372	0.936416	0.972578	0.728242
Pnpla5	0.0396363	0.00228479	23.1	20.1	0.240247	0.461433	0.216634	0	0.322247	0.0935081	0.142355	0.751669	0.634365	0.30762	0.104641	0.0608133	0	0.0262831	0.157625	0.970982	2.01569
Tat	0.039786	0.00283368	26.1	15.6	241.014	368.757	652.453	375.17	498.55	786.986	885.792	716.015	498.655	384.808	366.152	274.209	286.887	408.84	904.888	815.827	510.801
S100a10	0.039786	0.00283368	23.1	2.55	127.695	334.767	374.126	358.945	275.849	178.357	138.099	252.46	319.008	297.202	312.319	322.694	213.679	166.437	185.612	328.869	305.254
Osgin1	0.039786	0.00283368	26.1	0	84.4681	271.241	196.556	229.09	127.072	86.4647	104.407	99.765	208.328	197.386	281.613	215.841	157.513	99.5329	85.7968	81.8772	218.744
Alas1	0.039786	0.00283368	23.1	15.6	82.4474	90.9617	94.1824	24.2548	68.2493	209.856	466.578	140.853	63.7023	50.4784	36.971	37.7619	192.38	308.774	323.424	108.472	152.595
0610005C13Rik	0.039786	0.00283368	26.1	10.8	42.2309	184.889	158.999	218.699	272.232	297.155	239.839	175.342	190.31	145.713	151.273	194.154	210.249	301.473	215.522	183.432	174.481
Mrpl20	0.039786	0.00283368	23.1	15.6	19.4384	129.64	109.375	120.02	138.575	138.877	163.938	140.542	132.75	91.3502	92.7465	113.019	105.151	133.536	143.655	134.457	124.053
Nr2f6	0.039786	0.00283368	26.1	24.6	17.9817	97.8345	128.097	79.0078	72.4046	60.4099	84.544	86.2273	103.77	98.2742	84.5424	89.6127	81.9903	77.8544	76.1029	75.453	84.8321
Mcfd2	0.039786	0.00283368	23.1	18.6	16.6375	116.991	103.336	119.307	112.461	93.4975	126.865	154.395	155.094	135.675	125.453	100.71	103.792	114.837	152.319	170.886	138.399
Eva1a	0.039786	0.00283368	23.1	10.05	16.3232	36.4915	31.2477	54.3322	57.3779	54.8433	42.7741	34.2474	36.5028	38.3661	38.6776	46.5152	59.7394	52.9325	40.3138	34.682	37.0541
Fpgs	0.039786	0.00283368	23.1	0	15.7121	76.7717	85.6468	73.5024	54.5514	48.1095	64.7663	62.2801	83.8944	80.361	80.6929	58.8673	46.8405	30.5091	54.0208	63.471	85.4077
Cxcl12	0.039786	0.00283368	26.1	17.1	14.9101	109.494	87.9599	102.889	74.224	110.993	123.975	138.852	112.624	127.707	103.842	97.3326	95.8375	110.402	110.827	133.148	110.22
Mug2	0.039786	0.00283368	23.1	8.55	13.9873	49.0674	54.3194	68.8484	76.1736	70.1991	54.3977	56.0261	49.4307	48.6124	66.2758	60.0372	81.3244	58.8225	54.6437	47.3015	52.9433
Coq10b	0.039786	0.00283368	23.1	14.1	12.8609	8.28519	7.67732	6.75798	25.277	47.716	24.9461	14.961	8.45743	6.79963	5.61472	6.80771	25.5998	38.0574	26.4756	11.6958	7.39153
Nfil3	0.039786	0.00283368	23.1	10.8	11.8492	26.0192	49.6445	17.7545	9.20288	9.26197	17.1714	23.1109	28.4913	27.4199	35.8067	15.6742	9.57778	7.00541	18.1078	18.6134	29.3991
Psma5	0.039786	0.00283368	23.1	7.05	11.8469	69.9075	66.6785	86.2747	90.4565	68.9958	60.1905	61.0471	68.3605	72.7486	75.3313	87.2287	79.2511	73.3814	59.6608	61.4024	66.9637
Gm10768	0.039786	0.00283368	20.1	12.6	11.303	27.1615	24.0556	35.3363	37.0198	53.0457	43.1463	23.1185	26.5119	25.1046	28.1143	34.6767	37.8261	35.4823	26.4144	24.262	26.323
Fibp	0.039786	0.00283368	26.1	8.55	10.3853	22.0255	23.1389	28.5044	35.6554	33.0144	34.0791	18.3274	15.2555	17.1697	23.4519	22.0717	26.1029	28.2565	25.9545	17.5801	21.5024
Nudt1	0.039786	0.00283368	23.1	4.05	10.0066	32.4446	36.4996	33.2412	32.0392	22.3481	18.997	21.2207	28.7954	22.7164	28.3223	29.209	23.2738	20.0129	21.3862	21.9158	30.4492
Deb1	0.039786	0.00283368	24.6	14.85	9.80821	80.8794	68.1175	92.0582	102.319	102.38	105.761	108.799	101.24	69.03	77.7984	93.6906	92.7297	98.124	105.426	111.224	80.2791
Junb	0.039786	0.00283368	20.1	8.55	9.26713	12.5022	18.4206	24.4967	43.6413	25.6079	9.15722	6.75735	14.7851	10.3384	29.0774	22.7598	21.9508	8.1572	6.29266	4.97724	11.8639
Cald1	0.039786	0.00283368	23.1	4.05	8.61518	51.923	57.1309	56.0937	49.8912	43.91	32.9415	44.6398	54.5877	59.0576	59.9553	59.0854	63.4486	44.5717	37.2047	48.0832	49.4315
Mal2	0.039786	0.00283368	23.1	20.1	8.59948	23.9472	22.3812	15.0667	10.8403	11.7857	17.7504	31.1037	28.3384	23.4321	18.4731	20.4431	16.2534	13.914	29.3012	34.0551	23.5364
Slc16a12	0.039786	0.00283368	23.1	14.1	8.24262	8.67007	4.697	8.87297	12.6645	21.6223	12.6531	20.3269	13.2583	9.15099	10.0418	9.7138	16.1539	24.2126	22.8487	18.3268	8.15556
Klhdc3	0.039786	0.00283368	23.1	7.05	7.9785	30.8861	43.5026	40.1975	42.7291	37.2659	37.4742	27.4801	26.6207	33.0107	37.2894	34.5358	38.6268	32.2592	28.9242	25.1894	32.1784
BC004004	0.039786	0.00283368	23.1	4.05	7.73044	28.206	37.8422	33.2651	29.4988	22.4831	19.8494	22.9964	27.8156	24.7366	28.9269	26.4548	24.8161	20.9249	17.3989	21.7363	31.7216
Marveld1	0.039786	0.00283368	23.1	15.6	7.72644	11.4876	10.0844	9.04386	11.6878	21.2231	24.6772	19.9707	13.6746	10.0331	10.2263	7.24644	9.18428	20.0025	22.7099	19.0735	14.4699
Mocos	0.039786	0.00283368	23.1	2.55	7.62912	23.2257	34.3916	29.59	25.5058	15.9298	18.8008	23.3089	26.3288	26.21	29.9121	26.7091	25.2459	17.5559	21.3301	23.4114	24.5381
Trnau1ap	0.039786	0.00283368	23.1	10.05	7.08104	20.6193	21.2708	26.6298	31.2849	30.7403	28.2735	21.172	20.2998	18.3541	20.0014	26.4251	23.1644	30.2218	25.1706	18.3865	19.955
4833439L19Rik	0.039786	0.00283368	23.1	17.1	6.86148	24.3345	29.6929	24.2045	25.1846	29.1213	39.501	37.6283	33.9736	28.0363	25.7989	27.5085	26.4372	29.5076	48.6758	39.2754	29.3093
Pfkfb1	0.039786	0.00283368	26.1	17.85	6.61272	11.8052	15.0542	10.4144	12.6912	19.6221	19.6616	28.0999	22.043	12.6197	12.9854	6.69156	9.27373	10.142	24.1191	27.4138	27.5285
Zfand3	0.039786	0.00283368	23.1	8.55	6.58847	27.6901	29.5522	35.0091	37.0076	37.954	31.6517	25.4821	29.4916	27.0978	29.3637	32.5678	35.8179	32.364	26.401	24.3919	26.8033
Rcan1	0.039786	0.00283368	23.1	17.1	6.26512	12.6349	15.6551	8.64234	7.76724	11.4373	36.2548	26.6159	15.4477	15.2709	10.304	8.76487	11.6394	27.6436	43.7363	28.2024	16.2255
Ngef	0.039786	0.00283368	24.6	12.825	5.67002	9.23151	7.18192	9.54853	21.0055	22.4859	16.6508	11.7265	11.2553	7.74715	8.48725	8.32658	12.9117	19.9277	12.8405	9.85696	11.4695
Calcoco1	0.039786	0.00283368	23.1	7.05	5.58712	8.68462	9.70346	13.5002	14.5005	13.8081	6.30594	4.53032	6.50932	6.92529	9.38123	8.84582	10.0439	9.38753	4.31322	3.75605	8.41122
Prkar1a	0.039786	0.00283368	24.6	4.8	5.09849	40.4524	47.8918	44.9477	43.172	41.5749	37.1976	37.2472	38.0599	43.258	43.7568	44.7273	46.0982	38.097	35.6476	38.3495	35.512
Mia3	0.039786	0.00283368	21.6	12.075	4.95915	15.9029	18.066	22.3691	20.457	25.385	25.1475	19.8273	18.7792	17.5625	22.2352	21.1191	24.5258	22.8715	20.8589	18.1003	19.7798
Pdxk	0.039786	0.00283368	24.6	14.325	4.82706	11.0436	14.5064	12.4512	14.5767	22.2624	25.3666	18.6135	15.0012	16.2228	13.6541	10.6974	15.5669	23.4229	25.6173	19.2861	15.9108
Insc	0.039786	0.00283368	26.1	20.1	4.72064	11.8138	14.2548	8.45816	9.46215	4.9231	12.7825	17.7333	16.7389	14.9144	14.1304	8.62218	8.08908	4.27746	13.6401	15.3074	15.4966
Ttc23	0.039786	0.00283368	26.1	17.1	4.6179	19.7994	18.5367	16.6488	24.1241	29.0604	28.1635	29.145	27.5506	20.0981	15.3535	13.4305	17.1037	26.5245	21.6143	26.0904	26.8259
Larp1	0.039786	0.00283368	23.1	0	4.27347	25.8075	27.8931	22.9451	18.0566	18.7232	21.4117	20.6543	26.9297	28.923	27.4296	22.6123	21.5303	19.2667	19.8006	22.2658	30.6431
Pla2g12a	0.039786	0.00283368	21.6	12.825	4.21657	7.06332	6.9212	10.5249	10.13	12.7141	15.836	6.77359	6.05132	5.43104	6.58072	10.694	14.7272	11.9501	11.0547	6.91472	5.47767
Sptbn2	0.039786	0.00283368	23.1	7.05	4.10505	9.26047	9.9015	14.4676	15.6377	13.1034	9.06029	7.29798	8.7684	10.0717	9.85976	10.9295	14.019	12.1608	7.08954	6.2729	10.4996
St6galnac6	0.039786	0.00283368	23.1	0	3.93554	24.8707	24.4984	23.4349	20.2658	17.2063	20.7053	26.271	27.3229	24.257	23.1749	20.4156	20.6406	18.2511	19.9858	23.6199	24.4642
Pim1	0.039786	0.00283368	23.1	5.55	3.81651	6.58043	11.8266	15.1613	12.8527	9.10629	6.42924	6.93238	10.8299	7.83244	14.8732	14.4836	12.5088	6.6137	6.00458	5.65088	12.4532
Steap3	0.039786	0.00283368	23.1	2.55	3.59693	11.3779	15.6922	12.4385	9.33219	6.29107	9.01552	8.72127	12.6079	11.6492	13.2133	9.53153	9.76618	6.37018	6.77653	9.56335	12.3778
Per1	0.039786	0.00283368	23.1	14.1	3.57792	1.11616	0.425753	1.09135	5.4857	9.58642	6.60612	1.5544	1.9092	0.849917	0.46962	0.436418	3.6726	5.21225	4.50274	1.67346	1.74367
Lrrc42	0.039786	0.00283368	23.1	8.55	3.47854	10.3443	12.5299	15.2637	16.6601	14.32	11.8227	9.36887	11.2737	10.9436	10.8065	13.2305	15.281	13.5032	9.03911	9.82817	10.0042
Rbm25	0.039786	0.00283368	26.1	15.6	3.30493	12.6811	9.35902	10.3447	9.73663	15.4923	16.1988	13.4673	12.0741	10.577	8.69395	9.45585	9.32087	10.681	13.436	15.8768	17.3807
Smarca2	0.039786	0.00283368	26.1	13.05	3.26068	18.1011	19.5583	21.7945	22.0636	36.1008	33.5011	22.8769	19.6885	15.533	16.0642	20.1704	17.5029	25.0321	24.938	20.5444	23.6063
Ppp1r1b	0.039786	0.00283368	23.1	21.6	3.10922	11.7177	8.81713	5.82174	5.29672	4.96053	7.75778	9.02427	9.0831	6.93203	5.60545	3.70163	2.60351	4.16918	7.12498	7.62023	10.3111
Tab2	0.039786	0.00283368	26.1	0	3.0862	12.7642	12.2226	13.0978	8.5626	8.39965	6.56209	9.07292	13.7865	16.4493	16.0664	15.8716	12.033	10.6562	9.739	10.8861	10.698
Aifm2	0.039786	0.00283368	26.1	13.05	3.02712	12.6413	14.518	14.1801	15.6213	18.7367	22.1575	18.4994	15.4811	12.385	12.14	11.3009	13.7515	17.2313	24.5365	17.7998	19.0767
Arsa	0.039786	0.00283368	23.1	8.55	3.004	7.84027	6.65948	10.5563	14.6446	11.9804	8.80084	6.308	6.42559	7.49031	9.43597	8.98305	13.2438	10.4907	6.20286	5.55644	7.87461
Trafd1	0.039786	0.00283368	23.1	7.05	2.9883	18.0323	17.3919	19.6671	20.9267	17.4131	15.3893	15.2108	15.1294	18.7084	18.5013	19.5567	19.4041	17.8966	15.1882	14.0491	18.3647
Top1mt	0.039786	0.00283368	23.1	4.8	2.97848	16.4734	16.1234	17.4947	16.7075	13.2825	12.7033	12.3036	14.7199	14.3146	15.9865	15.9673	14.7668	12.5152	11.2625	11.4489	15.8555
Mrpl47	0.039786	0.00283368	21.6	15.6	2.83709	18.4854	14.5868	14.8458	16.7858	17.8361	21.4812	19.2307	17.6836	15.0353	13.2298	16.2529	16.2163	17.8921	17.6861	16.8275	14.8501
Bco2	0.039786	0.00283368	23.1	4.05	2.77112	11.2795	12.5582	13.3132	12.1336	8.37398	6.02065	9.39425	11.1176	8.01063	13.1374	12.7228	9.31149	7.03763	6.59575	10.2923	11.0304
Hcn3	0.039786	0.00283368	23.1	15.6	2.71171	2.80123	2.21051	1.82386	4.42334	5.74627	11.0146	6.03169	4.345	2.40599	1.14794	1.10177	1.24051	9.25905	6.68933	5.14716	6.71523
Fam102a	0.039786	0.00283368	26.1	13.05	2.68894	4.53498	6.77552	4.34482	6.03968	10.6948	14.8744	8.33772	6.003	6.66961	5.252	3.89174	6.79561	11.4486	13.8222	9.80032	7.1282
Trex1	0.039786	0.00283368	23.1	8.55	2.65236	10.6992	12.0872	14.5517	14.6691	12.7349	13.4036	8.91054	9.80999	9.29568	11.0154	13.4974	12.923	12.5403	10.0324	9.21611	11.0921
Pex3	0.039786	0.00283368	23.1	10.05	2.64172	9.01515	10.3035	13.6513	12.7511	13.6106	9.73431	10.493	9.72207	10.1586	11.9163	12.7149	13.8373	11.7652	13.0688	11.1942	8.88497
Ndel1	0.039786	0.00283368	26.1	11.55	2.59671	9.09466	9.34967	10.9439	14.1799	15.7789	12.9202	13.3565	10.5657	11.111	9.272	9.32673	14.5075	15.8853	15.7424	13.0546	9.74046
0610040J01Rik	0.039786	0.00283368	26.1	13.05	2.57641	20.7448	23.3536	25.5221	31.9715	26.2214	33.6174	26.9972	26.0634	22.5982	22.5012	22.4967	25.081	30.8732	31.7173	26.9672	23.3771
Pvrl1	0.039786	0.00283368	23.1	21.6	2.53199	8.94227	11.97	7.21862	4.56447	5.36149	11.2827	7.65201	8.30601	10.3717	8.56228	6.16908	4.42973	5.1764	7.89854	8.89804	12.389
Pex26	0.039786	0.00283368	23.1	14.1	2.41528	6.22944	5.32755	5.46436	6.35619	9.92669	9.10721	8.74327	6.14159	6.28369	4.46008	5.75376	8.51058	11.7625	9.5718	6.0478	6.27691
Zfp706	0.039786	0.00283368	23.1	21.6	2.30545	30.0962	34.2701	28.8118	24.6539	26.8358	30.0651	28.4704	31.1109	27.2236	27.6075	26.9134	24.4849	25.5907	27.2081	28.9339	30.1571
Frmd8	0.039786	0.00283368	23.1	14.1	2.251	5.92761	8.5629	6.61045	9.79385	9.18875	12.4787	9.15033	8.17772	8.33969	7.05103	7.36857	8.8099	10.0447	10.586	8.80065	7.65126
Stk25	0.039786	0.00283368	23.1	7.8	2.22046	12.903	11.6188	16.6246	17.0867	14.983	12.4295	11.8428	11.7914	13.4088	14.9131	16.0039	16.5584	15.4604	11.9323	11.2664	14.0066
Ubp1	0.039786	0.00283368	23.1	15.6	2.18461	12.7678	12.352	12.5313	11.0316	14.1211	15.2636	14.7002	13.992	13.9557	13.3994	13.9331	13.5686	15.3559	16.4421	15.5665	14.0399
Capn1	0.039786	0.00283368	23.1	5.55	2.14738	7.33193	11.7039	9.8159	10.0065	8.10635	7.28011	6.77904	7.14976	7.00348	8.88195	9.12666	9.04839	6.89029	5.72759	5.62462	8.04875
Add1	0.039786	0.00283368	23.1	4.8	1.97359	9.84541	11.6873	10.5044	10.7946	8.92441	7.26974	7.32559	7.92505	9.4247	10.7928	8.84228	10.82	7.8322	6.59697	7.52184	8.53961
Cyth1	0.039786	0.00283368	26.1	11.55	1.93167	8.14937	8.99499	10.4956	16.175	17.5788	12.786	9.35287	8.9673	9.27119	10.4085	6.94994	14.6718	14.8084	12.9105	10.6379	11.1368
Tmem184a	0.039786	0.00283368	23.1	5.55	1.81463	4.89585	5.54332	7.68649	6.91996	5.1506	2.66171	4.35368	4.37491	4.66895	5.79336	4.82428	6.90723	4.66866	1.73566	3.38292	5.06017
Ip6k1	0.039786	0.00283368	23.1	10.05	1.74097	12.2052	12.0783	13.3728	15.541	15.3252	13.9508	12.5587	11.6269	13.9968	13.0674	13.0644	15.561	17.5224	13.3986	12.0456	11.4257
G630090E17Rik	0.039786	0.00283368	26.1	24.6	1.72574	9.42681	13.0488	10.6056	8.35283	5.72878	8.10234	10.7648	10.7934	11.6454	11.2535	11.4234	9.03567	7.54542	8.38458	10.5157	9.17092
Rap2a	0.039786	0.00283368	23.1	17.1	1.64792	5.31687	6.07128	5.1589	4.65315	6.55024	7.75895	9.00027	7.53443	6.66672	6.10696	6.47197	5.75289	8.28819	11.9058	10.8561	7.22159
Dlc1	0.039786	0.00283368	23.1	2.55	1.62444	6.46932	6.65905	8.18938	7.42397	4.97318	3.73873	5.66816	7.8344	8.3474	8.55413	8.90367	6.59747	4.65367	5.52279	6.27325	6.31034
Cobll1	0.039786	0.00283368	23.1	11.55	1.61867	3.85236	4.76784	4.95374	5.35815	8.36908	6.14151	3.62326	4.08092	4.1786	5.40478	5.04249	7.03038	6.86751	5.12569	3.59815	3.93621
Asnsd1	0.039786	0.00283368	26.1	2.55	1.59856	22.1402	23.0047	22.0344	21.1038	19.9454	18.3993	19.3641	20.8101	18.8219	20.81	23.9614	20.2909	20.9968	19.1306	18.3932	16.0359
Pcif1	0.039786	0.00283368	23.1	4.05	1.55728	6.91097	6.30203	5.82656	6.94447	5.50461	4.62646	4.66079	5.7455	5.80966	7.02153	5.52056	5.54036	4.91262	4.57394	4.3907	5.48403
Wdr8	0.039786	0.00283368	20.1	4.8	1.46736	8.50711	11.8213	10.2645	9.50744	5.93128	8.18934	8.28208	9.41512	8.68562	10.1644	7.35585	6.2729	5.82282	7.62066	8.58688	12.1425
Gm16551	0.039786	0.00283368	23.1	19.35	1.43198	9.43242	4.2785	4.49044	4.44788	5.05366	6.30363	9.20547	9.47924	6.8929	3.91996	5.94256	4.91307	5.98825	7.08727	9.57911	8.50806
Stard3nl	0.039786	0.00283368	23.1	4.05	1.40504	8.06247	9.29778	9.55179	8.81418	7.50354	5.58596	7.98304	7.75785	8.79822	10.6935	8.97232	6.60069	8.09732	6.98661	8.4882	8.03867
Adipor1	0.039786	0.00283368	26.1	10.05	1.36967	34.223	41.1183	40.6185	43.1705	40.5033	41.6321	39.6951	37.9641	35.2247	38.7502	39.9751	40.9523	43.7589	49.0382	39.7585	30.3652
Tmem180	0.039786	0.00283368	23.1	2.55	1.35801	4.00933	5.00176	3.56452	3.33225	1.93324	2.08881	3.04648	3.61719	2.91171	4.04516	2.78161	2.53347	1.92107	2.08671	3.10326	4.12875
Lrp4	0.039786	0.00283368	23.1	14.1	1.28768	1.53852	1.1501	1.68829	2.77487	3.50934	3.13893	2.54274	1.67326	1.90097	1.72454	1.60409	2.99512	3.8904	3.27075	2.11148	1.80596
Fam198a	0.039786	0.00283368	26.1	23.1	1.21704	4.62702	4.18337	4.36893	3.25641	1.18784	2.29592	5.49456	4.97756	4.89421	5.85338	3.11409	2.05219	1.31382	1.82051	3.48934	4.6695
Thrap3	0.039786	0.00283368	24.6	4.8	1.21697	15.4184	15.9009	15.8938	14.6472	15.1667	11.6114	9.05692	11.5103	14.3538	15.4491	14.6106	16.4107	13.1851	9.25182	8.28551	12.4605
Klf1	0.039786	0.00283368	23.1	11.55	1.13853	1.39791	2.55952	2.48408	4.52504	5.70822	3.00803	2.2828	1.92875	1.48728	1.76738	2.05447	2.85768	2.78137	2.33705	1.47837	1.90518
Dolk	0.039786	0.00283368	26.1	4.05	1.10689	9.49796	11.7992	10.3192	9.29566	8.62837	8.59987	7.54801	9.55118	8.64589	9.92472	10.0394	9.5145	8.84409	7.54469	8.69406	8.63519
Stat2	0.039786	0.00283368	26.1	21.6	1.0902	11.5554	9.30826	7.83665	7.37496	7.33555	10.9164	9.09359	9.37842	11.9113	7.95248	8.42837	7.40601	7.21438	8.47431	9.74784	11.5872
Pkn1	0.039786	0.00283368	26.1	4.05	1.03805	7.78294	8.2924	8.94846	7.95435	6.8189	6.48633	5.52415	6.80754	8.53161	9.48524	8.37906	8.87406	9.2958	7.31164	5.80074	6.24803
Ythdf2	0.039786	0.00283368	20.1	0	1.01475	6.4357	6.45151	5.19407	3.82585	4.46587	6.25806	7.20997	5.90939	6.02881	5.02167	4.43242	4.63422	5.36567	5.53352	5.84076	5.37293
Xylt2	0.039786	0.00283368	23.1	4.05	0.991533	6.1697	7.01336	6.45156	6.83543	5.18345	5.64885	5.43319	5.9814	6.52767	7.4342	6.13407	6.26541	5.63029	4.94393	5.28539	5.90592
Ankrd37	0.039786	0.00283368	23.1	14.1	0.947487	0.945573	0.160301	0.759384	0.633583	1.77282	1.50025	2.16117	0.326825	0.406701	0.350741	0.884156	1.4995	2.46212	1.82104	0.952038	0.979718
Med22	0.039786	0.00283368	20.1	17.1	0.929563	11.9513	10.6367	9.29066	11.1559	11.6582	13.817	12.3164	10.3472	11.2385	8.88768	9.30936	10.9247	12.7724	14.3585	11.9477	8.88948
Pml	0.039786	0.00283368	23.1	4.05	0.888027	2.88296	4.17577	3.82899	4.23746	2.60864	2.68021	2.57313	2.75513	3.89706	4.39675	3.46654	3.5468	2.19124	2.49826	2.28004	3.49164
Tnnc1	0.039786	0.00283368	23.1	15.6	0.881147	2.74238	1.04601	1.42076	1.81386	1.85645	7.5464	6.96975	2.81209	1.07469	1.27842	1.29011	7.21946	1.96274	7.45526	7.27759	4.81279
Hnrnpl	0.039786	0.00283368	23.1	5.55	0.865852	31.2559	31.8215	32.5952	31.5961	34.6762	21.9493	19.3268	24.8182	29.3591	29.6201	32.7086	32.7504	27.0472	14.7808	16.9792	27.4982
Stx7	0.039786	0.00283368	20.1	0	0.855429	9.18827	8.65245	6.56652	6.03733	5.39593	6.0765	9.20934	9.41113	8.5931	7.96347	7.50388	6.0415	6.94573	8.31475	8.98172	7.61892
Gm826	0.039786	0.00283368	26.1	15.6	0.843045	1.15339	1.04972	0.998404	1.91091	3.64675	3.5317	2.56547	1.32946	0.942881	0.898224	0.783463	0.97035	1.93815	3.47413	4.49634	1.57314
Pde4b	0.039786	0.00283368	20.1	7.05	0.835079	2.43625	3.15416	3.97121	3.61723	2.72721	1.75974	2.18125	2.27609	2.53064	4.21933	4.5105	3.69619	1.83476	1.86722	2.20085	3.83307
Pigh	0.039786	0.00283368	23.1	21.6	0.754497	2.48365	1.88243	1.85193	1.7315	1.41663	0.99895	2.55452	2.77455	1.90292	1.93491	1.79042	1.35295	1.78285	1.63696	1.99742	2.2254
Pfkfb2	0.039786	0.00283368	23.1	14.1	0.745411	2.23241	1.56591	1.90687	1.96112	3.14381	3.55006	2.62008	2.22235	2.69204	1.72152	2.49617	2.78902	3.1595	4.80058	2.65478	1.81379
Daxx	0.039786	0.00283368	26.1	2.55	0.743813	5.97075	6.40018	5.59082	5.76031	4.91884	4.37901	4.16529	5.62048	5.97944	6.24815	5.67651	6.51599	5.9403	4.55502	4.42486	5.2681
Grk5	0.039786	0.00283368	23.1	0	0.741334	2.10375	3.74498	1.55789	0.624932	0.371764	0.875902	1.02255	2.39131	3.0482	3.76269	1.82654	0.733911	0.790341	1.20313	1.94563	2.17851
Nfkb1	0.039786	0.00283368	23.1	2.55	0.728136	5.66871	5.90079	5.94119	4.91145	4.64198	4.71172	5.62139	5.45667	6.29989	6.67784	5.54784	5.15949	4.75363	5.46633	4.94082	5.76166
Ccndbp1	0.039786	0.00283368	26.1	4.05	0.688368	11.7911	12.5463	11.2729	11.0081	12.2818	10.8176	7.75979	8.9613	9.27239	11.3544	11.4364	12.0748	9.3375	8.44453	7.80233	8.31154
Adcy9	0.039786	0.00283368	23.1	7.8	0.679494	2.53664	2.89894	3.65796	3.79196	3.49759	2.59887	2.56139	2.56373	3.54594	3.50075	3.80831	4.23018	3.24834	2.93413	2.54275	2.71355
Ccnf	0.039786	0.00283368	23.1	20.1	0.676432	5.99552	7.2309	4.22415	5.62673	5.40769	7.47774	6.33896	8.38834	5.85167	5.64747	3.17349	3.81197	4.29849	6.21298	7.0593	8.04211
Nfya	0.039786	0.00283368	20.1	18.6	0.670069	2.511	2.26234	1.46208	1.48659	1.63395	2.4604	2.80046	2.26988	2.88049	1.86569	1.89838	1.99153	2.23748	3.03356	2.749	2.06017
Adgrg3	0.039786	0.00283368	26.1	2.55	0.652363	2.2454	2.42682	1.7793	1.45053	1.87685	1.16682	1.14043	0.913351	2.03134	2.04765	1.89951	1.54885	1.34916	1.27848	0.865394	1.79963
Tmem110	0.039786	0.00283368	26.1	11.55	0.640186	3.94247	3.99548	4.96934	5.18976	4.53685	4.72764	4.57068	4.06398	3.9263	3.8226	4.2784	4.65174	4.76437	5.04827	4.21924	4.41789
Zfp27	0.039786	0.00283368	23.1	17.1	0.618167	1.83986	1.70024	1.30998	1.08389	1.18558	2.28256	2.1842	1.88066	1.79497	1.53659	1.34514	1.3431	2.00721	2.22124	2.21933	1.84106
Otud5	0.039786	0.00283368	23.1	7.05	0.615112	7.9784	8.83935	8.8483	9.6946	8.74237	8.64098	6.88795	6.7542	8.85935	8.43989	9.04593	8.56153	7.62783	7.28377	6.31637	8.14171
Mapre2	0.039786	0.00283368	26.1	13.05	0.613196	3.58847	4.10108	3.71316	4.02034	4.56537	7.30299	5.26322	3.66576	3.48091	3.66159	3.26512	3.84817	5.72242	6.44762	4.45526	4.88252
Dph6	0.039786	0.00283368	23.1	2.55	0.582359	2.19258	1.82676	1.99692	1.62028	1.38219	1.07602	1.17334	1.67627	2.0139	1.58171	2.01629	1.3351	1.09611	1.11009	1.20922	1.87293
A430046D13Rik	0.039786	0.00283368	23.1	17.1	0.572262	1.65376	0.936724	0.910048	1.09756	1.46032	1.87611	1.85383	1.36299	1.30173	0.951692	1.17515	0.938667	1.35938	1.64643	2.11091	1.21361
Ripk4	0.039786	0.00283368	23.1	15.6	0.567192	1.71968	1.96994	1.86167	2.86259	2.19174	2.89792	3.13866	2.08183	2.46564	1.69621	1.70615	3.00696	3.01062	3.2343	2.5291	1.89842
Zfp512	0.039786	0.00283368	23.1	2.55	0.55213	2.73542	2.56062	2.68802	1.97924	1.77979	2.00184	1.99339	2.18312	2.45133	2.96006	2.69397	2.17145	1.77341	2.04307	2.14582	2.3143
Magi1	0.039786	0.00283368	23.1	4.05	0.484036	2.66138	3.03565	2.88048	2.81682	2.26707	1.7762	2.35112	2.80231	2.92733	3.28415	2.7735	3.07331	2.58462	1.72442	2.3169	2.70756
Elp4	0.039786	0.00283368	23.1	4.05	0.470106	1.57037	1.73322	1.6443	1.27492	1.23207	0.742147	1.18341	1.74063	1.60683	1.86142	1.92125	1.58372	1.05502	1.08755	1.3636	1.21482
Arhgap18	0.039786	0.00283368	23.1	5.55	0.468451	1.92891	2.13208	2.96784	2.44542	1.92059	1.46959	1.91713	1.86434	2.1003	2.63371	2.80053	2.98257	2.62594	1.61331	1.77099	1.7786
Nudcd3	0.039786	0.00283368	26.1	8.55	0.451771	6.91257	8.08221	8.2496	9.54108	7.91866	7.98606	7.6107	7.07027	7.55873	8.89163	8.12058	9.09742	9.04343	8.72319	8.06108	6.75344
9030624J02Rik	0.039786	0.00283368	26.1	2.55	0.442267	5.40905	7.22168	6.00516	5.98815	5.6932	4.08866	4.7594	5.67465	5.49267	7.33927	5.79821	6.07029	5.37044	4.94226	4.72047	4.85413
Syde2	0.039786	0.00283368	23.1	14.1	0.388366	0.70131	0.475597	0.600253	0.812541	1.41523	0.920202	1.19905	0.815696	0.635955	0.758014	0.814095	0.956375	1.28747	1.47877	1.03379	0.531539
Nipal3	0.039786	0.00283368	26.1	0	0.386632	2.3862	2.59059	2.40689	2.33372	1.48787	1.5894	1.7486	2.67611	2.64506	3.10353	2.61043	2.61438	2.17314	1.46704	2.11655	2.01388
Spata13	0.039786	0.00283368	23.1	7.05	0.374427	2.44365	2.29573	4.19077	3.78067	2.71794	2.25629	2.18842	2.06128	3.15626	3.77476	3.86739	4.66441	2.90809	1.62893	2.27072	2.3105
Map3k15	0.039786	0.00283368	23.1	14.1	0.374069	0.960266	0.786523	1.19477	1.27908	1.37977	1.48928	1.62744	1.30761	0.878956	0.989228	1.20242	1.25296	1.24357	1.37926	1.46408	1.03118
Axin2	0.039786	0.00283368	26.1	2.55	0.349049	2.01473	1.90676	1.50827	1.2143	1.34296	0.864215	1.01464	1.20185	1.97488	1.56411	1.99117	1.40731	1.60124	0.874412	1.19967	1.29756
Ogn	0.039786	0.00283368	23.1	18.6	0.346032	0.759729	0.113648	0.34876	0.224251	0.473053	0.413631	1.11328	0.51899	0.718154	0.312285	0.210081	0.28913	0.413062	0.478562	1.13224	0.627247
Hnrnph3	0.039786	0.00283368	20.1	4.05	0.337495	4.91157	5.91933	5.17697	4.59536	4.09095	4.69968	4.78027	5.14998	4.84239	5.10831	4.90889	3.94161	3.6927	5.08977	5.53977	7.28874
Lefty1	0.039786	0.00283368	26.1	13.05	0.319629	0.302924	0.115551	0.515397	1.30516	0.930276	0.758853	0.521109	0.715997	0.492046	0.474596	0.356959	0.605253	0.925508	1.03735	0.792155	0.545664
Patz1	0.039786	0.00283368	23.1	8.55	0.290227	0.748597	0.8074	1.15904	1.27474	1.07335	0.977382	0.723746	0.625548	1.00203	1.43373	1.21189	1.01931	1.05616	0.759236	0.933456	0.734342
Fam160a1	0.039786	0.00283368	26.1	0	0.283258	1.45733	1.11811	1.60582	0.848272	0.513794	0.717522	0.825507	0.85025	1.73018	1.90484	1.44365	1.41003	0.583828	0.846843	0.665366	1.27935
Accs	0.039786	0.00283368	21.6	7.8	0.222115	0.50338	0.668563	0.791446	1.23042	0.655654	0.467759	0.307594	0.518544	0.48526	0.86948	0.802268	0.936489	0.428406	0.254557	0.233152	0.580782
Fam19a5	0.039786	0.00283368	26.1	7.05	0.211381	0.674094	0.884777	0.954676	0.99218	0.671486	0.472604	0.622404	0.574038	0.321137	0.911614	1.09643	1.14202	0.691346	0.690473	0.682084	0.590839
D930015E06Rik	0.039786	0.00283368	20.1	10.05	0.206666	2.11668	2.34281	3.75376	3.85881	3.69066	3.62964	2.42057	2.33585	2.21452	3.24546	2.77855	3.21381	2.54327	2.41721	2.19579	2.68207
Ccar2	0.039786	0.00283368	20.1	8.55	0.202671	4.48457	5.84155	5.4665	6.10733	5.14421	5.17988	4.22321	5.45094	5.02052	5.88301	6.11468	5.36226	4.29748	4.15933	4.26087	5.49592
B3galt6	0.039786	0.00283368	20.1	18.6	0.195609	1.74311	1.05335	1.09553	0.851907	1.12854	1.69684	2.12315	1.66079	1.41043	1.20507	1.13482	1.14284	1.59431	1.68102	1.34629	1.20548
Rcc1	0.039786	0.00283368	26.1	20.1	0.189639	3.69214	3.56857	2.52794	3.42395	3.5252	3.43406	3.69852	4.3298	4.16419	2.84451	3.04574	2.33218	2.74317	3.58163	2.99376	4.21956
Phf13	0.039786	0.00283368	24.6	4.8	0.177077	1.54594	1.95215	2.29037	1.54279	1.74261	1.27433	1.52636	1.35271	1.79189	2.10289	2.06388	1.86645	1.3264	1.42933	1.1861	1.30541
Ints12	0.039786	0.00283368	26.1	4.05	0.171084	2.43108	2.01641	2.13606	2.18688	2.06458	1.58184	1.60623	1.95686	1.98303	2.2409	2.69952	2.19201	2.03189	1.95995	1.87995	1.84813
Endod1	0.039786	0.00283368	20.1	18.6	0.168959	0.944572	0.84998	0.72221	0.454739	0.611036	0.830641	1.20776	0.743977	0.895711	0.702613	0.68192	0.737382	0.939177	0.866042	1.07113	0.770345
Szt2	0.039786	0.00283368	26.1	23.1	0.167169	1.29691	1.10101	0.943147	0.875819	0.842068	1.35695	1.10861	1.17956	1.31278	1.29424	1.1295	0.885504	0.577113	1.07439	1.01965	1.65946
Taf6l	0.039786	0.00283368	23.1	2.55	0.159714	2.22813	3.49307	2.08696	2.412	2.00902	2.00226	1.68233	1.92441	2.27546	2.29583	2.12456	1.74992	1.59006	1.66595	1.95539	2.15714
Myh10	0.039786	0.00283368	26.1	0	0.152042	2.1423	2.62058	2.01063	2.33934	1.62333	1.47366	1.9358	2.15082	2.64534	2.7263	2.67562	2.49745	2.0018	1.42825	1.91315	1.70356
Cul9	0.039786	0.00283368	20.1	10.05	0.137471	0.665767	0.649878	0.743818	1.05537	0.990042	0.76624	0.571077	0.442411	0.579879	0.78466	0.693615	0.895745	0.694995	0.604348	0.400098	0.698
Tmc7	0.039786	0.00283368	26.1	13.05	0.133573	0.373369	0.306292	0.412139	0.419188	0.884943	0.874743	0.56227	0.459282	0.733648	0.3892	0.411036	0.467529	0.800633	1.0922	0.552024	0.601999
Kalrn	0.039786	0.00283368	26.1	15.6	0.126745	0.779708	0.769218	0.902015	1.18425	1.05039	1.36721	1.08126	0.97103	0.919692	0.825785	0.930511	0.949021	1.03664	1.00454	1.11044	0.958877
Ispd	0.039786	0.00283368	23.1	11.55	0.11733	0.60265	0.819875	0.804336	0.940424	1.27503	0.952266	0.86338	0.741398	0.775329	0.97199	0.904063	1.55092	1.01133	1.18338	0.9983	0.776569
Fga	0.0530913	0.00452135	23.1	4.05	241.268	1193.34	1905	1330.88	992.715	912.222	852.135	882.99	1284.32	1540.57	1451.15	1077.82	1602.38	928.232	642.309	737.19	1030.4
Igfbp4	0.0530913	0.00452135	26.1	11.55	134.006	747.81	1028.47	858.319	1031.04	1211.57	1426.6	930.462	841.527	696.337	679.064	692.903	954.174	1056.91	1045.13	849.326	791.319
Cdo1	0.0530913	0.00452135	26.1	4.8	121.173	866.86	972.453	1103.8	891.394	965.675	783.78	780.15	809.599	743.984	873.804	944.712	915.987	810.18	730.248	692.894	590.201
Pah	0.0530913	0.00452135	26.1	13.05	110.536	365.108	490.194	459.888	553.922	699.4	669.722	616.21	483.244	315.127	385.195	463.438	472.797	552.523	636.354	572.202	369.099
Sigmar1	0.0530913	0.00452135	23.1	2.55	55.1033	168.029	183.796	144.685	126.899	70.9952	90.1011	125.631	146.799	125.209	148.774	105.943	92.8825	69.6168	75.553	125.98	179.535
Lonp2	0.0530913	0.00452135	23.1	5.55	53.3109	150.235	186.888	213.652	200.561	160.815	121.89	124.347	159.385	145.091	192.429	194.271	198.738	114.955	101.258	119.169	169.52
Ak2	0.0530913	0.00452135	26.1	13.05	44.6552	172.064	168.667	202.439	269.511	312.592	312.108	201.444	186.813	133.429	143.448	151.099	175.368	257.817	220.681	184.768	204.075
Elovl5	0.0530913	0.00452135	23.1	2.55	41.0337	107.668	102.265	100.029	67.6011	48.3876	35.7749	72.1318	92.032	90.3976	101.538	66.9164	67.5513	31.7363	30.9622	61.1046	138.229
Aqp9	0.0530913	0.00452135	23.1	8.55	37.3968	86.1275	144.697	145.61	129.034	159.891	107.004	86.9886	97.1003	97.9686	126.507	130.666	158.755	146.852	91.4143	82.2457	83.3704
1600014C10Rik	0.0530913	0.00452135	23.1	10.05	21.9045	42.4562	55.1585	73.4338	76.3317	75.818	57.8216	46.4876	51.9782	45.2661	51.4255	52.1893	68.506	61.0559	50.1891	44.8482	49.6174
Sirt3	0.0530913	0.00452135	26.1	11.55	21.8121	66.4906	59.5009	97.3376	107.864	111.132	93.7244	79.4201	77.0361	59.9153	68.3924	74.5104	78.4953	92.1613	84.4408	70.2058	77.8136
Pnrc1	0.0530913	0.00452135	24.6	12.825	21.0333	49.021	79.5722	34.0666	19.2754	24.0481	18.7396	33.9166	55.1911	44.2449	45.359	29.054	16.8988	10.8862	15.5594	28.8822	46.0301
Coa6	0.0530913	0.00452135	26.1	15.6	20.684	69.8068	47.9506	62.2248	87.309	106.253	87.7322	99.0584	90.038	54.3855	53.0094	63.1015	55.8213	75.0429	106.198	107.484	76.0973
Eif4a1	0.0530913	0.00452135	23.1	16.35	19.1428	175.741	182.985	168.642	188.216	193.725	223.757	202.813	204.808	181.575	169.069	182.105	180.672	204.282	214.523	208.977	185.889
Aox3	0.0530913	0.00452135	26.1	5.55	17.4479	96.2804	119.973	148.826	128.048	120.153	84.6816	87.4801	103.553	96.1109	135.008	154.466	185.738	119.014	103.379	105.495	90.039
Ppp1ca	0.0530913	0.00452135	26.1	4.05	14.3974	142.21	199.348	173.504	171.547	133.829	137.33	126.196	138.176	130.043	152.227	149.633	141.519	139.438	137.237	122.095	134.553
Sphk2	0.0530913	0.00452135	23.1	8.55	11.7294	15.1968	21.4096	30.0501	43.4267	39.6989	22.9183	14.0519	18.7673	14.4532	20.8236	23.7235	24.5966	24.944	15.0584	13.734	20.0623
Aco2	0.0530913	0.00452135	26.1	15.6	10.5661	55.1996	81.4872	65.5098	76.2587	84.5037	106.389	91.2014	84.4351	58.787	60.4893	58.3243	73.5297	76.7634	110.393	84.5418	80.1384
St3gal3	0.0530913	0.00452135	23.1	5.55	10.2135	37.8692	48.5298	52.1279	48.375	39.1673	37.5242	33.9309	42.4284	41.792	40.9547	42.7661	49.193	38.3528	34.7483	34.8854	42.1104
Clec2h	0.0530913	0.00452135	23.1	8.55	9.91049	4.79818	1.60875	18.5478	20.1181	17.1402	3.12465	4.54468	3.08025	2.02416	6.11637	17.9759	18.0566	14.6546	4.45749	1.40155	4.48355
Cmtm6	0.0530913	0.00452135	26.1	0	8.62373	44.077	49.3635	45.1933	37.1677	31.3246	26.6662	39.6499	49.586	49.448	48.5889	54.3972	47.174	38.7469	33.3715	35.5919	39.3511
Amdhd2	0.0530913	0.00452135	26.1	10.05	8.54864	15.0554	22.4124	22.9209	32.629	27.4546	30.3751	17.0955	16.1482	12.5201	15.4444	17.1924	19.0564	22.5008	20.7757	18.5474	20.9172
S1pr1	0.0530913	0.00452135	20.1	0	7.84047	24.4035	26.827	19.0285	9.41683	9.99756	21.1139	31.0691	27.9171	26.6513	18.0884	22.1798	13.4756	18.3635	27.1927	29.3649	22.2284
Emc7	0.0530913	0.00452135	26.1	15.6	7.0367	70.6994	68.0321	73.0909	77.3194	76.9198	86.6199	82.4829	81.7077	64.7109	69.4514	70.2196	70.7688	74.2964	79.9612	78.5329	72.468
Hnrnpc	0.0530913	0.00452135	23.1	20.1	6.89903	36.2569	41.8272	34.6278	27.4061	24.5968	37.4922	44.3845	47.1247	34.8394	34.4268	31.1312	26.7009	25.0917	39.6492	45.5414	38.9239
Abcc2	0.0530913	0.00452135	23.1	10.8	6.52193	23.7107	30.5915	30.2617	40.4879	40.0634	31.7628	33.0741	28.4416	31.5706	39.1445	35.9168	50.8115	45.2003	39.7856	34.7639	24.9178
Efhd2	0.0530913	0.00452135	24.6	12.825	6.06687	20.1744	23.8199	19.3686	26.3219	41.7542	52.6512	25.2776	19.1588	18.0197	15.9564	17.0017	26.2326	44.2989	41.1616	23.7997	22.1484
Maf1	0.0530913	0.00452135	23.1	7.05	5.84827	13.2769	16.0874	21.802	21.9377	20.1653	11.8946	12.6814	16.3741	12.7744	19.1145	20.1673	18.3133	16.1139	11.2642	10.9188	15.7434
Mavs	0.0530913	0.00452135	23.1	17.1	5.73577	27.1933	33.5878	20.8101	27.5216	28.9204	35.3049	37.9558	27.8143	31.4964	25.9665	22.8795	28.9147	31.6794	39.2201	40.9741	30.7481
Lrp5	0.0530913	0.00452135	23.1	2.55	5.56797	15.8094	27.2325	18.0816	13.1095	7.18088	10.2073	13.9233	16.8872	25.6881	25.3345	20.3463	17.2872	8.9919	15.1031	17.0018	18.0096
Grsf1	0.0530913	0.00452135	23.1	11.55	5.20706	30.558	31.6588	38.616	39.0227	44.5186	35.4202	37.5188	37.8517	33.1843	34.2206	40.9205	39.3986	42.2931	36.8011	39.1863	31.3513
Flot1	0.0530913	0.00452135	24.6	8.55	4.92213	14.9433	16.1753	17.9885	21.945	21.5069	20.0152	9.80928	11.12	13.5353	15.4084	17.0885	20.7761	21.7362	12.6626	9.13866	14.3018
Pex19	0.0530913	0.00452135	23.1	10.05	4.68982	29.6261	36.8174	36.5211	40.3468	41.6224	33.0962	33.7144	33.5386	33.7791	34.9027	35.1098	40.1408	38.701	36.5473	34.004	30.5568
Lgals3bp	0.0530913	0.00452135	26.1	2.55	4.60277	27.0937	41.1909	32.5186	31.1706	24.6868	24.7431	23.0811	28.8455	34.1052	35.8367	30.2981	34.5602	27.251	23.989	21.0211	30.1928
Clic1	0.0530913	0.00452135	23.1	4.05	4.28995	20.8048	22.1976	22.0072	17.7221	14.7379	15.6962	17.6867	17.593	18.6977	22.321	21.193	18.5902	19.1748	17.7618	17.8859	20.0345
Cdk18	0.0530913	0.00452135	26.1	13.05	3.94396	9.0361	14.8482	11.0549	15.7446	20.8758	24.0659	14.121	12.3367	9.6831	11.1202	9.42071	11.5418	14.8985	18.6566	13.5632	11.9923
Cblc	0.0530913	0.00452135	23.1	7.8	3.93618	13.9766	20.0886	20.2591	21.7459	18.2192	16.4199	9.14754	13.5833	9.37447	14.2358	17.0055	17.6495	16.0497	10.5341	9.10773	12.9876
Usp18	0.0530913	0.00452135	23.1	8.55	3.58485	3.67224	8.7046	7.57319	10.0697	6.60147	4.46096	3.53215	5.06777	7.50624	5.63494	8.1362	9.206	6.83412	4.51193	2.79183	4.46695
Nr1h2	0.0530913	0.00452135	23.1	5.55	3.43258	21.4976	26.4324	23.1384	25.7241	23.3482	20.8697	16.7999	19.7431	22.9709	24.2326	23.971	23.5046	21.4046	17.0063	17.095	24.4477
Ilk	0.0530913	0.00452135	23.1	8.55	3.31909	28.649	37.0253	34.0875	34.151	33.1835	33.2412	27.8601	29.7521	29.9224	30.6789	33.5379	32.4433	30.9409	29.5929	24.8869	26.5457
Spsb3	0.0530913	0.00452135	23.1	0	3.23381	16.3079	21.783	16.2684	15.1828	9.33043	13.4294	18.0027	18.4348	17.0212	15.9866	16.1361	11.0138	9.61794	13.1759	16.2818	17.8921
Chchd4	0.0530913	0.00452135	23.1	15.6	3.22108	14.814	12.496	11.1577	12.5767	16.0477	20.5748	14.8451	13.5504	13.9628	9.26679	12.2825	12.2974	18.2631	18.8464	15.9954	10.6419
Tra2a	0.0530913	0.00452135	23.1	21.6	3.12554	12.0457	7.6623	5.2462	4.33803	4.79493	6.77657	10.3851	7.79007	7.65782	8.82602	6.08808	4.94267	3.96565	8.33453	11.859	9.31667
Tgds	0.0530913	0.00452135	23.1	10.05	3.11573	10.7714	9.56139	13.9677	16.1131	15.088	10.5419	11.8998	11.1195	12.1304	12.8621	15.5982	14.3476	14.4877	13.1773	12.7102	9.09994
Tnks1bp1	0.0530913	0.00452135	24.6	14.325	2.94516	7.45327	7.22248	6.47309	10.6508	11.9403	15.1673	9.72456	7.09401	7.03094	5.43746	4.60455	8.08499	10.1834	10.9166	9.70639	7.68441
Slc16a7	0.0530913	0.00452135	26.1	13.05	2.82244	6.86618	7.96847	8.35295	9.08019	13.2524	11.96	14.0553	10.6574	6.18832	7.74204	7.30198	9.24904	11.6212	11.0152	13.076	10.0376
Prnp	0.0530913	0.00452135	23.1	18.6	2.74301	22.9153	20.3476	19.5746	21.6038	26.9518	23.5862	28.6052	28.6277	18.191	21.0275	18.0403	19.2234	24.6396	25.4016	32.5987	24.0099
Them4	0.0530913	0.00452135	23.1	14.1	2.65254	5.26341	6.90382	7.78233	8.17637	11.7105	10.057	10.047	10.1595	7.92395	7.22154	7.80041	8.67145	10.2298	10.9677	8.97091	6.77535
Slc35c2	0.0530913	0.00452135	26.1	8.55	2.6491	13.3598	19.4192	16.724	17.1062	14.7629	15.9554	13.2731	12.995	13.0081	14.79	13.8225	17.0117	17.3647	15.3852	12.7403	10.9433
Tpst1	0.0530913	0.00452135	23.1	17.1	2.54735	15.9888	14.3553	14.0285	14.1102	15.8706	21.543	21.0776	19.3621	14.7023	15.9391	14.5587	14.2209	15.4751	20.0379	19.9193	15.7785
Rmnd1	0.0530913	0.00452135	26.1	17.1	2.49694	16.0201	17.6973	16.6865	18.0289	18.7314	20.2177	23.5174	21.8175	16.1428	17.725	14.9498	14.3886	17.6686	20.7616	21.0852	19.0243
AU022252	0.0530913	0.00452135	23.1	2.55	2.41986	17.7737	22.0758	18.6604	19.7309	11.8952	16.0512	16.074	18.4748	19.5353	19.0195	17.7653	16.6875	14.6095	15.6306	17.8672	17.7867
Ext1	0.0530913	0.00452135	23.1	11.55	2.36471	9.56069	9.75776	11.0178	12.9049	12.9526	13.4402	10.8323	11.1244	9.07489	11.0002	11.001	12.7499	12.2013	12.5222	11.2576	8.72015
Gadd45a	0.0530913	0.00452135	26.1	10.05	2.34646	4.48263	3.00404	6.08189	9.41915	7.04392	11.6658	5.85445	4.13531	4.37464	4.20867	5.16561	6.98465	10.2112	4.54075	5.98539	4.5365
Nrbp1	0.0530913	0.00452135	23.1	7.05	2.34229	22.3442	24.9276	27.4884	26.871	23.6283	22.8921	21.6151	22.529	24.3413	24.8396	25.6768	23.2385	23.6261	24.1227	21.8641	23.2048
Setd8	0.0530913	0.00452135	23.1	17.1	2.29131	16.0409	13.2024	13.9497	11.4566	13.166	18.166	18.512	17.7657	13.4304	12.542	15.4385	13.062	16.6382	18.9835	18.4271	15.4077
3110062M04Rik	0.0530913	0.00452135	20.1	8.55	2.28505	5.89529	5.92895	9.33124	10.3229	8.14715	4.94926	5.5544	7.62211	6.03196	8.06208	6.94233	6.78474	4.75323	4.26546	6.1651	8.10333
Ift46	0.0530913	0.00452135	23.1	7.8	2.21051	7.5531	8.25608	10.2247	10.5409	9.4136	7.43653	4.95399	6.32462	7.30199	7.30383	7.84939	8.23261	8.6293	5.82942	4.98183	6.64286
Slc45a3	0.0530913	0.00452135	26.1	21.6	2.17603	12.9041	12.3049	9.82673	4.8367	5.46983	13.5066	12.7552	15.3357	16.0326	15.088	9.2996	5.05308	4.01099	13.8395	13.6495	13.4464
Clcn2	0.0530913	0.00452135	24.6	12.825	2.10634	9.81798	10.7836	10.5342	13.6109	14.5947	15.4813	11.4524	11.3139	8.48665	11.7501	10.4505	11.9313	13.6625	13.0957	11.8791	11.0729
Fmo2	0.0530913	0.00452135	23.1	17.1	2.04228	2.18713	0.741603	0.744443	0.924142	3.79302	3.07173	3.65519	1.47213	2.01698	1.31512	0.976188	0.971082	3.23245	4.1565	3.23791	1.86421
Zfp414	0.0530913	0.00452135	23.1	4.05	1.98074	6.90721	7.39378	7.81263	5.76509	5.52441	4.59259	3.22426	4.83785	5.04641	6.66621	6.02403	4.44877	4.38284	2.90178	4.236	7.30704
Stxbp2	0.0530913	0.00452135	23.1	7.05	1.97721	11.45	15.0629	14.8975	16.0117	14.4677	13.2155	9.0436	9.40652	10.1478	13.3129	11.8333	13.8743	12.3045	10.0093	8.11866	11.9231
Rtp4	0.0530913	0.00452135	26.1	2.55	1.95869	10.8132	11.5906	12.0179	9.9456	7.68312	7.33058	8.82059	10.1349	11.5482	10.4312	10.9958	12.4786	10.0194	7.00302	7.23506	8.89855
Rab4a	0.0530913	0.00452135	26.1	13.05	1.95869	16.868	21.2455	22.0794	23.4162	23.1581	29.8981	21.7249	20.0914	15.1701	16.7497	17.6918	18.7211	19.7676	23.6304	22.1742	22.3819
Sh3bp2	0.0530913	0.00452135	23.1	10.05	1.926	5.88345	6.15854	6.83614	9.58485	9.36161	8.60722	6.5521	6.54199	7.27571	7.04626	7.84779	11.0753	8.37168	7.81673	6.91708	6.86516
Anapc7	0.0530913	0.00452135	23.1	5.55	1.91142	7.98059	10.3869	10.1447	10.6679	8.56152	8.40347	7.44154	8.64673	8.89037	9.02849	9.87856	9.46978	8.04804	6.94953	7.42245	9.45635
Kansl3	0.0530913	0.00452135	23.1	10.8	1.85929	9.24633	7.2753	10.7275	11.2605	12.7052	10.6177	9.35964	8.99532	10.6148	9.6688	11.0569	11.9464	13.2272	11.0226	9.12258	9.48955
Nub1	0.0530913	0.00452135	23.1	5.55	1.8197	9.31735	13.818	10.7168	12.3773	10.421	9.80386	8.39534	9.89281	10.4763	12.4657	10.5101	10.9211	9.37677	9.18178	9.13358	8.84589
Thyn1	0.0530913	0.00452135	20.1	5.55	1.77958	14.2991	15.4262	19.0269	16.8158	15.2818	12.9119	13.1106	15.3081	14.6155	14.7186	14.1333	12.3135	10.4692	14.09	14.598	15.0416
Egln1	0.0530913	0.00452135	23.1	17.1	1.74573	8.99474	8.49841	7.20063	7.32736	7.66277	10.2231	11.1802	9.2524	7.97166	7.96348	7.51895	9.36604	8.21539	9.86095	10.3602	8.2349
Syne1	0.0530913	0.00452135	23.1	2.55	1.74504	5.27001	2.81623	5.02239	3.23237	1.84902	1.31558	2.76103	3.11194	3.58708	4.1488	4.48751	3.00978	1.83892	1.90991	2.3527	4.87172
Ubl4a	0.0530913	0.00452135	23.1	15.6	1.71876	14.017	13.3391	12.9668	12.7773	15.5276	18.2251	15.208	15.4372	13.3833	10.6896	11.4218	11.7836	16.1077	17.4481	15.5853	13.1948
Ube2u	0.0530913	0.00452135	24.6	13.575	1.60448	3.64309	3.45872	3.02861	1.79737	0.851652	0.778257	2.14211	4.24874	2.73399	3.37373	3.08885	2.24919	0.809725	1.22937	2.96409	3.05969
Tfdp1	0.0530913	0.00452135	23.1	16.35	1.57613	7.99241	6.1899	8.04704	9.13422	9.78736	9.16675	10.9497	10.345	9.18036	8.78785	8.69396	9.3885	10.2822	11.2425	11.2524	9.26134
Adck1	0.0530913	0.00452135	20.1	7.05	1.48009	5.71189	7.48351	7.80505	9.5015	6.11092	4.76238	5.94135	7.4387	6.1089	8.07271	6.64431	6.85906	4.84772	5.62228	5.82238	7.65256
Btg1	0.0530913	0.00452135	26.1	23.1	1.47047	7.57081	8.36762	9.14732	6.28806	5.06917	5.66076	7.41822	12.4496	8.36543	9.2651	6.80595	5.19025	3.67188	4.33773	7.03725	9.20703
Ept1	0.0530913	0.00452135	26.1	0	1.46206	5.76654	6.78247	6.17206	4.3628	3.45212	3.56353	5.67149	6.72322	8.04419	8.43026	7.34115	6.25566	3.997	4.57753	6.55765	6.16806
Minpp1	0.0530913	0.00452135	23.1	11.55	1.41414	11.058	14.0825	12.8961	15.0587	16.2551	15.0736	13.0737	13.5702	13.1904	12.6759	13.2154	16.6198	16.847	14.8798	13.4624	11.2679
Atg16l1	0.0530913	0.00452135	20.1	15.6	1.28757	10.5524	9.4313	9.1172	10.8603	11.3333	11.9003	10.3805	9.98239	10.4864	8.34728	9.8657	12.425	13.2211	12.7272	10.5242	9.29144
Inpp5k	0.0530913	0.00452135	23.1	7.05	1.21579	4.30108	4.33162	5.03172	6.19099	5.26803	3.54865	3.0852	3.38972	4.12709	3.8557	4.9556	4.78846	5.30004	3.55516	3.02904	3.89601
Fam160b1	0.0530913	0.00452135	23.1	10.05	1.20589	5.3081	5.11945	6.66947	7.14721	7.46267	5.56687	6.06647	5.63733	6.50591	5.3678	6.70519	8.72359	6.9556	5.9482	5.98579	4.6727
E030030I06Rik	0.0530913	0.00452135	23.1	21.6	1.17151	3.91298	3.58692	2.06951	1.8673	2.25621	3.48079	3.54406	3.5519	2.29254	2.01328	1.72187	1.53516	1.46192	1.79839	3.8583	4.71521
Igsf11	0.0530913	0.00452135	23.1	4.05	1.15133	4.78636	4.98395	5.70205	5.05723	4.07382	2.80253	3.84169	4.6698	5.80719	5.87021	6.61305	6.47386	4.36128	3.84139	4.42125	4.18206
Snap29	0.0530913	0.00452135	26.1	7.8	1.1192	6.82902	7.99275	9.55887	9.86011	8.89207	8.44554	8.31675	7.30928	8.5932	8.77334	9.08182	9.46617	9.10684	9.29388	8.72217	7.50973
AI661453	0.0530913	0.00452135	23.1	10.8	1.08129	7.39386	11.4667	6.83394	6.21742	5.67782	9.32406	7.29027	7.99394	9.56037	7.27278	6.61674	5.40814	5.81546	6.74948	7.24243	8.67521
Trim41	0.0530913	0.00452135	23.1	17.1	1.07337	8.38373	8.54431	7.07304	8.56794	9.64378	10.7526	9.01008	8.1976	8.69899	7.82925	7.23896	7.58974	9.24536	10.8119	9.95972	8.96335
Nlrx1	0.0530913	0.00452135	23.1	4.8	1.06485	3.29687	5.42826	4.25472	5.28828	3.40334	3.04152	2.74879	3.03419	3.13398	4.2478	3.65223	3.29139	2.85517	2.3528	2.51554	3.633
B3galnt2	0.0530913	0.00452135	23.1	19.35	1.02826	5.31928	5.01685	3.90166	2.97182	4.67786	5.13043	6.85935	5.73967	6.10386	5.52849	4.7568	4.1848	5.108	6.56125	7.39279	5.09977
Rab3gap1	0.0530913	0.00452135	23.1	10.8	1.02725	6.10588	7.12066	7.86668	8.57341	8.7275	7.66784	7.62988	7.29135	7.66882	8.1439	8.52366	9.59622	9.29407	9.43763	7.27225	6.4411
Pik3c3	0.0530913	0.00452135	23.1	4.8	1.02055	4.39327	5.87347	5.63796	5.60445	4.48321	4.16118	4.22152	4.70164	4.47377	5.76013	5.00789	5.6778	4.01564	3.29509	3.87924	4.27704
Tatdn2	0.0530913	0.00452135	23.1	16.35	1.01341	9.09666	8.38446	8.37568	8.73125	9.17636	14.251	11.8849	9.85487	10.4446	8.92016	9.48893	9.19931	12.9144	14.2381	11.6614	9.69078
Eif4e3	0.0530913	0.00452135	23.1	15.6	1.00764	2.73608	2.20816	2.80124	3.40367	4.62714	3.18463	5.65683	3.05545	2.96577	1.97936	2.12604	3.13243	3.8959	3.87448	3.01909	2.82541
6430573F11Rik	0.0530913	0.00452135	23.1	4.05	0.993131	2.83015	2.08469	2.4381	0.975683	1.88728	0.887847	1.0336	2.39621	2.59507	3.21127	2.98026	1.58468	1.2281	0.52943	1.28239	2.78854
Mmaa	0.0530913	0.00452135	23.1	20.1	0.992177	9.33101	9.09038	8.26038	7.74689	6.91465	9.65988	9.66353	9.94284	6.03455	7.45549	5.83127	5.39048	5.58522	8.57743	9.83674	9.85175
Plekhm1	0.0530913	0.00452135	23.1	7.05	0.979774	3.36222	4.16599	4.09759	4.28117	3.27486	3.32316	2.71198	3.18584	4.30324	4.1991	4.20793	4.53623	3.83658	3.1267	2.93082	3.12385
Slc16a6	0.0530913	0.00452135	23.1	21.6	0.92655	3.13792	2.30093	1.82758	0.921736	1.02976	2.305	2.37199	2.14599	3.01449	1.9496	1.94851	1.6967	1.28456	2.57949	2.72306	2.32807
Tm2d1	0.0530913	0.00452135	20.1	14.1	0.853407	18.5344	15.1533	19.0438	18.5562	24.8274	19.7413	20.8956	19.4179	17.1731	18.4468	23.5071	21.3484	21.6769	19.1073	18.5301	14.2673
Col4a1	0.0530913	0.00452135	26.1	2.55	0.835213	5.03953	5.83657	4.26392	3.73204	3.4857	3.17643	2.964	3.07257	5.41563	5.18317	4.37194	4.53816	3.69101	3.60065	2.88403	4.54972
Tnpo3	0.0530913	0.00452135	20.1	18.6	0.818999	10.6322	11.0529	9.54536	8.77626	9.61318	10.7036	11.76	10.4708	10.8387	10.3534	9.70698	9.93273	10.8786	12.5819	12.2943	9.90614
Cbx2	0.0530913	0.00452135	23.1	4.05	0.807424	1.88251	3.23611	2.966	3.12461	2.28455	1.82413	2.15171	2.33222	2.25939	3.32369	2.77772	2.35477	1.27223	1.8298	1.8424	1.89477
Phka2	0.0530913	0.00452135	23.1	7.8	0.792483	3.53509	4.02211	4.77991	5.1663	4.60371	3.48297	3.52777	3.20966	3.52383	3.68356	4.22054	4.75133	4.61665	3.37579	3.12528	4.00876
Stambp	0.0530913	0.00452135	23.1	4.8	0.784846	4.48358	5.73511	5.59922	5.11076	4.98932	4.48928	4.182	4.78328	4.70716	6.0075	5.44266	4.51617	3.75386	3.73038	4.01692	4.12646
Map3k12	0.0530913	0.00452135	20.1	13.35	0.76393	3.37437	3.06602	4.14307	3.37768	5.60629	5.77253	3.54919	3.36461	3.03333	3.10251	4.50928	4.04703	3.71205	3.15871	2.97098	3.03235
Gm13889	0.0530913	0.00452135	23.1	0	0.740482	4.53758	5.1173	3.15702	1.73734	1.55186	2.1682	1.66916	2.37465	3.58202	2.95056	2.75292	1.27642	2.19456	2.2319	2.30242	4.24769
Morc3	0.0530913	0.00452135	23.1	15.6	0.730774	2.1984	1.72021	1.653	2.20334	3.49954	2.39281	3.04995	2.92026	2.37673	1.68167	2.24227	2.43567	3.17098	3.30926	3.68197	2.55261
4930523C07Rik	0.0530913	0.00452135	20.1	10.05	0.728454	1.12958	1.40152	1.86148	2.5877	2.72788	1.69981	1.5933	1.39895	1.09286	2.00653	1.4756	2.27352	1.47681	1.33479	1.45548	1.4723
Ank3	0.0530913	0.00452135	23.1	8.55	0.674064	1.4131	1.07331	2.19483	2.97517	2.7668	1.24156	1.2581	0.84278	1.11879	1.7443	1.78549	2.30445	1.87201	1.48925	1.16994	1.31292
Fam214b	0.0530913	0.00452135	22.1	11.4	0.670123	3.94847	3.87778	4.00454	4.7749	5.09434	4.40672	3.27768	3.30434	3.12847	4.15239	3.98799	4.78884	4.4361	4.38258	2.89359	3.87232
Lysmd1	0.0530913	0.00452135	23.1	8.55	0.610912	5.66277	6.31695	6.61286	7.11629	5.99961	5.93416	5.47249	5.49861	5.90945	5.56661	6.3668	6.06687	5.91229	5.88795	5.7413	5.66355
Phospho1	0.0530913	0.00452135	23.1	2.55	0.598617	0.740597	1.91475	0.691078	0.617405	0.189986	0.198252	0.130749	0.51983	1.28472	1.65908	0.818819	0.869047	0.388253	0.387968	0.322723	0.891531
Sowahb	0.0530913	0.00452135	26.1	24.6	0.58948	2.78687	2.29355	2.29926	1.32017	1.12739	1.90894	2.48098	2.74259	4.14199	3.04528	2.88053	2.16383	2.13126	2.13795	3.04058	2.25111
Cd276	0.0530913	0.00452135	26.1	10.05	0.587514	2.0037	2.3218	3.02864	3.28073	3.18686	2.86434	2.21733	2.50566	2.12067	2.58692	2.72291	3.54088	3.42518	2.32714	2.73235	2.8606
Crebzf	0.0530913	0.00452135	26.1	23.1	0.578965	7.39727	4.98067	4.78675	4.7839	4.66916	5.29117	7.12441	6.66276	6.23388	5.07718	5.70171	4.98284	4.23773	4.77498	5.97634	6.99743
Appl2	0.0530913	0.00452135	23.1	7.05	0.556585	4.13739	3.91907	4.40954	4.6811	4.37456	3.04234	3.62241	3.6306	4.6187	4.6882	4.62039	4.96929	3.77365	3.33402	3.03744	3.7681
Golga1	0.0530913	0.00452135	23.1	17.1	0.540739	2.56225	2.38615	2.19649	1.84511	2.40316	2.97412	3.47326	2.73173	2.95967	2.74041	2.54534	2.28101	2.63128	3.41749	3.2151	2.61529
Ddx58	0.0530913	0.00452135	26.1	2.55	0.534785	3.6256	5.38259	4.57838	3.99056	3.08546	3.23426	3.62765	3.73803	4.11269	4.52502	4.30934	4.59099	3.55401	2.80894	3.00278	3.47436
Pofut1	0.0530913	0.00452135	23.1	0	0.530415	3.14941	3.86383	2.39929	2.56355	2.19849	2.8437	3.03841	3.2072	3.51445	3.52423	2.69401	2.59325	2.20576	3.07354	3.06173	3.35072
Ttf1	0.0530913	0.00452135	23.1	18.6	0.508466	2.80235	2.42437	2.44479	1.93024	2.29444	2.95808	2.80631	2.6762	2.55206	2.27004	2.07847	2.08313	2.19583	3.07067	2.82203	3.02162
Igf2r	0.0530913	0.00452135	20.1	10.05	0.489438	2.77705	3.07629	3.31776	3.88896	3.76846	3.35262	2.87309	3.25345	2.98806	3.62198	3.5352	4.14679	3.49595	2.76466	2.62999	3.39721
Nid2	0.0530913	0.00452135	23.1	0	0.484399	2.11709	1.67126	1.28316	1.16185	0.986217	1.22827	2.24643	1.96286	3.36849	2.2914	1.71189	1.46032	1.31923	1.60935	2.47364	2.7767
1700113A16Rik	0.0530913	0.00452135	23.1	21.6	0.469802	2.52828	2.21466	1.76296	1.1959	1.40182	1.5634	1.63106	2.33663	1.69418	1.45707	1.21056	0.694952	1.20058	1.20257	2.77128	2.1895
Nasp	0.0530913	0.00452135	23.1	14.1	0.460708	6.90739	5.81074	6.7643	7.02573	8.11813	7.41584	6.9134	5.95158	6.28763	4.7755	6.60537	7.54369	8.19028	7.05635	7.19444	6.20731
Gpd2	0.0530913	0.00452135	23.1	10.05	0.459443	3.22505	4.15158	4.53214	5.0324	4.50952	4.80133	4.74511	3.90304	4.03339	4.02289	4.803	5.39182	4.18677	4.30472	3.57217	3.76414
Zfp358	0.0530913	0.00452135	23.1	7.05	0.455073	5.94428	7.95292	8.10023	6.28852	7.70479	7.76335	4.34307	4.99699	7.08799	7.97765	7.16648	8.00143	7.21553	4.71978	4.75831	5.47553
Bcas3	0.0530913	0.00452135	23.1	8.55	0.416146	4.7926	6.93957	6.38381	6.9994	7.23256	6.82172	4.10068	4.10584	4.43941	4.80645	6.22238	6.70421	6.30918	5.69632	3.31423	4.435
Parp4	0.0530913	0.00452135	23.1	8.55	0.414555	0.914952	1.01533	1.34289	1.27404	1.69572	0.980931	0.635617	0.802732	1.17332	1.11116	1.23401	1.54474	1.29577	0.919288	0.775763	1.02179
Spata22	0.0530913	0.00452135	26.1	2.55	0.379759	2.25655	1.73426	2.18809	2.17332	1.35827	0.360648	1.00755	2.36122	2.16747	2.40759	3.35918	1.83212	1.74795	0.372048	0.807221	1.1693
Mtrr	0.0530913	0.00452135	23.1	17.1	0.371422	2.00503	1.53469	0.897169	1.94482	2.05996	1.7841	2.51951	2.40491	2.20076	1.27032	1.17262	1.86569	2.78952	2.63687	2.3598	1.77482
Dnajc1	0.0530913	0.00452135	23.1	20.1	0.368431	5.8876	6.71147	6.5085	5.90699	6.51418	7.02954	8.09769	8.17148	6.7126	6.26872	5.87352	5.62577	5.527	7.20964	8.59069	8.30109
D430042O09Rik	0.0530913	0.00452135	26.1	2.55	0.350916	2.16671	2.38772	2.37233	2.26306	1.69173	1.65977	1.57868	2.09707	2.62025	2.8969	2.50001	2.74205	1.98701	1.81827	1.90109	1.94013
Cux1	0.0530913	0.00452135	26.1	4.05	0.339348	10.1826	14.5568	9.88828	9.71067	9.71009	9.8803	7.77785	8.72035	9.84394	10.2521	10.261	10.0983	10.5063	9.33841	8.9642	8.81088
Tfdp2	0.0530913	0.00452135	20.1	12.6	0.322151	1.5793	1.20197	1.84756	2.03489	2.57563	1.20828	1.96474	1.34995	1.3784	1.95231	2.01043	2.33712	2.13902	1.8272	1.71817	1.44372
Elk1	0.0530913	0.00452135	20.1	12.6	0.312018	1.76723	1.37191	1.55991	1.65904	2.00117	2.17476	1.54562	1.37779	1.36164	1.49221	1.61455	1.86427	1.72958	1.88687	1.34635	1.47744
Stk38l	0.0530913	0.00452135	23.1	18.6	0.308228	3.66262	3.09485	3.02053	3.20496	3.19088	3.45643	6.36933	4.26436	4.0733	3.65223	2.86515	4.15935	3.60398	4.31335	6.18181	3.78622
Glt28d2	0.0530913	0.00452135	26.1	0	0.290529	1.91304	1.59027	2.52934	1.37094	1.25278	1.44101	1.50482	1.78181	2.37719	1.95133	2.26732	2.11368	1.35346	1.03272	1.22426	1.58426
Ripk2	0.0530913	0.00452135	20.1	12.6	0.267824	2.04779	1.19932	2.05429	2.42655	2.75607	2.31719	2.16913	1.56794	1.82993	0.982639	2.81524	3.84946	3.46754	2.11114	2.09671	1.62465
Alg6	0.0530913	0.00452135	20.1	10.05	0.267491	0.99996	1.41679	1.7436	1.79508	2.20858	1.5827	1.26872	1.39705	1.64542	1.75883	1.79952	2.0115	1.71563	1.39682	1.73761	1.05265
Ehbp1	0.0530913	0.00452135	20.1	10.05	0.245111	1.00068	1.00144	1.24841	1.36801	1.37934	1.10035	1.13647	1.03176	1.29942	1.36086	1.50387	1.31718	1.43812	1.05569	1.20194	1.28848
Lrit2	0.0530913	0.00452135	23.1	7.05	0.240416	1.25313	1.06911	1.61751	1.31031	1.46305	1.12305	1.02862	1.06766	1.24698	1.6497	1.32969	1.72301	1.38958	1.1788	0.829033	1.22716
Ints2	0.0530913	0.00452135	23.1	18.6	0.232743	0.666466	0.742082	0.466991	0.536793	0.422998	0.771001	1.05141	0.849891	0.878228	0.674361	0.552963	0.53469	0.664997	1.41361	1.13689	0.778373
Tbck	0.0530913	0.00452135	23.1	2.55	0.225871	1.69506	1.88028	1.72185	1.51781	1.40242	1.07586	1.61061	1.76356	1.82748	1.84251	1.52091	1.34546	1.01904	1.62949	1.54456	1.59398
Cecr2	0.0530913	0.00452135	20.1	8.55	0.221945	0.991282	1.04893	1.30516	1.44883	1.19281	0.911774	0.743891	1.10055	1.21096	1.64693	1.37891	1.39625	1.005	0.969229	1.00764	0.996251
Diap2	0.0530913	0.00452135	23.1	8.55	0.213433	0.922689	1.23032	1.32435	1.34482	1.50416	1.04298	1.19125	1.03875	1.16214	1.38155	1.59945	1.88858	1.58766	1.0837	0.887175	1.08434
Rd3	0.0530913	0.00452135	23.1	7.05	0.21267	0.883166	0.748651	0.949253	1.11784	0.898257	0.629113	0.359115	0.500424	0.435293	0.789465	0.80411	0.60499	0.543752	0.412562	0.355099	0.521204
Gpr157	0.0530913	0.00452135	23.1	7.05	0.203583	0.713479	0.806415	0.863779	1.24505	0.681897	0.575869	0.54075	0.623944	0.581515	0.989658	0.985442	0.92233	0.652404	0.63449	0.5828	0.730912
Tmtc2	0.0530913	0.00452135	23.1	11.55	0.197192	0.527635	0.412131	0.672846	0.53557	1.63627	0.806506	0.699938	0.479464	0.631609	0.539528	0.867796	1.26935	1.78802	0.930432	0.606057	0.394238
Cyp4f16	0.0530913	0.00452135	26.1	8.55	0.194099	1.01488	1.33119	1.17128	1.97046	1.5055	0.73001	1.07542	0.957323	0.764986	1.27775	1.32496	1.46363	1.40278	1.34219	1.07416	1.03834
Aurka	0.0530913	0.00452135	23.1	0	0.173756	1.1508	1.17061	1.0902	0.905072	0.847961	0.974074	1.0213	0.982323	1.09043	1.1652	0.905212	0.899606	0.73664	0.874129	1.35117	1.38604
Slc38a6	0.0530913	0.00452135	20.1	10.05	0.168002	1.4538	1.61328	1.78789	1.9318	1.85087	1.70344	1.60163	1.29709	1.42769	1.5685	2.274	1.78197	0.962938	1.54686	1.59436	1.74597
Bcl2l11	0.0530913	0.00452135	26.1	11.55	0.139166	0.783599	0.630686	1.04712	1.01718	1.51443	0.977916	0.813452	0.889574	0.723037	0.97021	0.727007	1.00962	1.4811	1.03042	1.02213	0.788658
Exoc3l	0.0530913	0.00452135	20.1	7.05	0.100904	1.34365	1.38995	1.37725	1.59963	1.48635	1.06297	0.55523	0.576958	1.30552	1.54123	1.3237	1.07471	1.06094	1.05966	1.08072	1.87633
Fam107a	0.0530913	0.00452135	23.1	15.6	0.0989783	0.0176709	0.0359506	0.0172555	0.0161505	0.156127	1.11067	0.262356	0.149473	0.015362	0.0389665	0.0754561	0.0403501	0.130598	2.15164	0.298433	0.0961646
Rasl11a	0.0530913	0.00452135	23.1	0	0.0970737	1.05625	0.596889	0.227183	0.264081	0.25562	0.327531	0.310043	0.306178	0.962406	0.520801	0.555183	0.178664	0.087121	0.348793	0.283445	0.734631
Armc9	0.0530913	0.00452135	26.1	0	0.0534502	1.37943	1.92936	1.40923	1.47045	0.884149	0.958685	1.36729	1.44288	1.85315	1.78185	1.84833	1.66195	0.974466	0.622912	1.33468	1.50013
Stard5	0.0679375	0.00579179	26.1	12.3	10.2967	35.6006	48.4923	47.8227	57.8937	65.0223	57.8937	48.9827	43.3319	39.3572	38.5854	36.7303	47.5321	52.394	49.3959	45.9517	44.0869
Cyp8b1	0.0700553	0.00706223	23.1	2.55	72.2056	137.179	228.42	229.717	138.797	133.009	59.7999	112.444	226.231	147.774	197.006	121.248	127.989	60.3809	53.093	100.806	192.151
Agpat2	0.0700553	0.00706223	23.1	21.6	56.9051	249.445	320.982	231.255	217.762	167.136	288.533	298.238	330.42	250.313	251.443	196.413	142.614	175.708	270.156	290.304	341.867
Glo1	0.0700553	0.00706223	23.1	5.55	51.1945	278.731	340.345	340.559	272.694	223.067	253.119	249.921	304.791	258.367	313.319	327.888	263.968	249.154	234.673	240.967	254.341
Tsku	0.0700553	0.00706223	23.1	17.1	45.9539	46.147	67.2342	15.2489	23.6636	88.6522	173.312	60.7773	49.7599	45.0813	18.3955	16.6115	29.8509	128.232	123.927	76.3266	61.6274
Gck	0.0700553	0.00706223	23.1	17.1	43.9808	77.9664	99.4122	41.7902	51.9444	54.4584	223.713	143.429	114.041	71.1609	33.094	59.1491	30.7096	87.6793	167.621	142.445	115.432
Dnaja1	0.0700553	0.00706223	23.1	15.6	41.4602	62.4413	106.989	63.5671	65.4004	92.321	152.459	128.572	81.399	69.9865	73.3837	68.34	78.4996	101.448	181.234	152.106	78.219
Pklr	0.0700553	0.00706223	26.1	15.6	34.4347	87.0463	106.591	76.4039	129.437	127.841	177.929	155.289	117.884	84.2485	69.0888	50.5809	62.5199	144.734	133.505	140.93	174.127
Serpina3m	0.0700553	0.00706223	23.1	17.1	34.4116	89.8237	120.308	96.203	117.346	113.506	154.715	203.416	170.303	135.494	98.7926	70.2577	134.054	116.495	197.185	188.626	111.824
Klf15	0.0700553	0.00706223	26.1	11.55	22.536	46.3539	58.0548	68.6547	103.738	112.181	92.6899	67.6247	66.1185	47.2035	44.1161	49.6806	65.9324	65.9035	72.0683	63.6932	60.6032
Gne	0.0700553	0.00706223	23.1	11.55	21.7809	35.0735	47.9234	51.0487	78.6419	93.1057	65.8764	42.0262	41.9665	36.9499	42.5136	41.5146	68.5361	71.4511	48.3522	36.1407	48.9831
Lman1	0.0700553	0.00706223	23.1	17.1	18.1904	55.2647	72.3466	58.2906	60.818	73.8334	84.0157	92.4918	75.5153	63.7567	68.491	55.5176	68.3922	69.3271	86.0312	87.4111	66.7034
Mrpl18	0.0700553	0.00706223	26.1	13.05	13.1252	63.9135	50.6052	60.5544	80.2526	79.9824	79.1163	65.9239	64.1384	53.2868	56.8446	69.258	55.5606	73.5972	92.0588	72.9385	72.1353
1810011O10Rik	0.0700553	0.00706223	23.1	16.35	12.5377	15.0054	6.23097	5.43641	7.68236	23.9619	43.0225	19.2371	15.3667	7.43344	10.6585	7.25584	5.13249	19.3641	37.4343	20.4081	15.1751
Caprin1	0.0700553	0.00706223	23.1	0	12.3424	28.1311	37.2122	23.1064	15.5776	13.1804	17.2108	34.9932	35.8203	37.5909	34.0264	28.8366	22.8435	16.4412	25.9402	37.0147	26.319
Pla2g12b	0.0700553	0.00706223	23.1	4.05	10.8725	67.5676	70.2032	75.6366	70.6859	60.2605	46.3367	52.7308	63.0559	60.238	64.8399	64.1812	62.8014	50.9304	46.6301	49.3776	61.2875
Tm4sf4	0.0700553	0.00706223	23.1	8.55	10.6289	42.553	50.5142	68.9954	61.1875	54.2318	59.5554	46.1559	40.9966	45.9868	48.0324	53.3861	56.4779	54.5339	44.432	39.9647	47.8748
Lhpp	0.0700553	0.00706223	23.1	8.55	10.2677	29.0161	58.5695	49.8099	56.479	59.4734	51.7611	23.758	20.9168	25.039	35.3481	50.7043	52.9138	46.452	37.5129	30.0958	30.1159
Hdac11	0.0700553	0.00706223	23.1	8.55	10.101	20.273	23.3129	37.3022	40.3767	34.2517	24.279	19.9667	25.0588	21.8075	27.88	30.5252	31.5903	33.0514	20.1102	19.1305	27.1294
Npm1	0.0700553	0.00706223	20.1	12.6	10.0111	85.0779	70.8285	98.2737	91.7389	108.105	99.2358	93.9154	96.0735	78.0464	90.2079	116.164	96.2356	103.857	89.2285	88.099	81.3168
Mgll	0.0700553	0.00706223	26.1	13.05	9.77858	48.3057	63.8531	62.4671	59.4299	72.7356	109.777	74.3459	58.9066	47.2861	42.0168	47.1593	54.0709	60.7645	88.979	74.9061	71.7967
Ctdsp1	0.0700553	0.00706223	23.1	5.55	9.67188	53.6675	68.9504	65.2632	63.4072	54.0785	53.752	49.7291	54.836	55.6797	53.6252	56.8581	56.1707	51.936	44.5697	47.3813	51.4403
Rapgef4	0.0700553	0.00706223	23.1	11.55	9.63122	26.8877	14.8656	30.4447	38.4187	53.4999	23.3762	27.6214	27.1592	26.7429	23.7048	27.7324	47.1814	52.0343	32.0453	30.1109	22.0981
Bbox1	0.0700553	0.00706223	24.6	12.3	9.36641	54.1302	65.9225	75.7505	78.6463	90.0165	79.7602	92.3999	74.4662	55.4403	62.1751	72.4935	86.9621	88.6655	84.9147	87.7661	60.2933
Cnn3	0.0700553	0.00706223	26.1	13.05	9.17697	59.1605	65.5876	63.1746	77.3916	76.2819	89.8267	76.1706	64.4134	55.7636	62.7279	59.8999	60.9962	68.1631	72.4266	72.5506	67.6688
Rnaset2a	0.0700553	0.00706223	20.1	17.1	8.86118	48.5739	46.6979	30.1504	30.6773	36.7596	47.4152	44.4255	43.6484	36.6802	31.5664	38.2081	36.8382	54.8682	45.5901	33.4938	35.3388
Tubb5	0.0700553	0.00706223	20.1	7.05	8.52163	26.4469	44.9387	38.4983	41.9781	22.1304	27.1036	23.7798	30.547	31.3284	39.6077	32.1847	26.7477	19.8536	26.2009	28.4871	39.7468
Dedd2	0.0700553	0.00706223	23.1	8.55	7.64093	11.8509	14.1356	17.3188	33.1402	23.9176	17.0196	11.3824	11.8218	10.4732	12.2225	13.9831	20.3885	16.0308	12.826	10.0828	13.6527
Nat8	0.0700553	0.00706223	23.1	20.1	7.61427	48.2648	46.7119	32.706	37.4966	42.9883	34.8421	55.2317	55.6645	31.4	40.5485	29.0596	19.5479	35.22	52.6759	81.1518	57.6854
N4bp2l1	0.0700553	0.00706223	26.1	11.55	7.15541	9.09432	7.48878	18.4631	19.2136	27.5596	23.3755	12.2218	13.027	8.31718	9.86481	12.4446	14.5035	15.4305	19.5372	9.58076	10.0817
Chordc1	0.0700553	0.00706223	23.1	18.6	7.02238	11.1554	23.9469	7.78473	7.01393	12.3649	25.1396	21.8391	14.2754	14.2298	11.5444	10.2128	9.98581	11.9907	25.2731	25.4242	12.6455
Gm7367	0.0700553	0.00706223	20.1	7.05	6.8544	2.78571	9.6087	13.6897	13.2303	7.09397	3.53671	0.0187133	4.84877	3.98406	14.1618	5.79582	7.9242	7.72013	3.9013	6.6941	12.4529
Man2a1	0.0700553	0.00706223	23.1	15.6	6.80534	17.3897	18.5453	17.8199	18.8968	29.8597	27.0139	33.758	25.8657	21.7727	20.9491	21.7267	29.4404	31.6073	30.6072	29.8874	18.9714
Slc46a3	0.0700553	0.00706223	26.1	15.6	6.32097	18.3872	26.1374	22.5299	26.4847	31.4691	32.6606	34.4561	28.3853	18.9164	22.7363	16.5654	23.3255	34.2735	33.1542	35.6841	25.2631
Fam195b	0.0700553	0.00706223	23.1	5.55	6.29594	21.3559	28.3439	26.2686	30.6553	22.9556	18.6389	18.3685	19.6781	22.0284	20.0371	21.3113	22.0698	18.918	15.0956	17.2338	19.5146
Tspan12	0.0700553	0.00706223	23.1	11.55	6.02186	50.6247	38.9477	57.9136	59.1409	73.7832	47.5966	56.859	52.5218	46.1136	46.567	64.7531	68.2147	71.982	54.7359	48.7663	41.2628
Slc25a44	0.0700553	0.00706223	23.1	18.6	5.85272	23.3208	30.5172	16.569	25.1568	19.0946	27.3716	33.0532	29.8199	25.3992	21.5056	17.1019	19.6418	25.9777	31.9979	37.3015	24.5893
Abtb1	0.0700553	0.00706223	23.1	7.05	5.78081	18.637	21.6752	25.1212	26.4045	22.0819	16.5294	11.7512	15.9794	16.8448	21.5518	18.4563	21.4339	18.4001	13.2499	10.9227	18.7806
Gpr146	0.0700553	0.00706223	23.1	8.55	5.43256	26.937	22.5714	36.0816	44.7242	31.7482	24.0654	26.4196	22.2631	19.2154	33.372	37.2396	46.4783	43.9054	20.2202	20.8974	21.4638
Atl2	0.0700553	0.00706223	23.1	15.6	5.32098	17.1928	19.1681	17.4767	19.7711	25.698	24.7178	30.6688	25.663	22.3929	17.9377	19.9888	23.5359	27.4057	37.0091	28.6364	16.9615
Zcchc24	0.0700553	0.00706223	23.1	11.55	4.65884	17.8529	18.5764	22.0194	25.165	28.183	24.4125	21.9778	22.8583	24.2773	22.3662	23.5521	30.5811	31.5897	29.24	23.6004	18.4513
Fam134b	0.0700553	0.00706223	26.1	7.05	4.65657	15.342	9.27079	23.4124	24.2994	20.7825	9.15921	13.7271	13.3245	12.1614	17.3515	22.5895	28.1497	19.8228	17.5477	13.2839	9.58891
Mtx2	0.0700553	0.00706223	20.1	15.6	4.55412	41.7253	38.7633	37.4394	36.3758	43.8799	44.8556	44.2291	46.5808	37.2543	31.9907	48.7492	44.6345	50.3712	43.4749	37.6441	28.7778
Acnat2	0.0700553	0.00706223	26.1	21.6	4.50781	7.45802	13.2484	3.00745	1.849	2.61888	6.88529	9.66811	11.0502	9.77269	8.2059	3.89628	5.31673	4.82255	4.73976	5.82505	7.99917
Pnkp	0.0700553	0.00706223	23.1	2.55	4.49727	18.9789	23.257	17.925	15.9191	11.5118	14.784	12.6188	16.2778	14.6888	19.0594	15.7051	13.0729	11.3923	12.6727	11.7019	15.7358
Vps37b	0.0700553	0.00706223	23.1	20.1	4.48501	13.3924	13.646	9.53284	7.36755	9.35812	15.8756	13.0692	13.4212	12.3399	9.38534	8.58531	8.11005	8.89932	11.7623	12.7549	13.9694
Irgm2	0.0700553	0.00706223	23.1	5.55	4.23934	12.0141	12.6354	14.277	17.4932	8.28167	6.75627	10.8324	11.4185	12.4777	13.8236	15.0441	15.6302	10.1272	7.53403	8.2506	10.3499
Sun2	0.0700553	0.00706223	23.1	7.05	4.19222	13.5971	14.7388	17.7132	17.6931	21.5717	11.7867	10.5944	13.3069	11.7001	17.5742	16.0197	21.8391	15.1728	9.13431	9.16667	12.9288
Pxdc1	0.0700553	0.00706223	26.1	20.1	4.14251	48.5447	49.3481	43.817	49.4205	35.6319	51.2011	53.4259	58.014	51.4132	52.9261	39.5298	33.7044	30.5309	40.4383	59.7879	65.8831
Tmie	0.0700553	0.00706223	23.1	21.6	4.11864	9.61754	14.0439	8.55821	6.70107	3.01258	9.60245	12.5257	12.1259	8.04777	9.79536	7.56153	4.63087	3.35714	8.03737	12.5163	14.2341
Irf9	0.0700553	0.00706223	23.1	4.8	3.69265	11.9974	18.563	14.5106	14.7064	9.25065	10.4636	10.0331	11.8748	13.8504	12.4963	13.3381	12.9345	10.2951	9.85094	10.338	10.9114
Tle1	0.0700553	0.00706223	23.1	8.55	3.64514	16.1044	17.3332	17.4405	19.3578	23.5701	14.2028	12.6009	15.284	16.5633	15.5281	17.3377	20.6311	22.7261	13.0339	11.4957	11.9168
Hnrnpdl	0.0700553	0.00706223	20.1	10.05	3.56456	7.83735	5.37039	11.5426	13.19	12.8784	8.28813	6.26999	8.0847	8.53475	8.6824	12.4313	12.3824	9.21289	6.04307	6.38561	7.54654
Tango2	0.0700553	0.00706223	23.1	17.1	3.49353	27.9159	28.7263	30.7914	30.8478	30.0558	44.3678	42.2569	35.0921	28.9506	27.9225	26.44	26.0664	31.7451	48.9621	39.4415	30.3403
Acot1	0.0700553	0.00706223	26.1	21.6	3.38393	17.132	28.1939	13.4127	7.21514	17.9134	20.986	22.699	23.5468	21.5611	21.8848	13.5094	12.9507	8.8285	21.0205	19.2427	24.7051
Pik3ap1	0.0700553	0.00706223	23.1	10.05	3.37957	8.19941	14.1944	11.3348	14.2745	14.4499	9.70031	9.49506	8.49854	13.7953	13.9226	13.922	26.528	15.164	11.6621	7.51692	6.36844
Mmd	0.0700553	0.00706223	26.1	5.55	3.37877	35.6079	51.5687	53.11	40.4033	50.9533	37.243	40.1346	41.7526	42.201	47.5678	51.8442	60.2139	57.2182	42.9952	36.7628	30.2956
Slc25a42	0.0700553	0.00706223	23.1	5.55	3.34921	21.439	24.1404	29.7715	25.4823	26.8604	20.7458	16.6483	23.8908	26.5653	29.4194	24.302	28.2536	19.5952	16.337	19.1133	26.1611
Tnfaip8l1	0.0700553	0.00706223	23.1	5.55	3.01652	11.4705	17.8959	18.9249	13.5909	13.6104	14.9119	8.74614	11.3878	15.6762	17.2353	14.7519	13.4829	9.2887	10.2079	9.30409	12.7014
Esrp2	0.0700553	0.00706223	23.1	2.55	2.9813	26.2569	30.1041	29.1863	28.1699	21.6798	26.3262	24.9701	29.6055	28.5569	31.9398	26.0654	26.0307	20.4121	22.5068	25.5861	29.7759
Rnf144b	0.0700553	0.00706223	26.1	24.6	2.94812	11.5522	9.60568	7.27639	5.80102	5.33965	6.91178	9.99496	11.2104	11.7915	11.0877	10.8783	8.33231	7.21803	10.2525	10.0659	7.75402
AI413582	0.0700553	0.00706223	23.1	5.55	2.85972	9.51991	7.90993	10.3442	7.27891	8.65654	4.40562	4.22306	6.01238	6.85543	8.12531	9.2317	6.53242	6.72365	5.549	3.78536	9.1163
Alpl	0.0700553	0.00706223	26.1	15.6	2.78674	4.14045	8.32128	4.06065	5.0091	6.55002	19.577	8.95014	6.99057	5.3165	4.84877	3.25133	5.00126	4.77548	9.92155	10.7508	9.07041
Irf5	0.0700553	0.00706223	26.1	2.55	2.7271	15.6837	14.7469	16.8644	11.3741	10.8902	7.89387	11.7054	12.126	10.9639	12.4315	17.1225	12.0732	12.622	9.28047	10.6878	9.29932
Itm2c	0.0700553	0.00706223	26.1	5.55	2.68382	22.0263	29.2768	23.2561	24.3292	19.5385	19.4606	20.2774	18.7955	23.1438	23.9118	20.9468	24.7414	22.792	20.9585	18.9496	18.5439
Pik3r1	0.0700553	0.00706223	23.1	17.1	2.58933	7.27432	5.97833	5.32393	5.52755	7.25667	9.8923	11.1061	7.78309	8.24831	5.66366	8.12465	8.48282	11.4952	14.2979	11.5657	8.65928
Cd9	0.0700553	0.00706223	24.6	2.025	2.5097	18.9256	14.7017	16.3792	13.7172	11.9912	12.0593	9.16711	10.3723	16.0185	18.02	13.1255	14.4887	10.6839	6.51976	9.65878	14.0174
Kifc3	0.0700553	0.00706223	23.1	21.6	2.50104	13.0254	12.0508	10.1891	7.26427	7.70441	15.9272	13.7261	12.8645	11.7413	10.0926	10.5506	6.76727	8.27577	12.4428	12.2135	15.9877
Rsl1d1	0.0700553	0.00706223	23.1	14.1	2.47261	19.8615	19.9737	20.0553	18.4639	23.8098	26.5312	23.3583	23.9899	19.4596	17.505	20.2346	20.4922	24.4394	23.2308	20.9072	19.3782
Pdhx	0.0700553	0.00706223	23.1	14.1	2.46158	11.1613	11.9486	12.2923	13.6519	15.4819	15.4298	15.3378	14.6098	11.493	12.7453	13.9828	15.2779	13.9105	16.8849	14.8231	10.9212
Ap2a2	0.0700553	0.00706223	23.1	0	2.41717	21.5627	32.2144	26.0924	21.4801	14.1841	20.7946	24.213	26.63	29.1606	29.5583	25.1104	22.7217	17.8777	23.4239	26.1103	27.969
R3hdm2	0.0700553	0.00706223	23.1	7.05	2.06482	15.4957	19.9418	18.1771	17.9519	18.8821	17.6486	13.4761	14.6583	15.6063	17.2229	17.772	18.7418	15.91	15.1962	12.3393	16.3281
Gbp10	0.0700553	0.00706223	23.1	5.55	2.00203	2.68265	3.82358	4.37302	7.81776	1.99955	0.767058	2.08443	2.73934	3.7843	3.47259	4.67361	4.24993	1.34835	1.28864	1.37967	1.86865
Bpgm	0.0700553	0.00706223	23.1	4.05	1.85132	9.35139	11.6612	10.1811	9.94912	7.56294	8.94112	7.52049	9.11218	9.92347	11.9235	9.90451	11.8987	9.12811	7.49587	9.6297	8.73078
Trak1	0.0700553	0.00706223	26.1	13.05	1.75041	7.39718	7.68164	7.41699	10.9191	12.0859	11.7906	9.34642	7.94321	8.81759	8.96935	7.91814	11.9485	11.1622	12.7827	9.80379	8.25814
Rexo4	0.0700553	0.00706223	23.1	17.1	1.68477	7.81307	9.71657	7.22382	8.61368	8.88412	10.1957	10.8444	8.21444	9.45292	7.97502	8.0174	8.55584	9.73107	10.447	10.258	9.02865
Nhlrc2	0.0700553	0.00706223	23.1	14.1	1.66616	2.34486	3.89545	2.9425	4.59713	6.40748	4.80113	5.13692	3.74554	3.2951	3.5369	3.42223	4.51998	6.61135	5.87348	4.29554	2.94866
Nicn1	0.0700553	0.00706223	23.1	2.55	1.65233	8.59385	9.36018	9.93539	7.59864	4.91486	6.24094	8.81296	9.29049	9.18472	9.90646	9.314	8.37104	6.27638	6.82208	8.18003	9.36612
Sri	0.0700553	0.00706223	26.1	5.55	1.65109	16.3135	15.795	18.8351	20.2828	16.8998	14.2552	14.5648	16.6329	14.7046	17.747	17.7542	17.8732	16.2036	15.1823	14.3475	14.1181
Tinf2	0.0700553	0.00706223	26.1	7.05	1.63691	5.1282	8.05224	8.23773	6.97079	7.89119	6.65511	5.57625	6.29801	6.29494	6.54342	7.01582	7.25656	8.51112	6.92755	6.31348	6.20711
Bid	0.0700553	0.00706223	23.1	14.1	1.61508	7.05502	5.74751	7.75041	9.33909	9.82815	8.22205	8.82865	8.70877	6.93107	6.69083	8.41749	9.43304	9.61159	7.52678	8.51352	7.27062
Wwp2	0.0700553	0.00706223	23.1	5.55	1.60698	5.13483	6.93861	5.47814	7.23276	5.52081	4.20439	4.47928	5.27686	5.36134	5.98781	5.89603	5.59708	4.94481	4.31898	4.16973	5.32199
Ext2	0.0700553	0.00706223	23.1	4.05	1.60089	11.5145	15.2663	12.8204	11.782	10.4598	10.7987	10.3052	11.8787	11.5163	13.2585	10.7036	10.9032	10.3725	9.72421	10.3278	12.0289
Serinc2	0.0700553	0.00706223	23.1	4.8	1.60004	6.23715	9.39016	8.2818	6.18591	5.06992	5.76783	5.0391	4.84203	6.91295	8.65602	6.68882	7.74504	4.94373	3.35566	3.1683	6.8822
Atg14	0.0700553	0.00706223	23.1	10.05	1.58816	3.38622	3.75326	5.227	6.22291	6.01536	3.9016	4.69274	4.5117	4.34751	4.73025	5.19568	7.79293	5.0161	4.28928	3.30113	3.58045
Adpgk	0.0700553	0.00706223	23.1	18.6	1.56826	6.38238	6.84385	4.69691	3.86697	5.89275	7.5091	7.47352	6.44481	6.54389	5.33919	4.66788	5.73479	6.35537	6.99451	6.579	6.75837
Pde12	0.0700553	0.00706223	20.1	18.6	1.53326	4.19425	4.83749	2.48287	2.41022	3.11559	4.65123	5.1268	4.27273	4.78656	2.92158	3.35438	3.95194	3.9862	5.8776	4.85243	2.88704
Mustn1	0.0700553	0.00706223	23.1	2.55	1.53203	5.9734	5.17592	3.80359	2.49221	2.84629	2.38356	1.63697	3.1201	4.15605	3.63885	2.99526	3.28379	1.88798	1.56071	1.82545	4.10986
Actn1	0.0700553	0.00706223	23.1	11.55	1.46636	5.08418	6.46843	5.58353	7.18584	7.52901	7.7393	5.45527	4.06282	5.47995	6.03905	6.02806	7.54993	8.93062	6.5922	4.43011	5.48088
Gm10658	0.0700553	0.00706223	23.1	17.1	1.41506	5.23906	4.55934	4.45148	4.87353	6.99988	6.45267	11.0113	7.35143	3.61818	4.47725	5.55711	5.62728	7.12972	6.78987	10.2162	7.70532
Ocln	0.0700553	0.00706223	20.1	8.55	1.40943	2.52039	2.91743	7.07833	6.5777	4.13156	2.53537	3.04157	3.84148	3.53611	6.06855	4.88359	4.85545	2.42787	1.847	2.78175	2.85382
Wdr12	0.0700553	0.00706223	23.1	17.1	1.40566	5.82633	7.08418	4.99561	4.66915	5.39247	7.51585	7.35208	6.32351	6.01725	4.29986	5.12204	5.21575	6.0964	7.18696	7.40586	5.48068
Gm12942	0.0700553	0.00706223	23.1	5.55	1.40227	6.4754	9.52718	7.332	6.9233	5.34089	5.34889	5.68228	3.62101	5.69023	6.49879	6.71224	5.89708	4.93521	5.19704	3.77006	5.58533
Rbms1	0.0700553	0.00706223	23.1	8.55	1.36622	4.50184	3.88619	4.49748	5.46424	5.46285	2.92808	3.13464	2.82527	4.65445	5.44207	6.17538	6.69994	5.84245	4.08345	2.83119	4.08642
Celsr1	0.0700553	0.00706223	23.1	20.1	1.34475	1.74442	1.89952	0.981409	0.716403	0.612542	2.61817	3.37277	2.44445	2.63203	2.32016	1.11181	0.676458	0.767574	2.77447	3.45853	2.87288
Hdac3	0.0700553	0.00706223	23.1	8.55	1.3435	16.6627	17.3948	19.4709	20.5808	17.2576	16.7399	15.9525	17.5222	15.039	18.6291	18.179	18.791	18.0091	17.9294	14.5076	16.6344
Nup88	0.0700553	0.00706223	21.6	12.075	1.27497	7.55638	8.73842	8.92215	10.5415	10.8092	9.96027	9.50185	9.22228	9.48485	9.90495	9.37035	11.5271	10.487	9.68568	8.91834	9.06758
Rnaseh2b	0.0700553	0.00706223	23.1	17.1	1.24268	4.5477	4.79886	4.45828	4.34884	6.10625	7.01025	6.47646	6.50896	4.34123	3.88835	3.57244	4.23795	5.85816	5.60587	6.29319	5.54169
Slc30a1	0.0700553	0.00706223	20.1	17.1	1.24236	7.30469	3.79877	6.39189	5.54773	6.25229	7.92676	9.79825	8.15519	6.88533	5.416	6.28285	7.44177	9.6597	8.24975	10.7816	6.00808
Dhx32	0.0700553	0.00706223	23.1	4.05	1.20887	11.9294	13.0632	14.1683	13.0189	10.8831	11.3536	12.5774	12.459	13.4138	13.8751	13.698	12.9453	12.1679	11.0117	11.4694	12.2518
Grem2	0.0700553	0.00706223	20.1	12.6	1.16018	2.311	1.16053	2.80127	4.57715	5.13581	1.49803	2.69968	2.12081	0.941444	1.79462	3.80786	6.04514	6.10559	2.51366	1.30557	1.46084
Pskh1	0.0700553	0.00706223	23.1	10.05	1.14346	9.28499	9.75745	10.3347	10.7973	10.9504	9.17502	8.34469	9.49435	8.33977	10.1485	9.76513	11.2113	10.5574	9.1181	8.38661	8.59354
Ahctf1	0.0700553	0.00706223	23.1	20.1	1.12769	4.86778	3.92865	3.93821	2.54026	3.27298	3.91514	6.03923	5.67796	5.94067	4.92531	4.35671	3.46043	4.65161	5.43919	6.86065	5.12684
Susd6	0.0700553	0.00706223	20.1	12.6	1.00542	5.21181	4.84036	5.54333	6.12167	8.32191	6.63369	6.62604	5.13978	6.23801	5.59601	6.18624	9.17925	7.79792	7.95119	5.58518	5.03487
Rdh13	0.0700553	0.00706223	23.1	15.6	0.986414	3.40378	2.94198	2.71199	2.68082	4.10699	4.67329	4.0708	2.94528	4.1821	1.9733	2.71932	3.44383	5.16122	5.54464	4.02215	2.74477
G6pdx	0.0700553	0.00706223	23.1	21.6	0.979166	2.96265	2.90368	1.73009	1.75643	1.2975	1.94969	2.68225	2.10091	2.47987	2.3221	1.77416	1.72828	2.30242	2.44323	2.34804	4.42665
Dhx34	0.0700553	0.00706223	23.1	4.05	0.96402	2.9478	3.40181	3.26527	3.28012	2.03848	1.93884	2.03098	2.39489	2.64599	2.92958	2.05198	2.09442	1.90373	1.76469	1.68169	2.69275
Cops4	0.0700553	0.00706223	26.1	5.55	0.907572	18.4674	26.5142	23.3734	22.7792	20.4756	19.8218	19.2678	19.7461	21.2665	22.1944	22.7905	21.7072	20.7864	20.1699	21.6838	17.3615
Helz2	0.0700553	0.00706223	26.1	23.85	0.905864	7.72178	5.82136	5.83157	4.63206	3.95211	6.79921	7.03762	6.99345	9.95353	8.81125	7.08346	6.92187	4.14346	6.72391	6.66178	8.68545
Adarb1	0.0700553	0.00706223	23.1	14.1	0.904227	1.47463	1.4419	1.29192	2.31808	2.3093	3.5639	2.09765	1.64084	2.01993	1.56359	1.69888	2.5125	2.87264	4.41007	2.31149	1.30469
Ccdc117	0.0700553	0.00706223	20.1	17.1	0.894589	6.63672	5.87621	4.91356	5.37158	6.11047	7.99215	9.56892	5.61296	8.11328	5.21109	6.60854	7.43516	8.47734	11.9596	8.19488	5.10956
Fam222a	0.0700553	0.00706223	23.1	10.8	0.835621	3.79046	4.96346	1.65523	0.994053	1.70032	1.6355	2.1758	4.5123	4.22128	2.89532	1.30631	1.05202	0.77413	0.896815	2.96436	4.70517
Sh3pxd2a	0.0700553	0.00706223	26.1	24.6	0.822358	3.75411	3.55949	3.15714	1.94184	1.32644	2.3965	2.956	3.26386	4.97369	4.76469	3.7358	3.64875	1.65284	3.47501	3.55663	3.96198
Mcl1	0.0700553	0.00706223	20.1	14.85	0.817946	25.4769	24.0038	24.2401	26.3061	25.3168	26.8553	31.6292	24.4139	24.298	22.0407	28.5603	29.2495	29.0837	28.0582	25.9876	20.5135
Epm2aip1	0.0700553	0.00706223	23.1	20.1	0.80589	2.97079	1.75973	1.77879	1.41984	1.94812	2.55954	2.82791	2.60185	2.89877	2.25525	2.21522	1.93893	2.17158	2.51654	3.35094	2.27237
Col4a2	0.0700553	0.00706223	26.1	2.55	0.794343	3.55904	4.06454	3.15198	3.08306	3.27889	2.43567	2.16851	1.89602	3.87386	4.11201	3.38575	3.94421	2.83447	2.52517	2.47071	2.9313
Bcl10	0.0700553	0.00706223	23.1	5.55	0.787413	6.63118	5.73811	7.04246	6.74235	6.33562	4.12142	4.25934	4.92962	5.33598	6.51836	6.62536	6.85158	5.86216	4.63724	5.72076	6.15133
Alg11	0.0700553	0.00706223	23.1	15.6	0.766384	4.22878	2.86986	3.67006	3.70367	4.35122	4.24527	5.35728	4.74654	4.30882	3.54693	4.43492	4.50708	4.83584	5.47704	5.32431	3.91828
Gtf2e2	0.0700553	0.00706223	21.6	18.6	0.74849	6.73158	6.1391	5.13726	5.48723	6.19952	6.47974	6.9258	6.70582	6.25183	4.8438	5.45787	5.38483	6.45795	6.75976	8.03495	4.81185
Cnpy4	0.0700553	0.00706223	23.1	20.1	0.741713	3.44734	3.09812	3.55023	2.70638	1.94113	3.76045	4.14706	3.80257	3.482	3.69898	3.00945	2.31825	3.04768	3.71451	4.41606	4.46818
Zbtb14	0.0700553	0.00706223	23.1	15.6	0.711081	2.49842	2.00807	2.16967	2.44058	3.01369	3.1957	3.48433	2.39881	2.97758	2.30044	2.5805	2.80551	3.61229	4.08423	3.07572	2.15584
Tk2	0.0700553	0.00706223	23.1	7.05	0.654661	10.8509	9.46175	12.0826	9.99551	10.8397	9.91387	8.03891	8.06193	9.34587	10.4498	12.1394	9.72441	11.7172	9.42828	7.53418	8.6271
Pcgf6	0.0700553	0.00706223	20.1	15.6	0.651564	3.76828	2.76213	3.18574	3.12836	4.04981	4.27577	4.13951	3.73787	3.82328	2.9984	4.59859	4.63977	4.59198	4.50584	3.61077	2.75478
Copg2	0.0700553	0.00706223	26.1	5.55	0.62422	5.74107	6.94447	7.17637	7.16847	5.74001	4.56541	6.06169	6.23635	5.99812	7.03884	7.40137	7.72711	6.76772	5.3147	5.27137	4.63517
Osbpl2	0.0700553	0.00706223	21.6	12.825	0.591813	9.82149	11.3881	10.105	11.0261	12.5421	11.6068	11.4347	10.7217	10.4404	10.5846	10.9672	11.783	13.2787	11.3082	10.5212	9.62385
Tpd52l2	0.0700553	0.00706223	26.1	11.55	0.588398	9.75886	8.45443	9.94044	11.2705	11.2721	10.04	10.5412	9.70908	8.52946	8.77873	9.82024	9.25009	11.1621	10.3406	9.79314	9.86941
Adgra2	0.0700553	0.00706223	23.1	18.6	0.572318	7.00332	7.81301	6.78784	7.12322	6.64922	9.51669	12.012	10.3393	9.34648	9.48733	7.64701	7.70571	7.55811	11.8605	12.7021	9.67291
Bnip2	0.0700553	0.00706223	23.1	15.6	0.548694	6.22072	4.55105	5.63587	6.20803	6.41184	6.18584	8.32942	6.92876	5.96764	5.9843	6.17367	6.63238	6.86886	8.33885	7.90637	5.84347
Foxk1	0.0700553	0.00706223	23.1	7.05	0.543058	2.26401	2.20195	2.5215	3.29532	2.6999	1.84654	1.91348	2.16104	2.67647	3.0209	2.84959	3.09529	2.03284	1.85079	1.63765	2.03519
Adar	0.0700553	0.00706223	26.1	0	0.517065	3.72433	4.7194	3.06113	3.0378	2.4954	2.87708	3.14996	3.60832	4.47342	3.73408	3.61805	3.68569	3.23091	3.27682	2.57344	3.40879
Slc44a3	0.0700553	0.00706223	26.1	9.3	0.51406	2.34799	2.97427	3.50068	3.11248	3.63458	2.42471	2.74733	2.38549	2.02038	2.72089	2.9155	4.08012	3.94725	3.10809	2.13792	2.7682
Dcun1d2	0.0700553	0.00706223	23.1	17.1	0.510687	4.63166	4.26493	3.76052	4.2072	4.34497	5.42684	6.09177	4.56381	5.64085	4.19151	4.72727	4.51448	5.96921	6.53495	7.08875	4.82505
Hexb	0.0700553	0.00706223	21.6	12.825	0.504588	5.9737	5.85613	5.90698	7.59996	8.62947	6.388	6.62278	6.28928	5.36916	5.90426	6.3321	7.04414	9.30061	5.95174	6.87245	5.56085
Slc25a29	0.0700553	0.00706223	26.1	13.05	0.489686	2.12165	2.40134	1.92078	2.3924	3.23383	3.1445	2.34255	1.63653	1.47761	0.968227	1.0741	1.1145	2.47675	2.67366	2.52411	1.53834
Gm16845	0.0700553	0.00706223	23.1	8.55	0.489517	0.340752	0.563303	0.827532	1.2464	1.26908	0.545834	0.135251	0.268153	0.479336	0.282804	0.438423	0.583642	0.570693	0.378878	0.171358	0.153252
Pcdh1	0.0700553	0.00706223	26.1	2.55	0.470933	13.0729	18.0251	17.6043	12.2977	12.4069	14.2584	11.1212	13.5721	14.7569	17.8401	14.108	16.4595	13.5251	11.3858	10.895	11.796
Rnf216	0.0700553	0.00706223	23.1	7.05	0.469363	4.1151	4.27199	4.781	4.26801	4.74599	3.99779	3.87445	4.07859	4.33763	4.21034	4.55484	4.40673	4.2748	4.19831	3.41217	4.26378
Bhlhe41	0.0700553	0.00706223	23.1	11.55	0.46874	0.186723	0.0814012	0.452362	1.26382	1.10705	0.45242	0.160425	0.179136	0.131609	0.0652716	0.227466	1.36587	0.820661	0.242429	0.150133	0.145611
Lmo7	0.0700553	0.00706223	26.1	11.55	0.427114	1.9459	1.75752	1.69895	2.24861	3.06244	2.68518	2.36155	1.54524	1.56511	1.88958	1.57742	2.13861	2.78973	2.42404	2.37138	1.76249
Gm14436	0.0700553	0.00706223	23.1	17.1	0.424128	1.58867	0.694791	0.828083	1.12549	1.42789	1.23555	3.44686	1.97047	1.46095	1.30509	1.24433	1.27873	1.65841	3.49845	3.47164	1.37048
Mx2	0.0700553	0.00706223	26.1	2.55	0.415333	1.46087	2.01333	1.79237	1.74049	1.205	0.796234	0.924067	1.98929	2.61972	1.83748	2.01432	1.77551	1.30688	1.0791	1.08026	1.70618
Neu3	0.0700553	0.00706223	24.6	20.85	0.402992	0.92637	0.99281	0.193889	0.151255	0.365531	0.653356	1.03513	1.01483	0.819872	0.583547	0.508487	0.365139	0.354503	0.829948	0.625246	0.915593
Pik3cb	0.0700553	0.00706223	23.1	11.55	0.400003	2.07541	2.17891	2.6807	2.75572	2.96805	2.3023	2.57904	2.25786	2.55006	2.29008	2.51836	3.21002	3.27044	2.83887	2.81998	1.96742
Ccdc181	0.0700553	0.00706223	26.1	2.55	0.379865	2.64535	2.75419	2.63625	2.83007	2.21698	2.17425	2.0109	2.32625	2.37533	2.33805	2.66403	2.32146	1.72756	1.86442	1.50222	2.10718
Calr3	0.0700553	0.00706223	20.1	5.55	0.376442	1.42078	2.12968	2.10315	1.93316	0.761971	1.7673	1.3759	1.78532	1.87686	2.18176	1.79647	1.4837	1.40426	1.25583	1.68453	2.30293
Gab1	0.0700553	0.00706223	23.1	11.55	0.355597	1.92903	1.94776	2.09474	2.65842	3.05007	2.76966	2.85623	1.98214	2.09531	2.6596	2.34166	2.97065	3.42926	2.88782	2.28205	2.45186
Gm11715	0.0700553	0.00706223	26.1	2.55	0.351269	1.60399	1.50605	1.29561	0.976068	1.36746	0.580709	0.518621	1.00928	1.05331	1.19804	2.03927	1.03316	1.66037	0.370691	0.198991	0.647615
Lrp11	0.0700553	0.00706223	26.1	0	0.3449	1.18606	1.38829	0.904608	0.698298	0.459584	0.432202	1.05116	1.01402	0.960702	1.36115	0.915558	0.964587	0.504247	0.611332	0.862343	0.78141
Prps2	0.0700553	0.00706223	23.1	8.55	0.336767	3.13938	2.51593	3.70339	3.80853	3.35332	2.87706	3.04774	2.72734	2.69214	3.59065	3.51418	3.76467	3.14888	2.86169	2.70408	2.39149
Poli	0.0700553	0.00706223	20.1	17.1	0.336342	2.28435	1.88129	1.79586	1.60714	1.99737	2.40962	2.38538	2.40602	1.65298	1.53761	1.647	1.90637	1.93197	2.08219	1.69011	1.72576
Zfp39	0.0700553	0.00706223	23.1	7.05	0.317267	0.884704	1.1285	1.67428	1.52942	1.24228	0.928771	0.923613	1.41222	1.3193	1.44431	1.70192	1.74224	1.21381	0.98389	0.767883	1.07125
Thap1	0.0700553	0.00706223	26.1	20.1	0.315808	2.79168	3.02046	2.32565	2.45159	3.10854	2.89821	4.08818	3.66715	3.12875	2.6707	2.47413	2.2601	2.74072	2.53156	3.04169	2.59414
Ippk	0.0700553	0.00706223	20.1	17.1	0.279915	3.22061	2.88837	2.2696	2.45455	2.94511	3.00873	3.37457	2.69882	2.94819	2.50787	2.9435	2.56738	3.73284	3.81194	2.95796	2.19407
Hdac6	0.0700553	0.00706223	20.1	8.55	0.270419	3.15006	2.78588	3.83363	4.06907	3.06046	3.04221	2.7274	3.16261	3.26829	3.84279	3.73557	3.57453	3.15264	2.47738	2.1214	3.75704
Cln6	0.0700553	0.00706223	23.1	10.05	0.267378	1.30309	1.02176	1.58731	1.68122	1.64964	1.48393	0.747918	0.915741	1.06029	1.27893	1.71847	2.33497	2.34986	1.34437	1.02638	1.30072
Mars2	0.0700553	0.00706223	23.1	17.1	0.261668	0.991147	0.909373	0.682925	0.710015	0.840853	1.08007	1.31882	0.883085	1.04717	0.714438	0.896519	0.828365	1.06307	1.27677	1.0472	1.09219
Bmp7	0.0700553	0.00706223	26.1	13.05	0.247422	0.747398	1.12521	0.963943	1.21715	1.32193	1.31385	1.10991	0.632755	0.637049	0.845681	0.778348	0.659893	1.65662	1.95158	1.75499	0.89566
Synj2	0.0700553	0.00706223	20.1	14.1	0.245064	0.635886	0.437165	0.518156	0.773843	0.864729	0.987401	0.776887	0.479754	0.709827	0.520944	0.499555	1.34828	0.807557	0.786231	0.703025	0.409808
Etv5	0.0700553	0.00706223	26.1	4.05	0.234696	1.43107	1.83422	1.21665	1.57152	1.16459	1.5235	0.789398	1.15122	1.30706	1.90297	1.62453	1.65565	1.26871	1.25601	0.989674	1.14356
Six5	0.0700553	0.00706223	26.1	21.6	0.223835	1.35594	1.43926	0.86315	0.753781	0.780778	1.5194	1.47938	1.16283	1.60531	1.12701	1.04087	0.717957	0.813486	1.08798	1.09052	1.21117
Zfp282	0.0700553	0.00706223	23.1	0	0.21704	1.46975	1.47417	1.04546	0.99851	0.919509	1.1783	1.11248	1.26362	1.2883	1.16969	1.00813	0.813585	0.842488	1.12116	1.03301	1.14023
Tep1	0.0700553	0.00706223	23.1	5.55	0.194539	1.36816	1.20793	1.30767	1.5223	1.3337	1.0796	1.07555	1.19846	1.55148	1.82797	1.44672	1.50308	1.20048	0.998256	1.00658	1.18114
Mcc	0.0700553	0.00706223	20.1	7.05	0.188649	1.63803	1.59083	2.30273	2.05387	1.71575	1.44896	1.59566	1.81674	2.63032	2.8493	2.54548	1.68287	1.05082	1.5095	1.54457	2.03759
Galnt18	0.0700553	0.00706223	20.1	4.05	0.186588	1.01235	0.671596	0.60116	0.48195	0.407721	0.301138	0.419937	0.441501	0.955884	0.598919	0.82759	0.318267	0.471901	0.568825	0.619523	0.956672
Mid1	0.0700553	0.00706223	26.1	2.55	0.147284	1.20001	1.91398	1.59743	1.01297	0.994697	0.991719	0.783823	1.15319	1.21761	2.10167	1.22173	1.33808	1.18327	1.36276	0.721375	1.18053
Chac1	0.0700553	0.00706223	20.1	10.05	0.131472	0.854602	3.47722	2.7564	3.66315	5.17905	2.39716	1.60366	2.12131	0.639282	4.66902	3.52942	4.25773	2.1581	1.00684	0.281312	2.23839
Mettl14	0.0700553	0.00706223	26.1	2.55	0.125434	2.32664	2.45437	2.05985	2.0054	1.97688	1.52611	2.28383	1.91098	2.30202	2.02806	2.4854	2.34481	2.02287	1.74986	1.92327	1.97082
Wdr11	0.0700553	0.00706223	23.1	5.55	0.115577	5.65691	6.00825	6.04212	5.94346	5.98645	5.00636	5.54814	5.69028	5.72938	6.99098	6.86425	6.42232	5.30171	5.32704	5.13158	5.31396
R3hcc1l	0.0700553	0.00706223	23.1	18.6	0.114346	2.94704	2.9281	2.69269	2.78533	2.91053	2.86367	3.63531	3.2506	2.9334	2.74893	2.32793	3.00471	2.43025	3.38637	3.18545	3.09993
Gmeb1	0.0700553	0.00706223	23.1	0	0.105201	1.25495	0.937256	0.93295	0.934337	0.794591	0.789919	0.943367	1.1927	0.962488	1.07217	1.16726	0.747735	0.752048	0.830016	1.009	1.15722
42618	0.0700553	0.00706223	23.1	0	0.06198	1.30616	0.783216	0.758907	0.695563	0.350555	0.823947	0.6937	0.718835	0.964942	0.73931	0.443362	0.536108	0.124126	0.367265	0.737615	1.18028
Phf20l1	0.0700553	0.00706223	20.1	17.85	0.0191449	3.39718	2.088	2.12539	1.86831	2.84229	2.13377	3.47058	3.38383	3.23541	2.36495	3.10666	3.32447	3.42438	3.66938	3.31985	2.98307
Ppp2r5e	0.0700553	0.00706223	20.1	17.1	6.66134e-16	5.89419	8.28691	6.64033	6.89912	7.79916	10.0125	10.3206	9.03527	7.20709	6.30314	7.37967	8.52904	8.52415	12.1428	9.34361	6.77398
Limd1	0.0700553	0.00706223	20.1	17.1	0	9.0361	9.22568	7.45764	8.79784	9.14202	9.05889	10.1417	10.2919	9.24599	8.47759	8.86351	9.85182	11.7237	10.4824	9.99702	7.54845
Fgg	0.0904783	0.0108135	26.1	0	593.022	2428.5	3259.77	2533.69	1965.29	1695.03	1684.61	1929.8	2705.29	2864.38	2475.18	2194.4	2998.44	1685.82	1152.24	1583.23	2193.95
Pck1	0.0904783	0.0108135	23.1	11.55	431.498	215.192	417.624	534.324	825.423	1522.12	646.809	166.368	245.395	206.147	440.325	281.87	783.785	511.105	476.714	119.594	256.354
Slc25a47	0.0904783	0.0108135	23.1	10.05	334.633	192.529	240.782	438.207	675.048	781.313	424.708	183.644	216.581	251.523	264.31	233.747	494.274	443.68	265.469	189.07	234.043
Cyb5a	0.0904783	0.0108135	26.1	13.05	299.658	1994.92	1688.67	2070.57	2411.54	2552.29	2543.12	2445.03	2260.09	1442.32	1549.33	2025.51	1689.99	2130.53	2371.49	2378.78	2007.16
Oat	0.0904783	0.0108135	26.1	8.55	91.5951	191.815	370.195	354.561	405.003	477.675	284.417	289.26	240.66	191.773	280.495	399.091	419.546	335.54	350.57	352.694	246.582
Asl	0.0904783	0.0108135	26.1	15.6	80.8357	384.211	494.052	339.229	464.685	522.059	797.175	579.004	523.286	293.444	286.708	246.446	275.018	351.063	641.429	524.855	594.086
Dhrs3	0.0904783	0.0108135	23.1	2.55	33.7742	124.394	178.891	148.859	105.699	82.6909	91.1264	80.9431	122.218	102.22	128.496	101.478	72.5586	51.4464	52.9951	76.6001	161.387
Psen2	0.0904783	0.0108135	23.1	0	33.3761	153.95	189.645	168.376	125.322	70.6047	106.749	126.947	161.495	118.5	145.348	113.173	83.9333	54.351	81.3746	128.014	202.144
Pmvk	0.0904783	0.0108135	23.1	21.6	23.2309	86.195	61.9352	51.0485	76.5638	51.499	39.9684	84.471	96.9739	78.3001	76.8816	38.6161	46.1434	35.7709	42.2514	98.912	121.479
Acat3	0.0904783	0.0108135	23.1	4.05	22.8255	101.431	115.565	142.919	115.61	75.5877	83.3299	90.1905	87.0412	98.5132	121.367	95.3331	89.3845	80.7612	65.1651	64.6993	109.798
Amacr	0.0904783	0.0108135	23.1	7.05	22.4518	61.3351	89.8148	96.4433	85.506	84.7865	64.6916	61.7775	68.5256	62.9163	79.6725	79.6556	86.4347	72.5588	56.5412	59.368	61.5459
Ugp2	0.0904783	0.0108135	21.6	12.825	22.0344	55.2464	78.6562	84.1253	74.6592	108.103	108.144	97.3578	72.5556	54.5776	60.5617	85.3531	90.3029	104.556	75.5267	79.6138	48.0554
Prodh	0.0904783	0.0108135	26.1	15.6	22.0052	103.912	135.975	99.1686	164.556	142.051	170.888	167.095	138.154	88.0094	104.555	88.47	92.2966	124.274	165.777	168.543	156.981
Trp53inp2	0.0904783	0.0108135	23.1	18.6	20.8936	52.2945	68.0433	40.2051	35.0119	56.0839	78.2618	69.7531	65.9508	65.9985	51.2698	39.8115	50.9131	46.9867	89.4324	70.101	54.3739
Pim3	0.0904783	0.0108135	20.1	12.6	17.7526	18.9941	18.6011	20.4337	43.6365	76.4564	44.1001	21.1079	20.4183	16.8642	21.1431	19.4047	36.9423	36.6958	31.7558	19.3579	21.2285
H6pd	0.0904783	0.0108135	23.1	4.05	16.0404	78.8622	118.33	93.8008	84.3518	80.4472	61.7098	71.1163	97.0618	102.35	110.003	83.2997	111.627	78.8207	55.5682	59.8703	84.3343
Odc1	0.0904783	0.0108135	23.1	18.6	15.7917	51.3698	58.9618	44.7228	56.0961	37.0417	67.0557	89.1683	82.763	65.3078	55.2521	53.73	38.4385	53.9947	108.728	103.973	69.03
Nr0b2	0.0904783	0.0108135	23.1	5.55	14.6476	62.8895	54.7092	61.3726	52.4343	42.1747	29.4249	18.6264	40.145	30.7551	48.5083	57.084	22.0411	34.6848	16.0199	18.5012	47.8417
Rnaset2b	0.0904783	0.0108135	20.1	17.1	14.5253	43.0974	50.012	12.3796	16.5188	22.5555	42.6051	44.0828	43.4453	34.2972	21.7776	36.6019	38.1954	46.907	47.2738	26.9916	18.6404
Sult1d1	0.0904783	0.0108135	23.1	15.6	14.0764	36.6898	24.3792	35.7094	33.7162	68.5672	44.2862	89.0351	64.107	31.8202	26.4141	50.7141	38.5372	64.1718	81.9264	78.6256	25.4931
Pnpla2	0.0904783	0.0108135	24.6	8.55	13.6972	26.9849	34.3519	37.4058	46.3556	58.1348	37.403	20.5684	21.6408	22.5851	25.942	26.85	38.9505	41.7753	26.3748	16.9681	26.2592
Nrep	0.0904783	0.0108135	23.1	15.6	13.0462	19.0934	8.01744	9.02427	10.9834	39.7121	18.6829	27.4744	20.1742	7.48167	5.39474	12.8338	17.1272	41.3451	18.7142	24.9684	12.1445
Plin5	0.0904783	0.0108135	23.1	20.1	12.7829	28.0696	41.4715	21.9304	16.1311	26.3325	61.8161	43.5212	41.5062	31.7135	27.4056	20.84	19.508	23.0641	59.2674	39.784	41.8532
Sqrdl	0.0904783	0.0108135	23.1	11.55	10.859	82.6893	96.5479	114.233	120.586	119.831	123.237	108.859	95.0637	78.1568	89.2009	89.8595	96.9339	100.093	97.8912	95.407	86.8328
Aspg	0.0904783	0.0108135	20.1	10.05	10.6377	60.9286	55.8556	73.0557	97.6256	75.9726	70.0541	42.5913	51.0358	55.7345	61.887	61.5355	69.1708	61.2116	52.8822	40.0512	63.6655
Suclg1	0.0904783	0.0108135	26.1	11.55	10.2714	165.809	179.173	225.823	231.55	231.94	225.479	223.437	217.024	160.068	175.044	190.006	187.738	192.848	221.577	222.072	198.632
Atg101	0.0904783	0.0108135	20.1	5.55	9.87545	39.5709	50.3274	56.8418	51.3977	37.4317	35.9567	40.8405	51.0767	39.3124	47.2858	43.9948	35.0671	28.3441	30.6929	40.4579	54.5312
Sft2d1	0.0904783	0.0108135	25.1	8.05	9.0628	43.1901	35.408	51.5344	57.2019	52.9689	38.4425	34.6552	36.1919	32.9087	44.76	45.0109	49.2149	48.0745	41.1819	35.3464	38.0275
Slc25a11	0.0904783	0.0108135	26.1	11.55	8.66383	47.351	49.8481	55.1364	67.0728	62.1006	67.6855	52.9491	55.6295	43.8489	46.9661	45.9823	48.8458	55.8562	59.817	53.6999	50.8596
Tor1a	0.0904783	0.0108135	23.1	14.1	8.38169	40.887	40.1143	42.0317	51.9371	56.0426	57.3733	46.4274	45.2583	38.4206	39.1101	35.5088	38.7233	52.6287	47.4711	45.061	45.0535
Jtb	0.0904783	0.0108135	20.1	15.6	7.88247	65.5186	56.283	56.4526	61.864	67.6001	76.6268	69.9256	63.6219	52.1709	50.9218	64.7692	53.0368	67.2171	63.7889	62.4534	56.8326
Dtnbp1	0.0904783	0.0108135	24.6	8.55	7.72394	32.1104	36.8009	43.0337	46.2087	38.6588	42.0108	30.2736	28.649	30.2377	29.0411	40.2518	39.4085	42.4851	34.199	26.3506	32.6401
Ncaph2	0.0904783	0.0108135	23.1	5.55	7.45778	29.8469	37.3355	36.1726	34.0681	26.2059	28.7942	22.6504	26.0134	28.3472	29.6064	31.8088	28.2109	24.8708	25.4222	24.419	32.215
Dhdh	0.0904783	0.0108135	23.1	10.05	7.27153	39.294	39.2596	49.5431	51.9996	50.7809	34.0736	43.6004	41.3562	39.7706	45.4068	48.1567	50.1133	49.7992	43.5846	42.253	39.6838
Cfap20	0.0904783	0.0108135	23.1	11.55	7.24749	17.6552	16.358	27.378	32.3827	26.6075	21.6594	21.2205	18.0166	16.4981	20.848	23.775	23.6204	25.4194	18.5328	18.4848	19.1044
Selo	0.0904783	0.0108135	23.1	8.55	6.99491	23.4564	28.7706	30.5122	38.8782	34.213	26.499	24.1925	24.9791	22.4958	25.629	26.4427	31.0733	29.888	23.941	21.3449	24.6066
Mthfsl	0.0904783	0.0108135	26.1	10.8	6.77932	33.3354	28.6831	42.6999	44.1192	42.9228	40.9399	36.0284	33.0703	24.4319	30.7816	33.7302	35.8497	38.9345	38.4046	32.5637	34.6409
Rpl7l1	0.0904783	0.0108135	20.1	18.6	6.63832	37.5273	44.9556	29.5574	29.4503	30.8684	44.0187	42.0393	40.8427	35.2801	28.3836	28.9533	29.6712	35.5025	40.3008	40.0518	33.2811
Gtf2a2	0.0904783	0.0108135	23.1	10.8	6.4836	26.9276	18.5964	27.4749	32.5743	48.2334	26.2009	23.4051	25.4867	20.4953	20.8319	30.9428	29.6065	38.7487	24.9026	20.5545	15.4746
Vmp1	0.0904783	0.0108135	26.1	21.6	6.29785	42.1741	49.088	41.1397	31.9725	32.8793	43.1375	50.0462	50.6168	44.047	39.0928	42.0276	39.5238	36.3641	37.827	45.0243	42.3695
Arhgef19	0.0904783	0.0108135	23.1	0	6.20932	22.0802	30.9886	22.028	16.3432	14.1753	26.9144	25.1245	26.9145	26.5464	25.2052	22.5838	14.778	13.3746	20.5575	24.8512	33.5417
Trappc2l	0.0904783	0.0108135	26.1	8.55	6.10021	33.7716	37.4319	43.0687	48.9761	42.3986	36.0377	28.9146	34.3077	28.6052	33.7405	35.7864	34.8272	38.7132	34.3756	29.1108	31.9698
Tra2b	0.0904783	0.0108135	23.1	0	5.6041	21.9471	21.5237	12.1758	12.6158	11.0991	14.3886	19.0245	16.7497	18.3409	15.9951	13.4066	11.6811	11.8761	17.205	19.6208	15.1995
Papss2	0.0904783	0.0108135	23.1	11.55	5.53417	35.7314	49.3743	41.5036	58.3422	65.0081	48.2329	57.8272	44.9013	34.757	42.5761	42.9314	48.7518	55.8681	54.6468	46.6054	38.3205
Hnrnpk	0.0904783	0.0108135	23.1	7.05	5.15099	57.8682	60.5914	62.4482	62.118	65.1528	50.1119	55.0638	60.5024	60.1761	65.4673	70.8061	70.1123	58.7402	51.5691	55.2446	54.996
Lurap1l	0.0904783	0.0108135	23.1	11.55	5.04945	31.304	28.6045	33.1351	34.7478	48.8305	38.0202	30.5247	30.308	24.4328	28.6499	28.0281	41.1659	42.5353	34.4781	25.6987	29.9724
Txnl4a	0.0904783	0.0108135	26.1	13.05	4.98836	43.8149	49.1516	46.6323	58.6534	53.6869	60.4946	48.8313	48.6358	47.8707	44.6128	43.3941	44.8769	62.3114	56.6368	52.7691	49.9727
Sdr42e1	0.0904783	0.0108135	26.1	0	4.7618	44.1086	40.8424	41.7192	40.7332	35.5184	23.6346	36.7176	44.2012	38.4172	43.8391	47.4547	41.9171	31.1287	27.0249	29.9679	34.2915
Epha1	0.0904783	0.0108135	23.1	11.55	4.44077	8.82975	8.48286	11.4816	16.0519	15.8459	14.5874	12.8088	11.1272	10.3684	8.76454	9.82191	16.5571	14.3753	11.7946	11.1818	11.2947
Ppp2r1a	0.0904783	0.0108135	23.1	4.8	4.39566	30.1884	39.5599	34.4786	34.0442	28.0395	30.0435	27.8278	30.0087	30.3733	34.4976	29.9845	31.3493	29.3516	25.4743	27.3617	31.1378
Rbpms	0.0904783	0.0108135	23.1	5.55	4.3579	19.3895	27.0138	21.2921	17.2408	16.7114	14.891	13.4276	14.4115	15.2573	16.7403	16.8361	17.4892	13.8273	9.97388	10.9814	17.0894
Cacybp	0.0904783	0.0108135	23.1	18.6	4.3195	15.704	11.2826	15.8909	13.2002	13.7316	19.3089	26.5013	21.1243	14.8918	14.0055	15.454	12.9352	14.4011	23.5398	26.3471	16.1308
Ncl	0.0904783	0.0108135	23.1	14.1	3.87113	18.47	14.9152	19.1664	19.1774	23.991	23.1736	20.6558	21.2923	16.2271	16.3846	19.6298	20.4173	21.2322	17.7714	19.7617	20.5874
Adra1b	0.0904783	0.0108135	23.1	0	3.85974	30.5582	33.5609	26.9212	27.3715	21.3203	25.0997	25.2683	30.3371	27.2266	34.248	24.4261	20.0027	19.1329	20.2259	28.8147	35.8361
Cyp7a1	0.0904783	0.0108135	20.1	17.1	3.84351	14.6214	7.01246	7.40079	5.89399	21.2306	12.448	23.7795	28.33	13.3334	4.68073	8.96291	11.8133	34.7796	22.9469	30.0324	11.6374
2010111I01Rik	0.0904783	0.0108135	24.6	14.325	3.71963	9.76788	5.57776	7.56983	11.3593	13.9371	13.2121	11.0074	7.81916	8.15401	7.0977	7.43137	7.23012	12.6921	12.9517	10.0957	8.86128
Gsr	0.0904783	0.0108135	23.1	4.05	3.65044	25.94	25.8926	32.6285	26.0683	22.7051	21.3602	23.9176	27.1068	27.0153	28.6619	29.9283	26.3683	22.0051	22.4132	22.4261	24.2456
Acmsd	0.0904783	0.0108135	24.6	20.1	3.64846	8.77624	15.8511	6.51457	6.70394	5.42748	10.4277	24.0457	20.4355	12.036	10.751	7.71765	4.80125	5.47696	18.4211	18.5506	12.8798
Abhd8	0.0904783	0.0108135	23.1	20.1	3.61489	6.43521	7.11651	5.26152	3.70664	3.06507	10.6715	8.81886	6.93376	7.37559	5.5211	4.42078	3.4377	4.98051	7.90122	9.04757	8.82575
Ap3m1	0.0904783	0.0108135	24.6	12.825	3.59083	7.65222	13.3762	10.6412	11.4261	18.5651	16.4004	15.8611	11.4639	9.25819	9.87341	11.6373	15.0222	15.2743	18.3158	14.6888	9.12322
Igsf5	0.0904783	0.0108135	26.1	11.55	3.56679	15.8867	17.2678	25.2012	26.0132	26.1562	22.2626	24.5026	20.969	18.7192	20.9065	25.4339	23.4931	24.2633	26.9194	26.2196	21.9281
Med21	0.0904783	0.0108135	23.1	17.1	3.42119	24.8524	17.1498	22.1714	26.2027	23.2984	27.0097	42.905	29.4364	24.6531	22.1872	29.2851	23.5916	26.1551	32.3603	37.7773	26.1461
Slc20a1	0.0904783	0.0108135	23.1	14.1	3.3254	6.25598	6.40598	3.45562	8.64446	9.19728	10.0725	6.56946	5.84323	7.57748	3.14345	3.21741	8.13639	9.73805	9.67804	7.8661	5.44516
Anapc2	0.0904783	0.0108135	23.1	7.05	3.28727	11.7927	17.8433	16.1152	16.5844	12.4897	13.8489	11.4663	10.7266	13.2067	15.8708	13.609	14.6738	11.8311	11.1455	9.49887	12.6874
Cdc42ep4	0.0904783	0.0108135	26.1	13.05	3.25983	13.3163	16.2135	15.7394	20.8394	21.706	25.0861	16.9556	15.2427	13.3557	11.5488	13.111	14.7976	19.8653	18.2416	15.9541	14.4695
Erf	0.0904783	0.0108135	23.1	8.55	3.1698	6.28675	7.80196	7.93798	11.0401	11.45	7.37461	4.83439	6.10265	5.94556	7.20667	6.45403	9.90514	6.87503	5.50739	4.33519	5.49197
Cnp	0.0904783	0.0108135	23.1	4.05	3.11838	8.99346	11.5979	9.67935	10.1024	5.95617	5.75172	7.18784	8.21775	7.16895	8.38931	8.74022	8.21066	6.85154	5.6277	5.83061	8.80449
Ppp1r10	0.0904783	0.0108135	23.1	17.1	2.71059	9.87705	7.88864	3.7086	4.45116	8.31998	10.895	9.57831	5.82903	6.54597	4.95933	3.20446	5.18805	9.9939	10.3081	10.0002	6.51979
Pi4k2a	0.0904783	0.0108135	23.1	2.55	2.65724	23.2004	25.1803	24.4439	23.3019	18.0292	19.0264	21.4224	24.8936	21.6323	23.7544	21.0419	19.7804	16.4541	17.5508	22.0539	25.0865
Klf13	0.0904783	0.0108135	24.6	12.825	2.40719	4.09731	4.37928	4.46453	8.76618	13.1127	10.7546	5.38953	5.22674	4.4434	4.57524	4.20924	9.64677	11.5972	8.95269	4.56392	6.1182
Fbxo34	0.0904783	0.0108135	23.1	11.55	2.35844	5.6799	5.95572	7.48548	10.7962	9.98478	8.57792	6.93176	6.76117	7.24533	6.42438	5.90763	8.50819	10.2522	7.71467	7.13	6.39977
G3bp1	0.0904783	0.0108135	20.1	2.55	2.32589	16.8296	23.3389	14.2489	13.5403	13.165	16.7807	17.085	17.5313	18.2914	14.0454	13.8604	13.9772	13.9337	15.2497	16.9492	15.8558
Naa35	0.0904783	0.0108135	23.1	8.55	2.32224	8.44096	10.0614	11.8464	12.0486	10.3503	8.3977	9.45319	9.14206	8.72441	9.96489	12.7071	11.6799	10.4977	9.41358	8.89532	8.95877
Ppard	0.0904783	0.0108135	23.1	0	2.30737	14.2659	17.4385	1.85086	2.66168	2.75571	3.88783	4.86039	12.3895	14.9194	10.7386	2.01568	2.24249	2.57204	3.8649	6.73395	13.4569
Slc25a45	0.0904783	0.0108135	23.1	18.6	2.27596	16.215	22.8481	14.6494	14.5619	15.9045	21.6168	20.5332	21.3555	15.5199	15.0923	11.7494	14.7563	16.8423	20.2312	19.9714	16.8518
Trim2	0.0904783	0.0108135	26.1	21.6	2.18214	4.10947	3.95493	3.73358	1.89046	1.43227	2.37623	5.46224	5.70197	5.74533	5.00252	4.4359	3.3944	2.02075	4.14873	5.78631	4.68206
Nostrin	0.0904783	0.0108135	23.1	5.55	2.08716	10.4319	12.2851	12.8435	13.3078	9.89181	9.48253	11.1876	8.51771	10.1862	10.9099	12.2011	11.6223	8.84301	8.25326	8.8957	9.38203
Lmbr1l	0.0904783	0.0108135	24.6	8.55	2.0855	4.86073	5.32475	6.50711	8.95221	9.62108	6.72038	4.61297	4.22348	4.68264	6.48703	5.41404	6.56601	6.71753	5.94118	4.42554	5.52976
Gtf3a	0.0904783	0.0108135	23.1	14.1	2.02996	12.0026	9.86682	11.6888	13.984	14.5596	15.4683	13.1603	12.0511	9.82727	9.33445	11.6102	11.5598	12.6788	13.5187	11.7501	10.9887
Hint3	0.0904783	0.0108135	26.1	11.55	1.98195	39.4691	37.6657	47.5025	60.3613	49.0068	49.0801	49.5575	46.7546	30.3626	33.0847	43.6689	41.1789	49.5997	52.0762	53.9094	40.8221
Car1	0.0904783	0.0108135	26.1	10.05	1.89078	7.42646	7.62343	10.8142	10.4616	10.4173	9.53052	9.07131	7.32106	5.44211	5.08291	8.73836	6.6556	10.6161	9.92782	7.79243	5.02395
Sfxn1	0.0904783	0.0108135	23.1	18.6	1.88932	35.7282	40.6934	34.0907	36.6584	36.7105	46.7318	53.4113	47.9669	34.2252	33.7201	33.3757	32.7	31.7296	52.6187	48.4536	41.3977
Myh14	0.0904783	0.0108135	23.1	4.8	1.87822	2.89674	4.5905	3.88332	4.60332	3.208	1.89487	1.86492	2.33903	2.58851	3.50292	3.1922	3.57829	2.04751	1.42253	1.92359	3.60328
Casp7	0.0904783	0.0108135	20.1	12.6	1.87686	10.3634	9.37602	11.0561	15.7835	14.6808	11.3376	10.5186	9.41602	9.61286	10.4062	10.9248	10.7463	11.9569	12.2138	8.78687	10.0837
Ak6	0.0904783	0.0108135	23.1	15.6	1.85573	12.6826	12.4321	12.9101	12.4457	15.0565	21.0951	16.7802	16.7954	12.6691	14.5002	14.4148	14.646	14.7116	18.6815	15.522	14.1323
Dnajb4	0.0904783	0.0108135	20.1	18.6	1.83389	9.54734	9.9104	7.31689	6.18879	9.54125	12.9475	15.0444	7.97627	9.54835	6.98716	7.69934	9.35169	9.55605	15.3881	15.5332	7.30685
Fnip2	0.0904783	0.0108135	23.1	11.55	1.79563	1.70122	1.35103	2.67992	5.20966	4.24063	2.84539	2.81153	2.21629	2.41078	2.80375	2.18819	4.23098	3.97156	2.98482	3.0475	2.02392
Rapgef1	0.0904783	0.0108135	23.1	14.1	1.78975	8.72641	7.81846	7.65512	10.0422	10.3683	11.2575	10.2238	8.10503	9.93747	9.27905	8.74829	12.0595	13.0823	12.5377	10.3015	7.47147
Magix	0.0904783	0.0108135	21.6	4.8	1.7544	6.95834	8.68836	8.4711	8.03546	6.05198	5.44003	5.67456	7.70883	6.51462	7.50496	7.07295	5.73668	4.68255	4.82416	5.25832	7.63628
Mtus1	0.0904783	0.0108135	26.1	2.55	1.72732	22.418	26.9018	24.6476	18.5217	23.0578	17.3332	19.31	22.2048	22.112	21.7946	23.1196	23.9194	21.7684	17.8097	17.7883	20.0674
Becn1	0.0904783	0.0108135	26.1	10.8	1.67528	34.6775	36.2104	36.19	38.3928	37.8614	39.5544	35.856	35.3537	31.9599	36.4983	37.2989	37.294	40.8931	43.6003	39.6001	31.0716
1810013L24Rik	0.0904783	0.0108135	23.1	8.55	1.67114	4.90535	4.18768	6.06173	6.65633	6.30368	3.69838	4.89203	4.33052	4.68622	4.50658	6.85522	7.88439	5.35155	4.92823	3.99823	4.09157
Cry2	0.0904783	0.0108135	26.1	11.55	1.59478	4.79658	5.19803	8.67002	11.8495	10.3925	9.6399	8.78919	8.98785	5.92725	6.00603	6.77985	10.5377	8.92897	9.51644	10.3549	7.52506
Nsmce2	0.0904783	0.0108135	23.1	7.8	1.59146	9.21802	8.10705	10.0722	10.6145	11.6077	8.74171	6.02361	7.47629	7.68027	8.0254	8.7424	9.39339	9.24985	7.20776	6.81962	7.61223
Peo1	0.0904783	0.0108135	23.1	18.6	1.55665	7.94229	9.13919	6.679	7.00414	7.52431	9.6364	9.44564	7.75124	7.82679	6.85731	7.0772	6.38169	7.10534	10.3438	9.87883	8.06818
Raet1e	0.0904783	0.0108135	23.1	4.8	1.50547	5.6144	8.77407	8.84582	7.74542	9.61176	3.32261	4.54563	5.91393	6.90577	10.933	8.74932	9.52468	4.31489	3.62976	5.35707	6.03511
Hilpda	0.0904783	0.0108135	23.1	21.6	1.47922	5.673	3.2058	3.3135	1.94598	2.49214	3.78653	4.58407	3.27707	3.46553	3.42465	2.95755	2.02582	2.60274	3.54523	3.7788	5.05326
Haus1	0.0904783	0.0108135	26.1	5.55	1.45474	5.25579	5.48493	6.32918	4.59138	7.23151	3.52908	2.66654	4.26078	3.58817	3.89283	5.88059	5.55929	5.32582	3.70808	3.57266	3.77191
Maff	0.0904783	0.0108135	23.1	11.55	1.44091	0.959609	1.12892	1.90412	5.45395	5.5129	2.81981	0.810875	1.43924	1.00282	2.3585	1.38522	4.79369	2.87669	1.81547	0.410203	1.37291
Gna11	0.0904783	0.0108135	26.1	13.05	1.43946	19.6086	24.3501	20.8915	23.855	22.49	28.638	21.426	20.9888	19.6465	20.2012	20.1653	21.4892	22.6583	24.2895	22.4454	22.3636
Pus7	0.0904783	0.0108135	23.1	17.1	1.36431	2.85071	2.8284	1.82524	1.90213	2.60879	3.86233	3.85832	3.30013	2.57752	2.8783	2.34913	1.82775	2.8841	3.98735	4.10256	2.42307
Tmco6	0.0904783	0.0108135	20.1	7.05	1.34358	3.63405	4.02962	5.57644	5.53416	4.23016	2.68049	3.22467	3.85828	3.03744	6.72927	3.61621	3.48873	2.06001	2.42202	2.29152	4.16504
Stat1	0.0904783	0.0108135	26.1	2.55	1.28853	8.04688	9.30706	8.5236	14.3208	6.83105	6.58121	7.48481	8.27439	8.26352	8.93821	8.54621	8.81708	6.94074	7.3405	6.53713	7.86803
Kpnb1	0.0904783	0.0108135	23.1	20.1	1.23369	17.043	19.9629	16.2586	16.0827	13.031	17.5623	23.05	22.2435	20.6465	20.5756	17.2044	15.3149	14.3237	20.7674	25.12	21.442
Sec14l1	0.0904783	0.0108135	23.1	18.6	1.20452	3.50306	4.49546	2.62222	2.5046	3.33659	4.68311	4.32567	3.1807	4.09996	3.09514	2.34484	2.59713	3.63393	5.24932	4.57415	4.12978
Mfhas1	0.0904783	0.0108135	23.1	19.35	1.20264	4.7446	4.69137	4.08249	3.60617	3.71295	5.41374	6.42665	5.84995	5.86485	4.59675	5.16993	4.79819	5.37085	5.4638	6.30233	5.83457
Hnf1b	0.0904783	0.0108135	23.1	2.55	1.19495	6.70541	8.03327	7.05593	5.36602	4.51594	6.12386	5.55017	6.21136	6.36391	5.92128	5.80908	4.94216	3.40819	3.97601	5.16228	6.79325
Mov10	0.0904783	0.0108135	23.1	7.05	1.18429	4.91842	6.35213	5.98834	6.59326	6.17373	4.29058	2.95456	3.87401	3.9441	5.21454	5.07606	5.9562	4.47166	2.58469	2.59793	5.00357
Eif2b3	0.0904783	0.0108135	26.1	13.05	1.18037	6.38318	10.1135	6.94144	7.77943	8.17385	11.4896	8.82528	7.15599	6.3318	6.30181	6.38767	6.88953	7.61152	9.60524	8.99868	7.48217
Rassf6	0.0904783	0.0108135	23.1	18.6	1.1477	5.02015	4.10534	3.85089	5.28341	3.73423	4.78966	8.43358	5.47597	3.92196	3.50872	3.82059	3.58739	4.50484	5.68536	9.09071	4.75457
Klf11	0.0904783	0.0108135	20.1	8.55	1.02808	0.698503	1.05884	2.23541	2.38193	2.90819	0.928012	1.16236	1.2905	1.03659	2.23359	2.30267	1.93898	1.06238	0.696928	0.980196	1.34347
Sae1	0.0904783	0.0108135	20.1	5.55	1.01894	12.7165	16.8141	13.8479	13.7588	12.4069	12.0619	13.2094	12.727	12.8527	13.6457	12.6612	12.7879	11.7544	12.3621	13.0937	13.9737
Tubgcp2	0.0904783	0.0108135	24.6	4.8	0.966477	2.83952	3.73132	3.5981	3.9463	2.91307	2.01771	2.36777	3.10587	2.84339	3.99629	3.87993	3.96924	3.2209	2.42307	2.61391	2.72312
Spryd3	0.0904783	0.0108135	20.1	2.55	0.942658	9.57074	12.6395	9.53955	8.23762	6.60292	10.5627	10.6158	12.4223	11.4823	11.6374	9.46191	8.56712	7.40648	9.81769	11.6882	11.0781
Tmem125	0.0904783	0.0108135	23.1	0	0.924132	5.37095	6.56254	5.04305	4.24726	3.38115	4.74603	5.55418	5.25178	4.68534	5.22039	4.67969	3.8704	2.54054	4.13732	4.70444	5.50735
Palm	0.0904783	0.0108135	23.1	20.1	0.923743	2.66364	2.46985	1.10001	1.02863	1.12648	2.27395	1.76643	1.83958	2.11062	1.52617	0.928698	1.24509	1.65094	1.64439	2.49933	2.49103
Rassf3	0.0904783	0.0108135	26.1	7.05	0.916198	21.2154	20.0078	28.0407	29.5367	27.6403	20.3618	20.0071	20.4492	27.0912	22.7879	27.9609	30.9592	32.1986	21.1781	20.455	15.1741
Stradb	0.0904783	0.0108135	23.1	10.05	0.902056	12.1587	16.6502	17.0697	17.2903	17.2858	15.4762	14.7758	14.0804	13.6102	14.8139	16.5157	15.5687	15.7512	14.0509	15.2973	13.1516
Dirc2	0.0904783	0.0108135	26.1	2.55	0.90125	10.8402	11.1236	11.8176	8.53717	9.84904	7.95292	8.07511	11.37	11.1691	12.1552	10.0082	9.94082	9.80429	8.91098	7.87637	8.67574
Gcnt2	0.0904783	0.0108135	23.1	11.55	0.897686	3.52087	3.35316	4.23491	4.79039	4.77431	5.19926	4.1067	3.77708	4.39302	3.40945	3.85618	5.49238	6.27892	4.41887	4.51186	3.17688
Acsl3	0.0904783	0.0108135	26.1	17.1	0.887278	4.59832	5.0048	4.06796	6.2495	5.50679	5.35113	9.05761	7.54274	5.22958	5.86925	3.89807	5.07691	4.17303	5.11269	9.70579	6.59875
Coro7	0.0904783	0.0108135	23.1	8.55	0.875731	3.64745	4.32064	3.64029	5.15562	4.88592	4.13716	2.93083	2.87331	3.19937	4.10742	4.15196	4.21841	4.28187	3.63432	3.09824	3.95527
Tigar	0.0904783	0.0108135	20.1	17.1	0.871332	3.98104	3.40779	2.45124	2.74879	3.46742	4.74858	4.14312	3.17954	3.77605	2.48354	3.62914	3.56754	4.7617	5.10843	4.33695	3.53229
Kctd2	0.0904783	0.0108135	26.1	13.05	0.846895	11.0532	8.35521	9.99921	10.2562	11.1969	15.0272	10.1303	8.53322	9.93383	7.92016	9.46596	9.80252	10.2853	12.1803	12.2649	10.2741
Ptpn6	0.0904783	0.0108135	23.1	2.55	0.838643	10.6271	12.8704	10.2044	11.3369	7.41432	9.44108	10.1858	9.50658	10.826	12.9253	10.2673	9.88866	8.89801	9.94593	10.3023	11.3244
Uba7	0.0904783	0.0108135	23.1	8.55	0.837016	3.12594	3.12619	2.50376	5.6821	3.95672	2.70294	2.36522	2.22828	2.85496	3.04633	3.28444	4.57142	3.17979	2.81215	2.20319	2.96275
Dst	0.0904783	0.0108135	23.1	15.6	0.816206	3.49618	2.99303	2.51164	3.10508	4.12578	4.02087	5.27815	3.71078	4.0922	3.34031	3.50242	4.39377	5.36653	6.14031	4.87554	3.2055
Hdac8	0.0904783	0.0108135	23.1	7.05	0.80222	2.06923	2.77138	2.81855	2.97556	1.90859	1.46651	2.22771	1.66833	1.75437	2.31265	2.88487	2.46751	1.91507	1.25052	1.74805	1.77257
Cyb561a3	0.0904783	0.0108135	23.1	0	0.802191	6.46433	6.23092	5.61316	5.49763	4.17212	5.42145	6.12987	5.42826	6.37586	6.68754	5.04125	5.41837	4.31733	4.93875	5.14473	6.51063
Fgfr2	0.0904783	0.0108135	23.1	7.05	0.798196	3.97881	4.02363	4.70568	4.5274	4.30997	3.39858	3.35948	3.6821	4.56865	4.68544	5.30344	7.4792	5.14861	3.44058	3.50551	4.41253
Snapc1	0.0904783	0.0108135	23.1	20.1	0.754497	2.89461	2.86111	1.99575	1.44234	1.82759	2.32671	3.18285	2.76325	2.8914	2.17094	2.12576	2.45265	2.1617	2.20004	2.92154	2.66599
Mxi1	0.0904783	0.0108135	20.1	14.1	0.75449	4.81594	4.09686	4.34105	4.78141	5.40806	5.45979	4.95505	4.67911	4.7046	4.55686	5.08357	4.48813	4.97239	5.29098	4.44918	3.64317
Rrp8	0.0904783	0.0108135	20.1	17.1	0.743678	4.65199	5.46725	3.08036	3.60027	3.60479	5.57766	4.72218	4.26309	4.49928	3.507	3.32023	3.99259	5.24669	6.01054	4.69707	3.30912
Tbc1d22a	0.0904783	0.0108135	26.1	4.05	0.735419	6.12812	5.72731	6.10207	6.00991	5.27878	4.30236	4.96987	5.04646	5.73084	6.5858	7.18262	7.19905	6.38089	5.94049	4.73497	5.54359
Rwdd2b	0.0904783	0.0108135	26.1	5.55	0.730017	4.25317	4.66351	5.83962	5.10496	5.4229	3.55165	4.06757	4.83195	4.41013	5.225	5.45778	6.13824	5.80301	3.98079	3.75455	3.37
Rad50	0.0904783	0.0108135	20.1	8.55	0.729055	2.00078	1.42044	2.62948	2.63586	2.1506	1.59844	1.30484	1.66764	1.93203	1.68329	2.5954	2.33982	1.46984	1.25964	1.62551	2.13198
Det1	0.0904783	0.0108135	23.1	10.8	0.728822	3.74777	4.28883	2.892	2.65578	2.36167	2.90885	3.39238	3.43056	2.91448	2.83485	2.69332	2.13945	2.17549	2.63487	3.01464	3.01276
Foxp1	0.0904783	0.0108135	23.1	4.05	0.722812	2.59295	1.76254	2.61791	2.38403	1.95088	1.36182	1.70231	1.65685	1.95276	2.4663	2.75062	1.9305	1.36431	1.24011	1.66004	2.56168
Tacc1	0.0904783	0.0108135	20.1	18.6	0.710176	6.43806	4.97011	5.32024	4.4602	4.82581	6.63264	6.19893	5.97815	5.96871	4.77955	5.58646	5.54853	6.32748	6.52169	6.42741	5.81634
B3gnt2	0.0904783	0.0108135	20.1	15.6	0.709278	6.45511	5.33377	5.45204	5.5612	7.33509	6.40831	8.72617	6.22237	6.988	5.22337	7.29603	8.49087	9.45202	7.6834	7.66691	5.65911
D5Ertd579e	0.0904783	0.0108135	23.1	15.6	0.704816	4.64472	4.85247	4.50684	5.07416	5.47398	6.88336	8.39409	6.70753	6.22425	5.20567	5.92655	7.33922	7.449	10.5839	8.62316	5.41254
Acox3	0.0904783	0.0108135	23.1	10.05	0.672048	5.97211	8.09532	7.15762	7.54924	8.59037	7.25358	6.59882	7.2131	6.32313	7.55852	8.36921	9.24865	8.33469	6.77426	6.75434	6.36349
Galk2	0.0904783	0.0108135	26.1	10.05	0.666547	6.05584	5.42733	6.86304	7.91169	7.41938	6.17826	6.82512	6.0049	5.58767	6.08381	6.11897	6.72956	6.58724	6.20638	6.19863	5.75905
Coq4	0.0904783	0.0108135	20.1	5.55	0.661364	4.68815	6.2085	5.37035	5.5536	4.61829	4.16895	3.24859	3.91324	4.5277	4.73308	4.08763	4.21922	2.79283	4.22944	4.31694	4.79401
Otud3	0.0904783	0.0108135	20.1	17.1	0.642732	4.3317	4.07577	4.07259	3.24368	3.42274	5.0373	5.12142	3.263	4.31678	3.08639	4.23688	4.14884	5.05218	5.47752	4.47272	4.06644
Tbc1d24	0.0904783	0.0108135	23.1	14.1	0.636163	1.59297	1.23801	1.4377	2.01277	2.66375	2.30531	1.96517	1.93732	2.1748	1.65939	1.98952	3.55429	2.928	2.39773	2.22863	1.91727
Clip1	0.0904783	0.0108135	23.1	14.1	0.631892	6.37188	6.32599	6.79575	6.39478	8.35551	8.29005	7.15708	6.2442	6.84904	6.77544	7.12117	7.63005	8.69702	9.18649	7.1354	7.24697
Defb1	0.0904783	0.0108135	23.1	4.05	0.614216	1.46992	0.708231	2.53571	1.17561	0.736747	0.306977	0.571339	1.04333	1.7973	1.37714	1.53543	1.00111	1.15093	0.288303	0.560809	1.0311
Ddx59	0.0904783	0.0108135	23.1	7.8	0.609964	2.14812	1.89551	2.72458	2.80618	2.50823	1.95623	1.64561	1.74673	1.61765	1.82852	2.36835	2.12752	2.33562	1.74036	1.47808	1.75553
Nt5c3b	0.0904783	0.0108135	26.1	2.55	0.609929	2.98956	3.3587	2.03595	2.38193	1.91398	1.64133	1.27463	2.43217	2.47103	2.17346	2.56506	2.34347	1.98438	1.75298	1.79545	2.32547
Ubtd1	0.0904783	0.0108135	26.1	11.55	0.607348	8.07221	9.84512	9.21008	10.5551	12.6756	11.9047	8.54374	9.69618	7.96399	8.23424	7.23053	11.2491	12.9127	12.702	8.53138	9.03554
Scara5	0.0904783	0.0108135	20.1	17.1	0.567474	5.27573	3.27484	1.86052	2.07226	3.87059	2.87479	8.36316	8.45162	3.46476	2.52884	3.8325	9.60632	8.54046	9.77927	7.22992	2.77832
Bag5	0.0904783	0.0108135	20.1	15.6	0.549309	10.3976	8.83685	9.07414	9.17253	9.5153	10.7149	10.2695	9.04294	9.56614	8.59278	9.59094	9.62918	11.0263	10.4941	9.17187	9.39956
Slc22a4	0.0904783	0.0108135	23.1	10.05	0.547407	0.789496	1.19168	1.6634	1.64779	1.81773	0.757789	1.26852	1.07441	1.10551	1.61179	1.63343	1.68646	1.52586	1.67481	1.02427	0.691094
Lcmt2	0.0904783	0.0108135	26.1	24.6	0.540887	4.00036	4.69531	3.38551	3.02135	2.37657	3.52502	3.33245	3.78628	3.47856	4.04665	3.56761	2.88458	3.17144	3.05888	3.21701	3.61548
Ctps	0.0904783	0.0108135	23.1	18.6	0.537748	2.25062	3.70965	1.34213	1.46481	2.57486	2.68457	3.22564	3.19166	2.55299	1.67041	1.92312	1.60202	2.61911	2.72337	3.93869	2.13346
Gm14322	0.0904783	0.0108135	23.1	17.1	0.533691	1.27444	0.303412	0.516787	1.12936	1.27154	1.07179	1.95609	1.60767	0.990763	0.766875	1.27274	0.82555	1.282	1.82967	1.73345	0.825075
Cc2d1b	0.0904783	0.0108135	23.1	0	0.52304	4.17698	4.11187	3.37218	4.34233	2.91749	3.69235	3.35817	4.15044	4.40787	4.27058	3.23591	3.16644	2.7009	3.35538	4.00924	4.55362
Ndufaf6	0.0904783	0.0108135	20.1	17.1	0.510814	17.059	16.6605	15.5435	16.3366	18.4505	22.8003	20.6335	21.3925	17.0103	12.4856	16.4889	16.09	21.2506	22.3761	15.6753	13.4715
Rhbdd1	0.0904783	0.0108135	26.1	4.05	0.463049	4.26579	5.56768	5.31639	5.164	4.50641	4.1093	4.69093	4.57963	5.16904	5.27811	5.27526	5.56264	5.2031	4.03776	3.98534	3.95714
Rpusd4	0.0904783	0.0108135	20.1	5.55	0.45257	5.2001	5.6939	5.83454	5.68831	4.48279	4.81166	4.94598	5.29677	5.45624	5.14892	4.84991	4.91608	4.11929	4.41086	4.9031	6.21514
Fam149a	0.0904783	0.0108135	26.1	0	0.432983	4.5334	4.28355	4.97918	4.04823	3.67872	3.48694	4.86274	4.66056	5.38387	5.14305	5.94113	4.20904	4.14842	3.84509	3.93573	4.33638
Trmt61b	0.0904783	0.0108135	26.1	20.1	0.421817	2.18467	1.53173	1.29519	1.47641	1.67801	2.13975	1.69013	2.47248	1.58149	1.34015	1.52621	1.30206	1.49929	2.13247	1.61008	1.73188
Vwa9	0.0904783	0.0108135	23.1	18.6	0.421641	3.94685	5.09301	3.51636	3.44816	3.61192	4.08548	4.20821	4.2625	3.82559	3.81226	3.52347	3.58954	3.34372	4.25942	4.50617	4.00163
Bzw2	0.0904783	0.0108135	20.1	0	0.412554	6.06789	4.91858	4.98436	4.22386	4.33514	4.94817	5.08813	5.58873	4.4127	3.86427	4.16647	4.73886	5.00588	4.86216	5.11042	4.19332
Lmnb2	0.0904783	0.0108135	23.1	17.1	0.401884	2.58851	2.96641	2.43235	2.57668	2.8528	4.12024	3.14503	2.66874	3.24799	2.56448	2.08424	2.64358	3.06289	4.09757	3.96565	2.77994
Phlpp1	0.0904783	0.0108135	23.1	5.55	0.398851	2.38219	3.05347	3.23569	3.01681	2.75311	2.24822	2.6579	2.66485	3.45693	3.84961	3.19948	3.87207	2.70597	2.25687	2.47662	2.77871
Gpatch11	0.0904783	0.0108135	24.1	19.6	0.392317	2.28615	2.62772	2.13371	2.30606	1.90888	2.68853	2.95984	2.99539	2.40488	2.63741	2.21532	1.78922	2.01312	2.75241	3.11579	2.76929
Bend7	0.0904783	0.0108135	23.1	8.55	0.390988	1.63953	1.72569	2.7028	2.25758	2.40848	2.01175	2.05656	1.78086	2.07102	2.3356	2.60356	3.05989	2.51704	2.10257	1.6619	1.64431
Rad9a	0.0904783	0.0108135	23.1	10.8	0.389411	1.7393	1.85625	1.30554	1.14197	0.803148	1.58093	1.6313	1.74249	1.58343	1.86833	1.3418	1.02003	1.26585	1.09611	1.7432	2.26723
Agap2	0.0904783	0.0108135	23.1	18.6	0.3772	0.633309	0.761356	0.328523	0.404654	0.45909	1.29399	0.947041	0.640857	0.643229	0.55653	0.425541	0.46743	0.4889	1.29412	1.003	0.541123
Gemin4	0.0904783	0.0108135	20.1	17.1	0.374201	2.94174	2.73221	1.70232	2.41254	3.42037	3.67325	3.12013	2.95987	2.59983	1.89153	2.18397	2.68932	3.39053	2.99589	2.63567	2.9599
Nat10	0.0904783	0.0108135	23.1	0	0.354918	5.18826	4.68643	4.46061	4.72217	4.0252	4.1845	4.4511	5.41688	5.24061	5.60281	4.48867	3.98134	3.79108	4.01464	5.0726	5.85714
Vti1a	0.0904783	0.0108135	26.1	5.55	0.35315	2.91404	2.61687	3.07728	3.85144	2.81861	2.39849	2.54151	2.41461	2.52491	3.71841	2.66506	3.51334	3.31353	2.58909	2.10607	1.93182
Akap7	0.0904783	0.0108135	20.1	8.55	0.336979	1.38843	1.26749	1.46004	1.82202	1.80853	1.10442	0.962716	1.18567	1.17604	1.51777	1.70264	1.32776	1.43397	1.15597	1.20248	1.37225
Tmem183a	0.0904783	0.0108135	26.1	9.3	0.334037	40.0198	44.1144	44.2668	48.9753	44.5868	43.3455	43.2584	46.0021	39.9085	41.0702	48.617	46.0235	49.3629	48.7711	41.0052	36.0626
Sde2	0.0904783	0.0108135	20.1	17.1	0.329993	4.73112	3.66254	2.95556	3.52956	3.4581	3.92478	4.03974	3.51301	4.02242	3.42628	3.53522	3.83935	4.76907	4.24844	3.6649	3.51841
Ankrd12	0.0904783	0.0108135	23.1	14.1	0.322605	0.800329	0.332781	0.497568	0.847366	1.16088	0.9538	0.793796	0.682043	0.758256	0.475785	0.517799	0.89817	1.1901	1.16169	0.892359	1.29286
Tnfrsf19	0.0904783	0.0108135	23.1	10.05	0.306949	0.784709	0.619671	0.820879	1.7192	1.2188	1.11625	1.03546	0.714558	0.825671	0.771873	1.29093	1.46962	1.53084	0.666504	0.883965	0.551248
Sgsh	0.0904783	0.0108135	26.1	0	0.294369	2.00713	2.69251	2.14608	1.94137	1.41009	1.88267	1.50394	2.21872	2.0848	2.32184	1.94809	2.06239	1.87174	1.86838	1.67446	1.9263
Zfp341	0.0904783	0.0108135	26.1	18.6	0.288746	1.04887	1.71409	0.705267	0.895923	0.911658	1.71829	1.16706	1.49102	1.30057	0.897282	0.602011	0.772159	0.953032	1.21802	1.39661	1.71578
Nupl2	0.0904783	0.0108135	23.1	2.55	0.27068	1.38502	1.54585	1.35201	1.12454	1.00222	0.945171	1.18303	1.01646	1.37091	1.23043	1.28175	1.2299	1.22285	1.09334	1.03654	1.2904
Mtf1	0.0904783	0.0108135	23.1	17.1	0.269691	3.00291	2.89279	2.40417	2.76205	2.6446	3.55029	3.14345	2.79703	3.39283	2.18847	2.43592	2.51733	3.11572	3.89914	3.57696	2.67087
Numa1	0.0904783	0.0108135	20.1	7.8	0.269401	4.72038	5.56942	5.77102	6.31321	5.77294	5.39195	4.46849	4.96051	6.37905	7.21101	6.04884	5.8285	4.7629	5.21079	4.65772	6.47204
Lig4	0.0904783	0.0108135	20.1	18.6	0.265833	1.49426	1.27572	0.899775	0.854953	1.14511	1.03323	1.59939	1.455	1.16071	1.08783	1.27517	1.00532	1.46849	1.52495	1.64142	0.921048
Gramd4	0.0904783	0.0108135	23.1	0	0.2624	1.91139	1.16434	1.18909	1.68771	0.76624	1.05989	1.43098	1.72248	2.08255	2.00639	1.43758	1.10661	0.829482	1.50737	1.84465	1.87302
Rbm12b2	0.0904783	0.0108135	21.6	18.6	0.247937	1.2396	0.507657	0.345964	0.206112	0.42694	0.583997	1.16108	0.459819	0.573962	0.343082	0.384855	0.33084	0.523417	0.89077	1.04864	0.52594
Rbm43	0.0904783	0.0108135	23.1	5.55	0.241979	2.03927	1.86854	2.78708	2.70724	1.86997	1.86636	2.16062	1.52208	2.07875	2.49153	2.31902	2.06958	1.69748	1.15823	1.25312	1.71485
Tbc1d5	0.0904783	0.0108135	20.1	7.05	0.237128	1.75177	1.98534	2.23516	2.08712	1.98229	1.66827	1.91966	1.82681	2.39531	2.48282	2.02524	2.30165	1.96682	1.733	1.79659	2.04368
Ano10	0.0904783	0.0108135	26.1	4.8	0.225708	4.32223	6.41084	4.79891	5.11197	4.28376	4.06581	4.22098	4.27238	4.14354	5.46481	5.47654	5.85027	5.22621	4.07454	4.79093	3.79951
Cyp1a1	0.0904783	0.0108135	20.1	18.6	0.224258	1.4674	0.680481	0.610569	0.413564	0.560337	1.11176	1.14384	0.638058	0.431179	0.349163	0.499611	0.427045	0.756471	1.16876	1.2411	0.742737
Zfp189	0.0904783	0.0108135	20.1	17.1	0.211368	1.51767	1.24626	1.16044	1.21875	1.56675	1.7973	1.65379	1.3817	1.55765	1.06189	1.56175	1.44371	1.85912	1.83658	1.80876	1.40948
Zfp790	0.0904783	0.0108135	20.1	18.6	0.19437	2.19973	1.23323	1.23886	1.07548	1.12173	1.53723	2.41316	1.78085	2.36456	1.64683	1.37181	1.68755	1.71097	2.18267	1.76861	1.40488
Zfp775	0.0904783	0.0108135	20.1	5.55	0.181302	1.10677	1.34287	1.43368	1.1841	0.601754	1.08647	0.848789	1.2707	1.1137	1.27336	1.16071	0.923602	0.985045	0.924323	1.1366	1.27184
Ubr7	0.0904783	0.0108135	26.1	7.05	0.177809	5.54524	5.41513	6.23211	6.08316	5.66938	5.41792	4.86762	5.53954	5.72612	5.11646	5.85711	6.66222	6.25415	5.87945	4.85739	4.2876
Zfp84	0.0904783	0.0108135	20.1	18.6	0.166827	1.56223	0.961106	1.16221	0.926281	1.03611	1.4051	1.59836	1.2397	1.15647	1.07133	1.08495	1.11787	1.17427	1.30982	1.21097	1.1913
Mtrf1l	0.0904783	0.0108135	20.1	18.6	0.163214	1.98531	1.90974	1.38958	1.67397	1.77075	1.89348	3.04262	1.93698	1.89346	1.50775	1.40156	1.7739	1.67529	1.91218	2.42986	1.29003
Ints4	0.0904783	0.0108135	20.1	7.05	0.131649	4.47481	5.9939	5.55446	5.43347	4.96566	5.36828	4.58268	4.78646	5.18242	6.1635	5.48381	5.44693	4.27881	4.57471	4.86227	5.12857
Hspbap1	0.0904783	0.0108135	23.1	2.55	0.131403	0.668681	1.02627	0.768507	0.537297	0.519305	0.482849	0.560125	0.68352	0.673791	0.594452	0.63053	0.348234	0.433226	0.458374	0.499946	0.767681
Rai1	0.0904783	0.0108135	26.1	0	0.127258	1.30954	1.31747	1.14869	1.25413	1.10662	1.11623	0.954661	1.25953	1.26258	1.22661	1.26644	1.14461	1.03688	0.925585	0.859963	1.2307
Syne3	0.0904783	0.0108135	26.1	11.55	0.103378	0.668012	0.525287	0.691676	1.00557	1.02878	0.73167	0.760824	0.614625	0.607032	0.540777	0.557333	1.56273	0.914229	1.09602	0.992354	0.64311
Pgap1	0.0904783	0.0108135	21.6	11.325	0.0922354	0.608004	0.427408	0.803488	0.808044	0.859773	0.6514	0.855409	0.461829	0.59864	0.616498	1.01515	1.23782	1.3608	0.746222	0.782881	0.553912
Fbxo28	0.0904783	0.0108135	20.1	17.1	0.0859135	2.00528	1.88378	1.61809	1.67675	1.91168	1.86634	2.13944	1.62557	1.87882	1.62536	1.77599	2.22688	2.04743	2.05164	2.11461	1.7035
Gpr65	0.0904783	0.0108135	20.1	17.1	0.045981	0.728725	0.79618	0.499741	0.663698	0.689329	0.932947	1.22976	0.967363	0.913594	0.774792	0.900387	0.944989	1.13812	1.01734	0.933558	0.927219
Kif3a	0.0904783	0.0108135	26.1	23.1	0.0433916	0.866084	0.72058	0.760522	0.721734	0.732399	0.810366	0.793764	0.949354	0.831054	0.830718	0.882246	0.711643	0.639547	0.616539	0.791334	1.21733
Amd1	0.0904783	0.0108135	26.1	13.05	0.0194867	0.0425226	0.0163109	0.0164691	4.82219	14.3452	13.3947	0.0178157	0.0164837	0.0164502	0.0163039	0.0182085	0.0187659	9.09165	4.79933	8.88481	5.4988
Kif2a	0.0904783	0.0108135	26.1	24.6	0.0153796	1.67124	1.65637	1.66311	1.57391	1.42389	1.57287	2.01964	1.64949	1.94693	1.60613	2.18639	1.57514	1.55576	1.46409	1.60097	1.65908
Gfra1	0.0904783	0.0108135	20.1	17.1	5.10703e-15	26.2776	35.068	26.9973	29.9698	35.7844	45.0485	48.5473	36.7507	34.5305	31.6629	32.6602	45.8851	43.8254	53.821	40.2987	26.8443
Hist1h3i	0.113139	0.013532	23.1	18.6	0.323923	0.450427	0.229048	0	0	0	0.516771	2.11137	0	0.377967	0.170865	0	0.171446	0	0.68844	0.72834	0.571536
G0s2	0.114154	0.0162505	23.1	18.6	158.161	384.333	149.009	135.744	82.4448	188.048	306.118	396.151	89.9705	204.007	85.1646	67.7485	66.5496	192.773	277.17	494.657	134.362
Hsd17b2	0.114154	0.0162505	23.1	4.8	113.344	224.731	323.116	315.868	327.859	203.263	155.575	184.623	216.605	176.915	235.36	251.99	256.131	198.72	137.584	177.91	215.477
Slc10a1	0.114154	0.0162505	26.1	11.55	67.255	230.527	288.427	323.555	365.773	365.642	371.779	296.728	270.529	214.332	250.358	253.026	301.296	303.775	276.384	264.323	282.749
Herpud1	0.114154	0.0162505	26.1	11.55	65.8076	102.143	247.247	151.9	242.398	355.703	413.413	145.213	149.332	158.693	131.618	113.117	203.001	256.54	324.175	180.238	130.763
Slc27a2	0.114154	0.0162505	23.1	11.55	59.6932	343.457	549.493	546.978	459.039	632.705	576.408	491.989	450.148	367.262	409.729	452.694	587.579	518.367	441.415	418.148	418.809
Hsp90aa1	0.114154	0.0162505	23.1	19.35	53.0146	73.7777	116.215	74.278	38.6846	34.8974	148.534	173.12	124.919	79.435	74.9317	53.0789	48.0539	42.5248	148.718	209.036	145.686
Aqp8	0.114154	0.0162505	23.1	0	46.3502	159.259	129.302	124.21	93.7099	35.6293	36.3973	130.693	184.984	117.35	119.51	59.0825	43.9889	25.6632	24.8617	120.895	269.108
Dio1	0.114154	0.0162505	23.1	14.1	38.2623	118.433	140.531	131.932	152.238	197.477	164.927	202.235	165.438	112.429	117.759	119.607	171.656	200.59	197.58	184.106	103.363
Lsr	0.114154	0.0162505	23.1	21.6	25.2274	131.161	146.054	105.679	110.377	84.5978	136.795	139.433	153.871	113.466	108.141	84.0146	101.276	102.354	102.425	119.289	160.236
Srsf5	0.114154	0.0162505	23.1	5.55	20.5258	66.3079	39.1134	95.5764	74.1097	70.4495	45.0819	36.2575	83.3062	60.6	92.656	91.9795	70.7646	64.3803	29.8793	34.9923	64.8583
Srm	0.114154	0.0162505	23.1	17.1	17.6009	34.571	57.9795	20.1427	28.4039	43.9332	82.7036	44.3234	35.0069	32.9462	28.6553	19.0084	23.7408	41.9089	58.0933	42.272	35.9905
2410006H16Rik	0.114154	0.0162505	20.1	11.325	17.558	48.6366	21.3073	60.2977	73.8104	73.4674	53.8592	40.7049	53.7424	39.6048	56.9794	88.5042	73.4771	70.4969	44.9797	31.679	55.2692
Cstb	0.114154	0.0162505	23.1	10.8	13.9265	85.2022	92.6669	112.892	117.083	105.521	94.1754	105.14	92.6094	78.5881	95.6473	98.5573	101.168	104.151	95.3285	89.481	89.8201
Fasn	0.114154	0.0162505	26.1	17.1	13.4263	39.0431	50.3743	22.2103	84.5467	33.7643	134.578	87.6657	58.0307	27.6325	28.556	16.3666	18.4688	59.3915	68.2841	99.3064	89.4083
Acadl	0.114154	0.0162505	26.1	11.55	12.4085	78.1273	81.436	97.353	90.6362	112.598	106.438	84.3606	79.3212	67.9294	80.1045	75.6956	93.0573	81.3922	89.9393	83.9386	83.9296
Glyctk	0.114154	0.0162505	23.1	17.1	11.7852	56.7002	73.2965	49.8608	61.6139	56.0992	82.2249	78.548	69.6627	72.7818	58.2699	54.1189	64.5058	66.6474	92.1874	84.169	62.5401
Nags	0.114154	0.0162505	23.1	21.6	11.56	63.7769	79.6483	49.4116	49.2756	49.7287	65.1428	57.7443	61.5498	55.7311	51.4747	48.4052	39.5789	47.0626	55.2576	56.2939	64.0517
Gckr	0.114154	0.0162505	23.1	11.55	10.8931	34.6935	36.2358	44.7673	60.1878	48.5465	47.2119	37.8937	36.2124	31.5369	37.6866	39.6738	43.8643	40.6883	40.8473	32.2296	41.2048
Sumo1	0.114154	0.0162505	23.1	14.1	10.6458	31.1407	21.2798	25.9461	31.5901	41.3057	29.1583	41.1953	36.0032	26.722	25.5304	31.4703	29.0518	39.4927	32.7581	38.2639	28.4237
Wdr61	0.114154	0.0162505	23.1	10.8	9.28481	41.3261	41.0924	50.3802	62.2676	56.1706	43.1765	47.7746	47.8787	42.9475	47.4	53.1482	47.9323	53.7815	50.2382	47.8373	38.1666
Nipsnap3b	0.114154	0.0162505	21.6	12.075	9.0655	41.8226	31.9169	51.4584	52.941	53.4334	44.0253	44.8245	43.6364	34.3756	40.9007	47.3006	47.9213	45.2553	43.4044	41.6653	40.6769
Gstm7	0.114154	0.0162505	20.1	8.55	8.12826	46.7165	75.5367	65.8463	68.6704	57.1753	47.1881	40.0418	49.5179	45.5289	54.2645	49.6793	49.0417	40.6679	39.0198	46.9212	55.1937
Pcyox1	0.114154	0.0162505	23.1	16.35	8.02135	31.6432	32.7545	33.3316	38.715	39.8487	40.0523	48.1571	46.0083	35.2907	37.8069	33.853	42.3842	43.6922	43.2877	45.9872	38.0928
Tmem126a	0.114154	0.0162505	23.1	14.1	7.82067	51.6713	41.3533	52.8361	61.8704	62.8898	58.8636	63.8962	59.7174	40.596	42.8547	58.299	49.9281	59.9607	63.9814	59.4777	48.0297
Hist1h4i	0.114154	0.0162505	23.1	0	7.62001	18.4269	15.5576	12.3608	6.78948	5.24273	9.29918	17.5658	11.3038	14.2984	12.347	15.0654	10.055	9.31574	9.49716	13.5388	16.4229
Hmox2	0.114154	0.0162505	23.1	8.55	7.1538	42.4282	60.1672	56.3202	53.1852	53.3295	50.8908	43.7627	41.4383	40.302	48.7294	49.745	51.9804	52.0441	47.2905	38.9582	40.4025
Cirbp	0.114154	0.0162505	23.1	7.05	6.96323	14.4978	6.59465	20.0435	18.7996	15.4729	7.3826	4.96612	11.1608	7.80979	21.1942	17.4518	14.1049	12.8358	4.84917	4.60195	9.38263
Gale	0.114154	0.0162505	23.1	21.6	6.79657	26.2589	36.3979	23.118	20.6227	7.89617	23.338	30.0289	30.4539	18.3235	28.7404	10.8288	8.21932	3.77848	17.6784	33.1213	43.7897
Gss	0.114154	0.0162505	23.1	10.05	6.75966	43.7528	54.54	62.4248	61.7262	62.7274	64.0996	41.2812	42.2912	40.16	42.1584	49.4813	62.4174	58.8772	46.8568	36.3198	33.5917
Grb14	0.114154	0.0162505	23.1	5.55	6.38001	25.0115	35.7466	33.0317	29.8778	31.05	23.1877	23.5522	28.1673	24.3676	26.3622	32.0185	31.6382	22.1581	17.0805	22.6209	25.1532
Ywhag	0.114154	0.0162505	23.1	17.1	6.26454	26.9236	36.5996	23.7336	25.7347	29.9348	44.9342	34.5941	30.2858	32.01	29.5507	24.4333	26.7918	32.3488	42.2712	41.1737	35.4933
Tcp11l2	0.114154	0.0162505	23.1	7.05	6.08096	7.35552	4.86704	12.5354	11.6779	9.12951	2.25986	3.07813	6.10402	4.75456	11.909	10.2364	11.8495	6.53121	2.97173	2.60394	5.01983
Lrrc3	0.114154	0.0162505	23.1	19.35	5.92089	19.3057	24.8179	22.0221	18.4071	15.1969	26.7805	31.7691	27.0425	22.7124	20.4901	18.8556	18.5025	20.3359	29.131	32.8358	22.1788
Slc35b2	0.114154	0.0162505	23.1	8.55	5.74043	19.4443	20.91	26.8765	29.2669	27.3695	23.0639	16.9253	18.5528	18.1941	20.2413	18.8598	22.6644	29.6529	18.6808	15.4011	16.8916
Cnppd1	0.114154	0.0162505	23.1	8.55	5.5901	15.915	16.7329	20.8486	23.5406	21.561	17.252	12.7531	14.1184	12.8638	18.4923	16.6379	19.2503	18.9863	12.7217	10.3028	17.0845
Cycs	0.114154	0.0162505	23.1	17.1	5.40562	68.8219	56.7282	64.832	65.1671	71.8922	70.9108	93.022	88.2302	59.5076	52.8663	65.3893	54.5312	59.9091	76.5099	87.5026	70.4832
Arpc1a	0.114154	0.0162505	26.1	13.05	5.37832	39.1252	38.7459	45.5601	50.3227	43.2666	55.1032	46.7313	42.6244	37.9083	38.3135	42.1051	42.5851	45.3862	48.5506	43.4759	43.7911
Als2	0.114154	0.0162505	26.1	21.6	5.31992	15.7268	15.643	12.5064	9.492	10.0425	10.5744	18.0979	19.9301	17.6168	13.928	15.6785	14.0211	12.9778	13.1714	16.535	15.2999
Rrs1	0.114154	0.0162505	20.1	17.1	5.18594	18.228	13.8194	7.04765	8.50348	12.5103	15.8375	13.9713	9.84318	12.0849	7.88433	8.26106	13.3973	16.2479	14.6546	9.96639	12.2501
Top1	0.114154	0.0162505	23.1	17.1	5.13416	15.9919	17.9303	12.9606	10.5763	15.2149	21.015	20.2214	16.7622	14.7021	12.7721	13.4187	12.9078	14.125	18.6615	17.9922	17.8912
Enho	0.114154	0.0162505	26.1	2.55	5.07986	30.5983	38.1981	29.0121	40.863	30.5471	23.4143	21.4058	31.2494	35.3047	35.6597	31.4623	37.1707	28.8866	18.1581	19.5704	25.6746
Shisa5	0.114154	0.0162505	23.1	7.05	4.97641	20.421	27.0159	24.6669	27.9101	18.1676	19.4289	17.6292	18.9886	22.7211	24.4238	21.7657	26.8085	20.826	19.7429	16.7591	21.8618
Egr1	0.114154	0.0162505	23.1	4.8	4.89234	5.5637	5.97292	9.2722	8.23067	2.35339	0.803097	0.672636	14.5992	3.27676	27.4431	4.22559	6.33144	1.23229	0.427991	1.00565	5.55493
Chmp1a	0.114154	0.0162505	23.1	10.05	4.70452	38.9112	38.9304	44.7538	48.9168	45.5644	42.0813	36.0925	40.4334	39.3958	36.2708	41.2154	44.9937	50.9857	41.0086	34.387	36.7004
Optn	0.114154	0.0162505	23.1	10.8	4.67666	25.4826	23.6831	30.2969	34.2201	34.13	26.5941	25.2794	25.868	23.6506	26.6854	26.5183	32.6328	29.449	26.1642	27.2145	24.842
Faap20	0.114154	0.0162505	23.1	4.05	4.59994	15.2747	18.3435	16.0347	16.9489	10.9648	11.8382	11.1738	11.4151	13.1747	12.8768	13.1826	11.8842	9.89453	9.50594	11.5823	13.7776
Ccni	0.114154	0.0162505	26.1	4.05	4.4779	62.6516	89.2596	74.1473	50.626	54.5668	59.2452	56.3189	59.6545	61.8057	58.5126	70.2973	65.2187	66.052	61.3339	49.8082	47.2667
Ggt6	0.114154	0.0162505	24.6	20.1	4.34616	14.3734	13.7919	9.80268	11.0787	8.07913	15.5407	17.2251	18.1086	10.6544	13.23	8.73476	8.75725	9.26464	12.0798	14.8413	15.5278
Pycrl	0.114154	0.0162505	26.1	17.1	4.30331	29.2691	33.5118	29.2161	29.8712	31.8341	42.6162	39.2806	33.392	29.2627	28.1691	24.9617	24.5454	27.8741	39.9898	43.292	40.4063
Pex2	0.114154	0.0162505	26.1	15.6	4.19661	22.5085	21.573	24.318	25.6702	28.8264	26.9917	30.5115	29.7704	25.5635	25.4838	24.8586	24.1446	28.5091	29.7433	31.8759	21.8586
Pcbp2	0.114154	0.0162505	23.1	8.55	4.16649	32.9441	46.57	51.8218	55.4747	50.7021	52.7494	40.9323	41.3516	40.2764	43.1522	48.9291	50.4073	47.4746	46.2334	37.3684	43.5581
Tob2	0.114154	0.0162505	23.1	11.55	4.09377	9.26982	5.95768	7.45866	13.3087	21.5002	10.9574	6.7925	5.95489	6.71031	6.35828	6.18672	9.68457	16.0055	9.21214	6.6088	6.0635
Hsph1	0.114154	0.0162505	23.1	18.6	4.07416	8.45794	25.9237	6.35926	4.79489	7.14146	35.0128	26.2408	15.0979	13.1815	15.5264	6.12562	8.06517	10.9428	41.2821	32.8236	16.8331
Ptbp1	0.114154	0.0162505	23.1	5.55	3.80749	24.6255	35.8707	28.9886	28.2108	31.1844	23.604	22.6537	25.1783	29.6951	29.7498	28.7873	31.6475	28.3545	21.1647	23.0029	25.6048
Itpa	0.114154	0.0162505	23.1	17.1	3.78535	30.9811	25.4179	33.0656	30.5044	28.835	35.8577	39.2574	34.1234	30.5119	26.8354	26.8801	27.6701	29.1189	37.749	35.9538	29.9506
Nsun2	0.114154	0.0162505	23.1	16.35	3.687	19.6489	24.2327	22.0102	24.4154	23.0035	27.2244	29.7421	26.9884	23.9173	22.9569	21.9831	25.3249	28.9903	32.7732	29.1618	22.6124
Pank1	0.114154	0.0162505	23.1	10.05	3.5786	20.884	25.2989	27.4738	28.1849	32.6852	20.7992	24.7959	25.8881	21.9331	25.2279	25.6511	34.3744	28.7317	22.2581	23.4226	19.8679
Zfp467	0.114154	0.0162505	23.1	11.55	3.51771	12.5346	12.2387	13.5327	18.8723	17.2135	21.6827	13.1136	9.47103	8.69749	13.4902	13.9854	11.1105	15.9549	14.8368	13.7638	11.9734
Nsmce4a	0.114154	0.0162505	23.1	11.55	3.47069	19.5261	20.0822	24.6376	29.1197	25.0638	23.4638	24.9674	23.0191	19.6352	20.1904	26.9258	22.3432	25.1876	21.8183	21.7409	20.7451
Alkbh3	0.114154	0.0162505	23.1	7.05	3.40055	13.6131	15.6579	16.949	18.4222	15.9084	12.6704	11.902	11.2234	11.7184	12.9602	16.1492	12.7929	10.3705	9.5986	9.56675	11.9651
1810055G02Rik	0.114154	0.0162505	26.1	11.55	3.35731	7.84744	11.3032	12.1021	24.6885	43.558	17.0133	10.1408	11.7965	9.52826	12.1382	6.52964	26.9506	21.9321	21.5916	12.8789	13.0341
Samd1	0.114154	0.0162505	23.1	18.6	3.2181	5.25849	5.49204	2.8219	1.97121	3.144	10.305	6.76324	5.12646	3.66028	2.89829	3.34413	2.58985	3.1833	6.56878	5.79088	6.099
Nosip	0.114154	0.0162505	23.1	7.05	3.15341	12.0589	15.8465	16.1992	18.0166	15.2883	13.557	9.43613	9.93872	11.8327	12.1999	12.1843	12.535	11.9608	10.9879	9.28236	12.4228
Ahsa2	0.114154	0.0162505	23.1	18.6	3.10264	12.9173	12.6546	12.6382	9.45901	11.4624	17.0893	19.0226	15.3502	11.493	11.4852	12.0249	11.547	11.7458	17.5577	19.1387	15.8591
Dcps	0.114154	0.0162505	23.1	5.55	3.0658	16.7627	19.4867	21.4062	20.5574	17.8542	16.3348	14.0954	16.6633	15.4675	17.4583	18.1958	16.1977	16.0319	13.9004	12.7925	17.0586
Ifrd2	0.114154	0.0162505	26.1	13.05	3.05541	24.7201	30.6566	26.7006	33.0514	28.0816	39.4079	31.2689	29.3427	25.5809	25.1572	26.9314	26.3871	29.8824	36.5566	32.5086	28.746
Sgpl1	0.114154	0.0162505	23.1	0	2.99573	13.1835	15.4242	14.1502	11.1876	8.76987	11.7428	17.1224	17.5367	17.6927	15.4031	15.7661	12.3447	10.3626	13.2053	18.3158	16.5914
Gtpbp4	0.114154	0.0162505	20.1	18.6	2.90465	17.7265	17.11	13.0022	11.8585	15.287	14.7304	17.8776	17.4093	15.6097	10.1121	16.3215	14.7205	18.0101	16.4534	16.053	15.3125
Fam20a	0.114154	0.0162505	23.1	4.05	2.81749	11.6589	17.6305	15.3823	10.5556	8.41275	10.8037	9.21012	10.1395	9.87516	12.1573	11.3776	10.3701	6.25926	7.85157	8.03001	13.0856
Gns	0.114154	0.0162505	23.1	11.55	2.77271	29.309	43.6608	42.7617	37.3985	41.9439	45.0473	33.3173	33.4709	33.2409	36.0846	35.9073	46.1273	47.1084	41.1511	32.086	30.3368
Cyp2u1	0.114154	0.0162505	24.6	2.025	2.75063	10.2811	12.9351	11.3674	12.0851	5.2898	8.19069	7.76825	9.78251	14.7361	9.89955	11.8612	9.15464	8.62273	7.26857	9.21927	8.85741
Ncoa5	0.114154	0.0162505	23.1	0	2.73519	5.4184	6.61041	2.70684	2.54982	2.48084	4.98949	4.5624	4.9101	6.85399	4.0888	3.52071	2.94583	2.80724	4.82238	5.73287	5.35468
As3mt	0.114154	0.0162505	24.6	17.1	2.60558	21.0309	22.9904	15.3143	24.654	21.896	25.6963	27.5858	23.7352	20.569	21.4593	15.3511	18.7883	16.6323	25.3896	25.051	23.7693
Nagk	0.114154	0.0162505	21.6	8.55	2.43835	13.1294	14.2355	16.9021	18.5048	15.733	13.8187	11.8567	10.0952	11.5923	15.9694	14.3359	13.904	13.2755	13.8389	13.3169	13.3991
Soat2	0.114154	0.0162505	23.1	8.55	2.3995	11.1355	10.4666	17.899	20.8531	18.3383	17.9018	8.84939	9.2635	9.59338	14.6661	13.9851	16.183	16.3151	11.9626	8.16714	13.5696
Sbk1	0.114154	0.0162505	26.1	11.55	2.36396	4.28368	5.68367	5.03214	9.95005	14.5261	10.0344	6.88731	4.94415	5.89111	2.14009	3.11064	5.47798	13.3553	7.59302	9.47797	3.74618
Gkap1	0.114154	0.0162505	23.1	14.1	2.33218	10.2735	7.98166	10.9652	10.9957	15.4241	12.9608	12.3288	9.76446	8.68586	8.74082	11.0971	10.2211	13.3648	11.2652	10.9357	11.2829
Abtb2	0.114154	0.0162505	26.1	22.35	2.3135	5.44473	6.9262	4.07087	2.97709	2.25783	3.94405	7.32504	7.23789	7.19488	8.72898	4.22017	2.31135	2.39184	4.29392	7.06783	6.30673
2410004B18Rik	0.114154	0.0162505	20.1	18.6	2.19733	8.30838	6.71752	4.93554	4.83545	6.16096	8.07167	6.97121	7.45526	6.05558	4.73567	6.05966	5.24315	5.06735	8.0891	6.69081	6.26007
Xrcc6bp1	0.114154	0.0162505	23.1	14.1	2.09106	7.52669	8.1317	5.20068	6.93241	11.2954	10.4839	8.17216	6.7492	4.83984	4.97059	5.69117	6.87402	10.0559	10.3984	7.55832	6.09747
Rai14	0.114154	0.0162505	26.1	23.1	2.07585	6.18009	5.64883	5.11271	3.46706	3.24185	3.84967	7.03278	6.78536	6.5674	5.09986	6.14114	5.36856	3.29916	4.67127	6.08554	5.2923
St6gal1	0.114154	0.0162505	26.1	2.55	2.04205	13.3915	15.1046	17.3802	14.879	12.2167	9.35761	8.89566	14.6206	21.816	18.9994	18.3628	25.8534	17.416	8.78738	8.21197	10.0841
Pkdcc	0.114154	0.0162505	20.1	18.6	2.02706	21.2921	14.6203	14.6068	13.3841	16.2373	22.3455	17.056	17.9145	17.7058	13.7164	13.7353	16.5068	20.828	21.0607	17.0884	18.9593
Nadsyn1	0.114154	0.0162505	23.1	8.55	1.9809	5.93063	7.13757	8.68294	8.86432	10.3218	8.19235	5.94978	5.23292	5.10235	7.06063	6.77409	7.94402	6.67947	6.64331	5.56887	6.60833
Dnaja2	0.114154	0.0162505	20.1	15.6	1.9642	34.8528	34.2874	34.0374	36.2498	47.0989	42.2634	46.7583	39.8952	38.9932	34.5606	38.8568	41.762	45.9342	44.0477	44.3021	32.3943
Map2k6	0.114154	0.0162505	26.1	13.05	1.9469	1.69375	1.11989	2.99778	4.21451	5.88966	5.55794	3.948	2.4987	1.12681	2.76408	1.95632	2.14866	3.32099	4.52839	2.38437	2.42345
Cd47	0.114154	0.0162505	23.1	14.1	1.93811	17.4236	19.0074	18.9741	20.7737	20.3612	21.0633	22.3368	20.4842	18.7974	16.9133	19.4459	20.5491	22.3047	21.6052	19.7129	21.0677
Ppp2r2d	0.114154	0.0162505	26.1	5.55	1.90898	11.9856	12.5676	13.8903	11.4533	16.726	10.6585	10.0807	9.81603	11.3368	10.3088	12.3205	15.1976	13.5336	9.78439	9.93863	9.70122
Nde1	0.114154	0.0162505	23.1	19.35	1.86962	8.9673	9.47925	8.09048	6.87833	7.76076	10.4048	10.5907	9.06901	9.66115	8.45895	8.55105	7.22333	7.51625	11.3292	11.364	9.93523
Dctn5	0.114154	0.0162505	23.1	2.55	1.83282	18.2413	19.8165	17.9598	16.8591	15.5027	15.9288	15.6235	17.3436	16.247	18.4687	15.8444	14.8589	13.4249	15.674	14.807	17.1732
Cebpg	0.114154	0.0162505	23.1	15.6	1.83127	11.5353	7.51914	9.32646	9.44236	12.0123	9.7177	13.9568	12.1967	11.4273	8.62275	11.476	11.5581	13.6822	13.2506	14.1299	9.83824
Zfp707	0.114154	0.0162505	20.1	7.05	1.82405	17.5696	14.7436	23.0877	21.29	14.8968	12.3172	12.5786	14.4938	13.5321	18.2947	16.5846	14.8176	10.0028	9.73026	12.3715	22.3766
Itsn1	0.114154	0.0162505	23.1	2.55	1.80429	6.22929	6.67531	4.7451	3.23714	3.25261	3.69927	4.5207	4.62378	5.94885	5.83164	5.60273	4.91599	4.03306	5.24614	5.25114	5.27655
Tmem33	0.114154	0.0162505	23.1	19.35	1.75276	9.38497	11.2938	9.51842	7.72848	8.23893	10.7177	13.7969	12.6296	10.2098	9.62357	9.41033	8.33386	9.0075	11.6019	14.0728	9.60684
Il1r1	0.114154	0.0162505	20.1	15.6	1.72413	5.27642	4.57362	3.92865	3.4831	9.55502	6.81715	6.52226	7.65826	5.73079	4.48412	5.92327	12.9103	10.3917	9.69566	4.24698	4.949
Dclk3	0.114154	0.0162505	26.1	13.05	1.71283	2.66025	2.91424	4.65939	6.36358	5.05185	6.66257	4.37435	3.69719	2.72411	2.48691	3.48062	3.09114	4.01275	3.48373	4.03807	3.64312
Ctgf	0.114154	0.0162505	23.1	17.1	1.69129	2.56846	0.91928	0.974075	1.49633	3.71133	3.82672	2.1426	1.10423	1.75549	1.25977	0.853931	1.1404	2.69095	4.37437	3.38579	2.08787
Trp53rka	0.114154	0.0162505	20.1	18.6	1.68791	6.01586	5.79733	3.32905	3.48318	4.00903	6.17756	5.80185	4.86582	5.95856	3.21847	4.12006	4.79588	5.55425	5.8783	4.96711	4.25819
Rac1	0.114154	0.0162505	23.1	10.8	1.63526	43.7859	49.4399	53.7337	51.248	51.5867	50.7706	49.7887	47.626	43.6932	46.5693	48.9562	50.6377	50.4653	48.6698	47.1706	43.0019
Tsr1	0.114154	0.0162505	20.1	18.6	1.62625	10.6339	10.5848	7.59908	7.29297	8.15989	9.03203	12.472	11.9731	11.8136	8.66575	9.63641	9.67045	10.7624	11.0343	12.2896	8.0215
Gorasp1	0.114154	0.0162505	26.1	11.55	1.61157	10.4533	14.7354	11.6175	13.3645	14.2889	14.9678	12.0098	11.0759	9.36541	10.1334	10.6931	12.6387	12.6669	13.1016	11.8399	10.2048
Lcp1	0.114154	0.0162505	26.1	4.8	1.59594	21.0165	27.5239	24.0125	23.2437	22.5048	21.9255	20.9867	20.7433	23.6501	25.9363	26.6124	27.3647	27.668	23.3318	19.709	19.6497
Thoc3	0.114154	0.0162505	23.1	10.8	1.59311	12.2044	13.5432	13.2697	15.6651	14.1254	14.4574	11.4192	12.5631	11.2178	13.6245	13.4711	14.056	16.029	13.352	11.1057	10.5071
Il4ra	0.114154	0.0162505	23.1	2.55	1.56706	6.44472	7.77895	7.94318	5.7514	4.34412	6.16497	5.56279	6.25982	6.21553	8.34888	6.53178	5.78039	4.55684	4.73473	5.10563	7.96022
Tpcn1	0.114154	0.0162505	23.1	16.35	1.55967	11.956	13.1903	10.8041	12.2189	13.3733	15.5851	13.2776	11.8169	13.1349	11.7922	11.6373	13.1682	13.2499	16.1206	14.3037	13.6655
Fam76a	0.114154	0.0162505	23.1	11.55	1.53449	4.71243	3.12561	4.6145	7.7273	7.99337	5.2957	4.63813	5.23827	4.30846	5.436	5.83126	7.63225	8.41292	5.54426	5.39288	3.95534
Vps41	0.114154	0.0162505	26.1	7.05	1.5335	12.8061	16.4157	15.8103	15.7662	15.1643	12.2778	14.2435	14.0188	13.2455	15.2412	16.7893	18.7152	17.0687	14.1618	14.0246	13.4107
Stx2	0.114154	0.0162505	23.1	20.1	1.52176	4.67516	4.51052	4.16223	3.44954	3.01196	5.60163	6.50761	5.07191	6.14158	5.7788	4.74385	3.48243	3.54237	6.443	7.95546	6.45463
Ubl3	0.114154	0.0162505	26.1	11.55	1.51476	21.718	17.7856	23.1122	22.2577	25.6845	23.9435	21.3864	20.97	18.0597	19.9105	21.3624	21.364	24.7113	23.7259	20.5488	21.2274
Rnf145	0.114154	0.0162505	23.1	14.1	1.50109	4.08739	3.78455	3.51877	5.64163	7.30795	7.78804	4.52122	3.66304	5.37593	3.47193	4.81275	6.26613	10.7545	5.98667	4.90398	3.76367
Ubxn8	0.114154	0.0162505	23.1	10.05	1.47517	9.48554	11.1489	11.981	11.7193	12.403	10.7846	9.6981	10.2958	8.84903	10.3447	10.4023	10.9966	11.3136	9.1797	9.63216	7.72971
Gm8883	0.114154	0.0162505	26.1	5.55	1.46819	9.5775	7.75778	11.3123	12.9179	9.12722	6.32963	7.50116	9.41166	9.40163	10.9461	10.8355	13.6472	13.5231	6.62143	6.19965	5.85968
Noa1	0.114154	0.0162505	23.1	17.1	1.44685	7.03097	8.06505	5.34778	5.43133	7.29523	8.68305	7.95357	6.89072	5.7366	5.83417	5.56438	5.92091	6.78627	7.71843	7.34001	6.63165
Ski	0.114154	0.0162505	20.1	0	1.4315	7.21024	5.53076	3.95761	2.84674	3.50632	6.56544	6.08175	5.42073	7.28304	4.53836	4.12738	4.22781	4.79618	6.12971	6.03368	5.41718
Dusp22	0.114154	0.0162505	23.1	10.05	1.39548	11.3643	10.5195	11.1608	12.493	12.5426	10.6809	9.56471	10.1542	10.3559	9.45071	11.4563	13.9535	11.6822	9.84027	10.4016	10.0369
Zfp395	0.114154	0.0162505	20.1	8.55	1.38891	3.90475	5.00423	6.96845	8.10319	6.11565	5.19193	5.31459	5.01919	5.97897	6.906	5.43632	5.63124	3.99442	4.79236	5.75294	5.368
Utp14a	0.114154	0.0162505	23.1	5.55	1.38724	5.63158	6.13432	6.77382	5.32843	5.42093	4.17247	4.10382	5.42332	4.38138	4.26389	6.09807	5.91173	4.40759	3.25852	3.96344	5.22497
Usp30	0.114154	0.0162505	23.1	8.55	1.38424	4.79331	6.08459	7.60687	7.09856	6.75605	6.37391	4.59101	5.10666	5.79283	5.74597	6.21179	6.33104	7.47405	5.51616	4.90793	5.05558
Mak16	0.114154	0.0162505	20.1	17.1	1.35033	9.72341	8.10719	5.74147	5.65151	7.8203	8.11373	7.93514	7.51616	8.04513	5.51858	7.50558	6.4789	11.0199	8.9609	7.54038	6.70404
Ypel2	0.114154	0.0162505	20.1	5.55	1.3475	3.7894	3.67593	4.61869	2.12352	1.77028	0.975269	3.63632	5.86585	4.32099	7.23467	4.22564	2.01479	0.811179	2.39656	3.45321	4.60331
Tmem201	0.114154	0.0162505	23.1	8.55	1.3337	4.68913	6.21778	4.76094	6.29081	6.27441	5.23488	4.33165	3.94108	5.29989	5.45337	4.94647	5.80438	5.82337	4.75507	4.32875	5.23079
B4galt1	0.114154	0.0162505	20.1	17.1	1.32197	11.437	8.01886	7.78895	7.78842	9.42806	12.0111	13.2103	11.4329	9.84874	9.6606	10.5818	11.5644	12.4904	12.1774	9.67583	12.28
Rpia	0.114154	0.0162505	23.1	17.1	1.30514	4.37685	3.28776	2.88313	4.15984	3.93463	5.13351	5.24126	3.39992	3.415	2.35667	2.33544	2.10138	5.05988	3.58722	5.7425	4.76772
Siae	0.114154	0.0162505	26.1	7.05	1.29209	6.29678	8.36605	9.06945	8.50554	7.66807	6.33217	7.63265	6.67825	7.45907	9.49064	8.22866	12.2508	10.1366	7.54889	7.36307	7.11379
Crem	0.114154	0.0162505	26.1	23.1	1.28613	9.20732	8.57492	8.03762	7.81844	7.38846	5.09962	10.6495	10.7817	10.8561	8.62268	9.80056	8.41995	6.08572	6.61927	10.1498	9.334
Cstf3	0.114154	0.0162505	23.1	0	1.21088	5.47797	5.04985	4.9283	3.15939	3.33741	4.22301	3.77857	4.11182	5.61853	4.45308	4.48781	3.64613	2.96615	4.4149	5.24119	4.43102
Fam129b	0.114154	0.0162505	23.1	4.05	1.2041	4.21681	4.74257	4.61347	4.04829	2.9808	2.82569	3.03972	3.55126	5.50146	4.48368	2.90239	3.69553	3.22522	3.09939	2.63874	4.0306
Shkbp1	0.114154	0.0162505	23.1	4.05	1.19916	5.29648	6.08286	4.35525	5.1623	3.57149	3.82859	3.46643	3.93994	4.98056	5.24399	3.40162	4.3658	3.33958	2.90312	3.47492	4.66013
Prpf38a	0.114154	0.0162505	26.1	2.55	1.18522	7.55755	8.42755	7.57928	6.62892	5.88139	4.92123	6.03121	6.02378	6.82423	7.36267	7.51922	6.76764	6.55732	7.45424	6.5692	4.50963
2310067B10Rik	0.114154	0.0162505	23.1	4.8	1.15608	7.05168	8.41071	7.03312	7.103	6.22612	6.20518	5.1522	6.14922	7.60882	8.49017	6.52934	7.28475	5.89149	5.7216	5.68734	7.24326
Mapk15	0.114154	0.0162505	26.1	0	1.12814	6.76866	5.24141	3.68158	3.10602	2.22605	2.81608	2.09934	3.53154	3.54388	4.91748	4.04491	1.94939	1.64721	1.3754	1.59432	7.18557
Cpsf1	0.114154	0.0162505	21.6	4.8	1.10652	9.08178	11.0244	10.1207	10.3712	7.936	9.01189	8.09981	10.6607	9.76034	11.4935	9.8869	9.47562	7.61877	7.68682	8.24084	11.4002
Fadd	0.114154	0.0162505	26.1	4.05	1.07867	4.56675	6.13432	5.46724	5.43647	3.94612	3.67817	3.911	4.76385	4.07055	4.67779	5.06838	4.9911	5.35217	3.94731	4.0181	4.51085
Tbc1d30	0.114154	0.0162505	23.1	8.55	1.04396	1.04143	1.49839	2.41386	2.58055	2.2113	0.734916	1.00564	1.24334	1.37224	1.19158	1.90426	2.12091	2.0437	0.885007	0.875065	0.844892
Bap1	0.114154	0.0162505	24.6	7.8	1.04001	10.5144	12.1622	12.6126	13.4818	12.1014	11.1922	11.3408	11.7909	12.4113	12.12	13.2237	13.9465	13.3722	11.4147	10.9309	10.7322
Ahcyl2	0.114154	0.0162505	20.1	0	1.03139	3.8528	5.92394	3.10417	1.93529	2.39419	3.99359	6.92176	6.88075	4.90781	3.05046	4.67762	3.04152	3.55797	5.26792	6.22218	4.6272
Dus2	0.114154	0.0162505	23.1	2.55	1.01456	5.06074	6.59176	4.92766	5.78115	3.7183	4.1385	4.28201	5.75061	4.77188	5.61359	4.56952	4.7082	2.48938	3.72452	4.17053	4.95911
AI317395	0.114154	0.0162505	23.1	11.55	1.01017	15.5233	18.3188	18.8672	20.841	20.7626	22.1128	21.9505	17.7079	16.6896	18.6653	17.3505	20.0878	21.8012	20.6219	18.0584	15.1124
Nap1l4	0.114154	0.0162505	26.1	11.55	1.00247	22.2279	23.9341	23.1308	25.2741	24.7576	25.1349	23.9469	23.3399	20.8908	22.5896	23.8453	23.369	24.0739	23.9989	23.6212	24.2772
Hspa4l	0.114154	0.0162505	23.1	20.1	0.986209	4.18832	4.32336	4.01633	3.26567	2.54176	4.66038	10.803	9.223	5.12097	5.13305	4.38034	3.68196	3.06041	8.04901	12.1053	6.85993
Slc25a26	0.114154	0.0162505	23.1	8.55	0.985325	4.45022	4.55804	5.76786	5.55483	5.72304	4.88038	4.16137	4.62108	4.04638	5.26662	4.59721	4.83565	5.26973	4.33521	3.72824	3.9904
Ifih1	0.114154	0.0162505	23.1	10.05	0.982157	4.07232	4.54688	5.5579	6.47079	5.93586	2.77937	5.27855	5.36528	4.8619	5.38152	5.76359	7.60872	5.67768	4.30887	4.41255	3.72158
Ing1	0.114154	0.0162505	26.1	13.05	0.980778	6.95703	7.42609	8.57706	8.10939	11.5169	11.7281	8.81312	8.71967	8.84082	8.29104	7.68055	8.19509	9.78165	12.1475	8.83949	8.88349
Rxrg	0.114154	0.0162505	23.1	0	0.921509	5.35579	4.53387	3.35629	3.39329	2.2723	3.63243	4.0342	4.15616	3.98715	3.6948	3.88012	3.43311	3.40707	2.71381	4.743	4.47061
Parp16	0.114154	0.0162505	26.1	18.6	0.91641	8.86884	10.024	9.34344	10.3892	10.7119	10.7515	11.32	12.5304	8.97692	9.62601	6.22934	7.36098	8.37155	9.88491	11.4097	11.7432
Srms	0.114154	0.0162505	23.1	21.6	0.91432	0.824233	1.45025	0.565011	0.121948	0.157206	0.824749	1.88916	1.15243	0.870771	0.950362	0.666389	0.406936	0.18119	0.937737	1.37962	1.17
Pitpnc1	0.114154	0.0162505	26.1	10.8	0.912196	2.4535	2.76836	3.03975	4.13959	3.956	5.3637	2.85285	2.14906	3.36132	3.02404	3.03443	3.67751	3.90732	4.56571	3.36631	2.74305
Sfxn5	0.114154	0.0162505	26.1	20.1	0.889166	8.80076	8.32602	8.05589	9.01339	7.96874	9.04631	10.9283	9.58349	8.94752	8.8057	8.52533	7.35016	8.38877	8.75156	10.2051	8.83495
Zbtb21	0.114154	0.0162505	23.1	21.6	0.872541	2.67339	2.20714	0.973181	0.621881	1.12314	1.468	1.90359	1.90609	1.97118	2.21949	0.814742	0.906618	1.11507	2.00356	2.09346	2.48243
1190002N15Rik	0.114154	0.0162505	20.1	17.1	0.870788	7.26658	6.94209	6.0351	5.2222	9.14202	8.45764	14.8751	10.7055	8.29228	5.94705	8.85444	9.46346	11.8284	9.9436	12.0198	8.35617
Nqo1	0.114154	0.0162505	23.1	10.05	0.867641	2.9539	3.72585	3.55996	3.99893	4.38655	4.29218	2.83483	1.98499	2.08075	2.90446	2.26206	4.28691	3.96796	3.82116	2.72548	2.5527
Commd10	0.114154	0.0162505	23.1	5.55	0.861482	5.7636	4.69823	6.13875	6.22683	5.57363	3.16327	3.96959	4.97386	4.85489	5.96805	5.71914	6.61056	4.47436	3.39153	4.09772	4.65514
Mapkapk5	0.114154	0.0162505	23.1	18.6	0.857226	12.7855	13.3514	12.3091	12.22	12.1387	15.1995	14.2138	13.7299	12.642	11.4689	11.6282	11.7218	12.5911	13.4092	13.6916	14.6834
Tpra1	0.114154	0.0162505	20.1	5.55	0.847453	8.85822	9.90184	10.8332	10.0567	8.30028	9.55936	7.698	8.57051	9.17232	10.0395	8.6401	8.3231	6.34099	7.44107	8.04022	12.3851
Atxn2	0.114154	0.0162505	20.1	8.55	0.810903	5.8463	6.4888	7.18318	7.13935	7.63969	6.03639	5.5351	5.38488	6.69885	7.08501	7.43559	7.96916	5.07809	5.2384	5.56721	7.47982
Slc4a4	0.114154	0.0162505	26.1	2.55	0.79739	3.97738	4.88754	5.62779	3.8596	3.75986	2.31181	2.64239	4.47602	7.43971	6.36805	7.39986	8.72568	4.58643	2.72932	2.80656	4.2005
Ilvbl	0.114154	0.0162505	23.1	7.05	0.797334	9.28164	10.4182	10.5861	11.1765	9.13581	10.3175	8.32368	8.38932	9.34182	10.0178	9.05188	10.8687	9.92391	8.73074	8.35684	8.37581
Slc15a3	0.114154	0.0162505	26.1	2.55	0.772641	3.10275	3.65321	3.21595	3.00678	1.95972	1.49359	2.12327	2.39714	4.79438	4.70975	4.51201	4.40717	4.17397	2.45468	1.69	2.45386
Csnk1g3	0.114154	0.0162505	23.1	14.1	0.762268	3.99568	3.73836	4.23179	4.03195	6.01471	4.81637	5.82252	4.8982	4.4748	3.94907	4.66138	4.62758	6.01198	7.15588	6.07877	3.89976
Slc19a1	0.114154	0.0162505	23.1	14.1	0.761794	2.8625	2.86282	2.11796	2.9571	5.17844	5.52028	3.1953	3.18949	2.19198	2.8607	2.6975	3.40204	4.84103	4.82187	2.57362	3.08078
Nt5e	0.114154	0.0162505	26.1	23.1	0.755438	2.31827	1.54611	1.99492	1.24992	1.08603	0.730346	2.21471	2.61547	2.52355	2.74128	2.01836	1.89306	0.964217	1.59685	3.02479	2.06255
4930556M19Rik	0.114154	0.0162505	23.1	2.55	0.743007	2.64718	2.73091	2.51882	2.16366	1.59584	1.1383	1.73524	2.37879	2.08083	2.17518	3.0811	1.93684	1.1471	1.40565	2.87053	2.55866
1700024P16Rik	0.114154	0.0162505	23.1	21.6	0.728702	2.24774	2.47329	1.96765	1.40942	1.44275	1.73232	2.96909	2.49184	2.53106	2.23123	1.92193	2.11874	1.24772	2.3659	2.93563	2.86934
Fbxo33	0.114154	0.0162505	23.1	17.1	0.722734	3.85546	3.43367	2.57851	3.27724	4.29934	4.02376	4.78493	4.09563	4.06217	2.96252	4.13849	3.79907	4.75209	5.47625	5.31324	3.36826
Samhd1	0.114154	0.0162505	26.1	2.55	0.71195	3.80365	4.78928	4.35409	4.60383	3.34724	3.5588	3.11629	3.76737	4.66858	4.63372	4.7477	4.18859	4.13941	4.41474	3.38726	4.10492
Snx21	0.114154	0.0162505	20.1	8.55	0.706725	6.01702	7.27071	8.63282	7.50204	6.76186	6.50258	4.9152	6.31579	6.01459	7.1781	6.50916	6.1168	5.71439	4.93562	4.97174	6.21407
Gm3704	0.114154	0.0162505	23.1	10.05	0.690631	2.38536	2.30006	3.07666	2.83106	3.89808	3.01778	1.58004	1.363	2.65361	2.02949	2.71955	2.87471	4.0799	2.38654	1.57892	1.77595
Nek4	0.114154	0.0162505	26.1	24.6	0.6803	2.89774	2.90349	2.73328	1.9414	1.57038	1.7944	2.47122	3.37812	3.71002	3.19013	3.13346	2.36546	2.03745	2.39764	2.9549	2.26991
1810046K07Rik	0.114154	0.0162505	20.1	8.55	0.674122	0.865207	0.977872	1.81856	3.43132	1.38695	0.422746	0.7626	0.80528	0.49881	1.0648	1.52686	1.17078	0.641537	0.534756	0.851093	0.905941
Ptcd3	0.114154	0.0162505	23.1	18.6	0.668145	12.5243	12.9397	12.4105	12.524	12.9941	14.2966	17.6719	17.0262	13.6854	13.5767	13.538	12.7547	11.6157	15.3553	18.1985	13.1216
Dbndd2	0.114154	0.0162505	23.1	4.05	0.664108	3.20986	3.38553	3.17063	3.27462	2.44634	2.32622	2.27513	2.737	2.45345	3.07631	2.73532	2.46566	2.48953	1.8657	1.93539	2.60307
Mcm7	0.114154	0.0162505	23.1	2.55	0.663089	5.05594	7.03523	5.46539	4.58846	3.46934	4.58567	5.08081	4.83188	5.11549	6.00077	4.89335	4.82853	3.93312	3.4882	5.14089	7.53292
S1pr2	0.114154	0.0162505	26.1	23.1	0.65372	2.93165	2.49526	2.3747	1.69369	2.00715	2.44126	3.27751	3.16068	2.79022	2.80084	3.08396	2.32248	2.5505	2.25256	2.43799	3.39793
Taf6	0.114154	0.0162505	23.1	2.55	0.642371	8.5909	11.0399	9.31643	8.40798	7.34613	8.56446	8.51178	9.24849	8.78237	9.98805	7.99864	8.66699	6.89967	7.08022	8.0347	9.81715
Tmem120b	0.114154	0.0162505	23.1	17.1	0.640222	3.4366	2.97786	1.57984	2.05392	3.44128	3.88327	3.30295	3.55016	2.40077	1.52355	1.60726	1.69541	3.17965	2.84797	3.78873	2.84323
Lrit1	0.114154	0.0162505	26.1	2.55	0.636509	2.43784	1.55949	2.42003	2.64664	1.913	1.4195	1.51987	1.94305	2.68976	3.1196	3.45257	2.7546	2.72892	1.74189	1.54599	1.84968
Gm15408	0.114154	0.0162505	26.1	11.55	0.632514	1.09092	0.647316	1.98543	3.2069	2.14813	1.60016	1.53882	1.2385	1.41575	1.44271	1.52125	1.52234	1.51626	1.71862	1.93881	1.46997
Atp6v0d2	0.114154	0.0162505	23.1	11.55	0.629623	0.227129	0.300352	0.708951	1.26388	1.74284	0.34729	0.818587	0.551452	0.335375	0.434397	0.582421	1.00269	0.906942	0.553574	0.511512	0.534674
Prmt6	0.114154	0.0162505	20.1	0	0.620946	5.01046	4.41286	2.90799	2.97355	2.7012	3.51379	3.71794	3.7319	3.74101	3.72315	3.1178	2.9812	3.50041	3.85101	3.68039	3.28719
Tor3a	0.114154	0.0162505	22.1	8.05	0.616312	2.49067	3.68833	2.20083	1.8123	1.39255	2.64919	2.73132	2.93871	4.75823	3.47429	2.45957	1.93443	1.70287	2.96293	3.80158	3.52005
Zswim4	0.114154	0.0162505	23.1	4.8	0.614207	2.28219	2.70209	2.73091	3.04923	1.87649	1.83141	1.94499	2.57559	3.04922	3.66381	2.80919	2.75271	1.98971	1.69189	1.69472	2.74226
Stx17	0.114154	0.0162505	23.1	14.1	0.610148	3.35576	2.88698	3.6808	3.93288	4.21864	3.42668	4.50318	3.77345	3.67812	3.44076	3.99694	4.12328	4.79188	4.23737	3.85769	2.96853
Ndufaf4	0.114154	0.0162505	20.1	17.1	0.605446	7.61859	7.1809	6.71993	6.76236	11.4291	11.5916	10.823	10.8933	7.30972	5.5645	6.86483	6.54666	11.0458	10.9608	10.7822	7.03968
Slc38a7	0.114154	0.0162505	26.1	7.05	0.603537	5.32931	7.03372	6.04498	6.18284	5.66379	6.25263	4.40001	4.76234	5.02954	5.30502	5.22752	6.71352	5.90749	5.53749	4.65199	4.95743
Prkacb	0.114154	0.0162505	23.1	11.55	0.587775	7.53458	8.14819	8.66167	8.17104	11.3918	8.97943	9.33392	8.48129	8.81283	8.96663	9.23081	10.3541	10.6745	10.2947	8.80855	6.86642
Chrna4	0.114154	0.0162505	23.1	20.1	0.578893	1.96508	0.546295	0.513107	2.45923	0.421363	0.876574	1.96838	1.26695	0.892146	0.609563	0.208277	0.269411	0.297503	0.620923	3.28782	7.13179
Chd2	0.114154	0.0162505	20.1	8.55	0.571844	2.67716	1.842	3.36552	3.47037	2.91832	2.55681	2.72596	2.80656	2.85235	3.44584	3.24422	3.11831	2.61329	2.32454	3.11631	2.98324
Serpinb9	0.114154	0.0162505	26.1	2.55	0.564533	2.30712	2.6113	2.80905	3.26863	2.01068	0.995375	1.74045	2.35459	3.00926	2.55514	3.19058	3.58628	2.14905	1.27061	1.5287	1.88718
Trmt12	0.114154	0.0162505	20.1	0	0.560994	1.88226	1.87452	1.06786	1.32557	0.908514	1.44417	1.64778	1.47738	1.6376	1.40194	1.39281	1.20223	1.51682	1.54327	1.89459	1.60227
Appl1	0.114154	0.0162505	26.1	0	0.549005	2.26035	1.54061	2.08543	1.51515	1.30902	0.842362	1.84178	2.68028	2.61134	2.16165	2.30335	2.03902	1.47769	1.11017	2.23341	1.97421
Mirt2	0.114154	0.0162505	20.1	7.05	0.54397	1.21396	1.96116	2.48138	2.11105	1.17698	1.19187	1.20602	1.26171	1.35313	1.9579	1.72356	1.30454	1.64556	1.11656	1.32266	1.52588
Fzd6	0.114154	0.0162505	23.1	5.55	0.538141	0.933912	0.705716	1.3953	1.23357	1.06247	0.301201	0.410249	0.932203	0.893616	1.47984	1.29794	1.391	1.06413	0.245831	0.547141	0.787738
Hdc	0.114154	0.0162505	23.1	8.55	0.53429	1.21458	1.1386	1.55605	1.62871	2.81361	1.11129	0.732027	0.829325	0.951354	1.66454	1.60846	2.24774	1.47946	1.12592	1.07271	1.53036
Pdss1	0.114154	0.0162505	26.1	17.85	0.530457	1.18445	1.24248	1.33173	1.84716	1.72178	1.60261	2.42958	2.80035	1.76386	1.50074	1.3638	1.32415	1.37063	1.75374	2.29319	1.86743
Enpp5	0.114154	0.0162505	26.1	5.55	0.512271	8.4776	9.89328	12.0538	9.73145	9.16882	6.03186	8.27886	10.4891	8.91598	10.0934	10.075	11.9558	10.7042	7.35045	8.31259	7.24077
Slc26a6	0.114154	0.0162505	23.1	20.1	0.496409	1.21955	1.17747	0.544624	0.641598	0.620292	0.981959	1.57786	1.15722	0.969849	1.10963	0.830109	0.739453	1.03914	0.946194	1.34659	1.2548
Nup43	0.114154	0.0162505	26.1	2.55	0.495031	3.60395	3.61571	3.20792	2.80914	2.63204	2.44649	2.34951	2.68694	3.32935	2.88051	4.2394	2.25469	2.63604	2.41719	2.62254	2.17016
Dcun1d3	0.114154	0.0162505	23.1	15.6	0.490506	1.43706	1.30693	1.08924	0.99464	1.8635	1.78292	1.77755	1.43265	1.76325	1.23666	1.46903	1.60055	2.08714	2.79803	1.99682	1.34174
Tecpr2	0.114154	0.0162505	23.1	0	0.488703	1.743	1.60057	0.929363	1.05187	0.980399	1.60029	1.3648	1.68391	2.19745	1.91116	1.40482	1.35763	1.06138	1.8085	1.45042	2.06854
Rps6kc1	0.114154	0.0162505	26.1	2.55	0.481936	2.71605	3.13771	2.96133	3.59802	2.39096	2.17988	2.36009	2.71656	3.22959	2.78727	2.94693	2.74253	2.82314	2.66728	2.12918	2.28096
Ccdc94	0.114154	0.0162505	23.1	10.8	0.479503	5.79534	5.3055	3.93523	3.57817	4.09576	4.24722	3.98421	4.7025	4.25978	4.42217	3.8561	2.97757	4.18983	3.51041	4.27563	4.98419
Sulf2	0.114154	0.0162505	26.1	8.55	0.478556	2.02148	2.7033	3.13247	3.17317	3.03978	2.79486	2.45569	1.87982	1.49999	2.51819	2.55107	3.48886	2.36163	2.83042	2.38513	2.56018
Podn	0.114154	0.0162505	23.1	14.1	0.476576	1.59649	0.748745	1.19801	1.83802	2.47655	1.87199	1.40281	0.963609	1.11799	0.917526	1.13261	1.50733	2.53919	1.46954	1.31925	1.35389
Pop1	0.114154	0.0162505	23.1	0	0.470346	1.77536	2.11261	1.52131	1.05659	1.11019	2.08347	1.45657	1.73599	1.58732	1.42787	1.41583	1.1307	0.77975	1.26049	1.4816	1.74752
Pptc7	0.114154	0.0162505	21.6	12.825	0.460051	3.52705	2.19322	2.86428	4.08952	5.79919	3.60303	3.89151	3.45093	3.07957	2.69347	3.73884	5.67237	5.22735	5.47688	3.62751	2.39626
4932438A13Rik	0.114154	0.0162505	26.1	23.1	0.414683	1.89715	1.30539	1.44255	1.08923	1.18294	1.07226	1.83413	2.15749	2.42176	2.1387	1.80812	1.70493	1.58546	1.75004	1.98715	1.80975
Tceal1	0.114154	0.0162505	26.1	0	0.37859	1.79762	0.792357	1.10163	0.323447	0.626192	0.334349	0.5065	0.750064	1.03425	0.975168	1.44338	0.410492	0.622821	0.31171	0.434169	0.5356
Tspyl4	0.114154	0.0162505	23.1	0	0.377055	1.21838	0.954458	0.492698	0.704943	0.421221	0.417934	0.757663	0.815365	0.828397	0.997947	0.836667	0.437029	0.248303	0.82626	1.50903	1.03017
Acot11	0.114154	0.0162505	26.1	13.05	0.37273	1.38607	2.47461	1.44815	2.76627	2.59825	2.70303	3.87251	2.23915	1.57608	1.57825	1.61626	1.82289	2.25582	3.8982	3.22206	1.98122
Snrnp200	0.114154	0.0162505	20.1	7.8	0.36102	7.0358	7.52531	8.29439	9.1327	7.54203	7.53397	6.08109	7.83005	8.01159	9.28825	8.40734	8.44008	6.63532	7.07389	5.77706	7.79998
Rtca	0.114154	0.0162505	26.1	8.55	0.335508	7.86786	7.7245	8.78866	11.7113	8.34234	8.03032	7.54095	8.42621	6.95008	8.60186	10.7371	9.44483	9.33683	9.2185	8.12621	7.29459
Cul7	0.114154	0.0162505	23.1	5.55	0.309402	1.21938	1.54557	1.57144	1.33075	1.19179	1.1409	0.770256	0.872006	1.2216	1.5986	1.36182	1.49529	0.936146	1.51201	1.02712	1.34671
Mgme1	0.114154	0.0162505	26.1	20.85	0.309366	3.23687	2.8774	2.91349	2.36835	2.91948	2.72132	3.83962	4.09826	2.80626	2.95585	2.98258	2.31135	2.43926	2.93623	3.04804	3.28176
Ocstamp	0.114154	0.0162505	23.1	0	0.306457	0.960736	1.16051	0.5263	0.355067	0.264138	0.554666	0.445267	0.411041	0.599021	0.375856	0.231254	0.274224	0.222183	0.355214	0.603811	0.650739
Prkce	0.114154	0.0162505	23.1	11.55	0.299255	1.91424	1.99916	2.42237	2.58268	2.40545	2.1234	2.26641	1.95781	1.99273	2.01087	2.32137	2.76505	2.80784	2.26303	2.22313	2.4617
Kcne3	0.114154	0.0162505	20.1	17.1	0.291411	1.13994	0.763163	0.637585	0.727823	1.06729	1.24521	1.46659	0.988211	0.553406	0.606847	1.1062	0.82542	1.32092	0.887904	0.912612	0.959855
Dock8	0.114154	0.0162505	23.1	10.05	0.276238	4.60028	5.38735	5.64669	7.43935	5.42176	3.91392	5.25603	5.07474	5.2306	6.8806	6.74284	7.34732	6.4427	5.62785	5.55598	4.48357
Rpap1	0.114154	0.0162505	23.1	2.55	0.27155	2.27254	3.4051	1.89161	2.33431	1.60107	2.00986	1.88851	2.12044	2.55064	2.66248	2.13584	1.79513	1.79764	2.11911	1.8926	2.12342
Cnnm4	0.114154	0.0162505	26.1	18.6	0.265323	0.884725	0.89997	0.49595	0.788786	0.563948	1.41848	1.16401	0.949721	1.1908	0.857651	0.784996	0.628503	0.601173	1.15665	1.17618	1.39375
Sipa1l2	0.114154	0.0162505	23.1	11.55	0.250848	0.434364	0.560809	0.367799	0.789117	1.00694	0.823163	0.540799	0.345488	0.64734	0.521162	0.662371	1.01726	0.986763	0.74472	0.638028	0.630878
Plrg1	0.114154	0.0162505	26.1	23.1	0.235749	13.7793	22.5154	14.6218	12.0592	12.8773	14.924	13.8789	14.9552	15.363	14.9934	13.2718	13.3602	12.047	11.9654	13.6881	14.8291
Elac1	0.114154	0.0162505	26.1	4.05	0.234646	1.7858	1.29912	1.84167	1.60662	1.32273	0.786302	1.27478	1.52536	1.37533	1.78017	1.85565	1.72169	1.56661	1.15678	1.34888	1.03319
C330013J21Rik	0.114154	0.0162505	26.1	11.55	0.227936	1.0587	0.828367	1.33347	1.38105	3.09795	2.13055	1.20244	1.18124	1.05035	1.26925	1.33616	1.36379	2.24235	2.67251	0.72161	2.16781
Lrch1	0.114154	0.0162505	20.1	10.05	0.209014	1.38963	1.04072	1.82227	1.58315	1.68522	1.39289	1.49793	1.05153	1.28864	1.52959	1.7099	1.64127	1.36947	1.3516	1.25658	1.4141
Wdpcp	0.114154	0.0162505	26.1	5.55	0.201787	0.980118	0.664663	1.1835	1.10671	0.90543	0.694748	0.59365	0.738874	0.770151	0.909885	0.758059	0.994682	1.01818	0.827378	0.694485	0.675971
Hmgxb4	0.114154	0.0162505	23.1	4.05	0.193408	1.57875	1.4468	1.50109	1.35368	1.06941	0.975049	1.40316	1.29474	1.49701	1.77634	1.69952	1.29908	1.21889	1.10143	1.46397	1.5628
Csf2rb	0.114154	0.0162505	26.1	0	0.190799	1.31283	1.95713	1.66001	1.62787	1.18251	0.977414	1.44104	1.67873	2.01918	2.26888	1.80544	2.16216	1.57977	0.951101	1.49243	1.89294
Tmem175	0.114154	0.0162505	20.1	7.05	0.183678	3.36199	3.398	3.62175	4.1817	3.27622	3.06443	3.22224	3.8016	3.30217	4.22049	4.10951	3.51676	2.70604	3.06248	3.42619	3.79031
Meis1	0.114154	0.0162505	26.1	18.6	0.175169	1.10558	0.883229	0.943924	1.0293	0.793223	1.19165	1.34528	1.09105	1.05893	1.15618	0.756432	0.719542	0.890958	1.0757	1.08236	1.19236
Med24	0.114154	0.0162505	20.1	4.05	0.170519	4.78939	7.81808	4.96281	4.94204	3.74742	4.72166	4.58205	5.40875	5.76865	6.51604	4.14442	4.02717	2.83364	4.65557	4.20285	6.21098
Zkscan14	0.114154	0.0162505	20.1	8.55	0.165647	2.33743	4.96602	3.80394	4.0382	4.03539	2.87605	2.50759	3.45926	2.3872	3.79098	3.84872	3.46819	2.73689	1.92521	1.88036	3.58116
Krt10	0.114154	0.0162505	20.1	0	0.164402	1.52892	1.01798	0.785481	0.733998	1.07692	1.00539	0.854165	1.31835	0.868464	0.736712	0.761022	0.571288	1.04892	1.19181	1.051	1.03011
Clcn6	0.114154	0.0162505	23.1	0	0.162303	0.942895	0.748342	0.567503	0.712209	0.48642	0.627384	0.714686	0.933421	1.05523	1.11073	0.609803	0.654578	0.40554	0.473495	0.949762	1.61113
4833411C07Rik	0.114154	0.0162505	20.1	7.05	0.144462	11.2785	8.01417	15.3714	11.4828	9.46513	6.59142	4.10745	10.3209	9.3239	12.4037	10.7593	8.09191	7.16695	3.28519	3.95291	11.0202
2310034O05Rik	0.114154	0.0162505	26.1	10.05	0.14386	0.0599912	0	0.174144	0.323819	1.04486	0.143458	0	0	0	0	0.103221	0.273983	0.222699	0.0445828	0.193191	0.0536217
Fam206a	0.114154	0.0162505	20.1	0	0.13863	0.732084	1.28396	0.46888	0.520115	0.435685	0.580503	0.883836	0.775319	0.889587	0.648953	0.527736	0.566823	0.745873	0.921366	0.913458	0.688103
Jarid2	0.114154	0.0162505	20.1	15.6	0.122139	1.57401	1.6395	1.47526	1.76284	1.81223	1.91805	2.0006	1.91847	1.69854	1.69527	1.86477	1.87248	1.78868	2.23665	1.76578	1.56896
Gfod1	0.114154	0.0162505	20.1	2.55	0.112855	0.701871	0.941139	0.265361	0.226805	0.233324	0.354369	0.634901	0.71906	1.06959	0.778584	0.387605	0.297462	0.235537	0.805055	0.872118	0.74037
Utp14b	0.114154	0.0162505	23.1	20.1	0.107313	0.789416	0.604434	0.36128	0.579979	0.549725	0.527698	0.701489	0.7736	1.0668	0.58432	0.546041	0.5362	0.553331	0.670899	1.36628	0.634346
Zc3h4	0.114154	0.0162505	26.1	0	0.107197	3.24053	3.27846	2.96369	2.97164	2.59092	2.90171	2.95321	3.05331	3.74151	3.58106	3.30387	3.1032	3.12086	2.71877	2.81788	3.72537
Slc25a40	0.114154	0.0162505	23.1	10.05	0.0930758	0.725003	1.0233	0.960165	1.09953	1.26277	0.647756	0.964033	0.835706	0.660451	1.04001	1.37035	1.22121	1.17433	0.90316	0.881715	0.584424
Skil	0.114154	0.0162505	20.1	0	0.0839548	2.37476	1.19565	1.07692	0.673821	1.33443	1.37826	1.90134	1.97959	2.35935	1.81094	1.35019	1.40877	1.65623	2.36924	2.51021	1.46635
Nudt13	0.114154	0.0162505	23.1	0	0.0708804	4.18732	4.00752	4.26028	4.08708	3.47502	3.49679	3.84211	4.39673	3.98913	3.95775	3.90614	3.5984	2.82993	3.60793	3.6395	4.58648
Lrrc61	0.114154	0.0162505	20.1	7.05	0.063477	2.52646	2.61391	2.93561	2.66951	2.2547	2.52414	1.76324	2.12484	2.03881	3.06331	2.37407	2.18198	1.64954	1.68874	2.14921	2.48887
Rarb	0.114154	0.0162505	26.1	17.1	0.0627628	1.53982	1.35318	1.41392	2.53914	1.50268	1.99713	2.06054	1.45458	1.50709	1.3644	1.31581	1.17202	1.36818	1.81931	2.31054	2.06703
Limk2	0.114154	0.0162505	23.1	7.05	0.0611859	1.80914	1.34279	1.85309	1.56133	1.24277	1.28657	1.31248	1.25768	1.33584	1.45324	1.63738	1.49996	1.35362	1.0614	1.04233	1.42487
Pbx1	0.114154	0.0162505	20.1	12.6	0.0548715	1.20334	0.987776	1.51121	1.39006	1.46766	1.43568	1.30805	1.18878	1.43349	1.3362	1.64306	1.59596	1.7443	1.34008	1.12054	1.21178
Fbxw9	0.114154	0.0162505	26.1	15.6	0.0492146	16.9919	16.1059	20.1429	28.8727	19.4649	25.0346	20.2125	18.8986	17.33	18.254	18.846	17.3915	18.8665	24.0675	26.4859	24.1628
Polr3f	0.114154	0.0162505	20.1	17.1	0.031339	2.74504	1.99452	1.98045	1.80712	2.39445	2.02477	2.5378	2.49148	2.18357	1.73788	2.50976	2.52711	3.03194	2.64104	2.55419	1.61499
Tdrkh	0.114154	0.0162505	23.1	2.55	0.0212981	1.02326	1.04088	0.998418	1.16742	0.507907	0.497699	1.01701	1.26077	0.944563	1.17586	0.856215	0.746397	0.630455	0.72409	0.84014	0.888296
Cyb5r1	0.114154	0.0162505	26.1	7.05	0.00270115	6.11018	4.81308	4.4922	5.47599	4.67571	4.80926	3.43158	3.48402	3.58303	4.5869	5.84248	6.35232	4.91162	4.303	3.92707	3.62483
Ints6	0.114154	0.0162505	20.1	17.1	0	1.78639	1.77338	1.28395	1.43973	1.68692	1.43337	2.21531	1.88162	1.99507	1.34331	1.66148	2.39173	2.63058	2.07826	2.05939	1.65351
Nptn	0.114154	0.0162505	23.1	11.55	0	16.6203	19.9589	19.634	18.4485	20.1596	21.8542	20.5497	18.671	16.6847	17.1258	19.3763	22.2947	21.2567	20.9694	19.9774	16.6957
Sepp1	0.146768	0.023995	23.1	14.1	461.84	2665.87	2455.9	3121.56	3006.46	3319.01	2953.62	3458.75	3257.88	2577.49	2443.69	3001.32	3080.48	3603.91	3331.38	3013.27	2432.21
Aldob	0.146768	0.023995	26.1	15.6	231.592	1716.28	2119.38	1742.52	2064.91	2230.8	2836.06	2363.45	2147.35	1531.89	1514.11	1422.57	1540.56	1815.79	2182.71	1976.59	2204.25
Adh1	0.146768	0.023995	26.1	15.6	200.514	2213.2	2436.95	2106.82	2717.51	2496.77	3488.07	2900.61	2401.34	1734.09	2045.7	1719.85	1853.47	2404.83	2522.24	2730.27	2799.53
Cps1	0.146768	0.023995	26.1	15.6	89.647	285.551	339.583	303.88	423.059	391.388	422.675	502.903	466.363	317.167	340.408	315.507	358.577	320.952	438.595	467.341	389.508
Nnmt	0.146768	0.023995	23.1	15.6	79.9943	146.462	254.693	117.87	176.329	202.325	259.591	264.966	239.146	142.101	113.108	150.271	194.018	174.148	330.407	256.799	112.238
Saa4	0.146768	0.023995	23.1	16.35	44.3731	126.117	162.033	146.948	167.909	186.872	260.901	287.561	236.851	189.252	134.282	139.049	274.734	197.519	473.285	343.384	136.942
Sds	0.146768	0.023995	26.1	11.55	44.2196	134.037	140.687	181.034	370.309	293.459	330.612	141.253	125.714	97.3966	101.799	126.209	183.422	168.404	310.501	97.0828	180.997
Krt18	0.146768	0.023995	20.1	7.05	36.631	146.622	217.271	202.209	242.149	143.08	165.467	111.648	118.147	151.119	187.675	149.731	141.016	97.3667	87.9136	126.579	160.738
Sult1a1	0.146768	0.023995	23.1	17.1	35.5823	116.893	125.009	101.044	112.719	151.365	153.706	170.536	156.238	96.369	81.2127	85.0188	86.1496	97.693	143.06	142.568	140.552
Fads2	0.146768	0.023995	23.1	11.55	24.9114	105.064	148.509	122.721	169.633	180.33	170.835	152.619	129.394	123.096	133.73	98.5801	184.705	173.445	182.116	145.794	117.423
Sdhd	0.146768	0.023995	23.1	17.1	21.967	223.44	198.216	240.212	268.768	246.643	254.506	284.041	266.19	221.096	232.302	229.539	220.221	249.55	283.83	274.87	233.45
Cox7a2l	0.146768	0.023995	23.1	14.1	20.6914	138.961	121.744	144.118	173.38	156.882	163.412	160.115	158.609	120.315	129.554	167.302	143.986	175.15	161.438	137.018	134.605
Fmo1	0.146768	0.023995	23.1	17.1	18.4324	49.3848	64.2047	50.9395	45.6467	65.6724	77.0068	68.0707	60.3963	46.0272	49.7448	45.3674	45.8275	57.0041	65.9948	65.7816	63.0204
Ak3	0.146768	0.023995	23.1	15.6	17.6261	128.272	146.628	146.94	140.681	151.536	178.494	172.648	152.554	122.318	124.167	133.857	134.376	150.145	171.615	158.902	127.832
Cyb5b	0.146768	0.023995	23.1	0	17.3892	127.818	126.871	115.907	116.441	82.3453	84.3279	129.656	139.944	143.093	142.993	128.086	108.099	101.975	114.55	148.844	128.134
Hspb8	0.146768	0.023995	23.1	15.6	15.6523	86.1142	117.616	69.4541	81.8893	93.7236	146.677	104.025	90.8876	89.5615	70.4552	67.375	97.2731	94.8448	134.989	99.6565	85.9344
Acly	0.146768	0.023995	23.1	20.1	15.6489	56.0468	51.8393	37.2702	78.0927	37.6344	55.8023	94.9303	89.7427	50.8646	57.1718	28.7268	36.3695	41.2386	54.0687	107.621	122.118
Efna1	0.146768	0.023995	20.1	5.55	15.6075	34.9864	55.3923	59.8519	51.6622	33.32	28.9522	38.5663	54.8238	37.7086	48.3655	48.982	23.5587	18.649	22.5305	30.4635	51.8642
Scap	0.146768	0.023995	23.1	4.8	13.0323	35.851	48.5895	47.7383	55.6168	38.9487	27.5553	30.9921	37.463	39.6191	48.4636	39.4433	50.1228	37.955	28.4727	31.2225	41.5849
Psmb10	0.146768	0.023995	26.1	10.8	11.6052	40.9292	43.5789	48.9116	76.1335	62.5027	65.3706	45.0919	36.662	36.73	39.4927	38.1358	45.7921	51.6011	49.2685	40.1558	50.7911
Lipa	0.146768	0.023995	26.1	22.35	11.3945	68.842	72.8431	71.2122	52.8989	50.6917	54.3711	75.7372	80.4313	69.1694	74.2593	59.3179	60.5571	51.0127	54.3789	74.765	77.1422
Hnrnpab	0.146768	0.023995	20.1	17.1	11.0299	75.2609	110.932	59.6623	55.5004	71.4874	92.8033	81.3208	77.4783	71.4039	59.837	70.513	72.4462	72.7512	71.7009	66.9209	59.681
Thnsl2	0.146768	0.023995	23.1	7.8	10.1386	27.052	38.2036	37.4845	44.1526	39.0663	29.8145	26.4667	26.6736	24.4751	33.0686	33.482	34.8224	32.6732	26.9882	25.2411	33.361
Acsm3	0.146768	0.023995	23.1	14.1	9.99213	27.8037	22.9238	32.8242	34.8986	44.5129	32.729	41.9347	38.806	27.2027	30.8517	36.6221	40.0809	41.2797	43.894	42.4742	25.8995
Elovl1	0.146768	0.023995	23.1	21.6	9.90628	34.4631	47.4378	29.2281	28.8184	22.5464	40.6528	42.828	40.2524	30.1489	32.0019	24.948	23.9928	23.1623	30.2958	42.2238	47.0919
Fermt2	0.146768	0.023995	23.1	2.55	9.66127	28.4297	38.1826	43.2325	33.58	24.5195	18.3133	33.1586	39.6776	36.8238	43.2218	40.515	35.4884	22.3861	24.205	37.6196	32.1146
Aass	0.146768	0.023995	26.1	15.6	9.42078	52.7358	53.8252	58.4178	63.0915	71.7408	70.1564	77.9537	71.1275	51.447	58.1957	57.3183	63.3433	54.8982	76.9984	76.6076	60.0772
Pdcd4	0.146768	0.023995	23.1	4.05	9.18489	46.1965	41.8034	51.1057	44.9347	30.4143	25.966	42.1564	43.4636	31.0084	49.8232	50.2328	40.2736	29.2113	26.9318	35.3753	41.9185
9530068E07Rik	0.146768	0.023995	23.1	8.55	8.71445	57.4992	54.4272	71.9313	64.6354	66.0359	59.0849	52.3113	59.9591	56.836	62.6075	62.7855	66.2891	66.4684	57.5069	50.4251	55.0625
Nop16	0.146768	0.023995	23.1	19.35	8.65456	31.2877	30.1751	25.9386	20.4804	20.7192	37.0445	35.5451	34.3918	25.8332	23.2598	21.7698	17.6114	21.3245	36.0079	34.3972	33.8796
Creg1	0.146768	0.023995	23.1	7.05	8.55034	169.171	189.666	204.977	187.205	179.729	187.959	177.574	181.54	172.038	202.621	201.223	202.863	190.998	183.612	170.218	186.027
Dpy30	0.146768	0.023995	20.1	8.55	7.93056	36.7586	44.1716	47.9741	48.9735	40.6363	33.1376	36.0932	36.8246	31.8698	39.329	48.9152	38.269	40.7379	35.3481	36.9107	38.9978
Galt	0.146768	0.023995	23.1	4.05	7.92702	33.1328	38.1207	34.499	37.6848	26.9102	25.7707	20.7517	26.9028	22.4568	29.2816	27.0165	23.6071	20.1907	18.0041	21.6401	32.0427
Acad11	0.146768	0.023995	21.6	12.825	7.4959	58.6088	76.2061	77.7997	80.2412	90.6082	86.8069	90.9555	80.6547	71.1248	79.7402	79.4681	99.897	86.2537	89.9302	84.7745	69.1289
H2-T9	0.146768	0.023995	26.1	10.8	6.60473	74.0449	77.343	96.9722	132.948	95.7357	87.1017	94.1484	89.219	69.0242	71.0773	74.5905	82.1757	96.7994	95.4103	79.9388	83.1645
Fam134a	0.146768	0.023995	26.1	8.55	6.20048	73.7219	91.9384	91.6151	101.806	81.9284	89.0112	82.8463	85.4821	79.8973	87.4482	83.4834	92.7595	99.6374	91.1473	82.2304	74.6439
Gbe1	0.146768	0.023995	23.1	17.1	5.99245	22.4348	27.4387	26.2977	32.2896	33.1952	31.1055	44.0336	33.9214	28.7386	27.6852	27.3165	30.1994	35.1254	36.4535	41.5239	24.931
Pex7	0.146768	0.023995	23.1	14.1	5.87648	36.5815	31.8691	42.2311	47.7217	46.7318	45.5587	50.5417	45.8708	37.8442	36.9331	47.9201	46.4858	53.9174	52.2337	41.3172	33.0046
Acy1	0.146768	0.023995	26.1	13.05	5.8709	24.8705	29.9793	29.2449	36.5153	40.2558	44.8899	36.2292	28.6609	20.2657	23.5741	23.3232	26.6172	29.8268	34.4776	29.4298	32.9069
Mtfp1	0.146768	0.023995	23.1	19.35	5.59116	33.7618	33.6593	28.9067	30.5048	27.5939	39.6292	36.7619	36.8903	29.8718	30.8003	25.9719	22.7671	29.9038	39.4985	38.9178	37.336
Ypel3	0.146768	0.023995	24.6	7.05	5.42697	57.8064	46.8021	61.2839	58.2192	58.4902	47.7145	30.0459	39.4417	40.6696	40.039	54.4885	60.2972	59.8626	26.0051	20.3854	36.8505
C330006A16Rik	0.146768	0.023995	23.1	0	5.38016	45.9583	54.4193	42.4113	38.3496	27.4356	43.1426	42.5367	45.5812	43.036	36.8706	38.6163	31.6125	30.0152	36.8307	42.4003	41.3485
Cldn2	0.146768	0.023995	26.1	0	5.34537	25.6077	29.485	24.9321	20.2801	16.9098	14.1207	24.825	27.8396	29.0484	28.8903	27.5484	30.4669	21.5172	14.422	25.0198	25.6102
Pigp	0.146768	0.023995	23.1	11.55	5.27056	18.7392	15.0671	26.1929	20.4011	31.9977	21.641	21.1093	20.1749	13.8292	18.3421	24.0984	24.0816	26.1394	21.7959	21.9258	15.0791
Apex1	0.146768	0.023995	23.1	4.05	5.18882	33.9992	45.6507	29.7753	32.8668	28.2794	24.734	26.6611	34.0179	27.3834	31.7071	27.9405	27.0621	21.6457	19.8507	26.1523	27.5452
Nudt19	0.146768	0.023995	23.1	15.6	5.16089	27.7868	32.5656	23.8058	30.3439	35.0854	40.8924	33.296	30.5157	24.9789	22.8334	25.5404	27.4459	32.4228	31.8775	29.0821	27.4128
Fam214a	0.146768	0.023995	24.6	14.325	4.92198	7.23333	11.5625	9.07971	12.2367	14.1666	19.3703	18.0836	14.9791	10.2913	8.8604	10.8621	11.3902	10.3729	24.6277	21.1706	10.2506
Isca1	0.146768	0.023995	23.1	15.6	4.87274	29.9961	35.0814	31.1551	34.9194	38.0462	37.6787	39.6281	37.802	33.863	33.8741	36.6562	37.5842	41.4629	43.4345	40.2187	31.0272
Csnk1g2	0.146768	0.023995	23.1	8.55	4.75126	41.4473	39.2946	47.6504	53.6799	48.1666	46.4741	35.0954	39.2258	41.8789	39.7794	43.384	47.766	46.8802	41.1236	35.4624	42.8271
Tcf25	0.146768	0.023995	26.1	11.55	4.71633	43.0138	53.7849	53.2189	60.116	53.3058	61.594	50.0952	46.6359	44.8652	45.8423	47.237	50.5729	52.3834	54.4768	47.9876	50.595
Tuba1b	0.146768	0.023995	20.1	5.55	4.71251	36.8558	28.3858	40.6476	47.5541	27.423	33.9831	33.055	37.4296	38.0488	42.3954	34.2723	32.2774	26.4619	36.8461	38.556	48.0645
Acnat1	0.146768	0.023995	26.1	22.35	4.21142	16.0375	19.282	14.7783	10.3442	9.72392	13.6601	20.5435	18.5528	21.0128	18.5629	15.778	13.8359	9.4608	16.0598	19.497	18.106
Ceacam1	0.146768	0.023995	23.1	4.05	4.16528	32.4468	47.2067	39.4243	28.1803	30.8609	36.8183	28.1421	35.2319	33.5529	40.2973	34.35	38.0604	27.2943	25.4546	27.8615	39.162
Ctdsp2	0.146768	0.023995	23.1	7.05	4.16032	11.3386	11.0007	14.9295	14.8719	15.4998	9.36755	8.98832	11.9829	11.2205	15.8219	13.6624	14.284	12.1	9.49893	8.69153	11.0282
Cdip1	0.146768	0.023995	23.1	15.6	4.09174	16.1699	18.501	12.7624	14.9017	20.6883	26.412	17.8817	14.8626	14.444	11.7555	11.9948	15.1551	16.749	24.2434	15.0873	14.7102
Tomm20	0.146768	0.023995	23.1	14.1	3.97429	17.6611	11.3368	12.3972	15.9067	21.5268	18.2106	19.4159	18.5437	16.6489	14.4892	18.8933	16.2426	22.4287	22.4975	19.9782	13.5165
Tgm2	0.146768	0.023995	23.1	0	3.95683	45.0661	48.554	39.4703	45.6736	26.1581	42.4325	41.2587	45.8961	53.0205	45.0145	39.3195	44.6699	31.6154	39.155	40.8891	50.1475
Flcn	0.146768	0.023995	23.1	8.55	3.81997	5.17403	3.73764	9.40061	12.0496	9.48129	3.99835	4.12459	4.01182	4.69002	6.92379	7.86835	10.7687	8.13837	4.40685	3.66206	5.58326
Amd2	0.146768	0.023995	20.1	17.1	3.79829	15.5225	14.9166	10.1509	4.55306	3.59674	13.2457	19.6728	11.2132	14.8281	8.87327	12.933	14.919	17.1568	26.5442	8.90834	5.51843
Mmp15	0.146768	0.023995	23.1	14.1	3.66133	11.5433	17.2777	12.3133	15.007	17.4912	22.6085	17.3877	14.4682	12.9133	12.5406	11.5165	16.732	19.4893	14.7779	14.7594	13.6919
Hectd3	0.146768	0.023995	23.1	10.8	3.4294	11.7718	15.0801	14.9705	17.3325	17.6776	15.2326	12.301	13.4263	13.1797	14.211	14.168	16.5727	16.6435	13.1538	11.4905	12.4043
Faim	0.146768	0.023995	23.1	4.05	3.40785	9.84676	11.533	13.5951	11.0162	6.64444	6.93958	7.93451	8.79795	7.27356	9.97502	9.36183	6.33241	6.58004	6.18978	6.75287	8.91337
Rhoa	0.146768	0.023995	23.1	4.05	3.37488	63.4195	76.3575	72.4456	63.5455	62.3552	59.963	63.6227	67.1757	63.8782	69.6921	69.3947	66.9083	59.2624	59.6198	61.3918	53.4399
Bcar1	0.146768	0.023995	23.1	7.8	3.27129	12.5751	16.8507	18.1211	20.2066	16.6105	17.6585	11.3353	12.4929	14.4286	14.0275	15.4719	16.4557	14.7192	13.7584	11.1475	14.7719
Snhg12	0.146768	0.023995	20.1	10.05	3.24562	12.8457	9.05674	16.6419	17.4357	19.8863	15.2572	10.2574	12.4501	8.06904	13.3477	23.5852	16.6684	16.2998	9.02486	10.8358	16.349
Lrpprc	0.146768	0.023995	23.1	14.1	3.22137	17.2792	20.0268	21.2958	22.5321	24.5825	25.1636	24.3004	23.6431	16.9294	19.7297	18.9804	23.9277	21.604	21.116	22.8809	20.2846
Nifk	0.146768	0.023995	20.1	18.6	3.12216	16.7328	20.127	12.3174	11.4756	15.6746	14.8378	18.4502	16.6971	16.3232	10.9014	13.7633	13.756	15.2672	16.616	17.0961	13.6429
Desi2	0.146768	0.023995	23.1	21.6	2.80091	6.65459	5.48362	4.75261	2.57417	2.6935	4.4533	7.6073	7.26548	9.12246	5.31416	5.66744	4.15217	4.0487	7.30326	8.43099	5.65909
Mgp	0.146768	0.023995	26.1	15.6	2.71059	16.9811	2.57558	5.65711	4.67026	10.1993	9.86847	7.96541	6.19532	6.83703	5.36134	3.77467	5.89647	7.92832	7.64082	11.5389	10.9818
Rbmxl1	0.146768	0.023995	23.1	20.1	2.67989	13.3604	13.0258	9.51608	9.55619	9.74366	12.5253	13.5336	12.6313	10.6256	9.45465	9.36481	8.14892	10.467	9.78006	11.8677	12.3705
Nudt16	0.146768	0.023995	23.1	7.05	2.59368	8.12901	8.07658	10.0722	11.8665	8.8247	6.09223	6.40418	6.67285	6.19065	7.52647	8.65143	7.51128	7.61708	5.45897	4.10701	6.84488
1700123O20Rik	0.146768	0.023995	23.1	17.1	2.57797	16.7841	13.2259	15.4284	17.1377	15.2549	19.0742	21.5854	19.1496	17.3488	13.4211	17.6852	16.4864	18.4603	18.424	18.1291	18.0575
Jade1	0.146768	0.023995	23.1	10.05	2.54571	4.15201	2.71904	6.53095	6.65853	6.31922	3.30737	4.43916	4.10906	4.77406	3.45089	7.17152	9.30175	6.9386	5.51539	4.16762	2.68698
Ldlr	0.146768	0.023995	26.1	15.6	2.50514	22.2055	28.1712	21.5479	32.7203	25.9111	39.858	31.714	26.6944	23.7882	25.1755	18.986	24.6844	27.3915	34.9761	37.7358	30.1026
Sdccag3	0.146768	0.023995	23.1	16.35	2.47565	15.8304	15.7459	13.6496	14.3411	14.6019	20.7058	17.89	17.8444	18.0212	14.8819	17.3187	17.7091	18.1307	21.5699	18.2199	16.4374
Ap4s1	0.146768	0.023995	23.1	10.8	2.43358	12.3312	10.4223	13.2011	16.2944	15.7728	13.6295	13.2814	11.7459	10.5913	11.6331	13.9387	12.3336	14.3734	12.3506	12.3734	10.491
Coq10a	0.146768	0.023995	26.1	7.05	2.29952	7.61796	8.0259	9.73084	9.30728	10.8585	7.73636	5.43154	6.05527	6.40024	7.03802	7.2479	10.5268	9.12033	6.0617	6.43723	7.69805
Lad1	0.146768	0.023995	20.1	2.55	2.26867	5.57718	9.33524	2.74977	2.36879	2.17465	5.40962	4.94482	4.90928	5.0422	3.74354	3.69633	2.29998	2.2197	5.61696	6.40548	6.30826
Baiap2l1	0.146768	0.023995	24.6	14.85	2.22262	7.18085	7.65153	7.26282	8.12378	12.1188	14.9287	10.3651	9.43396	6.62881	7.81001	5.69493	10.1653	7.90331	12.8625	9.03941	9.74835
Sod2	0.146768	0.023995	26.1	15.6	2.20716	57.7257	64.3799	65.9421	65.8755	72.4803	73.6525	67.5013	66.1582	55.3633	55.0817	54.324	56.0428	56.7114	66.6051	66.2135	69.0817
Smim7	0.146768	0.023995	26.1	7.05	2.20278	23.0899	20.7373	23.6542	26.9804	24.5503	19.2159	19.5228	21.9994	20.1172	20.1696	24.0591	23.7784	26.624	20.2354	18.8399	17.3143
Opa3	0.146768	0.023995	21.6	18.6	2.17976	14.4911	18.3415	13.2079	12.9966	12.2528	16.7123	18.299	16.2505	14.6811	13.494	12.3923	13.8018	14.9572	18.31	18.9285	14.6051
Mterf4	0.146768	0.023995	23.1	4.05	2.1653	12.6061	13.3161	15.5672	13.3275	11.5874	9.01425	10.5626	12.5796	10.2705	12.1958	12.4442	12.1353	10.7876	7.82876	9.64098	12.2852
Slc15a4	0.146768	0.023995	26.1	13.05	2.1317	5.3743	6.75941	5.91516	9.77409	9.59665	10.3482	8.41418	8.55898	6.37084	6.52574	5.6602	6.91281	7.86953	8.95115	8.0752	8.5115
Klf10	0.146768	0.023995	26.1	11.55	2.08285	3.36702	1.40906	2.65157	6.81524	11.5923	4.4485	3.13111	1.5029	2.48741	3.028	1.83912	4.23121	8.34077	4.27754	2.88763	1.89279
Nme4	0.146768	0.023995	23.1	8.55	2.07081	4.29033	5.0485	5.58756	8.5511	7.62969	3.26563	3.9028	3.91872	2.81967	3.74752	5.52344	5.507	5.44799	4.01727	2.1686	3.87789
Coa4	0.146768	0.023995	20.1	18.6	2.03081	15.991	15.4566	13.0002	12.5846	11.7354	15.1021	16.0166	14.1567	10.7742	9.25482	13.0614	10.6256	14.0801	17.4816	16.2288	13.2952
Gbp6	0.146768	0.023995	23.1	4.05	1.98546	3.60738	3.68233	4.36203	6.21537	1.64647	1.10545	2.76043	3.31464	4.49497	4.68978	4.19344	4.49646	1.49478	1.88134	2.22354	3.27771
AW209491	0.146768	0.023995	20.1	18.6	1.96793	11.0865	11.8755	8.30342	7.88917	9.01079	11.0109	11.0972	9.56346	10.9703	8.37317	8.39755	8.47343	10.7444	11.5879	11.3776	7.72983
Ppap2c	0.146768	0.023995	23.1	11.55	1.90381	15.9076	22.832	18.3951	19.5175	20.1122	25.6334	17.4198	16.0436	17.427	16.3714	18.7663	23.1095	24.3291	19.1933	14.727	17.667
Tmem86a	0.146768	0.023995	24.6	8.55	1.86423	5.98521	5.44557	7.15159	8.94307	7.97749	4.93706	3.80318	5.03741	6.4288	6.76155	7.03298	8.09896	9.52632	6.4455	5.00254	6.53912
Yaf2	0.146768	0.023995	26.1	11.55	1.83337	9.20961	8.27106	11.3205	7.96209	12.6453	11.2165	12.2451	8.72772	8.32649	7.54821	10.1978	10.495	11.4463	12.2947	11.4397	10.2028
Timp3	0.146768	0.023995	23.1	15.6	1.83018	5.17804	2.75681	3.40545	3.20107	5.99371	5.9848	5.12707	3.15218	4.91777	3.0573	3.50248	3.51108	6.26885	8.89276	6.88984	4.3082
Pth1r	0.146768	0.023995	23.1	5.55	1.81388	6.1638	5.49683	8.41778	6.84052	5.93181	4.27531	3.60094	4.40912	5.83114	7.70824	7.2334	5.34283	6.25832	4.6852	4.52672	6.01516
Rbbp7	0.146768	0.023995	26.1	7.05	1.80659	24.1008	26.2927	27.9624	27.0628	24.4279	22.8842	25.9171	23.7378	23.7594	25.0197	26.4548	27.6705	24.2494	25.0655	25.2302	20.9082
Flii	0.146768	0.023995	23.1	7.05	1.78764	10.3929	15.9001	15.3564	15.2915	14.3642	13.4304	10.8561	12.5817	12.429	14.6682	13.7283	14.9636	12.3605	12.2694	10.2696	13.7459
Nmral1	0.146768	0.023995	23.1	5.55	1.75477	6.24151	8.98415	7.3837	9.26427	7.008	6.07005	5.46433	6.51841	6.62979	6.97674	6.46373	7.38272	6.56585	4.63629	5.61189	7.17338
Inf2	0.146768	0.023995	20.1	10.05	1.73771	8.53843	10.4776	10.3925	14.3515	12.9351	12.5211	8.09999	8.31118	9.34171	10.1863	9.55903	11.1384	9.17762	8.73646	8.42387	10.1728
Sertad1	0.146768	0.023995	26.1	11.55	1.72494	8.38056	6.74169	6.95088	10.8126	12.9019	9.18112	7.17974	4.63572	6.05613	5.38486	4.80217	7.71321	9.79524	8.09351	7.31933	7.50419
Chkb	0.146768	0.023995	20.1	8.55	1.72251	17.6797	15.0269	20.5986	19.4295	19.4083	16.9935	10.5498	14.2227	15.3391	16.8392	17.0861	15.1962	11.9857	10.6791	11.6258	18.128
Magt1	0.146768	0.023995	23.1	18.6	1.69409	13.8577	15.6795	17.5528	11.1608	15.7727	18.0753	22.7783	20.1662	15.3281	17.8307	14.3416	13.7539	12.0136	20.2761	24.91	18.3154
Fastkd1	0.146768	0.023995	23.1	17.1	1.68852	4.76976	5.45091	4.57902	5.37798	6.96695	7.77798	7.7838	5.6208	5.39038	4.54611	4.46051	4.36253	6.77605	6.63625	6.31453	5.37287
Uqcc1	0.146768	0.023995	24.6	12.825	1.64929	14.218	16.0563	15.2573	16.8592	19.1193	21.3612	16.845	16.8493	12.8853	14.4866	14.3193	15.0091	17.8017	18.591	14.9237	14.2414
Gins4	0.146768	0.023995	26.1	10.05	1.64332	13.683	17.5268	15.9623	16.2063	16.7289	17.7637	14.1824	13.4192	11.8767	14.964	14.3921	15.0789	17.9646	16.9426	12.94	13.9853
C730027H18Rik	0.146768	0.023995	23.1	4.05	1.62427	4.74413	2.6161	5.23387	4.50614	3.21281	2.20907	3.01673	3.50305	3.59875	3.69307	4.63314	3.64899	3.39813	1.99241	3.09296	4.54048
Fam220a	0.146768	0.023995	20.1	0	1.5982	5.1271	5.85177	2.5482	3.31802	2.8669	4.83891	4.47303	4.47387	4.46234	3.7683	3.56689	3.73502	4.52316	5.40739	4.79154	3.96587
Slc25a21	0.146768	0.023995	23.1	11.55	1.59238	3.3185	4.21404	5.94629	5.58174	5.68361	3.50934	4.50669	4.05393	3.0713	4.29117	4.4857	5.38187	5.43644	4.22833	4.53564	4.04682
Gng10	0.146768	0.023995	23.1	10.05	1.57995	6.38152	5.46943	9.66431	9.67787	8.69878	5.60613	8.5539	6.90515	6.63017	8.87198	9.86014	10.7494	10.5276	8.34196	8.70524	4.70194
Tmem199	0.146768	0.023995	23.1	15.6	1.53184	8.17123	7.022	7.15411	7.00466	8.54406	10.9293	9.09052	9.64111	7.79881	6.03275	9.79515	7.43498	8.56491	10.0989	8.42826	7.12563
Cenpa	0.146768	0.023995	23.1	8.55	1.53181	3.72206	2.85761	4.41336	4.70898	5.50811	2.36186	2.54267	2.02679	3.35897	3.23699	4.37648	4.05258	4.78008	3.14809	2.08737	2.77038
Mettl5	0.146768	0.023995	26.1	5.55	1.48252	15.4139	16.5407	18.5958	15.1197	17.6489	15.3035	13.3099	14.4441	12.8597	15.3923	16.9625	16.5286	16.7897	13.0772	12.9127	9.99611
Ublcp1	0.146768	0.023995	23.1	15.6	1.47729	10.1696	10.1516	11.2052	10.8176	11.8697	12.3821	15.431	13.4072	11.2507	9.80128	12.6428	11.518	12.439	15.3134	14.6158	10.0026
Eml3	0.146768	0.023995	23.1	2.55	1.43866	7.60964	8.73494	8.18104	6.03022	5.47467	8.01693	6.70037	6.75463	6.96461	8.26154	7.81014	7.20015	5.39165	5.55093	5.97935	8.02646
Gle1	0.146768	0.023995	23.1	10.05	1.39569	9.03647	12.8508	11.5668	12.4447	12.6627	10.7128	9.37411	9.74307	12.0865	11.9037	11.5687	13.1976	12.0083	11.449	9.31072	8.56866
E130311K13Rik	0.146768	0.023995	23.1	5.55	1.39381	4.60781	2.94963	5.7134	5.54492	4.35394	2.00514	3.57378	3.79503	3.74969	4.62858	5.38042	3.9608	3.73724	1.88292	3.16436	3.21783
Gpr180	0.146768	0.023995	23.1	17.1	1.36858	9.34624	11.8444	10.1303	10.706	10.4876	12.1228	12.4494	12.4072	9.98394	9.57748	9.49801	10.1224	11.7593	12.8496	11.9797	10.9956
Repin1	0.146768	0.023995	21.6	2.025	1.33272	18.5187	21.5685	16.782	15.8107	12.739	17.4572	15.5031	16.1501	17.2072	18.1164	14.3633	11.2983	11.991	14.4084	15.8491	19.2907
Adssl1	0.146768	0.023995	26.1	8.55	1.32908	18.0554	18.6029	18.866	22.4483	19.2278	19.935	14.3324	13.7129	11.1567	16.2424	17.0557	20.2727	14.9418	16.2614	16.2382	14.3081
Ebna1bp2	0.146768	0.023995	26.1	20.1	1.31546	10.4937	9.98329	8.78877	9.82788	9.93436	12.6495	11.7677	12.0685	9.18631	9.44911	9.64075	8.2745	9.68161	10.1275	11.4751	11.4815
Midn	0.146768	0.023995	24.6	4.8	1.27805	10.6919	10.5426	9.24303	9.89947	10.7792	8.34033	5.88106	6.12613	9.12307	11.732	9.21202	9.00463	9.00092	6.48123	5.28152	7.2463
Usp21	0.146768	0.023995	23.1	2.55	1.27075	7.07897	7.84812	5.86572	4.39557	5.39474	6.67183	5.28186	5.81432	6.30571	6.7909	5.66928	5.79175	5.1583	5.19239	5.41702	6.18513
Wdr5	0.146768	0.023995	23.1	15.6	1.24157	10.1027	9.62955	9.89945	10.9362	10.879	13.1069	10.9576	11.7767	11.5451	9.83749	10.6396	11.373	11.387	11.9972	11.3038	11.6223
Vps11	0.146768	0.023995	23.1	7.05	1.22322	6.66717	8.89473	9.9536	9.60368	8.91369	8.9452	6.64484	8.06496	7.7688	8.76185	8.12314	9.81718	8.53893	7.26387	6.0355	8.04229
Ttc5	0.146768	0.023995	23.1	4.05	1.22035	6.48498	5.06447	5.73151	7.10074	4.74585	4.1424	4.26071	5.19747	5.50511	6.3886	6.42647	5.13653	4.96076	4.63302	4.73656	5.18736
Rbm33	0.146768	0.023995	20.1	10.05	1.21917	2.09191	1.86969	3.3559	3.81607	4.285	2.48515	2.32625	2.31428	3.93815	3.94035	3.95128	4.73463	3.48321	3.1097	2.44949	2.70478
Wdr82	0.146768	0.023995	23.1	17.1	1.21212	8.80501	7.38289	6.54172	7.09534	7.75971	8.80954	11.1433	7.65994	9.88309	7.03989	7.7384	9.03787	8.35278	9.9423	9.58854	8.13744
5031439G07Rik	0.146768	0.023995	26.1	7.05	1.1846	5.74841	7.12999	6.81303	7.60777	7.10673	5.02861	5.55557	4.85751	7.11447	7.62583	7.85624	10.003	9.11378	7.96234	6.60668	5.39164
Med20	0.146768	0.023995	23.1	15.6	1.18416	8.41105	6.37323	7.10694	6.90068	8.13378	8.7816	8.09292	6.90276	8.16705	5.53968	6.80509	7.79571	8.38277	8.54472	8.14698	7.057
Dnase2b	0.146768	0.023995	23.1	18.6	1.15203	7.86912	10.7745	8.18343	6.92187	7.81577	9.54381	10.9344	11.1467	7.33114	6.91182	6.55795	6.86421	7.94518	8.71184	10.3283	10.125
Crtc2	0.146768	0.023995	23.1	7.05	1.09775	9.50594	10.1509	11.0584	11.4234	10.3992	10.7341	8.43595	8.15349	9.75314	10.7084	9.9799	11.0331	8.72977	8.76626	7.64552	10.5974
Zdhhc16	0.146768	0.023995	23.1	17.1	1.0936	9.90475	11.1254	9.98685	8.85647	10.1539	13.4682	11.4815	11.2385	9.84781	10.196	9.005	9.42992	10.6274	13.2696	11.3427	11.7623
Tgfbr2	0.146768	0.023995	23.1	11.55	1.06864	5.15326	5.44096	5.31616	7.16285	8.29858	6.05275	6.99178	5.61632	5.70362	7.20906	6.58527	7.72049	9.93242	7.32308	7.10467	4.87616
Cys1	0.146768	0.023995	26.1	13.05	1.06525	1.97786	2.77652	1.64723	2.0832	3.90828	9.71952	3.15372	1.3376	1.49133	1.20223	2.16659	1.72933	2.98489	4.47829	2.37807	1.91641
Gcc1	0.146768	0.023995	20.1	17.1	1.04906	4.48268	4.02503	2.56986	2.96065	3.87368	4.89963	4.16993	3.85575	5.14667	2.8775	2.98395	3.26185	5.75843	6.40746	4.60881	3.29596
Rpap3	0.146768	0.023995	23.1	5.55	1.03867	3.6928	3.88591	4.54333	5.24507	3.07443	3.31789	2.83392	4.32451	3.22808	4.02947	4.50826	5.11753	3.59802	2.22053	3.09329	3.13296
Myo18a	0.146768	0.023995	23.1	10.05	1.00508	13.6227	16.271	14.4743	16.2889	17.2865	16.6769	11.7342	11.4008	16.1455	13.0666	13.8829	18.7171	17.6526	15.6641	11.7145	12.1705
Msto1	0.146768	0.023995	24.6	4.8	0.994775	5.59523	6.35334	6.17441	6.94804	5.26152	4.85705	4.30669	4.86089	5.58505	4.98466	5.45917	5.42257	5.70705	4.57235	4.50145	5.22485
Cttn	0.146768	0.023995	26.1	5.55	0.988889	14.0241	18.1396	15.6011	16.6391	15.6453	15.2848	14.2034	14.0247	15.7478	17.2205	16.8533	18.0041	15.9134	16.1051	14.3758	13.555
Tsen15	0.146768	0.023995	20.1	0	0.967463	7.40134	8.77342	6.37448	6.03314	5.7382	7.06409	9.5458	8.51533	6.43959	5.77541	5.71389	5.23447	5.9699	7.88014	8.7265	6.25455
Lrrfip2	0.146768	0.023995	26.1	13.05	0.964168	8.2914	8.81666	9.48966	9.62838	10.7418	10.5838	9.87409	8.93784	8.07474	8.02831	8.68209	8.80699	9.49578	7.75731	10.1892	9.31026
Ptdss2	0.146768	0.023995	26.1	11.55	0.963065	5.51398	6.47599	7.24309	9.8511	8.23536	7.83797	6.972	6.57158	6.65889	6.43081	6.92639	6.97464	8.59169	7.26428	6.04244	7.29775
Asrgl1	0.146768	0.023995	26.1	11.55	0.936068	4.55236	5.40253	5.59682	6.77634	7.15403	5.26795	7.82642	5.68187	4.04015	4.59695	5.03915	5.23602	6.47254	7.43741	6.55049	4.71287
Pxn	0.146768	0.023995	23.1	5.55	0.931125	10.3416	13.2928	11.2114	10.4935	9.89459	10.6184	7.90501	8.33347	10.4104	11.8913	9.76539	10.3577	9.16684	9.29496	8.78499	9.82158
Slc13a2	0.146768	0.023995	23.1	21.6	0.925709	3.08599	2.41471	2.0823	2.16251	1.51022	1.50565	3.21426	3.33722	1.8774	2.56249	2.0529	0.80304	0.95607	1.48141	3.18248	4.62702
Rpusd1	0.146768	0.023995	26.1	0	0.924959	2.53973	2.43991	1.92157	1.72945	0.898356	1.13182	1.00846	2.15099	1.46744	1.48181	1.26909	1.3693	1.12312	1.12258	1.19198	1.87611
Vars2	0.146768	0.023995	23.1	5.55	0.912634	6.42787	7.57235	5.98492	6.82875	5.53809	6.12546	4.33873	5.34291	5.56131	6.52832	6.01713	5.88961	5.21804	4.92875	4.90282	5.84109
Smad9	0.146768	0.023995	20.1	12.6	0.852601	1.30463	0.952282	2.04566	2.51039	3.43195	1.4876	1.543	1.57288	1.36976	1.76215	2.00455	2.72886	2.07388	1.49	1.20914	1.70274
Mob3b	0.146768	0.023995	23.1	4.05	0.816829	4.37473	5.31317	5.30039	4.53845	3.61851	3.97578	4.25833	4.40447	4.0475	4.56724	5.04169	5.13252	3.81739	3.62087	4.02902	4.41429
Angptl2	0.146768	0.023995	26.1	13.05	0.812324	3.87389	2.68679	4.0031	3.83559	5.58981	5.74261	3.66735	2.25231	4.00903	3.42316	3.37574	4.41067	4.54217	6.07018	4.81453	4.03862
Dsp	0.146768	0.023995	23.1	4.05	0.795651	4.69507	4.081	5.27115	4.64214	4.06388	3.51692	3.99791	4.5081	5.43306	5.70649	5.04463	5.66195	5.0387	2.89017	3.56372	4.69478
Ipo5	0.146768	0.023995	23.1	11.55	0.787646	8.64831	10.4371	10.2966	11.9744	12.1359	11.9554	11.4982	11.6047	10.69	10.9742	10.9018	12.7442	12.132	10.3227	11.3724	10.1059
Cd79b	0.146768	0.023995	23.1	5.55	0.75649	1.46603	1.49123	2.02983	3.11762	0.959992	0.840967	1.7161	1.42345	1.7193	3.13365	2.20421	1.97884	1.63131	0.777216	0.590022	1.26694
Nln	0.146768	0.023995	23.1	11.55	0.736551	4.28647	4.66966	5.66027	5.7113	7.86453	5.37222	6.1753	5.27261	4.82433	6.57506	4.77114	7.69355	7.09333	6.80369	6.33491	4.49699
Ube2d-ps	0.146768	0.023995	26.1	13.05	0.731106	2.99667	2.06494	3.41887	5.03779	4.75899	3.98365	3.61757	3.83191	3.01769	2.72971	3.72433	3.26197	3.43461	4.4573	4.17362	3.69293
Lipg	0.146768	0.023995	26.1	11.55	0.730593	1.04059	0.970305	1.28517	1.75894	5.33068	3.42677	1.85506	0.902529	1.50855	1.06181	0.912856	2.22208	4.97576	3.85878	2.42899	0.70865
Gusb	0.146768	0.023995	20.1	18.6	0.698127	11.5295	15.6925	12.2858	11.2985	12.1107	15.7173	16.9176	15.1315	13.358	13.1919	11.5215	13.8962	13.9985	15.9182	15.5615	13.1882
Tbc1d8	0.146768	0.023995	23.1	14.1	0.697999	2.41553	2.5192	1.95603	2.86029	3.77967	4.06576	2.67934	2.46808	2.72824	2.22205	2.3524	2.80425	3.70349	3.84068	2.50147	2.57199
Cirh1a	0.146768	0.023995	20.1	17.1	0.687541	6.88861	9.58607	5.91628	5.39042	6.09224	7.08403	6.866	6.18469	7.15858	5.33329	5.91295	6.66613	7.40636	7.19052	6.42674	5.86012
Vps39	0.146768	0.023995	23.1	8.55	0.674693	3.66736	3.96024	4.35345	4.66424	4.10284	3.27759	3.39929	3.9634	4.55585	3.99884	4.51699	4.66944	4.2632	3.70305	3.60091	3.559
Gm11437	0.146768	0.023995	20.1	2.55	0.641678	3.88246	4.48289	3.30516	3.26588	1.60322	2.97499	6.49014	5.43102	3.89898	4.30317	2.61448	2.07664	2.49094	4.82873	7.47489	4.13746
Foxk2	0.146768	0.023995	20.1	17.1	0.639126	4.01747	3.60847	2.51831	3.11361	3.5581	4.26957	4.04763	3.45347	4.27798	2.50271	3.37217	4.26145	5.32623	5.26097	4.55337	3.62357
Rbl2	0.146768	0.023995	23.1	10.05	0.62813	4.82475	5.41431	6.08211	6.30262	6.70923	4.14407	5.96109	5.31592	5.87881	6.87187	7.02041	7.78121	7.70046	5.39788	5.07081	3.54564
Asun	0.146768	0.023995	23.1	18.6	0.627423	3.33186	4.29675	3.60869	3.66014	4.21381	4.54745	5.32878	4.79261	5.23857	3.90809	3.80984	4.33755	4.65601	4.46106	5.97407	4.47434
Prps1	0.146768	0.023995	23.1	16.35	0.624941	13.1828	13.9836	14.0251	14.5607	13.9245	15.3364	17.111	15.1983	11.9259	13.0089	13.5686	15.458	14.0839	16.6193	16.5524	14.0523
Wdyhv1	0.146768	0.023995	26.1	4.8	0.618959	4.92308	4.42431	4.54428	4.31946	3.97065	3.66894	3.38721	3.55365	4.17491	3.88218	4.39049	4.293	4.50083	3.19036	3.30828	3.13181
Lin52	0.146768	0.023995	23.1	14.1	0.576865	2.24372	1.84237	2.55534	2.51125	4.07106	2.89018	3.03631	2.96365	2.74512	1.67145	2.93671	3.55963	3.17982	3.13682	3.1748	2.22394
Ifngr2	0.146768	0.023995	26.1	4.8	0.5734	9.81938	10.7612	11.2938	9.47721	10.0812	7.55206	8.25748	10.1103	10.8892	11.2889	13.2395	15.3763	12.5945	7.79955	8.80428	6.4583
Xpc	0.146768	0.023995	23.1	10.05	0.572071	4.45929	5.55097	5.9224	5.44861	5.98857	5.67998	4.9385	5.45467	5.4297	5.62004	6.11641	5.75277	6.41083	4.96189	4.76509	4.6794
Nras	0.146768	0.023995	26.1	4.8	0.55761	5.43734	4.5825	5.17386	4.30338	4.89901	4.00662	3.91881	4.19449	4.78415	4.92718	5.70333	5.45662	5.40251	5.10697	4.45004	3.99479
Hmgb3	0.146768	0.023995	23.1	7.05	0.552321	8.95577	6.85559	9.99281	10.4574	9.00607	8.38705	8.74339	8.88613	8.56464	9.13975	11.8486	10.2659	9.4914	7.87578	8.29254	8.46589
Ppapdc2	0.146768	0.023995	23.1	4.05	0.541212	4.39214	3.4398	5.89972	4.06484	4.16994	2.77061	3.62675	4.18952	3.8171	5.28684	4.66522	3.86077	3.56271	2.75437	3.68866	4.28068
Dsg1c	0.146768	0.023995	23.1	14.1	0.526063	0.805604	0.400211	1.17058	1.19813	1.96907	1.44889	1.54957	1.00992	1.00961	0.881483	0.800145	1.02672	2.42336	1.60404	0.708161	0.492601
Pdcd2l	0.146768	0.023995	23.1	7.05	0.515693	12.5756	10.7694	13.1593	13.3317	10.3815	11.5997	9.04133	11.6002	10.1845	11.0505	13.4033	11.0855	10.7639	9.47712	8.68146	10.5222
Dhx9	0.146768	0.023995	20.1	15.6	0.483732	5.90305	6.19539	5.76029	5.65405	8.24373	7.63758	8.78606	7.15927	6.6048	6.236	7.04457	9.80619	8.01909	7.29627	7.61899	6.05711
Pi4kb	0.146768	0.023995	26.1	7.05	0.482678	9.63975	9.60124	9.74961	9.905	9.37076	9.06223	8.07699	8.08665	9.9099	8.90575	9.53795	10.4191	10.6864	8.89121	8.55769	8.1328
Smurf1	0.146768	0.023995	20.1	8.55	0.478358	3.14604	3.87843	4.48436	4.54256	3.99885	3.80786	3.97991	3.81559	3.9043	4.00253	4.13277	4.43894	3.92778	3.80914	3.46819	4.53678
Inadl	0.146768	0.023995	23.1	7.05	0.46913	1.3847	1.80352	2.1045	2.20479	1.82292	1.95868	1.27242	1.51731	1.34453	1.53782	1.65255	1.69676	1.51974	1.2882	1.24652	1.51857
Sp5	0.146768	0.023995	26.1	5.55	0.46715	1.30298	3.32763	1.86386	1.76696	2.39214	1.20321	1.23371	0.96419	1.41947	1.30614	1.68391	1.85692	1.64089	0.901661	1.40495	1.10251
Tecpr1	0.146768	0.023995	23.1	2.55	0.461295	2.468	2.44411	1.7742	1.8531	1.50223	2.02271	1.5516	1.74226	2.14725	2.69526	1.93889	1.57038	1.4276	1.92579	1.72205	2.3607
Pld6	0.146768	0.023995	26.1	10.8	0.458248	0.442886	0.410699	1.14672	1.65063	1.27169	1.13404	1.14022	0.602676	0.641715	0.620002	0.807869	0.794613	1.44748	0.946765	1.00157	0.880088
Trim13	0.146768	0.023995	26.1	24.6	0.446182	1.6615	1.72938	1.08924	0.630689	0.98294	0.743244	1.26794	1.33917	1.00406	1.22514	1.45722	0.823504	0.887263	0.572245	0.994914	1.14813
St7	0.146768	0.023995	26.1	11.55	0.441397	3.64533	3.74633	4.03352	4.03434	5.19925	4.37056	4.77728	3.86858	3.48436	3.51455	3.76152	4.54413	4.78091	3.64406	3.99997	3.99673
Psph	0.146768	0.023995	23.1	20.1	0.427411	5.25975	5.39077	5.11152	4.80353	4.19266	5.33165	6.15761	5.60553	4.34795	5.23086	3.2794	3.45757	3.51281	4.63356	6.28439	6.2403
Zfyve26	0.146768	0.023995	20.1	8.55	0.414004	2.15044	2.48373	2.73593	3.35749	2.38984	1.78352	2.30074	2.49067	2.98571	3.04466	3.14039	3.89158	2.71153	1.95082	2.3772	2.8564
Aim1	0.146768	0.023995	23.1	10.05	0.407187	1.88864	1.84869	2.44137	2.5374	2.55319	2.25737	2.1787	2.12471	2.20972	2.51054	2.31475	2.74481	2.30442	2.89284	1.70754	1.74525
Traf3ip2	0.146768	0.023995	23.1	0	0.400814	2.01323	2.24673	1.18288	1.0711	0.931943	1.52703	1.28494	1.36317	1.64769	1.13532	1.76998	1.07116	1.05474	1.05327	1.3519	2.07283
Btrc	0.146768	0.023995	23.1	5.55	0.380013	1.9292	2.77065	2.6924	2.50324	2.34882	2.00606	2.15416	2.13351	2.30647	2.50218	2.39715	2.54536	2.01464	1.87243	1.75107	2.10375
Ssh1	0.146768	0.023995	26.1	4.8	0.366161	1.76641	2.52625	2.52765	2.34988	2.39524	2.00129	1.85473	1.57191	2.46314	2.7381	2.6436	2.34287	2.49458	2.05202	1.85657	1.47532
Msh2	0.146768	0.023995	20.1	8.55	0.363927	2.3512	2.72543	2.527	3.36425	2.86587	2.21741	2.45463	3.0636	2.50326	2.88062	3.33136	2.73295	1.93984	1.84284	2.34528	2.5949
Serinc4	0.146768	0.023995	23.1	18.6	0.358383	2.32999	1.82316	2.38216	1.32858	1.91692	2.05554	2.94488	2.79096	3.52235	2.17528	1.91488	1.87577	2.36895	3.70626	4.00032	2.53583
Taf1c	0.146768	0.023995	23.1	18.6	0.357252	1.17416	1.10783	0.448716	0.668929	0.842136	1.33031	0.97454	0.881814	0.887702	0.562806	0.406866	0.595798	0.6665	1.04216	1.17689	1.38939
Arhgap21	0.146768	0.023995	23.1	11.55	0.352867	3.02999	2.82601	2.29301	3.52902	5.45392	3.24335	3.71832	2.86599	3.23688	3.2713	3.2729	4.46141	5.93319	4.17216	3.35044	2.69531
Cnksr3	0.146768	0.023995	24.6	13.575	0.344739	2.06242	2.09795	2.29579	1.54987	1.62538	1.36619	1.86529	2.2495	2.73886	2.49072	2.49791	1.78883	1.7248	1.76923	2.21139	1.8717
Iffo2	0.146768	0.023995	26.1	11.55	0.343124	3.25509	2.91283	3.33135	3.39808	4.06632	3.95737	3.07119	2.05109	3.55575	1.86883	2.56306	3.49281	5.25371	3.68113	3.7372	2.66709
Pced1b	0.146768	0.023995	23.1	7.05	0.323262	0.813868	0.534117	1.43298	1.00454	1.22576	0.886569	0.306031	0.55365	0.615319	0.656967	0.920633	0.759355	0.679736	0.291023	0.190064	0.308635
Parp2	0.146768	0.023995	23.1	4.05	0.316232	3.93132	3.86343	3.69623	4.29856	3.4841	2.43321	3.49306	3.25963	3.84168	4.71295	5.10681	3.19521	2.78705	2.61286	3.18968	2.88519
Mxd1	0.146768	0.023995	23.1	10.8	0.312492	0.753009	0.94275	1.14407	1.48573	1.38468	1.14067	1.09398	0.859112	1.02834	1.27612	1.1168	1.26091	1.04386	1.29813	1.02466	0.895019
Gpx6	0.146768	0.023995	26.1	11.55	0.312132	0.456695	0.825863	1.13156	1.7865	1.90614	0.891967	0.858542	0.690138	0.394759	0.674735	0.871698	0.656619	0.752734	0.978967	1.91964	0.546007
Ttl	0.146768	0.023995	23.1	17.1	0.299262	1.5288	1.22964	1.3557	1.51974	1.56328	1.77892	1.8107	1.61949	1.75322	1.48829	1.3953	1.32599	2.02198	1.66879	1.57235	1.48636
Cep120	0.146768	0.023995	23.1	4.05	0.298717	1.97095	2.58464	2.28691	2.14245	2.03918	1.34146	1.86446	2.07528	2.88269	2.6595	2.20829	2.41291	1.94683	2.06581	1.97625	1.64019
Mettl13	0.146768	0.023995	20.1	15.6	0.291943	3.30296	4.09737	2.55528	2.9608	3.71583	3.64918	3.20303	3.02144	2.99267	2.7397	3.13171	4.0163	4.64523	3.38999	3.40153	2.82893
Il1rn	0.146768	0.023995	23.1	7.05	0.285026	0.59814	0.515475	0.85533	0.670091	0.522507	0.267004	0.194597	0.450266	0.548584	0.715722	0.506632	1.02425	0.705739	0.20339	0.171591	0.278908
Mrm1	0.146768	0.023995	23.1	15.6	0.277964	1.76937	1.23885	1.0534	1.34143	1.45911	2.27441	1.63195	1.30976	1.63656	0.895905	1.41424	1.34675	1.58029	1.96877	1.571	1.43542
Armc6	0.146768	0.023995	26.1	23.1	0.273396	2.4704	3.26147	2.89453	2.65757	2.12991	3.1273	3.147	3.29758	3.37632	3.19152	2.15786	2.18039	1.78858	2.36944	3.08644	3.0182
Sf3b3	0.146768	0.023995	26.1	24.6	0.269217	5.97028	7.89637	5.58955	4.93533	4.12226	5.61155	5.62442	5.60102	6.8641	6.61006	5.71894	6.85952	5.12788	5.34207	4.81089	5.96358
Scaper	0.146768	0.023995	20.1	7.05	0.267882	0.713995	0.830056	1.37673	1.20597	0.921584	0.658803	0.7252	0.99459	0.967779	1.1533	1.23535	1.25769	0.617646	0.759291	1.01696	1.27073
Mtmr10	0.146768	0.023995	20.1	15.6	0.259204	4.42352	5.02419	5.224	4.85743	6.06456	6.02705	6.20405	5.87945	5.72632	4.61062	5.7254	6.96923	6.44953	6.96912	5.86162	4.09743
Noc3l	0.146768	0.023995	20.1	0	0.226043	1.53603	1.31138	0.723797	0.991707	1.16483	1.03988	1.17847	1.59713	1.80155	1.10822	0.959764	1.02299	1.3171	1.33505	1.42264	0.971583
Pomt1	0.146768	0.023995	20.1	4.05	0.221515	4.78759	6.89082	6.39847	4.77117	4.71785	4.52764	5.35002	6.21294	5.12721	5.69665	4.05629	3.96157	3.59788	3.47563	4.87297	6.8596
Trim24	0.146768	0.023995	20.1	15.6	0.21723	1.87047	2.10883	1.72676	1.85486	3.75657	2.16207	2.31175	2.00196	2.00797	1.67092	1.97267	2.52853	3.56677	2.30499	1.90249	1.72654
Dhx35	0.146768	0.023995	20.1	8.55	0.216233	1.45141	1.66858	1.75721	2.41059	1.71925	1.21354	1.55502	1.82364	1.45022	2.00826	1.85168	1.7222	1.3379	1.05099	1.26811	1.70341
Pip5k1a	0.146768	0.023995	23.1	7.05	0.213186	3.07523	3.06797	3.29645	3.27806	3.16876	2.88782	2.96115	2.84358	3.40214	3.47771	3.12249	3.46541	3.04399	3.00661	2.56916	2.80505
Traf5	0.146768	0.023995	26.1	18.6	0.212238	3.16579	2.71624	2.09228	3.10831	3.05424	4.22615	3.35439	2.40823	3.22527	2.47229	2.11949	1.69722	2.60695	3.4388	3.85311	3.45872
9130023H24Rik	0.146768	0.023995	20.1	18.6	0.171906	1.38133	1.21778	0.974668	0.617754	1.00428	1.15088	1.4489	1.34794	1.09455	1.25181	1.25782	1.02802	1.37218	1.22275	1.32063	1.0449
Agk	0.146768	0.023995	23.1	5.55	0.1681	2.69572	2.87397	3.05717	2.9285	3.44831	1.95919	2.44469	2.62405	2.61017	3.16665	3.3252	2.93966	1.97489	1.93456	2.66878	2.48489
D16Ertd472e	0.146768	0.023995	21.6	18.6	0.166619	2.08555	1.93683	1.50764	1.3265	2.14796	2.03042	2.25938	2.07313	2.30172	1.56525	1.6448	1.73734	2.36781	2.38674	2.94534	2.06684
Tbc1d9b	0.146768	0.023995	26.1	5.55	0.161362	11.9199	17.6941	15.3185	16.145	12.8982	12.8333	13.0372	12.8739	14.0347	15.9365	15.0938	15.1706	14.8897	14.1894	13.3891	11.9022
Ints7	0.146768	0.023995	26.1	2.55	0.161312	3.02727	3.34612	2.9223	3.93069	2.91478	2.41145	2.80666	3.25731	3.56906	3.58965	3.67464	3.57872	3.04097	2.81894	2.56192	3.19658
Cmtr2	0.146768	0.023995	20.1	15.6	0.155323	0.875897	0.484572	0.345297	0.491984	0.815255	0.557545	0.912762	0.63413	0.788486	0.632306	0.826441	0.853817	1.02186	0.85016	0.617863	0.585843
Brip1os	0.146768	0.023995	23.1	10.05	0.14082	4.29939	5.01497	4.84868	4.93533	4.96118	4.66782	4.19929	4.4628	4.33481	5.20587	4.85312	5.25482	5.29825	4.58795	4.79857	4.26107
Oasl1	0.146768	0.023995	20.1	2.55	0.133834	8.68847	15.2026	8.59961	8.95718	4.49921	8.4992	11.3196	9.99331	10.7181	8.38676	7.66619	5.5318	4.4268	7.61339	10.1979	11.781
Batf	0.146768	0.023995	26.1	8.55	0.130612	0.551584	0.641204	0.683446	1.05597	0.340926	0.875144	0.498733	0.0817063	0.474484	0.526112	0.476084	0.659781	0.879328	0.881148	0.571223	0.419879
Myo1d	0.146768	0.023995	20.1	8.55	0.114728	1.50177	2.0776	2.11523	2.12903	2.00441	1.88347	1.62554	1.78282	1.73433	2.25664	1.74194	1.80602	1.81133	1.54956	1.6744	2.22161
Kdm3b	0.146768	0.023995	26.1	2.55	0.103089	3.13349	2.41523	2.68786	2.44474	2.7849	2.09268	2.29895	2.50295	2.80021	3.37035	3.16626	2.75889	2.87924	2.36328	2.14232	2.43218
Dclre1b	0.146768	0.023995	20.1	15.6	0.0990593	0.961901	0.909246	0.729984	0.834464	0.974555	1.04163	0.92653	0.790831	0.903022	0.792962	0.939568	1.05004	1.01903	0.846947	0.977015	0.747472
Reep3	0.146768	0.023995	20.1	17.85	0.0950352	11.7476	11.761	11.6199	10.355	12.4858	13.7161	14.9807	14.5832	13.5084	11.6035	13.189	13.0139	13.598	14.3083	13.9003	11.311
Rccd1	0.146768	0.023995	20.1	7.05	0.0892114	0.685713	0.797166	0.811877	1.00464	0.77712	0.63038	0.622934	0.62009	1.06324	0.702758	0.85851	0.726971	0.597716	0.633242	0.630346	1.32957
Fam172a	0.146768	0.023995	26.1	2.55	0.0771595	2.47133	2.73346	2.65468	2.41808	2.36221	1.27664	2.52338	2.4481	2.62178	2.68743	2.70347	3.27509	2.88624	1.98892	1.99196	1.52926
Car5b	0.146768	0.023995	23.1	5.55	0.0654562	0.735205	0.634064	1.1085	0.672376	0.607562	0.579807	0.610268	0.557973	0.667127	1.1745	0.996123	1.24084	0.68498	0.330152	0.424146	0.638211
Golga2	0.146768	0.023995	20.1	8.55	0.0605991	8.21226	11.3446	10.3672	10.9474	10.0101	10.2815	7.61827	8.92589	9.21432	10.5315	10.0135	10.262	8.34704	8.65184	8.27149	9.315
Ccdc66	0.146768	0.023995	26.1	0	0.050602	1.44132	1.04174	0.870146	0.970178	0.703433	0.381921	1.08594	0.721575	1.28568	1.01784	1.13399	0.967136	0.756988	0.363949	0.930381	0.91124
Tmem101	0.146768	0.023995	20.1	2.55	0.024275	5.25897	8.22086	4.84894	5.22464	4.07038	6.32234	5.23943	5.27946	5.29213	5.53157	4.07671	4.06177	4.72614	5.41206	5.75621	7.17251
Khnyn	0.146768	0.023995	20.1	7.05	6.245e-16	5.46973	5.24848	5.41417	6.77338	4.2026	3.74077	3.9779	5.07371	6.7078	9.40368	5.66699	5.62248	2.94735	4.44987	3.96763	5.26165
Trp53i11	0.146768	0.023995	20.1	7.05	0	3.37265	2.71869	3.68408	2.92348	2.50824	2.54445	2.42867	2.37464	3.85162	4.19632	2.86393	2.58321	2.49353	2.50597	2.14958	3.78539
Vkorc1l1	0.146768	0.023995	20.1	17.1	0	6.7859	8.91879	7.85619	7.71492	8.9573	10.0362	11.0437	9.18176	8.48335	8.00943	8.86257	9.47659	10.0887	11.4551	10.4991	7.24415
Inmt	0.185491	0.0348464	26.1	15.6	528.216	1265.07	1006.76	1307.59	2202.31	2065.47	2507.42	1874.77	1444.9	845.454	825.221	757.521	812.362	1446.58	1592.1	1487.06	1682.72
Oaz1	0.185491	0.0348464	26.1	4.05	114.312	661.626	827.097	774.096	818.685	679.274	662.657	544.182	612.435	563.897	667.96	689.326	598.918	660.296	627.088	544.3	578.083
Eif1	0.185491	0.0348464	26.1	13.05	60.6648	367.771	348.864	413.905	458.202	463.884	460.481	388.523	378.781	314.421	304.933	353.517	362.289	361.295	384.997	376.929	376.583
Hal	0.185491	0.0348464	23.1	4.8	56.5799	146.19	171.656	184.134	191.654	97.1365	104.118	110.25	138.727	119.567	160.147	160.269	134.42	88.2297	97.7794	91.3435	126.331
Hspe1	0.185491	0.0348464	26.1	18.6	52.1873	413.051	449.557	447.005	486.289	414.567	501.149	516.015	508.501	381.401	375.253	408.111	316.544	355.516	486.012	505.307	507.508
Slc25a5	0.185491	0.0348464	26.1	15.6	45.1424	396.099	440.542	486.854	513.994	483.763	564.572	549.852	514.837	374.251	417.064	430.868	405.012	432.294	526.833	535.859	508.851
Srebf1	0.185491	0.0348464	26.1	13.05	37.9157	51.498	65.9111	51.8021	145.21	78.8477	213.985	105.423	82.756	56.7505	49.3206	53.6416	47.2545	97.5922	119.68	105.661	94.0137
Tmem37	0.185491	0.0348464	23.1	18.6	31.3078	128.746	125.84	110.71	111.908	96.6941	202.689	155.573	146.283	106.925	101.155	79.2866	75.6315	112.16	156.492	154.614	155.894
Sec14l2	0.185491	0.0348464	20.1	5.55	29.6377	279.551	328.648	324.452	284.692	252.924	269.405	281.43	314.782	256.832	292.871	241.031	223.174	188.39	227.162	280.492	360.401
Lpin2	0.185491	0.0348464	23.1	11.55	15.2134	13.5113	15.7981	20.7176	44.8054	60.18	26.8737	25.4122	25.5407	14.9843	28.2884	15.9323	41.1642	37.3895	31.0615	23.4333	28.224
Kynu	0.185491	0.0348464	23.1	4.05	13.986	51.321	81.6556	69.041	58.7731	49.2618	40.1699	60.3116	60.8049	60.7205	66.7702	74.1169	75.4495	48.4425	42.5415	57.8096	50.6832
Foxa3	0.185491	0.0348464	20.1	17.1	11.6503	45.3707	37.4164	28.4436	28.8947	39.7341	58.8143	34.6947	30.6122	31.8668	27.5454	29.7095	37.2574	52.0618	50.5354	28.3002	35.408
Slc25a22	0.185491	0.0348464	23.1	8.55	11.5948	40.7237	66.9096	51.3561	54.0795	57.6469	60.4504	36.2026	35.7892	52.7686	55.485	58.6558	74.5969	46.0202	47.2128	34.7084	44.5397
Mvk	0.185491	0.0348464	23.1	4.05	11.0647	18.6767	30.3011	21.3155	32.1875	19.8055	11.0135	12.9497	19.0867	17.7872	23.0263	17.5223	22.1591	14.7039	10.9202	17.596	20.9557
Hfe2	0.185491	0.0348464	23.1	0	10.7155	47.0191	58.1532	47.464	37.7132	23.8471	41.171	50.6109	54.5926	40.8462	43.9238	42.3364	36.9992	23.7296	35.0832	50.153	52.2246
Ift20	0.185491	0.0348464	23.1	14.1	10.6471	58.737	49.6603	69.9955	76.0453	72.6413	79.2434	81.0965	67.5732	57.863	58.9714	71.4665	60.3026	67.6027	79.7541	78.4542	57.4408
Hdhd3	0.185491	0.0348464	20.1	2.55	10.4401	47.8432	62.2288	39.2302	33.0786	21.1151	53.8095	38.6738	44.5363	33.5006	34.2593	32.3532	23.7299	27.3217	37.5845	46.0244	44.5026
Ccdc12	0.185491	0.0348464	23.1	4.05	9.92735	51.6988	49.8278	55.1735	50.2532	41.1341	39.6771	32.3841	41.7394	37.8662	41.2419	45.8071	34.606	34.3357	27.1392	32.9155	46.8521
Tk1	0.185491	0.0348464	26.1	15.6	9.92035	31.1872	20.1072	32.1033	43.3704	46.1328	56.6226	44.5887	37.0636	19.3399	24.308	22.3563	21.5393	30.9514	39.7574	37.1609	42.5531
Lifr	0.185491	0.0348464	26.1	7.05	9.33572	75.3461	89.0024	96.464	97.1774	91.4363	79.3959	81.6129	92.8933	68.9522	80.8688	92.2193	107.637	93.5622	73.5331	83.714	66.2075
Sin3b	0.185491	0.0348464	26.1	11.55	9.30333	43.0833	44.8803	54.3382	65.6345	58.4909	60.1909	43.9346	42.9783	35.7303	42.1876	41.5012	42.6098	48.1068	52.3356	49.0345	51.2513
Tmem150a	0.185491	0.0348464	23.1	21.6	9.28438	97.1625	93.5342	86.9317	87.0066	65.4388	104.765	100.378	103.002	77.787	86.8286	66.9058	51.3696	58.7176	80.6897	107.173	134.891
Zfp36l1	0.185491	0.0348464	26.1	23.1	9.23036	41.3623	44.9482	28.3086	21.8768	27.8407	34.2253	35.826	35.5132	31.7075	42.3865	34.036	18.8383	18.1278	28.1398	27.7733	39.8934
Tmem50a	0.185491	0.0348464	26.1	11.55	8.99935	75.4246	85.3139	88.8448	94.2356	106.99	114.794	86.7513	81.5086	54.332	70.5953	70.3351	71.5676	91.0218	88.7647	75.7461	77.0653
Nr1i2	0.185491	0.0348464	24.6	14.325	8.83162	26.8774	27.5379	24.3809	32.9861	41.974	47.8251	32.9325	31.8557	26.7824	30.7757	22.7023	30.5509	32.2025	46.425	31.2596	38.3387
Sdf2l1	0.185491	0.0348464	20.1	2.55	8.47878	82.3911	188.764	105.467	93.4762	43.3116	122.467	81.6731	92.1954	121.938	112.809	57.0134	54.0937	46.9785	116.758	135.847	118.475
Stx4a	0.185491	0.0348464	23.1	4.05	8.42596	28.6268	21.3446	28.7252	32.3347	17.7102	16.7107	18.4735	25.0897	24.1623	28.4849	24.3306	21.6486	16.552	15.8678	20.2428	27.9126
Klf9	0.185491	0.0348464	23.1	7.05	8.17217	22.7588	18.3169	26.8681	25.5073	30.2067	13.9107	15.2812	20.4075	15.9658	27.3792	25.1004	37.6938	23.0145	17.0934	11.4373	20.9859
Abcb4	0.185491	0.0348464	24.1	7.55	7.84832	28.9032	45.5359	50.2966	38.533	43.996	40.208	33.9234	35.1586	33.9343	44.2785	44.8494	55.3797	50.1354	37.7206	31.3328	39.9583
Dynll2	0.185491	0.0348464	20.1	0	7.55968	115.29	131.27	113.085	104.599	85.6637	114.906	120.679	121.451	116.946	112.065	112.07	100.331	104.604	119.179	116.893	112.9
Ugt1a1	0.185491	0.0348464	26.1	13.05	7.0548	113.021	147.061	141.1	146.189	168.141	151.077	167.011	145.706	115.707	137.201	120.74	159.42	159.366	149.097	167.532	127.484
Mpdu1	0.185491	0.0348464	26.1	8.55	6.88849	47.2096	57.0721	57.1261	60.8493	54.1037	51.5982	44.0294	47.3843	40.2617	45.9245	48.6369	50.1902	50.3022	51.0042	44.2535	45.2659
Bag3	0.185491	0.0348464	20.1	18.6	6.80228	14.2384	24.3466	6.05073	6.77546	8.20766	24.0999	15.4645	8.83165	16.0874	8.06307	7.16676	8.97581	11.7872	24.8348	19.0923	11.5505
Atp6v0b	0.185491	0.0348464	26.1	13.05	6.54144	96.8005	109.692	106.81	113.953	112.434	143.98	107.444	102.695	88.8796	90.9737	93.7522	97.316	120.393	120.778	95.1737	105.192
Hexim1	0.185491	0.0348464	21.6	18.6	6.50429	18.9588	20.5898	11.7329	8.57944	14.6927	24.2327	20.9688	15.6938	14.6791	13.0378	9.8259	9.80963	14.2973	19.1966	18.7185	18.25
Fam210b	0.185491	0.0348464	23.1	2.55	6.39514	34.8953	43.6498	33.0955	28.2421	24.9414	25.8512	31.195	33.8936	35.9546	35.09	34.9529	31.1647	28.9804	33.9461	32.191	27.7898
Mtfr1l	0.185491	0.0348464	26.1	10.05	6.26977	44.2845	53.1764	48.6057	54.7151	53.7286	55.9338	45.3938	43.6672	40.2772	41.6128	46.6628	46.3359	51.6456	52.788	43.7382	40.2267
Suds3	0.185491	0.0348464	23.1	11.55	6.21151	42.8513	51.5898	55.7167	49.2958	54.4892	62.6748	46.9323	47.3151	44.5316	42.4882	48.8197	49.9392	58.8387	52.8558	43.8973	45.4716
Bccip	0.185491	0.0348464	26.1	11.55	6.13429	65.5161	60.8612	80.2359	86.0726	77.1148	81.8035	71.9511	76.2494	60.7748	62.5288	77.188	69.5333	77.8795	78.6452	77.2303	65.6286
Ncoa4	0.185491	0.0348464	23.1	15.6	6.10297	25.2875	26.9669	26.7094	27.8963	35.8063	33.9184	39.5221	34.9844	31.3242	27.9697	29.1354	31.8781	30.9809	40.6186	37.264	25.7515
Rtp3	0.185491	0.0348464	23.1	21.6	6.04555	26.1563	27.3149	18.7652	13.6109	15.2476	27.9753	23.7396	19.9885	25.6598	18.3029	16.209	12.7896	15.0175	22.1311	28.7104	24.7285
Rnf167	0.185491	0.0348464	20.1	8.55	6.04308	22.865	25.1829	31.4112	32.3957	27.7044	21.3173	19.3859	21.2969	19.3467	26.1273	22.5716	23.6546	22.0992	16.7576	15.6779	27.0974
Hnrnpa1	0.185491	0.0348464	20.1	8.55	6.02335	24.795	17.8075	32.421	38.0455	28.5261	23.9027	18.8378	27.8771	23.1709	27.1245	29.1463	28.8568	19.0399	19.8641	21.66	25.2225
Cyp3a13	0.185491	0.0348464	23.1	18.6	5.76108	33.4303	40.9881	32.4695	31.9907	36.3038	43.5476	52.7717	52.24	42.8938	32.5426	29.2021	45.2199	33.7948	36.7053	44.2065	36.308
1110038B12Rik	0.185491	0.0348464	20.1	10.05	5.61782	30.8138	15.7753	38.607	48.1535	38.7586	25.7138	30.4753	36.9409	30.6803	35.1396	53.2655	37.4002	31.8531	20.8773	28.1353	31.6026
Nr1i3	0.185491	0.0348464	26.1	13.05	5.40265	44.4291	47.1992	42.3941	39.0806	75.5502	70.6245	52.2703	41.5937	41.7868	37.9051	35.6033	43.5041	62.3871	60.344	53.4423	45.883
0610010K14Rik	0.185491	0.0348464	23.1	4.05	5.31716	33.1354	32.7408	33.3882	30.7321	23.9606	25.8686	20.8228	25.9526	24.7735	27.3924	25.591	21.9143	23.6868	18.7228	20.9271	29.2312
Ip6k2	0.185491	0.0348464	20.1	8.55	4.63093	4.85943	7.66011	11.2149	17.9028	16.862	7.46646	6.06715	13.0055	6.55804	10.9998	6.72284	9.18567	6.45557	4.2612	4.78972	10.368
Ppm1k	0.185491	0.0348464	20.1	7.8	4.46089	8.29333	5.37297	14.5499	13.1418	11.5757	3.8378	7.19812	9.44438	8.90331	13.7593	12.3815	11.702	5.69057	4.92073	6.25047	8.95203
Scamp1	0.185491	0.0348464	23.1	10.05	4.24561	9.49585	8.2261	14.2303	15.0894	15.5744	9.00253	9.66611	10.3558	11.0824	10.4998	13.2185	17.5679	20.2112	10.3941	8.97868	8.39732
Nfic	0.185491	0.0348464	26.1	18.6	4.18791	21.2573	31.9046	17.7581	19.6445	23.5805	41.3584	26.5764	27.1799	24.662	21.8893	18.4846	19.5882	25.1068	28.7022	29.7523	32.8996
Zbtb7b	0.185491	0.0348464	24.6	13.575	4.1778	31.089	41.632	27.8792	26.1328	22.7894	31.2774	24.2286	27.9157	32.43	29.8846	26.0936	26.3098	23.7601	24.6086	26.8167	29.453
42437	0.185491	0.0348464	23.1	14.1	4.15248	21.943	21.641	26.7723	28.0726	27.8572	27.3585	32.5169	29.2967	28.0869	25.3716	27.5741	31.4078	35.3287	35.334	31.1882	23.8905
Bhmt2	0.185491	0.0348464	20.1	2.55	3.95838	116.019	156.628	110.71	120.734	102.736	110.421	144.364	142.947	114.931	113.783	101.041	96.7166	94.6094	130.029	151.33	119.898
Ogfr	0.185491	0.0348464	23.1	7.05	3.95365	22.9314	28.9215	25.5885	28.5227	26.4064	24.7858	19.4581	23.5259	25.1431	23.5096	23.7542	25.5409	25.3583	22.863	19.819	20.1315
Prkaca	0.185491	0.0348464	23.1	2.55	3.80063	25.2477	32.6706	26.0287	20.6538	20.4477	23.579	22.2318	23.7679	22.635	24.3874	22.6367	19.5379	16.9075	18.9472	21.4105	29.9356
Mat2a	0.185491	0.0348464	23.1	15.6	3.76563	19.7889	14.7917	17.4763	16.9363	22.2617	19.5172	23.7847	17.9239	17.3181	15.7143	18.8577	25.2917	22.5356	22.6232	25.5001	17.8975
Rhobtb1	0.185491	0.0348464	23.1	15.6	3.69556	9.70383	9.58978	7.98379	10.218	18.0755	15.3955	13.2101	12.062	12.2705	12.3765	8.95522	9.96835	15.4849	21.2032	12.2464	10.5717
Man2b2	0.185491	0.0348464	23.1	8.55	3.62145	8.02908	14.489	12.1568	14.7442	12.0379	11.9613	9.3675	9.36022	8.89501	12.4024	10.2689	13.9948	12.115	11.3257	8.43258	10.7256
Txnip	0.185491	0.0348464	26.1	10.05	3.58758	16.1096	12.49	17.5636	23.7944	30.835	16.2052	16.5705	11.1918	15.2877	17.9089	17.8592	17.6992	22.9722	24.0226	17.313	16.8549
Dus1l	0.185491	0.0348464	26.1	10.05	3.53348	42.7027	46.8299	48.4646	46.9228	44.9993	67.4957	43.4675	42.4891	38.2703	42.2072	43.6352	42.6091	45.3161	55.3304	44.1653	43.0143
Ube2f	0.185491	0.0348464	23.1	17.1	3.42883	27.6213	34.2878	25.3745	25.019	26.1445	36.0017	35.0734	30.4857	24.4928	21.0367	23.1513	22.1475	25.9117	38.1555	34.9214	25.9249
Msrb2	0.185491	0.0348464	23.1	5.55	3.4038	14.4142	14.6064	18.3006	16.537	19.1966	11.7233	11.4278	15.2325	13.583	14.5687	15.8615	14.421	13.6528	11.3915	13.9763	14.3255
Pole4	0.185491	0.0348464	23.1	17.1	3.3893	17.215	19.6776	16.3312	16.8213	19.4809	22.0082	21.1219	19.9638	15.1657	14.5974	16.7541	12.9952	15.9013	25.9294	21.4473	19.9649
Ergic1	0.185491	0.0348464	23.1	21.6	3.36399	27.8972	46.1503	31.185	30.8485	21.6406	31.9687	35.6059	36.1939	33.2805	33.3779	29.9631	27.8359	26.0162	32.0815	32.8764	33.9389
Tex2	0.185491	0.0348464	26.1	0	3.36314	27.6279	35.1383	29.3931	24.6369	20.1369	22.4073	26.9936	28.5836	33.3919	36.6397	31.9833	27.9828	24.811	29.5403	27.4336	25.0484
Hnmt	0.185491	0.0348464	23.1	15.6	3.32779	10.8215	9.09172	12.9295	13.4722	15.5277	12.0826	24.9862	16.6496	9.37627	9.01199	12.4373	11.1887	17.3416	15.9406	18.6028	10.3819
Cenpb	0.185491	0.0348464	26.1	5.55	3.1677	56.246	55.2584	59.9328	64.8841	54.699	52.4644	43.7596	53.0132	48.4042	48.6001	58.4493	55.324	55.8764	48.7946	47.2162	50.6804
Unc50	0.185491	0.0348464	23.1	8.55	3.12478	17.5745	19.2242	21.9936	22.7368	25.6325	18.5185	19.529	20.9247	17.7685	22.1917	22.7682	22.0486	21.0113	20.6193	17.5545	19.1278
Eif4e2	0.185491	0.0348464	26.1	10.8	3.01839	24.2933	30.5907	27.6476	32.0837	31.116	30.6982	25.5311	25.0145	20.7464	23.2313	24.9083	25.0602	28.2324	27.8084	24.2196	25.427
Hnrnpu	0.185491	0.0348464	26.1	21.6	2.99184	41.4059	42.9859	35.6367	32.6443	37.8998	37.6917	41.9228	42.9641	38.0409	38.2753	39.7085	38.1031	35.6285	35.0843	39.7757	42.2317
Zwint	0.185491	0.0348464	23.1	10.8	2.96179	24.7439	29.3509	33.5395	34.9881	30.4153	31.7267	32.7008	26.4157	28.2759	32.1845	30.7843	35.9142	30.9654	34.0975	30.189	25.6002
Trib1	0.185491	0.0348464	23.1	15.6	2.87722	9.8544	8.57839	7.10447	10.2101	12.6474	14.4243	10.0665	6.76445	8.6083	8.17358	7.39324	11.0963	11.9595	11.9887	9.43716	10.377
Armc1	0.185491	0.0348464	23.1	15.6	2.8053	12.7252	11.0231	11.7518	13.454	15.7191	13.8464	17.2154	15.6464	14.4258	12.806	14.9118	15.2908	17.5852	18.2926	18.1666	10.4983
Serpinh1	0.185491	0.0348464	23.1	21.6	2.79948	11.5007	11.8569	8.37135	6.29305	6.49059	10.2696	8.35847	5.88252	11.4061	11.1823	6.01283	5.78863	6.33655	10.0514	11.246	14.526
Mgat1	0.185491	0.0348464	20.1	5.55	2.79137	35.0867	42.5014	37.9827	37.7137	32.8472	34.0351	34.3406	37.6193	35.3206	36.2234	33.0292	32.4978	32.2962	33.0405	33.704	37.5561
Hnrnpf	0.185491	0.0348464	23.1	20.1	2.76139	77.5011	73.3055	70.8163	69.5657	71.6667	72.1436	83.8044	80.9782	81.9624	79.0574	73.7323	72.4479	76.7505	78.7287	83.2893	74.9664
Cutc	0.185491	0.0348464	23.1	11.55	2.39002	11.2484	10.8833	14.4815	15.5253	14.6284	11.7567	13.1764	14.1857	9.29093	11.5134	14.04	13.9525	15.2825	12.0695	11.8588	11.3851
Phc2	0.185491	0.0348464	23.1	0	2.34788	15.4253	15.9639	13.8994	12.1049	10.8413	14.1174	13.6872	13.8876	14.482	12.5259	13.0705	10.3369	11.4898	11.9185	11.7819	15.8034
Traf4	0.185491	0.0348464	22.1	10.55	2.31858	14.1823	15.1789	15.3809	18.3136	19.4191	17.5334	15.1566	14.0142	14.9633	12.723	15.6355	17.9161	17.4252	14.7251	14.1865	16.7158
Gimap9	0.185491	0.0348464	20.1	0	2.23227	10.4628	8.98417	7.29827	5.81782	5.82726	11.0169	9.63154	9.87335	10.5415	6.61944	8.27862	6.96412	7.58783	10.2077	11.7373	9.52142
Atp6v1b2	0.185491	0.0348464	26.1	2.55	2.21204	13.9858	17.6946	16.9956	16.2749	13.8673	13.1467	13.2168	16.6181	16.4709	18.2132	18.004	17.7733	14.8488	15.9965	15.642	14.2355
Snapc2	0.185491	0.0348464	23.1	7.05	2.18503	8.31796	10.566	12.4191	10.1478	9.07009	7.4759	7.25754	7.92127	7.51873	8.85858	8.3147	8.89469	8.47739	6.79278	6.628	9.7118
Gtf3c6	0.185491	0.0348464	20.1	2.55	2.11347	22.5206	26.4422	24.2773	21.2884	19.16	23.0781	23.3577	23.7187	20.6222	20.8336	20.376	16.7353	19.2151	22.0754	24.8604	22.4065
Rab32	0.185491	0.0348464	26.1	0	2.06235	17.8549	19.7504	19.8837	15.5038	11.9691	14.8726	19.7593	20.6382	20.321	21.6719	21.907	17.2417	15.5424	15.8225	18.7016	16.8524
Palmd	0.185491	0.0348464	23.1	10.05	1.9403	14.8717	14.6178	17.3658	15.9766	24.2448	14.9989	13.2326	12.8214	12.7696	13.3651	15.204	20.7312	21.3788	11.1093	11.117	13.2218
Ptpn9	0.185491	0.0348464	23.1	0	1.93578	5.42547	3.9343	4.30525	2.39725	2.53099	2.6	4.67298	4.27986	5.11729	4.09392	5.06555	3.41402	3.55156	3.56517	4.49233	4.33044
Cmc1	0.185491	0.0348464	23.1	10.8	1.92001	12.2807	13.3321	15.0428	14.8404	15.8044	13.5812	12.1664	12.6001	8.79979	10.9912	12.7809	12.8269	14.3027	12.3495	9.88575	9.76277
Neu1	0.185491	0.0348464	25.1	8.05	1.85297	10.0815	11.6995	13.307	12.9685	12.4348	11.4177	10.0016	10.476	9.11533	10.974	11.295	13.0015	13.1861	9.8649	8.80339	10.8956
Hgsnat	0.185491	0.0348464	23.1	14.1	1.78792	15.1441	18.2331	16.1337	17.5533	18.6622	20.7053	18.333	17.7746	15.2622	14.8238	14.1828	20.5688	19.3875	18.4136	15.907	16.1237
Tollip	0.185491	0.0348464	23.1	11.55	1.77993	13.7309	13.3504	14.8912	16.5568	16.9592	15.4994	16.3543	15.0327	16.4342	15.4153	17.1515	19.5283	19.7758	19.1317	16.5983	12.8828
Ung	0.185491	0.0348464	23.1	10.05	1.76902	2.13438	2.70377	3.03893	3.42968	6.15933	5.46504	1.44171	0.909488	2.11954	2.27825	1.87993	4.74593	4.36999	3.62576	2.11302	1.87112
Ube4b	0.185491	0.0348464	23.1	7.05	1.75425	6.85971	8.90525	7.77451	8.60416	9.12466	6.03323	5.58862	6.78756	7.22351	8.47442	7.1181	8.48992	7.85636	6.0508	5.01553	5.91203
Mettl22	0.185491	0.0348464	26.1	8.55	1.74146	8.35495	10.3162	11.5715	13.44	10.5983	8.99638	7.04898	8.49484	7.1414	8.63036	10.2415	10.5134	7.62763	8.7402	9.01769	8.27809
1600020E01Rik	0.185491	0.0348464	26.1	17.1	1.74057	8.08078	3.49639	7.57461	6.51506	8.52488	9.5706	9.4966	10.3006	7.63776	6.33412	9.01166	5.21917	7.45789	10.1097	11.3201	8.74078
Atf4	0.185491	0.0348464	23.1	20.1	1.73595	83.0591	64.1077	65.1918	63.5997	62.5165	64.2856	83.33	74.4125	75.2522	64.5275	69.0051	61.0844	66.3457	65.867	85.8726	77.2422
Cyp3a59	0.185491	0.0348464	23.1	10.05	1.6902	8.56021	15.0295	21.1875	17.4198	17.4136	12.9537	18.3239	12.7229	13.2766	14.3332	25.0615	23.0724	21.0424	18.4024	15.9186	10.7781
Wdr36	0.185491	0.0348464	23.1	17.1	1.68204	5.56031	6.66628	6.09393	7.18973	7.36465	8.47269	9.02266	8.06054	6.60668	7.00329	6.52977	7.50202	7.93509	8.04473	8.43719	5.20385
Rsl24d1	0.185491	0.0348464	20.1	15.6	1.681	17.0146	15.5437	16.2591	14.1769	17.921	18.379	15.5758	14.8126	15.4319	14.1847	16.9384	15.5594	18.6991	17.6205	15.5729	13.5335
Arrdc4	0.185491	0.0348464	23.1	10.05	1.6364	3.47256	3.48715	4.01145	8.15243	5.48584	6.67527	3.17162	4.63202	3.13266	3.63414	4.7542	3.71957	6.51178	4.26473	2.93887	2.83131
Max	0.185491	0.0348464	20.1	17.1	1.63441	11.0373	10.532	7.66421	7.72382	10.4943	12.3004	8.18994	9.84035	10.1644	6.60936	7.15796	8.66006	12.0251	11.2363	9.16444	7.83855
Elmod3	0.185491	0.0348464	24.1	19.6	1.62903	8.83215	7.73322	7.22765	6.31256	7.46553	9.46219	9.39806	9.02896	8.62338	7.18592	5.74254	5.92569	5.07178	8.05172	8.00805	7.95338
Ap3b1	0.185491	0.0348464	23.1	5.55	1.61445	8.31096	11.8055	11.3826	10.0401	9.4646	8.51962	8.1264	8.92832	8.77533	9.39173	9.53401	10.7115	7.65191	6.41884	7.05373	11.0585
Slc48a1	0.185491	0.0348464	24.6	7.8	1.5975	20.5492	26.0488	22.655	22.8084	21.0409	22.455	18.6609	18.7269	20.7005	23.6819	21.9645	22.6571	23.5571	21.6521	19.9817	19.6044
Serhl	0.185491	0.0348464	26.1	11.55	1.58498	13.7379	16.7784	19.3532	21.6895	17.7699	18.5616	17.4009	16.3201	13.1963	14.0754	15.4176	17.2415	16.9281	18.8041	15.6413	17.9098
Armt1	0.185491	0.0348464	23.1	20.1	1.58258	5.31948	6.02365	4.84361	4.09357	4.17933	6.41743	6.59491	7.96664	6.0999	4.85608	6.2438	5.08023	4.60267	6.32191	7.79063	5.92459
Ccdc28a	0.185491	0.0348464	20.1	7.05	1.57482	8.63937	6.04879	13.6363	10.8665	8.75641	4.16286	5.6923	7.73397	7.99374	9.16603	8.29555	9.43705	6.36988	3.66642	6.14181	9.03788
Fbxo7	0.185491	0.0348464	26.1	10.05	1.56964	8.78844	12.6096	13.5938	12.5521	11.7809	11.7988	10.3323	9.56214	8.77175	10.049	9.63205	10.6714	10.5415	11.4713	10.4681	9.86139
Plbd1	0.185491	0.0348464	23.1	11.55	1.54404	16.3396	19.8544	18.1419	19.6507	22.4279	15.9658	17.4671	17.241	16.1854	20.6076	20.4665	21.6176	22.3144	20.7589	19.9797	14.9191
Slc5a6	0.185491	0.0348464	20.1	15.6	1.52658	1.53333	1.46098	1.36284	3.4494	5.31492	3.99851	1.78193	1.52486	1.76752	1.32958	1.29345	3.73391	5.66824	2.82234	1.7827	1.31282
Lpl	0.185491	0.0348464	26.1	4.05	1.47873	11.4764	7.33569	11.1774	8.22719	6.42837	3.95059	6.39438	7.5783	7.09312	8.31169	12.4117	14.2957	8.28904	4.74251	6.9024	7.71134
Phkg2	0.185491	0.0348464	23.1	8.55	1.46682	14.4185	15.8415	18.9107	18.0843	17.4603	19.5059	13.0164	13.5055	14.7195	13.9804	15.3884	15.6823	17.0803	14.9502	13.1602	14.3651
Slc41a2	0.185491	0.0348464	26.1	24.6	1.4521	5.74564	6.74962	4.7594	4.69604	2.14366	2.83159	6.65969	7.2895	7.96699	7.63214	6.63138	7.505	3.8241	5.01975	5.83222	4.63709
Uri1	0.185491	0.0348464	23.1	11.55	1.44704	6.30922	6.17419	8.03554	8.35565	10.3645	6.72156	7.65747	8.12782	7.98664	7.50033	9.88679	10.966	11.7436	8.39002	7.16743	6.40712
Srxn1	0.185491	0.0348464	26.1	2.55	1.44419	16.4724	18.9091	17.0126	17.2301	13.5728	14.9702	15.3906	15.6952	19.485	18.5132	18.4573	16.6412	16.6494	15.1969	15.2393	14.3133
Dnase2a	0.185491	0.0348464	23.1	10.05	1.42746	8.9057	8.6846	9.26878	10.9865	10.1103	10.446	7.09098	8.62385	7.01498	7.7043	9.302	11.0083	10.6017	6.59283	6.45492	8.15661
Rangrf	0.185491	0.0348464	23.1	19.35	1.42429	6.29448	7.39445	4.51868	4.90037	4.35827	6.17586	6.91462	7.97619	4.79645	4.61606	4.1392	4.055	4.051	6.65394	8.17337	5.65767
Ccar1	0.185491	0.0348464	23.1	18.6	1.42072	7.95321	5.53284	5.94401	6.37647	7.69308	7.06174	8.90002	8.68042	8.47739	5.37943	7.755	8.04063	7.78484	8.68853	9.15534	9.68803
Arl4a	0.185491	0.0348464	23.1	21.6	1.41444	7.51347	5.29887	7.03068	4.91968	5.85275	4.7855	7.69621	9.92586	6.93146	10.7643	6.34192	4.82346	4.2416	6.65617	7.20142	8.06211
Tbce	0.185491	0.0348464	20.1	8.55	1.40153	5.58045	4.86392	6.99342	7.00105	6.43196	4.7928	4.82398	6.25393	6.28554	6.97552	7.91364	7.33079	5.01528	5.1208	6.04233	5.84671
Tardbp	0.185491	0.0348464	23.1	20.1	1.30864	17.4308	15.5801	17.2361	15.5679	16.7764	15.4171	18.446	20.9318	16.9965	14.8611	15.2802	13.362	12.5379	15.1142	19.929	20.554
Tomm40l	0.185491	0.0348464	26.1	13.05	1.302	12.8927	11.2829	12.1928	13.1242	15.9359	16.1407	11.7409	10.9732	12.8702	10.4083	10.6533	11.6795	13.4099	13.801	13.0188	12.6427
Cyp17a1	0.185491	0.0348464	23.1	17.1	1.28653	1.35248	2.94806	1.00308	1.69773	2.43463	3.64508	3.17191	2.67727	1.28451	1.51818	1.02009	2.0834	1.93075	2.33443	2.77202	2.26668
Riok2	0.185491	0.0348464	23.1	15.6	1.28293	6.35098	5.87789	4.82952	6.6459	9.73645	6.09695	7.69223	8.9544	5.85336	5.10165	5.61618	6.5906	9.56669	8.25892	8.72179	6.67389
Mtmr14	0.185491	0.0348464	23.1	7.05	1.2681	7.2124	10.3184	8.78676	8.08486	9.08201	8.69304	7.28864	7.48389	8.72154	9.50712	9.497	9.96808	8.90282	8.45524	7.19162	6.7822
Slc39a14	0.185491	0.0348464	20.1	15.6	1.25448	17.501	18.6068	17.3397	19.1138	26.6161	24.6573	21.3372	20.2589	22.6644	17.2574	17.8327	35.7838	28.8704	25.0915	20.3055	15.3239
Ppp3ca	0.185491	0.0348464	23.1	10.05	1.23865	6.34304	5.63497	7.38669	6.52097	9.01772	5.83521	5.28415	6.05909	5.06463	5.61215	6.98808	7.40138	8.15753	5.7004	5.33543	5.35104
Uspl1	0.185491	0.0348464	20.1	18.6	1.23218	5.96828	7.01347	4.81626	4.47322	4.56875	8.05969	7.49727	4.69228	7.12141	4.11729	4.68927	5.0656	6.39896	9.37758	7.63724	4.6969
4930581F22Rik	0.185491	0.0348464	23.1	7.05	1.15941	2.23551	1.64503	3.33969	3.2529	3.83714	1.72202	1.61325	1.63125	2.14789	2.11712	3.35473	3.09538	4.30903	1.28244	1.60682	2.21702
Tnfrsf1b	0.185491	0.0348464	23.1	11.55	1.14862	4.03248	5.65135	4.6721	5.0202	9.06348	7.35921	4.38352	4.67931	5.22637	5.31862	4.77648	6.05511	8.01977	6.03377	4.66095	4.57255
Alcam	0.185491	0.0348464	20.1	11.325	1.11571	5.50127	4.60268	6.86549	7.07912	7.62023	5.14149	5.79141	5.8295	5.77977	6.53334	7.08988	9.07641	6.97162	4.55897	4.64152	5.84989
Xrcc1	0.185491	0.0348464	21.6	4.8	1.10362	6.79965	7.84624	7.25518	6.09524	5.23123	6.15761	4.12944	5.46827	5.71517	6.88428	5.67831	4.84823	4.43384	3.89324	4.97239	7.84846
Arl8a	0.185491	0.0348464	23.1	5.55	1.10308	7.30677	9.12008	9.37408	8.14036	8.05973	7.56009	6.35394	9.0923	8.4742	8.81899	8.2548	9.51111	7.97183	6.47892	7.15683	8.8142
Phf14	0.185491	0.0348464	23.1	11.55	1.07828	4.94239	3.79152	6.46731	6.32304	8.02822	6.18651	6.53059	7.13014	5.39859	4.91561	6.53647	7.12376	7.5107	7.10351	5.84964	6.08536
Tmem165	0.185491	0.0348464	23.1	20.1	1.0604	3.89021	4.43203	3.69681	2.83008	2.87386	4.37349	5.07669	5.14396	4.48074	3.71338	3.46323	3.60063	2.94836	3.8209	4.50666	2.86576
Bag4	0.185491	0.0348464	23.1	10.05	1.05715	4.74234	4.81262	6.30765	5.76566	6.95567	4.36292	5.98592	5.11991	6.26921	5.99938	6.85441	7.40729	6.82227	6.21306	5.57523	4.33137
Acp2	0.185491	0.0348464	26.1	0	1.04485	8.9481	11.2391	8.97622	8.72851	6.98735	7.71817	9.50663	11.1641	10.1303	11.3271	9.78239	9.6198	7.7746	8.54737	10.5919	8.92422
B4galt7	0.185491	0.0348464	23.1	17.1	0.989455	5.66799	5.53699	4.58849	5.34819	5.87549	8.57666	6.94476	4.97803	4.68271	5.23644	4.06433	4.14312	4.80171	7.34911	6.06541	6.64131
Hexa	0.185491	0.0348464	23.1	11.55	0.97107	28.4542	33.8163	32.9199	32.0985	33.1355	34.0776	31.1799	28.9149	26.4368	29.0205	29.9265	33.7545	34.374	32.3091	28.1484	29.7478
Syt3	0.185491	0.0348464	23.1	0	0.96892	3.15663	3.24538	2.22485	1.78637	1.20472	2.42887	1.95386	2.45632	1.81731	2.4871	1.8317	1.73002	1.43124	1.46357	1.44553	2.5906
Pradc1	0.185491	0.0348464	20.1	15.6	0.939462	9.0843	8.04242	7.24986	8.94595	9.37102	10.0495	8.60882	9.32639	7.68451	7.13667	8.44303	9.47633	9.32664	9.09059	8.86103	9.17645
Cmtr1	0.185491	0.0348464	23.1	2.55	0.936909	6.30453	8.90736	7.3514	6.85349	6.02641	5.99257	6.82934	6.78817	8.33197	7.73752	7.33874	7.54173	6.46617	6.8202	6.72216	6.8448
Tgif1	0.185491	0.0348464	23.1	5.55	0.920172	6.42204	7.39916	9.06265	6.21503	6.75474	5.10796	6.09784	6.27834	5.85836	6.5079	7.43863	5.18495	4.38748	3.64611	4.33523	6.656
Dhx29	0.185491	0.0348464	23.1	18.6	0.904976	2.6698	3.9048	2.11618	1.87261	1.65721	2.75383	3.39601	2.99563	2.65785	2.61482	2.22165	2.38592	2.27637	2.66417	3.5567	2.40107
Znf512b	0.185491	0.0348464	23.1	7.05	0.898386	3.58089	2.5975	4.37088	4.45259	4.22372	3.21339	2.95321	3.15067	4.41093	4.48917	5.58921	5.4207	4.42679	3.46986	3.48874	3.61943
Lrrc29	0.185491	0.0348464	23.1	10.05	0.893726	0.73482	1.1212	2.38512	2.1721	2.28916	1.72128	0.972986	1.19282	1.08885	1.15	1.93927	1.72454	1.99405	1.29063	1.1084	1.32698
Fam151b	0.185491	0.0348464	23.1	7.05	0.879704	2.26468	2.8565	4.39655	3.76929	2.4974	3.04414	2.20423	2.42087	2.66477	2.67452	3.14821	3.48206	2.18234	2.65266	2.29644	2.07518
Abcd2	0.185491	0.0348464	23.1	10.05	0.875993	0.733967	0.275069	1.7949	1.51391	2.50697	0.811009	0.655917	0.542593	0.958432	0.84372	0.757733	2.10228	1.65445	0.946597	0.722147	0.527027
Thpo	0.185491	0.0348464	23.1	0	0.872916	8.18026	8.74478	5.34496	4.7371	4.71833	6.21626	5.13726	6.12056	5.98609	7.38841	5.99278	4.62651	4.04075	4.94948	4.84316	6.81318
Cln8	0.185491	0.0348464	26.1	11.55	0.861504	3.19812	5.05218	4.16434	6.14713	7.24448	5.88092	4.49068	4.66257	4.46143	4.43403	4.07965	5.20803	5.90605	5.8879	4.43838	4.04572
Lrp3	0.185491	0.0348464	23.1	14.1	0.845862	6.29365	7.56862	6.71146	7.63533	7.68208	10.0874	7.90769	7.64597	7.50604	7.93281	7.39843	7.85572	8.5423	8.66847	7.97008	6.83229
Adcy6	0.185491	0.0348464	23.1	11.55	0.841641	3.07823	2.37545	3.31453	3.95024	5.2208	3.74346	2.75998	2.72	4.16653	3.68163	3.65821	5.05618	5.10733	4.20411	3.57735	3.53288
Tnfsfm13	0.185491	0.0348464	23.1	15.6	0.810581	1.5282	0.977906	1.21257	0.898841	2.72055	2.12424	1.67199	2.29127	1.13449	1.23789	1.34731	1.6718	1.6706	1.94397	1.45701	1.38307
Plekha3	0.185491	0.0348464	20.1	15.6	0.796549	5.86214	5.5857	5.27045	5.0509	7.14403	6.94951	6.84571	5.94156	5.62753	5.5505	6.60749	6.42459	6.07424	7.35247	6.44513	4.5752
Ppfia1	0.185491	0.0348464	23.1	20.1	0.776622	5.84032	5.31948	4.14228	4.85907	4.74201	5.20831	5.9118	7.03149	6.67497	5.53971	5.60853	5.09156	6.05646	6.49513	6.26634	6.33703
Krt19	0.185491	0.0348464	23.1	20.1	0.759242	2.1621	2.74335	1.85748	0.833275	1.39299	3.43513	2.30418	1.91496	2.34374	1.82398	1.40619	1.36104	1.95081	1.90288	2.49584	4.27106
Chic2	0.185491	0.0348464	21.6	11.325	0.736526	3.8933	3.32669	4.4925	4.8107	5.65208	3.33052	3.91489	4.50976	3.05339	4.81103	5.62834	5.11392	5.00087	4.02533	3.27455	3.08237
Dlg1	0.185491	0.0348464	20.1	10.05	0.731049	5.92448	7.63486	8.52338	8.66872	8.75279	4.73861	6.64715	7.47896	8.32353	8.27211	9.12365	10.8526	8.27163	6.07133	6.88272	6.21701
Arih2	0.185491	0.0348464	23.1	10.05	0.729169	11.2028	8.52209	10.6764	11.6163	12.5331	10.4841	10.5851	10.0179	11.4887	10.3257	13.1719	14.3951	17.1075	12.2544	10.094	7.63381
Tmem51	0.185491	0.0348464	23.1	8.55	0.686417	4.16394	4.81319	5.37443	6.30984	4.02206	4.30585	3.84245	3.42013	3.93948	5.69266	5.48193	5.66648	5.30009	5.34307	5.05018	5.26762
Galnt11	0.185491	0.0348464	23.1	15.6	0.674834	3.88631	3.70331	3.79111	4.54421	5.33924	4.22439	5.54028	5.21123	4.42345	4.50147	4.31431	4.91306	5.9785	6.466	5.8743	3.60005
Slc9a8	0.185491	0.0348464	20.1	10.05	0.668909	5.27137	6.24459	7.17403	7.39316	7.9338	7.57937	5.18582	6.25822	6.81037	6.82816	6.37734	7.82838	7.32158	5.6256	6.30999	6.79763
Haus5	0.185491	0.0348464	23.1	5.55	0.667799	3.13226	2.83812	3.30945	3.21316	2.36504	2.32791	1.81302	2.27577	2.76462	2.55718	2.18372	2.74474	2.02501	1.84792	1.60913	2.47539
Thumpd3	0.185491	0.0348464	20.1	18.6	0.656945	7.15385	7.96731	6.50133	5.68864	7.29329	7.43039	7.99897	8.49171	7.72897	6.32845	6.14489	6.45669	6.65305	7.81773	7.93838	5.49367
Ly6d	0.185491	0.0348464	26.1	2.55	0.65575	10.2157	2.03036	1.12232	1.96525	1.50451	0.461228	0.617265	1.56373	2.00686	1.75247	1.73462	2.59213	1.92991	0.792952	1.0414	1.74974
Spry4	0.185491	0.0348464	24.6	8.55	0.647565	1.28343	1.13786	2.10679	3.16013	2.16825	1.82447	0.587177	1.16002	1.27058	2.27419	1.84836	1.97165	2.83508	1.53646	0.605938	1.39119
Oraov1	0.185491	0.0348464	23.1	15.6	0.639649	6.80321	5.51796	6.80073	6.08015	6.90835	7.82397	6.98475	6.47048	7.40965	4.5685	6.97663	6.95759	7.807	8.11112	7.42583	8.09299
5730435O14Rik	0.185491	0.0348464	23.1	4.05	0.633744	1.55673	1.87125	2.15325	2.1009	1.67895	0.77356	1.18786	1.8706	2.64974	1.80196	2.84052	0.861854	1.69609	0.533106	1.59844	1.72274
Gtf2e1	0.185491	0.0348464	20.1	18.6	0.611018	3.73374	3.79805	3.14761	2.86258	2.7673	3.94741	5.09891	3.65831	5.08211	2.74467	3.32897	3.86776	4.41537	5.76651	6.79647	3.66662
6330416G13Rik	0.185491	0.0348464	23.1	15.6	0.609279	2.67716	1.72321	2.05412	3.01649	1.83241	2.92704	3.28893	2.97703	2.26262	2.28936	2.31116	2.33701	3.79961	3.90493	3.40565	2.95209
Pick1	0.185491	0.0348464	20.1	7.05	0.587139	8.74869	11.5842	9.09856	9.57903	9.12054	8.45745	5.92664	7.96525	8.65503	9.32489	8.56455	9.14211	6.11799	7.30221	7.08565	9.32174
Fam120b	0.185491	0.0348464	23.1	15.6	0.587012	3.45104	3.84898	3.16658	3.53641	4.33667	5.07898	3.72389	3.73764	3.64413	3.43682	3.34624	3.47536	4.63552	4.82594	3.94091	3.20219
Gdf15	0.185491	0.0348464	20.1	7.8	0.586425	6.41249	5.26832	11.2123	10.4773	5.52743	6.92698	5.14597	4.37122	7.3943	7.61909	8.01209	4.78717	4.16653	3.71261	6.45349	6.27917
Tada2b	0.185491	0.0348464	20.1	17.1	0.585788	6.79947	6.75508	5.86842	5.97104	8.07002	8.31277	8.36128	7.60938	9.99541	6.68183	7.43011	8.25197	10.1749	10.4452	8.95039	6.00364
Mycbp	0.185491	0.0348464	26.1	13.05	0.567524	9.67723	8.99875	11.9026	11.136	14.1947	11.6088	12.3511	11.5485	8.73771	9.34474	11.2549	9.04143	11.5404	12.0622	12.0318	10.1246
42617	0.185491	0.0348464	20.1	5.55	0.558169	11.5254	9.72164	9.61818	8.93227	8.69235	7.50621	6.64993	6.54382	9.26776	10.0199	8.5255	7.25268	7.33594	7.35065	8.15063	12.1709
Il6ra	0.185491	0.0348464	23.1	14.1	0.549811	4.81003	5.47539	5.48025	5.17661	13.3332	10.7612	5.58758	7.12999	6.38805	4.64071	4.97312	8.51746	13.1784	13.4598	5.76301	4.70618
Bcdin3d	0.185491	0.0348464	23.1	4.05	0.544451	2.91704	3.22299	2.97475	3.49648	3.16385	2.29077	2.44651	2.52596	2.69554	3.49212	2.37572	2.90943	2.34996	2.05237	2.63123	2.88665
Fubp1	0.185491	0.0348464	23.1	2.55	0.544444	3.04457	3.27188	2.43456	2.27461	2.42309	1.75857	2.32799	2.56063	3.41369	2.75132	2.82614	2.85305	1.94569	2.10452	2.88876	2.18219
Map3k5	0.185491	0.0348464	23.1	11.55	0.532968	3.36757	4.27442	3.58543	4.08844	5.88736	5.7188	4.42754	3.60114	3.30334	4.18635	3.93116	5.73122	5.09821	7.23344	3.45052	3.87571
Ralgapa2	0.185491	0.0348464	23.1	11.55	0.520197	1.65293	1.76466	2.02963	2.48441	2.98639	2.50033	2.3339	2.10785	2.62338	2.48953	2.85451	3.81581	3.27751	2.8605	2.14903	1.99257
[truncated: 9,121 more rows]

## Sheet: Transcriptome-p<0.05
Gene.Symbol	BH.Q	ADJ.P	PER	LAG	AMP	ZT0_FPKM	ZT3_FPKM	ZT6_FPKM	ZT9_FPKM	ZT12_FPKM	ZT15_FPKM	ZT18_FPKM	ZT21_FPKM	ZT24_FPKM	ZT27_FPKM	ZT30_FPKM	ZT33_FPKM	ZT36_FPKM	ZT39_FPKM	ZT42_FPKM	ZT45_FPKM
Tymp	4.15525e-05	7.47348e-09	23.1	4.05	30.9791	45.7629	63.2953	51.5988	40.7457	19.4842	11.9257	15.9429	30.9562	42.7769	53.3671	49.7324	37.4939	20.4592	10.8514	17.4403	39.809
Cry1	4.15525e-05	7.47348e-09	23.1	20.1	5.87336	10.3917	7.20387	2.3288	1.8246	3.77276	7.99951	14.0782	17.3174	12.5525	5.58672	3.06393	1.85776	3.3757	9.77122	14.9598	15.1062
Chka	0.000108158	2.91793e-08	23.1	0	11.158	45.6272	29.911	11.6271	4.34354	3.13083	11.0269	16.4626	22.3865	33.5237	28.3792	14.7543	4.4407	3.54564	11.5867	17.5815	29.2747
St3gal5	0.000183919	9.92369e-08	23.1	15.6	36.944	32.4058	23.8827	22.5364	39.0616	88.9596	127.398	74.7831	44.5603	28.864	21.7386	25.7963	54.707	75.334	154.539	59.2516	42.8443
Amt	0.000183919	9.92369e-08	23.1	4.05	11.7834	24.3536	31.8641	29.6958	26.3245	15.1999	10.7294	14.8494	22.5024	28.8256	34.9772	24.2684	23.1896	12.6046	9.56206	16.9487	23.3598
Adora1	0.000183919	9.92369e-08	23.1	10.05	1.98845	1.97594	2.83876	4.94133	5.9104	5.54999	4.72965	3.0983	2.304	2.36374	3.31657	6.02786	6.82596	5.43432	3.82546	2.74574	2.17105
Rorc	0.000419513	3.01808e-07	23.1	18.6	20.8592	48.1223	27.5079	18.623	21.7824	34.1602	55.2129	73.4342	87.8302	46.7587	27.9105	17.9852	16.7922	35.9898	59.7062	75.9538	72.0879
Dnmt3b	0.000419513	3.01808e-07	23.1	0	0.559017	2.05614	1.05595	0.455211	0.0992806	0.197911	0.340209	0.88985	1.20762	1.30701	0.934439	0.820226	0.260564	0.203849	0.532467	0.855653	1.1029
Atf5	0.00066438	8.36449e-07	23.1	2.55	93.2897	202.883	240.805	202.153	133.539	80.3471	70.2215	92.5284	149.282	205.189	176.858	147.051	131.133	74.6322	58.4774	110.307	191.894
Abcg5	0.00066438	8.36449e-07	23.1	11.55	17.7451	15.1306	17.5898	28.8556	44.5403	53.7115	40.2259	21.7212	14.0271	14.6151	22.2691	27.5743	48.5245	52.8737	35.9825	18.757	13.0193
Smagp	0.00066438	8.36449e-07	23.1	2.55	17.4842	43.3215	59.1632	45.7446	31.0421	20.8063	18.5951	22.4759	34.4631	46.9555	48.6645	43.8788	33.0742	23.7386	19.356	23.8016	41.9083
Homer2	0.00066438	8.36449e-07	23.1	15.6	1.72969	2.68833	2.80725	2.55073	3.29691	4.99688	6.58744	5.61095	3.9206	3.02232	2.52144	2.63628	3.22419	5.39822	7.23045	5.89618	3.8152
1700040L02Rik	0.00066438	8.36449e-07	26.1	8.55	0.663067	0.519847	1.16333	1.71318	2.57983	1.18023	0.788921	0.494685	0.27182	0.494175	0.652953	1.16117	1.89932	1.96667	0.96453	0.50212	0.559119
Gas7	0.00066438	8.36449e-07	23.1	4.05	0.632054	1.09647	1.73159	1.64332	0.85116	0.550626	0.328301	0.48016	1.04109	1.23548	1.78959	1.6212	0.869592	0.600029	0.376401	0.641151	0.916055
Cyp2a5	0.00113454	2.14257e-06	26.1	13.05	346.737	143.853	194.939	233.572	571.516	939.938	827.408	635.786	347.355	132.749	177.738	211.022	452.73	875.661	855.757	695.366	363.625
Abcg8	0.00113454	2.14257e-06	23.1	8.55	13.5365	11.0075	15.8132	25.0718	40.67	35.0005	19.8815	9.61204	9.22633	11.9185	18.2681	24.9642	38.7595	33.2345	16.7727	7.36176	9.58647
Mad2l2	0.00113454	2.14257e-06	23.1	2.55	9.38359	24.5076	34.7006	26.383	16.1613	11.3256	11.2372	13.9197	20.3978	24.6786	25.9937	22.5874	16.8	10.0882	9.10863	14.7353	22.4529
Avpr1a	0.00113454	2.14257e-06	26.1	24.6	8.42746	18.977	18.573	12.3103	6.65477	4.28926	6.55022	13.1063	18.2795	21.6836	20.8099	16.4692	9.34533	5.734	6.64718	13.7672	17.4977
Fgf1	0.00113454	2.14257e-06	23.1	18.6	7.90977	25.1039	19.9942	17.8574	16.2379	22.6407	31.1103	40.0129	29.4882	23.9159	20.4023	17.4312	19.2882	24.511	43.0243	40.3625	25.8053
Wipf3	0.00113454	2.14257e-06	23.1	11.55	0.692356	0.801406	0.907255	1.3439	1.90606	2.4533	1.70118	1.17148	0.741968	0.962678	0.958924	1.30153	1.73155	2.42811	1.71914	1.09634	0.857252
Rfx5	0.00113454	2.14257e-06	23.1	4.05	0.525062	1.94628	2.125	2.18149	1.78197	1.36642	1.30852	1.44539	1.77245	1.81754	2.33499	2.0594	1.84679	1.47602	1.08114	1.57546	1.60313
Rnase4	0.001728	5.12807e-06	23.1	11.55	205.44	320.069	423.621	525.982	678.409	710.821	664.091	523.729	463.263	414.635	397.338	582.542	913.439	870.818	575.628	516.954	308.645
Elovl3	0.001728	5.12807e-06	23.1	2.55	147.138	373.411	631.944	231.189	59.2462	28.0686	23.1048	122.914	366.559	444.724	608.271	249.53	99.0494	25.9297	64.0113	208.063	370.675
Gabarapl1	0.001728	5.12807e-06	23.1	7.05	89.5544	160.995	208.738	344.604	273.209	247.809	146.56	109.816	151.835	163.841	218.777	275.054	283.985	234.344	122.009	95.0676	139.782
Bnip3	0.001728	5.12807e-06	23.1	14.1	52.2063	73.1927	56.7305	89.198	101.877	162.573	166.665	122.912	82.996	57.9038	55.6873	71.0193	102.072	145.436	148.352	113.886	68.7101
Tubb2a	0.001728	5.12807e-06	23.1	0	48.5929	107.95	148.065	57.0566	34.8018	10.5907	36.9442	69.8571	116.582	130.263	125.842	54.963	18.8353	10.0889	44.0965	97.5758	167.771
Cml5	0.001728	5.12807e-06	23.1	20.1	34.2455	63.7863	54.4951	31.6046	25.2013	28.9551	65.6746	96.5774	98.6167	47.7833	52.8013	16.8769	14.1081	35.5564	76.7936	112.983	97.5656
Mgrn1	0.001728	5.12807e-06	23.1	10.05	6.22275	13.2691	16.2017	22.3725	25.002	22.9511	20.1432	15.1969	14.6012	15.2816	17.5036	20.8366	22.0925	21.427	19.0984	15.7299	15.0598
Wrnip1	0.001728	5.12807e-06	26.1	24.6	5.39784	25.7101	21.8013	21.9133	14.6609	14.0611	15.6867	22.1543	25.6382	29.6952	26.8212	24.2741	20.1389	13.7427	15.6993	20.7643	23.0563
Blcap	0.001728	5.12807e-06	23.1	0	4.33181	16.0614	20.5789	13.0588	9.93529	8.7454	12.953	15.6241	15.7465	18.5029	15.4908	14.1481	11.0537	9.27489	13.6309	14.2706	15.9822
Micu1	0.001728	5.12807e-06	23.1	5.55	4.12711	12.8379	19.6103	15.7441	15.9821	12.4353	10.9182	9.90749	12.1171	13.8518	13.9165	14.1993	14.1746	11.1154	9.12995	9.49134	12.4138
Gfod2	0.001728	5.12807e-06	23.1	21.6	2.54689	7.97118	7.05839	5.08373	2.8708	3.07904	5.71386	6.6529	8.70053	7.33942	4.79219	4.63693	3.29553	3.09759	4.64238	6.06632	9.09348
Agl	0.001728	5.12807e-06	23.1	11.55	0.757877	2.89208	3.3353	3.52484	4.24575	4.61982	4.4071	3.92601	3.40532	3.35939	3.52451	3.92678	5.0948	4.75563	4.01111	3.39353	3.37352
Clpx	0.00247373	1.15678e-05	26.1	24.6	53.2818	100.316	99.4106	70.1322	24.9642	16.6823	22.7105	61.5504	109.398	109.442	115.148	77.2608	35.1208	16.5086	31.834	60.571	78.7328
Eci2	0.00247373	1.15678e-05	23.1	11.55	34.1116	95.0069	115.072	142.171	129.16	209.623	195.321	117.097	95.5377	95.3395	112.645	131.198	174.178	177.944	154.406	112.348	98.4143
Gm4952	0.00247373	1.15678e-05	23.1	4.05	28.0664	63.7991	80.0495	99.3813	52.7353	50.423	21.7725	40.3576	60.8713	75.5937	84.3567	84.3914	74.9854	34.4816	23.9624	41.709	62.0699
Tspan4	0.00247373	1.15678e-05	23.1	17.1	23.9443	52.5151	48.29	40.2849	59.0258	74.1472	111.672	95.2457	78.4583	60.4362	35.2728	33.1698	56.6815	82.6708	93.9394	89.3351	80.353
Fbxo21	0.00247373	1.15678e-05	23.1	7.05	15.489	12.0839	18.3032	39.0733	35.8256	29.6851	12.8115	7.78028	11.0026	18.4108	26.2725	32.621	40.5223	22.3437	8.02584	7.13336	11.5959
Akr1c12	0.00247373	1.15678e-05	26.1	11.55	14.5609	74.715	75.8397	89.9208	95.0869	100.251	100.108	89.846	77.3043	60.266	77.761	79.7115	81.4204	92.0912	94.8979	90.9473	78.3126
Rdh9	0.00247373	1.15678e-05	23.1	11.55	12.8591	7.54449	8.69484	17.9869	26.8803	31.7425	24.92	15.9971	10.5735	8.04402	12.2952	15.7507	32.4026	30.4999	24.3031	22.3552	14.3708
Fkbp5	0.00247373	1.15678e-05	23.1	15.6	11.6583	9.95883	7.05408	5.74592	6.75852	25.5211	33.0711	22.2332	9.7529	7.9044	4.62945	6.60288	12.6334	19.0375	53.9236	18.799	9.35054
Ak4	0.00247373	1.15678e-05	23.1	14.1	10.05	11.3236	9.94787	10.4723	19.0622	23.1707	25.5364	22.1314	15.5093	13.4453	11.3453	12.5404	18.7984	32.2097	29.4818	20.7698	12.1578
Ptp4a1	0.00247373	1.15678e-05	23.1	15.6	6.04165	8.02157	5.50112	6.59409	8.40488	20.5998	15.6087	14.0453	9.93921	5.62461	4.70256	6.00025	10.7239	12.2016	12.934	11.0115	8.75229
Leo1	0.00247373	1.15678e-05	23.1	21.6	3.68756	13.5239	12.3355	9.86656	7.03656	4.5748	10.3222	12.2638	13.2031	11.3501	11.9715	9.24454	5.67857	4.69987	9.93587	12.4477	14.1123
Eef1e1	0.00247373	1.15678e-05	20.1	17.1	2.49757	16.7575	14.9893	9.45323	11.4166	14.794	16.5579	19.2129	15.4818	13.0995	10.089	12.1837	11.9117	17.825	16.0532	15.6455	11.6354
Per2	0.00247373	1.15678e-05	26.1	15.6	2.45664	1.75555	1.52537	1.01974	3.5463	4.84517	11.726	6.94785	3.20883	2.09363	0.906151	0.842097	1.89992	5.27956	9.79019	8.73378	5.26516
Mphosph10	0.00247373	1.15678e-05	20.1	18.6	1.69955	8.18277	6.40281	4.21787	3.79904	5.31393	6.62139	8.44891	6.4158	6.53391	3.95704	5.60781	5.68931	7.06196	7.32622	6.91965	5.73951
Gm11128	0.00247373	1.15678e-05	23.1	18.6	0.914067	1.41668	0.511338	0.620975	0.123994	0.759823	2.55924	2.61066	1.77182	1.02794	0.67466	0.117653	0.243493	1.55833	2.57495	2.97903	2.75025
Klhdc8a	0.00247373	1.15678e-05	26.1	24.6	0.598608	1.92019	1.51347	1.11878	0.372612	0.292619	0.66691	1.22772	1.40058	1.51583	1.29829	1.15019	0.725925	0.432088	0.609469	1.01232	1.20159
Cnnm3	0.00247373	1.15678e-05	23.1	2.55	0.563543	2.57509	3.33559	2.68387	2.33463	1.9662	1.90609	1.70321	2.3047	2.91261	3.08138	2.60554	1.95886	1.68811	1.72142	2.02326	2.70242
Crybg3	0.00247373	1.15678e-05	23.1	20.1	0.452414	2.78356	2.35273	1.82644	1.46645	2.14375	2.42556	2.55816	2.88339	2.50868	1.98949	1.81284	1.6554	2.13898	2.2482	2.45334	2.67343
Slc34a2	0.00247373	1.15678e-05	23.1	0	0.346847	1.54996	1.16594	0.0509261	0.0477004	0.0345788	0.105081	0.525094	0.703408	1.3372	0.650566	0.277864	0.0991371	0.0962132	0.192086	0.743618	0.75729
Thrsp	0.00335855	2.47663e-05	23.1	17.1	1582.5	677.098	496.343	269.378	1896.05	1501.86	3294.39	3314.96	1922.9	381.999	272.272	130.202	310.995	1526.63	4104.19	3472.86	2266.15
Ces1d	0.00335855	2.47663e-05	26.1	18.6	173.083	440.816	304.705	308.567	266.063	417.233	500.905	719.021	690.32	382.049	380.44	245.348	234.203	374.588	460.233	623.663	576.263
Lgals9	0.00335855	2.47663e-05	23.1	4.05	128.623	334.035	483.91	412.892	411.294	279.495	226.967	230.991	312.625	330.678	401.596	357.219	348.975	228.306	198.661	234.291	307.909
Atp6v1e1	0.00335855	2.47663e-05	23.1	11.55	19.6808	73.936	92.8996	97.8796	108.084	115.508	122.612	87.8399	79.2441	74.6213	81.8654	95.2395	98.5785	101.443	100.984	88.0373	77.9463
Eps8l2	0.00335855	2.47663e-05	23.1	2.55	13.129	25.4897	37.1651	35.7263	20.4035	9.70972	12.5301	13.7559	25.295	31.0644	39.6516	29.4669	24.9326	8.0433	9.89521	15.7507	32.16
Mtss1	0.00335855	2.47663e-05	23.1	14.1	11.7365	21.4289	16.8245	14.2945	29.0232	37.3122	37.3321	30.7104	22.0677	14.1875	11.5996	15.5855	29.6911	32.2757	36.2325	27.3168	21.0275
Nampt	0.00335855	2.47663e-05	23.1	15.6	9.86683	8.06316	5.81889	6.70911	12.527	21.1514	20.7784	19.7727	12.5349	8.94158	7.66839	8.46203	12.1838	25.6136	28.3461	20.6172	10.3111
Acot12	0.00335855	2.47663e-05	23.1	10.05	8.9973	21.8899	23.4565	33.1114	36.1806	39.3828	30.7531	27.3204	26.2117	26.5563	30.5711	37.018	42.5573	41.9734	35.8706	28.8312	19.999
Cluh	0.00335855	2.47663e-05	26.1	0	5.52597	49.2342	58.2581	48.313	48.0584	36.4434	37.6937	45.4873	53.3022	62.3967	62.9186	53.6011	53.0464	41.3316	43.8179	44.4693	48.1509
Bok	0.00335855	2.47663e-05	23.1	2.55	5.20191	13.985	13.07	18.0476	9.41165	6.83696	5.71339	7.21499	12.1758	12.6893	15.5704	13.0288	8.14012	6.26804	5.65722	7.50203	13.0485
Spon2	0.00335855	2.47663e-05	23.1	2.55	4.38496	7.29103	7.25932	7.25784	2.9344	1.11227	1.05657	2.67564	5.1894	8.72263	9.68866	5.55234	3.98077	1.25777	0.761502	2.61115	7.92254
Arntl	0.00335855	2.47663e-05	23.1	0	4.34109	8.6504	8.99139	3.44286	0.474606	0.27189	1.4726	6.06024	8.34019	9.95123	9.97452	4.55358	0.543716	0.312941	2.99717	6.978	7.8783
Ndrg1	0.00335855	2.47663e-05	23.1	2.55	4.24321	8.2151	12.1604	8.07575	3.23852	3.01109	2.23163	2.07495	3.70595	10.8441	16.4248	7.48133	3.36238	2.87873	2.48854	2.38411	6.34018
Tnfaip2	0.00335855	2.47663e-05	26.1	24.6	3.92889	13.7206	13.2051	11.1931	7.64881	5.02435	6.1459	8.73853	12.2041	13.9146	14.6304	12.2125	5.98935	5.42731	5.29351	10.4144	10.0362
Dpp9	0.00335855	2.47663e-05	23.1	2.55	3.76867	18.7784	24.3202	15.6629	14.1049	10.3332	13.3435	13.4614	17.6104	22.1286	20.8884	15.7503	14.3527	9.80664	12.8924	14.5585	18.9374
Lrrc28	0.00335855	2.47663e-05	23.1	15.6	3.58437	7.87233	9.9662	7.36003	10.1182	12.4291	23.1587	14.6691	11.6727	9.48314	7.10075	6.53729	9.05369	14.4967	15.2689	14.3804	11.314
Pcbp4	0.00335855	2.47663e-05	23.1	7.05	3.20972	7.04572	5.8851	10.1003	9.95844	8.67223	6.28285	2.97376	3.53066	5.46735	7.35943	10.0231	10.4423	8.1379	4.27718	2.74175	5.07219
Lgalsl	0.00335855	2.47663e-05	23.1	0	3.09534	9.49967	5.69967	3.65949	1.71328	1.3222	2.4356	8.47451	9.23757	9.03711	6.84679	4.77016	1.7128	1.35021	3.15273	8.01572	6.71812
Wee1	0.00335855	2.47663e-05	23.1	14.1	2.8806	1.081	0.50878	1.0717	3.11324	5.69079	4.3311	4.38079	1.92867	0.996127	0.699543	0.895396	3.38941	7.45139	5.60645	4.35956	1.33239
Slc16a1	0.00335855	2.47663e-05	26.1	23.1	1.97595	10.4654	10.2105	8.66569	4.94907	6.25525	6.8862	11.0907	10.5799	11.3833	10.1106	8.4181	7.69574	6.25806	6.5622	10.0668	10.3767
Rfxank	0.00335855	2.47663e-05	23.1	0	1.93376	9.49978	8.55813	4.78758	4.30586	3.01309	5.02685	5.06158	5.71039	6.98381	6.31462	4.88394	3.00184	2.4613	4.32064	5.03947	8.42755
Uvrag	0.00335855	2.47663e-05	23.1	11.55	1.60518	8.19541	9.18493	10.2772	11.455	12.831	11.0155	10.6655	9.82357	9.19068	9.39318	10.6804	12.3536	13.9841	11.6427	9.17002	8.67458
Wnt5b	0.00335855	2.47663e-05	23.1	17.1	1.41006	4.49769	4.04507	2.77924	3.67112	4.54012	5.66524	8.28185	7.19773	3.45119	3.71461	2.18185	2.77242	5.39712	7.58135	7.65515	4.98282
Hs1bp3	0.00335855	2.47663e-05	23.1	7.05	1.39731	4.13637	5.26432	5.08907	5.45244	4.37033	3.27121	2.74381	3.4735	4.13689	4.51284	4.72716	4.9885	4.14636	2.57906	2.30888	3.4761
Mthfr	0.00335855	2.47663e-05	23.1	0	1.29525	3.87749	3.09519	1.10517	0.606977	0.550343	1.08192	2.3821	2.74683	5.64174	3.99822	1.48232	0.822	0.612571	1.38566	3.10686	4.77353
Ciart	0.00335855	2.47663e-05	26.1	11.55	1.0382	0.224081	0.592632	0.739611	11.5151	22.7925	14.6676	1.42245	0.469749	0.271446	0.0992304	0.499901	6.85661	13.8855	9.16911	2.4886	0.805352
0610030E20Rik	0.00335855	2.47663e-05	26.1	0	1.00834	7.47163	6.80595	6.00626	5.63772	4.77813	4.00749	5.37994	6.26066	7.64842	7.199	7.49797	5.94421	4.20981	4.58014	5.24865	5.47726
Ezh1	0.00335855	2.47663e-05	23.1	2.55	0.753132	3.52609	3.91531	3.43413	3.65422	2.73187	2.31338	2.85022	3.22791	3.41627	3.99406	3.30645	3.27369	2.66189	2.69527	2.85614	3.27386
Caln1	0.00335855	2.47663e-05	23.1	18.6	0.596261	2.81426	2.75956	2.52108	1.70981	2.81504	3.36432	4.37969	3.39613	3.54388	2.53743	1.82122	1.8526	3.04902	4.28999	3.8952	3.6695
Ctc1	0.00335855	2.47663e-05	23.1	4.05	0.407409	1.36018	1.50077	1.49227	1.21037	0.924607	0.755953	0.692149	1.0858	1.18716	1.57771	1.23609	1.25186	0.848604	0.798798	0.782206	1.12863
Hsd3b7	0.00450269	5.06148e-05	23.1	4.05	169.192	316.944	373.257	434.231	368.258	194.958	115.637	170.189	285.38	312.306	444.138	429.33	375.784	193.714	134.335	198.687	245.854
Upp2	0.00450269	5.06148e-05	26.1	11.55	95.9829	71.8077	53.6483	129.243	391.926	434.08	207.548	180.814	120.432	49.0602	49.4328	79.5846	216.906	322.777	265.185	130.33	72.169
Amdhd1	0.00450269	5.06148e-05	23.1	5.55	53.6439	117.018	138.288	174.124	157.231	96.5066	81.367	69.8117	97.0723	101.256	130.157	135.969	120.754	94.2085	63.5224	59.6884	101.735
Rcl1	0.00450269	5.06148e-05	23.1	8.55	41.0209	54.0098	58.6311	111.971	117.528	109.552	55.4522	51.5397	60.0542	51.0336	86.9716	93.5969	116.348	90.1495	52.2357	45.8943	47.7445
Tef	0.00450269	5.06148e-05	23.1	14.1	23.3418	8.42704	5.36071	17.096	41.4374	50.8623	41.3835	28.7287	17.6254	9.0198	6.29881	14.1672	35.5599	53.4773	39.6251	26.7593	15.1941
Nr1d1	0.00450269	5.06148e-05	23.1	8.55	19.2721	1.17976	14.9182	53.1015	52.4286	20.1635	9.36901	1.40179	1.18186	1.09584	13.7158	35.0714	41.8638	13.729	4.61023	0.965198	1.1612
Pnp	0.00450269	5.06148e-05	23.1	2.55	18.1437	52.8969	61.9865	47.7048	36.1672	19.0013	27.2379	43.0498	54.9615	58.1664	57.9215	46.2081	33.5927	20.203	32.3097	45.0333	48.5236
Fus	0.00450269	5.06148e-05	23.1	7.05	15.602	35.0659	34.4598	48.026	47.0679	37.7793	25.0033	15.1829	22.6974	23.8302	34.7335	35.1126	38.8493	27.5264	14.717	13.989	22.8565
Stra6l	0.00450269	5.06148e-05	23.1	2.55	13.138	36.0049	44.3848	39.6936	32.5707	19.2447	21.1136	28.6479	39.4643	40.8042	46.6526	37.9195	35.9602	21.2552	21.4245	30.5293	36.0746
Acsm5	0.00450269	5.06148e-05	23.1	10.05	11.4788	36.4216	40.6956	48.2658	56.3859	56.8736	45.9216	39.1881	37.9638	35.2639	41.1373	50.085	55.3747	58.3061	42.8043	35.5941	35.9727
Anxa7	0.00450269	5.06148e-05	23.1	11.55	10.3592	23.9834	27.5651	35.0448	40.4053	47.18	42.2152	28.5701	23.1994	22.7077	29.5156	30.5542	39.0084	43.2737	35.844	26.7357	28.638
Elovl6	0.00450269	5.06148e-05	26.1	15.6	9.50782	9.05322	7.66829	7.27863	17.8523	14.02	25.9597	31.5068	16.1476	11.3317	7.89598	8.15567	12.1645	24.1505	25.945	37.4331	22.1725
Casp6	0.00450269	5.06148e-05	23.1	7.05	8.72394	9.04479	10.8616	21.1109	20.2144	18.8959	7.9138	6.55839	8.61071	10.2589	13.3451	18.2787	20.2711	13.7455	7.47707	5.59359	7.04283
Psmd11	0.00450269	5.06148e-05	23.1	2.55	7.68738	42.0479	50.1736	47.5243	36.5696	32.9584	31.1763	35.6577	41.6945	44.8393	44.5166	44.5092	39.2159	31.8432	29.6926	32.9737	37.8865
Ppm1a	0.00450269	5.06148e-05	23.1	11.55	6.62517	26.555	30.8654	39.3668	40.2348	46.9196	37.2201	34.7345	33.7811	32.3546	31.4524	38.611	42.1878	47.409	37.26	32.7486	29.7611
Rnf19b	0.00450269	5.06148e-05	23.1	10.05	4.53199	11.5929	13.9138	18.0021	23.3625	18.8101	13.9141	15.0463	13.5408	12.2708	13.3271	18.1116	23.4678	22.8647	15.5005	13.4183	12.6496
Slc30a10	0.00450269	5.06148e-05	23.1	0	4.05652	8.98212	8.96012	6.10273	2.56633	1.59672	4.21784	7.69779	9.59115	11.8575	8.86332	7.4256	4.07271	2.98517	5.37879	9.77387	8.18764
Agtr1a	0.00450269	5.06148e-05	23.1	5.55	3.75099	18.7739	21.0939	27.4297	20.2985	18.4962	12.1035	15.7892	18.7407	20.1234	22.7413	25.3507	24.2121	19.2843	11.1566	13.3197	19.0325
Atp1b1	0.00450269	5.06148e-05	23.1	14.1	3.72108	14.4535	13.746	13.9942	16.5013	19.8123	25.4332	17.7097	13.2528	12.043	11.5795	14.5763	16.793	21.3897	18.5371	14.984	13.3476
Slc2a9	0.00450269	5.06148e-05	23.1	10.05	3.30522	8.65792	10.5347	12.2843	16.0569	13.5106	12.336	9.35962	9.4728	9.25042	11.2872	11.1549	14.1019	13.9522	9.72643	8.74187	8.39544
Commd7	0.00450269	5.06148e-05	23.1	2.55	3.10937	11.0414	10.1447	10.524	7.59829	6.51125	5.74739	6.50427	9.08658	9.84254	9.65161	8.48576	6.87977	6.38306	5.15611	6.65662	9.65304
Stom	0.00450269	5.06148e-05	23.1	4.05	3.06764	16.2274	23.9492	21.7337	15.7652	14.2206	13.3896	13.8025	17.2717	17.2372	19.2317	18.0878	18.876	14.1475	12.2444	14.0611	15.8268
Tmbim1	0.00450269	5.06148e-05	26.1	5.55	2.78105	23.0449	28.3728	24.4798	25.1746	23.7504	21.1347	20.8139	21.2416	22.5559	24.3109	23.7652	25.3552	24.4362	21.618	20.136	18.5553
Wdr91	0.00450269	5.06148e-05	23.1	2.55	1.9929	8.29511	10.095	10.2476	7.23812	5.63617	6.05658	6.02169	8.69217	10.4467	11.8546	8.97542	6.5748	4.43734	5.66619	7.58533	9.51357
Snrnp25	0.00450269	5.06148e-05	23.1	8.55	1.94883	6.56048	8.02569	9.03737	14.2842	8.94593	6.73484	4.85892	6.59823	6.77594	7.50897	9.04493	8.16559	8.38528	6.9511	6.28558	6.66999
Rrm2	0.00450269	5.06148e-05	26.1	13.05	1.80959	1.59161	2.83327	1.75804	2.97216	6.09849	8.42407	5.11595	2.93663	1.79598	1.69861	1.92856	2.14023	5.31797	6.76344	4.28892	3.95765
Lrrc8d	0.00450269	5.06148e-05	26.1	2.55	1.6724	7.81001	10.6968	9.02811	7.67773	5.90106	5.9784	6.66298	7.68163	7.7946	10.2199	8.91555	8.13451	6.66441	5.24283	5.7146	6.74939
Dtx4	0.00450269	5.06148e-05	26.1	24.6	1.64496	3.70184	4.86708	2.55311	1.09459	0.590431	1.69651	3.01521	4.02284	4.95515	4.26657	3.78032	1.80326	0.813184	1.93004	3.08803	3.4937
Asap2	0.00450269	5.06148e-05	26.1	24.6	1.62381	3.08107	3.11385	2.32329	0.714591	0.428214	0.554192	1.57522	2.44528	3.48074	4.2001	2.66724	1.2198	0.542476	0.810496	1.70694	2.22439
Gm2061	0.00450269	5.06148e-05	23.1	0	1.35958	2.83187	2.40399	1.33213	0.855663	0.323703	1.01714	2.24644	2.66879	3.69991	2.33707	1.68849	1.25606	0.813311	1.53419	2.83468	2.2707
Map7	0.00450269	5.06148e-05	23.1	2.55	1.09199	7.84888	9.11856	7.20126	6.43388	5.65696	6.39882	6.13983	6.4704	7.61347	8.95001	7.61331	6.55431	5.13111	6.22519	6.2321	6.76879
Ap4m1	0.00450269	5.06148e-05	23.1	5.55	0.893719	3.07646	3.27165	3.70714	4.09514	3.00911	2.04734	2.44323	2.7202	3.21192	3.81305	4.85118	3.88503	2.97683	1.8887	2.27832	3.02579
Gm19522	0.00450269	5.06148e-05	23.1	19.35	0.841175	2.08721	1.55241	0.897609	0.470934	1.52434	1.58951	3.30691	3.38817	1.67654	1.13908	1.26605	0.427062	1.72591	2.33708	3.8088	2.33704
Reps1	0.00450269	5.06148e-05	23.1	7.05	0.795629	5.34596	6.00641	7.70231	5.56124	5.68175	4.88122	4.1069	4.03283	5.29388	5.85281	6.02582	5.37961	5.1901	4.32414	3.37088	4.29566
Cd79a	0.00450269	5.06148e-05	23.1	4.05	0.768894	1.09625	1.59993	2.49705	1.67995	0.708579	0.381123	0.756215	0.998266	1.23663	2.18196	2.33225	1.01582	0.848154	0.247438	0.383604	1.45463
Brd9	0.00450269	5.06148e-05	23.1	7.05	0.724813	3.38491	3.39592	3.92046	4.63075	3.89642	3.11981	2.6172	2.82697	3.36905	3.92561	4.47992	3.97171	3.45992	3.14302	2.19287	3.48809
Camkk2	0.00450269	5.06148e-05	26.1	23.1	0.497428	2.57655	2.32973	2.12002	1.87308	1.45461	1.75626	2.52007	3.09129	2.77705	2.34065	2.38049	2.25093	1.62297	1.65268	2.3144	2.47473
Loxl4	0.00450269	5.06148e-05	26.1	24.6	0.447553	2.27628	2.29506	0.60731	0.153531	0.104739	0.270552	0.449709	0.762376	2.71066	3.8123	0.865561	0.375055	0.189158	0.261425	0.475442	1.35341
Cwf19l2	0.00450269	5.06148e-05	23.1	4.05	0.43405	3.75457	3.93159	4.62721	3.96718	3.67584	3.11756	3.35334	3.72637	3.90262	4.66454	4.88895	3.85586	3.1204	2.45334	3.39656	4.33769
Gm9992	0.00450269	5.06148e-05	23.1	8.55	0.384641	0.458125	0.660177	1.00209	1.55813	0.669881	0.550827	0.282899	0.200505	0.26457	1.01335	0.85071	1.36576	1.18765	0.395762	0.153592	0.309429
Zscan2	0.00450269	5.06148e-05	20.1	7.05	0.378048	1.30735	1.61118	1.91183	1.87893	1.48446	1.25365	0.932564	1.37899	1.85539	1.88707	1.44042	0.975948	0.855409	1.02168	1.05158	1.7058
Tox	0.00450269	5.06148e-05	23.1	11.55	0.279374	0.412837	0.31996	0.709974	0.807931	2.37794	0.791657	0.708707	0.436227	0.290434	0.49145	0.436664	0.852903	1.1771	0.740114	0.442699	0.516728
Bdnf	0.00450269	5.06148e-05	26.1	17.1	0.250293	0.503111	0.359628	0.330461	0.546497	0.601535	0.767799	0.865516	0.734201	0.495853	0.379569	0.359736	0.341538	0.502249	0.611682	1.20151	0.679276
Cyp2e1	0.00634062	9.92147e-05	23.1	11.55	1051.86	1965.36	3078.65	3508.75	3675.88	4694.79	4534.48	3046.92	2868.11	1850.56	2513.02	2981.4	3759.28	3941.52	3225.07	3070.97	2404.54
Slc38a3	0.00634062	9.92147e-05	23.1	10.8	269.891	319.285	479.657	526.417	926.786	787.769	574.638	351.865	333.929	313.084	410.147	428.573	677.008	609.275	435.409	334.872	332.509
Adck3	0.00634062	9.92147e-05	23.1	2.55	69.0376	129.608	173.621	160.96	100.079	48.8368	53.6873	94.8068	146.714	119.914	151.738	109.879	73.7288	37.0802	45.721	90.456	149.254
Ubxn1	0.00634062	9.92147e-05	23.1	4.05	66.9467	187.925	234.798	227.78	171.419	134.324	133.103	94.9289	139.501	143.836	174.603	179.317	148.146	121.792	88.811	91.6367	151.934
Hacl1	0.00634062	9.92147e-05	23.1	0	66.725	173.849	138.643	124.504	79.4856	52.7892	52.893	144.673	170.646	163.25	143.356	120.983	108.576	63.5663	64.2035	159.636	155.703
Paqr9	0.00634062	9.92147e-05	23.1	0	56.6032	135.127	139.582	95.4624	55.078	52.5978	56.7557	113.617	130.639	138.41	116.496	75.7803	79.1718	55.0108	62.1838	136.639	130.161
Ppp1r3b	0.00634062	9.92147e-05	23.1	18.6	55.2217	97.5302	46.0424	19.4349	19.8667	44.0909	100.328	123.145	92.5498	77.7655	33.9742	21.8552	12.9865	95.1666	120.425	125.569	78.7218
Por	0.00634062	9.92147e-05	26.1	13.05	43.9668	73.1714	86.1357	85.0342	189.461	352.266	290.521	128.997	91.387	70.4095	67.1629	75.7757	163.558	243.094	232.524	115.68	113.424
1810058I24Rik	0.00634062	9.92147e-05	26.1	10.05	32.2239	59.8826	62.811	95.8366	116.006	129.383	115.115	65.8766	56.2591	46.662	59.1216	68.0987	86.5838	105.2	81.5069	68.9107	57.2245
Pbld1	0.00634062	9.92147e-05	23.1	11.55	28.3017	69.2826	73.0911	106.39	113.799	115.989	91.1992	87.142	88.6979	69.8881	74.0823	93.9952	100.334	113.607	87.2764	79.1252	73.6299
Dbp	0.00634062	9.92147e-05	23.1	11.55	19.5281	0.82557	0.255584	14.349	64.6437	81.5001	26.7446	2.85039	0.981	0.435485	0.50267	8.24128	46.282	58.3433	7.27973	1.93496	1.52049
Tars	0.00634062	9.92147e-05	26.1	23.1	18.9281	52.3004	57.6509	45.1919	30.8825	23.2542	30.0884	49.2395	64.1995	61.2908	58.9352	46.4537	36.9029	22.9571	33.6948	53.0162	53.9781
Rab43	0.00634062	9.92147e-05	23.1	11.55	15.4166	34.9751	38.5065	50.313	60.3089	70.3639	49.5629	48.5444	45.3568	43.504	42.2642	42.09	61.0272	70.1066	54.1115	45.6046	40.1387
Auh	0.00634062	9.92147e-05	23.1	11.55	11.2283	29.578	30.2774	38.7075	45.3845	46.2103	46.2247	30.3455	30.0985	22.7456	30.6271	34.6018	35.3583	41.0079	41.3288	33.3115	27.946
Fech	0.00634062	9.92147e-05	23.1	11.55	10.2038	45.8055	49.6758	59.385	66.6179	66.7029	59.4452	61.499	53.5651	46.0641	55.6367	58.4141	63.3992	67.8316	65.2012	60.2082	42.7987
Lasp1	0.00634062	9.92147e-05	26.1	24.6	9.10548	49.8763	77.3369	52.7221	37.9738	22.6918	41.1267	43.2574	54.0038	59.058	61.3586	49.3583	43.0001	26.8134	36.4646	47.382	49.0385
Inca1	0.00634062	9.92147e-05	23.1	7.05	8.6936	12.69	15.7409	21.7046	22.0718	16.5298	8.37111	7.29625	9.87971	10.5542	14.2845	17.8674	18.9055	14.1935	7.58087	7.63824	10.9748
Tjp3	0.00634062	9.92147e-05	23.1	0	7.1612	19.0623	27.2324	13.8108	8.93483	4.78784	12.8494	15.1264	18.065	19.1323	19.3568	12.3242	7.77711	4.49667	8.87885	15.3154	21.7551
Egln2	0.00634062	9.92147e-05	26.1	10.05	4.69858	40.6429	47.8217	50.2956	63.0945	54.1905	51.2831	47.797	44.6383	48.5049	44.9999	48.9692	51.5448	54.7738	53.9282	48.6635	51.1168
Lrfn3	0.00634062	9.92147e-05	23.1	0	4.20598	8.34575	9.92433	7.01794	2.39759	1.02056	4.68628	5.98246	8.48757	8.64897	9.10353	6.15904	2.44549	1.02821	3.58651	7.31079	11.0449
Pir	0.00634062	9.92147e-05	23.1	8.55	3.41427	10.0475	10.4817	12.5966	14.876	17.0058	12.7767	9.74591	7.10295	8.83747	11.6962	14.0681	13.3081	14.4293	10.4573	8.72165	9.41935
Glt1d1	0.00634062	9.92147e-05	23.1	14.1	3.39227	4.66166	7.05302	7.0439	9.44716	9.92906	11.8977	10.159	8.47373	7.80359	8.20408	8.39487	8.6172	10.5338	16.7396	10.2128	8.39337
Cdkn1a	0.00634062	9.92147e-05	23.1	0	3.30895	17.1261	20.1781	1.52963	1.06452	0.704382	4.47739	3.22423	10.8969	12.8775	6.57487	1.52704	1.16984	1.02586	9.77265	4.90641	13.8465
Itga5	0.00634062	9.92147e-05	23.1	21.6	2.82717	7.55517	8.61009	4.61187	2.68891	3.28398	6.56238	6.15203	6.81816	8.48653	5.48571	4.43375	3.45966	3.94716	4.882	6.78633	8.56219
Cgn	0.00634062	9.92147e-05	23.1	0	2.63969	8.68767	8.89891	6.41975	4.95458	3.65885	5.76002	7.19973	9.0971	7.41675	9.51361	6.23634	4.35797	3.2746	4.88765	7.8896	10.2274
Ppp2r4	0.00634062	9.92147e-05	21.6	1.275	2.61439	27.1339	33.6404	26.0637	23.475	20.0194	24.5837	25.8972	27.3264	29.053	25.3108	23.829	22.6612	21.5098	25.0553	26.0859	27.2219
Bfar	0.00634062	9.92147e-05	23.1	11.55	2.57769	13.3406	11.9121	16.0233	16.986	21.3759	16.6952	16.0364	14.4759	14.4928	14.9198	15.9665	18.5242	20.1031	17.5348	16.4871	13.5827
Tmed1	0.00634062	9.92147e-05	23.1	14.1	2.21035	11.7763	11.2196	15.1061	16.0763	16.7156	18.232	16.5	13.3139	11.452	9.72711	12.4099	12.7195	18.0044	16.9885	11.8788	13.2043
Pqlc2	0.00634062	9.92147e-05	23.1	5.55	2.20042	6.58285	7.94264	9.18924	8.4563	6.39655	6.50339	4.83078	5.37471	6.50328	7.59503	7.33916	7.28804	6.22026	4.33985	5.13499	6.48894
Atp6v1c1	0.00634062	9.92147e-05	23.1	11.55	2.19408	13.3552	17.5311	17.2786	19.4261	21.2493	16.7468	16.3232	16.0612	15.2691	16.379	19.3662	20.3728	22.7139	18.8221	17.5858	13.8741
Zkscan17	0.00634062	9.92147e-05	23.1	8.55	1.94082	3.76198	4.34125	5.65708	5.83195	6.25902	3.47746	2.91235	3.24757	4.24797	4.88768	5.77588	6.84707	5.93946	3.40558	2.86416	3.40056
Ubr2	0.00634062	9.92147e-05	26.1	13.05	1.79518	5.57016	6.31914	6.62747	7.42992	9.02244	10.9038	8.85791	7.26487	7.03968	6.5646	6.1897	7.30771	9.57915	10.6673	8.02994	7.48416
Chn2	0.00634062	9.92147e-05	23.1	11.55	1.74068	8.30574	9.02282	10.3644	11.9091	12.9474	11.1974	11.3327	9.24819	9.14523	10.6808	11.1142	12.7376	14.9224	13.0522	9.74278	8.25311
Hp1bp3	0.00634062	9.92147e-05	23.1	7.05	1.69614	14.133	15.1072	16.5317	15.7821	17.7181	14.8421	12.9763	14.4366	14.6769	16.3104	17.2387	16.4051	14.8349	13.0388	12.9184	13.6842
Tmem41b	0.00634062	9.92147e-05	23.1	18.6	1.61028	6.50994	7.84154	5.72283	6.20531	7.21929	9.25022	8.48259	7.98065	7.23233	6.3108	5.36289	5.87897	7.07474	9.78314	10.3236	7.96215
Spg21	0.00634062	9.92147e-05	23.1	7.05	1.54714	8.65961	10.0885	11.2939	9.2828	9.01164	7.90052	7.73583	8.01693	9.18164	9.93026	10.3738	10.182	9.90561	5.9294	7.28514	7.42732
Nfx1	0.00634062	9.92147e-05	23.1	8.55	1.53755	6.91506	7.31402	8.71522	9.95158	9.5629	7.20147	6.5408	6.39281	8.57599	8.67954	9.73913	11.0066	11.2139	7.73754	6.4613	5.59118
Med28	0.00634062	9.92147e-05	23.1	4.05	1.52441	6.11851	6.47674	7.57906	7.32799	5.13386	4.94732	5.13574	5.60393	5.89089	6.56194	7.19902	5.71092	5.44563	4.89469	5.15773	5.77588
Lonrf1	0.00634062	9.92147e-05	23.1	15.6	1.37051	1.72236	1.17273	0.542985	1.20774	2.88772	2.5096	2.87332	1.76452	1.12372	0.918353	1.07876	1.93471	4.26871	3.9131	2.06634	1.71561
Ash2l	0.00634062	9.92147e-05	23.1	5.55	1.19812	5.54564	6.40808	6.80726	5.88209	5.43432	4.71368	4.31785	5.1719	5.29689	6.0212	6.18021	5.35897	5.08861	4.67278	4.837	4.27143
Cmpk2	0.00634062	9.92147e-05	26.1	0	1.05242	2.57516	3.73459	3.12648	1.63814	0.799477	1.19185	2.04824	2.59425	4.61374	2.80079	2.92721	2.29115	1.59452	1.20692	1.46926	2.2254
Gnat1	0.00634062	9.92147e-05	23.1	8.55	1.01134	0.915117	1.35641	2.34459	7.90844	3.77752	1.17728	0.914338	0.90981	1.3391	1.19307	2.16911	4.89567	2.49501	1.23659	0.883326	0.732986
Syt1	0.00634062	9.92147e-05	23.1	10.05	0.9605	1.13885	1.18082	2.05873	2.60654	3.34553	1.40597	0.700378	0.856083	1.28802	1.39567	2.09707	3.8027	2.96734	1.11581	0.658862	0.693099
Tmco4	0.00634062	9.92147e-05	26.1	7.8	0.955047	5.78082	6.47142	6.86804	7.37157	6.96278	6.00876	4.23223	4.18299	4.92343	5.00217	6.86449	8.14804	8.76472	6.04946	3.96502	3.75327
Mpzl1	0.00634062	9.92147e-05	26.1	0	0.876581	2.80294	2.22022	2.39479	0.806646	0.599881	0.703816	1.21064	1.33273	2.63793	4.1025	2.23729	1.49583	0.833029	0.807941	1.18227	2.17392
Raet1a	0.00634062	9.92147e-05	23.1	4.05	0.837093	1.16712	1.60756	1.53112	1.85056	0.666732	0.452585	0.467017	1.33206	1.44379	1.64424	2.00144	1.30527	0.565445	0.284085	0.870575	0.921638
Ccnk	0.00634062	9.92147e-05	23.1	7.05	0.819134	5.8639	8.82716	6.87398	7.19442	6.3492	6.00009	5.71555	5.78421	6.23266	6.63489	7.34236	8.28893	6.49536	5.53541	5.33819	5.75898
Plekhg5	0.00634062	9.92147e-05	23.1	8.55	0.622572	1.35239	1.76551	2.23284	2.36443	1.94909	1.74434	0.768493	1.08226	1.68795	2.02135	1.63628	2.29127	1.78682	1.40585	1.23581	1.35292
Mthfd2	0.00634062	9.92147e-05	23.1	0	0.519905	1.66001	1.65997	0.959424	0.589124	0.594467	0.768773	1.01355	1.24526	1.63582	1.44995	0.986946	0.792374	0.499617	0.915147	1.49378	1.06791
Uox	0.00846604	0.000187288	26.1	11.55	224.66	640.719	724.668	855.117	1313.63	1159.67	1159.13	1075.36	925.723	633.444	706.363	819.006	939.898	1037.5	1106.31	1054.55	798.647
Serp1	0.00846604	0.000187288	23.1	17.1	26.1778	151.991	146.323	136.98	129.686	157.138	174.001	244.927	207.477	156.945	142.716	143.098	129.823	158.452	236.066	253.991	152.081
Slc2a2	0.00846604	0.000187288	26.1	11.55	23.5863	34.5383	58.1738	67.5824	86.3333	102.966	94.2991	71.9642	52.9773	38.4135	52.4136	46.5587	73.6955	90.8338	74.4659	67.674	49.1745
Cpt1a	0.00846604	0.000187288	23.1	10.05	20.1455	37.9234	45.8276	63.3415	67.7319	93.0566	58.5612	42.8047	43.3698	49.452	59.2478	63.2646	104.186	82.7136	64.7055	36.2159	37.8729
Gde1	0.00846604	0.000187288	23.1	15.6	19.1706	36.1275	45.1919	33.7047	39.0659	62.1197	91.0736	60.816	54.7616	38.4383	35.576	35.8892	40.1647	59.7977	85.3575	61.5616	54.3818
Ppp1r3c	0.00846604	0.000187288	23.1	0	17.5355	50.1283	36.3613	25.1667	16.8627	9.24951	11.5624	31.6139	45.9502	69.4058	24.3959	28.9956	15.1688	13.8142	17.362	50.1887	31.8095
Gstt2	0.00846604	0.000187288	26.1	13.05	16.0602	32.259	41.7164	44.1179	75.0906	79.8727	99.5994	45.6638	34.8102	24.0229	28.6494	31.8919	42.8655	57.4405	73.5514	55.2055	49.8415
1600002H07Rik	0.00846604	0.000187288	23.1	17.1	15.6686	36.8922	47.5419	20.8752	31.0622	44.6623	85.0334	53.2209	52.0052	31.8555	27.3944	20.0821	27.6069	39.7589	69.0468	53.4562	48.8057
Gstm4	0.00846604	0.000187288	23.1	5.55	14.0364	42.8367	68.6669	53.2477	52.2761	41.766	35.0653	22.0432	29.4409	32.9082	58.2973	46.2212	42.5733	33.9193	27.4023	26.4483	40.692
Hopx	0.00846604	0.000187288	20.1	15.6	13.6892	77.0477	59.3242	54.9497	67.9179	78.6837	90.237	75.8286	74.2496	53.2657	45.4978	66.5628	73.6876	79.1614	82.0577	68.5581	58.6307
Ormdl3	0.00846604	0.000187288	23.1	20.1	12.2967	60.0794	59.292	58.8061	47.4764	43.3952	64.8665	73.4743	76.6239	61.476	56.4852	49.604	45.7954	45.6099	65.4311	74.2381	74.1912
Adck5	0.00846604	0.000187288	23.1	5.55	11.5015	29.0879	27.336	30.8457	24.8257	14.1268	14.5801	12.5366	18.3954	20.8275	29.1734	28.2515	25.2619	15.5508	8.25658	10.2073	23.7907
Ltbr	0.00846604	0.000187288	23.1	11.55	11.1644	43.9495	62.351	60.0487	65.8574	67.2095	73.2814	49.4238	47.4021	44.0746	45.1645	50.9172	63.7938	71.2034	56.8368	48.4577	44.8473
B3gat3	0.00846604	0.000187288	23.1	2.55	10.6465	39.3199	46.6039	39.2323	30.6388	24.1759	29.1742	26.8942	38.3107	38.621	38.8264	32.9759	30.1627	24.6265	26.0993	30.5868	42.26
Wdtc1	0.00846604	0.000187288	23.1	7.05	9.86994	26.7723	42.016	40.7305	35.8616	33.9477	31.8946	21.3576	26.7641	31.1669	34.2703	37.0575	41.2107	34.6471	25.0609	20.7322	25.765
Gpat4	0.00846604	0.000187288	23.1	15.6	9.72173	35.8939	38.5814	33.8351	39.6921	47.5837	64.7573	50.041	39.3172	38.2064	37.0315	39.1719	46.1726	61.4259	83.291	49.07	37.1484
Gpcpd1	0.00846604	0.000187288	23.1	10.05	9.34633	10.3773	7.9786	21.1963	42.8605	68.4473	10.8371	11.3193	8.26627	9.35646	15.0639	24.0164	48.1064	54.8118	22.4918	9.67395	4.4355
Glrx	0.00846604	0.000187288	23.1	15.6	9.03414	31.3146	34.6166	29.3634	33.4698	42.1396	54.3482	56.3632	42.9254	27.8241	26.9578	30.9739	32.8328	45.0582	49.5584	48.4109	34.8684
Mif4gd	0.00846604	0.000187288	23.1	21.6	8.88317	52.2079	54.8876	42.3249	33.3983	31.6364	49.1093	53.4307	54.5063	47.2684	44.9668	41.3919	33.014	35.2059	45.5986	49.5634	55.2656
Crcp	0.00846604	0.000187288	23.1	14.1	8.46916	16.5243	13.3442	17.6847	25.1705	31.6825	23.6361	23.0931	20.9526	13.868	13.8347	18.2464	19.3625	22.9312	25.8578	21.4178	19.7395
Esrra	0.00846604	0.000187288	23.1	15.6	8.08053	22.8973	21.5402	18.1868	26.4608	32.9678	39.8426	28.8678	26.4513	21.8189	17.6641	18.9665	19.2669	30.3195	30.8388	27.4514	27.4505
P2rx4	0.00846604	0.000187288	23.1	8.55	7.13174	23.2101	25.8854	32.2668	40.6829	32.6539	25.7567	22.181	21.4171	22.9696	25.5246	25.5778	36.7676	37.8867	23.0279	18.173	21.0834
Dazap2	0.00846604	0.000187288	23.1	7.05	6.50503	66.3589	62.2627	79.5635	72.9296	68.9877	65.1715	58.027	66.2952	66.2157	72.2007	77.6082	71.4472	67.7959	58.9282	54.3308	55.1707
C77080	0.00846604	0.000187288	23.1	10.05	6.24064	11.5968	17.4723	18.3332	22.5513	21.2353	16.9452	12.4097	10.8103	14.3623	16.1588	18.9194	26.5549	24.2211	11.8984	11.6384	12.961
Mafb	0.00846604	0.000187288	23.1	11.55	6.09802	9.0566	9.74283	9.56234	17.6805	47.1838	25.2497	9.60553	5.97896	5.94886	8.03219	10.9175	18.5475	17.8142	17.4616	8.0822	7.70092
Lpin1	0.00846604	0.000187288	26.1	11.55	5.47899	3.94392	5.57947	6.29044	16.9182	52.8837	30.1464	9.97374	7.29811	3.23301	7.14551	3.93314	19.7401	41.1059	35.7168	9.29874	8.74301
St3gal1	0.00846604	0.000187288	23.1	0	5.31248	19.2377	22.5929	13.1667	9.471	9.34942	12.8073	13.7447	18.4975	21.7877	16.508	12.8472	13.3567	11.8124	12.6461	12.8923	18.4992
Rbm17	0.00846604	0.000187288	26.1	5.55	4.75741	28.038	31.1612	32.3707	31.5667	29.1714	22.8482	19.1502	24.5705	25.1801	27.8657	28.4201	30.0664	28.3167	25.175	20.408	21.8197
Dcaf8	0.00846604	0.000187288	26.1	7.05	4.75034	33.9093	34.1064	38.6968	37.9237	37.848	32.2319	30.4431	30.8546	33.7077	33.3862	36.1018	39.2324	40.0497	31.4766	30.9634	29.4992
Slco1a4	0.00846604	0.000187288	23.1	14.1	4.67589	3.56237	3.79839	6.52894	7.73759	8.54213	12.2192	10.4111	6.52681	4.75386	4.66675	6.32533	8.92929	8.78338	7.28071	6.64967	5.72919
Ppp1r15b	0.00846604	0.000187288	23.1	17.1	4.42317	21.0168	15.7519	13.8745	16.0824	19.0448	20.0468	26.0616	20.5349	20.1045	15.4575	16.7075	17.5409	23.4836	23.0918	23.5547	19.7342
Gprc5c	0.00846604	0.000187288	23.1	8.55	4.21245	16.2385	23.8129	23.1672	24.3611	20.5114	19.2626	18.7949	16.1622	16.5627	22.6546	23.3671	26.1754	21.6489	17.47	15.1314	16.5732
2700094K13Rik	0.00846604	0.000187288	26.1	8.55	4.17829	20.5251	20.8502	26.759	36.3494	32.1464	24.2726	20.4996	18.7142	16.6776	21.0443	25.1395	26.4463	29.052	26.3292	20.4557	22.4411
Kcnk5	0.00846604	0.000187288	26.1	11.55	3.85648	5.17227	9.52056	8.30781	12.627	24.1797	17.3782	9.59562	7.17312	6.52485	4.91128	6.365	8.53601	18.3703	14.2104	10.9994	6.64507
B4galt5	0.00846604	0.000187288	23.1	15.6	3.52931	4.96355	3.77365	4.46017	7.20746	7.28668	16.5918	8.8314	3.90106	6.12921	4.01609	4.84212	6.65074	9.2903	16.0028	7.27571	6.37653
St3gal4	0.00846604	0.000187288	20.1	17.1	3.50308	45.2237	40.4093	39.9041	40.2696	48.4945	60.092	47.8212	44.9467	39.7636	29.1851	39.7551	40.4475	62.9427	61.1863	44.4151	34.9816
Pcp4l1	0.00846604	0.000187288	23.1	17.1	3.4492	6.34651	5.66843	4.55165	3.26346	7.60373	18.7641	10.2	9.18501	5.96651	4.67974	2.75305	3.06337	7.05162	8.65445	8.12708	7.66569
Afg3l2	0.00846604	0.000187288	23.1	11.55	3.36951	23.8413	25.1412	25.7499	29.5911	31.6792	29.9064	27.8895	26.2628	21.5158	23.4168	25.6362	30.54	31.4057	27.1792	24.4468	23.3706
Ypel5	0.00846604	0.000187288	23.1	11.55	3.16508	9.31627	10.49	13.7834	14.9661	17.9176	11.8137	13.3365	10.2366	9.70889	10.8419	12.8976	14.7469	14.6106	13.1486	12.1107	11.3476
Sdr9c7	0.00846604	0.000187288	26.1	24.6	2.86385	23.9722	24.5453	22.7838	15.8357	10.6001	16.216	23.8943	26.1829	24.6983	25.86	23.8931	17.9167	12.8904	20.7618	22.3663	21.2459
Crat	0.00846604	0.000187288	23.1	21.6	2.84616	9.43654	9.6242	6.42762	3.7618	4.60766	7.94296	10.2868	10.3998	9.6387	9.38584	5.52555	7.47353	3.92696	7.46683	11.4463	13.8094
Thra	0.00846604	0.000187288	23.1	2.55	2.75375	9.09752	9.79095	8.08095	6.27598	5.14182	4.9582	4.18656	5.41298	8.2077	9.51512	7.5486	5.86229	5.50781	4.54334	5.52194	8.26509
Arf3	0.00846604	0.000187288	26.1	4.05	2.65702	15.1278	20.1209	18.3645	16.933	15.0811	14.2626	11.3963	13.1754	17.325	18.8143	18.6975	21.8364	17.7611	15.9464	12.1018	13.2558
Tmem218	0.00846604	0.000187288	23.1	4.05	2.23936	6.1356	5.7669	6.52475	4.74671	3.44574	2.40878	1.77317	5.06849	5.83836	7.67417	5.36677	4.45723	3.40216	2.00039	1.86022	3.86205
Polr2b	0.00846604	0.000187288	23.1	17.1	2.05667	8.32357	8.55456	7.88133	8.20791	10.7899	11.9907	13.29	11.0584	8.97533	9.78418	8.32928	9.16446	11.6839	13.22	12.8789	9.21316
Slc17a4	0.00846604	0.000187288	23.1	4.05	1.92395	7.37924	15.1758	10.9975	8.38245	6.71011	5.66158	6.8989	7.91011	10.4698	10.7555	9.30483	8.33779	7.03278	5.46717	5.27168	9.41943
Ddhd2	0.00846604	0.000187288	23.1	14.1	1.84344	2.63363	1.92837	2.48742	3.30857	5.21345	4.77335	4.53539	2.93729	2.94462	2.85953	3.18088	4.18341	5.50717	4.66243	5.0232	2.97079
Tpd52l1	0.00846604	0.000187288	23.1	11.55	1.76386	5.09978	5.70107	7.39255	7.24805	9.88139	7.66573	6.30055	5.70554	4.32105	5.37097	6.85204	6.72587	8.50102	6.59379	6.33999	5.07129
Clmn	0.00846604	0.000187288	23.1	10.8	1.66881	6.46357	7.06347	7.91727	9.9651	11.6005	8.54085	7.01091	6.27287	8.07544	7.58781	8.36163	11.5522	12.9222	8.94208	6.96288	5.32492
Sgms2	0.00846604	0.000187288	23.1	5.55	1.59237	4.22328	4.5587	6.82883	5.64771	4.91887	2.88187	3.39576	3.72483	4.34319	7.17548	6.64468	6.29561	2.99585	2.67053	3.55878	3.64887
P2ry2	0.00846604	0.000187288	26.1	10.05	1.58592	4.64957	6.01098	5.85966	9.12256	9.35757	8.21669	5.67685	4.97824	4.73762	4.34406	4.96617	9.11313	9.75473	7.57419	5.85586	5.47577
Rhbdd2	0.00846604	0.000187288	26.1	13.05	1.41238	2.97195	3.16901	2.79034	4.6782	6.64419	6.28866	4.52203	3.61634	2.86924	3.48511	2.892	4.40506	5.38245	6.69935	4.56994	3.70645
Mettl16	0.00846604	0.000187288	20.1	2.55	1.22943	6.01143	6.6632	4.95595	5.07157	3.64079	4.27276	4.72505	5.95571	5.79956	5.68591	4.67604	4.30733	4.07645	5.31075	6.48534	5.42776
Map2k5	0.00846604	0.000187288	23.1	7.05	1.11583	8.28524	8.71315	10.7359	9.52481	9.47951	8.36445	7.24045	8.0123	8.4102	8.91124	8.54595	9.68257	9.10779	7.4406	7.07452	7.72486
Gemin2	0.00846604	0.000187288	26.1	13.05	1.02738	5.77771	7.39505	7.29068	8.39785	11.4468	9.90631	8.06045	8.07821	5.8004	6.82735	7.313	8.59162	9.01255	10.9648	8.83606	7.02929
Mcur1	0.00846604	0.000187288	23.1	16.35	0.994666	8.61308	8.15375	7.66574	8.17249	8.69221	10.8667	11.5548	10.7042	8.07931	7.5784	8.51728	8.91465	9.14764	10.5995	9.87826	8.8102
Nup35	0.00846604	0.000187288	23.1	18.6	0.936789	2.34975	2.20152	1.3879	1.05378	2.00119	2.82142	2.90644	2.54744	2.29242	1.5612	1.33849	1.3649	1.60001	2.51095	2.6524	1.81155
Ddo	0.00846604	0.000187288	26.1	17.1	0.877562	5.7841	4.97563	5.15674	5.87933	6.17652	6.3978	7.37592	8.00115	5.46402	5.07249	3.81261	4.26096	4.7151	6.17705	7.47868	7.04883
F3	0.00846604	0.000187288	20.1	12.6	0.802743	1.85886	1.15374	1.87107	3.35159	4.01715	2.27678	2.26926	1.45924	1.33887	1.94935	2.64316	2.97363	2.49519	1.32828	1.49544	1.70633
Pitx3	0.00846604	0.000187288	23.1	0	0.754621	3.18469	6.06242	0.529914	0.0411501	0.0398152	0.145598	1.10701	3.81413	7.28182	5.64171	1.99111	0.484814	0	0.742033	2.27007	2.4521
Rnf152	0.00846604	0.000187288	23.1	8.55	0.742915	1.29874	1.23262	2.70624	2.83521	2.27359	1.45903	1.22295	1.09374	1.65917	2.25543	2.17855	2.94538	1.79509	1.2288	1.15544	1.3768
Slc2a5	0.00846604	0.000187288	26.1	9.3	0.681934	0.93442	1.55373	2.59682	3.8591	2.88925	1.38998	1.23864	1.04489	0.734182	1.08314	1.58075	2.59871	3.20072	1.14047	1.08386	1.15706
Rfx4	0.00846604	0.000187288	23.1	4.8	0.616085	0.558018	0.653634	1.46982	0.943009	0.478208	0.0272565	0.0717336	0.733224	0.61749	1.54491	1.29953	1.04252	0.299907	0.0124762	0.39436	0.414208
Sox9	0.00846604	0.000187288	23.1	10.8	0.587336	3.26654	2.46876	1.25665	0.720631	1.00997	1.28061	1.46135	1.68083	2.61371	1.30088	1.10828	0.579135	0.920615	0.764215	1.30807	2.09747
Poc1a	0.00846604	0.000187288	23.1	15.6	0.438739	1.65331	1.64597	1.53989	1.82056	2.16254	2.65251	2.16036	1.70131	1.55489	1.21845	1.41623	2.00812	2.08374	2.86375	2.46229	2.28325
Uck2	0.00846604	0.000187288	20.1	17.1	0.437084	5.09996	4.94749	3.48217	4.48183	4.83229	6.04222	5.89406	5.14367	4.6152	3.80027	3.97242	4.88833	4.97157	5.81309	4.90264	4.45135
Hist1h1e	0.00846604	0.000187288	23.1	20.1	0.400437	1.65052	0.888792	0.466008	0.0861601	0.500992	0.766652	0.818049	1.50142	0.666057	0.650046	0.420342	0.221716	0.144747	0.653415	1.64303	0.942594
Slc37a1	0.00846604	0.000187288	26.1	5.55	0.3351	0.916159	0.912563	1.09857	0.609792	0.597667	0.430112	0.303444	0.504633	0.663585	0.743276	0.978882	2.64734	1.17154	0.492793	0.398928	0.242134
Gtdc1	0.00846604	0.000187288	23.1	11.55	0.308398	1.34886	1.64201	1.79047	2.07815	2.63346	1.81539	1.87527	1.63428	1.53668	1.4638	1.98438	2.15434	2.12552	1.73097	1.52952	1.00125
Lag3	0.00846604	0.000187288	23.1	21.6	0.292732	1.05174	0.683514	0.540684	0.425375	0.334232	0.586796	0.86663	0.923269	0.582983	0.559302	0.299999	0.244608	0.216185	0.583214	0.893076	1.16124
Park2	0.00846604	0.000187288	23.1	11.55	0.176005	0.259933	0.440683	0.524605	0.776156	0.627803	0.670316	0.44106	0.366488	0.331442	0.522207	0.50314	1.13431	0.870844	0.895096	0.501692	0.3301
Pvr	0.00846604	0.000187288	23.1	10.05	0.14297	1.7451	1.77515	2.17661	2.23149	1.83199	1.79603	1.64477	1.49579	1.28071	1.56817	1.88832	2.42039	2.27894	1.70323	1.41908	1.07214
Agxt	0.012099	0.000341643	23.1	7.05	77.8171	189.14	218.575	299.19	307.969	243.423	193.158	124.679	153.307	156.107	223.905	223.939	224.695	168.974	140.107	135.282	156.978
Insig2	0.012099	0.000341643	26.1	24.6	38.6201	99.8723	111.556	103.531	49.6195	27.3653	31.0149	86.2527	129.186	127.319	143.047	126.156	65.8257	28.4278	65.4386	94.1245	111.396
Eif4ebp3	0.012099	0.000341643	23.1	15.6	37.0276	28.9195	37.7136	22.1464	28.5111	94.4735	130.499	74.5113	48.9545	28.3195	17.3346	13.5859	32.8672	62.9954	104.821	84.7201	42.1046
Decr2	0.012099	0.000341643	23.1	11.55	34.8993	91.3289	113.726	142.187	135.028	170.624	136.68	106.975	92.4265	84.8979	103.224	113.928	134.636	137.129	130.303	93.6646	101.975
Ddc	0.012099	0.000341643	23.1	0	34.7758	75.4283	85.8314	59.7728	36.651	22.5871	30.9537	68.005	93.8367	72.7078	56.7528	61.965	29.9187	24.0916	42.5102	77.851	64.6384
Gys2	0.012099	0.000341643	24.6	12.825	30.1859	32.9252	36.6923	42.3096	73.7036	115.017	117.287	60.3021	43.7074	25.8908	30.8426	29.2622	69.5685	87.44	85.2397	60.023	45.2105
Pxmp4	0.012099	0.000341643	26.1	23.1	24.9658	90.4651	97.7618	59.0316	44.8161	47.2321	54.1956	68.3236	89.2489	99.2036	91.8774	53.3854	55.683	45.0959	52.2696	70.3243	89.1994
Aacs	0.012099	0.000341643	23.1	17.1	24.0738	31.2464	20.5372	7.91016	32.1419	31.1332	56.2526	59.3903	35.2967	11.7723	15.3155	10.1447	17.3112	47.2839	42.4358	59.6416	44.0842
Gch1	0.012099	0.000341643	23.1	10.05	22.1636	47.6365	54.6253	63.7272	78.9805	83.955	61.447	37.2808	43.4883	48.0945	46.1017	65.5982	83.7764	95.6751	52.8811	27.7073	32.084
Got1	0.012099	0.000341643	23.1	8.55	19.7513	69.9404	78.7835	74.2954	112.733	124.383	77.6104	57.3479	52.1673	67.3784	72.7309	80.7409	90.7024	87.8565	77.0529	43.6328	68.9884
Ctage5	0.012099	0.000341643	23.1	14.1	13.8145	54.3718	56.4461	66.0567	66.711	87.0987	75.9828	68.6826	62.0855	49.818	56.5639	58.9334	70.9521	72.7287	68.273	60.3488	58.1722
Mknk2	0.012099	0.000341643	26.1	11.55	12.8237	21.5035	27.1107	26.3781	57.5207	60.549	60.9503	37.628	25.0997	18.9218	25.5063	18.3863	40.352	42.0568	60.5783	37.9279	34.8949
Ppara	0.012099	0.000341643	23.1	11.55	11.2872	18.1202	17.4012	27.3608	34.0827	39.105	29.319	26.1156	21.3642	25.2018	19.4929	20.9636	39.3295	34.3968	29.2363	25.814	20.1001
Ppif	0.012099	0.000341643	23.1	15.6	11.0062	30.0092	32.3756	28.2048	38.5649	40.774	52.1473	45.5743	34.0816	25.5445	23.6178	27.5896	33.0438	38.5745	42.1674	36.2049	33.9526
Cryz	0.012099	0.000341643	23.1	11.55	7.34479	30.2225	34.087	42.3734	46.826	44.4741	38.7913	38.91	35.6854	29.9925	34.7565	35.7744	38.8111	39.5158	38.1787	35.268	33.2556
Nsmce1	0.012099	0.000341643	23.1	7.05	6.10961	17.4592	21.093	23.2212	28.6029	19.1912	13.906	14.5809	15.0415	16.4186	19.3587	19.0428	21.9253	16.9924	12.7003	13.0929	16.2083
Nr1d2	0.012099	0.000341643	23.1	10.8	5.66478	1.81588	1.33801	9.18488	15.5039	16.51	4.83812	5.58255	2.24435	1.63092	4.47077	11.2911	21.5559	19.189	9.10482	5.25083	1.30133
Abhd17c	0.012099	0.000341643	23.1	5.55	5.58763	28.6601	32.4278	36.9236	30.6198	24.5257	21.4935	25.1874	28.9755	29.3962	33.4478	36.2701	33.4177	25.7142	22.3007	21.7072	23.7325
Gm14403	0.012099	0.000341643	23.1	15.6	5.50145	7.60464	2.37327	4.02548	8.41709	11.8057	6.58495	19.2816	10.8768	4.86765	3.93822	8.29364	8.94639	12.3934	17.0017	13.2992	9.35775
Cdv3	0.012099	0.000341643	23.1	14.1	5.06197	23.776	24.019	24.7253	25.2943	31.4398	32.1523	30.9347	28.7099	26.2051	23.9227	27.4757	31.3053	32.7483	32.1337	32.3937	26.2235
Ulk1	0.012099	0.000341643	23.1	8.55	5.02437	8.47062	9.60434	13.599	20.8188	18.4189	11.9426	8.30905	9.21837	11.8961	12.6208	13.2074	24.4996	16.8894	10.2634	7.9654	9.90053
Slc30a9	0.012099	0.000341643	23.1	14.1	4.90117	13.9783	11.8822	15.2742	19.7123	21.7955	17.4685	20.9096	18.0137	14.6498	14.6386	18.0983	19.8778	23.9988	21.327	18.066	15.2421
Smim19	0.012099	0.000341643	26.1	7.05	4.52096	13.3415	15.9623	20.7494	18.7204	17.7986	11.4977	10.9996	11.4125	10.3662	15.4447	16.3475	15.5892	17.1979	13.8862	10.9881	10.1037
Tns2	0.012099	0.000341643	23.1	8.55	4.17532	6.43188	7.27745	13.094	15.8702	11.9887	11.5297	5.77839	5.39311	5.24829	8.04053	9.57543	13.0373	9.07732	8.27443	5.59582	6.61749
Fam89a	0.012099	0.000341643	23.1	2.55	3.93322	9.30323	9.07095	8.18307	2.96176	3.16094	2.62065	4.6395	6.35927	9.67076	6.94098	6.16628	2.27482	1.21524	2.18089	5.70299	8.30597
Tspan14	0.012099	0.000341643	23.1	0	3.39547	12.3682	13.0722	10.1576	7.94734	6.46754	7.56628	11.7943	13.7586	12.3596	12.4469	10.3169	9.86892	7.31002	9.95016	11.6306	12.4459
Cipc	0.012099	0.000341643	23.1	16.35	3.21181	8.17485	7.23437	5.99326	5.81426	10.16	10.8501	11.4659	8.91026	9.74659	6.85785	7.79974	8.36666	10.2877	14.2003	12.3389	8.29169
Pdk1	0.012099	0.000341643	26.1	17.1	3.16197	15.4158	12.8168	15.3912	18.4076	19.8629	15.4212	21.3573	20.3321	15.8968	13.9945	12.4599	12.8761	17.5235	19.5425	20.8861	18.16
Vrk3	0.012099	0.000341643	23.1	7.05	3.09303	14.1932	18.5674	17.628	17.107	17.5951	14.0168	12.8624	13.2413	14.3148	14.2295	15.2239	15.8412	14.8277	12.7746	11.6387	13.8768
Snrk	0.012099	0.000341643	26.1	15.6	2.69931	11.6694	11.3684	10.531	14.5435	14.3476	15.6717	15.9382	12.5076	13.1431	10.9928	10.1195	12.6611	15.2709	17.6555	19.7721	15.9473
Tspan33	0.012099	0.000341643	23.1	2.55	2.64253	13.6929	13.3324	12.8833	10.1462	7.2109	11.2393	9.88959	12.3597	13.0502	12.8839	11.1915	9.93312	8.4462	9.17464	10.6886	12.5841
Baz1b	0.012099	0.000341643	23.1	17.1	2.32591	8.17858	8.47079	6.0707	7.20596	9.23392	11.084	10.4953	8.2182	10.1573	6.72468	6.64929	9.218	10.4237	11.4494	10.2156	10.3817
Mafk	0.012099	0.000341643	23.1	7.05	2.19595	5.08558	5.29441	8.37618	9.86889	6.94523	3.83969	4.19155	4.72268	5.179	6.28092	6.44932	8.64892	5.03704	4.25288	3.86642	4.93315
Wdr81	0.012099	0.000341643	23.1	5.55	2.06042	5.7449	7.32634	7.87387	7.86698	5.72571	4.98206	4.41247	5.43489	6.1919	8.05562	6.04866	6.21158	4.63195	4.06291	4.34141	6.76464
Klhdc7a	0.012099	0.000341643	23.1	8.55	1.98956	2.74383	4.4324	7.00061	8.85147	5.55749	3.79866	3.62785	3.39242	4.48408	4.7378	7.29152	8.24266	7.12122	2.88177	2.99037	2.96046
Zbtb22	0.012099	0.000341643	23.1	5.55	1.89989	7.0985	9.29643	10.3142	9.42961	8.19745	6.01113	6.74276	8.18342	8.05253	10.314	10.0922	8.90583	8.3141	5.61053	5.42992	8.84762
Wbscr27	0.012099	0.000341643	23.1	7.05	1.88969	3.78702	3.07772	6.29706	6.75155	5.20055	3.54997	2.52812	3.21782	3.65651	4.52315	6.04302	5.93269	4.3104	2.81052	2.15942	4.06754
Pcsk4	0.012099	0.000341643	26.1	11.55	1.4478	1.53696	0.988638	2.35906	8.43328	15.231	10.7505	2.18027	1.5032	1.23683	1.19707	1.7194	5.09225	7.77164	6.22666	3.47223	2.8037
Slc6a9	0.012099	0.000341643	26.1	11.55	1.4376	9.12033	10.1381	11.0888	11.1534	18.3783	18.0834	10.193	8.05289	7.13526	9.36439	9.04494	12.0677	15.6806	13.4216	9.77028	10.5309
Daglb	0.012099	0.000341643	23.1	8.55	1.43606	7.28071	9.19681	8.9131	9.35865	8.4125	7.32776	6.97832	6.63321	7.72682	7.47403	8.11449	9.22305	8.13394	6.63338	6.72103	7.13206
Wdr6	0.012099	0.000341643	23.1	7.8	1.43332	3.5786	3.77558	5.78631	6.10156	4.63799	3.65962	2.61097	3.40879	4.54854	4.6222	6.18722	6.57155	4.66797	2.54082	2.16089	4.14497
C730036E19Rik	0.012099	0.000341643	26.1	15.6	1.38698	5.63015	2.15583	4.19833	3.36055	6.29027	6.84175	6.87653	6.12665	5.3935	3.81009	3.16487	3.76394	3.95692	7.03428	8.50554	6.74814
Limd2	0.012099	0.000341643	23.1	10.05	1.34511	5.55049	6.60958	7.45276	10.0545	9.60294	6.43968	5.9659	5.18558	4.75834	5.15299	8.68958	8.49266	9.85765	6.30606	4.49437	4.3279
Pdk4	0.012099	0.000341643	23.1	0	1.34026	4.67708	2.9715	1.55933	0.846724	0.592695	0.630558	1.82852	3.6983	4.38644	3.88271	1.59452	2.55147	0.342061	1.01277	4.27466	4.92549
Slc16a5	0.012099	0.000341643	23.1	17.1	1.27353	1.99409	1.27716	1.09963	1.26526	3.96304	2.90067	3.97458	1.46381	1.44442	1.09943	1.04085	2.33289	2.63386	3.65207	3.07376	2.22668
[truncated: 2,058 more rows]
