# Supplementary material for: A proteomics landscape of circadian clock in mouse liver
Source: Nat Commun. 2018 Apr 19;9:1553. doi: 10.1038/s41467-018-03898-2 (PMC5908788; doi:10.1038/s41467-018-03898-2)
Supplement: Supplementary file 10 — Supplementary Data 7 [file 41467_2018_3898_MOESM10_ESM.xlsx]

## Sheet: Legend
Supplementary Data 7 Matrix of GO bioprocess enriched by the transcriptome.
Sheet1	GO bioprocess enriched by the transcripts that peaked in the daytime.
Sheet2	GO bioprocess enriched by the transcripts that peaked at nighttime.
Sheet3	GO bioprocess enriched by the diurnal rhythmic transcripts that peaked in the daytime.
Sheet4	GO bioprocess enriched by the diurnal rhythmic transcripts that peaked at nighttime.

## Sheet: sheet1
GO bioprocess enriched by the transcripts that peaked in the daytime.
Category	Term	Count	%	PValue	Genes	List Total	Pop Hits	Pop Total	Fold Enrichment	Bonferroni	Benjamini	FDR
GOTERM_BP_ALL	GO:1901698~response to nitrogen compound	23	8.01394	0.0250105	MEF2C, IRS2, CAV1, SOCS2, SOCS1, ANXA1, GJA1, ACTN2, ATP1A2, TRIM72, SOX9, ADA, FOS, MTHFR, CASP4, PYGM, GSN, ATP2A1, RYR1, NGFR, KLF4, IGFBP5, MT3	247	1035	18128	1.63095	1	0.322904	37.5208
GOTERM_BP_ALL	GO:0033993~response to lipid	8	11.4286	0.0154095	GBP6, MUP6, PTGDS, GBP10, DEFB1, JUNB, PPARGC1B, LEFTY1	47	1044	18128	2.95557	1	0.79279	22.6086
GOTERM_BP_ALL	GO:0042113~B cell activation	5	7.14286	0.00574067	BATF, CHRNA4, CD79B, CD79A, BLNK	47	284	18128	6.79053	0.999717	0.688722	9.06415
GOTERM_BP_ALL	GO:0002376~immune system process	13	18.5714	0.013016	GBP6, FLCN, PPARGC1B, JUNB, PSMB9, BATF, GBP10, CHRNA4, TGTP1, CD79B, CD79A, DEFB1, BLNK	47	2368	18128	2.11745	1	0.760708	19.4445

## Sheet: sheet2
GO bioprocess enriched by the transcripts that peaked at nighttime.
Category	Term	Count	%	PValue	Genes	List Total	Pop Hits	Pop Total	Fold Enrichment	Bonferroni	Benjamini	FDR
GOTERM_BP_ALL	GO:0051726~regulation of cell cycle	12	8.51064	0.015787	1810011O10RIK, CCNE1, DACT1, PLK3, HSPA2, DUSP1, CTGF, FOXA1, PIM3, SIK1, MYC, HSPA8	112	856	18128	2.26903	1	0.191113	24.7479
GOTERM_BP_ALL	GO:0007049~cell cycle	17	12.0567	0.0162158	1810011O10RIK, LIN9, KLF11, FOXA1, REC114, PIM3, BANP, CCNE1, TSPYL2, PLK3, DACT1, HSPA2, DUSP1, CTGF, PTP4A1, SIK1, MYC	112	1461	18128	1.88335	1	0.192516	25.3316
GOTERM_BP_ALL	GO:0032868~response to insulin	6	4.25532	0.015834	SREBF1, GCK, SOCS3, LPIN1, CISH, PCK1	112	239	18128	4.06336	1	0.190813	24.8122
GOTERM_BP_ALL	GO:0008152~metabolic process	31	56.3636	0.0216698	HIST1H4M, SLC39A10, RORC, GM14403, RNF125, PPP1R3B, ZFP931, RPL37RT, CYP7A1, SERPINA5, TFEC, 1700048O20RIK, TFF3, ELOVL6, CRY1, ZFP518A, HSP90AA1, ZFP605, B3GALT1, NUDT15, ACMSD, RSLCAN18, CYP2B10, GM14295, CLPX, GM14326, TFRC, AACS, GM14305, SCARA5, UBE2U	40	10914	18128	1.28726	1	0.771532	29.8585

## Sheet: sheet3
GO bioprocess enriched by the diurnal rhythmic transcripts that peaked in the daytime.
Category	Term	Count	%	PValue	Genes	List Total	Pop Hits	Pop Total	Fold Enrichment	Bonferroni	Benjamini	FDR
GOTERM_BP_ALL	GO:0044255~cellular lipid metabolic process	46	7.16511	0.000615245	SGMS2, ATG14, CHKB, STAT5B, TRIB3, PIP5K1A, ACAT3, ST3GAL3, SH3YL1, LONP2, INPP5K, ANG, ADH4, RAC1, PLA2G12B, MPDU1, ASPG, PIGC, ETNK2, ACAD8, IP6K1, IP6K2, PTDSS2, SOAT2, PLD1, CYP2C55, SPHK2, ALDH5A1, PLD6, AMACR, ADIPOR1, PI4KB, DAGLB, LPIN3, SCAP, PNPLA7, AGTR1A, GLT28D2, BCO1, NEU1, MVK, THNSL2, BCO2, CROT, PIP4K2C, CLN6	538	915	18128	1.69396	0.963923	0.0727227	1.17371
GOTERM_BP_ALL	GO:0006629~lipid metabolic process	56	8.72274	0.0012272	SGMS2, STAT5B, NFKB1, PIP5K1A, ADORA1, SH3YL1, ST3GAL3, LONP2, ANG, ASPG, PIGC, ACAD8, IP6K1, PTDSS2, IP6K2, PLD1, CYP2C55, PLD6, ALDH5A1, ADIPOR1, PI4KB, PRKCE, SCAP, LPIN3, PNPLA7, NPC1, AGTR1A, NEU1, MVK, CROT, CLN6, HSD17B2, HSD3B7, ATG14, CHKB, HSD3B5, TRIB3, ACAT3, INPP5K, NR1D1, ADH4, PLA2G12B, RAC1, MPDU1, ETNK2, SOAT2, SPHK2, AMACR, IL1RN, DAGLB, GLT28D2, BCO1, THNSL2, PBX1, BCO2, PIP4K2C	538	1220	18128	1.54666	0.998678	0.111629	2.32817
GOTERM_BP_ALL	GO:0050792~regulation of viral process	19	3.57815	0.00121683	CCNK, PDK4, TRIM13, RSAD2, NLRX1, HILPDA, C330006A16RIK, STAT2, LARP1, TRAF3IP2, STOM, DDX58, SP1, OASL1, MX2, CEACAM1, DHX58, ADAR, SMARCA4	478	304	18128	2.37029	0.998578	0.0702483	2.3081
GOTERM_BP_ALL	GO:0016032~viral process	30	5.64972	0.00124128	TRIM13, RSAD2, NLRX1, C330006A16RIK, LARP1, OASL1, CD4, SPON2, MX2, DHX58, CEACAM1, POLR3F, CCNK, CREBZF, CYP1A1, PTBP1, PDK4, SAMHD1, HILPDA, FADD, LGALS9, STAT2, STOM, TRAF3IP2, DDX58, BRIP1OS, SP1, HNRNPUL1, SMARCA4, ADAR	478	599	18128	1.8994	0.998753	0.0708508	2.35396

## Sheet: sheet4
GO bioprocess enriched by the diurnal rhythmic transcripts that peaked at nighttime.
Category	Term	Count	%	PValue	Genes	List Total	Pop Hits	Pop Total	Fold Enrichment	Bonferroni	Benjamini	FDR
GOTERM_BP_ALL	GO:0007049~cell cycle	68	9.30233	0.0157337	BACH1, CAST, 1810011O10RIK, UVRAG, CCNE1, CTGF, NSMCE2, CTDSP2, PRKACB, USP16, DLG1, CEP85, CGRRF1, LIN52, RBL2, NUP88, PDXP, PAPD7, BANP, PIM3, UBR2, RRP8, RNASEH2B, BCL2L11, TACC1, WEE1, DCLRE1A, REC8, DCLRE1B, NDEL1, XPC, CCNYL1, SDCCAG3, MAPRE2, CHORDC1, GADD45A, BID, USP2, CRLF3, HAUS1, ORAOV1, ANGEL2, PPAT, MARVELD1, HSPA2, HEXIM1, SH3GLB1, CENPA, NPM1, TFDP2, FBXO4, PPP3CA, ING1, PPP2R2D, …	640	1461	18128	1.31834	1	0.254607	26.2606
GOTERM_BP_ALL	GO:0051726~regulation of cell cycle	42	5.74555	0.0285867	CAST, BID, 1810011O10RIK, CRLF3, USP2, UVRAG, ORAOV1, ANGEL2, CCNE1, HSPA2, HEXIM1, SH3GLB1, CTGF, NPM1, PER2, NSMCE2, CTDSP2, FBXO4, PRKACB, USP16, DLG1, CEP85, ADARB1, CGRRF1, RBL2, BECN1, GMNN, PDXP, RRP8, NPR2, PIM3, RNASEH2B, BCL2L11, POC1A, XPC, SFPQ, POLDIP2, SDCCAG3, CCNYL1, CHORDC1, BMP7, GADD45A	640	856	18128	1.38978	1	0.346242	42.7147
GOTERM_BP_ALL	GO:0006006~glucose metabolic process	16	2.18878	0.0027702	MIDN, PPARA, ENPP1, PFKFB2, WDR5, CPT1A, PDHB, PCK1, PPP1R3E, ATF3, GCK, DGAT2, PER2, NLN, MTOR, TIGAR	640	188	18128	2.41064	1	0.0872953	5.1892
GOTERM_BP_ALL	GO:0033762~response to glucagon	3	0.726392	0.0299473	PFKFB1, CPS1, CRY1	357	14	18128	10.8812	1	0.664099	43.3326
