# Supplementary material for: A proteomics landscape of circadian clock in mouse liver
Source: Nat Commun. 2018 Apr 19;9:1553. doi: 10.1038/s41467-018-03898-2 (PMC5908788; doi:10.1038/s41467-018-03898-2)
Supplement: Supplementary file 11 — Supplementary Data 8 [file 41467_2018_3898_MOESM11_ESM.xlsx]

## Sheet: Legend
Supplementary Data 8 Matrix of dominant diurnal rhythmic TFs.
Sheet1	The dominant diurnal rhythmic TFs (DR-TFs) derived from transcriptome.
Sheet2	The dominant diurnal rhythmic TFs (DR-TFs) derived from proteome.
Sheet3	The expression of DR-TFs' downstream TGs on transcriptome level.
Sheet4	The expression of dominant diurnal rhythmic TFs' downstream TGs on proteome level.
Sheet5	The combination of dominant diurnal rhythmic TFs derived from proteome and transcriptome.

## Sheet: DR_TF(RNAseq)
Gene Symbol	peak phase	BH.Q	ADJ.P	PER	LAG	AMP	ZT0_zsocred_iBAQ	ZT3_zscore_iBAQ	ZT6_zsocred_iBAQ	ZT9_zscore_iBAQ	ZT12_zsocred_iBAQ	ZT15_zscore_iBAQ	ZT18_zsocred_iBAQ	ZT21_zscore_iBAQ	ZT24_zsocred_iBAQ	ZT27_zscore_iBAQ	ZT30_zsocred_iBAQ	ZT33_zscore_iBAQ	ZT36_zsocred_iBAQ	ZT39_zscore_iBAQ	ZT42_zsocred_iBAQ	ZT45_zscore_iBAQ
Gatad1	ZT0	0.10871	0.00579179	23.1	2.55	1.08069	1.55583	0.487222	0.0557016	0.0418399	-1.29766	-1.29766	-0.430649	0.885362	0.294607	0.591224	1.17909	-0.706146	-1.2565	-0.772267	-0.731566	1.40156
Hhex	ZT0	0.307779	0.0498154	23.1	0	0.703606	1.66197	0.765015	-0.390546	-1.01779	-0.58388	0.133237	-1.26996	0.701949	1.70305	0.594765	-0.380229	-1.11957	-0.59499	-0.190079	-0.995829	0.982885
Mafg	ZT0	0.250532	0.0348464	23.1	0	0.332805	2.15646	-0.307288	0.152682	-0.494375	-1.08027	0.21616	-0.854059	0.210693	0.161296	0.212757	-0.579756	-0.720632	-0.743027	-0.364146	-0.271854	2.30536
Smarcc1	ZT0	0.131588	0.0108135	23.1	0	0.407044	2.2925	0.389695	-0.183003	-0.663615	-0.663615	-0.487342	-0.663615	-0.0210057	2.05635	0.0141334	0.11997	-0.94305	-0.562759	-0.431177	-0.94305	0.689577
Stat1	ZT0	0.199147	0.023995	23.1	21.6	0.21609	2.45952	-0.267897	-0.437564	-0.437564	-0.437564	-0.437564	-0.131967	-0.309399	1.59183	-0.556633	-0.625343	-0.625343	-0.625343	-0.625343	-0.137885	1.60406
Stat3	ZT0	0.199147	0.023995	26.1	0	0.521035	2.2969	0.234815	-0.048813	0.092517	-0.643854	-0.643854	-0.643854	-0.643854	2.2669	0.117527	0.295584	-0.0272672	-0.663185	-0.663185	-0.663185	-0.663185
Tfdp1	ZT0	0.455733	0.097422	26.1	24.6	0.916941	0.961023	0.910722	0.438086	-1.08717	-1.86612	0.0287545	-0.00965279	0.624361	0.109728	-0.687661	1.45125	-0.261567	-0.279159	-1.5548	-0.129936	1.35215
Creb3l3	ZT3	0.162595	0.0162505	23.1	2.55	0.423296	-0.480054	1.78123	-0.135582	-0.63973	-0.63973	-0.63973	-0.63973	1.39332	0.0877651	2.40912	-0.37115	-0.510865	-0.510865	-0.510865	-0.510865	-0.0822699
Mlxipl	ZT3	0.307779	0.0498154	23.1	2.55	0.998276	1.14932	1.19968	0.292581	-0.538926	-1.07168	0.774469	-1.39551	-0.409937	1.23115	1.72058	0.188382	-0.787283	-0.773911	-0.128559	-1.04246	-0.407898
Nfatc1	ZT3	0.455733	0.097422	23.1	2.55	0.760075	-0.871903	1.85	0.398438	0.0374253	-0.836185	-1.30075	0.313257	0.409717	-0.452224	1.7233	1.0637	-0.109496	-1.49479	-0.666578	-0.0593922	-0.00452865
Ppard	ZT3	0.011151	1.82e-05	23.1	2.55	0.697995	-0.0789525	2.34939	0.170518	-0.374556	-0.70623	-0.70623	-0.543083	-0.110859	0.280884	1.8497	1.10137	-0.435066	-0.918722	-0.812479	-0.645581	-0.420102
Rbpj	ZT3	0.375508	0.0701602	23.1	2.55	0.786873	-0.629167	1.83626	0.849142	-0.971185	-0.781938	-0.886061	0.319835	0.263113	1.75139	0.105255	-0.07004	0.0546065	-1.61141	-0.915173	-0.0070527	0.692426
Rfx1	ZT3	0.455733	0.097422	26.1	0	0.811403	0.101323	1.62607	-0.0219101	0.520724	-1.63243	-1.11858	0.161833	0.362971	0.221386	0.868748	1.50253	0.343656	-1.29326	-1.22946	-0.731652	0.318047
Rfxank	ZT3	0.131588	0.0108135	23.1	7.05	1.03038	-0.708477	1.41849	0.728241	1.39566	-0.708477	-0.708477	-0.708477	-0.708477	-0.728929	0.700497	1.76284	0.992357	-0.539978	-0.728929	-0.728929	-0.728929
Smarca5	ZT3	0.0259466	0.000187288	26.1	24.6	0.922709	0.97378	1.33946	0.112224	0.0249865	-1.85603	-0.339446	-0.698369	0.443387	1.45166	1.12159	0.653356	-0.688933	-1.14546	-0.832339	-0.814544	0.25467
Smarcc2	ZT3	0.199147	0.023995	26.1	0	0.766922	0.400307	2.08084	-0.863693	-0.184682	-0.620214	-0.718197	-0.689391	0.595033	1.75861	1.36151	-0.157029	-0.174208	-0.580699	-0.888439	-0.684153	-0.635592
Tbp	ZT3	0.0739632	0.00283368	23.1	4.05	1.12335	0.120696	1.69319	0.767082	0.31233	-0.88231	-0.0758541	-1.59045	-0.344691	1.0395	0.51292	1.3903	-0.487752	-1.56289	-0.723355	-0.587065	0.418341
Arnt	ZT6	0.375508	0.0701602	23.1	4.05	0.774979	-0.392977	0.636905	1.90414	0.218822	-1.17211	-1.03477	-0.473005	0.312996	0.194837	-0.15519	2.02549	-0.294901	-0.628174	-1.18381	-0.668878	0.710624
Elk3	ZT6	0.375508	0.0701602	20.1	5.55	0.825487	0.486237	-0.00132118	1.44716	1.04262	-1.48288	-0.133808	-1.14982	-0.208185	0.726477	-0.316427	0.950268	-1.04488	-1.16874	-0.499189	-0.284891	1.63738
Mlxip	ZT6	0.250532	0.0348464	23.1	2.55	0.503704	0.236697	-0.153315	2.35814	-0.526747	-0.643392	-0.482943	-0.643392	-0.145049	2.05566	0.435664	-0.498397	-0.615126	-0.716533	-0.654025	-0.716533	0.709288
Pbx3	ZT6	0.250532	0.0348464	26.1	24.6	0.563301	0.585776	0.256782	1.66754	-0.577056	-1.51393	-1.00638	0.293083	0.294182	0.740458	1.48616	-0.0641419	0.763342	-1.77537	-0.466276	-0.504655	-0.179522
Prrx1	ZT6	0.199147	0.023995	20.1	5.55	0.584906	-0.269629	-0.201566	2.23559	0.557553	-0.776324	-0.776324	-0.580452	-0.188847	0.167364	0.060579	0.279849	-0.407385	-1.00539	-1.00539	2.1547	-0.244331
Rb1	ZT6	0.455733	0.097422	20.1	5.55	0.98903	-0.864836	0.0689033	1.8958	0.0751529	-1.1155	-0.966914	0.285379	0.622013	-0.606349	1.84765	0.434886	-0.783621	-0.963814	-0.754439	-0.123972	0.949656
Rfx3	ZT6	0.0395573	0.000604012	23.1	2.55	1.2144	0.731	0.876068	1.5006	-0.413002	-1.43487	-1.02192	-0.387537	0.149671	0.277378	1.55367	0.813117	0.0182287	-1.58033	-0.462508	-0.996948	0.377388
Arntl	ZT9	0.199147	0.023995	23.1	5.55	0.891386	-0.747218	0.457699	0.66414	2.0259	-0.884165	-0.809245	-0.362959	-0.344156	-0.568384	0.576759	2.10105	0.422097	-0.685894	-0.819553	-0.71697	-0.309106
Clock	ZT9	0.375508	0.0701602	20.1	8.55	0.840507	-0.9821	0.597477	0.941264	1.78613	-0.995946	-0.390718	-0.460575	-0.495534	-0.659302	0.606503	1.71529	1.07286	-0.907908	-0.806628	-0.743064	-0.277749
Fli1	ZT9	0.0739632	0.00283368	20.1	5.55	1.07237	0.154581	0.720751	0.608166	1.67114	-1.16212	-0.851213	-1.10342	-0.0378826	0.517133	0.992072	-0.104798	-0.565966	-1.23749	-0.849637	-0.467487	1.71617
Foxp1	ZT9	0.0341833	0.000341643	26.1	2.55	1.20355	0.361517	1.04653	0.684196	1.21186	-0.703337	-1.29275	-1.29275	-0.0152675	0.345141	0.424998	2.04881	0.220788	-0.622603	-0.946399	-0.946399	-0.524332
Nfkb1	ZT9	0.375508	0.0701602	23.1	4.05	1.08886	0.434483	0.163877	0.156783	1.95865	-0.990781	-1.20616	-0.6788	0.161951	1.11379	0.870195	0.682537	0.615995	-1.40119	-1.02726	-1.04896	0.194904
Npas2	ZT9	0.131588	0.0108135	20.1	10.05	0.697092	-1.17492	1.03022	0.835055	1.45639	-0.740952	-0.327378	-0.0381323	-1.04028	-0.86247	0.666755	1.94972	0.261059	-0.183734	-1.03196	-0.911465	0.112102
Nr1d1	ZT9	0.10871	0.00706223	23.1	10.05	0.512593	-0.543323	-0.543323	-0.483045	1.89288	1.30677	-0.543323	-0.543323	-0.543323	-0.605641	-0.605641	0.0569554	2.09742	0.873833	-0.605641	-0.605641	-0.605641
Onecut1	ZT9	0.455733	0.097422	26.1	18.6	0.797232	-0.698431	-0.849338	-0.849338	1.55866	-0.849338	0.278118	0.0537906	1.35588	-0.194208	-0.756121	-0.756121	-0.418819	-0.756121	0.108018	0.607502	2.16587
Sall2	ZT9	0.441251	0.0837911	0	0	0	-0.353553	-0.353553	-0.353553	2.47487	-0.353553	-0.353553	-0.353553	-0.353553	-0.786297	-0.786297	0.599619	-0.307889	1.39933	1.45413	-0.786297	-0.786297
Tcf7l2	ZT9	0.0584366	0.0017359	23.1	5.55	1.1881	0.348687	0.81016	0.884663	1.01416	-1.48056	-0.153513	-1.48056	0.0569645	0.0616106	1.09113	1.01539	0.667008	-1.41225	-0.418075	-1.41225	0.407438
Tfe3	ZT9	0.131588	0.0108135	23.1	5.55	1.0084	0.0703512	0.628255	0.436084	1.99165	-0.781585	-0.781585	-0.781585	-0.781585	0.459767	0.824837	1.76444	0.343372	-0.848103	-0.848103	-0.848103	-0.848103
Dbp	ZT12	0.131588	0.00893784	26.1	11.55	0.59094	-0.61111	-0.61111	-0.61111	0.655613	2.16097	0.224606	-0.59675	-0.61111	-0.55409	-0.55409	-0.502076	-0.259322	2.24794	0.675644	-0.499914	-0.55409
Bhlhe40	ZT15	0.0395573	0.000604012	23.1	15.6	0.878942	-0.625541	-0.881356	-0.85319	0.360627	0.144507	2.20166	-0.0223423	-0.32437	-0.575846	-1.21694	-0.847298	0.358487	1.23377	1.54271	0.150305	-0.645192
Srebf1	ZT15	0.455733	0.097422	23.1	18.6	0.742061	-0.785142	0.847531	-0.85658	-0.499159	-1.35682	1.23583	1.10335	0.310986	-0.315925	-0.431072	-0.676101	-1.25904	-0.650712	0.741421	1.70875	0.88268
Nfia	ZT18	0.375508	0.0701602	20.1	14.1	1.31258	-1.3256	-1.22158	0.382181	0.713225	0.461068	0.906301	1.05666	-0.972256	-1.31783	-1.02239	1.27912	0.496645	0.900541	0.285979	0.479221	-1.10129
Sox9	ZT18	0.0511989	0.00103762	26.1	24.6	0.894037	0.78474	0.770093	-0.479619	-0.951364	-0.951364	-0.951364	1.6843	0.0945766	1.49839	1.459	0.177668	-0.881372	-0.881372	-0.881372	-0.51346	0.022522
Zhx2	ZT18	0.307779	0.0498154	20.1	18.6	0.949394	0.820984	0.531159	-1.40178	0.0269039	-0.864949	-0.869722	1.59611	0.161299	-0.429597	-1.80894	-0.50011	-0.332314	1.01033	1.38389	0.244252	0.432485
Zhx3	ZT18	0.088994	0.00452135	23.1	20.1	0.777473	1.03431	0.899269	-1.05411	-0.920423	-1.03569	-0.202264	1.42426	-0.145357	-0.19148	0.579916	-1.19592	-1.25204	-0.839743	0.971851	1.21077	0.71664
Cebpb	ZT21	0.375508	0.0701602	26.1	20.1	0.36036	-0.692448	-0.569776	-0.49978	-0.357043	-0.780897	-0.290258	1.46119	1.72902	0.204125	-1.10074	-0.382334	-0.705175	-1.10121	1.00155	0.443372	1.6404
Mef2c	ZT21	0.455733	0.097422	23.1	21.6	0.49246	0.0336201	0.0723619	-0.0624069	-0.559962	-1.48285	1.2979	-0.777793	1.47913	-0.241298	-0.110146	-0.571779	-0.854842	-1.11207	0.351207	0.466713	2.07222
Prdm16	ZT21	0.375508	0.0701602	26.1	21.6	0.797182	0.876273	-0.709079	-0.747553	-0.747553	-0.747553	0.360596	-0.249911	1.96478	2.21599	0.264737	-0.64459	-0.64459	-0.64459	0.481151	-0.434089	-0.594022
Rora	ZT21	0.131588	0.0108135	26.1	24.6	0.643103	-0.39979	0.838265	-0.356021	-0.730462	-0.730462	-0.730462	0.00895248	2.09998	0.272689	1.27039	1.60272	-0.905995	-0.905995	-0.905995	-0.521345	0.0935295

## Sheet: DR_TF(Profiling)
Supplementary Table S8
Gene Symbol	Time Phase	BH.Q	ADJ.P	PER	LAG	AMP	ZT0_zsocred_iBAQ	ZT3_zscore_iBAQ	ZT6_zsocred_iBAQ	ZT9_zscore_iBAQ	ZT12_zsocred_iBAQ	ZT15_zscore_iBAQ	ZT18_zsocred_iBAQ	ZT21_zscore_iBAQ	ZT24_zsocred_iBAQ	ZT27_zscore_iBAQ	ZT30_zsocred_iBAQ	ZT33_zscore_iBAQ	ZT36_zsocred_iBAQ	ZT39_zscore_iBAQ	ZT42_zsocred_iBAQ	ZT45_zscore_iBAQ
Gatad1	ZT0	0.10871	0.00579179	23.1	2.55	1.08069	1.55583	0.487222	0.0557016	0.0418399	-1.29766	-1.29766	-0.430649	0.885362	0.294607	0.591224	1.17909	-0.706146	-1.2565	-0.772267	-0.731566	1.40156
Hhex	ZT0	0.307779	0.0498154	23.1	0	0.703606	1.66197	0.765015	-0.390546	-1.01779	-0.58388	0.133237	-1.26996	0.701949	1.70305	0.594765	-0.380229	-1.11957	-0.59499	-0.190079	-0.995829	0.982885
Mafg	ZT0	0.250532	0.0348464	23.1	0	0.332805	2.15646	-0.307288	0.152682	-0.494375	-1.08027	0.21616	-0.854059	0.210693	0.161296	0.212757	-0.579756	-0.720632	-0.743027	-0.364146	-0.271854	2.30536
Smarcc1	ZT0	0.131588	0.0108135	23.1	0	0.407044	2.2925	0.389695	-0.183003	-0.663615	-0.663615	-0.487342	-0.663615	-0.0210057	2.05635	0.0141334	0.11997	-0.94305	-0.562759	-0.431177	-0.94305	0.689577
Stat1	ZT0	0.199147	0.023995	23.1	21.6	0.21609	2.45952	-0.267897	-0.437564	-0.437564	-0.437564	-0.437564	-0.131967	-0.309399	1.59183	-0.556633	-0.625343	-0.625343	-0.625343	-0.625343	-0.137885	1.60406
Stat3	ZT0	0.199147	0.023995	26.1	0	0.521035	2.2969	0.234815	-0.048813	0.092517	-0.643854	-0.643854	-0.643854	-0.643854	2.2669	0.117527	0.295584	-0.0272672	-0.663185	-0.663185	-0.663185	-0.663185
Tfdp1	ZT0	0.455733	0.097422	26.1	24.6	0.916941	0.961023	0.910722	0.438086	-1.08717	-1.86612	0.0287545	-0.00965279	0.624361	0.109728	-0.687661	1.45125	-0.261567	-0.279159	-1.5548	-0.129936	1.35215
Creb3l3	ZT3	0.162595	0.0162505	23.1	2.55	0.423296	-0.480054	1.78123	-0.135582	-0.63973	-0.63973	-0.63973	-0.63973	1.39332	0.0877651	2.40912	-0.37115	-0.510865	-0.510865	-0.510865	-0.510865	-0.0822699
Mlxipl	ZT3	0.307779	0.0498154	23.1	2.55	0.998276	1.14932	1.19968	0.292581	-0.538926	-1.07168	0.774469	-1.39551	-0.409937	1.23115	1.72058	0.188382	-0.787283	-0.773911	-0.128559	-1.04246	-0.407898
Nfatc1	ZT3	0.455733	0.097422	23.1	2.55	0.760075	-0.871903	1.85	0.398438	0.0374253	-0.836185	-1.30075	0.313257	0.409717	-0.452224	1.7233	1.0637	-0.109496	-1.49479	-0.666578	-0.0593922	-0.00452865
Ppard	ZT3	0.011151	1.82e-05	23.1	2.55	0.697995	-0.0789525	2.34939	0.170518	-0.374556	-0.70623	-0.70623	-0.543083	-0.110859	0.280884	1.8497	1.10137	-0.435066	-0.918722	-0.812479	-0.645581	-0.420102
Rbpj	ZT3	0.375508	0.0701602	23.1	2.55	0.786873	-0.629167	1.83626	0.849142	-0.971185	-0.781938	-0.886061	0.319835	0.263113	1.75139	0.105255	-0.07004	0.0546065	-1.61141	-0.915173	-0.0070527	0.692426
Rfxank	ZT3	0.131588	0.0108135	23.1	7.05	1.03038	-0.708477	1.41849	0.728241	1.39566	-0.708477	-0.708477	-0.708477	-0.708477	-0.728929	0.700497	1.76284	0.992357	-0.539978	-0.728929	-0.728929	-0.728929
Smarca5	ZT3	0.0259466	0.000187288	26.1	24.6	0.922709	0.97378	1.33946	0.112224	0.0249865	-1.85603	-0.339446	-0.698369	0.443387	1.45166	1.12159	0.653356	-0.688933	-1.14546	-0.832339	-0.814544	0.25467
Smarcc2	ZT3	0.199147	0.023995	26.1	0	0.766922	0.400307	2.08084	-0.863693	-0.184682	-0.620214	-0.718197	-0.689391	0.595033	1.75861	1.36151	-0.157029	-0.174208	-0.580699	-0.888439	-0.684153	-0.635592
Tbp	ZT3	0.0739632	0.00283368	23.1	4.05	1.12335	0.120696	1.69319	0.767082	0.31233	-0.88231	-0.0758541	-1.59045	-0.344691	1.0395	0.51292	1.3903	-0.487752	-1.56289	-0.723355	-0.587065	0.418341
Arnt	ZT6	0.375508	0.0701602	23.1	4.05	0.774979	-0.392977	0.636905	1.90414	0.218822	-1.17211	-1.03477	-0.473005	0.312996	0.194837	-0.15519	2.02549	-0.294901	-0.628174	-1.18381	-0.668878	0.710624
Elk3	ZT6	0.375508	0.0701602	20.1	5.55	0.825487	0.486237	-0.00132118	1.44716	1.04262	-1.48288	-0.133808	-1.14982	-0.208185	0.726477	-0.316427	0.950268	-1.04488	-1.16874	-0.499189	-0.284891	1.63738
Mlxip	ZT6	0.250532	0.0348464	23.1	2.55	0.503704	0.236697	-0.153315	2.35814	-0.526747	-0.643392	-0.482943	-0.643392	-0.145049	2.05566	0.435664	-0.498397	-0.615126	-0.716533	-0.654025	-0.716533	0.709288
Prrx1	ZT6	0.199147	0.023995	20.1	5.55	0.584906	-0.269629	-0.201566	2.23559	0.557553	-0.776324	-0.776324	-0.580452	-0.188847	0.167364	0.060579	0.279849	-0.407385	-1.00539	-1.00539	2.1547	-0.244331
Rfx3	ZT6	0.0395573	0.000604012	23.1	2.55	1.2144	0.731	0.876068	1.5006	-0.413002	-1.43487	-1.02192	-0.387537	0.149671	0.277378	1.55367	0.813117	0.0182287	-1.58033	-0.462508	-0.996948	0.377388
Arntl	ZT9	0.199147	0.023995	23.1	5.55	0.891386	-0.747218	0.457699	0.66414	2.0259	-0.884165	-0.809245	-0.362959	-0.344156	-0.568384	0.576759	2.10105	0.422097	-0.685894	-0.819553	-0.71697	-0.309106
clock	ZT9	0.375508	0.0701602	20.1	8.55	0.840507	-0.9821	0.597477	0.941264	1.78613	-0.995946	-0.390718	-0.460575	-0.495534	-0.659302	0.606503	1.71529	1.07286	-0.907908	-0.806628	-0.743064	-0.277749
Fli1	ZT9	0.0739632	0.00283368	20.1	5.55	1.07237	0.154581	0.720751	0.608166	1.67114	-1.16212	-0.851213	-1.10342	-0.0378826	0.517133	0.992072	-0.104798	-0.565966	-1.23749	-0.849637	-0.467487	1.71617
Foxp1	ZT9	0.0341833	0.000341643	26.1	2.55	1.20355	0.361517	1.04653	0.684196	1.21186	-0.703337	-1.29275	-1.29275	-0.0152675	0.345141	0.424998	2.04881	0.220788	-0.622603	-0.946399	-0.946399	-0.524332
Foxp2	ZT9	0.162595	0.0162505	23.1	5.55	1.03333	0.11707	0.454489	-0.225995	2.2437	-0.686454	-0.686454	-0.686454	-0.529905	-0.0401106	1.26046	0.978878	1.19374	-0.959429	-0.959429	-0.959429	-0.514684
Nfkb1	ZT9	0.375508	0.0701602	23.1	4.05	1.08886	0.434483	0.163877	0.156783	1.95865	-0.990781	-1.20616	-0.6788	0.161951	1.11379	0.870195	0.682537	0.615995	-1.40119	-1.02726	-1.04896	0.194904
Npas2	ZT9	0.131588	0.0108135	20.1	10.05	0.697092	-1.17492	1.03022	0.835055	1.45639	-0.740952	-0.327378	-0.0381323	-1.04028	-0.86247	0.666755	1.94972	0.261059	-0.183734	-1.03196	-0.911465	0.112102
Nr1d1	ZT9	0.10871	0.00706223	23.1	10.05	0.512593	-0.543323	-0.543323	-0.483045	1.89288	1.30677	-0.543323	-0.543323	-0.543323	-0.605641	-0.605641	0.0569554	2.09742	0.873833	-0.605641	-0.605641	-0.605641
Onecut1	ZT9	0.455733	0.097422	26.1	18.6	0.797232	-0.698431	-0.849338	-0.849338	1.55866	-0.849338	0.278118	0.0537906	1.35588	-0.194208	-0.756121	-0.756121	-0.418819	-0.756121	0.108018	0.607502	2.16587
Tfe3	ZT9	0.131588	0.0108135	23.1	5.55	1.0084	0.0703512	0.628255	0.436084	1.99165	-0.781585	-0.781585	-0.781585	-0.781585	0.459767	0.824837	1.76444	0.343372	-0.848103	-0.848103	-0.848103	-0.848103
Dbp	ZT12	0.131588	0.00893784	26.1	11.55	0.59094	-0.61111	-0.61111	-0.61111	0.655613	2.16097	0.224606	-0.59675	-0.61111	-0.55409	-0.55409	-0.502076	-0.259322	2.24794	0.675644	-0.499914	-0.55409
Bhlhe40	ZT15	0.0395573	0.000604012	23.1	15.6	0.878942	-0.625541	-0.881356	-0.85319	0.360627	0.144507	2.20166	-0.0223423	-0.32437	-0.575846	-1.21694	-0.847298	0.358487	1.23377	1.54271	0.150305	-0.645192
Srebf1	ZT15	0.455733	0.097422	23.1	18.6	0.742061	-0.785142	0.847531	-0.85658	-0.499159	-1.35682	1.23583	1.10335	0.310986	-0.315925	-0.431072	-0.676101	-1.25904	-0.650712	0.741421	1.70875	0.88268
Nfia	ZT18	0.375508	0.0701602	20.1	14.1	1.31258	-1.3256	-1.22158	0.382181	0.713225	0.461068	0.906301	1.05666	-0.972256	-1.31783	-1.02239	1.27912	0.496645	0.900541	0.285979	0.479221	-1.10129
Sox9	ZT18	0.0511989	0.00103762	26.1	24.6	0.894037	0.78474	0.770093	-0.479619	-0.951364	-0.951364	-0.951364	1.6843	0.0945766	1.49839	1.459	0.177668	-0.881372	-0.881372	-0.881372	-0.51346	0.022522
Zhx3	ZT18	0.088994	0.00452135	23.1	20.1	0.777473	1.03431	0.899269	-1.05411	-0.920423	-1.03569	-0.202264	1.42426	-0.145357	-0.19148	0.579916	-1.19592	-1.25204	-0.839743	0.971851	1.21077	0.71664
Cebpb	ZT21	0.375508	0.0701602	26.1	20.1	0.36036	-0.692448	-0.569776	-0.49978	-0.357043	-0.780897	-0.290258	1.46119	1.72902	0.204125	-1.10074	-0.382334	-0.705175	-1.10121	1.00155	0.443372	1.6404
Mef2c	ZT21	0.455733	0.097422	23.1	21.6	0.49246	0.0336201	0.0723619	-0.0624069	-0.559962	-1.48285	1.2979	-0.777793	1.47913	-0.241298	-0.110146	-0.571779	-0.854842	-1.11207	0.351207	0.466713	2.07222
Prdm16	ZT21	0.375508	0.0701602	26.1	21.6	0.797182	0.876273	-0.709079	-0.747553	-0.747553	-0.747553	0.360596	-0.249911	1.96478	2.21599	0.264737	-0.64459	-0.64459	-0.64459	0.481151	-0.434089	-0.594022
Rora	ZT21	0.131588	0.0108135	26.1	24.6	0.643103	-0.39979	0.838265	-0.356021	-0.730462	-0.730462	-0.730462	0.00895248	2.09998	0.272689	1.27039	1.60272	-0.905995	-0.905995	-0.905995	-0.521345	0.0935295

## Sheet: DR_TF_TG(RNAseq)
Gene Symbol	BH.Q	ADJ.P	PER	LAG	AMP	ZT0_zscored_FPKM	ZT3_zscored_FPKM	ZT6_zscored_FPKM	ZT9_zscored_FPKM	ZT12_zscored_FPKM	ZT15_zscored_FPKM	ZT18_zscored_FPKM	ZT21_zscored_FPKM	ZT24_zscored_FPKM	ZT27_zscored_FPKM	ZT30_zscored_FPKM	ZT33_zscored_FPKM	ZT36_zscored_FPKM	ZT39_zscored_FPKM	ZT42_zscored_FPKM	ZT45_zscored_FPKM	DC-TF	DC-TF	DC-TF	DC-TF	DC-TF	DC-TF	DC-TF	DC-TF	DC-TF
Lgals9	0.00335855	2.48e-05	23.1	4.05	128.623	334.035	483.91	412.892	411.294	279.495	226.967	230.991	312.625	330.678	401.596	357.219	348.975	228.306	198.661	234.291	307.909			Stat3
Parp4	0.0530913	0.00452135	23.1	8.55	0.414555	0.914952	1.01533	1.34289	1.27404	1.69572	0.980931	0.635617	0.802732	1.17332	1.11116	1.23401	1.54474	1.29577	0.919288	0.775763	1.02179	clock		Stat3
Dyrk3	0.185491	0.0348464	23.1	7.8	0.28723	0.64641	0.571772	0.739317	0.767585	1.08867	0.36138	0.238221	0.444249	0.341439	0.579337	1.17822	1.09099	0.831775	0.39474	0.406947	0.457175	Arntl		Zhx2
Rab4a	0.0530913	0.00452135	26.1	13.05	1.95869	16.868	21.2455	22.0794	23.4162	23.1581	29.8981	21.7249	20.0914	15.1701	16.7497	17.6918	18.7211	19.7676	23.6304	22.1742	22.3819			Rora
Pdcd4	0.146768	0.023995	23.1	4.05	9.18489	46.1965	41.8034	51.1057	44.9347	30.4143	25.966	42.1564	43.4636	31.0084	49.8232	50.2328	40.2736	29.2113	26.9318	35.3753	41.9185	Arntl	clock	Tfe3
Sort1	0.0159161	0.000604012	23.1	5.55	1.41216	2.71276	2.99505	4.23647	3.81235	2.61024	1.52866	1.81525	2.11799	3.55908	4.62222	4.16486	5.28769	3.41989	1.51169	1.7832	2.2039	Arntl	clock	Srebf1
Rps6ka1	0.235823	0.0498154	23.1	7.8	0.754094	6.03575	6.88153	7.1022	7.88682	6.52437	8.20631	5.2508	5.17464	6.15708	6.13258	6.9058	6.67251	9.55578	5.62247	4.7533	6.40925	Arntl	clock	Prrx1
Ano10	0.0904783	0.0108135	26.1	4.8	0.225708	4.32223	6.41084	4.79891	5.11197	4.28376	4.06581	4.22098	4.27238	4.14354	5.46481	5.47654	5.85027	5.22621	4.07454	4.79093	3.79951			Npas2
Rgs16	0.0301613	0.0017359	23.1	11.55	7.91419	0.515522	0.499427	6.10365	78.5936	77.5728	9.89297	0.832573	0.854659	0.404998	0.361259	1.04949	12.108	29.4132	1.43277	0.592372	1.02177	Arntl	clock	Mef2c
Ppap2c	0.146768	0.023995	23.1	11.55	1.90381	15.9076	22.832	18.3951	19.5175	20.1122	25.6334	17.4198	16.0436	17.427	16.3714	18.7663	23.1095	24.3291	19.1933	14.727	17.667			Mef2c
Cd276	0.0530913	0.00452135	26.1	10.05	0.587514	2.0037	2.3218	3.02864	3.28073	3.18686	2.86434	2.21733	2.50566	2.12067	2.58692	2.72291	3.54088	3.42518	2.32714	2.73235	2.8606			Sox9
Galt	0.146768	0.023995	23.1	4.05	7.92702	33.1328	38.1207	34.499	37.6848	26.9102	25.7707	20.7517	26.9028	22.4568	29.2816	27.0165	23.6071	20.1907	18.0041	21.6401	32.0427	Arntl		Srebf1
Neu3	0.0700553	0.00706223	24.6	20.85	0.402992	0.92637	0.99281	0.193889	0.151255	0.365531	0.653356	1.03513	1.01483	0.819872	0.583547	0.508487	0.365139	0.354503	0.829948	0.625246	0.915593	Arntl	clock	Mef2c
Mafb	0.00846604	0.000187288	23.1	11.55	6.09802	9.0566	9.74283	9.56234	17.6805	47.1838	25.2497	9.60553	5.97896	5.94886	8.03219	10.9175	18.5475	17.8142	17.4616	8.0822	7.70092	Arntl	clock	Cebpb
Stxbp2	0.0530913	0.00452135	23.1	7.05	1.97721	11.45	15.0629	14.8975	16.0117	14.4677	13.2155	9.0436	9.40652	10.1478	13.3129	11.8333	13.8743	12.3045	10.0093	8.11866	11.9231			Prrx1
Sult1a1	0.146768	0.023995	23.1	17.1	35.5823	116.893	125.009	101.044	112.719	151.365	153.706	170.536	156.238	96.369	81.2127	85.0188	86.1496	97.693	143.06	142.568	140.552			Mlxipl
Avpr1a	0.00113454	2.14e-06	26.1	24.6	8.42746	18.977	18.573	12.3103	6.65477	4.28926	6.55022	13.1063	18.2795	21.6836	20.8099	16.4692	9.34533	5.734	6.64718	13.7672	17.4977			Onecut1
Tmie	0.0700553	0.00706223	23.1	21.6	4.11864	9.61754	14.0439	8.55821	6.70107	3.01258	9.60245	12.5257	12.1259	8.04777	9.79536	7.56153	4.63087	3.35714	8.03737	12.5163	14.2341			Srebf1
Tbc1d30	0.114154	0.0162505	23.1	8.55	1.04396	1.04143	1.49839	2.41386	2.58055	2.2113	0.734916	1.00564	1.24334	1.37224	1.19158	1.90426	2.12091	2.0437	0.885007	0.875065	0.844892			Mlxipl
Tox	0.00450269	5.06e-05	23.1	11.55	0.279374	0.412837	0.31996	0.709974	0.807931	2.37794	0.791657	0.708707	0.436227	0.290434	0.49145	0.436664	0.852903	1.1771	0.740114	0.442699	0.516728	Arntl	clock	Sox9
Tsr1	0.114154	0.0162505	20.1	18.6	1.62625	10.6339	10.5848	7.59908	7.29297	8.15989	9.03203	12.472	11.9731	11.8136	8.66575	9.63641	9.67045	10.7624	11.0343	12.2896	8.0215			Smarcc2
Ppp3ca	0.185491	0.0348464	23.1	10.05	1.23865	6.34304	5.63497	7.38669	6.52097	9.01772	5.83521	5.28415	6.05909	5.06463	5.61215	6.98808	7.40138	8.15753	5.7004	5.33543	5.35104	Arntl		Mef2c
G6pdx	0.0700553	0.00706223	23.1	21.6	0.979166	2.96265	2.90368	1.73009	1.75643	1.2975	1.94969	2.68225	2.10091	2.47987	2.3221	1.77416	1.72828	2.30242	2.44323	2.34804	4.42665			Tfe3
Sod2	0.146768	0.023995	26.1	15.6	2.20716	57.7257	64.3799	65.9421	65.8755	72.4803	73.6525	67.5013	66.1582	55.3633	55.0817	54.324	56.0428	56.7114	66.6051	66.2135	69.0817			Mlxip
Sox9	0.00846604	0.000187288	23.1	10.8	0.587336	3.26654	2.46876	1.25665	0.720631	1.00997	1.28061	1.46135	1.68083	2.61371	1.30088	1.10828	0.579135	0.920615	0.764215	1.30807	2.09747			Prrx1
Got1	0.012099	0.000341643	23.1	8.55	19.7513	69.9404	78.7835	74.2954	112.733	124.383	77.6104	57.3479	52.1673	67.3784	72.7309	80.7409	90.7024	87.8565	77.0529	43.6328	68.9884	Arntl		Srebf1
Tgoln1	0.235823	0.0498154	26.1	24.6	2.09198	27.6809	26.7571	29.3252	19.3055	22.7192	22.5355	26.2413	28.276	29.4146	28.2238	29.1626	28.9448	21.9122	20.3261	22.8607	27.6747			Npas2
Pik3ap1	0.0700553	0.00706223	23.1	10.05	3.37957	8.19941	14.1944	11.3348	14.2745	14.4499	9.70031	9.49506	8.49854	13.7953	13.9226	13.922	26.528	15.164	11.6621	7.51692	6.36844	Arntl	clock	Hhex
Gstm4	0.00846604	0.000187288	23.1	5.55	14.0364	42.8367	68.6669	53.2477	52.2761	41.766	35.0653	22.0432	29.4409	32.9082	58.2973	46.2212	42.5733	33.9193	27.4023	26.4483	40.692			Onecut1
Rbms1	0.0700553	0.00706223	23.1	8.55	1.36622	4.50184	3.88619	4.49748	5.46424	5.46285	2.92808	3.13464	2.82527	4.65445	5.44207	6.17538	6.69994	5.84245	4.08345	2.83119	4.08642	Arntl	clock	Foxp1
C730027H18Rik	0.146768	0.023995	23.1	4.05	1.62427	4.74413	2.6161	5.23387	4.50614	3.21281	2.20907	3.01673	3.50305	3.59875	3.69307	4.63314	3.64899	3.39813	1.99241	3.09296	4.54048			Onecut1
Diap2	0.0530913	0.00452135	23.1	8.55	0.213433	0.922689	1.23032	1.32435	1.34482	1.50416	1.04298	1.19125	1.03875	1.16214	1.38155	1.59945	1.88858	1.58766	1.0837	0.887175	1.08434			Mlxipl
Mthfr	0.00335855	2.48e-05	23.1	0	1.29525	3.87749	3.09519	1.10517	0.606977	0.550343	1.08192	2.3821	2.74683	5.64174	3.99822	1.48232	0.822	0.612571	1.38566	3.10686	4.77353	Arntl	clock	Tfe3
Ssh3	0.185491	0.0348464	23.1	5.55	0.459931	2.99476	2.77322	3.80929	3.80878	3.50001	3.07655	2.2335	2.85799	3.89421	4.13114	3.75892	3.89863	3.13016	2.31782	1.99333	3.51809			Tfe3
Comt	0.235823	0.0498154	23.1	2.55	166.638	614.988	751.125	714.513	627.455	474.127	472.111	527.435	630.217	606.091	538.75	614.617	530.547	485.003	368.198	469.554	696.295			Prdm16
Pcgf6	0.0700553	0.00706223	20.1	15.6	0.651564	3.76828	2.76213	3.18574	3.12836	4.04981	4.27577	4.13951	3.73787	3.82328	2.9984	4.59859	4.63977	4.59198	4.50584	3.61077	2.75478	Arntl	clock	Tbp
Asl	0.0904783	0.0108135	26.1	15.6	80.8357	384.211	494.052	339.229	464.685	522.059	797.175	579.004	523.286	293.444	286.708	246.446	275.018	351.063	641.429	524.855	594.086			Srebf1
Wipf3	0.00113454	2.14e-06	23.1	11.55	0.692356	0.801406	0.907255	1.3439	1.90606	2.4533	1.70118	1.17148	0.741968	0.962678	0.958924	1.30153	1.73155	2.42811	1.71914	1.09634	0.857252	Arntl	clock	Mlxipl
Zfp706	0.039786	0.00283368	23.1	21.6	2.30545	30.0962	34.2701	28.8118	24.6539	26.8358	30.0651	28.4704	31.1109	27.2236	27.6075	26.9134	24.4849	25.5907	27.2081	28.9339	30.1571			Srebf1
Rnf216	0.0700553	0.00706223	23.1	7.05	0.469363	4.1151	4.27199	4.781	4.26801	4.74599	3.99779	3.87445	4.07859	4.33763	4.21034	4.55484	4.40673	4.2748	4.19831	3.41217	4.26378			Mef2c
Stbd1	0.0301613	0.0017359	26.1	10.8	9.51603	33.4749	41.2277	43.271	74.4551	72.2109	54.6854	48.3786	43.0017	46.2511	36.8436	44.4099	71.1357	75.2974	57.9059	53.4068	42.3423	Arntl	clock	Hhex
Inadl	0.146768	0.023995	23.1	7.05	0.46913	1.3847	1.80352	2.1045	2.20479	1.82292	1.95868	1.27242	1.51731	1.34453	1.53782	1.65255	1.69676	1.51974	1.2882	1.24652	1.51857	clock		Nfatc1
Ptp4a1	0.00247373	1.16e-05	23.1	15.6	6.04165	8.02157	5.50112	6.59409	8.40488	20.5998	15.6087	14.0453	9.93921	5.62461	4.70256	6.00025	10.7239	12.2016	12.934	11.0115	8.75229	Arntl	clock	Stat1
Nup62	0.0159161	0.000604012	23.1	21.6	1.90334	5.38105	5.57787	3.47201	2.68932	3.00042	4.08007	5.66149	5.21541	5.06199	4.76996	3.49474	3.12744	3.28419	5.18766	5.94983	5.61599	Arntl	clock	Tfdp1
Grhpr	0.0159161	0.000604012	26.1	4.05	61.058	292.692	448.082	395.01	414.077	319.661	286.453	241.852	294.993	286.795	335.221	327.659	350.994	304.789	282.324	250.01	269.191			Rbpj
Ywhag	0.114154	0.0162505	23.1	17.1	6.26454	26.9236	36.5996	23.7336	25.7347	29.9348	44.9342	34.5941	30.2858	32.01	29.5507	24.4333	26.7918	32.3488	42.2712	41.1737	35.4933			Arnt
Adora1	0.000183919	9.92e-08	23.1	10.05	1.98845	1.97594	2.83876	4.94133	5.9104	5.54999	4.72965	3.0983	2.304	2.36374	3.31657	6.02786	6.82596	5.43432	3.82546	2.74574	2.17105	Arntl	clock	Srebf1
Arsa	0.039786	0.00283368	23.1	8.55	3.004	7.84027	6.65948	10.5563	14.6446	11.9804	8.80084	6.308	6.42559	7.49031	9.43597	8.98305	13.2438	10.4907	6.20286	5.55644	7.87461	Arntl	clock	Tfe3
Usp18	0.0530913	0.00452135	23.1	8.55	3.58485	3.67224	8.7046	7.57319	10.0697	6.60147	4.46096	3.53215	5.06777	7.50624	5.63494	8.1362	9.206	6.83412	4.51193	2.79183	4.46695			Stat1
Ltbr	0.00846604	0.000187288	23.1	11.55	11.1644	43.9495	62.351	60.0487	65.8574	67.2095	73.2814	49.4238	47.4021	44.0746	45.1645	50.9172	63.7938	71.2034	56.8368	48.4577	44.8473	Arntl	clock	Cebpb
Rpl7l1	0.0904783	0.0108135	20.1	18.6	6.63832	37.5273	44.9556	29.5574	29.4503	30.8684	44.0187	42.0393	40.8427	35.2801	28.3836	28.9533	29.6712	35.5025	40.3008	40.0518	33.2811			Smarcc2
Setd8	0.0530913	0.00452135	23.1	17.1	2.29131	16.0409	13.2024	13.9497	11.4566	13.166	18.166	18.512	17.7657	13.4304	12.542	15.4385	13.062	16.6382	18.9835	18.4271	15.4077			Ppard
Flot1	0.0530913	0.00452135	24.6	8.55	4.92213	14.9433	16.1753	17.9885	21.945	21.5069	20.0152	9.80928	11.12	13.5353	15.4084	17.0885	20.7761	21.7362	12.6626	9.13866	14.3018			Rfxank
Cyp2u1	0.114154	0.0162505	24.6	2.025	2.75063	10.2811	12.9351	11.3674	12.0851	5.2898	8.19069	7.76825	9.78251	14.7361	9.89955	11.8612	9.15464	8.62273	7.26857	9.21927	8.85741	Arntl	clock	Creb3l3
Frat1	0.0223612	0.00103762	23.1	0	1.37935	3.78761	3.47856	2.99854	1.83691	1.6041	1.81195	2.93691	4.4339	3.14003	2.84939	2.62651	2.05923	1.42423	1.50234	2.64597	3.13655	Arntl		Arntl
Poc1a	0.00846604	0.000187288	23.1	15.6	0.438739	1.65331	1.64597	1.53989	1.82056	2.16254	2.65251	2.16036	1.70131	1.55489	1.21845	1.41623	2.00812	2.08374	2.86375	2.46229	2.28325	Arntl		Rora
Aaas	0.0223612	0.00103762	23.1	5.55	1.22943	3.92618	6.42328	5.60473	4.87649	4.37127	4.12323	2.98005	4.20011	4.28374	5.47154	5.23872	4.35811	4.11737	3.6549	3.44823	5.10706			Tfdp1
Cnksr3	0.146768	0.023995	24.6	13.575	0.344739	2.06242	2.09795	2.29579	1.54987	1.62538	1.36619	1.86529	2.2495	2.73886	2.49072	2.49791	1.78883	1.7248	1.76923	2.21139	1.8717	Arntl	clock	Srebf1
Il12rb1	0.0159161	0.000604012	23.1	14.1	0.191253	0.40968	0.317513	0.361805	0.587986	0.82682	1.06846	0.455075	0.412297	0.305175	0.229497	0.249989	0.386068	0.951772	0.734436	0.470691	0.37134	Arntl		Mef2c
Elovl3	0.001728	5.13e-06	23.1	2.55	147.138	373.411	631.944	231.189	59.2462	28.0686	23.1048	122.914	366.559	444.724	608.271	249.53	99.0494	25.9297	64.0113	208.063	370.675	Arntl		Mlxipl
Rab43	0.00634062	9.92e-05	23.1	11.55	15.4166	34.9751	38.5065	50.313	60.3089	70.3639	49.5629	48.5444	45.3568	43.504	42.2642	42.09	61.0272	70.1066	54.1115	45.6046	40.1387			Mlxip
Zfp512	0.039786	0.00283368	23.1	2.55	0.55213	2.73542	2.56062	2.68802	1.97924	1.77979	2.00184	1.99339	2.18312	2.45133	2.96006	2.69397	2.17145	1.77341	2.04307	2.14582	2.3143			Cebpb
Dtx4	0.00450269	5.06e-05	26.1	24.6	1.64496	3.70184	4.86708	2.55311	1.09459	0.590431	1.69651	3.01521	4.02284	4.95515	4.26657	3.78032	1.80326	0.813184	1.93004	3.08803	3.4937	Arntl		Sox9
Neu2	0.235823	0.0498154	23.1	20.1	0.943226	2.92582	1.49	1.1687	1.49099	0.838127	2.58695	2.17205	2.34608	2.25625	1.6286	1.17071	1.51608	0.921871	2.07843	2.83985	2.27131			Mlxipl
Cntrob	0.185491	0.0348464	20.1	7.05	0	1.2157	0.955591	1.09361	1.45412	0.892202	1.08088	0.952593	1.02375	1.33398	1.70496	1.40303	0.893771	0.734809	0.906742	1.08867	1.40524			Cebpb
Rnase4	0.001728	5.13e-06	23.1	11.55	205.44	320.069	423.621	525.982	678.409	710.821	664.091	523.729	463.263	414.635	397.338	582.542	913.439	870.818	575.628	516.954	308.645			Cebpb
Klhdc8a	0.00247373	1.16e-05	26.1	24.6	0.598608	1.92019	1.51347	1.11878	0.372612	0.292619	0.66691	1.22772	1.40058	1.51583	1.29829	1.15019	0.725925	0.432088	0.609469	1.01232	1.20159			Srebf1
Cirh1a	0.146768	0.023995	20.1	17.1	0.687541	6.88861	9.58607	5.91628	5.39042	6.09224	7.08403	6.866	6.18469	7.15858	5.33329	5.91295	6.66613	7.40636	7.19052	6.42674	5.86012			Tfdp1
Clip1	0.0904783	0.0108135	23.1	14.1	0.631892	6.37188	6.32599	6.79575	6.39478	8.35551	8.29005	7.15708	6.2442	6.84904	6.77544	7.12117	7.63005	8.69702	9.18649	7.1354	7.24697	clock		Mef2c
Rap2a	0.039786	0.00283368	23.1	17.1	1.64792	5.31687	6.07128	5.1589	4.65315	6.55024	7.75895	9.00027	7.53443	6.66672	6.10696	6.47197	5.75289	8.28819	11.9058	10.8561	7.22159	clock		Foxp1
Dyrk1a	0.185491	0.0348464	26.1	2.55	0.151462	2.89062	2.87143	3.18575	2.68218	3.03408	2.15775	2.2938	2.67642	3.15085	3.33022	3.24372	3.25774	3.15784	2.6078	2.43928	2.90309	Arntl	clock	Arnt
Slc46a3	0.0700553	0.00706223	26.1	15.6	6.32097	18.3872	26.1374	22.5299	26.4847	31.4691	32.6606	34.4561	28.3853	18.9164	22.7363	16.5654	23.3255	34.2735	33.1542	35.6841	25.2631	Arntl	clock	Creb3l3
Paics	0.235823	0.0498154	23.1	10.05	2.98703	70.109	83.1329	85.6747	91.6198	87.3572	83.6057	87.258	85.0667	74.6656	89.2916	94.9789	90.2139	85.9841	83.5594	88.5434	67.4961	Arntl	clock	Npas2
Slc25a22	0.185491	0.0348464	23.1	8.55	11.5948	40.7237	66.9096	51.3561	54.0795	57.6469	60.4504	36.2026	35.7892	52.7686	55.485	58.6558	74.5969	46.0202	47.2128	34.7084	44.5397	Arntl	clock	Creb3l3
Per2	0.00247373	1.16e-05	26.1	15.6	2.45664	1.75555	1.52537	1.01974	3.5463	4.84517	11.726	6.94785	3.20883	2.09363	0.906151	0.842097	1.89992	5.27956	9.79019	8.73378	5.26516	Arntl	clock	Dbp
Uck2	0.00846604	0.000187288	20.1	17.1	0.437084	5.09996	4.94749	3.48217	4.48183	4.83229	6.04222	5.89406	5.14367	4.6152	3.80027	3.97242	4.88833	4.97157	5.81309	4.90264	4.45135			Tfdp1
Gtf2e1	0.185491	0.0348464	20.1	18.6	0.611018	3.73374	3.79805	3.14761	2.86258	2.7673	3.94741	5.09891	3.65831	5.08211	2.74467	3.32897	3.86776	4.41537	5.76651	6.79647	3.66662			Tbp
Gmnn	0.0159161	0.000604012	20.1	12.6	4.1833	7.78962	5.54638	8.40851	13.7057	17.9413	13.2285	8.74604	8.98093	6.03898	9.86454	10.01	10.2416	13.0014	9.85891	7.75572	9.14395			Smarcc2
Per3	0.0159161	0.000604012	24.6	12.825	2.08274	0.346536	0.0994516	0.634771	3.97774	5.4274	2.60622	2.15071	0.913901	0.35597	0.156543	0.560984	2.7562	4.66925	2.6619	2.0051	0.946306	Arntl		Dbp
Nsmce2	0.0904783	0.0108135	23.1	7.8	1.59146	9.21802	8.10705	10.0722	10.6145	11.6077	8.74171	6.02361	7.47629	7.68027	8.0254	8.7424	9.39339	9.24985	7.20776	6.81962	7.61223			Zhx2
Slc16a5	0.012099	0.000341643	23.1	17.1	1.27353	1.99409	1.27716	1.09963	1.26526	3.96304	2.90067	3.97458	1.46381	1.44442	1.09943	1.04085	2.33289	2.63386	3.65207	3.07376	2.22668			Npas2
Acaca	0.0301613	0.0017359	26.1	15.6	2.96568	6.68089	8.4226	7.55392	12.3683	9.61514	13.869	12.6167	11.3308	8.41332	7.30392	6.16471	8.09444	9.07284	10.4063	11.9064	13.1914	Arntl		Srebf1
Lmo7	0.0700553	0.00706223	26.1	11.55	0.427114	1.9459	1.75752	1.69895	2.24861	3.06244	2.68518	2.36155	1.54524	1.56511	1.88958	1.57742	2.13861	2.78973	2.42404	2.37138	1.76249			Srebf1
5031439G07Rik	0.146768	0.023995	26.1	7.05	1.1846	5.74841	7.12999	6.81303	7.60777	7.10673	5.02861	5.55557	4.85751	7.11447	7.62583	7.85624	10.003	9.11378	7.96234	6.60668	5.39164	Arntl		Mef2c
Lag3	0.00846604	0.000187288	23.1	21.6	0.292732	1.05174	0.683514	0.540684	0.425375	0.334232	0.586796	0.86663	0.923269	0.582983	0.559302	0.299999	0.244608	0.216185	0.583214	0.893076	1.16124			Mef2c
Lrit2	0.0530913	0.00452135	23.1	7.05	0.240416	1.25313	1.06911	1.61751	1.31031	1.46305	1.12305	1.02862	1.06766	1.24698	1.6497	1.32969	1.72301	1.38958	1.1788	0.829033	1.22716			Onecut1
Etnk2	0.0159161	0.000604012	26.1	11.55	57.7763	138.687	197.993	168.491	283.012	267.987	274.911	198.075	175.673	118.198	145.588	145.571	180.702	217.715	287.258	196.439	160.246	Arntl	clock	Onecut1
Zfp229	0.185491	0.0348464	23.1	17.1	0.10023	0.836574	0.620006	0.560862	0.711514	0.761753	0.636535	1.19194	1.01277	0.582392	0.746042	0.672957	0.782288	0.732647	1.03088	1.09551	0.836312			Hhex
Fam35a	0.0159161	0.000604012	23.1	17.1	3.63634	7.20144	8.28382	5.45934	4.24954	8.04621	10.9674	10.6019	10.9294	9.51155	5.57361	6.01201	8.43463	10.4892	18.6007	11.9291	8.34696			Onecut1
1810046K07Rik	0.114154	0.0162505	20.1	8.55	0.674122	0.865207	0.977872	1.81856	3.43132	1.38695	0.422746	0.7626	0.80528	0.49881	1.0648	1.52686	1.17078	0.641537	0.534756	0.851093	0.905941	Arntl		Creb3l3
Itm2c	0.0700553	0.00706223	26.1	5.55	2.68382	22.0263	29.2768	23.2561	24.3292	19.5385	19.4606	20.2774	18.7955	23.1438	23.9118	20.9468	24.7414	22.792	20.9585	18.9496	18.5439			Rora
Thyn1	0.0530913	0.00452135	20.1	5.55	1.77958	14.2991	15.4262	19.0269	16.8158	15.2818	12.9119	13.1106	15.3081	14.6155	14.7186	14.1333	12.3135	10.4692	14.09	14.598	15.0416			Gatad1
Nudt19	0.146768	0.023995	23.1	15.6	5.16089	27.7868	32.5656	23.8058	30.3439	35.0854	40.8924	33.296	30.5157	24.9789	22.8334	25.5404	27.4459	32.4228	31.8775	29.0821	27.4128	Arntl	clock	Sox9
Csf2rb	0.114154	0.0162505	26.1	0	0.190799	1.31283	1.95713	1.66001	1.62787	1.18251	0.977414	1.44104	1.67873	2.01918	2.26888	1.80544	2.16216	1.57977	0.951101	1.49243	1.89294			Srebf1
Aim1	0.146768	0.023995	23.1	10.05	0.407187	1.88864	1.84869	2.44137	2.5374	2.55319	2.25737	2.1787	2.12471	2.20972	2.51054	2.31475	2.74481	2.30442	2.89284	1.70754	1.74525			Gatad1
As3mt	0.114154	0.0162505	24.6	17.1	2.60558	21.0309	22.9904	15.3143	24.654	21.896	25.6963	27.5858	23.7352	20.569	21.4593	15.3511	18.7883	16.6323	25.3896	25.051	23.7693	Arntl	clock	Tfe3
Abi3	0.0159161	0.000604012	23.1	2.55	2.90374	6.90099	12.4061	6.75776	4.77612	3.54733	2.80624	2.61877	4.69049	7.92949	9.93347	7.33765	5.9884	4.5063	4.203	3.74515	7.48072			Fli1
Soat2	0.114154	0.0162505	23.1	8.55	2.3995	11.1355	10.4666	17.899	20.8531	18.3383	17.9018	8.84939	9.2635	9.59338	14.6661	13.9851	16.183	16.3151	11.9626	8.16714	13.5696			Creb3l3
Tmem110	0.039786	0.00283368	26.1	11.55	0.640186	3.94247	3.99548	4.96934	5.18976	4.53685	4.72764	4.57068	4.06398	3.9263	3.8226	4.2784	4.65174	4.76437	5.04827	4.21924	4.41789			Srebf1
Slc38a7	0.114154	0.0162505	26.1	7.05	0.603537	5.32931	7.03372	6.04498	6.18284	5.66379	6.25263	4.40001	4.76234	5.02954	5.30502	5.22752	6.71352	5.90749	5.53749	4.65199	4.95743	Arntl	clock	Tfe3
Dlc1	0.039786	0.00283368	23.1	2.55	1.62444	6.46932	6.65905	8.18938	7.42397	4.97318	3.73873	5.66816	7.8344	8.3474	8.55413	8.90367	6.59747	4.65367	5.52279	6.27325	6.31034	Arntl		Stat1
Arl4a	0.185491	0.0348464	23.1	21.6	1.41444	7.51347	5.29887	7.03068	4.91968	5.85275	4.7855	7.69621	9.92586	6.93146	10.7643	6.34192	4.82346	4.2416	6.65617	7.20142	8.06211	clock		Srebf1
Slc25a45	0.0904783	0.0108135	23.1	18.6	2.27596	16.215	22.8481	14.6494	14.5619	15.9045	21.6168	20.5332	21.3555	15.5199	15.0923	11.7494	14.7563	16.8423	20.2312	19.9714	16.8518			Mlxipl
Il1rn	0.146768	0.023995	23.1	7.05	0.285026	0.59814	0.515475	0.85533	0.670091	0.522507	0.267004	0.194597	0.450266	0.548584	0.715722	0.506632	1.02425	0.705739	0.20339	0.171591	0.278908	clock		Tfe3
Rxrg	0.114154	0.0162505	23.1	0	0.921509	5.35579	4.53387	3.35629	3.39329	2.2723	3.63243	4.0342	4.15616	3.98715	3.6948	3.88012	3.43311	3.40707	2.71381	4.743	4.47061			Zhx3
Dedd2	0.0700553	0.00706223	23.1	8.55	7.64093	11.8509	14.1356	17.3188	33.1402	23.9176	17.0196	11.3824	11.8218	10.4732	12.2225	13.9831	20.3885	16.0308	12.826	10.0828	13.6527	Arntl	clock	Prrx1
F3	0.00846604	0.000187288	20.1	12.6	0.802743	1.85886	1.15374	1.87107	3.35159	4.01715	2.27678	2.26926	1.45924	1.33887	1.94935	2.64316	2.97363	2.49519	1.32828	1.49544	1.70633	Arntl	clock	Sox9
Rtp3	0.185491	0.0348464	23.1	21.6	6.04555	26.1563	27.3149	18.7652	13.6109	15.2476	27.9753	23.7396	19.9885	25.6598	18.3029	16.209	12.7896	15.0175	22.1311	28.7104	24.7285	Arntl		Onecut1
Fdx1	0.235823	0.0498154	24.6	12.825	17.4917	123.395	124.945	114.914	156.639	196.584	167.328	130.089	126	87.3583	88.4167	108.369	110.817	157.317	136.241	116.068	103.507	Arntl	clock	Prdm16
Trappc4	0.0223612	0.00103762	23.1	5.55	4.83385	20.0397	23.8004	22.3347	23.4515	19.33	16.6154	15.2055	17.9486	21.9954	20.94	21.7998	20.8353	18.2782	17.2938	19.2411	16.0328			Tfe3
Pcdh1	0.0700553	0.00706223	26.1	2.55	0.470933	13.0729	18.0251	17.6043	12.2977	12.4069	14.2584	11.1212	13.5721	14.7569	17.8401	14.108	16.4595	13.5251	11.3858	10.895	11.796	Arntl	clock	Npas2
Litaf	0.0223612	0.00103762	26.1	24.6	11.1794	47.6107	55.4801	44.5265	34.1799	29.6	31.8007	35.029	48.6608	50.0769	43.0965	37.8308	36.8662	28.3762	30.4982	34.4838	50.215	Arntl		Mafg
Ppargc1b	0.235823	0.0498154	23.1	8.55	0.838286	1.02065	1.45047	1.62783	3.24072	2.84052	1.52499	0.843815	1.03244	0.926863	0.882256	1.15312	2.13635	1.54147	1.02964	0.796619	1.48526	Arntl	clock	Tcf7l2
Vamp2	0.235823	0.0498154	23.1	10.05	1.2509	6.09884	5.30591	5.2399	6.16423	8.22246	7.07495	4.932	4.65308	4.80606	5.29626	5.78868	5.59904	5.58038	5.06095	4.34644	4.18401			Smarcc2
Camkk2	0.00450269	5.06e-05	26.1	23.1	0.497428	2.57655	2.32973	2.12002	1.87308	1.45461	1.75626	2.52007	3.09129	2.77705	2.34065	2.38049	2.25093	1.62297	1.65268	2.3144	2.47473			Sox9
Slc43a1	0.185491	0.0348464	26.1	11.55	0.441581	2.79767	3.48278	2.92362	4.26002	4.619	3.90218	3.76207	3.27769	1.79148	2.53828	2.54615	3.18243	3.49818	3.42044	3.62737	2.43585			Srebf1
Nr1d1	0.00450269	5.06e-05	23.1	8.55	19.2721	1.17976	14.9182	53.1015	52.4286	20.1635	9.36901	1.40179	1.18186	1.09584	13.7158	35.0714	41.8638	13.729	4.61023	0.965198	1.1612	Arntl	clock	Dbp
Hcn3	0.039786	0.00283368	23.1	15.6	2.71171	2.80123	2.21051	1.82386	4.42334	5.74627	11.0146	6.03169	4.345	2.40599	1.14794	1.10177	1.24051	9.25905	6.68933	5.14716	6.71523			Tcf20
Ahcyl2	0.114154	0.0162505	20.1	0	1.03139	3.8528	5.92394	3.10417	1.93529	2.39419	3.99359	6.92176	6.88075	4.90781	3.05046	4.67762	3.04152	3.55797	5.26792	6.22218	4.6272	Arntl		Arntl
Nphp1	0.185491	0.0348464	26.1	5.55	0.234795	2.27769	1.50239	1.90384	2.23538	1.80927	1.57179	1.48567	1.6635	1.45662	1.89758	2.52689	2.36371	2.50001	1.79443	1.65201	1.13298			Gatad1
Wdr89	0.235823	0.0498154	23.1	0	0.426623	1.02593	1.9489	0.422594	0.706826	0.318793	0.71643	0.940146	1.32811	1.25672	0.769233	1.20189	0.546465	0.442681	0.864729	1.09209	0.740789	Arntl		Smarcc2
Ppard	0.0904783	0.0108135	23.1	0	2.30737	14.2659	17.4385	1.85086	2.66168	2.75571	3.88783	4.86039	12.3895	14.9194	10.7386	2.01568	2.24249	2.57204	3.8649	6.73395	13.4569			Npas2
Bri3	0.0223612	0.00103762	23.1	11.55	29.2226	47.9524	54.6528	68.303	89.2794	104.994	94.4544	49.4694	54.3283	41.5228	38.8318	55.9771	64.5202	93.2088	69.3598	48.4839	48.8775	Arntl	clock	Tfe3
Rsl1d1	0.0700553	0.00706223	23.1	14.1	2.47261	19.8615	19.9737	20.0553	18.4639	23.8098	26.5312	23.3583	23.9899	19.4596	17.505	20.2346	20.4922	24.4394	23.2308	20.9072	19.3782			Smarca5
Gga2	0.0301613	0.0017359	26.1	20.1	1.42393	4.06263	4.30063	3.04694	3.17768	2.8762	5.19894	4.85993	5.19142	4.53246	4.76182	3.10868	2.74863	2.87027	4.16338	4.62111	4.91446	Arntl	clock	Rora
Nr1h2	0.0530913	0.00452135	23.1	5.55	3.43258	21.4976	26.4324	23.1384	25.7241	23.3482	20.8697	16.7999	19.7431	22.9709	24.2326	23.971	23.5046	21.4046	17.0063	17.095	24.4477			Hmg20b
Serpinb9	0.114154	0.0162505	26.1	2.55	0.564533	2.30712	2.6113	2.80905	3.26863	2.01068	0.995375	1.74045	2.35459	3.00926	2.55514	3.19058	3.58628	2.14905	1.27061	1.5287	1.88718			Fli1
Mfsd7c	0.0223612	0.00103762	23.1	7.8	0.222823	0.449487	0.408241	1.42699	0.866171	0.723754	0.452939	0.408635	0.254736	0.5863	0.613435	0.959405	1.41736	0.747312	0.343453	0.296919	0.451618			Mlxipl
Gtf2e2	0.0700553	0.00706223	21.6	18.6	0.74849	6.73158	6.1391	5.13726	5.48723	6.19952	6.47974	6.9258	6.70582	6.25183	4.8438	5.45787	5.38483	6.45795	6.75976	8.03495	4.81185			Zhx2
Ripk2	0.0530913	0.00452135	20.1	12.6	0.267824	2.04779	1.19932	2.05429	2.42655	2.75607	2.31719	2.16913	1.56794	1.82993	0.982639	2.81524	3.84946	3.46754	2.11114	2.09671	1.62465	Arntl	clock	Tfe3
Sun2	0.0700553	0.00706223	23.1	7.05	4.19222	13.5971	14.7388	17.7132	17.6931	21.5717	11.7867	10.5944	13.3069	11.7001	17.5742	16.0197	21.8391	15.1728	9.13431	9.16667	12.9288			Nfatc1
Plekhf1	0.235823	0.0498154	23.1	8.55	2.72699	6.26778	7.29211	9.67108	11.8267	11.372	10.4536	4.97586	6.82834	6.54823	10.8328	7.82402	8.58738	8.6766	8.67441	5.13794	7.22959			Prrx1
Lamtor1	0.235823	0.0498154	20.1	4.05	8.20364	70.3176	78.9526	71.1986	74.1653	54.6375	59.7162	62.6091	70.4284	61.6861	62.3645	59.0723	51.3092	53.3998	60.8127	64.5577	72.8411			Tfe3
Rcc1	0.039786	0.00283368	26.1	20.1	0.189639	3.69214	3.56857	2.52794	3.42395	3.5252	3.43406	3.69852	4.3298	4.16419	2.84451	3.04574	2.33218	2.74317	3.58163	2.99376	4.21956			Tfdp1
Brap	0.0301613	0.0017359	23.1	8.55	10.5494	21.3449	23.9692	36.264	43.0162	42.9773	28.6732	23.5158	24.0009	24.359	34.1476	32.1957	42.4162	36.4392	26.0804	20.2445	24.9907			Zhx3
Igf2r	0.0530913	0.00452135	20.1	10.05	0.489438	2.77705	3.07629	3.31776	3.88896	3.76846	3.35262	2.87309	3.25345	2.98806	3.62198	3.5352	4.14679	3.49595	2.76466	2.62999	3.39721	Arntl	clock	Hhex
Akap17b	0.0301613	0.0017359	23.1	18.6	0.453233	0.960536	1.0123	0.440264	0.476153	0.812954	1.40485	1.15719	1.0461	1.20554	0.876582	0.737872	0.790373	0.881711	1.39641	1.25237	1.08653			Ppard
Cd9	0.0700553	0.00706223	24.6	2.025	2.5097	18.9256	14.7017	16.3792	13.7172	11.9912	12.0593	9.16711	10.3723	16.0185	18.02	13.1255	14.4887	10.6839	6.51976	9.65878	14.0174	clock		Cebpb
St6gal1	0.114154	0.0162505	26.1	2.55	2.04205	13.3915	15.1046	17.3802	14.879	12.2167	9.35761	8.89566	14.6206	21.816	18.9994	18.3628	25.8534	17.416	8.78738	8.21197	10.0841			Gatad1
Stim2	0.0223612	0.00103762	23.1	15.6	1.59679	3.0921	3.29038	2.88441	3.82785	5.24349	5.21317	5.14261	4.21757	3.87459	3.47021	3.40462	3.89747	5.09353	5.76286	4.32011	3.22976	Arntl	clock	Mef2c
Eef1e1	0.00247373	1.16e-05	20.1	17.1	2.49757	16.7575	14.9893	9.45323	11.4166	14.794	16.5579	19.2129	15.4818	13.0995	10.089	12.1837	11.9117	17.825	16.0532	15.6455	11.6354			Tfdp1
Psma5	0.039786	0.00283368	23.1	7.05	11.8469	69.9075	66.6785	86.2747	90.4565	68.9958	60.1905	61.0471	68.3605	72.7486	75.3313	87.2287	79.2511	73.3814	59.6608	61.4024	66.9637			Tfdp1
Cacybp	0.0904783	0.0108135	23.1	18.6	4.3195	15.704	11.2826	15.8909	13.2002	13.7316	19.3089	26.5013	21.1243	14.8918	14.0055	15.454	12.9352	14.4011	23.5398	26.3471	16.1308			Tfdp1
Efna1	0.146768	0.023995	20.1	5.55	15.6075	34.9864	55.3923	59.8519	51.6622	33.32	28.9522	38.5663	54.8238	37.7086	48.3655	48.982	23.5587	18.649	22.5305	30.4635	51.8642	Arntl	clock	Npas2
Cebpd	0.235823	0.0498154	20.1	15.6	1.80039	3.36172	3.00511	1.291	2.5297	7.74217	6.04183	2.40208	2.33685	2.32156	1.40563	1.91655	2.71384	3.7864	4.1588	1.8232	2.07328			Nfkb1
Atp1b1	0.00450269	5.06e-05	23.1	14.1	3.72108	14.4535	13.746	13.9942	16.5013	19.8123	25.4332	17.7097	13.2528	12.043	11.5795	14.5763	16.793	21.3897	18.5371	14.984	13.3476	Arntl	clock	Srebf1
Cyp2e1	0.00634062	9.92e-05	23.1	11.55	1051.86	1965.36	3078.65	3508.75	3675.88	4694.79	4534.48	3046.92	2868.11	1850.56	2513.02	2981.4	3759.28	3941.52	3225.07	3070.97	2404.54	Arntl		Mlxipl
Tdrkh	0.114154	0.0162505	23.1	2.55	0.0212981	1.02326	1.04088	0.998418	1.16742	0.507907	0.497699	1.01701	1.26077	0.944563	1.17586	0.856215	0.746397	0.630455	0.72409	0.84014	0.888296			Mlxip
Plekha8	0.0223612	0.00103762	23.1	17.1	0.887412	3.56715	3.93369	3.16635	3.44604	4.25373	4.92185	6.2069	4.36955	4.63201	3.51597	3.98326	4.16872	5.58757	7.57039	6.35787	4.02933	Arntl	clock	Mef2c
Klf13	0.0904783	0.0108135	24.6	12.825	2.40719	4.09731	4.37928	4.46453	8.76618	13.1127	10.7546	5.38953	5.22674	4.4434	4.57524	4.20924	9.64677	11.5972	8.95269	4.56392	6.1182	Arntl	clock	Stat3	Nfatc1
Thpo	0.185491	0.0348464	23.1	0	0.872916	8.18026	8.74478	5.34496	4.7371	4.71833	6.21626	5.13726	6.12056	5.98609	7.38841	5.99278	4.62651	4.04075	4.94948	4.84316	6.81318			Onecut1	Prdm16
Poldip2	0.235823	0.0498154	26.1	11.55	3.68961	50.0455	60.3716	57.5642	61.0854	62.0683	71.3502	55.0885	55.1136	43.2823	48.5627	49.0424	54.5254	55.8215	58.2497	51.2574	50.6339			Foxp1	Gatad1
Ift172	0.185491	0.0348464	23.1	4.05	0.306425	2.23851	2.85139	2.54805	2.42416	2.1147	2.35925	1.82893	2.56178	2.50048	2.70519	2.44136	2.44262	1.64569	2.21918	2.0149	2.43218	Arntl		Mef2c	Hhex
Tnfrsf1b	0.185491	0.0348464	23.1	11.55	1.14862	4.03248	5.65135	4.6721	5.0202	9.06348	7.35921	4.38352	4.67931	5.22637	5.31862	4.77648	6.05511	8.01977	6.03377	4.66095	4.57255	Arntl	clock	Stat1	Nfkb1
Stom	0.00450269	5.06e-05	23.1	4.05	3.06764	16.2274	23.9492	21.7337	15.7652	14.2206	13.3896	13.8025	17.2717	17.2372	19.2317	18.0878	18.876	14.1475	12.2444	14.0611	15.8268	clock		Tfe3	Cebpb
Dnttip2	0.0301613	0.0017359	20.1	18.6	0.954813	10.9822	9.18852	8.78579	8.10682	9.11685	10.1361	11.6907	11.0623	10.7345	7.04794	9.38885	10.0236	11.6202	10.3601	10.363	9.55244			Smarcc2	Smarca5
Cstb	0.114154	0.0162505	23.1	10.8	13.9265	85.2022	92.6669	112.892	117.083	105.521	94.1754	105.14	92.6094	78.5881	95.6473	98.5573	101.168	104.151	95.3285	89.481	89.8201			Mafg	Tfe3
Btg1	0.0530913	0.00452135	26.1	23.1	1.47047	7.57081	8.36762	9.14732	6.28806	5.06917	5.66076	7.41822	12.4496	8.36543	9.2651	6.80595	5.19025	3.67188	4.33773	7.03725	9.20703			Gatad1	Foxp1
Hsd3b7	0.00450269	5.06e-05	23.1	4.05	169.192	316.944	373.257	434.231	368.258	194.958	115.637	170.189	285.38	312.306	444.138	429.33	375.784	193.714	134.335	198.687	245.854			Srebf1	Stat1
Mrap	0.0223612	0.00103762	23.1	21.6	20.4044	81.0942	92.7891	68.8642	63.9329	48.2957	80.4287	97.6985	101.437	74.2352	62.3357	65.2764	48.421	49.0296	82.9756	103.289	141.227			Srebf1	Stat1
Nsun2	0.114154	0.0162505	23.1	16.35	3.687	19.6489	24.2327	22.0102	24.4154	23.0035	27.2244	29.7421	26.9884	23.9173	22.9569	21.9831	25.3249	28.9903	32.7732	29.1618	22.6124			Tfdp1	Smarcc2
Pus7	0.0904783	0.0108135	23.1	17.1	1.36431	2.85071	2.8284	1.82524	1.90213	2.60879	3.86233	3.85832	3.30013	2.57752	2.8783	2.34913	1.82775	2.8841	3.98735	4.10256	2.42307			Tfdp1	Smarcc1
Arhgef3	0.235823	0.0498154	23.1	10.05	1.11613	4.71981	5.93563	7.25286	6.29826	7.30762	5.23739	5.7193	5.32555	6.38427	6.46852	6.95143	8.01929	5.56293	6.33896	5.36566	3.74995	Arntl	clock	Stat1	Gatad1
Bcl10	0.0700553	0.00706223	23.1	5.55	0.787413	6.63118	5.73811	7.04246	6.74235	6.33562	4.12142	4.25934	4.92962	5.33598	6.51836	6.62536	6.85158	5.86216	4.63724	5.72076	6.15133	Arntl		Nfkb1	Foxp1
Pfas	0.235823	0.0498154	23.1	10.8	0.284956	1.35233	1.09541	1.07	0.872822	0.769511	1.01143	1.27581	0.920701	1.31564	1.18257	0.854112	0.972115	0.887505	1.15633	0.939636	1.40526			Smarcc1	Tfdp1
Ak4	0.00247373	1.16e-05	23.1	14.1	10.05	11.3236	9.94787	10.4723	19.0622	23.1707	25.5364	22.1314	15.5093	13.4453	11.3453	12.5404	18.7984	32.2097	29.4818	20.7698	12.1578	Arntl	clock	Srebf1	Prdm16
Tpd52l1	0.00846604	0.000187288	23.1	11.55	1.76386	5.09978	5.70107	7.39255	7.24805	9.88139	7.66573	6.30055	5.70554	4.32105	5.37097	6.85204	6.72587	8.50102	6.59379	6.33999	5.07129	Arntl	clock	Foxp1	Nfkb1
Leprotl1	0.0301613	0.0017359	23.1	2.55	2.0491	9.072	11.8585	9.40643	8.05828	6.05108	6.50856	7.71231	9.76415	9.38469	9.46083	10.0568	8.22274	7.19386	7.16866	8.30118	9.12904			Mef2c	Hhex
Iffo2	0.146768	0.023995	26.1	11.55	0.343124	3.25509	2.91283	3.33135	3.39808	4.06632	3.95737	3.07119	2.05109	3.55575	1.86883	2.56306	3.49281	5.25371	3.68113	3.7372	2.66709	Arntl	clock	Foxp1	Rora
Crlf3	0.185491	0.0348464	20.1	18.6	0.344891	4.07814	3.59039	3.06992	3.00706	4.3425	3.67778	3.86748	3.90693	3.62424	2.84861	3.71795	3.27765	4.02645	4.36906	3.99497	3.50979			Nfkb1	Foxp1
Ypel5	0.00846604	0.000187288	23.1	11.55	3.16508	9.31627	10.49	13.7834	14.9661	17.9176	11.8137	13.3365	10.2366	9.70889	10.8419	12.8976	14.7469	14.6106	13.1486	12.1107	11.3476	Arntl	clock	Srebf1	Stat1
Nme7	0.0301613	0.0017359	23.1	7.05	0.756703	3.02884	3.12209	4.35504	4.09898	3.75143	3.48545	2.08291	3.25806	3.5668	4.1472	4.18641	5.46493	4.18168	2.2548	2.32804	2.54894			Tbp	Zhx2
Nras	0.146768	0.023995	26.1	4.8	0.55761	5.43734	4.5825	5.17386	4.30338	4.89901	4.00662	3.91881	4.19449	4.78415	4.92718	5.70333	5.45662	5.40251	5.10697	4.45004	3.99479			Dbp	Rbpj
Paqr9	0.00634062	9.92e-05	23.1	0	56.6032	135.127	139.582	95.4624	55.078	52.5978	56.7557	113.617	130.639	138.41	116.496	75.7803	79.1718	55.0108	62.1838	136.639	130.161	Arntl	clock	Zhx3	Srebf1
Nnmt	0.146768	0.023995	23.1	15.6	79.9943	146.462	254.693	117.87	176.329	202.325	259.591	264.966	239.146	142.101	113.108	150.271	194.018	174.148	330.407	256.799	112.238	Arntl		Stat1	Srebf1
Psmb10	0.146768	0.023995	26.1	10.8	11.6052	40.9292	43.5789	48.9116	76.1335	62.5027	65.3706	45.0919	36.662	36.73	39.4927	38.1358	45.7921	51.6011	49.2685	40.1558	50.7911			Stat3	Stat1
Ralgapa2	0.185491	0.0348464	23.1	11.55	0.520197	1.65293	1.76466	2.02963	2.48441	2.98639	2.50033	2.3339	2.10785	2.62338	2.48953	2.85451	3.81581	3.27751	2.8605	2.14903	1.99257	Arntl	clock	Mlxipl	Stat1
Sec14l2	0.185491	0.0348464	20.1	5.55	29.6377	279.551	328.648	324.452	284.692	252.924	269.405	281.43	314.782	256.832	292.871	241.031	223.174	188.39	227.162	280.492	360.401	Arntl		Onecut1	Creb3l3
Fam114a1	0.0301613	0.0017359	23.1	5.55	1.81765	8.452	9.63854	11.2295	11.0796	8.85336	7.48011	7.65606	9.63392	8.79547	10.5188	9.93927	10.8614	7.9703	6.9938	8.07763	7.97176			Nfkb1	Prrx1
Aifm2	0.039786	0.00283368	26.1	13.05	3.02712	12.6413	14.518	14.1801	15.6213	18.7367	22.1575	18.4994	15.4811	12.385	12.14	11.3009	13.7515	17.2313	24.5365	17.7998	19.0767	Arntl	clock	Stat1	Srebf1
Noc3l	0.146768	0.023995	20.1	0	0.226043	1.53603	1.31138	0.723797	0.991707	1.16483	1.03988	1.17847	1.59713	1.80155	1.10822	0.959764	1.02299	1.3171	1.33505	1.42264	0.971583			Rbpj	Smarcc1
Gkap1	0.114154	0.0162505	23.1	14.1	2.33218	10.2735	7.98166	10.9652	10.9957	15.4241	12.9608	12.3288	9.76446	8.68586	8.74082	11.0971	10.2211	13.3648	11.2652	10.9357	11.2829			Arntl	Tcf7l2
St3gal4	0.00846604	0.000187288	20.1	17.1	3.50308	45.2237	40.4093	39.9041	40.2696	48.4945	60.092	47.8212	44.9467	39.7636	29.1851	39.7551	40.4475	62.9427	61.1863	44.4151	34.9816	Arntl	clock	Mlxipl	Stat1
Tbc1d8	0.146768	0.023995	23.1	14.1	0.697999	2.41553	2.5192	1.95603	2.86029	3.77967	4.06576	2.67934	2.46808	2.72824	2.22205	2.3524	2.80425	3.70349	3.84068	2.50147	2.57199			Mlxipl	Stat1
Adcy9	0.039786	0.00283368	23.1	7.8	0.679494	2.53664	2.89894	3.65796	3.79196	3.49759	2.59887	2.56139	2.56373	3.54594	3.50075	3.80831	4.23018	3.24834	2.93413	2.54275	2.71355	Arntl	clock	Dbp	Rora
Slc37a4	0.0159161	0.000604012	26.1	13.05	37.3222	50.5862	92.616	63.8292	105.255	140.14	184.421	100.243	76.2482	51.5026	55.3147	47.2007	73.8438	118.103	134.451	96.7396	77.3715	Arntl	clock	Foxp1	Elk3
Fbxo28	0.0904783	0.0108135	20.1	17.1	0.0859135	2.00528	1.88378	1.61809	1.67675	1.91168	1.86634	2.13944	1.62557	1.87882	1.62536	1.77599	2.22688	2.04743	2.05164	2.11461	1.7035			Mef2c	Hhex
Col5a3	0.235823	0.0498154	23.1	4.05	0.697391	5.49684	2.94715	3.54539	3.53179	3.60712	2.55913	1.82075	2.4503	4.17634	4.59398	4.2916	2.91802	1.78371	1.77367	2.18869	5.3595			Prrx1	Srebf1
Wdr36	0.185491	0.0348464	23.1	17.1	1.68204	5.56031	6.66628	6.09393	7.18973	7.36465	8.47269	9.02266	8.06054	6.60668	7.00329	6.52977	7.50202	7.93509	8.04473	8.43719	5.20385	Arntl		Tfdp1	Smarcc2	Rbpj
Crot	0.0223612	0.00103762	23.1	4.05	53.7291	153.745	167.889	235.905	123.815	92.4778	47.9246	91.9046	148.803	199.315	243.616	268.94	258.247	103.005	63.8875	95.0466	110.641	Arntl	clock	Zhx3	Onecut1	Creb3l3
Adar	0.0700553	0.00706223	26.1	0	0.517065	3.72433	4.7194	3.06113	3.0378	2.4954	2.87708	3.14996	3.60832	4.47342	3.73408	3.61805	3.68569	3.23091	3.27682	2.57344	3.40879			Stat1	Gatad1	Foxp1
Clic1	0.0530913	0.00452135	23.1	4.05	4.28995	20.8048	22.1976	22.0072	17.7221	14.7379	15.6962	17.6867	17.593	18.6977	22.321	21.193	18.5902	19.1748	17.7618	17.8859	20.0345			Nfkb1	Elk3	Foxp1
Mafk	0.012099	0.000341643	23.1	7.05	2.19595	5.08558	5.29441	8.37618	9.86889	6.94523	3.83969	4.19155	4.72268	5.179	6.28092	6.44932	8.64892	5.03704	4.25288	3.86642	4.93315	Arntl		Nfatc1	Stat3	Nfkb1
Sae1	0.0904783	0.0108135	20.1	5.55	1.01894	12.7165	16.8141	13.8479	13.7588	12.4069	12.0619	13.2094	12.727	12.8527	13.6457	12.6612	12.7879	11.7544	12.3621	13.0937	13.9737			Dbp	Smarcc1	Tfdp1
Nup133	0.0223612	0.00103762	20.1	8.55	0.388937	1.08457	1.53334	1.46565	1.81188	1.76735	1.21731	1.05347	1.34479	1.28834	1.70033	1.7322	1.69997	1.36412	0.961789	1.1159	1.21236			Tbp	Tfdp1
Tef	0.00450269	5.06e-05	23.1	14.1	23.3418	8.42704	5.36071	17.096	41.4374	50.8623	41.3835	28.7287	17.6254	9.0198	6.29881	14.1672	35.5599	53.4773	39.6251	26.7593	15.1941	Arntl	clock	Nr1d1	Dbp
Tapbp	0.235823	0.0498154	23.1	7.05	7.16695	25.7803	37.684	30.1927	35.9159	29.5549	29.567	20.7354	21.8708	25.159	29.4695	24.0422	32.2499	27.7781	23.5535	17.5395	29.3908			Stat1	Stat3
Ccne1	0.012099	0.000341643	23.1	11.55	0.725832	0.480368	0.366478	0.818689	1.39296	2.85269	1.73635	0.60429	0.537515	0.572977	0.420075	0.770847	1.64535	3.57714	1.28765	0.676268	0.623625	Arntl		Smarcc1	Tfdp1
Abhd4	0.0301613	0.0017359	23.1	7.05	3.04756	17.4008	23.4483	20.8152	21.3951	19.0991	17.0852	14.3362	16.7204	18.0442	18.3302	17.9742	19.5464	16.9788	13.7419	12.9371	15.8213			Dbp	Stat1	Mlxipl
Tnfaip8l1	0.0700553	0.00706223	23.1	5.55	3.01652	11.4705	17.8959	18.9249	13.5909	13.6104	14.9119	8.74614	11.3878	15.6762	17.2353	14.7519	13.4829	9.2887	10.2079	9.30409	12.7014	Arntl	clock	Onecut1	Hhex	Mef2c
Pfkfb1	0.039786	0.00283368	26.1	17.85	6.61272	11.8052	15.0542	10.4144	12.6912	19.6221	19.6616	28.0999	22.043	12.6197	12.9854	6.69156	9.27373	10.142	24.1191	27.4138	27.5285			Srebf1	Onecut1	Mlxip
Hnrnpu	0.185491	0.0348464	26.1	21.6	2.99184	41.4059	42.9859	35.6367	32.6443	37.8998	37.6917	41.9228	42.9641	38.0409	38.2753	39.7085	38.1031	35.6285	35.0843	39.7757	42.2317	Arntl	clock	Tfdp1	Smarca5	Smarcc1
Gla	0.235823	0.0498154	23.1	2.55	0.259678	2.02224	1.92616	1.77695	1.74696	1.55892	1.34782	1.63755	1.76845	1.77377	1.86499	1.476	1.95899	1.50825	1.28896	1.68547	1.48363			Mafg	Tfe3	Cebpb
Rbmxl1	0.146768	0.023995	23.1	20.1	2.67989	13.3604	13.0258	9.51608	9.55619	9.74366	12.5253	13.5336	12.6313	10.6256	9.45465	9.36481	8.14892	10.467	9.78006	11.8677	12.3705			Smarcc1	Tfdp1	Nr1d1	Dbp
Pde4b	0.039786	0.00283368	20.1	7.05	0.835079	2.43625	3.15416	3.97121	3.61723	2.72721	1.75974	2.18125	2.27609	2.53064	4.21933	4.5105	3.69619	1.83476	1.86722	2.20085	3.83307			Nfatc1	Stat3	Sox9	Fli1
Il4ra	0.114154	0.0162505	23.1	2.55	1.56706	6.44472	7.77895	7.94318	5.7514	4.34412	6.16497	5.56279	6.25982	6.21553	8.34888	6.53178	5.78039	4.55684	4.73473	5.10563	7.96022			Stat3	Stat1	Nfatc1	Nfkb1
Ddx58	0.0530913	0.00452135	26.1	2.55	0.534785	3.6256	5.38259	4.57838	3.99056	3.08546	3.23426	3.62765	3.73803	4.11269	4.52502	4.30934	4.59099	3.55401	2.80894	3.00278	3.47436	Arntl	clock	Nfkb1	Stat1	Stat3	Hhex
Samhd1	0.114154	0.0162505	26.1	2.55	0.71195	3.80365	4.78928	4.35409	4.60383	3.34724	3.5588	3.11629	3.76737	4.66858	4.63372	4.7477	4.18859	4.13941	4.41474	3.38726	4.10492			Nfkb1	Stat1	Nfatc1	Stat3
Pml	0.039786	0.00283368	23.1	4.05	0.888027	2.88296	4.17577	3.82899	4.23746	2.60864	2.68021	2.57313	2.75513	3.89706	4.39675	3.46654	3.5468	2.19124	2.49826	2.28004	3.49164			Foxp1	Nfkb1	Mlxip	Hhex
Batf	0.146768	0.023995	26.1	8.55	0.130612	0.551584	0.641204	0.683446	1.05597	0.340926	0.875144	0.498733	0.0817063	0.474484	0.526112	0.476084	0.659781	0.879328	0.881148	0.571223	0.419879			Nfatc1	Nfkb1	Stat1	Fli1
Bhmt	0.0301613	0.0017359	20.1	2.55	277.052	1818.12	3471.02	1938.54	1752.53	1546.73	738.477	1976.33	2773.95	1899.81	1798.37	1612.21	1410.08	791.997	1421.41	2278.17	2204.25			Mlxip	Onecut1
4833411C07Rik	0.114154	0.0162505	20.1	7.05	0.144462	11.2785	8.01417	15.3714	11.4828	9.46513	6.59142	4.10745	10.3209	9.3239	12.4037	10.7593	8.09191	7.16695	3.28519	3.95291	11.0202			Creb3l3	Onecut1
Dennd5b	0.235823	0.0498154	23.1	11.55	0.642166	4.47568	4.4119	5.38384	5.19093	6.46746	4.50964	4.93815	4.83037	5.81636	4.65584	5.77121	7.34035	6.42195	6.25865	5.11465	4.17887			Mlxip	Rora
Slc16a7	0.0530913	0.00452135	26.1	13.05	2.82244	6.86618	7.96847	8.35295	9.08019	13.2524	11.96	14.0553	10.6574	6.18832	7.74204	7.30198	9.24904	11.6212	11.0152	13.076	10.0376	Arntl	clock	Hhex	Mef2c
Trp53inp2	0.0904783	0.0108135	23.1	18.6	20.8936	52.2945	68.0433	40.2051	35.0119	56.0839	78.2618	69.7531	65.9508	65.9985	51.2698	39.8115	50.9131	46.9867	89.4324	70.101	54.3739			Dbp	Nr1d1
Prkce	0.114154	0.0162505	23.1	11.55	0.299255	1.91424	1.99916	2.42237	2.58268	2.40545	2.1234	2.26641	1.95781	1.99273	2.01087	2.32137	2.76505	2.80784	2.26303	2.22313	2.4617	Arntl	clock	Sox9	Mef2c	Mlxip
Rnf125	0.0159161	0.000604012	26.1	0	16.87	52.8463	46.0001	54.6278	36.9799	14.9507	5.52869	37.6162	78.7056	75.0301	121.74	64.4688	41.9188	24.3656	13.5902	38.3015	46.5909	Arntl	clock	Srebf1	Stat1	Mef2c
Nr1d2	0.012099	0.000341643	23.1	10.8	5.66478	1.81588	1.33801	9.18488	15.5039	16.51	4.83812	5.58255	2.24435	1.63092	4.47077	11.2911	21.5559	19.189	9.10482	5.25083	1.30133	Arntl	clock	Rora	Nr1d1	Dbp
Tubb5	0.0700553	0.00706223	20.1	7.05	8.52163	26.4469	44.9387	38.4983	41.9781	22.1304	27.1036	23.7798	30.547	31.3284	39.6077	32.1847	26.7477	19.8536	26.2009	28.4871	39.7468			Dbp	Tfdp1	Smarcc1
Gckr	0.114154	0.0162505	23.1	11.55	10.8931	34.6935	36.2358	44.7673	60.1878	48.5465	47.2119	37.8937	36.2124	31.5369	37.6866	39.6738	43.8643	40.6883	40.8473	32.2296	41.2048			Zhx3	Prdm16	Onecut1
Nup43	0.114154	0.0162505	26.1	2.55	0.495031	3.60395	3.61571	3.20792	2.80914	2.63204	2.44649	2.34951	2.68694	3.32935	2.88051	4.2394	2.25469	2.63604	2.41719	2.62254	2.17016			Smarcc1	Tfdp1	Smarcc2
Cps1	0.146768	0.023995	26.1	15.6	89.647	285.551	339.583	303.88	423.059	391.388	422.675	502.903	466.363	317.167	340.408	315.507	358.577	320.952	438.595	467.341	389.508	Arntl	clock	Creb3l3	Onecut1
Irgm2	0.0700553	0.00706223	23.1	5.55	4.23934	12.0141	12.6354	14.277	17.4932	8.28167	6.75627	10.8324	11.4185	12.4777	13.8236	15.0441	15.6302	10.1272	7.53403	8.2506	10.3499			Stat1	Fli1	Stat3	Hhex
Aurka	0.0530913	0.00452135	23.1	0	0.173756	1.1508	1.17061	1.0902	0.905072	0.847961	0.974074	1.0213	0.982323	1.09043	1.1652	0.905212	0.899606	0.73664	0.874129	1.35117	1.38604			Smarcc1	Tfdp1	Rora
Prim1	0.0301613	0.0017359	23.1	2.55	0.733751	2.07852	2.43955	2.05873	2.49975	1.40187	1.18493	1.39613	2.34985	2.11151	2.12252	1.98755	1.91675	1.36217	0.592124	1.67252	1.9786			Rora	Nr1d1	Zhx2	Tfdp1
Ncl	0.0904783	0.0108135	23.1	14.1	3.87113	18.47	14.9152	19.1664	19.1774	23.991	23.1736	20.6558	21.2923	16.2271	16.3846	19.6298	20.4173	21.2322	17.7714	19.7617	20.5874	Arntl		Smarcc1	Rbpj	Tfdp1	Smarcc2	Smarca5
Gna11	0.0904783	0.0108135	26.1	13.05	1.43946	19.6086	24.3501	20.8915	23.855	22.49	28.638	21.426	20.9888	19.6465	20.2012	20.1653	21.4892	22.6583	24.2895	22.4454	22.3636			Ppard	Npas2	Hhex
Cs	0.235823	0.0498154	20.1	5.55	6.39493	41.5301	54.8604	47.6423	50.5739	39.6611	44.9042	43.9705	46.3544	42.7978	50.8743	45.8553	44.0701	34.5286	36.0925	44.9067	55.8203			Npas2	Ppard	Rfx1	Hhex
Uba7	0.0904783	0.0108135	23.1	8.55	0.837016	3.12594	3.12619	2.50376	5.6821	3.95672	2.70294	2.36522	2.22828	2.85496	3.04633	3.28444	4.57142	3.17979	2.81215	2.20319	2.96275	Arntl	clock	Stat1	Nfkb1	Fli1	Stat3	Hhex
Nr0b2	0.0904783	0.0108135	23.1	5.55	14.6476	62.8895	54.7092	61.3726	52.4343	42.1747	29.4249	18.6264	40.145	30.7551	48.5083	57.084	22.0411	34.6848	16.0199	18.5012	47.8417	Arntl	clock	Rfxank	Onecut1	Creb3l3
Srxn1	0.185491	0.0348464	26.1	2.55	1.44419	16.4724	18.9091	17.0126	17.2301	13.5728	14.9702	15.3906	15.6952	19.485	18.5132	18.4573	16.6412	16.6494	15.1969	15.2393	14.3133			Mafg	Rbpj	Rfx3	Cebpb
Inhbe	0.235823	0.0498154	20.1	17.1	3.10703	19.3395	16.1082	13.3405	11.28	23.9921	20.5022	23.2553	9.70625	21.4527	8.65735	15.6372	27.8072	33.7596	22.3043	22.8327	13.0632	Arntl	clock	Creb3l3	Onecut1	Zhx3
Dbp	0.00634062	9.92e-05	23.1	11.55	19.5281	0.82557	0.255584	14.349	64.6437	81.5001	26.7446	2.85039	0.981	0.435485	0.50267	8.24128	46.282	58.3433	7.27973	1.93496	1.52049	Arntl	clock	Nr1d1	Stat1	Rora
Sfpq	0.0159161	0.000604012	23.1	17.1	3.76025	12.2475	15.3581	9.61772	10.1086	14.605	17.5182	17.0096	15.2884	15.1423	10.0873	11.3316	12.6191	15.4382	15.8929	15.5843	15.0757			Smarcc1	Nr1d1	Dbp	Smarca5
Cyp8b1	0.0700553	0.00706223	23.1	2.55	72.2056	137.179	228.42	229.717	138.797	133.009	59.7999	112.444	226.231	147.774	197.006	121.248	127.989	60.3809	53.093	100.806	192.151	Arntl	clock	Zhx3	Onecut1	Creb3l3
Mcm7	0.114154	0.0162505	23.1	2.55	0.663089	5.05594	7.03523	5.46539	4.58846	3.46934	4.58567	5.08081	4.83188	5.11549	6.00077	4.89335	4.82853	3.93312	3.4882	5.14089	7.53292	Arntl	clock	Smarcc1	Tbp	Tfdp1	Rora	Smarca5
Shisa5	0.114154	0.0162505	23.1	7.05	4.97641	20.421	27.0159	24.6669	27.9101	18.1676	19.4289	17.6292	18.9886	22.7211	24.4238	21.7657	26.8085	20.826	19.7429	16.7591	21.8618			Nfatc1	Stat1	Nfkb1	Elk3	Fli1	Foxp1	Stat3
N4bp2l1	0.0700553	0.00706223	26.1	11.55	7.15541	9.09432	7.48878	18.4631	19.2136	27.5596	23.3755	12.2218	13.027	8.31718	9.86481	12.4446	14.5035	15.4305	19.5372	9.58076	10.0817	clock		Rb1	Mlxipl	Stat1	Srebf1	Dbp
Hlf	0.0159161	0.000604012	23.1	15.6	2.59554	4.67939	5.40302	6.16495	5.3799	9.85539	11.7399	8.35004	6.58113	6.8499	4.05863	5.5273	7.10174	10.4076	11.0684	8.13926	5.64659	Arntl	clock	Sall2	Prdm16
Saa4	0.146768	0.023995	23.1	16.35	44.3731	126.117	162.033	146.948	167.909	186.872	260.901	287.561	236.851	189.252	134.282	139.049	274.734	197.519	473.285	343.384	136.942			Mlxip	Creb3l3	Prdm16	Onecut1	Zhx3
Ccna2	0.235823	0.0498154	23.1	2.55	0.162246	0.8589	0.934648	0.779805	0.948481	0.652455	0.209117	0.677705	0.801951	0.867881	0.822477	0.836197	0.684151	0.457743	0.442372	1.01207	0.669781			Smarcc1	Dbp	Tfdp1	Rora
Trim34a	0.235823	0.0498154	26.1	2.55	0.224846	1.77878	1.78707	1.90674	1.40269	1.64677	0.813102	1.55974	1.4608	2.07936	2.21283	2.38357	1.85535	1.83482	1.4271	1.50132	1.69049			Foxp1	Fli1	Hhex	Stat1	Nfkb1	Nfatc1
Stat1	0.0904783	0.0108135	26.1	2.55	1.28853	8.04688	9.30706	8.5236	14.3208	6.83105	6.58121	7.48481	8.27439	8.26352	8.93821	8.54621	8.81708	6.94074	7.3405	6.53713	7.86803			Fli1	Stat3	Dbp	Nfatc1	Nfkb1	Mlxipl
Hsd17b2	0.114154	0.0162505	23.1	4.8	113.344	224.731	323.116	315.868	327.859	203.263	155.575	184.623	216.605	176.915	235.36	251.99	256.131	198.72	137.584	177.91	215.477	Arntl	clock	Npas2	Zhx3
Npm1	0.0700553	0.00706223	20.1	12.6	10.0111	85.0779	70.8285	98.2737	91.7389	108.105	99.2358	93.9154	96.0735	78.0464	90.2079	116.164	96.2356	103.857	89.2285	88.099	81.3168	Arntl	clock	Smarca5	Tfdp1	Rbpj	Dbp	Nr1d1	Smarcc1
Ptpn6	0.0904783	0.0108135	23.1	2.55	0.838643	10.6271	12.8704	10.2044	11.3369	7.41432	9.44108	10.1858	9.50658	10.826	12.9253	10.2673	9.88866	8.89801	9.94593	10.3023	11.3244			Nfatc1	Stat1	Nfkb1	Hhex	Fli1	Foxp1	Gatad1
Nfkb1	0.039786	0.00283368	23.1	2.55	0.728136	5.66871	5.90079	5.94119	4.91145	4.64198	4.71172	5.62139	5.45667	6.29989	6.67784	5.54784	5.15949	4.75363	5.46633	4.94082	5.76166			Foxp1	Fli1	Stat3	Stat1	Elk3	Nfatc1
Serpinf2	0.0159161	0.000604012	23.1	5.55	150.705	352.043	497.95	488.883	482.569	370.721	300.254	269.44	357.484	372.632	445.08	371.36	477.782	297.242	201.932	238.626	354.763			Onecut1	Creb3l3	Zhx3	Mlxip
Bhmt2	0.185491	0.0348464	20.1	2.55	3.95838	116.019	156.628	110.71	120.734	102.736	110.421	144.364	142.947	114.931	113.783	101.041	96.7166	94.6094	130.029	151.33	119.898			Zhx3	Mlxip	Onecut1	Prdm16
Ceacam1	0.146768	0.023995	23.1	4.05	4.16528	32.4468	47.2067	39.4243	28.1803	30.8609	36.8183	28.1421	35.2319	33.5529	40.2973	34.35	38.0604	27.2943	25.4546	27.8615	39.162			Npas2	Tcf7l2	Mef2c	Arntl
Cyp3a13	0.185491	0.0348464	23.1	18.6	5.76108	33.4303	40.9881	32.4695	31.9907	36.3038	43.5476	52.7717	52.24	42.8938	32.5426	29.2021	45.2199	33.7948	36.7053	44.2065	36.308	Arntl	clock	Npas2
Col4a2	0.0700553	0.00706223	26.1	2.55	0.794343	3.55904	4.06454	3.15198	3.08306	3.27889	2.43567	2.16851	1.89602	3.87386	4.11201	3.38575	3.94421	2.83447	2.52517	2.47071	2.9313			Prrx1
Tk2	0.0700553	0.00706223	23.1	7.05	0.654661	10.8509	9.46175	12.0826	9.99551	10.8397	9.91387	8.03891	8.06193	9.34587	10.4498	12.1394	9.72441	11.7172	9.42828	7.53418	8.6271			Stat1
Zmynd19	0.235823	0.0498154	23.1	15.6	0.295274	3.82191	4.88079	4.05387	3.86825	3.88646	5.41865	4.44837	5.15596	4.98113	2.93277	3.42545	4.23705	5.58968	5.65899	5.26231	4.66714			Tfdp1
Dnaja4	0.0223612	0.00103762	20.1	18.6	0.728843	3.39732	2.90819	2.21121	1.71312	1.88568	2.91642	3.66157	2.64915	2.30751	2.04713	2.14068	2.72714	2.40128	3.43914	3.79226	2.39025			Mef2c
Cecr2	0.0530913	0.00452135	20.1	8.55	0.221945	0.991282	1.04893	1.30516	1.44883	1.19281	0.911774	0.743891	1.10055	1.21096	1.64693	1.37891	1.39625	1.005	0.969229	1.00764	0.996251	Arntl	clock	Rora
Tardbp	0.185491	0.0348464	23.1	20.1	1.30864	17.4308	15.5801	17.2361	15.5679	16.7764	15.4171	18.446	20.9318	16.9965	14.8611	15.2802	13.362	12.5379	15.1142	19.929	20.554			Smarca5
Mkrn1	0.0159161	0.000604012	23.1	4.05	1.66064	9.17708	11.1768	9.90523	10.3849	8.81195	7.48555	8.0364	8.73447	10.1786	12.824	9.17433	10.0444	8.48762	8.01056	8.53034	8.23461			Prrx1
Serpina7	0.235823	0.0498154	20.1	12.6	0.24031	5.463	2.14873	5.32694	5.66679	4.08803	6.7189	4.99235	3.56084	5.92444	4.10884	6.06168	7.66945	6.03358	3.83852	2.26542	4.8996			Onecut1
Pnpla2	0.0904783	0.0108135	24.6	8.55	13.6972	26.9849	34.3519	37.4058	46.3556	58.1348	37.403	20.5684	21.6408	22.5851	25.942	26.85	38.9505	41.7753	26.3748	16.9681	26.2592	Arntl		Srebf1
Gpr146	0.0700553	0.00706223	23.1	8.55	5.43256	26.937	22.5714	36.0816	44.7242	31.7482	24.0654	26.4196	22.2631	19.2154	33.372	37.2396	46.4783	43.9054	20.2202	20.8974	21.4638	Arntl	clock	Rora
Tacc1	0.0904783	0.0108135	20.1	18.6	0.710176	6.43806	4.97011	5.32024	4.4602	4.82581	6.63264	6.19893	5.97815	5.96871	4.77955	5.58646	5.54853	6.32748	6.52169	6.42741	5.81634	Arntl		Mlxipl
Gtf3a	0.0904783	0.0108135	23.1	14.1	2.02996	12.0026	9.86682	11.6888	13.984	14.5596	15.4683	13.1603	12.0511	9.82727	9.33445	11.6102	11.5598	12.6788	13.5187	11.7501	10.9887	Arntl	clock	Tfdp1
Lrit1	0.114154	0.0162505	26.1	2.55	0.636509	2.43784	1.55949	2.42003	2.64664	1.913	1.4195	1.51987	1.94305	2.68976	3.1196	3.45257	2.7546	2.72892	1.74189	1.54599	1.84968			Onecut1
Psen2	0.0904783	0.0108135	23.1	0	33.3761	153.95	189.645	168.376	125.322	70.6047	106.749	126.947	161.495	118.5	145.348	113.173	83.9333	54.351	81.3746	128.014	202.144	Arntl	clock	Onecut1
Pah	0.0530913	0.00452135	26.1	13.05	110.536	365.108	490.194	459.888	553.922	699.4	669.722	616.21	483.244	315.127	385.195	463.438	472.797	552.523	636.354	572.202	369.099	Arntl	clock	Onecut1
Fads3	0.185491	0.0348464	23.1	21.6	0.109807	1.45664	1.20606	1.07524	1.25426	1.40705	1.17399	1.32928	1.32556	1.35484	1.31954	1.17152	0.92822	1.03891	1.11229	1.63454	1.81323			Prrx1
Serpina5	0.235823	0.0498154	23.1	18.6	0.0411084	0.133887	0.572006	0.208771	0.170729	0.188677	0.430536	0.709362	0.310528	0.162694	0.236513	0.0687129	0.101908	0.277332	0.890558	1.09852	0.556835			Mlxipl
AA986860	0.185491	0.0348464	23.1	15.6	0.277599	0.365492	0.35222	0.187779	0.158139	1.10414	1.7354	0.550723	0.182962	0.317651	0.169715	0.115029	0.395325	0.682523	1.29213	0.263003	0.366195			Npas2
Sh3pxd2a	0.0700553	0.00706223	26.1	24.6	0.822358	3.75411	3.55949	3.15714	1.94184	1.32644	2.3965	2.956	3.26386	4.97369	4.76469	3.7358	3.64875	1.65284	3.47501	3.55663	3.96198	Arntl	clock	Prrx1
Acnat2	0.0700553	0.00706223	26.1	21.6	4.50781	7.45802	13.2484	3.00745	1.849	2.61888	6.88529	9.66811	11.0502	9.77269	8.2059	3.89628	5.31673	4.82255	4.73976	5.82505	7.99917			Zhx3
Stx7	0.039786	0.00283368	20.1	0	0.855429	9.18827	8.65245	6.56652	6.03733	5.39593	6.0765	9.20934	9.41113	8.5931	7.96347	7.50388	6.0415	6.94573	8.31475	8.98172	7.61892			Mef2c
Tgfbr3	0.235823	0.0498154	23.1	10.05	0.0759708	0.871473	0.84172	0.930139	0.920246	1.04537	0.803383	0.672652	0.54138	0.935055	0.904648	1.04336	0.95141	1.3519	0.985944	0.884707	0.448493	Arntl		Prrx1
Hdac3	0.0700553	0.00706223	23.1	8.55	1.3435	16.6627	17.3948	19.4709	20.5808	17.2576	16.7399	15.9525	17.5222	15.039	18.6291	18.179	18.791	18.0091	17.9294	14.5076	16.6344			Elk3
Fam47e	0.0159161	0.000604012	23.1	17.1	9.1052	14.7394	18.7806	9.35758	26.1508	25.7547	30.9247	31.6573	27.1172	13.8316	12.2166	11.1877	11.2599	18.5125	28.5087	30.4119	24.1683	Arntl	clock	Onecut1
Myh14	0.0904783	0.0108135	23.1	4.8	1.87822	2.89674	4.5905	3.88332	4.60332	3.208	1.89487	1.86492	2.33903	2.58851	3.50292	3.1922	3.57829	2.04751	1.42253	1.92359	3.60328	clock		Npas2
Fbxo4	0.0301613	0.0017359	23.1	10.05	0.606818	3.31153	3.61268	4.26627	4.1697	4.53977	3.21127	3.49537	3.28328	3.33877	3.56208	3.79703	3.94519	3.79458	3.70591	3.16479	2.8456			Stat1
Slc25a47	0.0904783	0.0108135	23.1	10.05	334.633	192.529	240.782	438.207	675.048	781.313	424.708	183.644	216.581	251.523	264.31	233.747	494.274	443.68	265.469	189.07	234.043	Arntl		Onecut1
Daglb	0.012099	0.000341643	23.1	8.55	1.43606	7.28071	9.19681	8.9131	9.35865	8.4125	7.32776	6.97832	6.63321	7.72682	7.47403	8.11449	9.22305	8.13394	6.63338	6.72103	7.13206			Mlxipl
Rapgef4	0.0700553	0.00706223	23.1	11.55	9.63122	26.8877	14.8656	30.4447	38.4187	53.4999	23.3762	27.6214	27.1592	26.7429	23.7048	27.7324	47.1814	52.0343	32.0453	30.1109	22.0981			Onecut1
Pcyox1	0.114154	0.0162505	23.1	16.35	8.02135	31.6432	32.7545	33.3316	38.715	39.8487	40.0523	48.1571	46.0083	35.2907	37.8069	33.853	42.3842	43.6922	43.2877	45.9872	38.0928	Arntl	clock	Stat1
Bco2	0.039786	0.00283368	23.1	4.05	2.77112	11.2795	12.5582	13.3132	12.1336	8.37398	6.02065	9.39425	11.1176	8.01063	13.1374	12.7228	9.31149	7.03763	6.59575	10.2923	11.0304			Npas2
Zfp707	0.114154	0.0162505	20.1	7.05	1.82405	17.5696	14.7436	23.0877	21.29	14.8968	12.3172	12.5786	14.4938	13.5321	18.2947	16.5846	14.8176	10.0028	9.73026	12.3715	22.3766			Srebf1
Lrrc3	0.114154	0.0162505	23.1	19.35	5.92089	19.3057	24.8179	22.0221	18.4071	15.1969	26.7805	31.7691	27.0425	22.7124	20.4901	18.8556	18.5025	20.3359	29.131	32.8358	22.1788			Onecut1
Nek2	0.0223612	0.00103762	26.1	4.05	0.315516	1.12791	1.12968	1.33871	0.983402	0.827981	0.489434	0.662488	0.789015	1.04093	1.33918	1.77821	1.75661	1.16698	0.576204	0.683788	0.881457	Arntl		Zhx2
Syt11	0.012099	0.000341643	23.1	21.6	0.358123	0.852292	0.987391	0.555541	0.542136	0.345829	0.582734	0.87918	0.978093	0.700477	0.9128	0.504957	0.405443	0.454637	0.593434	0.923277	1.15114			Tcf20
Rtp4	0.0530913	0.00452135	26.1	2.55	1.95869	10.8132	11.5906	12.0179	9.9456	7.68312	7.33058	8.82059	10.1349	11.5482	10.4312	10.9958	12.4786	10.0194	7.00302	7.23506	8.89855	Arntl		Stat1
Slc4a4	0.114154	0.0162505	26.1	2.55	0.79739	3.97738	4.88754	5.62779	3.8596	3.75986	2.31181	2.64239	4.47602	7.43971	6.36805	7.39986	8.72568	4.58643	2.72932	2.80656	4.2005	Arntl	clock	Zhx3
Fpgs	0.039786	0.00283368	23.1	0	15.7121	76.7717	85.6468	73.5024	54.5514	48.1095	64.7663	62.2801	83.8944	80.361	80.6929	58.8673	46.8405	30.5091	54.0208	63.471	85.4077	Arntl		Onecut1
Myo18a	0.146768	0.023995	23.1	10.05	1.00508	13.6227	16.271	14.4743	16.2889	17.2865	16.6769	11.7342	11.4008	16.1455	13.0666	13.8829	18.7171	17.6526	15.6641	11.7145	12.1705	Arntl	clock	Mlxipl
Lifr	0.185491	0.0348464	26.1	7.05	9.33572	75.3461	89.0024	96.464	97.1774	91.4363	79.3959	81.6129	92.8933	68.9522	80.8688	92.2193	107.637	93.5622	73.5331	83.714	66.2075	Arntl	clock	Hhex
Mfsd9	0.235823	0.0498154	23.1	2.55	0.292148	0.898726	0.914207	1.17015	0.756991	0.482665	0.426005	0.953089	0.81984	0.919183	1.29529	1.05346	0.871837	0.651183	0.72823	0.992028	0.847122			Npas2
Banp	0.235823	0.0498154	23.1	18.6	0.759284	1.78472	1.82655	0.942783	1.08097	1.59887	3.21534	2.15476	1.07445	2.4503	1.06553	0.888589	1.0042	1.34135	2.72947	1.97956	2.07013	Arntl	clock	Mlxip
Atp1a1	0.0301613	0.0017359	23.1	14.1	18.4048	52.7502	76.7525	66.2292	83.3028	88.0391	115.874	92.2575	82.1091	58.1558	62.7704	55.987	90.4675	94.7965	89.2318	77.0974	74.258	Arntl	clock	Srebf1
D1Ertd622e	0.0223612	0.00103762	20.1	15.6	0.639387	3.63947	3.57666	3.27077	3.04113	4.50095	5.6127	4.57804	3.1495	3.05516	2.5856	3.67193	4.60128	5.92848	5.70805	3.90282	2.99957			Rfxank
Msh2	0.146768	0.023995	20.1	8.55	0.363927	2.3512	2.72543	2.527	3.36425	2.86587	2.21741	2.45463	3.0636	2.50326	2.88062	3.33136	2.73295	1.93984	1.84284	2.34528	2.5949			Smarcc2
Hpcal1	0.235823	0.0498154	26.1	10.05	0.656839	8.68321	10.7821	10.4928	10.1421	9.57099	10.8452	9.56389	7.47516	6.7754	9.43168	10.7289	9.55668	11.4447	11.1522	7.14432	9.08494	clock		Rora
Gtpbp4	0.114154	0.0162505	20.1	18.6	2.90465	17.7265	17.11	13.0022	11.8585	15.287	14.7304	17.8776	17.4093	15.6097	10.1121	16.3215	14.7205	18.0101	16.4534	16.053	15.3125	clock		Smarcc2
Serpinb6b	0.185491	0.0348464	26.1	24.6	0.294718	1.40097	1.06881	1.20886	0.984176	0.811859	0.613528	1.28153	1.77618	1.87763	2.29848	2.07166	1.33294	1.10768	0.659449	1.40885	1.4656			Fli1
Nr1i2	0.185491	0.0348464	24.6	14.325	8.83162	26.8774	27.5379	24.3809	32.9861	41.974	47.8251	32.9325	31.8557	26.7824	30.7757	22.7023	30.5509	32.2025	46.425	31.2596	38.3387	Arntl	clock	Npas2
G3bp1	0.0904783	0.0108135	20.1	2.55	2.32589	16.8296	23.3389	14.2489	13.5403	13.165	16.7807	17.085	17.5313	18.2914	14.0454	13.8604	13.9772	13.9337	15.2497	16.9492	15.8558	Arntl	clock	Tfdp1
AU022252	0.0530913	0.00452135	23.1	2.55	2.41986	17.7737	22.0758	18.6604	19.7309	11.8952	16.0512	16.074	18.4748	19.5353	19.0195	17.7653	16.6875	14.6095	15.6306	17.8672	17.7867			Onecut1
Atp6v1c1	0.00634062	9.92e-05	23.1	11.55	2.19408	13.3552	17.5311	17.2786	19.4261	21.2493	16.7468	16.3232	16.0612	15.2691	16.379	19.3662	20.3728	22.7139	18.8221	17.5858	13.8741			Rbpj
Gprc5c	0.00846604	0.000187288	23.1	8.55	4.21245	16.2385	23.8129	23.1672	24.3611	20.5114	19.2626	18.7949	16.1622	16.5627	22.6546	23.3671	26.1754	21.6489	17.47	15.1314	16.5732	Arntl	clock	Onecut1
Slco2a1	0.0159161	0.000604012	23.1	2.55	3.30205	19.4561	26.3609	20.3364	17.8595	12.2176	18.3432	15.6666	20.8567	23.3793	27.4825	18.6563	17.4209	14.1432	15.5533	18.4591	24.7533	clock		Smarcc1
Maff	0.0904783	0.0108135	23.1	11.55	1.44091	0.959609	1.12892	1.90412	5.45395	5.5129	2.81981	0.810875	1.43924	1.00282	2.3585	1.38522	4.79369	2.87669	1.81547	0.410203	1.37291	clock		Nfkb1
Pde9a	0.235823	0.0498154	23.1	0	2.32836	13.5265	16.2573	15.7638	12.3891	5.39469	14.4561	15.9477	17.1095	14.4323	19.0838	15.6075	9.37081	5.6622	11.6681	14.5604	17.3279	Arntl		Npas2
Dgat1	0.235823	0.0498154	26.1	11.55	1.5171	10.5895	12.746	13.8491	14.5369	15.915	17.5682	13.017	12.3914	10.0949	11.2905	11.6355	12.829	11.9492	13.278	11.1771	12.099			Srebf1
Lmnb2	0.0904783	0.0108135	23.1	17.1	0.401884	2.58851	2.96641	2.43235	2.57668	2.8528	4.12024	3.14503	2.66874	3.24799	2.56448	2.08424	2.64358	3.06289	4.09757	3.96565	2.77994	Arntl	clock	Rora
1810013L24Rik	0.0904783	0.0108135	23.1	8.55	1.67114	4.90535	4.18768	6.06173	6.65633	6.30368	3.69838	4.89203	4.33052	4.68622	4.50658	6.85522	7.88439	5.35155	4.92823	3.99823	4.09157	Arntl	clock	Arnt
Snrnp25	0.00450269	5.06e-05	23.1	8.55	1.94883	6.56048	8.02569	9.03737	14.2842	8.94593	6.73484	4.85892	6.59823	6.77594	7.50897	9.04493	8.16559	8.38528	6.9511	6.28558	6.66999	Arntl	clock	Rora
Trp53i11	0.146768	0.023995	20.1	7.05	0	3.37265	2.71869	3.68408	2.92348	2.50824	2.54445	2.42867	2.37464	3.85162	4.19632	2.86393	2.58321	2.49353	2.50597	2.14958	3.78539			Mlxip
Cdo1	0.0530913	0.00452135	26.1	4.8	121.173	866.86	972.453	1103.8	891.394	965.675	783.78	780.15	809.599	743.984	873.804	944.712	915.987	810.18	730.248	692.894	590.201	Arntl		Srebf1
Sf3b3	0.146768	0.023995	26.1	24.6	0.269217	5.97028	7.89637	5.58955	4.93533	4.12226	5.61155	5.62442	5.60102	6.8641	6.61006	5.71894	6.85952	5.12788	5.34207	4.81089	5.96358			Smarca5
Sds	0.146768	0.023995	26.1	11.55	44.2196	134.037	140.687	181.034	370.309	293.459	330.612	141.253	125.714	97.3966	101.799	126.209	183.422	168.404	310.501	97.0828	180.997			Onecut1
Acp2	0.185491	0.0348464	26.1	0	1.04485	8.9481	11.2391	8.97622	8.72851	6.98735	7.71817	9.50663	11.1641	10.1303	11.3271	9.78239	9.6198	7.7746	8.54737	10.5919	8.92422			Stat1
Slc45a4	0.235823	0.0498154	23.1	4.05	0.47869	2.12144	2.63716	3.09473	2.8709	2.0844	1.96019	2.35945	2.65043	3.19052	3.36565	3.01782	2.88179	2.34018	2.16235	2.22696	2.71514			Mlxipl
Frmd8	0.039786	0.00283368	23.1	14.1	2.251	5.92761	8.5629	6.61045	9.79385	9.18875	12.4787	9.15033	8.17772	8.33969	7.05103	7.36857	8.8099	10.0447	10.586	8.80065	7.65126			Mef2c
Slc39a11	0.235823	0.0498154	26.1	8.55	1.45551	10.6876	15.4834	13.2096	16.1713	13.2422	11.6346	11.1838	12.2266	10.4937	13.3342	11.2714	14.1496	13.6231	12.6341	13.2234	10.3059			Sox9
Kifap3	0.012099	0.000341643	26.1	23.1	0.116517	1.32328	1.23866	1.17242	1.07388	1.13573	0.789618	1.15624	1.4155	1.34561	1.40278	1.14221	1.09228	0.763939	0.946811	1.17946	1.26928			Stat3
Mettl22	0.185491	0.0348464	26.1	8.55	1.74146	8.35495	10.3162	11.5715	13.44	10.5983	8.99638	7.04898	8.49484	7.1414	8.63036	10.2415	10.5134	7.62763	8.7402	9.01769	8.27809			Mef2c
Dhx58	0.0301613	0.0017359	23.1	2.55	1.64209	5.65755	6.83854	5.79439	6.75651	2.92201	3.37103	4.51627	5.52072	6.1261	6.26955	4.89735	5.27917	2.85349	3.33981	3.17967	5.33493			Stat1
Sla2	0.235823	0.0498154	26.1	11.55	1.59064	19.8296	22.2689	20.2931	22.369	21.3477	25.0956	23.6143	20.1195	19.2906	20.4712	22.257	21.993	26.159	26.8303	22.3654	15.574			Mef2c
Zkscan17	0.00634062	9.92e-05	23.1	8.55	1.94082	3.76198	4.34125	5.65708	5.83195	6.25902	3.47746	2.91235	3.24757	4.24797	4.88768	5.77588	6.84707	5.93946	3.40558	2.86416	3.40056			Cebpb
Mmd	0.0700553	0.00706223	26.1	5.55	3.37877	35.6079	51.5687	53.11	40.4033	50.9533	37.243	40.1346	41.7526	42.201	47.5678	51.8442	60.2139	57.2182	42.9952	36.7628	30.2956	Arntl		Srebf1
Rora	0.235823	0.0498154	26.1	18.6	0.291038	4.50427	3.0334	4.2894	4.09268	4.5224	3.51441	4.88583	5.35999	5.01918	4.84939	3.99463	4.37875	3.70162	4.95319	5.03096	5.54994			Dbp
Abcc2	0.0530913	0.00452135	23.1	10.8	6.52193	23.7107	30.5915	30.2617	40.4879	40.0634	31.7628	33.0741	28.4416	31.5706	39.1445	35.9168	50.8115	45.2003	39.7856	34.7639	24.9178	Arntl	clock	Zhx3
Gpt2	0.0301613	0.0017359	23.1	15.6	60.5085	98.673	95.819	91.2833	151.974	184.245	145.877	152.019	134.871	91.8622	91.1167	86.7509	103.41	142.674	178.62	145.428	125.784	Arntl	clock	Prdm16
2810459M11Rik	0.235823	0.0498154	26.1	2.55	2.62061	24.6266	27.8896	25.5972	18.3116	20.6379	20.7875	21.8574	23.2741	26.3365	22.2368	28.7148	24.0036	22.2237	18.3672	19.3634	17.886	Arntl	clock	Onecut1
Hsd3b5	0.0159161	0.000604012	23.1	7.05	101.671	252.039	272.632	340.918	312.451	231.264	105.915	168.666	234.967	230.98	245.57	348.293	300.746	265.336	98.6358	195.014	196.587	Arntl	clock	Onecut1
Bag3	0.185491	0.0348464	20.1	18.6	6.80228	14.2384	24.3466	6.05073	6.77546	8.20766	24.0999	15.4645	8.83165	16.0874	8.06307	7.16676	8.97581	11.7872	24.8348	19.0923	11.5505	clock		Prrx1
Gfra1	0.0904783	0.0108135	20.1	17.1	5.11e-15	26.2776	35.068	26.9973	29.9698	35.7844	45.0485	48.5473	36.7507	34.5305	31.6629	32.6602	45.8851	43.8254	53.821	40.2987	26.8443	Arntl	clock	Onecut1
Agl	0.001728	5.13e-06	23.1	11.55	0.757877	2.89208	3.3353	3.52484	4.24575	4.61982	4.4071	3.92601	3.40532	3.35939	3.52451	3.92678	5.0948	4.75563	4.01111	3.39353	3.37352	Arntl	clock	Mef2c
Mgrn1	0.001728	5.13e-06	23.1	10.05	6.22275	13.2691	16.2017	22.3725	25.002	22.9511	20.1432	15.1969	14.6012	15.2816	17.5036	20.8366	22.0925	21.427	19.0984	15.7299	15.0598	Arntl	clock	Rfxank
Hfe2	0.185491	0.0348464	23.1	0	10.7155	47.0191	58.1532	47.464	37.7132	23.8471	41.171	50.6109	54.5926	40.8462	43.9238	42.3364	36.9992	23.7296	35.0832	50.153	52.2246			Mef2c
Mpzl1	0.00634062	9.92e-05	26.1	0	0.876581	2.80294	2.22022	2.39479	0.806646	0.599881	0.703816	1.21064	1.33273	2.63793	4.1025	2.23729	1.49583	0.833029	0.807941	1.18227	2.17392	Arntl	clock	Gatad1
Aco2	0.0530913	0.00452135	26.1	15.6	10.5661	55.1996	81.4872	65.5098	76.2587	84.5037	106.389	91.2014	84.4351	58.787	60.4893	58.3243	73.5297	76.7634	110.393	84.5418	80.1384	Arntl	clock	Hhex
Slc30a10	0.00450269	5.06e-05	23.1	0	4.05652	8.98212	8.96012	6.10273	2.56633	1.59672	4.21784	7.69779	9.59115	11.8575	8.86332	7.4256	4.07271	2.98517	5.37879	9.77387	8.18764			Creb3l3
Serpina4-ps1	0.235823	0.0498154	24.6	17.85	35.7716	141.32	28.1159	27.9065	28.1462	45.8378	131.161	97.66	75.9485	56.2714	43.353	64.8604	45.549	52.5399	135.6	81.3035	144.744	Arntl	clock	Onecut1
Pex3	0.039786	0.00283368	23.1	10.05	2.64172	9.01515	10.3035	13.6513	12.7511	13.6106	9.73431	10.493	9.72207	10.1586	11.9163	12.7149	13.8373	11.7652	13.0688	11.1942	8.88497			Stat1
Reps1	0.00450269	5.06e-05	23.1	7.05	0.795629	5.34596	6.00641	7.70231	5.56124	5.68175	4.88122	4.1069	4.03283	5.29388	5.85281	6.02582	5.37961	5.1901	4.32414	3.37088	4.29566			Ppard
Neu1	0.185491	0.0348464	25.1	8.05	1.85297	10.0815	11.6995	13.307	12.9685	12.4348	11.4177	10.0016	10.476	9.11533	10.974	11.295	13.0015	13.1861	9.8649	8.80339	10.8956	Arntl	clock	Zhx3
Pnpla3	0.0223612	0.00103762	23.1	18.6	0.680142	1.03386	0.319047	0.159016	0.585266	0.0719938	1.54691	2.37882	1.18142	0.424587	0.213269	0.0396409	0.1061	0.386082	1.26743	2.54064	4.75123	Arntl	clock	Srebf1
Insc	0.039786	0.00283368	26.1	20.1	4.72064	11.8138	14.2548	8.45816	9.46215	4.9231	12.7825	17.7333	16.7389	14.9144	14.1304	8.62218	8.08908	4.27746	13.6401	15.3074	15.4966	Arntl		Onecut1
Tmem120b	0.114154	0.0162505	23.1	17.1	0.640222	3.4366	2.97786	1.57984	2.05392	3.44128	3.88327	3.30295	3.55016	2.40077	1.52355	1.60726	1.69541	3.17965	2.84797	3.78873	2.84323			Srebf1
Npas2	0.0159161	0.000604012	26.1	24.6	0.250063	2.17183	2.1431	0.343227	0.0357208	0.0115087	0.0209842	0.0137971	0.908906	2.69295	2.30215	0.344023	0.0395942	0.0192132	0.047948	0.0941172	1.09876			Ppard
Gatad1	0.185491	0.0348464	20.1	17.1	0.367837	19.2692	19.5104	17.4502	17.8451	17.8036	18.3238	22.4338	21.214	18.1894	17.0082	20.3534	20.279	21.2981	23.8876	22.3427	14.6048			Foxp1
Dcaf15	0.0223612	0.00103762	20.1	7.05	0.235962	2.10998	2.27257	2.63805	2.44368	1.77213	1.89677	1.21019	1.59736	2.3924	2.31976	2.58954	1.54932	1.54224	1.48555	1.63728	2.8298			Rfx1
Sh3glb1	0.0301613	0.0017359	23.1	14.1	1.32335	9.82915	8.32426	10.2924	11.4521	12.1639	11.25	11.0706	10.4115	9.03098	9.35518	11.4256	11.664	13.7806	12.0425	11.7648	8.70587			Mef2c
Ethe1	0.0223612	0.00103762	23.1	2.55	38.6911	104.581	155.049	103.331	80.2848	49.8635	47.8655	62.8983	95.3517	78.4955	98.1045	79.1046	48.3685	39.976	36.7097	65.7072	118.543	clock		Ppard
Mfsd2a	0.0159161	0.000604012	26.1	13.05	1.10459	1.13178	1.04162	1.36556	2.38066	28.9776	25.1283	2.36997	1.02266	1.30976	0.753725	0.691503	3.52784	6.41917	15.4549	2.68785	2.14387	Arntl	clock	Mlxipl
Plbd1	0.185491	0.0348464	23.1	11.55	1.54404	16.3396	19.8544	18.1419	19.6507	22.4279	15.9658	17.4671	17.241	16.1854	20.6076	20.4665	21.6176	22.3144	20.7589	19.9797	14.9191	Arntl		Bhlhe40
Bag4	0.185491	0.0348464	23.1	10.05	1.05715	4.74234	4.81262	6.30765	5.76566	6.95567	4.36292	5.98592	5.11991	6.26921	5.99938	6.85441	7.40729	6.82227	6.21306	5.57523	4.33137	Arntl	clock	Mef2c
Mgp	0.146768	0.023995	26.1	15.6	2.71059	16.9811	2.57558	5.65711	4.67026	10.1993	9.86847	7.96541	6.19532	6.83703	5.36134	3.77467	5.89647	7.92832	7.64082	11.5389	10.9818			Prrx1
C730036E19Rik	0.012099	0.000341643	26.1	15.6	1.38698	5.63015	2.15583	4.19833	3.36055	6.29027	6.84175	6.87653	6.12665	5.3935	3.81009	3.16487	3.76394	3.95692	7.03428	8.50554	6.74814			Onecut1
Pmvk	0.0904783	0.0108135	23.1	21.6	23.2309	86.195	61.9352	51.0485	76.5638	51.499	39.9684	84.471	96.9739	78.3001	76.8816	38.6161	46.1434	35.7709	42.2514	98.912	121.479	Arntl		Srebf1
Gck	0.0700553	0.00706223	23.1	17.1	43.9808	77.9664	99.4122	41.7902	51.9444	54.4584	223.713	143.429	114.041	71.1609	33.094	59.1491	30.7096	87.6793	167.621	142.445	115.432			Onecut1
Tk1	0.185491	0.0348464	26.1	15.6	9.92035	31.1872	20.1072	32.1033	43.3704	46.1328	56.6226	44.5887	37.0636	19.3399	24.308	22.3563	21.5393	30.9514	39.7574	37.1609	42.5531	Arntl	clock	Tfdp1
Adssl1	0.146768	0.023995	26.1	8.55	1.32908	18.0554	18.6029	18.866	22.4483	19.2278	19.935	14.3324	13.7129	11.1567	16.2424	17.0557	20.2727	14.9418	16.2614	16.2382	14.3081	Arntl	clock	Mef2c
Xaf1	0.0223612	0.00103762	23.1	7.05	0.845466	1.67042	2.09093	2.44169	3.27866	1.76638	0.969804	1.24602	1.81209	2.04606	1.84382	2.32802	2.15523	1.86455	1.3132	1.03891	1.57578			Stat1	Stat3
Gys2	0.012099	0.000341643	24.6	12.825	30.1859	32.9252	36.6923	42.3096	73.7036	115.017	117.287	60.3021	43.7074	25.8908	30.8426	29.2622	69.5685	87.44	85.2397	60.023	45.2105	Arntl	clock	Mlxip	Onecut1
Gbp6	0.146768	0.023995	23.1	4.05	1.98546	3.60738	3.68233	4.36203	6.21537	1.64647	1.10545	2.76043	3.31464	4.49497	4.68978	4.19344	4.49646	1.49478	1.88134	2.22354	3.27771			Stat3	Stat1
Gale	0.114154	0.0162505	23.1	21.6	6.79657	26.2589	36.3979	23.118	20.6227	7.89617	23.338	30.0289	30.4539	18.3235	28.7404	10.8288	8.21932	3.77848	17.6784	33.1213	43.7897	Arntl	clock	Sox9	Ppard
Alyref	0.0223612	0.00103762	26.1	18.6	1.266	12.4133	10.9668	11.2259	11.9614	12.1873	13.3846	13.672	13.0163	13.0804	12.2404	11.4278	10.8682	10.7718	13.5954	12.4329	15.1152			Tfdp1	Smarcc1
Tep1	0.0700553	0.00706223	23.1	5.55	0.194539	1.36816	1.20793	1.30767	1.5223	1.3337	1.0796	1.07555	1.19846	1.55148	1.82797	1.44672	1.50308	1.20048	0.998256	1.00658	1.18114			Npas2	Srebf1
Mcl1	0.0700553	0.00706223	20.1	14.85	0.817946	25.4769	24.0038	24.2401	26.3061	25.3168	26.8553	31.6292	24.4139	24.298	22.0407	28.5603	29.2495	29.0837	28.0582	25.9876	20.5135	Arntl	clock	Foxp1	Nfkb1
Cd4	0.012099	0.000341643	20.1	2.55	0.248615	1.07856	1.40799	0.649432	0.64067	0.460536	0.477972	1.16282	1.00725	1.14073	0.885315	0.614102	0.410467	0.49157	0.703099	1.02641	0.945538			Mef2c	Hhex
Cep78	0.185491	0.0348464	23.1	21.6	0.0925596	0.912543	0.860336	0.781644	0.690442	0.549746	0.841947	0.896569	1.12793	0.928015	0.834931	0.989196	0.355759	0.740584	0.706796	0.984583	0.806198			Bhlhe40	Zhx2
Esrra	0.00846604	0.000187288	23.1	15.6	8.08053	22.8973	21.5402	18.1868	26.4608	32.9678	39.8426	28.8678	26.4513	21.8189	17.6641	18.9665	19.2669	30.3195	30.8388	27.4514	27.4505	Arntl	clock	Prdm16	Npas2
Trim7	0.0301613	0.0017359	23.1	18.6	1.27145	4.55278	5.2392	3.79375	3.49336	3.86295	5.59185	6.32442	6.45674	3.22246	3.63236	2.76269	3.22038	3.88642	5.18265	6.10673	5.61726			Mlxip	Mlxipl
Gss	0.114154	0.0162505	23.1	10.05	6.75966	43.7528	54.54	62.4248	61.7262	62.7274	64.0996	41.2812	42.2912	40.16	42.1584	49.4813	62.4174	58.8772	46.8568	36.3198	33.5917			Bhlhe40
Amdhd1	0.00450269	5.06e-05	23.1	5.55	53.6439	117.018	138.288	174.124	157.231	96.5066	81.367	69.8117	97.0723	101.256	130.157	135.969	120.754	94.2085	63.5224	59.6884	101.735			Onecut1
Sco2	0.235823	0.0498154	24.6	20.1	4.33937	11.1341	7.30823	12.7743	1.1181	8.27927	17.1618	10.7715	14.7403	6.62349	1.80464	1.3367	0	0.137722	9.61445	12.0342	17.275			Creb3l3
Ogn	0.039786	0.00283368	23.1	18.6	0.346032	0.759729	0.113648	0.34876	0.224251	0.473053	0.413631	1.11328	0.51899	0.718154	0.312285	0.210081	0.28913	0.413062	0.478562	1.13224	0.627247			Prrx1
Zcchc24	0.0700553	0.00706223	23.1	11.55	4.65884	17.8529	18.5764	22.0194	25.165	28.183	24.4125	21.9778	22.8583	24.2773	22.3662	23.5521	30.5811	31.5897	29.24	23.6004	18.4513	Arntl		Prrx1
Fasn	0.114154	0.0162505	26.1	17.1	13.4263	39.0431	50.3743	22.2103	84.5467	33.7643	134.578	87.6657	58.0307	27.6325	28.556	16.3666	18.4688	59.3915	68.2841	99.3064	89.4083			Srebf1
Rdh16	0.235823	0.0498154	26.1	13.05	3.37318	9.5947	13.7871	19.871	20.0535	20.8214	15.1022	19.2323	15.2831	11.1973	14.1931	12.9619	17.777	15.8679	19.6198	21.5077	19.8534			Zhx3
Trmt5	0.0159161	0.000604012	23.1	20.1	0.291441	3.03433	2.97631	2.45933	2.45905	2.50542	2.66527	4.24537	4.25246	3.16161	3.03534	2.90913	2.9145	2.51451	3.15516	3.80741	3.28798			Rfxank
Atp6v0d2	0.114154	0.0162505	23.1	11.55	0.629623	0.227129	0.300352	0.708951	1.26388	1.74284	0.34729	0.818587	0.551452	0.335375	0.434397	0.582421	1.00269	0.906942	0.553574	0.511512	0.534674			Cebpb
Khnyn	0.146768	0.023995	20.1	7.05	6.25e-16	5.46973	5.24848	5.41417	6.77338	4.2026	3.74077	3.9779	5.07371	6.7078	9.40368	5.66699	5.62248	2.94735	4.44987	3.96763	5.26165			Foxp1
Acad8	0.235823	0.0498154	23.1	7.8	1.95656	22.5624	22.9112	30.3317	28.5058	25.3294	22.8529	22.7819	23.9655	22.3799	27.6675	27.901	27.6141	22.2908	23.2565	21.9701	22.2774			Rora
Car5b	0.146768	0.023995	23.1	5.55	0.0654562	0.735205	0.634064	1.1085	0.672376	0.607562	0.579807	0.610268	0.557973	0.667127	1.1745	0.996123	1.24084	0.68498	0.330152	0.424146	0.638211			Stat1
Angptl2	0.146768	0.023995	26.1	13.05	0.812324	3.87389	2.68679	4.0031	3.83559	5.58981	5.74261	3.66735	2.25231	4.00903	3.42316	3.37574	4.41067	4.54217	6.07018	4.81453	4.03862			Prrx1
4930581F22Rik	0.185491	0.0348464	23.1	7.05	1.15941	2.23551	1.64503	3.33969	3.2529	3.83714	1.72202	1.61325	1.63125	2.14789	2.11712	3.35473	3.09538	4.30903	1.28244	1.60682	2.21702			Onecut1
Smagp	0.00066438	8.36e-07	23.1	2.55	17.4842	43.3215	59.1632	45.7446	31.0421	20.8063	18.5951	22.4759	34.4631	46.9555	48.6645	43.8788	33.0742	23.7386	19.356	23.8016	41.9083	Arntl		Mef2c
Ly6d	0.185491	0.0348464	26.1	2.55	0.65575	10.2157	2.03036	1.12232	1.96525	1.50451	0.461228	0.617265	1.56373	2.00686	1.75247	1.73462	2.59213	1.92991	0.792952	1.0414	1.74974			Rora
Hnrnpa1	0.185491	0.0348464	20.1	8.55	6.02335	24.795	17.8075	32.421	38.0455	28.5261	23.9027	18.8378	27.8771	23.1709	27.1245	29.1463	28.8568	19.0399	19.8641	21.66	25.2225	Arntl		Smarca5
Hes1	0.235823	0.0498154	24.6	2.775	1.39141	15.4202	5.90921	11.4086	6.69086	7.22158	5.5061	5.33366	6.89963	7.94931	7.62691	9.3793	6.73024	5.03305	4.52637	4.67488	5.41549	Arntl	clock	Srebf1
Dolk	0.039786	0.00283368	26.1	4.05	1.10689	9.49796	11.7992	10.3192	9.29566	8.62837	8.59987	7.54801	9.55118	8.64589	9.92472	10.0394	9.5145	8.84409	7.54469	8.69406	8.63519	Arntl	clock	Srebf1
Nicn1	0.0700553	0.00706223	23.1	2.55	1.65233	8.59385	9.36018	9.93539	7.59864	4.91486	6.24094	8.81296	9.29049	9.18472	9.90646	9.314	8.37104	6.27638	6.82208	8.18003	9.36612			Nfkb1
Fam102a	0.039786	0.00283368	26.1	13.05	2.68894	4.53498	6.77552	4.34482	6.03968	10.6948	14.8744	8.33772	6.003	6.66961	5.252	3.89174	6.79561	11.4486	13.8222	9.80032	7.1282	Arntl		Sox9
Serpina6	0.0159161	0.000604012	26.1	13.05	63.3679	80.032	84.9752	109.517	175.119	214.747	262.861	145.106	91.9987	60.4184	80.1549	70.8147	128.003	189.75	143.297	109.591	113.273	Arntl	clock	Onecut1
Syde2	0.039786	0.00283368	23.1	14.1	0.388366	0.70131	0.475597	0.600253	0.812541	1.41523	0.920202	1.19905	0.815696	0.635955	0.758014	0.814095	0.956375	1.28747	1.47877	1.03379	0.531539			Prdm16
Nrg4	0.012099	0.000341643	26.1	13.05	1.16269	1.15999	0.807335	1.33764	2.80428	6.63235	4.97689	2.19886	1.51072	1.29744	1.01166	1.07123	2.76494	5.9642	6.88526	2.7013	1.21279	Arntl	clock	Srebf1
Enpp5	0.114154	0.0162505	26.1	5.55	0.512271	8.4776	9.89328	12.0538	9.73145	9.16882	6.03186	8.27886	10.4891	8.91598	10.0934	10.075	11.9558	10.7042	7.35045	8.31259	7.24077			Mlxipl
Hdac6	0.0700553	0.00706223	20.1	8.55	0.270419	3.15006	2.78588	3.83363	4.06907	3.06046	3.04221	2.7274	3.16261	3.26829	3.84279	3.73557	3.57453	3.15264	2.47738	2.1214	3.75704			Mlxipl
Hopx	0.00846604	0.000187288	20.1	15.6	13.6892	77.0477	59.3242	54.9497	67.9179	78.6837	90.237	75.8286	74.2496	53.2657	45.4978	66.5628	73.6876	79.1614	82.0577	68.5581	58.6307	Arntl	clock	Rfxank
Dnmt3b	0.000419513	3.02e-07	23.1	0	0.559017	2.05614	1.05595	0.455211	0.0992806	0.197911	0.340209	0.88985	1.20762	1.30701	0.934439	0.820226	0.260564	0.203849	0.532467	0.855653	1.1029			Smarcc2	Prdm16
Nags	0.114154	0.0162505	23.1	21.6	11.56	63.7769	79.6483	49.4116	49.2756	49.7287	65.1428	57.7443	61.5498	55.7311	51.4747	48.4052	39.5789	47.0626	55.2576	56.2939	64.0517	Arntl		Creb3l3	Onecut1
Nr1i3	0.185491	0.0348464	26.1	13.05	5.40265	44.4291	47.1992	42.3941	39.0806	75.5502	70.6245	52.2703	41.5937	41.7868	37.9051	35.6033	43.5041	62.3871	60.344	53.4423	45.883			Creb3l3	Onecut1
Adh4	0.235823	0.0498154	23.1	5.55	6.24248	85.2722	96.3762	125.295	96.3074	89.8949	58.1254	91.9277	101.122	102.122	110.481	123.72	117.597	99.8271	65.2914	89.7178	76.3943			Onecut1	Creb3l3
Slco1a4	0.00846604	0.000187288	23.1	14.1	4.67589	3.56237	3.79839	6.52894	7.73759	8.54213	12.2192	10.4111	6.52681	4.75386	4.66675	6.32533	8.92929	8.78338	7.28071	6.64967	5.72919	Arntl	clock	Onecut1	Zhx3
2700094K13Rik	0.00846604	0.000187288	26.1	8.55	4.17829	20.5251	20.8502	26.759	36.3494	32.1464	24.2726	20.4996	18.7142	16.6776	21.0443	25.1395	26.4463	29.052	26.3292	20.4557	22.4411			Smarcc1	Tfdp1
Cbx2	0.0530913	0.00452135	23.1	4.05	0.807424	1.88251	3.23611	2.966	3.12461	2.28455	1.82413	2.15171	2.33222	2.25939	3.32369	2.77772	2.35477	1.27223	1.8298	1.8424	1.89477			Smarcc1	Tfdp1
Bbox1	0.0700553	0.00706223	24.6	12.3	9.36641	54.1302	65.9225	75.7505	78.6463	90.0165	79.7602	92.3999	74.4662	55.4403	62.1751	72.4935	86.9621	88.6655	84.9147	87.7661	60.2933	Arntl	clock	Creb3l3	Onecut1
Mak16	0.114154	0.0162505	20.1	17.1	1.35033	9.72341	8.10719	5.74147	5.65151	7.8203	8.11373	7.93514	7.51616	8.04513	5.51858	7.50558	6.4789	11.0199	8.9609	7.54038	6.70404			Rbpj	Tfdp1
Bhlhb9	0.235823	0.0498154	23.1	10.05	0.14159	0.578352	0.36516	0.778591	0.63741	0.96836	0.530011	0.655502	0.335835	0.554578	0.689211	0.647462	1.62234	0.868161	0.720298	0.657616	0.451852			Tfe3	Cebpb
Ifih1	0.114154	0.0162505	23.1	10.05	0.982157	4.07232	4.54688	5.5579	6.47079	5.93586	2.77937	5.27855	5.36528	4.8619	5.38152	5.76359	7.60872	5.67768	4.30887	4.41255	3.72158			Stat3	Stat1
Pnkd	0.235823	0.0498154	23.1	21.6	13.1296	128.116	137.427	114.87	109.548	95.8485	120.168	119.949	128.859	98.5549	110.18	99.9016	74.6995	73.7734	100.399	112.825	143.74			Mlxipl	Foxp1
Atf3	0.235823	0.0498154	23.1	17.1	0.257554	1.365	0.754615	0.57802	0.566973	0.652743	2.21689	1.13169	0.687594	0.823777	0.611825	0.78723	0.83569	1.69084	1.71143	2.31552	0.884467	Arntl		Cebpb	Mafg
Snx10	0.0301613	0.0017359	23.1	14.1	6.09387	8.0168	4.66316	9.30882	13.2812	15.3188	9.36005	15.5966	11.9992	8.60776	7.73766	9.97117	15.0939	18.4662	15.07	12.8202	5.64099	Arntl	clock	Srebf1	Stat1
Cln8	0.185491	0.0348464	26.1	11.55	0.861504	3.19812	5.05218	4.16434	6.14713	7.24448	5.88092	4.49068	4.66257	4.46143	4.43403	4.07965	5.20803	5.90605	5.8879	4.43838	4.04572	Arntl		Cebpb	Tfe3
Patz1	0.039786	0.00283368	23.1	8.55	0.290227	0.748597	0.8074	1.15904	1.27474	1.07335	0.977382	0.723746	0.625548	1.00203	1.43373	1.21189	1.01931	1.05616	0.759236	0.933456	0.734342			Rb1	Stat1
Slc10a3	0.235823	0.0498154	20.1	18.6	0.392069	1.9861	2.16937	1.6149	1.48983	1.74748	2.81834	2.04027	1.67968	2.16237	1.73376	1.57801	1.76157	2.3557	2.43931	2.05363	2.02329	clock		Elk3	Nfkb1
Axin2	0.039786	0.00283368	26.1	2.55	0.349049	2.01473	1.90676	1.50827	1.2143	1.34296	0.864215	1.01464	1.20185	1.97488	1.56411	1.99117	1.40731	1.60124	0.874412	1.19967	1.29756	Arntl	clock	Mef2c	Srebf1	Hhex
Galnt11	0.185491	0.0348464	23.1	15.6	0.674834	3.88631	3.70331	3.79111	4.54421	5.33924	4.22439	5.54028	5.21123	4.42345	4.50147	4.31431	4.91306	5.9785	6.466	5.8743	3.60005			Zhx3
Smo	0.0223612	0.00103762	26.1	2.55	0.933042	3.46978	3.39005	2.77456	3.17597	1.85645	1.39388	2.44424	2.30858	3.53151	3.35489	3.34747	3.24642	2.5734	1.75984	1.64321	2.46633			Sox9	Prdm16
Nostrin	0.0904783	0.0108135	23.1	5.55	2.08716	10.4319	12.2851	12.8435	13.3078	9.89181	9.48253	11.1876	8.51771	10.1862	10.9099	12.2011	11.6223	8.84301	8.25326	8.8957	9.38203			Npas2
Gda	0.0223612	0.00103762	23.1	17.1	1.63412	5.13168	3.87234	3.91697	4.40485	6.22797	5.07754	11.1118	7.72437	5.31934	4.675	4.64651	5.84756	6.7538	9.45148	10.6929	5.35948			Stat1
Card6	0.0159161	0.000604012	23.1	7.05	0.429419	2.53066	2.90212	3.01111	3.13795	2.98006	2.46611	2.19111	2.26343	2.72158	2.93684	2.63775	2.76206	2.44224	2.23535	2.09247	2.35413			Stat1
Elmo3	0.0301613	0.0017359	23.1	8.55	2.07624	6.95254	7.03527	9.96924	10.7104	9.13206	8.8717	6.09889	6.61876	6.69222	8.54923	8.59628	9.97419	8.43432	6.00416	5.41573	7.42708			Npas2
Cxcl12	0.039786	0.00283368	26.1	17.1	14.9101	109.494	87.9599	102.889	74.224	110.993	123.975	138.852	112.624	127.707	103.842	97.3326	95.8375	110.402	110.827	133.148	110.22	Arntl	clock	Prrx1
Abcd2	0.185491	0.0348464	23.1	10.05	0.875993	0.733967	0.275069	1.7949	1.51391	2.50697	0.811009	0.655917	0.542593	0.958432	0.84372	0.757733	2.10228	1.65445	0.946597	0.722147	0.527027	Arntl	clock	Srebf1
Pdss1	0.114154	0.0162505	26.1	17.85	0.530457	1.18445	1.24248	1.33173	1.84716	1.72178	1.60261	2.42958	2.80035	1.76386	1.50074	1.3638	1.32415	1.37063	1.75374	2.29319	1.86743			Srebf1
Cml5	0.001728	5.13e-06	23.1	20.1	34.2455	63.7863	54.4951	31.6046	25.2013	28.9551	65.6746	96.5774	98.6167	47.7833	52.8013	16.8769	14.1081	35.5564	76.7936	112.983	97.5656			Zhx3
Abcg8	0.00113454	2.14e-06	23.1	8.55	13.5365	11.0075	15.8132	25.0718	40.67	35.0005	19.8815	9.61204	9.22633	11.9185	18.2681	24.9642	38.7595	33.2345	16.7727	7.36176	9.58647	Arntl	clock	Onecut1	Creb3l3
Cnnm4	0.114154	0.0162505	26.1	18.6	0.265323	0.884725	0.89997	0.49595	0.788786	0.563948	1.41848	1.16401	0.949721	1.1908	0.857651	0.784996	0.628503	0.601173	1.15665	1.17618	1.39375	Arntl	clock	Ppard	Arntl
Hoga1	0.0159161	0.000604012	23.1	11.55	46.9338	93.1641	89.9102	137.097	166.144	161.23	140.733	99.7696	94.8618	76.84	93.2913	101.175	120.385	134.952	119.967	95.6291	97.7398	Arntl	clock	Onecut1	Mlxip
Stat5b	0.0159161	0.000604012	23.1	4.05	3.19394	10.4227	13.2156	14.8851	10.5184	8.69868	7.32094	9.67423	12.3141	13.4292	17.5274	14.012	11.2932	8.3536	8.07504	8.68432	10.8217	Arntl	clock	Hhex	Mef2c
Slc38a3	0.00634062	9.92e-05	23.1	10.8	269.891	319.285	479.657	526.417	926.786	787.769	574.638	351.865	333.929	313.084	410.147	428.573	677.008	609.275	435.409	334.872	332.509	Arntl	clock	Onecut1	Zhx3
Apex1	0.146768	0.023995	23.1	4.05	5.18882	33.9992	45.6507	29.7753	32.8668	28.2794	24.734	26.6611	34.0179	27.3834	31.7071	27.9405	27.0621	21.6457	19.8507	26.1523	27.5452			Smarcc1	Tfdp1
Fga	0.0530913	0.00452135	23.1	4.05	241.268	1193.34	1905	1330.88	992.715	912.222	852.135	882.99	1284.32	1540.57	1451.15	1077.82	1602.38	928.232	642.309	737.19	1030.4	Arntl	clock	Onecut1	Mlxip
Srsf1	0.235823	0.0498154	24.6	20.85	0.76819	12.1259	8.1719	7.80918	7.3081	7.68677	7.99687	12.4212	10.8569	10.8369	9.95358	9.17511	8.5306	7.79754	10.1417	12.0813	8.32424	clock		Smarcc1	Smarca5	Tfdp1
Zc3h12d	0.0223612	0.00103762	23.1	4.05	0.428205	0.864492	1.24467	1.16996	1.12016	0.62373	0.472086	0.564386	0.746359	0.659541	1.40681	0.749083	0.66812	0.432289	0.460954	0.331535	0.664473	Arntl		Nfatc1	Stat1	Foxp1
Kpnb1	0.0904783	0.0108135	23.1	20.1	1.23369	17.043	19.9629	16.2586	16.0827	13.031	17.5623	23.05	22.2435	20.6465	20.5756	17.2044	15.3149	14.3237	20.7674	25.12	21.442			Tfdp1	Rbpj	Smarcc1
Kcne3	0.114154	0.0162505	20.1	17.1	0.291411	1.13994	0.763163	0.637585	0.727823	1.06729	1.24521	1.46659	0.988211	0.553406	0.606847	1.1062	0.82542	1.32092	0.887904	0.912612	0.959855			Ppard	Sox9	Npas2
Abtb2	0.114154	0.0162505	26.1	22.35	2.3135	5.44473	6.9262	4.07087	2.97709	2.25783	3.94405	7.32504	7.23789	7.19488	8.72898	4.22017	2.31135	2.39184	4.29392	7.06783	6.30673			Hhex	Srebf1	Mef2c
Stat3	0.235823	0.0498154	23.1	4.05	3.29172	15.2487	21.0182	19.1411	18.8883	16.7746	13.038	14.4859	21.848	22.256	23.4844	16.1141	28.0368	14.5411	14.1005	13.3011	15.9881	clock		Stat1	Nfkb1	Nfatc1
Nfkbia	0.235823	0.0498154	26.1	9.3	10.0119	23.8818	25.627	35.5914	47.3715	57.8392	36.5192	22.4623	23.1776	21.0874	23.8112	26.1901	27.9274	31.4073	23.3987	22.9105	24.6307	clock		Nfatc1	Nfkb1	Stat3	Stat1
Gnat1	0.00634062	9.92e-05	23.1	8.55	1.01134	0.915117	1.35641	2.34459	7.90844	3.77752	1.17728	0.914338	0.90981	1.3391	1.19307	2.16911	4.89567	2.49501	1.23659	0.883326	0.732986	Arntl	clock	Onecut1
0610005C13Rik	0.039786	0.00283368	26.1	10.8	42.2309	184.889	158.999	218.699	272.232	297.155	239.839	175.342	190.31	145.713	151.273	194.154	210.249	301.473	215.522	183.432	174.481			Zhx3
Timp3	0.146768	0.023995	23.1	15.6	1.83018	5.17804	2.75681	3.40545	3.20107	5.99371	5.9848	5.12707	3.15218	4.91777	3.0573	3.50248	3.51108	6.26885	8.89276	6.88984	4.3082			Prrx1
Scamp5	0.0301613	0.0017359	26.1	4.05	1.02646	5.33024	7.64933	5.74516	6.68401	4.51328	5.13244	4.39127	4.49777	5.98033	6.41803	6.86326	7.8972	5.88507	5.36861	4.45622	5.02709			Tfe3
Sirt3	0.0530913	0.00452135	26.1	11.55	21.8121	66.4906	59.5009	97.3376	107.864	111.132	93.7244	79.4201	77.0361	59.9153	68.3924	74.5104	78.4953	92.1613	84.4408	70.2058	77.8136			Prdm16
Rec8	0.235823	0.0498154	20.1	10.05	0.14961	1.36178	0.952341	1.35433	1.23962	1.57336	1.75546	0.721402	0.627773	0.984714	1.81717	1.94189	0.993329	1.21751	0.5453	0.479262	1.20491			Prdm16
Slc16a1	0.00335855	2.48e-05	26.1	23.1	1.97595	10.4654	10.2105	8.66569	4.94907	6.25525	6.8862	11.0907	10.5799	11.3833	10.1106	8.4181	7.69574	6.25806	6.5622	10.0668	10.3767	Arntl		Rfxank
Pld1	0.012099	0.000341643	26.1	0	0.351941	1.89891	1.85392	2.03842	1.47996	1.03937	0.81046	1.40119	1.85027	1.95415	2.0675	2.24523	1.65298	1.21701	1.27139	1.14953	1.50809			Npas2
1190005I06Rik	0.235823	0.0498154	23.1	8.55	2.60505	12.9422	8.05789	14.0422	15.5263	16.124	12.8415	6.80065	11.9476	8.27675	11.4639	15.1822	14.4751	15.1371	8.72639	5.91183	9.27662	Arntl	clock	Stat1
Lipa	0.146768	0.023995	26.1	22.35	11.3945	68.842	72.8431	71.2122	52.8989	50.6917	54.3711	75.7372	80.4313	69.1694	74.2593	59.3179	60.5571	51.0127	54.3789	74.765	77.1422	Arntl		Tfe3
Calr3	0.0700553	0.00706223	20.1	5.55	0.376442	1.42078	2.12968	2.10315	1.93316	0.761971	1.7673	1.3759	1.78532	1.87686	2.18176	1.79647	1.4837	1.40426	1.25583	1.68453	2.30293	Arntl	clock	Rfxank
Col4a1	0.0530913	0.00452135	26.1	2.55	0.835213	5.03953	5.83657	4.26392	3.73204	3.4857	3.17643	2.964	3.07257	5.41563	5.18317	4.37194	4.53816	3.69101	3.60065	2.88403	4.54972			Prrx1
Hsd17b6	0.0223612	0.00103762	26.1	11.55	28.1298	51.172	62.8856	116.054	73.5018	96.0902	200.381	66.7676	49.3158	38.9699	44.7038	71.7294	78.7722	90.9642	106.365	72.1829	66.7729	Arntl	clock	Onecut1	Creb3l3
Tfdp1	0.0530913	0.00452135	23.1	16.35	1.57613	7.99241	6.1899	8.04704	9.13422	9.78736	9.16675	10.9497	10.345	9.18036	8.78785	8.69396	9.3885	10.2822	11.2425	11.2524	9.26134	Arntl	clock	Smarca5	Smarcc1
Itga5	0.00634062	9.92e-05	23.1	21.6	2.82717	7.55517	8.61009	4.61187	2.68891	3.28398	6.56238	6.15203	6.81816	8.48653	5.48571	4.43375	3.45966	3.94716	4.882	6.78633	8.56219			Cebpb	Foxp1
Junb	0.039786	0.00283368	20.1	8.55	9.26713	12.5022	18.4206	24.4967	43.6413	25.6079	9.15722	6.75735	14.7851	10.3384	29.0774	22.7598	21.9508	8.1572	6.29266	4.97724	11.8639	Arntl	clock	Foxp1	Stat3
Abcg5	0.00066438	8.36e-07	23.1	11.55	17.7451	15.1306	17.5898	28.8556	44.5403	53.7115	40.2259	21.7212	14.0271	14.6151	22.2691	27.5743	48.5245	52.8737	35.9825	18.757	13.0193			Onecut1	Creb3l3
Slc39a14	0.185491	0.0348464	20.1	15.6	1.25448	17.501	18.6068	17.3397	19.1138	26.6161	24.6573	21.3372	20.2589	22.6644	17.2574	17.8327	35.7838	28.8704	25.0915	20.3055	15.3239	Arntl	clock	Onecut1	Creb3l3
Ormdl3	0.00846604	0.000187288	23.1	20.1	12.2967	60.0794	59.292	58.8061	47.4764	43.3952	64.8665	73.4743	76.6239	61.476	56.4852	49.604	45.7954	45.6099	65.4311	74.2381	74.1912	Arntl		Srebf1	Stat1	Mlxipl
Pla2g12b	0.0700553	0.00706223	23.1	4.05	10.8725	67.5676	70.2032	75.6366	70.6859	60.2605	46.3367	52.7308	63.0559	60.238	64.8399	64.1812	62.8014	50.9304	46.6301	49.3776	61.2875			Onecut1	Creb3l3
Fgfrl1	0.0159161	0.000604012	23.1	10.05	5.05721	7.89352	8.45767	15.0455	18.8267	17.7562	11.2595	9.7953	7.72699	8.49841	10.0118	12.1149	18.116	19.6739	10.7242	9.53351	11.5564	Arntl	clock	Prrx1	Srebf1
Serpinb1a	0.0301613	0.0017359	23.1	4.8	0.999835	2.48748	1.96801	3.85751	1.28479	2.13391	0.641241	1.0735	1.45505	1.5183	2.82715	2.44457	2.15047	1.09095	0.545068	1.06232	1.46956			Mef2c	Hhex
Rcl1	0.00450269	5.06e-05	23.1	8.55	41.0209	54.0098	58.6311	111.971	117.528	109.552	55.4522	51.5397	60.0542	51.0336	86.9716	93.5969	116.348	90.1495	52.2357	45.8943	47.7445			Onecut1	Prdm16	Mlxip
Traf5	0.146768	0.023995	26.1	18.6	0.212238	3.16579	2.71624	2.09228	3.10831	3.05424	4.22615	3.35439	2.40823	3.22527	2.47229	2.11949	1.69722	2.60695	3.4388	3.85311	3.45872			Nfatc1	Nfkb1	Stat1
Xdh	0.0301613	0.0017359	26.1	13.05	4.45237	18.1618	23.3227	21.5017	28.7357	28.4888	30.5622	27.3834	23.5445	20.2684	21.9801	24.3156	25.4902	26.9663	32.0444	23.4261	23.6269			Cebpb	Stat1
Pold1	0.185491	0.0348464	20.1	4.05	0	1.07929	1.75334	1.24311	1.20799	0.740493	1.57129	1.07639	1.3292	1.26071	1.65731	0.948992	0.882798	0.904656	0.950756	1.50271	1.76885			Tfdp1	Rora
Itih2	0.235823	0.0498154	23.1	7.05	38.5642	188.126	252.372	265.594	250.729	231.714	216.399	191.912	225.883	179.176	246.214	223.184	265.265	206.629	160.671	170.612	211.674			Prdm16	Onecut1
Nasp	0.0530913	0.00452135	23.1	14.1	0.460708	6.90739	5.81074	6.7643	7.02573	8.11813	7.41584	6.9134	5.95158	6.28763	4.7755	6.60537	7.54369	8.19028	7.05635	7.19444	6.20731			Tbp	Smarcc1	Smarca5	Zhx2
Mat1a	0.0159161	0.000604012	23.1	14.1	185.616	442.721	485.127	510.541	629.084	665.271	774.203	724.731	559.353	481.164	447.325	444.576	698.26	636.667	730.521	620.211	529.2	Arntl	clock	Onecut1
Fmo2	0.0530913	0.00452135	23.1	17.1	2.04228	2.18713	0.741603	0.744443	0.924142	3.79302	3.07173	3.65519	1.47213	2.01698	1.31512	0.976188	0.971082	3.23245	4.1565	3.23791	1.86421			Fli1
Thrsp	0.00335855	2.48e-05	23.1	17.1	1582.5	677.098	496.343	269.378	1896.05	1501.86	3294.39	3314.96	1922.9	381.999	272.272	130.202	310.995	1526.63	4104.19	3472.86	2266.15	Arntl	clock	Srebf1
1110034G24Rik	0.235823	0.0498154	23.1	11.55	0.846039	3.73906	3.3333	4.52978	6.96289	7.61971	3.36423	3.91238	4.31935	3.16411	3.75026	4.39568	4.41294	6.38181	3.9844	3.85405	4.04293	Arntl	clock	Rfxank
Gm10658	0.0700553	0.00706223	23.1	17.1	1.41506	5.23906	4.55934	4.45148	4.87353	6.99988	6.45267	11.0113	7.35143	3.61818	4.47725	5.55711	5.62728	7.12972	6.78987	10.2162	7.70532			Onecut1
Npr2	0.235823	0.0498154	23.1	11.55	1.84597	6.6192	9.48149	9.29771	10.1341	10.9373	11.6069	8.3267	7.32239	8.25039	12.0097	10.3397	11.4357	11.5111	11.2485	10.8992	7.19464			Prrx1
Esr1	0.0159161	0.000604012	23.1	17.1	0.750756	2.47355	2.15388	1.91775	2.42738	3.40266	2.97948	5.36742	3.67905	3.80858	2.6329	2.39734	2.66305	3.66324	4.51126	4.70361	3.34667	Arntl	clock	Prdm16	Nfia
Lpl	0.185491	0.0348464	26.1	4.05	1.47873	11.4764	7.33569	11.1774	8.22719	6.42837	3.95059	6.39438	7.5783	7.09312	8.31169	12.4117	14.2957	8.28904	4.74251	6.9024	7.71134			Mafg	Cebpb
Ccnf	0.039786	0.00283368	23.1	20.1	0.676432	5.99552	7.2309	4.22415	5.62673	5.40769	7.47774	6.33896	8.38834	5.85167	5.64747	3.17349	3.81197	4.29849	6.21298	7.0593	8.04211			Tfdp1	Smarcc1
Fam83h	0.012099	0.000341643	23.1	2.55	0.716639	4.01904	4.96175	3.68459	3.17873	2.67111	2.86805	2.89767	3.2467	3.53891	3.91504	3.26612	3.30412	2.59851	2.65532	2.83861	4.227			Ppard	Npas2
Cbs	0.0159161	0.000604012	23.1	4.05	69.3926	174.657	251.294	219.314	224.629	136.924	126.493	111.549	151.882	177.64	220.175	192.985	195.042	98.6289	95.4081	107.768	182.025	Arntl	clock	Onecut1	Zhx3
Aldh5a1	0.235823	0.0498154	23.1	5.55	0.225178	9.04927	9.68665	10.1301	9.39843	9.3682	9.86043	9.0409	9.91459	9.21309	10.3751	10.5992	9.51742	8.96761	9.14524	8.53938	9.20409			Sall2	Nfkb1	Foxp1
Topors	0.235823	0.0498154	20.1	12.6	0.498659	5.96275	4.51654	6.56399	6.66796	7.26344	4.79761	6.55173	6.17605	5.62001	6.76432	6.61968	7.57134	6.4343	5.6257	5.41283	6.26758			Tbp	Smarcc1	Smarca5	Smarcc2
4930523C07Rik	0.0530913	0.00452135	20.1	10.05	0.728454	1.12958	1.40152	1.86148	2.5877	2.72788	1.69981	1.5933	1.39895	1.09286	2.00653	1.4756	2.27352	1.47681	1.33479	1.45548	1.4723	Arntl		Stat1	Nfatc1	Foxp1	Fli1
Irf5	0.0700553	0.00706223	26.1	2.55	2.7271	15.6837	14.7469	16.8644	11.3741	10.8902	7.89387	11.7054	12.126	10.9639	12.4315	17.1225	12.0732	12.622	9.28047	10.6878	9.29932			Hhex	Nfkb1	Nfatc1	Fli1	Stat1
Agpat2	0.0700553	0.00706223	23.1	21.6	56.9051	249.445	320.982	231.255	217.762	167.136	288.533	298.238	330.42	250.313	251.443	196.413	142.614	175.708	270.156	290.304	341.867	Arntl	clock	Srebf1	Pbx3	Stat1
Cd79a	0.00450269	5.06e-05	23.1	4.05	0.768894	1.09625	1.59993	2.49705	1.67995	0.708579	0.381123	0.756215	0.998266	1.23663	2.18196	2.33225	1.01582	0.848154	0.247438	0.383604	1.45463			Mlxip	Rora	Foxp1
Tyk2	0.235823	0.0498154	24.6	5.55	0.743275	4.7126	5.24601	6.26504	6.01382	4.14316	4.19811	4.24656	4.83862	5.65413	6.3586	5.67608	6.30273	4.9638	4.66502	4.76215	4.02352			Nfkb1	Nfatc1	Foxp1	Stat1
Fkbp15	0.0159161	0.000604012	23.1	7.05	1.21361	5.17057	6.32683	7.13031	7.23965	6.56627	5.68367	4.98225	5.87299	6.44426	6.39358	6.99068	7.74743	6.29156	5.11076	4.95104	5.57197			Nfatc1	Gatad1	Stat1	Foxp1
Tgfbr2	0.146768	0.023995	23.1	11.55	1.06864	5.15326	5.44096	5.31616	7.16285	8.29858	6.05275	6.99178	5.61632	5.70362	7.20906	6.58527	7.72049	9.93242	7.32308	7.10467	4.87616	Arntl		Nfatc1	Elk3	Stat3	Nfkb1	Fli1
Eps8l2	0.00335855	2.48e-05	23.1	2.55	13.129	25.4897	37.1651	35.7263	20.4035	9.70972	12.5301	13.7559	25.295	31.0644	39.6516	29.4669	24.9326	8.0433	9.89521	15.7507	32.16	Arntl	clock	Npas2
Igfbp1	0.235823	0.0498154	20.1	8.55	16.8678	4.80554	44.6512	20.3656	32.4601	54.6259	8.60541	4.9152	33.6983	9.68629	72.5256	14.057	9.74384	5.5648	2.66224	3.34699	34.7406	Arntl	clock	Onecut1	Mlxip
Casp7	0.0904783	0.0108135	20.1	12.6	1.87686	10.3634	9.37602	11.0561	15.7835	14.6808	11.3376	10.5186	9.41602	9.61286	10.4062	10.9248	10.7463	11.9569	12.2138	8.78687	10.0837			Npas2
Foxp1	0.0904783	0.0108135	23.1	4.05	0.722812	2.59295	1.76254	2.61791	2.38403	1.95088	1.36182	1.70231	1.65685	1.95276	2.4663	2.75062	1.9305	1.36431	1.24011	1.66004	2.56168	Arntl	clock	Nfkb1	Nfatc1	Gatad1
Serpinh1	0.185491	0.0348464	23.1	21.6	2.79948	11.5007	11.8569	8.37135	6.29305	6.49059	10.2696	8.35847	5.88252	11.4061	11.1823	6.01283	5.78863	6.33655	10.0514	11.246	14.526			Sox9	Prrx1
Tmem184a	0.039786	0.00283368	23.1	5.55	1.81463	4.89585	5.54332	7.68649	6.91996	5.1506	2.66171	4.35368	4.37491	4.66895	5.79336	4.82428	6.90723	4.66866	1.73566	3.38292	5.06017	Arntl		Sox9	Mlxipl
Prim2	0.185491	0.0348464	23.1	5.55	0.427828	1.48369	1.5696	1.82076	1.51193	1.12272	1.21572	0.848766	1.62522	1.26141	1.39846	1.42209	1.78431	1.09795	0.767948	1.19356	1.25969			Tfdp1	Rora	Dbp
Rrp1b	0.185491	0.0348464	26.1	20.1	0.381357	1.70365	1.6646	0.942428	1.01559	1.03571	1.72372	1.21306	1.37756	1.69859	1.0371	0.889202	0.998118	1.02901	1.10161	1.1825	1.28033			Smarcc1	Tfdp1	Rbpj
Hnrnpab	0.146768	0.023995	20.1	17.1	11.0299	75.2609	110.932	59.6623	55.5004	71.4874	92.8033	81.3208	77.4783	71.4039	59.837	70.513	72.4462	72.7512	71.7009	66.9209	59.681			Tfdp1	Smarca5	Smarcc1	Dbp
Krt19	0.185491	0.0348464	23.1	20.1	0.759242	2.1621	2.74335	1.85748	0.833275	1.39299	3.43513	2.30418	1.91496	2.34374	1.82398	1.40619	1.36104	1.95081	1.90288	2.49584	4.27106			Npas2
Lpin3	0.185491	0.0348464	23.1	5.55	0.413983	1.75527	1.11319	1.82566	1.8917	1.56595	0.877779	0.913596	1.35818	1.21157	1.92294	1.72069	1.57104	1.34509	0.863332	0.705778	1.29784			Npas2	Rfx1
Cyp2c55	0.0223612	0.00103762	20.1	8.55	0.949758	3.50469	3.53506	4.84785	5.27928	4.37977	2.20039	3.43206	2.17154	3.98594	3.86015	5.16661	4.37127	3.77031	3.17929	3.95657	3.80422	Arntl		Arntl	Npas2
Aqp9	0.0530913	0.00452135	23.1	8.55	37.3968	86.1275	144.697	145.61	129.034	159.891	107.004	86.9886	97.1003	97.9686	126.507	130.666	158.755	146.852	91.4143	82.2457	83.3704	Arntl	clock	Zhx3	Onecut1	Mlxip
Bcar1	0.146768	0.023995	23.1	7.8	3.27129	12.5751	16.8507	18.1211	20.2066	16.6105	17.6585	11.3353	12.4929	14.4286	14.0275	15.4719	16.4557	14.7192	13.7584	11.1475	14.7719	Arntl	clock	Stat1	Nfatc1	Nfkb1	Hhex	Fli1
Mxd1	0.146768	0.023995	23.1	10.8	0.312492	0.753009	0.94275	1.14407	1.48573	1.38468	1.14067	1.09398	0.859112	1.02834	1.27612	1.1168	1.26091	1.04386	1.29813	1.02466	0.895019			Npas2	Ppard
Fgg	0.0904783	0.0108135	26.1	0	593.022	2428.5	3259.77	2533.69	1965.29	1695.03	1684.61	1929.8	2705.29	2864.38	2475.18	2194.4	2998.44	1685.82	1152.24	1583.23	2193.95	Arntl		Onecut1	Mlxip
Abcb4	0.185491	0.0348464	24.1	7.55	7.84832	28.9032	45.5359	50.2966	38.533	43.996	40.208	33.9234	35.1586	33.9343	44.2785	44.8494	55.3797	50.1354	37.7206	31.3328	39.9583	Arntl		Zhx3	Onecut1	Prdm16	Mlxip
Plin2	0.0159161	0.000604012	23.1	2.55	59.6947	229.413	335.956	264.674	212.787	180.253	152.352	205.743	234.95	254.958	315.498	213.448	286.043	113.029	131.627	201.856	263.507	Arntl	clock	Mafg	Stat1	Cebpb	Rbpj
Kcnk5	0.00846604	0.000187288	26.1	11.55	3.85648	5.17227	9.52056	8.30781	12.627	24.1797	17.3782	9.59562	7.17312	6.52485	4.91128	6.365	8.53601	18.3703	14.2104	10.9994	6.64507			Zhx3
Pbld1	0.00634062	9.92e-05	23.1	11.55	28.3017	69.2826	73.0911	106.39	113.799	115.989	91.1992	87.142	88.6979	69.8881	74.0823	93.9952	100.334	113.607	87.2764	79.1252	73.6299	Arntl	clock	Onecut1
Cdt1	0.185491	0.0348464	26.1	7.05	0.408057	1.3188	1.39516	1.92805	2.13848	1.95167	1.10273	1.03415	1.16803	1.16765	1.74715	1.53404	2.14813	1.56093	1.5009	1.48516	1.59799			Dbp	Rora
Apon	0.235823	0.0498154	23.1	4.05	31.4839	206.681	321.741	229.381	190.424	172.031	173.81	164.292	204.427	193.444	206.995	162.887	208.662	145.22	132.739	148.991	205.079	Arntl		Zhx3	Onecut1	Prdm16	Creb3l3
Cyp7a1	0.0904783	0.0108135	20.1	17.1	3.84351	14.6214	7.01246	7.40079	5.89399	21.2306	12.448	23.7795	28.33	13.3334	4.68073	8.96291	11.8133	34.7796	22.9469	30.0324	11.6374			Onecut1	Creb3l3
Acsm5	0.00450269	5.06e-05	23.1	10.05	11.4788	36.4216	40.6956	48.2658	56.3859	56.8736	45.9216	39.1881	37.9638	35.2639	41.1373	50.085	55.3747	58.3061	42.8043	35.5941	35.9727	Arntl	clock	Onecut1	Zhx3
GlyZTk	0.114154	0.0162505	23.1	17.1	11.7852	56.7002	73.2965	49.8608	61.6139	56.0992	82.2249	78.548	69.6627	72.7818	58.2699	54.1189	64.5058	66.6474	92.1874	84.169	62.5401	Arntl		Zhx3	Onecut1	Creb3l3
Baat	0.235823	0.0498154	26.1	21.6	6.6369	117.39	113.175	120.496	107.061	110.392	115.563	166.425	168.147	120.038	112.916	114.531	116.224	105.895	109.454	156.754	124.146			Onecut1	Creb3l3
Serpina3m	0.0700553	0.00706223	23.1	17.1	34.4116	89.8237	120.308	96.203	117.346	113.506	154.715	203.416	170.303	135.494	98.7926	70.2577	134.054	116.495	197.185	188.626	111.824			Stat1	Srebf1	Onecut1
Cdc20	0.0301613	0.0017359	23.1	5.55	0.702434	0.501053	1.29118	1.17027	0.637346	0.704495	0.0804241	0.176878	0.491968	0.608161	0.910614	1.14419	0.53393	0.741871	0.346003	0.429988	0.421846			Tfdp1	Rora	Smarcc1	Dbp
Tat	0.039786	0.00283368	26.1	15.6	241.014	368.757	652.453	375.17	498.55	786.986	885.792	716.015	498.655	384.808	366.152	274.209	286.887	408.84	904.888	815.827	510.801	clock		Onecut1	Prdm16	Creb3l3
Gtf2ird1	0.0301613	0.0017359	26.1	24.6	0.631128	4.58661	4.71462	3.89906	3.31049	1.88696	4.16348	4.08512	4.55454	4.90445	5.15003	4.38155	4.39526	2.25036	3.88217	4.06963	5.65124	Arntl	clock	Fli1	Sall2	Nfatc1	Stat1
Rrm2	0.00450269	5.06e-05	26.1	13.05	1.80959	1.59161	2.83327	1.75804	2.97216	6.09849	8.42407	5.11595	2.93663	1.79598	1.69861	1.92856	2.14023	5.31797	6.76344	4.28892	3.95765			Tfdp1	Smarcc1	Dbp
Lad1	0.146768	0.023995	20.1	2.55	2.26867	5.57718	9.33524	2.74977	2.36879	2.17465	5.40962	4.94482	4.90928	5.0422	3.74354	3.69633	2.29998	2.2197	5.61696	6.40548	6.30826			Ppard	Sox9	Npas2
Gpr65	0.0904783	0.0108135	20.1	17.1	0.045981	0.728725	0.79618	0.499741	0.663698	0.689329	0.932947	1.22976	0.967363	0.913594	0.774792	0.900387	0.944989	1.13812	1.01734	0.933558	0.927219			Hhex	Fli1	Nfkb1	Nfatc1	Stat1
Rfk	0.235823	0.0498154	20.1	17.85	1.2321	15.6134	16.3487	14.0438	12.6316	14.1946	15.9591	18.7132	18.32	16.1896	13.1722	16.6191	17.2764	17.4797	19.4401	16.0066	12.6409	clock		Npas2
Papss2	0.0904783	0.0108135	23.1	11.55	5.53417	35.7314	49.3743	41.5036	58.3422	65.0081	48.2329	57.8272	44.9013	34.757	42.5761	42.9314	48.7518	55.8681	54.6468	46.6054	38.3205	Arntl	clock	Stat1
Adra1b	0.0904783	0.0108135	23.1	0	3.85974	30.5582	33.5609	26.9212	27.3715	21.3203	25.0997	25.2683	30.3371	27.2266	34.248	24.4261	20.0027	19.1329	20.2259	28.8147	35.8361	Arntl	clock	Rfxank	Onecut1
ZTtn	0.146768	0.023995	26.1	5.55	0.988889	14.0241	18.1396	15.6011	16.6391	15.6453	15.2848	14.2034	14.0247	15.7478	17.2205	16.8533	18.0041	15.9134	16.1051	14.3758	13.555	Arntl		Fli1	Nfatc1
Slc17a2	0.0223612	0.00103762	20.1	17.1	4.98015	49.6822	31.7247	47.6594	41.3233	49.4175	54.4377	58.6153	51.4205	44.5533	44.2546	48.1631	52.9927	64.6874	56.4735	45.9811	44.4484	Arntl	clock	Onecut1	Creb3l3
Lcp1	0.114154	0.0162505	26.1	4.8	1.59594	21.0165	27.5239	24.0125	23.2437	22.5048	21.9255	20.9867	20.7433	23.6501	25.9363	26.6124	27.3647	27.668	23.3318	19.709	19.6497			Nfatc1	Nfkb1	Stat1	Gatad1	Fli1	Hhex
Cald1	0.039786	0.00283368	23.1	4.05	8.61518	51.923	57.1309	56.0937	49.8912	43.91	32.9415	44.6398	54.5877	59.0576	59.9553	59.0854	63.4486	44.5717	37.2047	48.0832	49.4315	Arntl	clock	Prrx1	Foxp1
Uox	0.00846604	0.000187288	26.1	11.55	224.66	640.719	724.668	855.117	1313.63	1159.67	1159.13	1075.36	925.723	633.444	706.363	819.006	939.898	1037.5	1106.31	1054.55	798.647	Arntl	clock	Creb3l3	Prdm16	Onecut1
Rfc5	0.0223612	0.00103762	23.1	5.55	1.18054	6.30223	6.16413	7.14222	6.85557	5.96171	3.88944	4.62017	5.57135	5.49274	6.09876	6.16915	5.98304	4.99953	4.38194	5.12624	5.86989			Rora	Tfdp1	Smarcc1	Dbp
Ifi47	0.0223612	0.00103762	26.1	0	2.7148	22.866	21.4238	21.4024	20.3559	8.86915	7.98946	16.0559	22.7316	23.0079	19.0496	20.0265	17.5632	8.9405	8.90943	14.0972	17.1759			Hhex	Fli1	Stat3	Stat1	Nfatc1	Nfkb1
Skp2	0.235823	0.0498154	23.1	18.6	0.229528	0.570095	0.544779	0.269944	0.226413	0.427447	0.570826	0.752048	0.529788	0.60078	0.457104	0.575357	0.460224	0.536225	1.2493	0.986402	0.626847	clock		Smarcc1	Dbp	Smarca5	Rora	Tfdp1	Zhx2
Irf9	0.0700553	0.00706223	23.1	4.8	3.69265	11.9974	18.563	14.5106	14.7064	9.25065	10.4636	10.0331	11.8748	13.8504	12.4963	13.3381	12.9345	10.2951	9.85094	10.338	10.9114			Stat3	Foxp1	Fli1	Nfatc1	Nfkb1	Stat1
Mal2	0.039786	0.00283368	23.1	20.1	8.59948	23.9472	22.3812	15.0667	10.8403	11.7857	17.7504	31.1037	28.3384	23.4321	18.4731	20.4431	16.2534	13.914	29.3012	34.0551	23.5364			Npas2
Krt18	0.146768	0.023995	20.1	7.05	36.631	146.622	217.271	202.209	242.149	143.08	165.467	111.648	118.147	151.119	187.675	149.731	141.016	97.3667	87.9136	126.579	160.738	Arntl	clock	Prdm16	Sall2
Kynu	0.185491	0.0348464	23.1	4.05	13.986	51.321	81.6556	69.041	58.7731	49.2618	40.1699	60.3116	60.8049	60.7205	66.7702	74.1169	75.4495	48.4425	42.5415	57.8096	50.6832			Mlxip	Rora	Onecut1
Acot12	0.00335855	2.48e-05	23.1	10.05	8.9973	21.8899	23.4565	33.1114	36.1806	39.3828	30.7531	27.3204	26.2117	26.5563	30.5711	37.018	42.5573	41.9734	35.8706	28.8312	19.999			Onecut1	Creb3l3	Zhx3
Upp2	0.00450269	5.06e-05	26.1	11.55	95.9829	71.8077	53.6483	129.243	391.926	434.08	207.548	180.814	120.432	49.0602	49.4328	79.5846	216.906	322.777	265.185	130.33	72.169	Arntl	clock	Mlxip	Onecut1	Zhx3
Cd79b	0.146768	0.023995	23.1	5.55	0.75649	1.46603	1.49123	2.02983	3.11762	0.959992	0.840967	1.7161	1.42345	1.7193	3.13365	2.20421	1.97884	1.63131	0.777216	0.590022	1.26694			Rora	Foxp1	Hhex	Mlxip
Agxt	0.012099	0.000341643	23.1	7.05	77.8171	189.14	218.575	299.19	307.969	243.423	193.158	124.679	153.307	156.107	223.905	223.939	224.695	168.974	140.107	135.282	156.978	Arntl	clock	Prdm16	Onecut1	Zhx3	Creb3l3
Slc13a2	0.146768	0.023995	23.1	21.6	0.925709	3.08599	2.41471	2.0823	2.16251	1.51022	1.50565	3.21426	3.33722	1.8774	2.56249	2.0529	0.80304	0.95607	1.48141	3.18248	4.62702	Arntl	clock	Npas2	Ppard
Abcb11	0.0301613	0.0017359	23.1	4.05	28.924	92.1939	106.371	107.423	78.9201	64.9365	55.4254	80.6333	100.371	92.3232	107.941	103.38	94.0008	75.7242	61.3345	77.129	98.7449			Onecut1	Creb3l3	Mlxip
Clec2h	0.0530913	0.00452135	23.1	8.55	9.91049	4.79818	1.60875	18.5478	20.1181	17.1402	3.12465	4.54468	3.08025	2.02416	6.11637	17.9759	18.0566	14.6546	4.45749	1.40155	4.48355			Zhx3	Ppard	Npas2
Cblc	0.0530913	0.00452135	23.1	7.8	3.93618	13.9766	20.0886	20.2591	21.7459	18.2192	16.4199	9.14754	13.5833	9.37447	14.2358	17.0055	17.6495	16.0497	10.5341	9.10773	12.9876	Arntl	clock	Npas2	Zhx3
Dnase2b	0.146768	0.023995	23.1	18.6	1.15203	7.86912	10.7745	8.18343	6.92187	7.81577	9.54381	10.9344	11.1467	7.33114	6.91182	6.55795	6.86421	7.94518	8.71184	10.3283	10.125			Onecut1	Zhx3	Creb3l3	Mlxip
Meis1	0.114154	0.0162505	26.1	18.6	0.175169	1.10558	0.883229	0.943924	1.0293	0.793223	1.19165	1.34528	1.09105	1.05893	1.15618	0.756432	0.719542	0.890958	1.0757	1.08236	1.19236			Prdm16	Gatad1	Sall2
Ppp1r1b	0.039786	0.00283368	23.1	21.6	3.10922	11.7177	8.81713	5.82174	5.29672	4.96053	7.75778	9.02427	9.0831	6.93203	5.60545	3.70163	2.60351	4.16918	7.12498	7.62023	10.3111			Ppard	Sox9	Npas2
Slc10a1	0.114154	0.0162505	26.1	11.55	67.255	230.527	288.427	323.555	365.773	365.642	371.779	296.728	270.529	214.332	250.358	253.026	301.296	303.775	276.384	264.323	282.749			Zhx3	Onecut1	Creb3l3	Mlxip
Dock8	0.114154	0.0162505	23.1	10.05	0.276238	4.60028	5.38735	5.64669	7.43935	5.42176	3.91392	5.25603	5.07474	5.2306	6.8806	6.74284	7.34732	6.4427	5.62785	5.55598	4.48357			Fli1	Hhex	Foxp1	Nfatc1	Nfkb1	Stat1
Sult1d1	0.0904783	0.0108135	23.1	15.6	14.0764	36.6898	24.3792	35.7094	33.7162	68.5672	44.2862	89.0351	64.107	31.8202	26.4141	50.7141	38.5372	64.1718	81.9264	78.6256	25.4931			Npas2
Ggt6	0.114154	0.0162505	24.6	20.1	4.34616	14.3734	13.7919	9.80268	11.0787	8.07913	15.5407	17.2251	18.1086	10.6544	13.23	8.73476	8.75725	9.26464	12.0798	14.8413	15.5278			Zhx3	Arntl	Npas2
Foxa3	0.185491	0.0348464	20.1	17.1	11.6503	45.3707	37.4164	28.4436	28.8947	39.7341	58.8143	34.6947	30.6122	31.8668	27.5454	29.7095	37.2574	52.0618	50.5354	28.3002	35.408	Arntl	clock	Prdm16	Sall2
Slc17a3	0.0223612	0.00103762	23.1	20.1	6.68414	15.8134	16.973	11.3093	9.05927	7.65976	15.8004	20.7621	20.552	15.8009	15.3355	11.7271	10.9356	9.04614	16.3337	21.7445	17.0771	Arntl	clock	Onecut1	Prdm16	Mlxip	Zhx3
Tjp3	0.00634062	9.92e-05	23.1	0	7.1612	19.0623	27.2324	13.8108	8.93483	4.78784	12.8494	15.1264	18.065	19.1323	19.3568	12.3242	7.77711	4.49667	8.87885	15.3154	21.7551	Arntl	clock	Npas2	Ppard
Rnf186	0.0301613	0.0017359	23.1	10.05	4.60763	5.31436	6.80915	11.8894	12.5915	8.0788	11.7574	5.24123	6.52134	5.25586	7.24801	7.6813	14.5858	9.96822	7.20457	6.37515	5.54349	clock		Npas2
Ocln	0.0700553	0.00706223	20.1	8.55	1.40943	2.52039	2.91743	7.07833	6.5777	4.13156	2.53537	3.04157	3.84148	3.53611	6.06855	4.88359	4.85545	2.42787	1.847	2.78175	2.85382	Arntl	clock	Mlxipl
0610030E20Rik	0.00335855	2.48e-05	26.1	0	1.00834	7.47163	6.80595	6.00626	5.63772	4.77813	4.00749	5.37994	6.26066	7.64842	7.199	7.49797	5.94421	4.20981	4.58014	5.24865	5.47726	Arntl	clock
0610040J01Rik	0.039786	0.00283368	26.1	13.05	2.57641	20.7448	23.3536	25.5221	31.9715	26.2214	33.6174	26.9972	26.0634	22.5982	22.5012	22.4967	25.081	30.8732	31.7173	26.9672	23.3771	Arntl	clock
1190002N15Rik	0.114154	0.0162505	20.1	17.1	0.870788	7.26658	6.94209	6.0351	5.2222	9.14202	8.45764	14.8751	10.7055	8.29228	5.94705	8.85444	9.46346	11.8284	9.9436	12.0198	8.35617	Arntl
1600002H07Rik	0.00846604	0.000187288	23.1	17.1	15.6686	36.8922	47.5419	20.8752	31.0622	44.6623	85.0334	53.2209	52.0052	31.8555	27.3944	20.0821	27.6069	39.7589	69.0468	53.4562	48.8057	Arntl	clock
1700001L05Rik	0.0301613	0.0017359	23.1	14.1	0.470248	0.657072	0.605169	0.790534	1.2702	1.54231	1.33386	0.866972	0.847361	0.726711	0.501892	0.976739	1.1692	2.11108	1.43292	0.906685	0.452383	Arntl	clock
1700040L02Rik	0.00066438	8.36e-07	26.1	8.55	0.663067	0.519847	1.16333	1.71318	2.57983	1.18023	0.788921	0.494685	0.27182	0.494175	0.652953	1.16117	1.89932	1.96667	0.96453	0.50212	0.559119	Arntl	clock
1810010H24Rik	0.012099	0.000341643	23.1	8.55	1.07681	1.27178	2.21766	3.28115	3.81295	2.79462	2.17199	1.7276	2.08429	1.56778	2.4642	3.49108	2.76585	2.51807	1.98046	1.17017	2.43541	Arntl	clock
1810011O10Rik	0.0700553	0.00706223	23.1	16.35	12.5377	15.0054	6.23097	5.43641	7.68236	23.9619	43.0225	19.2371	15.3667	7.43344	10.6585	7.25584	5.13249	19.3641	37.4343	20.4081	15.1751	Arntl	clock
1810055G02Rik	0.114154	0.0162505	26.1	11.55	3.35731	7.84744	11.3032	12.1021	24.6885	43.558	17.0133	10.1408	11.7965	9.52826	12.1382	6.52964	26.9506	21.9321	21.5916	12.8789	13.0341	Arntl	clock
2410006H16Rik	0.114154	0.0162505	20.1	11.325	17.558	48.6366	21.3073	60.2977	73.8104	73.4674	53.8592	40.7049	53.7424	39.6048	56.9794	88.5042	73.4771	70.4969	44.9797	31.679	55.2692	clock
3010026O09Rik	0.0159161	0.000604012	23.1	5.55	2.55411	5.65956	7.3429	22.81	12.5313	4.98265	3.73084	4.51629	5.06379	5.43456	11.8724	11.9689	10.1983	2.70056	2.14508	3.48684	8.31704	Arntl	clock
3110002H16Rik	0.235823	0.0498154	26.1	13.05	1.04327	5.5861	6.54154	6.90392	7.04754	7.96678	7.97289	8.17116	6.49138	7.56787	6.43869	6.78316	6.96888	6.91473	7.27073	6.99232	7.63617	Arntl	clock
4833439L19Rik	0.039786	0.00283368	23.1	17.1	6.86148	24.3345	29.6929	24.2045	25.1846	29.1213	39.501	37.6283	33.9736	28.0363	25.7989	27.5085	26.4372	29.5076	48.6758	39.2754	29.3093	Arntl
6430573F11Rik	0.0530913	0.00452135	23.1	4.05	0.993131	2.83015	2.08469	2.4381	0.975683	1.88728	0.887847	1.0336	2.39621	2.59507	3.21127	2.98026	1.58468	1.2281	0.52943	1.28239	2.78854	Arntl	clock
8430408G22Rik	0.235823	0.0498154	23.1	4.8	29.9832	25.9908	60.1796	125.786	113.55	36.0658	17.777	22.0929	67.4363	24.4359	52.497	52.3958	36.2723	15.4213	3.96382	14.6836	50.0287	Arntl	clock
Aacs	0.012099	0.000341643	23.1	17.1	24.0738	31.2464	20.5372	7.91016	32.1419	31.1332	56.2526	59.3903	35.2967	11.7723	15.3155	10.1447	17.3112	47.2839	42.4358	59.6416	44.0842	Arntl	clock
Aass	0.146768	0.023995	26.1	15.6	9.42078	52.7358	53.8252	58.4178	63.0915	71.7408	70.1564	77.9537	71.1275	51.447	58.1957	57.3183	63.3433	54.8982	76.9984	76.6076	60.0772	Arntl	clock
Abca8a	0.235823	0.0498154	23.1	10.05	1.38459	9.72044	10.3819	12.34	11.0673	13.5049	11.8931	12.1242	12.7473	10.2775	13.5734	13.0639	14.3116	17.9055	11.8012	10.3188	9.59488	Arntl	clock
Abca8b	0.235823	0.0498154	23.1	7.05	0.973672	3.5588	3.47988	4.94053	4.15671	4.33787	2.01835	3.46608	4.03884	4.62175	5.16768	5.59146	6.29629	4.77166	2.38101	3.27012	3.69276	Arntl	clock
Ablim3	0.0159161	0.000604012	20.1	0	0.873694	8.97238	8.26656	6.43483	5.90657	5.80494	6.51227	7.18058	7.5148	8.05613	6.11025	5.61133	5.81414	5.90854	7.43166	8.33824	7.7059	clock
Abtb1	0.0700553	0.00706223	23.1	7.05	5.78081	18.637	21.6752	25.1212	26.4045	22.0819	16.5294	11.7512	15.9794	16.8448	21.5518	18.4563	21.4339	18.4001	13.2499	10.9227	18.7806	Arntl	clock
Acaa1a	0.0301613	0.0017359	26.1	13.05	41.0582	110.611	150.607	168.736	201.356	214.129	227.444	151.97	143.291	117.657	129.179	125.318	175.627	160.488	183.809	169.043	186.398	Arntl	clock
Acacb	0.0301613	0.0017359	23.1	21.6	6.3193	14.1074	16.5268	8.63816	15.7842	8.48728	10.6398	20.6893	22.1513	15.9886	12.8861	6.27369	7.85848	8.0972	12.0488	20.8991	27.3987	clock
Acadl	0.114154	0.0162505	26.1	11.55	12.4085	78.1273	81.436	97.353	90.6362	112.598	106.438	84.3606	79.3212	67.9294	80.1045	75.6956	93.0573	81.3922	89.9393	83.9386	83.9296	Arntl
Acly	0.146768	0.023995	23.1	20.1	15.6489	56.0468	51.8393	37.2702	78.0927	37.6344	55.8023	94.9303	89.7427	50.8646	57.1718	28.7268	36.3695	41.2386	54.0687	107.621	122.118	clock
Acot11	0.114154	0.0162505	26.1	13.05	0.37273	1.38607	2.47461	1.44815	2.76627	2.59825	2.70303	3.87251	2.23915	1.57608	1.57825	1.61626	1.82289	2.25582	3.8982	3.22206	1.98122	clock
Acot4	0.0301613	0.0017359	23.1	17.1	3.15705	6.83285	6.24792	4.30512	5.08178	10.11	8.76986	10.0652	8.2753	7.32506	5.11847	4.598	7.4914	9.99788	9.9505	9.56349	6.31622	Arntl	clock
Acsm3	0.146768	0.023995	23.1	14.1	9.99213	27.8037	22.9238	32.8242	34.8986	44.5129	32.729	41.9347	38.806	27.2027	30.8517	36.6221	40.0809	41.2797	43.894	42.4742	25.8995	Arntl	clock
AZTn1	0.0700553	0.00706223	23.1	11.55	1.46636	5.08418	6.46843	5.58353	7.18584	7.52901	7.7393	5.45527	4.06282	5.47995	6.03905	6.02806	7.54993	8.93062	6.5922	4.43011	5.48088	Arntl	clock
Acvr2b	0.012099	0.000341643	20.1	12.6	0.208782	0.65568	0.421767	0.622559	0.838025	1.15638	0.917822	0.565952	0.42676	0.583989	0.814768	0.811784	0.851353	0.749506	0.761281	0.555554	0.598078	Arntl
Adarb1	0.0700553	0.00706223	23.1	14.1	0.904227	1.47463	1.4419	1.29192	2.31808	2.3093	3.5639	2.09765	1.64084	2.01993	1.56359	1.69888	2.5125	2.87264	4.41007	2.31149	1.30469	Arntl	clock
Adck3	0.00634062	9.92e-05	23.1	2.55	69.0376	129.608	173.621	160.96	100.079	48.8368	53.6873	94.8068	146.714	119.914	151.738	109.879	73.7288	37.0802	45.721	90.456	149.254	Arntl	clock
Adck5	0.00846604	0.000187288	23.1	5.55	11.5015	29.0879	27.336	30.8457	24.8257	14.1268	14.5801	12.5366	18.3954	20.8275	29.1734	28.2515	25.2619	15.5508	8.25658	10.2073	23.7907	Arntl	clock
Adcy6	0.185491	0.0348464	23.1	11.55	0.841641	3.07823	2.37545	3.31453	3.95024	5.2208	3.74346	2.75998	2.72	4.16653	3.68163	3.65821	5.05618	5.10733	4.20411	3.57735	3.53288	Arntl	clock
Adh1	0.146768	0.023995	26.1	15.6	200.514	2213.2	2436.95	2106.82	2717.51	2496.77	3488.07	2900.61	2401.34	1734.09	2045.7	1719.85	1853.47	2404.83	2522.24	2730.27	2799.53	Arntl	clock
Ado	0.0223612	0.00103762	23.1	20.1	1.06214	4.70232	4.48593	3.4658	3.12398	3.15961	3.89284	4.82108	5.01944	5.00346	3.85616	3.94969	3.16185	3.73417	4.32018	4.96639	3.94104	clock
Afg3l2	0.00846604	0.000187288	23.1	11.55	3.36951	23.8413	25.1412	25.7499	29.5911	31.6792	29.9064	27.8895	26.2628	21.5158	23.4168	25.6362	30.54	31.4057	27.1792	24.4468	23.3706	Arntl
Agbl5	0.235823	0.0498154	26.1	8.55	0.435224	1.35085	1.49725	1.35734	1.81761	1.81245	1.77604	0.977074	1.16054	1.37974	1.16618	1.67399	1.53871	2.06727	1.34695	1.34994	1.29572	Arntl	clock
Agtr1a	0.00450269	5.06e-05	23.1	5.55	3.75099	18.7739	21.0939	27.4297	20.2985	18.4962	12.1035	15.7892	18.7407	20.1234	22.7413	25.3507	24.2121	19.2843	11.1566	13.3197	19.0325	Arntl	clock
AhZTf1	0.0700553	0.00706223	23.1	20.1	1.12769	4.86778	3.92865	3.93821	2.54026	3.27298	3.91514	6.03923	5.67796	5.94067	4.92531	4.35671	3.46043	4.65161	5.43919	6.86065	5.12684	clock
AI317395	0.114154	0.0162505	23.1	11.55	1.01017	15.5233	18.3188	18.8672	20.841	20.7626	22.1128	21.9505	17.7079	16.6896	18.6653	17.3505	20.0878	21.8012	20.6219	18.0584	15.1124	Arntl	clock
Ak2	0.0530913	0.00452135	26.1	13.05	44.6552	172.064	168.667	202.439	269.511	312.592	312.108	201.444	186.813	133.429	143.448	151.099	175.368	257.817	220.681	184.768	204.075	Arntl	clock
Alas1	0.039786	0.00283368	23.1	15.6	82.4474	90.9617	94.1824	24.2548	68.2493	209.856	466.578	140.853	63.7023	50.4784	36.971	37.7619	192.38	308.774	323.424	108.472	152.595	Arntl	clock
Aldob	0.146768	0.023995	26.1	15.6	231.592	1716.28	2119.38	1742.52	2064.91	2230.8	2836.06	2363.45	2147.35	1531.89	1514.11	1422.57	1540.56	1815.79	2182.71	1976.59	2204.25	Arntl	clock
Alg11	0.0700553	0.00706223	23.1	15.6	0.766384	4.22878	2.86986	3.67006	3.70367	4.35122	4.24527	5.35728	4.74654	4.30882	3.54693	4.43492	4.50708	4.83584	5.47704	5.32431	3.91828	Arntl	clock
Alg6	0.0530913	0.00452135	20.1	10.05	0.267491	0.99996	1.41679	1.7436	1.79508	2.20858	1.5827	1.26872	1.39705	1.64542	1.75883	1.79952	2.0115	1.71563	1.39682	1.73761	1.05265	clock
Alpl	0.0700553	0.00706223	26.1	15.6	2.78674	4.14045	8.32128	4.06065	5.0091	6.55002	19.577	8.95014	6.99057	5.3165	4.84877	3.25133	5.00126	4.77548	9.92155	10.7508	9.07041	Arntl	clock
Als2	0.114154	0.0162505	26.1	21.6	5.31992	15.7268	15.643	12.5064	9.492	10.0425	10.5744	18.0979	19.9301	17.6168	13.928	15.6785	14.0211	12.9778	13.1714	16.535	15.2999	Arntl	clock
Amdhd2	0.0530913	0.00452135	26.1	10.05	8.54864	15.0554	22.4124	22.9209	32.629	27.4546	30.3751	17.0955	16.1482	12.5201	15.4444	17.1924	19.0564	22.5008	20.7757	18.5474	20.9172	Arntl	clock
Angel2	0.235823	0.0498154	20.1	15.6	0.983267	6.32281	5.20173	5.12938	6.17966	7.55061	6.59228	7.09904	6.47518	5.94249	5.32477	6.26369	5.23371	7.80548	6.30071	7.27113	5.47176	clock
Ankrd12	0.0904783	0.0108135	23.1	14.1	0.322605	0.800329	0.332781	0.497568	0.847366	1.16088	0.9538	0.793796	0.682043	0.758256	0.475785	0.517799	0.89817	1.1901	1.16169	0.892359	1.29286	Arntl	clock
Ankrd37	0.039786	0.00283368	23.1	14.1	0.947487	0.945573	0.160301	0.759384	0.633583	1.77282	1.50025	2.16117	0.326825	0.406701	0.350741	0.884156	1.4995	2.46212	1.82104	0.952038	0.979718	Arntl	clock
Ankrd9	0.0301613	0.0017359	23.1	18.6	1.81725	3.17033	2.43561	0.99488	1.33507	3.24656	5.17479	3.61928	2.17688	2.19545	1.53286	0.947417	1.43434	3.39333	3.4055	4.88582	3.73428	Arntl
Anxa7	0.00450269	5.06e-05	23.1	11.55	10.3592	23.9834	27.5651	35.0448	40.4053	47.18	42.2152	28.5701	23.1994	22.7077	29.5156	30.5542	39.0084	43.2737	35.844	26.7357	28.638	Arntl	clock
Ap3m1	0.0904783	0.0108135	24.6	12.825	3.59083	7.65222	13.3762	10.6412	11.4261	18.5651	16.4004	15.8611	11.4639	9.25819	9.87341	11.6373	15.0222	15.2743	18.3158	14.6888	9.12322	Arntl	clock
Aptx	0.0223612	0.00103762	23.1	10.05	0.639967	1.46791	1.70829	2.44592	2.57146	2.37296	1.56535	1.65523	1.61155	1.54398	1.91038	1.99896	2.45827	2.11534	1.86559	1.56642	1.58903	Arntl	clock
Aqp11	0.0159161	0.000604012	26.1	11.55	4.67249	26.194	28.2031	27.177	32.8019	43.7997	39.7822	31.8588	26.0247	19.7953	21.2863	22.5695	27.9933	43.4244	32.8519	27.0555	26.734	Arntl	clock
Aqp8	0.114154	0.0162505	23.1	0	46.3502	159.259	129.302	124.21	93.7099	35.6293	36.3973	130.693	184.984	117.35	119.51	59.0825	43.9889	25.6632	24.8617	120.895	269.108	Arntl	clock
Arap1	0.0301613	0.0017359	20.1	7.05	2.37736	13.266	16.9549	15.8042	17.6412	13.2623	12.4421	11.36	14.2308	13.3178	16.7291	13.5685	13.1187	10.0806	11.1164	12.8517	16.9647	Arntl	clock
Arhgap18	0.039786	0.00283368	23.1	5.55	0.468451	1.92891	2.13208	2.96784	2.44542	1.92059	1.46959	1.91713	1.86434	2.1003	2.63371	2.80053	2.98257	2.62594	1.61331	1.77099	1.7786	Arntl	clock
Arhgap21	0.146768	0.023995	23.1	11.55	0.352867	3.02999	2.82601	2.29301	3.52902	5.45392	3.24335	3.71832	2.86599	3.23688	3.2713	3.2729	4.46141	5.93319	4.17216	3.35044	2.69531	clock
Arhgap24	0.0301613	0.0017359	26.1	24.6	0.748953	3.36487	2.85872	3.57399	2.17248	1.77428	1.83349	2.63075	3.23166	3.76089	3.12217	3.03288	2.11592	2.01958	1.48406	2.8331	3.60577	clock
Arhgef10l	0.0223612	0.00103762	23.1	5.55	2.95731	5.70249	6.98076	8.65452	8.803	5.36924	3.45002	3.77269	6.13788	6.03849	8.79269	7.24553	7.54726	4.30067	3.0234	3.42404	5.90144	Arntl	clock
Arhgef26	0.185491	0.0348464	20.1	15.6	0.508983	3.6708	3.9753	3.05574	3.988	9.14251	4.69511	4.15792	3.91235	3.32988	3.39172	3.22768	8.70369	9.73901	6.70312	3.50702	3.6755	Arntl	clock
Arhgef7	0.0223612	0.00103762	23.1	0	0.684699	6.04898	6.56312	5.57175	5.08067	4.38097	5.53535	5.84503	5.34648	6.23348	6.867	5.30754	4.72921	4.24472	5.54332	5.98066	7.04167	Arntl	clock
Arid1b	0.235823	0.0498154	26.1	2.55	0	1.58122	2.28375	1.7877	1.76564	1.79613	1.53192	1.62492	1.89921	2.06058	2.43833	2.25082	2.24562	1.94949	1.80931	1.6307	1.75994	Arntl	clock
Arrdc4	0.185491	0.0348464	23.1	10.05	1.6364	3.47256	3.48715	4.01145	8.15243	5.48584	6.67527	3.17162	4.63202	3.13266	3.63414	4.7542	3.71957	6.51178	4.26473	2.93887	2.83131	Arntl	clock
Asb13	0.0301613	0.0017359	26.1	24.6	2.92297	19.8289	19.4983	20.0103	15.6952	10.8423	13.1344	17.6179	22.4068	21.4348	22.5878	19.6654	16.9523	12.9974	13.6517	19.9072	18.8848	Arntl
Aspg	0.0904783	0.0108135	20.1	10.05	10.6377	60.9286	55.8556	73.0557	97.6256	75.9726	70.0541	42.5913	51.0358	55.7345	61.887	61.5355	69.1708	61.2116	52.8822	40.0512	63.6655	Arntl	clock
Atf4	0.185491	0.0348464	23.1	20.1	1.73595	83.0591	64.1077	65.1918	63.5997	62.5165	64.2856	83.33	74.4125	75.2522	64.5275	69.0051	61.0844	66.3457	65.867	85.8726	77.2422	Arntl	clock
Atg14	0.0700553	0.00706223	23.1	10.05	1.58816	3.38622	3.75326	5.227	6.22291	6.01536	3.9016	4.69274	4.5117	4.34751	4.73025	5.19568	7.79293	5.0161	4.28928	3.30113	3.58045	Arntl	clock
Atxn2	0.114154	0.0162505	20.1	8.55	0.810903	5.8463	6.4888	7.18318	7.13935	7.63969	6.03639	5.5351	5.38488	6.69885	7.08501	7.43559	7.96916	5.07809	5.2384	5.56721	7.47982	Arntl	clock
Auh	0.00634062	9.92e-05	23.1	11.55	11.2283	29.578	30.2774	38.7075	45.3845	46.2103	46.2247	30.3455	30.0985	22.7456	30.6271	34.6018	35.3583	41.0079	41.3288	33.3115	27.946	Arntl
B3galnt2	0.0530913	0.00452135	23.1	19.35	1.02826	5.31928	5.01685	3.90166	2.97182	4.67786	5.13043	6.85935	5.73967	6.10386	5.52849	4.7568	4.1848	5.108	6.56125	7.39279	5.09977	Arntl
B4galt1	0.114154	0.0162505	20.1	17.1	1.32197	11.437	8.01886	7.78895	7.78842	9.42806	12.0111	13.2103	11.4329	9.84874	9.6606	10.5818	11.5644	12.4904	12.1774	9.67583	12.28	Arntl	clock
B4galt5	0.00846604	0.000187288	23.1	15.6	3.52931	4.96355	3.77365	4.46017	7.20746	7.28668	16.5918	8.8314	3.90106	6.12921	4.01609	4.84212	6.65074	9.2903	16.0028	7.27571	6.37653	Arntl	clock
Bach1	0.235823	0.0498154	20.1	12.6	0.886655	3.49793	2.86325	4.11717	5.9636	6.33652	3.04559	5.08503	4.80009	3.88608	6.12532	5.47638	9.41544	7.4188	5.93395	3.74994	3.77045	Arntl	clock
Baiap2l1	0.146768	0.023995	24.6	14.85	2.22262	7.18085	7.65153	7.26282	8.12378	12.1188	14.9287	10.3651	9.43396	6.62881	7.81001	5.69493	10.1653	7.90331	12.8625	9.03941	9.74835	Arntl	clock
Baz1b	0.012099	0.000341643	23.1	17.1	2.32591	8.17858	8.47079	6.0707	7.20596	9.23392	11.084	10.4953	8.2182	10.1573	6.72468	6.64929	9.218	10.4237	11.4494	10.2156	10.3817	Arntl	clock
BC004004	0.039786	0.00283368	23.1	4.05	7.73044	28.206	37.8422	33.2651	29.4988	22.4831	19.8494	22.9964	27.8156	24.7366	28.9269	26.4548	24.8161	20.9249	17.3989	21.7363	31.7216	clock
Bcl2l11	0.0530913	0.00452135	26.1	11.55	0.139166	0.783599	0.630686	1.04712	1.01718	1.51443	0.977916	0.813452	0.889574	0.723037	0.97021	0.727007	1.00962	1.4811	1.03042	1.02213	0.788658	Arntl
Bdh1	0.0159161	0.000604012	23.1	8.55	28.6471	57.461	64.3679	93.3139	98.5262	98.2761	78.1446	54.1952	56.2139	57.2555	71.0138	72.6013	92.2827	74.56	62.5615	57.1279	63.8042	Arntl	clock
Bend7	0.0904783	0.0108135	23.1	8.55	0.390988	1.63953	1.72569	2.7028	2.25758	2.40848	2.01175	2.05656	1.78086	2.07102	2.3356	2.60356	3.05989	2.51704	2.10257	1.6619	1.64431	Arntl	clock
Bfar	0.00634062	9.92e-05	23.1	11.55	2.57769	13.3406	11.9121	16.0233	16.986	21.3759	16.6952	16.0364	14.4759	14.4928	14.9198	15.9665	18.5242	20.1031	17.5348	16.4871	13.5827	Arntl	clock
Bhlhe40	0.0301613	0.0017359	23.1	14.1	19.7916	22.6677	11.8289	16.0641	37.9874	50.6573	37.1775	34.2296	19.7355	16.3046	8.58714	14.8284	26.3219	68.3458	35.3414	33.3565	22	Arntl	clock
Bhlhe41	0.0700553	0.00706223	23.1	11.55	0.46874	0.186723	0.0814012	0.452362	1.26382	1.10705	0.45242	0.160425	0.179136	0.131609	0.0652716	0.227466	1.36587	0.820661	0.242429	0.150133	0.145611	Arntl	clock
Bid	0.0700553	0.00706223	23.1	14.1	1.61508	7.05502	5.74751	7.75041	9.33909	9.82815	8.22205	8.82865	8.70877	6.93107	6.69083	8.41749	9.43304	9.61159	7.52678	8.51352	7.27062	Arntl	clock
Bnip3	0.001728	5.13e-06	23.1	14.1	52.2063	73.1927	56.7305	89.198	101.877	162.573	166.665	122.912	82.996	57.9038	55.6873	71.0193	102.072	145.436	148.352	113.886	68.7101	Arntl	clock
C130074G19Rik	0.235823	0.0498154	23.1	5.55	12.7538	83.6753	83.8171	107.318	89.323	77.5746	68.8794	71.7394	89.6207	81.1196	80.6678	92.772	88.6827	70.904	57.3584	70.5358	84.2835	clock
C77080	0.00846604	0.000187288	23.1	10.05	6.24064	11.5968	17.4723	18.3332	22.5513	21.2353	16.9452	12.4097	10.8103	14.3623	16.1588	18.9194	26.5549	24.2211	11.8984	11.6384	12.961	Arntl	clock
Camk1d	0.0301613	0.0017359	26.1	24.6	3.77677	12.0577	9.21257	9.83168	8.57952	4.62939	2.40243	6.71654	12.0581	12.8141	10.5887	9.63432	10.1136	5.10199	2.50608	6.1693	10.4143	Arntl	clock
Capn1	0.039786	0.00283368	23.1	5.55	2.14738	7.33193	11.7039	9.8159	10.0065	8.10635	7.28011	6.77904	7.14976	7.00348	8.88195	9.12666	9.04839	6.89029	5.72759	5.62462	8.04875	Arntl
Caprin1	0.0700553	0.00706223	23.1	0	12.3424	28.1311	37.2122	23.1064	15.5776	13.1804	17.2108	34.9932	35.8203	37.5909	34.0264	28.8366	22.8435	16.4412	25.9402	37.0147	26.319	Arntl
Carhsp1	0.0223612	0.00103762	23.1	7.05	8.5444	36.1158	42.724	48.1994	53.6543	41.8964	36.8227	35.0172	37.1843	36.979	43.4425	43.0613	47.2785	42.3521	37.5862	35.2828	37.5861	Arntl	clock
Ccar1	0.185491	0.0348464	23.1	18.6	1.42072	7.95321	5.53284	5.94401	6.37647	7.69308	7.06174	8.90002	8.68042	8.47739	5.37943	7.755	8.04063	7.78484	8.68853	9.15534	9.68803	Arntl
Ccdc12	0.185491	0.0348464	23.1	4.05	9.92735	51.6988	49.8278	55.1735	50.2532	41.1341	39.6771	32.3841	41.7394	37.8662	41.2419	45.8071	34.606	34.3357	27.1392	32.9155	46.8521	Arntl
Ccdc134	0.235823	0.0498154	23.1	18.6	0.977943	2.48203	2.55377	1.47302	1.09067	1.55696	3.39285	2.2065	1.65328	2.8468	1.55432	1.19609	1.23775	1.70985	3.41672	2.63922	2.3716	Arntl
Cd47	0.114154	0.0162505	23.1	14.1	1.93811	17.4236	19.0074	18.9741	20.7737	20.3612	21.0633	22.3368	20.4842	18.7974	16.9133	19.4459	20.5491	22.3047	21.6052	19.7129	21.0677	Arntl	clock
Cdc42ep4	0.0904783	0.0108135	26.1	13.05	3.25983	13.3163	16.2135	15.7394	20.8394	21.706	25.0861	16.9556	15.2427	13.3557	11.5488	13.111	14.7976	19.8653	18.2416	15.9541	14.4695	Arntl	clock
Cdh1	0.0159161	0.000604012	23.1	0	2.56934	13.7245	15.1348	13.3456	11.5012	7.01963	10.9162	13.8972	14.7447	14.9655	13.4699	12.4642	10.1379	8.88602	8.93329	11.9638	14.6468	Arntl
Cdk18	0.0530913	0.00452135	26.1	13.05	3.94396	9.0361	14.8482	11.0549	15.7446	20.8758	24.0659	14.121	12.3367	9.6831	11.1202	9.42071	11.5418	14.8985	18.6566	13.5632	11.9923	Arntl
Cdv3	0.012099	0.000341643	23.1	14.1	5.06197	23.776	24.019	24.7253	25.2943	31.4398	32.1523	30.9347	28.7099	26.2051	23.9227	27.4757	31.3053	32.7483	32.1337	32.3937	26.2235	Arntl	clock
Cebpg	0.114154	0.0162505	23.1	15.6	1.83127	11.5353	7.51914	9.32646	9.44236	12.0123	9.7177	13.9568	12.1967	11.4273	8.62275	11.476	11.5581	13.6822	13.2506	14.1299	9.83824	Arntl	clock
Ces1d	0.00335855	2.48e-05	26.1	18.6	173.083	440.816	304.705	308.567	266.063	417.233	500.905	719.021	690.32	382.049	380.44	245.348	234.203	374.588	460.233	623.663	576.263	Arntl
Cgrrf1	0.0223612	0.00103762	23.1	14.1	6.11746	37.9366	36.1735	42.5066	44.8123	44.5473	52.5591	46.0947	44.0471	33.6127	34.0205	35.9882	39.4737	50.2087	46.9542	42.2658	41.9058	clock
Chac1	0.0700553	0.00706223	20.1	10.05	0.131472	0.854602	3.47722	2.7564	3.66315	5.17905	2.39716	1.60366	2.12131	0.639282	4.66902	3.52942	4.25773	2.1581	1.00684	0.281312	2.23839	Arntl	clock
Chchd4	0.0530913	0.00452135	23.1	15.6	3.22108	14.814	12.496	11.1577	12.5767	16.0477	20.5748	14.8451	13.5504	13.9628	9.26679	12.2825	12.2974	18.2631	18.8464	15.9954	10.6419	Arntl	clock
Chd2	0.114154	0.0162505	20.1	8.55	0.571844	2.67716	1.842	3.36552	3.47037	2.91832	2.55681	2.72596	2.80656	2.85235	3.44584	3.24422	3.11831	2.61329	2.32454	3.11631	2.98324	clock
Chka	0.000108158	2.92e-08	23.1	0	11.158	45.6272	29.911	11.6271	4.34354	3.13083	11.0269	16.4626	22.3865	33.5237	28.3792	14.7543	4.4407	3.54564	11.5867	17.5815	29.2747	Arntl	clock
Chkb	0.146768	0.023995	20.1	8.55	1.72251	17.6797	15.0269	20.5986	19.4295	19.4083	16.9935	10.5498	14.2227	15.3391	16.8392	17.0861	15.1962	11.9857	10.6791	11.6258	18.128	Arntl
Chn2	0.00634062	9.92e-05	23.1	11.55	1.74068	8.30574	9.02282	10.3644	11.9091	12.9474	11.1974	11.3327	9.24819	9.14523	10.6808	11.1142	12.7376	14.9224	13.0522	9.74278	8.25311	clock
Chrna4	0.114154	0.0162505	23.1	20.1	0.578893	1.96508	0.546295	0.513107	2.45923	0.421363	0.876574	1.96838	1.26695	0.892146	0.609563	0.208277	0.269411	0.297503	0.620923	3.28782	7.13179	Arntl	clock
Cirbp	0.114154	0.0162505	23.1	7.05	6.96323	14.4978	6.59465	20.0435	18.7996	15.4729	7.3826	4.96612	11.1608	7.80979	21.1942	17.4518	14.1049	12.8358	4.84917	4.60195	9.38263	clock
Clcn2	0.0530913	0.00452135	24.6	12.825	2.10634	9.81798	10.7836	10.5342	13.6109	14.5947	15.4813	11.4524	11.3139	8.48665	11.7501	10.4505	11.9313	13.6625	13.0957	11.8791	11.0729	Arntl
Clcn6	0.114154	0.0162505	23.1	0	0.162303	0.942895	0.748342	0.567503	0.712209	0.48642	0.627384	0.714686	0.933421	1.05523	1.11073	0.609803	0.654578	0.40554	0.473495	0.949762	1.61113	Arntl
Clcn7	0.235823	0.0498154	23.1	10.05	1.25715	6.72916	8.84953	7.54658	9.60825	9.53609	8.68323	6.9255	8.28857	7.44027	7.91673	8.41939	11.3659	9.76365	7.26548	6.90934	7.69529	Arntl	clock
Cldn2	0.146768	0.023995	26.1	0	5.34537	25.6077	29.485	24.9321	20.2801	16.9098	14.1207	24.825	27.8396	29.0484	28.8903	27.5484	30.4669	21.5172	14.422	25.0198	25.6102	Arntl	clock
Clmn	0.00846604	0.000187288	23.1	10.8	1.66881	6.46357	7.06347	7.91727	9.9651	11.6005	8.54085	7.01091	6.27287	8.07544	7.58781	8.36163	11.5522	12.9222	8.94208	6.96288	5.32492	Arntl	clock
Cln6	0.0700553	0.00706223	23.1	10.05	0.267378	1.30309	1.02176	1.58731	1.68122	1.64964	1.48393	0.747918	0.915741	1.06029	1.27893	1.71847	2.33497	2.34986	1.34437	1.02638	1.30072	Arntl	clock
Cmtm8	0.235823	0.0498154	21.6	7.8	15.0901	55.0347	68.5774	81.5034	79.4869	72.0591	60.6412	45.5856	54.7811	47.5236	55.6024	62.547	59.8789	61.4753	42.9883	44.718	65.4979	Arntl	clock
Cnn3	0.0700553	0.00706223	26.1	13.05	9.17697	59.1605	65.5876	63.1746	77.3916	76.2819	89.8267	76.1706	64.4134	55.7636	62.7279	59.8999	60.9962	68.1631	72.4266	72.5506	67.6688	Arntl	clock
Cobl	0.235823	0.0498154	23.1	11.55	0	3.24094	4.5106	3.78192	4.30066	5.31093	4.47774	4.93878	4.39886	3.65698	3.34194	4.98876	5.71102	7.77377	4.37005	4.5914	2.92756	Arntl
Cobll1	0.039786	0.00283368	23.1	11.55	1.61867	3.85236	4.76784	4.95374	5.35815	8.36908	6.14151	3.62326	4.08092	4.1786	5.40478	5.04249	7.03038	6.86751	5.12569	3.59815	3.93621	Arntl	clock
Col27a1	0.0223612	0.00103762	26.1	18.6	2.84839	6.54978	1.64632	2.17303	2.84344	4.60624	13.4465	6.87167	5.64317	4.54201	3.95896	2.18142	1.42661	2.54772	8.2944	10.1927	10.1313	Arntl	clock
Coq10b	0.039786	0.00283368	23.1	14.1	12.8609	8.28519	7.67732	6.75798	25.277	47.716	24.9461	14.961	8.45743	6.79963	5.61472	6.80771	25.5998	38.0574	26.4756	11.6958	7.39153	Arntl	clock
Coq7	0.235823	0.0498154	26.1	11.55	5.88999	40.4293	51.9647	54.3816	63.7401	59.5846	55.8516	47.7282	47.5219	33.3832	43.3407	43.5264	44.36	46.5246	51.6495	52.0017	55.155	Arntl	clock
Cpt1a	0.00846604	0.000187288	23.1	10.05	20.1455	37.9234	45.8276	63.3415	67.7319	93.0566	58.5612	42.8047	43.3698	49.452	59.2478	63.2646	104.186	82.7136	64.7055	36.2159	37.8729	Arntl	clock
Crat	0.00846604	0.000187288	23.1	21.6	2.84616	9.43654	9.6242	6.42762	3.7618	4.60766	7.94296	10.2868	10.3998	9.6387	9.38584	5.52555	7.47353	3.92696	7.46683	11.4463	13.8094	Arntl	clock
Crcp	0.00846604	0.000187288	23.1	14.1	8.46916	16.5243	13.3442	17.6847	25.1705	31.6825	23.6361	23.0931	20.9526	13.868	13.8347	18.2464	19.3625	22.9312	25.8578	21.4178	19.7395	Arntl
Creg1	0.146768	0.023995	23.1	7.05	8.55034	169.171	189.666	204.977	187.205	179.729	187.959	177.574	181.54	172.038	202.621	201.223	202.863	190.998	183.612	170.218	186.027	Arntl	clock
Cry1	4.16e-05	7.47e-09	23.1	20.1	5.87336	10.3917	7.20387	2.3288	1.8246	3.77276	7.99951	14.0782	17.3174	12.5525	5.58672	3.06393	1.85776	3.3757	9.77122	14.9598	15.1062	Arntl	clock
Cry2	0.0904783	0.0108135	26.1	11.55	1.59478	4.79658	5.19803	8.67002	11.8495	10.3925	9.6399	8.78919	8.98785	5.92725	6.00603	6.77985	10.5377	8.92897	9.51644	10.3549	7.52506	Arntl	clock
Crybg3	0.00247373	1.16e-05	23.1	20.1	0.452414	2.78356	2.35273	1.82644	1.46645	2.14375	2.42556	2.55816	2.88339	2.50868	1.98949	1.81284	1.6554	2.13898	2.2482	2.45334	2.67343	Arntl	clock
Cryzl1	0.185491	0.0348464	26.1	4.05	0.189087	6.01454	7.00767	5.91808	6.09911	5.92816	5.01387	5.59549	5.84623	5.04175	5.60645	6.7798	6.84522	5.43654	5.01534	5.05275	4.52647	Arntl	clock
ZTage5	0.012099	0.000341643	23.1	14.1	13.8145	54.3718	56.4461	66.0567	66.711	87.0987	75.9828	68.6826	62.0855	49.818	56.5639	58.9334	70.9521	72.7287	68.273	60.3488	58.1722	Arntl
ZTdsp2	0.146768	0.023995	23.1	7.05	4.16032	11.3386	11.0007	14.9295	14.8719	15.4998	9.36755	8.98832	11.9829	11.2205	15.8219	13.6624	14.284	12.1	9.49893	8.69153	11.0282	Arntl
ZTgf	0.114154	0.0162505	23.1	17.1	1.69129	2.56846	0.91928	0.974075	1.49633	3.71133	3.82672	2.1426	1.10423	1.75549	1.25977	0.853931	1.1404	2.69095	4.37437	3.38579	2.08787	Arntl	clock
Cul4a	0.235823	0.0498154	23.1	14.1	6.53211	21.0882	19.6497	24.9079	27.8926	30.4288	25.8906	30.5902	26.8811	27.926	26.2399	26.6472	31.8255	32.661	34.595	30.4347	20.1882	Arntl
Cutc	0.185491	0.0348464	23.1	11.55	2.39002	11.2484	10.8833	14.4815	15.5253	14.6284	11.7567	13.1764	14.1857	9.29093	11.5134	14.04	13.9525	15.2825	12.0695	11.8588	11.3851	clock
Cux1	0.0530913	0.00452135	26.1	4.05	0.339348	10.1826	14.5568	9.88828	9.71067	9.71009	9.8803	7.77785	8.72035	9.84394	10.2521	10.261	10.0983	10.5063	9.33841	8.9642	8.81088	Arntl
Cyb5b	0.146768	0.023995	23.1	0	17.3892	127.818	126.871	115.907	116.441	82.3453	84.3279	129.656	139.944	143.093	142.993	128.086	108.099	101.975	114.55	148.844	128.134	Arntl
Cycs	0.114154	0.0162505	23.1	17.1	5.40562	68.8219	56.7282	64.832	65.1671	71.8922	70.9108	93.022	88.2302	59.5076	52.8663	65.3893	54.5312	59.9091	76.5099	87.5026	70.4832	Arntl
Cyp17a1	0.185491	0.0348464	23.1	17.1	1.28653	1.35248	2.94806	1.00308	1.69773	2.43463	3.64508	3.17191	2.67727	1.28451	1.51818	1.02009	2.0834	1.93075	2.33443	2.77202	2.26668	Arntl	clock
Cyp2a5	0.00113454	2.14e-06	26.1	13.05	346.737	143.853	194.939	233.572	571.516	939.938	827.408	635.786	347.355	132.749	177.738	211.022	452.73	875.661	855.757	695.366	363.625	Arntl
Cyp2g1	0.0301613	0.0017359	23.1	11.55	0.611046	0.319599	0.16255	1.0267	1.74323	2.05124	0.513179	0.270807	0.2691	0.221723	0.423764	0.355703	1.24064	1.58499	0.638299	0.257119	0.230752	Arntl	clock
Cyp4f17	0.185491	0.0348464	26.1	23.85	0.0805465	4.08475	4.11891	4.11154	3.35367	2.58884	2.62115	4.13705	4.18222	3.57086	5.78546	3.89478	3.56874	1.89371	2.86553	2.85782	4.38634	Arntl	clock
Cys1	0.146768	0.023995	26.1	13.05	1.06525	1.97786	2.77652	1.64723	2.0832	3.90828	9.71952	3.15372	1.3376	1.49133	1.20223	2.16659	1.72933	2.98489	4.47829	2.37807	1.91641	Arntl	clock
Cyth1	0.039786	0.00283368	26.1	11.55	1.93167	8.14937	8.99499	10.4956	16.175	17.5788	12.786	9.35287	8.9673	9.27119	10.4085	6.94994	14.6718	14.8084	12.9105	10.6379	11.1368	Arntl	clock
D16Ertd472e	0.146768	0.023995	21.6	18.6	0.166619	2.08555	1.93683	1.50764	1.3265	2.14796	2.03042	2.25938	2.07313	2.30172	1.56525	1.6448	1.73734	2.36781	2.38674	2.94534	2.06684	Arntl
D5Ertd579e	0.0904783	0.0108135	23.1	15.6	0.704816	4.64472	4.85247	4.50684	5.07416	5.47398	6.88336	8.39409	6.70753	6.22425	5.20567	5.92655	7.33922	7.449	10.5839	8.62316	5.41254	Arntl	clock
D930015E06Rik	0.039786	0.00283368	20.1	10.05	0.206666	2.11668	2.34281	3.75376	3.85881	3.69066	3.62964	2.42057	2.33585	2.21452	3.24546	2.77855	3.21381	2.54327	2.41721	2.19579	2.68207	Arntl	clock
Dapk1	0.0301613	0.0017359	23.1	0	4.47457	17.7752	13.3269	13.3167	11.6446	8.1382	8.02471	15.1862	19.4755	17.0308	20.1984	14.7346	9.86786	10.2458	10.6388	16.3274	17.3591	Arntl	clock
Dclk3	0.114154	0.0162505	26.1	13.05	1.71283	2.66025	2.91424	4.65939	6.36358	5.05185	6.66257	4.37435	3.69719	2.72411	2.48691	3.48062	3.09114	4.01275	3.48373	4.03807	3.64312	Arntl	clock
Dclre1a	0.0223612	0.00103762	26.1	13.05	1.70522	2.57965	2.20261	2.73039	4.79647	7.49819	5.2834	4.45246	3.26912	2.15124	2.57238	2.22424	2.85873	4.88749	4.23828	4.4174	3.72734	Arntl	clock
Dclre1c	0.235823	0.0498154	20.1	12.6	0	1.21896	0.83529	1.51741	1.07416	1.67745	1.12052	0.768735	1.00337	0.984445	1.11829	1.18265	1.53574	1.99903	1.01143	0.976482	1.06803	Arntl	clock
Dcps	0.114154	0.0162505	23.1	5.55	3.0658	16.7627	19.4867	21.4062	20.5574	17.8542	16.3348	14.0954	16.6633	15.4675	17.4583	18.1958	16.1977	16.0319	13.9004	12.7925	17.0586	Arntl	clock
Dcun1d3	0.114154	0.0162505	23.1	15.6	0.490506	1.43706	1.30693	1.08924	0.99464	1.8635	1.78292	1.77755	1.43265	1.76325	1.23666	1.46903	1.60055	2.08714	2.79803	1.99682	1.34174	Arntl
Ddc	0.012099	0.000341643	23.1	0	34.7758	75.4283	85.8314	59.7728	36.651	22.5871	30.9537	68.005	93.8367	72.7078	56.7528	61.965	29.9187	24.0916	42.5102	77.851	64.6384	Arntl	clock
Ddhd1	0.0159161	0.000604012	26.1	23.1	0.955704	3.37196	3.12541	2.34232	1.72482	1.77384	1.96473	3.16595	2.57527	3.4024	2.96902	2.37829	2.33552	1.84772	2.2965	2.88824	2.69123	Arntl	clock
Ddo	0.00846604	0.000187288	26.1	17.1	0.877562	5.7841	4.97563	5.15674	5.87933	6.17652	6.3978	7.37592	8.00115	5.46402	5.07249	3.81261	4.26096	4.7151	6.17705	7.47868	7.04883	Arntl	clock
Dgat2	0.0223612	0.00103762	26.1	13.05	57.0303	255.697	311.417	280.631	360.8	437.732	479.115	359.603	309.736	230.201	256.531	229.06	302.343	407.205	389.315	331.201	315.507	Arntl	clock
Dhdh	0.0904783	0.0108135	23.1	10.05	7.27153	39.294	39.2596	49.5431	51.9996	50.7809	34.0736	43.6004	41.3562	39.7706	45.4068	48.1567	50.1133	49.7992	43.5846	42.253	39.6838	Arntl	clock
Dhrs3	0.0904783	0.0108135	23.1	2.55	33.7742	124.394	178.891	148.859	105.699	82.6909	91.1264	80.9431	122.218	102.22	128.496	101.478	72.5586	51.4464	52.9951	76.6001	161.387	Arntl
Dhrs7	0.0301613	0.0017359	26.1	11.55	7.65733	22.2115	25.4672	26.1744	36.5236	37.9824	33.2147	30.1887	22.3856	18.9954	22.3382	18.862	22.5793	32.5078	29.1936	27.0114	28.0161	Arntl	clock
Dhrs9	0.0301613	0.0017359	26.1	24.6	0.587971	0.617756	1.25679	0.661287	0.200174	0.0351858	0.192581	0.718378	1.03169	1.10829	1.08429	0.817205	0.455032	0.147312	0.41191	0.592995	0.397321	Arntl	clock
Dhx29	0.185491	0.0348464	23.1	18.6	0.904976	2.6698	3.9048	2.11618	1.87261	1.65721	2.75383	3.39601	2.99563	2.65785	2.61482	2.22165	2.38592	2.27637	2.66417	3.5567	2.40107	Arntl
Dhx9	0.146768	0.023995	20.1	15.6	0.483732	5.90305	6.19539	5.76029	5.65405	8.24373	7.63758	8.78606	7.15927	6.6048	6.236	7.04457	9.80619	8.01909	7.29627	7.61899	6.05711	Arntl	clock
Dio1	0.114154	0.0162505	23.1	14.1	38.2623	118.433	140.531	131.932	152.238	197.477	164.927	202.235	165.438	112.429	117.759	119.607	171.656	200.59	197.58	184.106	103.363	Arntl
Dnaja2	0.114154	0.0162505	20.1	15.6	1.9642	34.8528	34.2874	34.0374	36.2498	47.0989	42.2634	46.7583	39.8952	38.9932	34.5606	38.8568	41.762	45.9342	44.0477	44.3021	32.3943	clock
Dnajb4	0.0904783	0.0108135	20.1	18.6	1.83389	9.54734	9.9104	7.31689	6.18879	9.54125	12.9475	15.0444	7.97627	9.54835	6.98716	7.69934	9.35169	9.55605	15.3881	15.5332	7.30685	Arntl	clock
Dnajc1	0.0530913	0.00452135	23.1	20.1	0.368431	5.8876	6.71147	6.5085	5.90699	6.51418	7.02954	8.09769	8.17148	6.7126	6.26872	5.87352	5.62577	5.527	7.20964	8.59069	8.30109	Arntl
Dpp9	0.00335855	2.48e-05	23.1	2.55	3.76867	18.7784	24.3202	15.6629	14.1049	10.3332	13.3435	13.4614	17.6104	22.1286	20.8884	15.7503	14.3527	9.80664	12.8924	14.5585	18.9374	Arntl	clock
Dpy19l1	0.0223612	0.00103762	23.1	18.6	1.76597	9.76676	8.76554	8.48164	7.75878	9.54495	10.9791	17.0424	16.5105	13.2155	10.8753	9.92451	10.0504	10.0381	15.7928	17.9307	11.8164	Arntl	clock
Dsp	0.146768	0.023995	23.1	4.05	0.795651	4.69507	4.081	5.27115	4.64214	4.06388	3.51692	3.99791	4.5081	5.43306	5.70649	5.04463	5.66195	5.0387	2.89017	3.56372	4.69478	Arntl	clock
Dst	0.0904783	0.0108135	23.1	15.6	0.816206	3.49618	2.99303	2.51164	3.10508	4.12578	4.02087	5.27815	3.71078	4.0922	3.34031	3.50242	4.39377	5.36653	6.14031	4.87554	3.2055	Arntl
Dync1li1	0.235823	0.0498154	23.1	10.05	0	3.8157	5.83666	4.33197	5.45756	5.80798	4.65663	5.31922	3.83883	4.50569	5.55532	5.05687	6.2672	5.98639	5.98123	4.03879	3.91419	Arntl	clock
Dyrk1b	0.0159161	0.000604012	23.1	5.55	2.41764	4.30503	6.59217	7.52205	6.97291	5.53795	2.79949	2.55239	4.44435	3.41436	7.10561	6.02055	6.68745	3.76514	2.07879	2.22356	3.88618	Arntl	clock
E130012A19Rik	0.0223612	0.00103762	23.1	16.35	1.55946	2.43618	2.378	1.36762	2.60212	4.90191	6.09648	3.57303	2.62203	1.92302	1.52096	1.26244	1.57333	2.98483	3.3997	2.85025	2.80545	Arntl	clock
Edc3	0.0159161	0.000604012	23.1	14.1	0.488243	4.18385	3.43165	4.66798	5.18636	5.26195	5.35846	5.26167	5.02006	3.66666	4.33872	4.17954	4.74527	4.88811	5.2953	4.66788	4.65151	Arntl
Efhd2	0.0530913	0.00452135	24.6	12.825	6.06687	20.1744	23.8199	19.3686	26.3219	41.7542	52.6512	25.2776	19.1588	18.0197	15.9564	17.0017	26.2326	44.2989	41.1616	23.7997	22.1484	Arntl	clock
Egln1	0.0530913	0.00452135	23.1	17.1	1.74573	8.99474	8.49841	7.20063	7.32736	7.66277	10.2231	11.1802	9.2524	7.97166	7.96348	7.51895	9.36604	8.21539	9.86095	10.3602	8.2349	Arntl
Egln2	0.00634062	9.92e-05	26.1	10.05	4.69858	40.6429	47.8217	50.2956	63.0945	54.1905	51.2831	47.797	44.6383	48.5049	44.9999	48.9692	51.5448	54.7738	53.9282	48.6635	51.1168	Arntl	clock
Egr1	0.114154	0.0162505	23.1	4.8	4.89234	5.5637	5.97292	9.2722	8.23067	2.35339	0.803097	0.672636	14.5992	3.27676	27.4431	4.22559	6.33144	1.23229	0.427991	1.00565	5.55493	Arntl	clock
Ehbp1	0.0530913	0.00452135	20.1	10.05	0.245111	1.00068	1.00144	1.24841	1.36801	1.37934	1.10035	1.13647	1.03176	1.29942	1.36086	1.50387	1.31718	1.43812	1.05569	1.20194	1.28848	clock
Ehmt2	0.235823	0.0498154	23.1	8.55	2.66982	19.4753	23.251	21.4686	24.4693	20.3887	22.1016	17.4507	19.1195	20.8777	19.7257	21.6285	22.2744	21.5473	19.9536	16.8662	21.5536	Arntl	clock
Eif1	0.185491	0.0348464	26.1	13.05	60.6648	367.771	348.864	413.905	458.202	463.884	460.481	388.523	378.781	314.421	304.933	353.517	362.289	361.295	384.997	376.929	376.583	Arntl
Eif2b3	0.0904783	0.0108135	26.1	13.05	1.18037	6.38318	10.1135	6.94144	7.77943	8.17385	11.4896	8.82528	7.15599	6.3318	6.30181	6.38767	6.88953	7.61152	9.60524	8.99868	7.48217	clock
Eif4a1	0.0530913	0.00452135	23.1	16.35	19.1428	175.741	182.985	168.642	188.216	193.725	223.757	202.813	204.808	181.575	169.069	182.105	180.672	204.282	214.523	208.977	185.889	Arntl	clock
Eif4b	0.0159161	0.000604012	23.1	7.05	14.7487	51.883	64.0017	69.6768	72.7408	68.1902	50.8253	48.8389	56.7211	54.804	68.5737	76.35	81.7331	74.7741	46.5184	42.0861	46.5997	Arntl
Elmod3	0.185491	0.0348464	24.1	19.6	1.62903	8.83215	7.73322	7.22765	6.31256	7.46553	9.46219	9.39806	9.02896	8.62338	7.18592	5.74254	5.92569	5.07178	8.05172	8.00805	7.95338	clock
Eln	0.235823	0.0498154	23.1	2.55	0.354869	2.25705	2.15154	0.998787	0.662537	0.678074	0.812873	0.496927	0.631092	1.5435	2.04402	0.860216	0.994019	0.67118	0.83755	0.913197	1.45664	Arntl
Elovl1	0.146768	0.023995	23.1	21.6	9.90628	34.4631	47.4378	29.2281	28.8184	22.5464	40.6528	42.828	40.2524	30.1489	32.0019	24.948	23.9928	23.1623	30.2958	42.2238	47.0919	Arntl
Elovl5	0.0530913	0.00452135	23.1	2.55	41.0337	107.668	102.265	100.029	67.6011	48.3876	35.7749	72.1318	92.032	90.3976	101.538	66.9164	67.5513	31.7363	30.9622	61.1046	138.229	Arntl	clock
Elovl6	0.00450269	5.06e-05	26.1	15.6	9.50782	9.05322	7.66829	7.27863	17.8523	14.02	25.9597	31.5068	16.1476	11.3317	7.89598	8.15567	12.1645	24.1505	25.945	37.4331	22.1725	Arntl	clock
Enpep	0.0301613	0.0017359	26.1	15.6	2.29554	8.89693	8.27524	9.84539	11.3382	10.6505	13.1371	15.9599	12.0196	9.45979	10.234	9.1345	11.1356	12.4476	11.2449	13.2076	11.6375	Arntl	clock
Enpp2	0.0301613	0.0017359	26.1	11.55	4.44494	13.916	15.0967	17.9735	21.6048	30.9905	21.1043	24.2483	18.4627	12.6815	16.1771	19.2114	26.8436	24.8038	26.4788	27.4023	15.0693	Arntl	clock
Erbb3	0.235823	0.0498154	20.1	7.05	5.09398	7.22633	11.4331	14.4303	19.77	9.96842	6.19012	9.9962	11.8709	11.9953	22.2692	14.6366	15.8918	7.14111	7.67862	9.11424	9.75312	Arntl
Erf	0.0904783	0.0108135	23.1	8.55	3.1698	6.28675	7.80196	7.93798	11.0401	11.45	7.37461	4.83439	6.10265	5.94556	7.20667	6.45403	9.90514	6.87503	5.50739	4.33519	5.49197	Arntl
Ergic1	0.185491	0.0348464	23.1	21.6	3.36399	27.8972	46.1503	31.185	30.8485	21.6406	31.9687	35.6059	36.1939	33.2805	33.3779	29.9631	27.8359	26.0162	32.0815	32.8764	33.9389	Arntl	clock
Esrp2	0.0700553	0.00706223	23.1	2.55	2.9813	26.2569	30.1041	29.1863	28.1699	21.6798	26.3262	24.9701	29.6055	28.5569	31.9398	26.0654	26.0307	20.4121	22.5068	25.5861	29.7759	Arntl	clock
Etv5	0.0700553	0.00706223	26.1	4.05	0.234696	1.43107	1.83422	1.21665	1.57152	1.16459	1.5235	0.789398	1.15122	1.30706	1.90297	1.62453	1.65565	1.26871	1.25601	0.989674	1.14356	Arntl	clock
Ext1	0.0530913	0.00452135	23.1	11.55	2.36471	9.56069	9.75776	11.0178	12.9049	12.9526	13.4402	10.8323	11.1244	9.07489	11.0002	11.001	12.7499	12.2013	12.5222	11.2576	8.72015	Arntl	clock
Fadd	0.114154	0.0162505	26.1	4.05	1.07867	4.56675	6.13432	5.46724	5.43647	3.94612	3.67817	3.911	4.76385	4.07055	4.67779	5.06838	4.9911	5.35217	3.94731	4.0181	4.51085	Arntl	clock
Fads2	0.146768	0.023995	23.1	11.55	24.9114	105.064	148.509	122.721	169.633	180.33	170.835	152.619	129.394	123.096	133.73	98.5801	184.705	173.445	182.116	145.794	117.423	Arntl	clock
Fam107a	0.0530913	0.00452135	23.1	15.6	0.0989783	0.0176709	0.0359506	0.0172555	0.0161505	0.156127	1.11067	0.262356	0.149473	0.015362	0.0389665	0.0754561	0.0403501	0.130598	2.15164	0.298433	0.0961646	Arntl	clock
Fam134b	0.0700553	0.00706223	26.1	7.05	4.65657	15.342	9.27079	23.4124	24.2994	20.7825	9.15921	13.7271	13.3245	12.1614	17.3515	22.5895	28.1497	19.8228	17.5477	13.2839	9.58891	Arntl
Fam149b	0.185491	0.0348464	20.1	0	0.368403	11.7352	11.2059	11.5357	9.89207	10.0695	11.2142	13.2982	13.4034	11.4402	10.0702	11.2957	11.1165	11.2063	12.5955	13.3011	10.9312	clock
Fam160a1	0.039786	0.00283368	26.1	0	0.283258	1.45733	1.11811	1.60582	0.848272	0.513794	0.717522	0.825507	0.85025	1.73018	1.90484	1.44365	1.41003	0.583828	0.846843	0.665366	1.27935	Arntl	clock
Fam160b1	0.0530913	0.00452135	23.1	10.05	1.20589	5.3081	5.11945	6.66947	7.14721	7.46267	5.56687	6.06647	5.63733	6.50591	5.3678	6.70519	8.72359	6.9556	5.9482	5.98579	4.6727	Arntl	clock
Fam172a	0.146768	0.023995	26.1	2.55	0.0771595	2.47133	2.73346	2.65468	2.41808	2.36221	1.27664	2.52338	2.4481	2.62178	2.68743	2.70347	3.27509	2.88624	1.98892	1.99196	1.52926	clock
Fam187b	0.0301613	0.0017359	23.1	18.6	0.988776	4.30692	4.31826	3.23969	3.35037	3.65934	5.05768	4.89297	5.10377	3.19121	3.45086	2.46227	3.27177	3.38572	4.35848	5.96227	3.94621	Arntl	clock
Fam20a	0.114154	0.0162505	23.1	4.05	2.81749	11.6589	17.6305	15.3823	10.5556	8.41275	10.8037	9.21012	10.1395	9.87516	12.1573	11.3776	10.3701	6.25926	7.85157	8.03001	13.0856	Arntl	clock
Fam63a	0.235823	0.0498154	20.1	7.8	1.74921	29.6916	37.2684	35.6725	37.8541	30.0668	33.9967	28.7649	34.3733	32.7018	33.8313	34.6447	34.6237	29.1291	27.4823	29.1835	35.7954	clock
Fam73b	0.0159161	0.000604012	23.1	17.1	4.92648	16.7487	20.9759	14.4926	17.7971	21.5431	22.2447	24.7642	23.0295	19.4386	17.5819	15.9653	17.8817	19.0981	26.8281	27.3281	21.4089	clock
Fam76a	0.114154	0.0162505	23.1	11.55	1.53449	4.71243	3.12561	4.6145	7.7273	7.99337	5.2957	4.63813	5.23827	4.30846	5.436	5.83126	7.63225	8.41292	5.54426	5.39288	3.95534	Arntl	clock
Fbxo21	0.00247373	1.16e-05	23.1	7.05	15.489	12.0839	18.3032	39.0733	35.8256	29.6851	12.8115	7.78028	11.0026	18.4108	26.2725	32.621	40.5223	22.3437	8.02584	7.13336	11.5959	Arntl	clock
Fbxo33	0.114154	0.0162505	23.1	17.1	0.722734	3.85546	3.43367	2.57851	3.27724	4.29934	4.02376	4.78493	4.09563	4.06217	2.96252	4.13849	3.79907	4.75209	5.47625	5.31324	3.36826	Arntl
Fech	0.00634062	9.92e-05	23.1	11.55	10.2038	45.8055	49.6758	59.385	66.6179	66.7029	59.4452	61.499	53.5651	46.0641	55.6367	58.4141	63.3992	67.8316	65.2012	60.2082	42.7987	Arntl	clock
Fez2	0.0223612	0.00103762	26.1	13.05	2.6402	20.0087	22.1377	23.984	25.3507	25.8715	27.4278	27.2956	23.796	20.0716	20.493	21.0529	24.217	24.5678	24.3496	24.3204	24.9667	clock
Fgfr2	0.0904783	0.0108135	23.1	7.05	0.798196	3.97881	4.02363	4.70568	4.5274	4.30997	3.39858	3.35948	3.6821	4.56865	4.68544	5.30344	7.4792	5.14861	3.44058	3.50551	4.41253	Arntl	clock
Fkbp5	0.00247373	1.16e-05	23.1	15.6	11.6583	9.95883	7.05408	5.74592	6.75852	25.5211	33.0711	22.2332	9.7529	7.9044	4.62945	6.60288	12.6334	19.0375	53.9236	18.799	9.35054	Arntl	clock
Flcn	0.146768	0.023995	23.1	8.55	3.81997	5.17403	3.73764	9.40061	12.0496	9.48129	3.99835	4.12459	4.01182	4.69002	6.92379	7.86835	10.7687	8.13837	4.40685	3.66206	5.58326	Arntl	clock
Fmo5	0.0223612	0.00103762	23.1	17.1	61.3442	121.824	180.826	94.4212	107.931	144.553	289.434	263.104	192.502	117.351	119.341	101.035	90.1022	129.038	343.222	258.335	172.443	Arntl	clock
Fndc5	0.185491	0.0348464	26.1	10.05	0.0305406	0.187782	0.191016	0.203601	0.533305	0.276214	0.218388	0.353928	0.13223	0.163156	0.138094	0.2496	1.38165	0.663296	0.231078	0.671238	0.226838	Arntl
Fnip2	0.0904783	0.0108135	23.1	11.55	1.79563	1.70122	1.35103	2.67992	5.20966	4.24063	2.84539	2.81153	2.21629	2.41078	2.80375	2.18819	4.23098	3.97156	2.98482	3.0475	2.02392	Arntl	clock
Foxk1	0.0700553	0.00706223	23.1	7.05	0.543058	2.26401	2.20195	2.5215	3.29532	2.6999	1.84654	1.91348	2.16104	2.67647	3.0209	2.84959	3.09529	2.03284	1.85079	1.63765	2.03519	Arntl	clock
Foxk2	0.146768	0.023995	20.1	17.1	0.639126	4.01747	3.60847	2.51831	3.11361	3.5581	4.26957	4.04763	3.45347	4.27798	2.50271	3.37217	4.26145	5.32623	5.26097	4.55337	3.62357	Arntl
Fubp1	0.185491	0.0348464	23.1	2.55	0.544444	3.04457	3.27188	2.43456	2.27461	2.42309	1.75857	2.32799	2.56063	3.41369	2.75132	2.82614	2.85305	1.94569	2.10452	2.88876	2.18219	Arntl
G630090E17Rik	0.039786	0.00283368	26.1	24.6	1.72574	9.42681	13.0488	10.6056	8.35283	5.72878	8.10234	10.7648	10.7934	11.6454	11.2535	11.4234	9.03567	7.54542	8.38458	10.5157	9.17092	clock
Gabarapl1	0.001728	5.13e-06	23.1	7.05	89.5544	160.995	208.738	344.604	273.209	247.809	146.56	109.816	151.835	163.841	218.777	275.054	283.985	234.344	122.009	95.0676	139.782	clock
Gas7	0.00066438	8.36e-07	23.1	4.05	0.632054	1.09647	1.73159	1.64332	0.85116	0.550626	0.328301	0.48016	1.04109	1.23548	1.78959	1.6212	0.869592	0.600029	0.376401	0.641151	0.916055	Arntl	clock
Gbe1	0.146768	0.023995	23.1	17.1	5.99245	22.4348	27.4387	26.2977	32.2896	33.1952	31.1055	44.0336	33.9214	28.7386	27.6852	27.3165	30.1994	35.1254	36.4535	41.5239	24.931	Arntl	clock
Gch1	0.012099	0.000341643	23.1	10.05	22.1636	47.6365	54.6253	63.7272	78.9805	83.955	61.447	37.2808	43.4883	48.0945	46.1017	65.5982	83.7764	95.6751	52.8811	27.7073	32.084	Arntl	clock
Gclc	0.0223612	0.00103762	26.1	0	13.7095	75.7205	69.9036	96.8237	57.0899	50.0928	42.9297	58.07	71.6412	85.4794	110.745	99.4535	82.0838	61.5534	46.7566	58.0325	64.758	clock
Gcnt2	0.0904783	0.0108135	23.1	11.55	0.897686	3.52087	3.35316	4.23491	4.79039	4.77431	5.19926	4.1067	3.77708	4.39302	3.40945	3.85618	5.49238	6.27892	4.41887	4.51186	3.17688	Arntl	clock
Gde1	0.00846604	0.000187288	23.1	15.6	19.1706	36.1275	45.1919	33.7047	39.0659	62.1197	91.0736	60.816	54.7616	38.4383	35.576	35.8892	40.1647	59.7977	85.3575	61.5616	54.3818	Arntl	clock
Gemin4	0.0904783	0.0108135	20.1	17.1	0.374201	2.94174	2.73221	1.70232	2.41254	3.42037	3.67325	3.12013	2.95987	2.59983	1.89153	2.18397	2.68932	3.39053	2.99589	2.63567	2.9599	Arntl	clock
Get4	0.235823	0.0498154	26.1	10.05	2.79491	16.2218	20.6977	19.3412	26.8628	21.3293	21.1277	16.2235	17.3767	15.8498	16.9261	17.6596	19.906	19.8368	19.7576	15.2769	18.6663	Arntl
Gfod1	0.114154	0.0162505	20.1	2.55	0.112855	0.701871	0.941139	0.265361	0.226805	0.233324	0.354369	0.634901	0.71906	1.06959	0.778584	0.387605	0.297462	0.235537	0.805055	0.872118	0.74037	Arntl	clock
Glo1	0.0700553	0.00706223	23.1	5.55	51.1945	278.731	340.345	340.559	272.694	223.067	253.119	249.921	304.791	258.367	313.319	327.888	263.968	249.154	234.673	240.967	254.341	Arntl
Glrx	0.00846604	0.000187288	23.1	15.6	9.03414	31.3146	34.6166	29.3634	33.4698	42.1396	54.3482	56.3632	42.9254	27.8241	26.9578	30.9739	32.8328	45.0582	49.5584	48.4109	34.8684	Arntl	clock
Glt1d1	0.00634062	9.92e-05	23.1	14.1	3.39227	4.66166	7.05302	7.0439	9.44716	9.92906	11.8977	10.159	8.47373	7.80359	8.20408	8.39487	8.6172	10.5338	16.7396	10.2128	8.39337	clock
Glt28d2	0.0530913	0.00452135	26.1	0	0.290529	1.91304	1.59027	2.52934	1.37094	1.25278	1.44101	1.50482	1.78181	2.37719	1.95133	2.26732	2.11368	1.35346	1.03272	1.22426	1.58426	Arntl	clock
Gm10768	0.039786	0.00283368	20.1	12.6	11.303	27.1615	24.0556	35.3363	37.0198	53.0457	43.1463	23.1185	26.5119	25.1046	28.1143	34.6767	37.8261	35.4823	26.4144	24.262	26.323	Arntl	clock
Gm16062	0.235823	0.0498154	26.1	11.55	0.261453	2.11751	2.42297	1.76535	3.36261	3.93713	3.41816	2.22342	2.15913	1.69213	1.78173	2.88266	2.51863	2.57485	2.28972	3.20237	1.84683	Arntl
Gm826	0.039786	0.00283368	26.1	15.6	0.843045	1.15339	1.04972	0.998404	1.91091	3.64675	3.5317	2.56547	1.32946	0.942881	0.898224	0.783463	0.97035	1.93815	3.47413	4.49634	1.57314	clock
Gm8883	0.114154	0.0162505	26.1	5.55	1.46819	9.5775	7.75778	11.3123	12.9179	9.12722	6.32963	7.50116	9.41166	9.40163	10.9461	10.8355	13.6472	13.5231	6.62143	6.19965	5.85968	Arntl	clock
Gnat2	0.185491	0.0348464	20.1	5.55	0.442545	0.806437	1.40137	1.37334	1.40426	0.620044	0.755035	0.640523	1.13109	1.07783	1.46071	1.29489	0.664974	0.920416	1.29281	1.13541	1.48511	Arntl	clock
Gne	0.0700553	0.00706223	23.1	11.55	21.7809	35.0735	47.9234	51.0487	78.6419	93.1057	65.8764	42.0262	41.9665	36.9499	42.5136	41.5146	68.5361	71.4511	48.3522	36.1407	48.9831	Arntl	clock
Gns	0.114154	0.0162505	23.1	11.55	2.77271	29.309	43.6608	42.7617	37.3985	41.9439	45.0473	33.3173	33.4709	33.2409	36.0846	35.9073	46.1273	47.1084	41.1511	32.086	30.3368	Arntl	clock
Gorasp1	0.114154	0.0162505	26.1	11.55	1.61157	10.4533	14.7354	11.6175	13.3645	14.2889	14.9678	12.0098	11.0759	9.36541	10.1334	10.6931	12.6387	12.6669	13.1016	11.8399	10.2048	Arntl	clock
Gpd1l	0.0223612	0.00103762	23.1	14.1	1.58253	4.83544	5.44577	6.00553	7.62526	8.24356	8.0823	7.14576	6.29734	6.09664	5.73479	5.69395	7.28575	9.3026	8.25808	6.64561	5.20093	Arntl	clock
Gpr155	0.235823	0.0498154	24.1	19.6	0.447929	4.63242	4.36162	4.27795	3.88874	5.83015	4.65701	6.04231	6.57459	4.91936	5.15825	4.23934	3.94669	5.29357	4.92729	5.94412	5.11647	Arntl
Grem2	0.0700553	0.00706223	20.1	12.6	1.16018	2.311	1.16053	2.80127	4.57715	5.13581	1.49803	2.69968	2.12081	0.941444	1.79462	3.80786	6.04514	6.10559	2.51366	1.30557	1.46084	Arntl	clock
Grsf1	0.0530913	0.00452135	23.1	11.55	5.20706	30.558	31.6588	38.616	39.0227	44.5186	35.4202	37.5188	37.8517	33.1843	34.2206	40.9205	39.3986	42.2931	36.8011	39.1863	31.3513	clock
Gsr	0.0904783	0.0108135	23.1	4.05	3.65044	25.94	25.8926	32.6285	26.0683	22.7051	21.3602	23.9176	27.1068	27.0153	28.6619	29.9283	26.3683	22.0051	22.4132	22.4261	24.2456	Arntl
Gsta3	0.0159161	0.000604012	23.1	20.1	302.147	1684.82	1756.16	1358.32	1357.97	1379.16	1582.39	2039.5	1978.13	1472.43	1514.48	1211.54	1006.9	1291.25	1603.81	1877.91	1627.44	Arntl	clock
Gstt2	0.00846604	0.000187288	26.1	13.05	16.0602	32.259	41.7164	44.1179	75.0906	79.8727	99.5994	45.6638	34.8102	24.0229	28.6494	31.8919	42.8655	57.4405	73.5514	55.2055	49.8415	Arntl	clock
Gtf2a2	0.0904783	0.0108135	23.1	10.8	6.4836	26.9276	18.5964	27.4749	32.5743	48.2334	26.2009	23.4051	25.4867	20.4953	20.8319	30.9428	29.6065	38.7487	24.9026	20.5545	15.4746	clock
Gusb	0.146768	0.023995	20.1	18.6	0.698127	11.5295	15.6925	12.2858	11.2985	12.1107	15.7173	16.9176	15.1315	13.358	13.1919	11.5215	13.8962	13.9985	15.9182	15.5615	13.1882	Arntl	clock
Gypc	0.0223612	0.00103762	23.1	18.6	0.307528	4.47837	4.60939	4.39056	4.39331	4.64502	5.56054	5.58801	5.58782	4.30131	4.25185	4.07975	2.98513	4.95958	4.70009	6.07499	4.91202	clock
H6pd	0.0904783	0.0108135	23.1	4.05	16.0404	78.8622	118.33	93.8008	84.3518	80.4472	61.7098	71.1163	97.0618	102.35	110.003	83.2997	111.627	78.8207	55.5682	59.8703	84.3343	Arntl	clock
Hdac11	0.0700553	0.00706223	23.1	8.55	10.101	20.273	23.3129	37.3022	40.3767	34.2517	24.279	19.9667	25.0588	21.8075	27.88	30.5252	31.5903	33.0514	20.1102	19.1305	27.1294	Arntl	clock
Hdac5	0.0159161	0.000604012	23.1	2.55	2.51433	16.9711	19.3144	19.0145	16.885	12.5845	15.4587	16.6694	18.8478	19.0423	18.1765	16.9421	12.8381	11.3072	11.7826	15.8385	23.19	Arntl	clock
Hdc	0.114154	0.0162505	23.1	8.55	0.53429	1.21458	1.1386	1.55605	1.62871	2.81361	1.11129	0.732027	0.829325	0.951354	1.66454	1.60846	2.24774	1.47946	1.12592	1.07271	1.53036	Arntl
Hdhd3	0.185491	0.0348464	20.1	2.55	10.4401	47.8432	62.2288	39.2302	33.0786	21.1151	53.8095	38.6738	44.5363	33.5006	34.2593	32.3532	23.7299	27.3217	37.5845	46.0244	44.5026	Arntl
Heatr3	0.235823	0.0498154	20.1	17.1	0.0355675	6.04042	7.0274	5.20648	5.99012	6.27582	6.65158	8.77268	6.94854	7.96141	5.72901	6.35377	8.00874	7.99897	8.73211	7.94908	4.69132	Arntl
HeZTd3	0.146768	0.023995	23.1	10.8	3.4294	11.7718	15.0801	14.9705	17.3325	17.6776	15.2326	12.301	13.4263	13.1797	14.211	14.168	16.5727	16.6435	13.1538	11.4905	12.4043	Arntl	clock
Herpud1	0.114154	0.0162505	26.1	11.55	65.8076	102.143	247.247	151.9	242.398	355.703	413.413	145.213	149.332	158.693	131.618	113.117	203.001	256.54	324.175	180.238	130.763	Arntl	clock
Hexa	0.185491	0.0348464	23.1	11.55	0.97107	28.4542	33.8163	32.9199	32.0985	33.1355	34.0776	31.1799	28.9149	26.4368	29.0205	29.9265	33.7545	34.374	32.3091	28.1484	29.7478	Arntl
Hexim1	0.185491	0.0348464	21.6	18.6	6.50429	18.9588	20.5898	11.7329	8.57944	14.6927	24.2327	20.9688	15.6938	14.6791	13.0378	9.8259	9.80963	14.2973	19.1966	18.7185	18.25	clock
Hist1h1c	0.235823	0.0498154	23.1	21.6	46.1416	119.791	115.973	54.5369	33.4867	44.8711	135.462	105.871	93.4	77.54	71.5017	55.2771	31.7495	52.0206	62.5021	72.5973	55.2372	Arntl	clock
Hnf1b	0.0904783	0.0108135	23.1	2.55	1.19495	6.70541	8.03327	7.05593	5.36602	4.51594	6.12386	5.55017	6.21136	6.36391	5.92128	5.80908	4.94216	3.40819	3.97601	5.16228	6.79325	Arntl	clock
Hnrnpf	0.185491	0.0348464	23.1	20.1	2.76139	77.5011	73.3055	70.8163	69.5657	71.6667	72.1436	83.8044	80.9782	81.9624	79.0574	73.7323	72.4479	76.7505	78.7287	83.2893	74.9664	Arntl
Hnrnph3	0.039786	0.00283368	20.1	4.05	0.337495	4.91157	5.91933	5.17697	4.59536	4.09095	4.69968	4.78027	5.14998	4.84239	5.10831	4.90889	3.94161	3.6927	5.08977	5.53977	7.28874	Arntl
Hnrnpul1	0.0301613	0.0017359	23.1	7.05	1.87553	16.2326	25.2637	18.5319	18.885	17.4083	16.747	14.7843	15.8984	19.2747	21.1773	19.5083	18.8507	17.36	16.7391	14.1402	16.2062	Arntl
Homer2	0.00066438	8.36e-07	23.1	15.6	1.72969	2.68833	2.80725	2.55073	3.29691	4.99688	6.58744	5.61095	3.9206	3.02232	2.52144	2.63628	3.22419	5.39822	7.23045	5.89618	3.8152	Arntl	clock
Hp1bp3	0.00634062	9.92e-05	23.1	7.05	1.69614	14.133	15.1072	16.5317	15.7821	17.7181	14.8421	12.9763	14.4366	14.6769	16.3104	17.2387	16.4051	14.8349	13.0388	12.9184	13.6842	clock
Hps1	0.0159161	0.000604012	23.1	5.55	1.26494	3.92261	4.48894	3.56891	4.27156	2.65093	2.69799	1.58124	2.28774	3.42621	4.31169	3.87525	3.57658	2.55251	1.81001	1.90604	2.81388	Arntl
Hps4	0.0223612	0.00103762	23.1	4.05	2.06979	4.49261	4.77043	6.61607	6.58628	4.59286	2.99936	3.25924	4.4556	4.3837	6.72243	4.6798	5.02429	3.43755	3.01098	3.66073	4.66125	clock
Hsp90aa1	0.114154	0.0162505	23.1	19.35	53.0146	73.7777	116.215	74.278	38.6846	34.8974	148.534	173.12	124.919	79.435	74.9317	53.0789	48.0539	42.5248	148.718	209.036	145.686	Arntl
Hspb8	0.146768	0.023995	23.1	15.6	15.6523	86.1142	117.616	69.4541	81.8893	93.7236	146.677	104.025	90.8876	89.5615	70.4552	67.375	97.2731	94.8448	134.989	99.6565	85.9344	Arntl
Hspbap1	0.0904783	0.0108135	23.1	2.55	0.131403	0.668681	1.02627	0.768507	0.537297	0.519305	0.482849	0.560125	0.68352	0.673791	0.594452	0.63053	0.348234	0.433226	0.458374	0.499946	0.767681	Arntl
Hspe1	0.185491	0.0348464	26.1	18.6	52.1873	413.051	449.557	447.005	486.289	414.567	501.149	516.015	508.501	381.401	375.253	408.111	316.544	355.516	486.012	505.307	507.508	Arntl
Hsph1	0.114154	0.0162505	23.1	18.6	4.07416	8.45794	25.9237	6.35926	4.79489	7.14146	35.0128	26.2408	15.0979	13.1815	15.5264	6.12562	8.06517	10.9428	41.2821	32.8236	16.8331	Arntl	clock
Idh3a	0.0301613	0.0017359	23.1	16.35	3.9523	15.4439	17.7884	12.8134	14.1479	19.9221	20.3393	20.8269	17.7266	17.0847	12.8831	13.3251	17.7231	19.1002	22.0795	20.9456	15.2467	Arntl	clock
Idua	0.0159161	0.000604012	23.1	7.05	0.11557	1.13699	0.994919	1.55376	1.20911	1.14234	1.04567	0.805444	0.530945	0.978738	1.26598	1.36651	1.43111	1.20264	0.926089	0.914996	1.111	Arntl
Ifngr2	0.146768	0.023995	26.1	4.8	0.5734	9.81938	10.7612	11.2938	9.47721	10.0812	7.55206	8.25748	10.1103	10.8892	11.2889	13.2395	15.3763	12.5945	7.79955	8.80428	6.4583	clock
Ifrd2	0.114154	0.0162505	26.1	13.05	3.05541	24.7201	30.6566	26.7006	33.0514	28.0816	39.4079	31.2689	29.3427	25.5809	25.1572	26.9314	26.3871	29.8824	36.5566	32.5086	28.746	Arntl	clock
Igfbp4	0.0530913	0.00452135	26.1	11.55	134.006	747.81	1028.47	858.319	1031.04	1211.57	1426.6	930.462	841.527	696.337	679.064	692.903	954.174	1056.91	1045.13	849.326	791.319	Arntl	clock
Igsf11	0.0530913	0.00452135	23.1	4.05	1.15133	4.78636	4.98395	5.70205	5.05723	4.07382	2.80253	3.84169	4.6698	5.80719	5.87021	6.61305	6.47386	4.36128	3.84139	4.42125	4.18206	Arntl
Igsf5	0.0904783	0.0108135	26.1	11.55	3.56679	15.8867	17.2678	25.2012	26.0132	26.1562	22.2626	24.5026	20.969	18.7192	20.9065	25.4339	23.4931	24.2633	26.9194	26.2196	21.9281	Arntl	clock
Il1r1	0.114154	0.0162505	20.1	15.6	1.72413	5.27642	4.57362	3.92865	3.4831	9.55502	6.81715	6.52226	7.65826	5.73079	4.48412	5.92327	12.9103	10.3917	9.69566	4.24698	4.949	Arntl	clock
Il6ra	0.185491	0.0348464	23.1	14.1	0.549811	4.81003	5.47539	5.48025	5.17661	13.3332	10.7612	5.58758	7.12999	6.38805	4.64071	4.97312	8.51746	13.1784	13.4598	5.76301	4.70618	Arntl
Ilvbl	0.114154	0.0162505	23.1	7.05	0.797334	9.28164	10.4182	10.5861	11.1765	9.13581	10.3175	8.32368	8.38932	9.34182	10.0178	9.05188	10.8687	9.92391	8.73074	8.35684	8.37581	Arntl	clock
Inf2	0.146768	0.023995	20.1	10.05	1.73771	8.53843	10.4776	10.3925	14.3515	12.9351	12.5211	8.09999	8.31118	9.34171	10.1863	9.55903	11.1384	9.17762	8.73646	8.42387	10.1728	Arntl	clock
Inmt	0.185491	0.0348464	26.1	15.6	528.216	1265.07	1006.76	1307.59	2202.31	2065.47	2507.42	1874.77	1444.9	845.454	825.221	757.521	812.362	1446.58	1592.1	1487.06	1682.72	Arntl	clock
Insig2	0.012099	0.000341643	26.1	24.6	38.6201	99.8723	111.556	103.531	49.6195	27.3653	31.0149	86.2527	129.186	127.319	143.047	126.156	65.8257	28.4278	65.4386	94.1245	111.396	Arntl	clock
Ints4	0.0904783	0.0108135	20.1	7.05	0.131649	4.47481	5.9939	5.55446	5.43347	4.96566	5.36828	4.58268	4.78646	5.18242	6.1635	5.48381	5.44693	4.27881	4.57471	4.86227	5.12857	clock
Ints7	0.146768	0.023995	26.1	2.55	0.161312	3.02727	3.34612	2.9223	3.93069	2.91478	2.41145	2.80666	3.25731	3.56906	3.58965	3.67464	3.57872	3.04097	2.81894	2.56192	3.19658	clock
Ip6k1	0.039786	0.00283368	23.1	10.05	1.74097	12.2052	12.0783	13.3728	15.541	15.3252	13.9508	12.5587	11.6269	13.9968	13.0674	13.0644	15.561	17.5224	13.3986	12.0456	11.4257	Arntl	clock
Ip6k2	0.185491	0.0348464	20.1	8.55	4.63093	4.85943	7.66011	11.2149	17.9028	16.862	7.46646	6.06715	13.0055	6.55804	10.9998	6.72284	9.18567	6.45557	4.2612	4.78972	10.368	Arntl	clock
Ispd	0.039786	0.00283368	23.1	11.55	0.11733	0.60265	0.819875	0.804336	0.940424	1.27503	0.952266	0.86338	0.741398	0.775329	0.97199	0.904063	1.55092	1.01133	1.18338	0.9983	0.776569	Arntl
Itsn1	0.114154	0.0162505	23.1	2.55	1.80429	6.22929	6.67531	4.7451	3.23714	3.25261	3.69927	4.5207	4.62378	5.94885	5.83164	5.60273	4.91599	4.03306	5.24614	5.25114	5.27655	Arntl
Ivns1abp	0.0159161	0.000604012	23.1	17.1	7.52277	22.6862	19.9568	14.875	16.7774	27.2673	27.4162	33.5404	26.8115	25.1131	21.5374	18.4496	24.0746	26.7721	44.4846	34.3768	17.8436	Arntl	clock
Jarid2	0.114154	0.0162505	20.1	15.6	0.122139	1.57401	1.6395	1.47526	1.76284	1.81223	1.91805	2.0006	1.91847	1.69854	1.69527	1.86477	1.87248	1.78868	2.23665	1.76578	1.56896	Arntl	clock
Kalrn	0.039786	0.00283368	26.1	15.6	0.126745	0.779708	0.769218	0.902015	1.18425	1.05039	1.36721	1.08126	0.97103	0.919692	0.825785	0.930511	0.949021	1.03664	1.00454	1.11044	0.958877	Arntl
Kdm3a	0.185491	0.0348464	20.1	7.05	0.304254	1.81852	1.30513	2.35652	2.2488	2.09979	1.20377	1.52712	1.96231	2.15021	3.10499	2.9789	2.38618	1.76328	1.81755	1.77622	1.856	Arntl	clock
Kdm4a	0.0159161	0.000604012	23.1	2.55	0.737371	5.8686	6.22684	5.52537	5.58584	3.92447	4.22068	5.52632	5.23248	6.72459	7.62381	5.73331	5.46067	4.21857	4.521	5.51797	5.91466	Arntl	clock
Kin	0.235823	0.0498154	23.1	7.8	1.64046	5.13642	5.50218	7.45638	6.20823	9.94507	6.14609	4.76073	5.04928	5.15176	5.7373	5.34387	6.36616	6.90741	4.78519	4.28002	5.67572	clock
Klf10	0.146768	0.023995	26.1	11.55	2.08285	3.36702	1.40906	2.65157	6.81524	11.5923	4.4485	3.13111	1.5029	2.48741	3.028	1.83912	4.23121	8.34077	4.27754	2.88763	1.89279	Arntl
Klf11	0.0904783	0.0108135	20.1	8.55	1.02808	0.698503	1.05884	2.23541	2.38193	2.90819	0.928012	1.16236	1.2905	1.03659	2.23359	2.30267	1.93898	1.06238	0.696928	0.980196	1.34347	Arntl	clock
Klf15	0.0700553	0.00706223	26.1	11.55	22.536	46.3539	58.0548	68.6547	103.738	112.181	92.6899	67.6247	66.1185	47.2035	44.1161	49.6806	65.9324	65.9035	72.0683	63.6932	60.6032	Arntl	clock
Klf9	0.185491	0.0348464	23.1	7.05	8.17217	22.7588	18.3169	26.8681	25.5073	30.2067	13.9107	15.2812	20.4075	15.9658	27.3792	25.1004	37.6938	23.0145	17.0934	11.4373	20.9859	Arntl	clock
Klhdc3	0.039786	0.00283368	23.1	7.05	7.9785	30.8861	43.5026	40.1975	42.7291	37.2659	37.4742	27.4801	26.6207	33.0107	37.2894	34.5358	38.6268	32.2592	28.9242	25.1894	32.1784	Arntl	clock
Klhdc7a	0.012099	0.000341643	23.1	8.55	1.98956	2.74383	4.4324	7.00061	8.85147	5.55749	3.79866	3.62785	3.39242	4.48408	4.7378	7.29152	8.24266	7.12122	2.88177	2.99037	2.96046	Arntl	clock
Klhl21	0.0223612	0.00103762	23.1	10.05	2.3982	8.18979	7.16114	10.5527	15.5299	15.2219	8.72075	7.7953	7.67492	9.12486	7.18069	9.40752	17.4198	13.7272	10.1149	6.36016	6.53333	Arntl	clock
Klhl8	0.235823	0.0498154	23.1	0	0.120077	1.24643	0.892889	1.13145	0.834374	0.806586	0.905387	1.22875	0.85388	1.51093	1.22585	1.1694	0.788365	0.700611	1.14002	1.22828	1.14648	Arntl	clock
Larp1	0.039786	0.00283368	23.1	0	4.27347	25.8075	27.8931	22.9451	18.0566	18.7232	21.4117	20.6543	26.9297	28.923	27.4296	22.6123	21.5303	19.2667	19.8006	22.2658	30.6431	Arntl	clock
Lasp1	0.00634062	9.92e-05	26.1	24.6	9.10548	49.8763	77.3369	52.7221	37.9738	22.6918	41.1267	43.2574	54.0038	59.058	61.3586	49.3583	43.0001	26.8134	36.4646	47.382	49.0385	Arntl
Ldha	0.235823	0.0498154	23.1	4.05	59.8318	485.387	664.959	566.143	527.054	442.439	486.047	461.866	508.413	563.867	568.269	495.866	671.354	407.564	461.964	486.304	512.578	Arntl	clock
Ldlr	0.146768	0.023995	26.1	15.6	2.50514	22.2055	28.1712	21.5479	32.7203	25.9111	39.858	31.714	26.6944	23.7882	25.1755	18.986	24.6844	27.3915	34.9761	37.7358	30.1026	Arntl	clock
Lhpp	0.0700553	0.00706223	23.1	8.55	10.2677	29.0161	58.5695	49.8099	56.479	59.4734	51.7611	23.758	20.9168	25.039	35.3481	50.7043	52.9138	46.452	37.5129	30.0958	30.1159	Arntl	clock
Limd1	0.0700553	0.00706223	20.1	17.1	0	9.0361	9.22568	7.45764	8.79784	9.14202	9.05889	10.1417	10.2919	9.24599	8.47759	8.86351	9.85182	11.7237	10.4824	9.99702	7.54845	Arntl	clock
Lin52	0.146768	0.023995	23.1	14.1	0.576865	2.24372	1.84237	2.55534	2.51125	4.07106	2.89018	3.03631	2.96365	2.74512	1.67145	2.93671	3.55963	3.17982	3.13682	3.1748	2.22394	Arntl	clock
Lipg	0.146768	0.023995	26.1	11.55	0.730593	1.04059	0.970305	1.28517	1.75894	5.33068	3.42677	1.85506	0.902529	1.50855	1.06181	0.912856	2.22208	4.97576	3.85878	2.42899	0.70865	Arntl	clock
Lman1	0.0700553	0.00706223	23.1	17.1	18.1904	55.2647	72.3466	58.2906	60.818	73.8334	84.0157	92.4918	75.5153	63.7567	68.491	55.5176	68.3922	69.3271	86.0312	87.4111	66.7034	Arntl	clock
Lmbr1l	0.0904783	0.0108135	24.6	8.55	2.0855	4.86073	5.32475	6.50711	8.95221	9.62108	6.72038	4.61297	4.22348	4.68264	6.48703	5.41404	6.56601	6.71753	5.94118	4.42554	5.52976	Arntl	clock
Lnx2	0.0159161	0.000604012	23.1	0	1.51095	5.57091	6.69615	4.00361	3.19462	3.19305	4.03466	5.32985	5.14471	5.63513	5.40262	4.17403	2.8993	2.83982	5.04616	5.36968	5.23606	clock
Lonrf1	0.00634062	9.92e-05	23.1	15.6	1.37051	1.72236	1.17273	0.542985	1.20774	2.88772	2.5096	2.87332	1.76452	1.12372	0.918353	1.07876	1.93471	4.26871	3.9131	2.06634	1.71561	Arntl	clock
Loxl4	0.00450269	5.06e-05	26.1	24.6	0.447553	2.27628	2.29506	0.60731	0.153531	0.104739	0.270552	0.449709	0.762376	2.71066	3.8123	0.865561	0.375055	0.189158	0.261425	0.475442	1.35341	Arntl	clock
Lpin1	0.00846604	0.000187288	26.1	11.55	5.47899	3.94392	5.57947	6.29044	16.9182	52.8837	30.1464	9.97374	7.29811	3.23301	7.14551	3.93314	19.7401	41.1059	35.7168	9.29874	8.74301	Arntl	clock
Lpin2	0.185491	0.0348464	23.1	11.55	15.2134	13.5113	15.7981	20.7176	44.8054	60.18	26.8737	25.4122	25.5407	14.9843	28.2884	15.9323	41.1642	37.3895	31.0615	23.4333	28.224	clock
Lrfn3	0.00634062	9.92e-05	23.1	0	4.20598	8.34575	9.92433	7.01794	2.39759	1.02056	4.68628	5.98246	8.48757	8.64897	9.10353	6.15904	2.44549	1.02821	3.58651	7.31079	11.0449	clock
Lrp3	0.185491	0.0348464	23.1	14.1	0.845862	6.29365	7.56862	6.71146	7.63533	7.68208	10.0874	7.90769	7.64597	7.50604	7.93281	7.39843	7.85572	8.5423	8.66847	7.97008	6.83229	Arntl	clock
Lrp4	0.039786	0.00283368	23.1	14.1	1.28768	1.53852	1.1501	1.68829	2.77487	3.50934	3.13893	2.54274	1.67326	1.90097	1.72454	1.60409	2.99512	3.8904	3.27075	2.11148	1.80596	Arntl	clock
Lrp5	0.0530913	0.00452135	23.1	2.55	5.56797	15.8094	27.2325	18.0816	13.1095	7.18088	10.2073	13.9233	16.8872	25.6881	25.3345	20.3463	17.2872	8.9919	15.1031	17.0018	18.0096	Arntl	clock
Lrpprc	0.146768	0.023995	23.1	14.1	3.22137	17.2792	20.0268	21.2958	22.5321	24.5825	25.1636	24.3004	23.6431	16.9294	19.7297	18.9804	23.9277	21.604	21.116	22.8809	20.2846	Arntl	clock
Lrrc28	0.00335855	2.48e-05	23.1	15.6	3.58437	7.87233	9.9662	7.36003	10.1182	12.4291	23.1587	14.6691	11.6727	9.48314	7.10075	6.53729	9.05369	14.4967	15.2689	14.3804	11.314	Arntl	clock
Lrrc42	0.039786	0.00283368	23.1	8.55	3.47854	10.3443	12.5299	15.2637	16.6601	14.32	11.8227	9.36887	11.2737	10.9436	10.8065	13.2305	15.281	13.5032	9.03911	9.82817	10.0042	Arntl
Lrrc58	0.235823	0.0498154	23.1	17.1	1.60906	6.65402	3.27538	4.57832	3.86039	6.13595	4.99692	8.59715	7.89986	8.36105	5.38557	6.12524	5.45129	7.20246	9.97775	7.65289	7.61483	Arntl	clock
Lrrc8d	0.00450269	5.06e-05	26.1	2.55	1.6724	7.81001	10.6968	9.02811	7.67773	5.90106	5.9784	6.66298	7.68163	7.7946	10.2199	8.91555	8.13451	6.66441	5.24283	5.7146	6.74939	Arntl
Magi1	0.039786	0.00283368	23.1	4.05	0.484036	2.66138	3.03565	2.88048	2.81682	2.26707	1.7762	2.35112	2.80231	2.92733	3.28415	2.7735	3.07331	2.58462	1.72442	2.3169	2.70756	Arntl
Man2a1	0.0700553	0.00706223	23.1	15.6	6.80534	17.3897	18.5453	17.8199	18.8968	29.8597	27.0139	33.758	25.8657	21.7727	20.9491	21.7267	29.4404	31.6073	30.6072	29.8874	18.9714	Arntl	clock
Map2k3	0.0301613	0.0017359	26.1	13.05	6.50856	42.2731	44.4686	38.9849	51.4776	65.5467	64.6395	46.8333	43.1301	34.5815	35.5597	37.0497	41.4099	58.4336	52.9853	44.4721	44.865	Arntl	clock
Map2k5	0.00846604	0.000187288	23.1	7.05	1.11583	8.28524	8.71315	10.7359	9.52481	9.47951	8.36445	7.24045	8.0123	8.4102	8.91124	8.54595	9.68257	9.10779	7.4406	7.07452	7.72486	Arntl
Map2k6	0.114154	0.0162505	26.1	13.05	1.9469	1.69375	1.11989	2.99778	4.21451	5.88966	5.55794	3.948	2.4987	1.12681	2.76408	1.95632	2.14866	3.32099	4.52839	2.38437	2.42345	Arntl	clock
Map3k5	0.185491	0.0348464	23.1	11.55	0.532968	3.36757	4.27442	3.58543	4.08844	5.88736	5.7188	4.42754	3.60114	3.30334	4.18635	3.93116	5.73122	5.09821	7.23344	3.45052	3.87571	Arntl	clock
Mapre2	0.039786	0.00283368	26.1	13.05	0.613196	3.58847	4.10108	3.71316	4.02034	4.56537	7.30299	5.26322	3.66576	3.48091	3.66159	3.26512	3.84817	5.72242	6.44762	4.45526	4.88252	Arntl	clock
Mars2	0.0700553	0.00706223	23.1	17.1	0.261668	0.991147	0.909373	0.682925	0.710015	0.840853	1.08007	1.31882	0.883085	1.04717	0.714438	0.896519	0.828365	1.06307	1.27677	1.0472	1.09219	Arntl
Marveld1	0.039786	0.00283368	23.1	15.6	7.72644	11.4876	10.0844	9.04386	11.6878	21.2231	24.6772	19.9707	13.6746	10.0331	10.2263	7.24644	9.18428	20.0025	22.7099	19.0735	14.4699	Arntl	clock
Mat2a	0.185491	0.0348464	23.1	15.6	3.76563	19.7889	14.7917	17.4763	16.9363	22.2617	19.5172	23.7847	17.9239	17.3181	15.7143	18.8577	25.2917	22.5356	22.6232	25.5001	17.8975	Arntl
Max	0.185491	0.0348464	20.1	17.1	1.63441	11.0373	10.532	7.66421	7.72382	10.4943	12.3004	8.18994	9.84035	10.1644	6.60936	7.15796	8.66006	12.0251	11.2363	9.16444	7.83855	Arntl	clock
Mcfd2	0.039786	0.00283368	23.1	18.6	16.6375	116.991	103.336	119.307	112.461	93.4975	126.865	154.395	155.094	135.675	125.453	100.71	103.792	114.837	152.319	170.886	138.399	Arntl	clock
Mcm10	0.0223612	0.00103762	26.1	10.05	4.70954	16.6747	13.996	22.0015	30.4299	32.2155	18.5384	16.2987	14.5568	10.2931	16.5613	18.1782	28.4545	32.3747	19.5214	14.2838	18.0806	Arntl	clock
Mcoln1	0.0301613	0.0017359	26.1	11.55	1.3761	11.722	15.3135	14.9485	15.6414	16.5667	21.9586	14.3385	12.7791	12.1482	12.57	12.4822	15.5526	16.8721	16.2962	13.4273	14.8406	Arntl
Med21	0.0904783	0.0108135	23.1	17.1	3.42119	24.8524	17.1498	22.1714	26.2027	23.2984	27.0097	42.905	29.4364	24.6531	22.1872	29.2851	23.5916	26.1551	32.3603	37.7773	26.1461	clock
Med28	0.00634062	9.92e-05	23.1	4.05	1.52441	6.11851	6.47674	7.57906	7.32799	5.13386	4.94732	5.13574	5.60393	5.89089	6.56194	7.19902	5.71092	5.44563	4.89469	5.15773	5.77588	Arntl	clock
Mettl13	0.146768	0.023995	20.1	15.6	0.291943	3.30296	4.09737	2.55528	2.9608	3.71583	3.64918	3.20303	3.02144	2.99267	2.7397	3.13171	4.0163	4.64523	3.38999	3.40153	2.82893	Arntl	clock
Mettl14	0.0700553	0.00706223	26.1	2.55	0.125434	2.32664	2.45437	2.05985	2.0054	1.97688	1.52611	2.28383	1.91098	2.30202	2.02806	2.4854	2.34481	2.02287	1.74986	1.92327	1.97082	Arntl
Mfn1	0.235823	0.0498154	23.1	11.55	0	9.51385	12.3856	10.5156	11.9614	12.6705	12.0319	12.0574	10.9252	10.5539	10.9847	12.2518	14.3191	14.9532	13.4297	12.1517	9.26465	Arntl	clock
Mgat1	0.185491	0.0348464	20.1	5.55	2.79137	35.0867	42.5014	37.9827	37.7137	32.8472	34.0351	34.3406	37.6193	35.3206	36.2234	33.0292	32.4978	32.2962	33.0405	33.704	37.5561	Arntl	clock
Mgll	0.0700553	0.00706223	26.1	13.05	9.77858	48.3057	63.8531	62.4671	59.4299	72.7356	109.777	74.3459	58.9066	47.2861	42.0168	47.1593	54.0709	60.7645	88.979	74.9061	71.7967	Arntl
Mical2	0.235823	0.0498154	26.1	23.1	1.24613	3.05942	3.9458	2.28213	1.43349	0.949329	3.00539	3.88131	4.08061	6.07872	4.33402	3.14508	2.39519	1.31768	4.21958	4.07053	3.81171	Arntl	clock
Midn	0.146768	0.023995	24.6	4.8	1.27805	10.6919	10.5426	9.24303	9.89947	10.7792	8.34033	5.88106	6.12613	9.12307	11.732	9.21202	9.00463	9.00092	6.48123	5.28152	7.2463	Arntl
Mknk2	0.012099	0.000341643	26.1	11.55	12.8237	21.5035	27.1107	26.3781	57.5207	60.549	60.9503	37.628	25.0997	18.9218	25.5063	18.3863	40.352	42.0568	60.5783	37.9279	34.8949	Arntl	clock
Mmp15	0.146768	0.023995	23.1	14.1	3.66133	11.5433	17.2777	12.3133	15.007	17.4912	22.6085	17.3877	14.4682	12.9133	12.5406	11.5165	16.732	19.4893	14.7779	14.7594	13.6919	Arntl
Mn1	0.185491	0.0348464	20.1	8.55	0.507264	1.8858	1.75918	3.31601	3.45082	2.25667	2.10569	1.56793	1.77854	1.62683	2.37941	2.55651	2.46059	1.71319	1.72254	1.63501	2.62506	Arntl	clock
Morn1	0.235823	0.0498154	23.1	10.05	0.309225	1.30784	1.29339	1.51927	2.0772	1.78599	1.68976	1.50008	1.18365	1.35365	1.28536	1.27615	1.5485	1.47967	1.50594	0.818437	0.883909	Arntl	clock
Mphosph10	0.00247373	1.16e-05	20.1	18.6	1.69955	8.18277	6.40281	4.21787	3.79904	5.31393	6.62139	8.44891	6.4158	6.53391	3.95704	5.60781	5.68931	7.06196	7.32622	6.91965	5.73951	clock
Mpzl2	0.0301613	0.0017359	26.1	13.05	1.59834	6.87916	8.80407	7.82934	9.47186	12.5233	11.0183	9.94676	8.18619	7.2249	8.1101	9.33438	9.84212	9.58161	13.3836	11.1754	7.08486	Arntl	clock
Mreg	0.0159161	0.000604012	26.1	23.1	8.63767	22.7004	14.0404	20.8958	6.61796	9.71869	10.1713	18.0651	23.8418	22.3721	22.4047	22.0948	9.18613	9.27878	10.6999	16.515	20.0979	Arntl	clock
Mtf1	0.0904783	0.0108135	23.1	17.1	0.269691	3.00291	2.89279	2.40417	2.76205	2.6446	3.55029	3.14345	2.79703	3.39283	2.18847	2.43592	2.51733	3.11572	3.89914	3.57696	2.67087	Arntl	clock
Mtg1	0.0223612	0.00103762	26.1	11.55	2.68637	12.694	12.2532	15.3426	17.287	16.8561	16.5004	13.4782	14.2148	11.7559	13.1818	14.865	15.2621	14.3716	15.8067	15.3669	13.9038	Arntl
Mthfd2	0.00634062	9.92e-05	23.1	0	0.519905	1.66001	1.65997	0.959424	0.589124	0.594467	0.768773	1.01355	1.24526	1.63582	1.44995	0.986946	0.792374	0.499617	0.915147	1.49378	1.06791	Arntl
Mtor	0.012099	0.000341643	23.1	8.55	1.06668	3.28604	3.89045	4.67851	5.17904	5.41724	3.74881	3.16999	3.68225	4.1577	4.49908	4.67833	6.69755	5.02726	3.74087	2.87803	3.53857	Arntl	clock
Mtrr	0.0530913	0.00452135	23.1	17.1	0.371422	2.00503	1.53469	0.897169	1.94482	2.05996	1.7841	2.51951	2.40491	2.20076	1.27032	1.17262	1.86569	2.78952	2.63687	2.3598	1.77482	Arntl
Mtss1	0.00335855	2.48e-05	23.1	14.1	11.7365	21.4289	16.8245	14.2945	29.0232	37.3122	37.3321	30.7104	22.0677	14.1875	11.5996	15.5855	29.6911	32.2757	36.2325	27.3168	21.0275	Arntl	clock
Mtus1	0.0904783	0.0108135	26.1	2.55	1.72732	22.418	26.9018	24.6476	18.5217	23.0578	17.3332	19.31	22.2048	22.112	21.7946	23.1196	23.9194	21.7684	17.8097	17.7883	20.0674	Arntl	clock
Mtx3	0.185491	0.0348464	23.1	8.55	0.381957	1.10215	0.827921	1.63418	1.4618	1.45779	0.917621	1.12475	1.05192	1.32139	1.53711	1.90844	1.83909	1.75894	1.25562	1.06338	0.771426	Arntl
Mustn1	0.0700553	0.00706223	23.1	2.55	1.53203	5.9734	5.17592	3.80359	2.49221	2.84629	2.38356	1.63697	3.1201	4.15605	3.63885	2.99526	3.28379	1.88798	1.56071	1.82545	4.10986	clock
Mxi1	0.0904783	0.0108135	20.1	14.1	0.75449	4.81594	4.09686	4.34105	4.78141	5.40806	5.45979	4.95505	4.67911	4.7046	4.55686	5.08357	4.48813	4.97239	5.29098	4.44918	3.64317	Arntl	clock
Mycbp	0.185491	0.0348464	26.1	13.05	0.567524	9.67723	8.99875	11.9026	11.136	14.1947	11.6088	12.3511	11.5485	8.73771	9.34474	11.2549	9.04143	11.5404	12.0622	12.0318	10.1246	Arntl
Myo19	0.0301613	0.0017359	23.1	15.6	0.501848	1.57214	1.1605	1.22371	1.50258	1.67391	2.36781	1.93343	2.00304	1.77911	1.54332	1.62674	1.69432	1.76784	2.17523	1.87953	1.65523	Arntl
Nab2	0.0301613	0.0017359	23.1	5.55	2.67573	9.07122	10.1711	12.1666	11.7554	8.68619	8.16825	5.83214	7.07663	6.65531	13.042	9.15842	9.38501	6.04921	4.636	4.10182	7.06972	Arntl
Nadk	0.0301613	0.0017359	24.6	14.325	9.18122	58.6089	65.2225	62.2074	74.0275	71.6224	83.8293	75.376	68.8076	65.71	64.2326	58.8276	64.2999	79.7943	89.049	76.0755	68.6245	Arntl	clock
Nampt	0.00335855	2.48e-05	23.1	15.6	9.86683	8.06316	5.81889	6.70911	12.527	21.1514	20.7784	19.7727	12.5349	8.94158	7.66839	8.46203	12.1838	25.6136	28.3461	20.6172	10.3111	Arntl
Narf	0.0159161	0.000604012	23.1	10.8	2.65856	7.4533	7.18203	9.15929	15.6984	13.2057	9.44252	9.19755	7.62123	7.92793	9.63143	10.4662	16.8694	17.3047	14.0686	9.02434	5.69051	Arntl	clock
Nat10	0.0904783	0.0108135	23.1	0	0.354918	5.18826	4.68643	4.46061	4.72217	4.0252	4.1845	4.4511	5.41688	5.24061	5.60281	4.48867	3.98134	3.79108	4.01464	5.0726	5.85714	Arntl	clock
Nat8	0.0700553	0.00706223	23.1	20.1	7.61427	48.2648	46.7119	32.706	37.4966	42.9883	34.8421	55.2317	55.6645	31.4	40.5485	29.0596	19.5479	35.22	52.6759	81.1518	57.6854	Arntl
Ncoa4	0.185491	0.0348464	23.1	15.6	6.10297	25.2875	26.9669	26.7094	27.8963	35.8063	33.9184	39.5221	34.9844	31.3242	27.9697	29.1354	31.8781	30.9809	40.6186	37.264	25.7515	Arntl
Ndel1	0.039786	0.00283368	26.1	11.55	2.59671	9.09466	9.34967	10.9439	14.1799	15.7789	12.9202	13.3565	10.5657	11.111	9.272	9.32673	14.5075	15.8853	15.7424	13.0546	9.74046	Arntl
Ndfip1	0.0159161	0.000604012	20.1	15.6	28.6187	166.449	206.752	146.294	135.7	186.767	218.798	207.13	191.249	153.345	119.296	177.393	208.71	236.964	226.564	159.418	104.144	Arntl	clock
Ndrg1	0.00335855	2.48e-05	23.1	2.55	4.24321	8.2151	12.1604	8.07575	3.23852	3.01109	2.23163	2.07495	3.70595	10.8441	16.4248	7.48133	3.36238	2.87873	2.48854	2.38411	6.34018	clock
Ndufaf4	0.114154	0.0162505	20.1	17.1	0.605446	7.61859	7.1809	6.71993	6.76236	11.4291	11.5916	10.823	10.8933	7.30972	5.5645	6.86483	6.54666	11.0458	10.9608	10.7822	7.03968	Arntl	clock
Nedd4l	0.0223612	0.00103762	26.1	23.1	1.00484	5.26708	7.24522	4.11621	2.01651	1.902	5.10215	5.53421	5.53727	6.00479	6.05235	4.46388	3.40726	1.82134	4.29011	4.52567	5.85489	Arntl	clock
Nfic	0.185491	0.0348464	26.1	18.6	4.18791	21.2573	31.9046	17.7581	19.6445	23.5805	41.3584	26.5764	27.1799	24.662	21.8893	18.4846	19.5882	25.1068	28.7022	29.7523	32.8996	Arntl	clock
Nfil3	0.039786	0.00283368	23.1	10.8	11.8492	26.0192	49.6445	17.7545	9.20288	9.26197	17.1714	23.1109	28.4913	27.4199	35.8067	15.6742	9.57778	7.00541	18.1078	18.6134	29.3991	Arntl	clock
Nfx1	0.00634062	9.92e-05	23.1	8.55	1.53755	6.91506	7.31402	8.71522	9.95158	9.5629	7.20147	6.5408	6.39281	8.57599	8.67954	9.73913	11.0066	11.2139	7.73754	6.4613	5.59118	Arntl	clock
Ngef	0.039786	0.00283368	24.6	12.825	5.67002	9.23151	7.18192	9.54853	21.0055	22.4859	16.6508	11.7265	11.2553	7.74715	8.48725	8.32658	12.9117	19.9277	12.8405	9.85696	11.4695	Arntl	clock
Nhlrc2	0.0700553	0.00706223	23.1	14.1	1.66616	2.34486	3.89545	2.9425	4.59713	6.40748	4.80113	5.13692	3.74554	3.2951	3.5369	3.42223	4.51998	6.61135	5.87348	4.29554	2.94866	Arntl	clock
Nid2	0.0530913	0.00452135	23.1	0	0.484399	2.11709	1.67126	1.28316	1.16185	0.986217	1.22827	2.24643	1.96286	3.36849	2.2914	1.71189	1.46032	1.31923	1.60935	2.47364	2.7767	Arntl
Nln	0.146768	0.023995	23.1	11.55	0.736551	4.28647	4.66966	5.66027	5.7113	7.86453	5.37222	6.1753	5.27261	4.82433	6.57506	4.77114	7.69355	7.09333	6.80369	6.33491	4.49699	Arntl	clock
Nme4	0.146768	0.023995	23.1	8.55	2.07081	4.29033	5.0485	5.58756	8.5511	7.62969	3.26563	3.9028	3.91872	2.81967	3.74752	5.52344	5.507	5.44799	4.01727	2.1686	3.87789	Arntl
Nmral1	0.146768	0.023995	23.1	5.55	1.75477	6.24151	8.98415	7.3837	9.26427	7.008	6.07005	5.46433	6.51841	6.62979	6.97674	6.46373	7.38272	6.56585	4.63629	5.61189	7.17338	Arntl	clock
Nop2	0.235823	0.0498154	20.1	17.1	2.29693	9.85346	13.0718	5.11189	5.94253	9.47415	12.7225	9.48588	9.28969	9.34695	5.29645	6.04371	7.22091	10.8562	9.61648	9.67652	8.20237	Arntl	clock
Npc1	0.0159161	0.000604012	20.1	10.05	7.04618	7.59324	12.5765	17.3624	22.5774	22.5413	13.4585	10.4411	10.4172	10.8246	15.3109	12.4873	20.036	16.7765	9.75798	9.01313	10.9333	Arntl	clock
Nptn	0.114154	0.0162505	23.1	11.55	0	16.6203	19.9589	19.634	18.4485	20.1596	21.8542	20.5497	18.671	16.6847	17.1258	19.3763	22.2947	21.2567	20.9694	19.9774	16.6957	Arntl	clock
Nr2f6	0.039786	0.00283368	26.1	24.6	17.9817	97.8345	128.097	79.0078	72.4046	60.4099	84.544	86.2273	103.77	98.2742	84.5424	89.6127	81.9903	77.8544	76.1029	75.453	84.8321	Arntl
Nt5c3	0.0301613	0.0017359	23.1	11.55	3.49154	9.1789	9.50692	13.3958	14.4447	15.878	8.95443	12.5846	10.7528	9.47869	10.5926	14.054	14.2076	15.6043	11.7345	11.8771	8.62737	Arntl
Nudcd3	0.039786	0.00283368	26.1	8.55	0.451771	6.91257	8.08221	8.2496	9.54108	7.91866	7.98606	7.6107	7.07027	7.55873	8.89163	8.12058	9.09742	9.04343	8.72319	8.06108	6.75344	clock
Osbpl2	0.0700553	0.00706223	21.6	12.825	0.591813	9.82149	11.3881	10.105	11.0261	12.5421	11.6068	11.4347	10.7217	10.4404	10.5846	10.9672	11.783	13.2787	11.3082	10.5212	9.62385	Arntl	clock
Osgin1	0.039786	0.00283368	26.1	0	84.4681	271.241	196.556	229.09	127.072	86.4647	104.407	99.765	208.328	197.386	281.613	215.841	157.513	99.5329	85.7968	81.8772	218.744	Arntl	clock
P2rx4	0.00846604	0.000187288	23.1	8.55	7.13174	23.2101	25.8854	32.2668	40.6829	32.6539	25.7567	22.181	21.4171	22.9696	25.5246	25.5778	36.7676	37.8867	23.0279	18.173	21.0834	Arntl	clock
P2ry2	0.00846604	0.000187288	26.1	10.05	1.58592	4.64957	6.01098	5.85966	9.12256	9.35757	8.21669	5.67685	4.97824	4.73762	4.34406	4.96617	9.11313	9.75473	7.57419	5.85586	5.47577	Arntl	clock
P4ha1	0.235823	0.0498154	23.1	18.6	1.03674	2.26388	3.74219	1.59366	1.46793	1.6454	4.96778	3.6883	2.05451	3.64595	1.99956	1.56399	1.3744	2.28957	5.77359	4.17184	2.76626	clock
Palmd	0.185491	0.0348464	23.1	10.05	1.9403	14.8717	14.6178	17.3658	15.9766	24.2448	14.9989	13.2326	12.8214	12.7696	13.3651	15.204	20.7312	21.3788	11.1093	11.117	13.2218	Arntl	clock
Pank1	0.114154	0.0162505	23.1	10.05	3.5786	20.884	25.2989	27.4738	28.1849	32.6852	20.7992	24.7959	25.8881	21.9331	25.2279	25.6511	34.3744	28.7317	22.2581	23.4226	19.8679	Arntl	clock
Papd7	0.0301613	0.0017359	23.1	15.6	1.04428	4.03907	4.51139	3.50687	4.33369	4.96155	7.64941	6.12305	4.07305	5.93499	2.80626	3.66761	4.11285	6.11851	7.67704	5.85934	3.9405	Arntl
Parp16	0.114154	0.0162505	26.1	18.6	0.91641	8.86884	10.024	9.34344	10.3892	10.7119	10.7515	11.32	12.5304	8.97692	9.62601	6.22934	7.36098	8.37155	9.88491	11.4097	11.7432	Arntl
Parp2	0.146768	0.023995	23.1	4.05	0.316232	3.93132	3.86343	3.69623	4.29856	3.4841	2.43321	3.49306	3.25963	3.84168	4.71295	5.10681	3.19521	2.78705	2.61286	3.18968	2.88519	Arntl
Pck1	0.0904783	0.0108135	23.1	11.55	431.498	215.192	417.624	534.324	825.423	1522.12	646.809	166.368	245.395	206.147	440.325	281.87	783.785	511.105	476.714	119.594	256.354	Arntl	clock
Pcsk4	0.012099	0.000341643	26.1	11.55	1.4478	1.53696	0.988638	2.35906	8.43328	15.231	10.7505	2.18027	1.5032	1.23683	1.19707	1.7194	5.09225	7.77164	6.22666	3.47223	2.8037	Arntl	clock
Pdhb	0.0159161	0.000604012	26.1	13.05	15.3456	79.7437	102.62	92.76	118.584	115.268	135.214	121.006	101.584	83.9611	88.9436	89.8252	102.111	107.064	127.915	121.455	96.3141	Arntl	clock
Pdk1	0.012099	0.000341643	26.1	17.1	3.16197	15.4158	12.8168	15.3912	18.4076	19.8629	15.4212	21.3573	20.3321	15.8968	13.9945	12.4599	12.8761	17.5235	19.5425	20.8861	18.16	Arntl	clock
Pdk4	0.012099	0.000341643	23.1	0	1.34026	4.67708	2.9715	1.55933	0.846724	0.592695	0.630558	1.82852	3.6983	4.38644	3.88271	1.59452	2.55147	0.342061	1.01277	4.27466	4.92549	Arntl
Pdxk	0.039786	0.00283368	24.6	14.325	4.82706	11.0436	14.5064	12.4512	14.5767	22.2624	25.3666	18.6135	15.0012	16.2228	13.6541	10.6974	15.5669	23.4229	25.6173	19.2861	15.9108	Arntl	clock
Peo1	0.0904783	0.0108135	23.1	18.6	1.55665	7.94229	9.13919	6.679	7.00414	7.52431	9.6364	9.44564	7.75124	7.82679	6.85731	7.0772	6.38169	7.10534	10.3438	9.87883	8.06818	Arntl
Per1	0.039786	0.00283368	23.1	14.1	3.57792	1.11616	0.425753	1.09135	5.4857	9.58642	6.60612	1.5544	1.9092	0.849917	0.46962	0.436418	3.6726	5.21225	4.50274	1.67346	1.74367	Arntl	clock
Pex14	0.235823	0.0498154	20.1	8.55	3.54706	36.4782	52.2565	47.6399	53.0365	45.1394	42.6236	35.7561	40.9002	36.6059	42.3134	41.6883	44.2634	38.9147	33.5569	32.4384	44.3132	Arntl
Pex26	0.039786	0.00283368	23.1	14.1	2.41528	6.22944	5.32755	5.46436	6.35619	9.92669	9.10721	8.74327	6.14159	6.28369	4.46008	5.75376	8.51058	11.7625	9.5718	6.0478	6.27691	Arntl	clock
Pfkfb2	0.039786	0.00283368	23.1	14.1	0.745411	2.23241	1.56591	1.90687	1.96112	3.14381	3.55006	2.62008	2.22235	2.69204	1.72152	2.49617	2.78902	3.1595	4.80058	2.65478	1.81379	Arntl
Pgap1	0.0904783	0.0108135	21.6	11.325	0.0922354	0.608004	0.427408	0.803488	0.808044	0.859773	0.6514	0.855409	0.461829	0.59864	0.616498	1.01515	1.23782	1.3608	0.746222	0.782881	0.553912	Arntl	clock
Phf20	0.185491	0.0348464	23.1	17.1	0.251292	1.75162	1.488	1.36719	1.38386	1.75845	1.84338	1.75015	1.60022	1.70341	1.74417	1.39046	1.63106	2.02951	2.18341	1.83537	1.63572	clock
Phlpp1	0.0904783	0.0108135	23.1	5.55	0.398851	2.38219	3.05347	3.23569	3.01681	2.75311	2.24822	2.6579	2.66485	3.45693	3.84961	3.19948	3.87207	2.70597	2.25687	2.47662	2.77871	Arntl	clock
Phospho1	0.0530913	0.00452135	23.1	2.55	0.598617	0.740597	1.91475	0.691078	0.617405	0.189986	0.198252	0.130749	0.51983	1.28472	1.65908	0.818819	0.869047	0.388253	0.387968	0.322723	0.891531	Arntl	clock
Pi4k2a	0.0904783	0.0108135	23.1	2.55	2.65724	23.2004	25.1803	24.4439	23.3019	18.0292	19.0264	21.4224	24.8936	21.6323	23.7544	21.0419	19.7804	16.4541	17.5508	22.0539	25.0865	clock
Pigp	0.146768	0.023995	23.1	11.55	5.27056	18.7392	15.0671	26.1929	20.4011	31.9977	21.641	21.1093	20.1749	13.8292	18.3421	24.0984	24.0816	26.1394	21.7959	21.9258	15.0791	Arntl
Pik3r1	0.0700553	0.00706223	23.1	17.1	2.58933	7.27432	5.97833	5.32393	5.52755	7.25667	9.8923	11.1061	7.78309	8.24831	5.66366	8.12465	8.48282	11.4952	14.2979	11.5657	8.65928	Arntl	clock
Pim1	0.039786	0.00283368	23.1	5.55	3.81651	6.58043	11.8266	15.1613	12.8527	9.10629	6.42924	6.93238	10.8299	7.83244	14.8732	14.4836	12.5088	6.6137	6.00458	5.65088	12.4532	Arntl	clock
Pim3	0.0904783	0.0108135	20.1	12.6	17.7526	18.9941	18.6011	20.4337	43.6365	76.4564	44.1001	21.1079	20.4183	16.8642	21.1431	19.4047	36.9423	36.6958	31.7558	19.3579	21.2285	Arntl	clock
Pitx3	0.00846604	0.000187288	23.1	0	0.754621	3.18469	6.06242	0.529914	0.0411501	0.0398152	0.145598	1.10701	3.81413	7.28182	5.64171	1.99111	0.484814	0	0.742033	2.27007	2.4521	Arntl
Pklr	0.0700553	0.00706223	26.1	15.6	34.4347	87.0463	106.591	76.4039	129.437	127.841	177.929	155.289	117.884	84.2485	69.0888	50.5809	62.5199	144.734	133.505	140.93	174.127	Arntl
Pla2g12a	0.039786	0.00283368	21.6	12.825	4.21657	7.06332	6.9212	10.5249	10.13	12.7141	15.836	6.77359	6.05132	5.43104	6.58072	10.694	14.7272	11.9501	11.0547	6.91472	5.47767	Arntl	clock
Pld6	0.146768	0.023995	26.1	10.8	0.458248	0.442886	0.410699	1.14672	1.65063	1.27169	1.13404	1.14022	0.602676	0.641715	0.620002	0.807869	0.794613	1.44748	0.946765	1.00157	0.880088	Arntl
Plekhg3	0.235823	0.0498154	23.1	10.05	1.05035	4.07245	4.66184	4.67292	6.89605	6.52068	5.55787	4.17152	3.75153	4.23453	4.36193	4.06672	4.73632	4.48328	4.4748	4.15647	4.38373	Arntl	clock
Plin5	0.0904783	0.0108135	23.1	20.1	12.7829	28.0696	41.4715	21.9304	16.1311	26.3325	61.8161	43.5212	41.5062	31.7135	27.4056	20.84	19.508	23.0641	59.2674	39.784	41.8532	Arntl	clock
Plxnb2	0.235823	0.0498154	23.1	4.05	5.15495	27.8681	36.2043	33.823	33.2287	26.0571	25.9385	29.3864	32.4122	33.9724	36.6365	32.9119	38.8116	31.9448	28.353	29.154	29.8664	Arntl	clock
Pnpla5	0.0396363	0.00228479	23.1	20.1	0.240247	0.461433	0.216634	0	0.322247	0.0935081	0.142355	0.751669	0.634365	0.30762	0.104641	0.0608133	0	0.0262831	0.157625	0.970982	2.01569	Arntl	clock
Pnpla7	0.0301613	0.0017359	23.1	5.55	15.7422	40.2783	49.1907	52.6588	62.1168	41.6963	30.3959	30.2154	38.8385	36.6809	44.9322	47.1039	37.8464	35.0987	30.4411	32.3589	41.0174	Arntl	clock
Pnrc1	0.0530913	0.00452135	24.6	12.825	21.0333	49.021	79.5722	34.0666	19.2754	24.0481	18.7396	33.9166	55.1911	44.2449	45.359	29.054	16.8988	10.8862	15.5594	28.8822	46.0301	Arntl	clock
Podn	0.114154	0.0162505	23.1	14.1	0.476576	1.59649	0.748745	1.19801	1.83802	2.47655	1.87199	1.40281	0.963609	1.11799	0.917526	1.13261	1.50733	2.53919	1.46954	1.31925	1.35389	Arntl	clock
Pole4	0.185491	0.0348464	23.1	17.1	3.3893	17.215	19.6776	16.3312	16.8213	19.4809	22.0082	21.1219	19.9638	15.1657	14.5974	16.7541	12.9952	15.9013	25.9294	21.4473	19.9649	clock
Poli	0.0700553	0.00706223	20.1	17.1	0.336342	2.28435	1.88129	1.79586	1.60714	1.99737	2.40962	2.38538	2.40602	1.65298	1.53761	1.647	1.90637	1.93197	2.08219	1.69011	1.72576	Arntl	clock
Polr3g	0.0223612	0.00103762	23.1	18.6	0.413184	3.11226	2.99924	2.18577	2.52793	2.54025	2.69817	4.63207	4.05977	3.02178	3.09057	2.79807	2.23034	3.13429	3.29087	4.69851	3.46597	Arntl
Pop1	0.114154	0.0162505	23.1	0	0.470346	1.77536	2.11261	1.52131	1.05659	1.11019	2.08347	1.45657	1.73599	1.58732	1.42787	1.41583	1.1307	0.77975	1.26049	1.4816	1.74752	Arntl
Por	0.00634062	9.92e-05	26.1	13.05	43.9668	73.1714	86.1357	85.0342	189.461	352.266	290.521	128.997	91.387	70.4095	67.1629	75.7757	163.558	243.094	232.524	115.68	113.424	Arntl	clock
Ppara	0.012099	0.000341643	23.1	11.55	11.2872	18.1202	17.4012	27.3608	34.0827	39.105	29.319	26.1156	21.3642	25.2018	19.4929	20.9636	39.3295	34.3968	29.2363	25.814	20.1001	Arntl	clock
Ppil1	0.235823	0.0498154	23.1	20.1	3.47918	15.4373	17.8144	15.9906	15.1709	10.5471	23.2502	20.0912	19.9214	14.5798	17.8201	13.1279	10.0891	11.2554	19.9156	24.1238	24.4653	clock
Ppl	0.0301613	0.0017359	23.1	15.6	0.563826	1.83065	1.58632	1.20242	2.28525	1.80285	4.38121	2.38369	1.89643	1.54235	1.44328	1.50312	1.97394	2.85342	3.89675	2.02384	2.39063	Arntl	clock
Ppm1a	0.00450269	5.06e-05	23.1	11.55	6.62517	26.555	30.8654	39.3668	40.2348	46.9196	37.2201	34.7345	33.7811	32.3546	31.4524	38.611	42.1878	47.409	37.26	32.7486	29.7611	Arntl	clock
Ppm1k	0.185491	0.0348464	20.1	7.8	4.46089	8.29333	5.37297	14.5499	13.1418	11.5757	3.8378	7.19812	9.44438	8.90331	13.7593	12.3815	11.702	5.69057	4.92073	6.25047	8.95203	Arntl
Ppp1r10	0.0904783	0.0108135	23.1	17.1	2.71059	9.87705	7.88864	3.7086	4.45116	8.31998	10.895	9.57831	5.82903	6.54597	4.95933	3.20446	5.18805	9.9939	10.3081	10.0002	6.51979	clock
Ppp1r15b	0.00846604	0.000187288	23.1	17.1	4.42317	21.0168	15.7519	13.8745	16.0824	19.0448	20.0468	26.0616	20.5349	20.1045	15.4575	16.7075	17.5409	23.4836	23.0918	23.5547	19.7342	Arntl	clock
Ppp1r3b	0.00634062	9.92e-05	23.1	18.6	55.2217	97.5302	46.0424	19.4349	19.8667	44.0909	100.328	123.145	92.5498	77.7655	33.9742	21.8552	12.9865	95.1666	120.425	125.569	78.7218	Arntl	clock
Ppp1r3c	0.00846604	0.000187288	23.1	0	17.5355	50.1283	36.3613	25.1667	16.8627	9.24951	11.5624	31.6139	45.9502	69.4058	24.3959	28.9956	15.1688	13.8142	17.362	50.1887	31.8095	Arntl	clock
Ppp2r2d	0.114154	0.0162505	26.1	5.55	1.90898	11.9856	12.5676	13.8903	11.4533	16.726	10.6585	10.0807	9.81603	11.3368	10.3088	12.3205	15.1976	13.5336	9.78439	9.93863	9.70122	Arntl	clock
Pptc7	0.114154	0.0162505	21.6	12.825	0.460051	3.52705	2.19322	2.86428	4.08952	5.79919	3.60303	3.89151	3.45093	3.07957	2.69347	3.73884	5.67237	5.22735	5.47688	3.62751	2.39626	Arntl	clock
Pqlc2	0.00634062	9.92e-05	23.1	5.55	2.20042	6.58285	7.94264	9.18924	8.4563	6.39655	6.50339	4.83078	5.37471	6.50328	7.59503	7.33916	7.28804	6.22026	4.33985	5.13499	6.48894	Arntl	clock
Prkaca	0.185491	0.0348464	23.1	2.55	3.80063	25.2477	32.6706	26.0287	20.6538	20.4477	23.579	22.2318	23.7679	22.635	24.3874	22.6367	19.5379	16.9075	18.9472	21.4105	29.9356	Arntl
Prmt6	0.114154	0.0162505	20.1	0	0.620946	5.01046	4.41286	2.90799	2.97355	2.7012	3.51379	3.71794	3.7319	3.74101	3.72315	3.1178	2.9812	3.50041	3.85101	3.68039	3.28719	clock
Prodh	0.0904783	0.0108135	26.1	15.6	22.0052	103.912	135.975	99.1686	164.556	142.051	170.888	167.095	138.154	88.0094	104.555	88.47	92.2966	124.274	165.777	168.543	156.981	clock
Prps1	0.146768	0.023995	23.1	16.35	0.624941	13.1828	13.9836	14.0251	14.5607	13.9245	15.3364	17.111	15.1983	11.9259	13.0089	13.5686	15.458	14.0839	16.6193	16.5524	14.0523	Arntl	clock
Ptbp1	0.114154	0.0162505	23.1	5.55	3.80749	24.6255	35.8707	28.9886	28.2108	31.1844	23.604	22.6537	25.1783	29.6951	29.7498	28.7873	31.6475	28.3545	21.1647	23.0029	25.6048	Arntl	clock
Pum1	0.235823	0.0498154	20.1	10.05	0.468911	4.7514	6.03326	6.98258	6.6964	6.58174	4.52609	6.06747	5.79614	6.61071	6.2687	7.40079	7.77582	5.61477	5.09686	5.5766	5.99934	Arntl	clock
Pvr	0.00846604	0.000187288	23.1	10.05	0.14297	1.7451	1.77515	2.17661	2.23149	1.83199	1.79603	1.64477	1.49579	1.28071	1.56817	1.88832	2.42039	2.27894	1.70323	1.41908	1.07214	Arntl
Pvrl1	0.039786	0.00283368	23.1	21.6	2.53199	8.94227	11.97	7.21862	4.56447	5.36149	11.2827	7.65201	8.30601	10.3717	8.56228	6.16908	4.42973	5.1764	7.89854	8.89804	12.389	Arntl	clock
Pxn	0.146768	0.023995	23.1	5.55	0.931125	10.3416	13.2928	11.2114	10.4935	9.89459	10.6184	7.90501	8.33347	10.4104	11.8913	9.76539	10.3577	9.16684	9.29496	8.78499	9.82158	Arntl	clock
R3hdm2	0.0700553	0.00706223	23.1	7.05	2.06482	15.4957	19.9418	18.1771	17.9519	18.8821	17.6486	13.4761	14.6583	15.6063	17.2229	17.772	18.7418	15.91	15.1962	12.3393	16.3281	Arntl	clock
Rab3il1	0.185491	0.0348464	23.1	17.1	0.401318	2.12653	1.71039	1.47064	1.82572	1.87429	2.30713	2.51583	1.6173	2.5764	2.03781	1.58573	1.71271	2.10319	2.79511	2.2475	2.23724	Arntl
Rad50	0.0904783	0.0108135	20.1	8.55	0.729055	2.00078	1.42044	2.62948	2.63586	2.1506	1.59844	1.30484	1.66764	1.93203	1.68329	2.5954	2.33982	1.46984	1.25964	1.62551	2.13198	Arntl	clock
Rai14	0.114154	0.0162505	26.1	23.1	2.07585	6.18009	5.64883	5.11271	3.46706	3.24185	3.84967	7.03278	6.78536	6.5674	5.09986	6.14114	5.36856	3.29916	4.67127	6.08554	5.2923	Arntl	clock
Ranbp10	0.235823	0.0498154	23.1	5.55	1.52177	10.8788	8.94957	13.7032	12.6376	11.1937	9.81906	9.78643	10.021	12.8374	13.3788	13.0089	13.1622	9.11505	9.75254	9.01513	12.759	Arntl	clock
Rapgef1	0.0904783	0.0108135	23.1	14.1	1.78975	8.72641	7.81846	7.65512	10.0422	10.3683	11.2575	10.2238	8.10503	9.93747	9.27905	8.74829	12.0595	13.0823	12.5377	10.3015	7.47147	Arntl	clock
Rarb	0.114154	0.0162505	26.1	17.1	0.0627628	1.53982	1.35318	1.41392	2.53914	1.50268	1.99713	2.06054	1.45458	1.50709	1.3644	1.31581	1.17202	1.36818	1.81931	2.31054	2.06703	clock
Rassf3	0.0904783	0.0108135	26.1	7.05	0.916198	21.2154	20.0078	28.0407	29.5367	27.6403	20.3618	20.0071	20.4492	27.0912	22.7879	27.9609	30.9592	32.1986	21.1781	20.455	15.1741	Arntl	clock
Rassf6	0.0904783	0.0108135	23.1	18.6	1.1477	5.02015	4.10534	3.85089	5.28341	3.73423	4.78966	8.43358	5.47597	3.92196	3.50872	3.82059	3.58739	4.50484	5.68536	9.09071	4.75457	Arntl	clock
Rbm17	0.00846604	0.000187288	26.1	5.55	4.75741	28.038	31.1612	32.3707	31.5667	29.1714	22.8482	19.1502	24.5705	25.1801	27.8657	28.4201	30.0664	28.3167	25.175	20.408	21.8197	Arntl	clock
Rbpms	0.0904783	0.0108135	23.1	5.55	4.3579	19.3895	27.0138	21.2921	17.2408	16.7114	14.891	13.4276	14.4115	15.2573	16.7403	16.8361	17.4892	13.8273	9.97388	10.9814	17.0894	clock
Rd3	0.0530913	0.00452135	23.1	7.05	0.21267	0.883166	0.748651	0.949253	1.11784	0.898257	0.629113	0.359115	0.500424	0.435293	0.789465	0.80411	0.60499	0.543752	0.412562	0.355099	0.521204	clock
Rdh13	0.0700553	0.00706223	23.1	15.6	0.986414	3.40378	2.94198	2.71199	2.68082	4.10699	4.67329	4.0708	2.94528	4.1821	1.9733	2.71932	3.44383	5.16122	5.54464	4.02215	2.74477	Arntl
Rdh9	0.00247373	1.16e-05	23.1	11.55	12.8591	7.54449	8.69484	17.9869	26.8803	31.7425	24.92	15.9971	10.5735	8.04402	12.2952	15.7507	32.4026	30.4999	24.3031	22.3552	14.3708	Arntl	clock
Reep3	0.146768	0.023995	20.1	17.85	0.0950352	11.7476	11.761	11.6199	10.355	12.4858	13.7161	14.9807	14.5832	13.5084	11.6035	13.189	13.0139	13.598	14.3083	13.9003	11.311	Arntl	clock
Reep4	0.235823	0.0498154	26.1	0	1.11924	5.95608	5.36092	5.7227	3.50579	3.77135	4.13985	4.54813	5.08421	4.50447	5.56083	5.443	4.03894	3.42158	2.7254	3.42715	6.6039	Arntl	clock
Rell1	0.0159161	0.000604012	26.1	2.55	0.682485	3.83092	3.65335	5.57858	3.25191	2.23677	2.17774	2.86574	3.43638	3.58348	5.92039	6.46967	5.11578	3.65262	3.05391	2.9983	3.00987	Arntl	clock
Rev1	0.235823	0.0498154	26.1	10.05	0	1.69425	0.894117	1.58148	2.28622	2.78471	1.50059	1.71641	1.61887	1.59606	1.24442	1.9457	2.19128	2.52179	2.18854	1.9872	1.7708	clock
Rexo4	0.0700553	0.00706223	23.1	17.1	1.68477	7.81307	9.71657	7.22382	8.61368	8.88412	10.1957	10.8444	8.21444	9.45292	7.97502	8.0174	8.55584	9.73107	10.447	10.258	9.02865	Arntl	clock
Rfx4	0.00846604	0.000187288	23.1	4.8	0.616085	0.558018	0.653634	1.46982	0.943009	0.478208	0.0272565	0.0717336	0.733224	0.61749	1.54491	1.29953	1.04252	0.299907	0.0124762	0.39436	0.414208	Arntl
Rfx5	0.00113454	2.14e-06	23.1	4.05	0.525062	1.94628	2.125	2.18149	1.78197	1.36642	1.30852	1.44539	1.77245	1.81754	2.33499	2.0594	1.84679	1.47602	1.08114	1.57546	1.60313	Arntl	clock
Rhbdd2	0.00846604	0.000187288	26.1	13.05	1.41238	2.97195	3.16901	2.79034	4.6782	6.64419	6.28866	4.52203	3.61634	2.86924	3.48511	2.892	4.40506	5.38245	6.69935	4.56994	3.70645	Arntl	clock
Rhobtb1	0.185491	0.0348464	23.1	15.6	3.69556	9.70383	9.58978	7.98379	10.218	18.0755	15.3955	13.2101	12.062	12.2705	12.3765	8.95522	9.96835	15.4849	21.2032	12.2464	10.5717	Arntl	clock
Riok2	0.185491	0.0348464	23.1	15.6	1.28293	6.35098	5.87789	4.82952	6.6459	9.73645	6.09695	7.69223	8.9544	5.85336	5.10165	5.61618	6.5906	9.56669	8.25892	8.72179	6.67389	Arntl	clock
Ripk4	0.039786	0.00283368	23.1	15.6	0.567192	1.71968	1.96994	1.86167	2.86259	2.19174	2.89792	3.13866	2.08183	2.46564	1.69621	1.70615	3.00696	3.01062	3.2343	2.5291	1.89842	Arntl	clock
Rnaseh2b	0.0700553	0.00706223	23.1	17.1	1.24268	4.5477	4.79886	4.45828	4.34884	6.10625	7.01025	6.47646	6.50896	4.34123	3.88835	3.57244	4.23795	5.85816	5.60587	6.29319	5.54169	Arntl
Rnf144a	0.0159161	0.000604012	26.1	24.6	0.488966	1.26898	1.12915	0.794208	0.437647	0.252025	0.280768	0.749292	0.904691	1.43707	1.49661	1.04478	0.61813	0.502901	0.59576	0.937238	0.912409	Arntl	clock
Rnf145	0.114154	0.0162505	23.1	14.1	1.50109	4.08739	3.78455	3.51877	5.64163	7.30795	7.78804	4.52122	3.66304	5.37593	3.47193	4.81275	6.26613	10.7545	5.98667	4.90398	3.76367	Arntl	clock
Rnf19b	0.00450269	5.06e-05	23.1	10.05	4.53199	11.5929	13.9138	18.0021	23.3625	18.8101	13.9141	15.0463	13.5408	12.2708	13.3271	18.1116	23.4678	22.8647	15.5005	13.4183	12.6496	Arntl
Rorc	0.000419513	3.02e-07	23.1	18.6	20.8592	48.1223	27.5079	18.623	21.7824	34.1602	55.2129	73.4342	87.8302	46.7587	27.9105	17.9852	16.7922	35.9898	59.7062	75.9538	72.0879	Arntl	clock
Rpap3	0.146768	0.023995	23.1	5.55	1.03867	3.6928	3.88591	4.54333	5.24507	3.07443	3.31789	2.83392	4.32451	3.22808	4.02947	4.50826	5.11753	3.59802	2.22053	3.09329	3.13296	clock
Rps6kc1	0.114154	0.0162505	26.1	2.55	0.481936	2.71605	3.13771	2.96133	3.59802	2.39096	2.17988	2.36009	2.71656	3.22959	2.78727	2.94693	2.74253	2.82314	2.66728	2.12918	2.28096	Arntl
Rragc	0.0223612	0.00103762	23.1	14.1	2.54976	14.1379	11.5095	13.7087	16.2512	17.5132	17.7438	16.7374	14.4245	14.263	15.3658	17.2977	16.6787	19.1242	17.7048	15.8775	13.3557	Arntl	clock
Rrp8	0.0904783	0.0108135	20.1	17.1	0.743678	4.65199	5.46725	3.08036	3.60027	3.60479	5.57766	4.72218	4.26309	4.49928	3.507	3.32023	3.99259	5.24669	6.01054	4.69707	3.30912	Arntl	clock
Rufy3	0.235823	0.0498154	21.6	12.075	1.3172	10.0811	8.35301	12.4427	11.8042	13.1719	11.4525	12.383	11.0388	10.6437	11.7755	13.4072	11.897	12.3343	11.8495	10.4754	10.7036	clock
Rwdd4a	0.012099	0.000341643	23.1	15.6	0.896611	7.09859	6.72021	6.33848	7.05542	7.60648	9.02719	7.92856	7.12242	6.43299	5.06566	5.65938	6.64213	7.38774	9.71053	8.75371	5.95505	Arntl
Rxra	0.235823	0.0498154	23.1	10.05	6.86629	71.7297	86.8881	83.6513	95.7755	89.1879	88.9312	79.4775	87.1977	93.4859	90.2454	88.1442	117.737	110.35	95.1783	80.2802	65.9595	Arntl	clock
S100a10	0.039786	0.00283368	23.1	2.55	127.695	334.767	374.126	358.945	275.849	178.357	138.099	252.46	319.008	297.202	312.319	322.694	213.679	166.437	185.612	328.869	305.254	Arntl
S1pr1	0.0530913	0.00452135	20.1	0	7.84047	24.4035	26.827	19.0285	9.41683	9.99756	21.1139	31.0691	27.9171	26.6513	18.0884	22.1798	13.4756	18.3635	27.1927	29.3649	22.2284	Arntl	clock
Sar1b	0.0301613	0.0017359	23.1	18.6	22.428	224.419	222.601	189.963	193.588	199.864	212.585	279.261	257.352	194.101	187.316	185.56	180.33	186.626	234.736	266.399	206.753	Arntl	clock
Sbk1	0.114154	0.0162505	26.1	11.55	2.36396	4.28368	5.68367	5.03214	9.95005	14.5261	10.0344	6.88731	4.94415	5.89111	2.14009	3.11064	5.47798	13.3553	7.59302	9.47797	3.74618	clock
Scamp1	0.185491	0.0348464	23.1	10.05	4.24561	9.49585	8.2261	14.2303	15.0894	15.5744	9.00253	9.66611	10.3558	11.0824	10.4998	13.2185	17.5679	20.2112	10.3941	8.97868	8.39732	Arntl	clock
Scap	0.146768	0.023995	23.1	4.8	13.0323	35.851	48.5895	47.7383	55.6168	38.9487	27.5553	30.9921	37.463	39.6191	48.4636	39.4433	50.1228	37.955	28.4727	31.2225	41.5849	Arntl	clock
Scara5	0.0904783	0.0108135	20.1	17.1	0.567474	5.27573	3.27484	1.86052	2.07226	3.87059	2.87479	8.36316	8.45162	3.46476	2.52884	3.8325	9.60632	8.54046	9.77927	7.22992	2.77832	Arntl
Sdr42e1	0.0904783	0.0108135	26.1	0	4.7618	44.1086	40.8424	41.7192	40.7332	35.5184	23.6346	36.7176	44.2012	38.4172	43.8391	47.4547	41.9171	31.1287	27.0249	29.9679	34.2915	Arntl	clock
Sdr9c7	0.00846604	0.000187288	26.1	24.6	2.86385	23.9722	24.5453	22.7838	15.8357	10.6001	16.216	23.8943	26.1829	24.6983	25.86	23.8931	17.9167	12.8904	20.7618	22.3663	21.2459	Arntl	clock
Sepp1	0.146768	0.023995	23.1	14.1	461.84	2665.87	2455.9	3121.56	3006.46	3319.01	2953.62	3458.75	3257.88	2577.49	2443.69	3001.32	3080.48	3603.91	3331.38	3013.27	2432.21	Arntl	clock
Serpina12	0.235823	0.0498154	23.1	0	3.66168	41.3876	35.3736	38.755	38.2746	20.0689	20.7797	34.538	39.2393	28.5653	22.6237	30.6096	24.5679	21.4215	25.6828	27.8325	39.8688	clock
Serpina1e	0.235823	0.0498154	23.1	2.55	2084.16	10715.4	17328.2	12215.4	13567.9	8605.92	9833.14	9267.95	13747.2	10158.7	13855.3	11663.8	11780.2	8027.91	8849.1	10380.1	12198.4	Arntl
Sertad1	0.146768	0.023995	26.1	11.55	1.72494	8.38056	6.74169	6.95088	10.8126	12.9019	9.18112	7.17974	4.63572	6.05613	5.38486	4.80217	7.71321	9.79524	8.09351	7.31933	7.50419	Arntl	clock
Sertad2	0.235823	0.0498154	23.1	10.05	0.542273	2.22688	1.53131	2.88916	2.61923	3.12413	2.25204	2.37075	2.60169	2.6505	2.54103	2.98337	3.50821	2.93657	2.78301	2.6657	2.15341	Arntl	clock
Sh3yl1	0.235823	0.0498154	23.1	7.05	1.16615	3.971	3.13397	5.96219	4.50856	5.50355	2.99397	3.29885	3.92436	3.67966	4.16217	4.74969	4.01268	5.51624	2.11786	2.5614	3.36493	Arntl	clock
Shank2	0.012099	0.000341643	26.1	0	0.265717	1.68897	1.32161	1.52989	1.23726	0.867125	0.553848	1.2424	1.4099	1.65993	2.33832	0.955342	1.17735	0.895106	0.437409	0.914272	1.37717	Arntl	clock
Shkbp1	0.114154	0.0162505	23.1	4.05	1.19916	5.29648	6.08286	4.35525	5.1623	3.57149	3.82859	3.46643	3.93994	4.98056	5.24399	3.40162	4.3658	3.33958	2.90312	3.47492	4.66013	Arntl	clock
Shmt1	0.235823	0.0498154	26.1	17.1	4.90711	78.9979	86.4421	80.8956	84.5008	84.8689	87.8353	102.711	100.072	70.6562	73.9657	62.5434	68.4399	74.3154	76.2933	98.908	90.3833	Arntl	clock
Sigmar1	0.0530913	0.00452135	23.1	2.55	55.1033	168.029	183.796	144.685	126.899	70.9952	90.1011	125.631	146.799	125.209	148.774	105.943	92.8825	69.6168	75.553	125.98	179.535	Arntl
Sipa1l2	0.114154	0.0162505	23.1	11.55	0.250848	0.434364	0.560809	0.367799	0.789117	1.00694	0.823163	0.540799	0.345488	0.64734	0.521162	0.662371	1.01726	0.986763	0.74472	0.638028	0.630878	Arntl	clock
Ski	0.114154	0.0162505	20.1	0	1.4315	7.21024	5.53076	3.95761	2.84674	3.50632	6.56544	6.08175	5.42073	7.28304	4.53836	4.12738	4.22781	4.79618	6.12971	6.03368	5.41718	Arntl	clock
Slc15a4	0.146768	0.023995	26.1	13.05	2.1317	5.3743	6.75941	5.91516	9.77409	9.59665	10.3482	8.41418	8.55898	6.37084	6.52574	5.6602	6.91281	7.86953	8.95115	8.0752	8.5115	Arntl	clock
Slc16a12	0.039786	0.00283368	23.1	14.1	8.24262	8.67007	4.697	8.87297	12.6645	21.6223	12.6531	20.3269	13.2583	9.15099	10.0418	9.7138	16.1539	24.2126	22.8487	18.3268	8.15556	Arntl	clock
Slc16a6	0.0530913	0.00452135	23.1	21.6	0.92655	3.13792	2.30093	1.82758	0.921736	1.02976	2.305	2.37199	2.14599	3.01449	1.9496	1.94851	1.6967	1.28456	2.57949	2.72306	2.32807	Arntl	clock
Slc17a8	0.0301613	0.0017359	26.1	21.6	1.06269	2.32671	1.53417	1.74794	0.712928	1.531	0.823837	3.17696	4.23602	3.25954	2.07224	0.840848	1.19415	1.16866	1.64095	3.17128	3.77385	Arntl	clock
Slc19a1	0.114154	0.0162505	23.1	14.1	0.761794	2.8625	2.86282	2.11796	2.9571	5.17844	5.52028	3.1953	3.18949	2.19198	2.8607	2.6975	3.40204	4.84103	4.82187	2.57362	3.08078	Arntl	clock
Slc20a1	0.0904783	0.0108135	23.1	14.1	3.3254	6.25598	6.40598	3.45562	8.64446	9.19728	10.0725	6.56946	5.84323	7.57748	3.14345	3.21741	8.13639	9.73805	9.67804	7.8661	5.44516	Arntl	clock
Slc22a15	0.0223612	0.00103762	23.1	2.55	0.29209	1.1354	1.19564	1.0641	0.880149	0.396934	0.691134	0.958981	0.975279	1.10708	1.11505	1.29526	0.693789	0.377805	0.907224	0.957878	0.975075	Arntl	clock
Slc22a4	0.0904783	0.0108135	23.1	10.05	0.547407	0.789496	1.19168	1.6634	1.64779	1.81773	0.757789	1.26852	1.07441	1.10551	1.61179	1.63343	1.68646	1.52586	1.67481	1.02427	0.691094	Arntl	clock
Slc22a5	0.235823	0.0498154	23.1	11.55	0.990381	4.22743	5.06555	5.40467	5.17297	7.9917	6.46616	5.67977	4.88611	5.20095	6.3729	5.49216	9.98023	8.00957	6.25273	6.13686	5.40975	Arntl	clock
Slc23a2	0.235823	0.0498154	23.1	7.05	0.82262	1.73774	1.6997	2.29708	2.69723	2.42149	1.13372	1.52513	1.72772	2.05146	2.8086	2.30799	4.02518	2.30694	1.45275	1.62556	1.58885	Arntl	clock
Slc25a19	0.012099	0.000341643	23.1	15.6	1.08811	6.34315	6.39141	5.26598	5.87632	6.44566	8.43876	7.41514	6.24204	5.32126	4.94986	6.07178	5.94159	6.84756	9.26454	6.61593	6.11399	clock
Slc25a29	0.0700553	0.00706223	26.1	13.05	0.489686	2.12165	2.40134	1.92078	2.3924	3.23383	3.1445	2.34255	1.63653	1.47761	0.968227	1.0741	1.1145	2.47675	2.67366	2.52411	1.53834	Arntl
Slc25a37	0.0301613	0.0017359	26.1	13.05	1.81866	7.447	6.63171	6.79393	9.3659	10.4632	12.5113	8.06691	8.5774	8.57066	8.30105	7.58116	8.81054	10.23	12.736	9.60219	10.0173	Arntl	clock
Slc25a42	0.0700553	0.00706223	23.1	5.55	3.34921	21.439	24.1404	29.7715	25.4823	26.8604	20.7458	16.6483	23.8908	26.5653	29.4194	24.302	28.2536	19.5952	16.337	19.1133	26.1611	Arntl	clock
Slc25a44	0.0700553	0.00706223	23.1	18.6	5.85272	23.3208	30.5172	16.569	25.1568	19.0946	27.3716	33.0532	29.8199	25.3992	21.5056	17.1019	19.6418	25.9777	31.9979	37.3015	24.5893	Arntl	clock
Slc26a11	0.185491	0.0348464	21.6	7.8	0.319821	1.78078	2.36554	2.61674	2.4479	2.66246	2.26027	1.97679	1.74812	2.12971	2.81947	2.20195	2.43977	2.27688	1.73249	1.44909	2.35355	clock
Slc26a6	0.114154	0.0162505	23.1	20.1	0.496409	1.21955	1.17747	0.544624	0.641598	0.620292	0.981959	1.57786	1.15722	0.969849	1.10963	0.830109	0.739453	1.03914	0.946194	1.34659	1.2548	clock
Slc27a2	0.114154	0.0162505	23.1	11.55	59.6932	343.457	549.493	546.978	459.039	632.705	576.408	491.989	450.148	367.262	409.729	452.694	587.579	518.367	441.415	418.148	418.809	Arntl	clock
Slc2a2	0.00846604	0.000187288	26.1	11.55	23.5863	34.5383	58.1738	67.5824	86.3333	102.966	94.2991	71.9642	52.9773	38.4135	52.4136	46.5587	73.6955	90.8338	74.4659	67.674	49.1745	Arntl	clock
Slc2a5	0.00846604	0.000187288	26.1	9.3	0.681934	0.93442	1.55373	2.59682	3.8591	2.88925	1.38998	1.23864	1.04489	0.734182	1.08314	1.58075	2.59871	3.20072	1.14047	1.08386	1.15706	Arntl	clock
Slc2a9	0.00450269	5.06e-05	23.1	10.05	3.30522	8.65792	10.5347	12.2843	16.0569	13.5106	12.336	9.35962	9.4728	9.25042	11.2872	11.1549	14.1019	13.9522	9.72643	8.74187	8.39544	Arntl	clock
Slc30a1	0.0700553	0.00706223	20.1	17.1	1.24236	7.30469	3.79877	6.39189	5.54773	6.25229	7.92676	9.79825	8.15519	6.88533	5.416	6.28285	7.44177	9.6597	8.24975	10.7816	6.00808	Arntl
Slc30a9	0.012099	0.000341643	23.1	14.1	4.90117	13.9783	11.8822	15.2742	19.7123	21.7955	17.4685	20.9096	18.0137	14.6498	14.6386	18.0983	19.8778	23.9988	21.327	18.066	15.2421	Arntl
Slc35c2	0.0530913	0.00452135	26.1	8.55	2.6491	13.3598	19.4192	16.724	17.1062	14.7629	15.9554	13.2731	12.995	13.0081	14.79	13.8225	17.0117	17.3647	15.3852	12.7403	10.9433	Arntl
Slc37a1	0.00846604	0.000187288	26.1	5.55	0.3351	0.916159	0.912563	1.09857	0.609792	0.597667	0.430112	0.303444	0.504633	0.663585	0.743276	0.978882	2.64734	1.17154	0.492793	0.398928	0.242134	Arntl
Slc38a2	0.0301613	0.0017359	23.1	11.55	4.88921	7.68031	6.73218	11.4127	14.5947	33.1723	11.2288	9.4371	9.43475	8.82703	12.9177	11.9495	23.152	15.4486	11.4618	10.3052	10.5345	Arntl	clock
Slc38a4	0.0223612	0.00103762	23.1	10.05	43.2608	114.53	151.779	175.71	217.25	213.06	153.91	158.064	151.02	118.06	170.455	156.098	214.055	169.189	156.787	146.92	133.733	Arntl	clock
Slc39a10	0.0159161	0.000604012	23.1	18.6	0.24037	0.607377	0.595777	0.42427	0.42735	0.355396	0.709172	1.40408	0.816014	0.764644	0.748625	0.397826	0.470551	0.488606	0.767499	1.20349	0.700112	Arntl	clock
Slc41a1	0.235823	0.0498154	20.1	14.85	0.0852629	1.18165	1.10773	1.11008	1.15674	1.2616	1.43051	1.15544	1.04321	1.19973	1.1315	1.34411	2.55709	1.86525	1.40916	1.21097	1.06349	Arntl	clock
Slc41a2	0.185491	0.0348464	26.1	24.6	1.4521	5.74564	6.74962	4.7594	4.69604	2.14366	2.83159	6.65969	7.2895	7.96699	7.63214	6.63138	7.505	3.8241	5.01975	5.83222	4.63709	Arntl	clock
Slc6a9	0.012099	0.000341643	26.1	11.55	1.4376	9.12033	10.1381	11.0888	11.1534	18.3783	18.0834	10.193	8.05289	7.13526	9.36439	9.04494	12.0677	15.6806	13.4216	9.77028	10.5309	Arntl	clock
Slc7a2	0.0159161	0.000604012	23.1	10.05	14.5672	14.4038	16.9131	33.7328	54.4803	53.2299	25.5719	16.1388	18.8896	16.0182	35.028	28.5847	59.6099	38.5981	29.3922	13.109	16.0527	Arntl	clock
Smarca2	0.039786	0.00283368	26.1	13.05	3.26068	18.1011	19.5583	21.7945	22.0636	36.1008	33.5011	22.8769	19.6885	15.533	16.0642	20.1704	17.5029	25.0321	24.938	20.5444	23.6063	Arntl	clock
Smurf1	0.146768	0.023995	20.1	8.55	0.478358	3.14604	3.87843	4.48436	4.54256	3.99885	3.80786	3.97991	3.81559	3.9043	4.00253	4.13277	4.43894	3.92778	3.80914	3.46819	4.53678	Arntl
Snap29	0.0530913	0.00452135	26.1	7.8	1.1192	6.82902	7.99275	9.55887	9.86011	8.89207	8.44554	8.31675	7.30928	8.5932	8.77334	9.08182	9.46617	9.10684	9.29388	8.72217	7.50973	Arntl
Snapin	0.235823	0.0498154	23.1	7.05	2.74926	9.34698	8.28811	11.6762	10.9058	10.1414	6.27192	6.28587	8.35226	6.5872	8.55964	10.6323	8.72926	9.07947	6.41231	7.09895	6.80137	Arntl
Snhg12	0.146768	0.023995	20.1	10.05	3.24562	12.8457	9.05674	16.6419	17.4357	19.8863	15.2572	10.2574	12.4501	8.06904	13.3477	23.5852	16.6684	16.2998	9.02486	10.8358	16.349	Arntl
Snrk	0.012099	0.000341643	26.1	15.6	2.69931	11.6694	11.3684	10.531	14.5435	14.3476	15.6717	15.9382	12.5076	13.1431	10.9928	10.1195	12.6611	15.2709	17.6555	19.7721	15.9473	Arntl	clock
Socs5	0.185491	0.0348464	21.6	18.6	0.256781	1.29396	1.00286	0.807195	0.902866	0.785385	1.19328	1.6605	1.22693	1.55486	1.11326	1.00941	1.0224	1.58383	1.92623	2.03139	1.28778	Arntl
Sord	0.0223612	0.00103762	26.1	13.05	56.0488	577.155	788.224	766.688	805.331	930.35	956.005	843.47	764.205	587.36	652.219	675.358	691.367	896.281	924.582	824.169	663.041	Arntl	clock
Spata13	0.039786	0.00283368	23.1	7.05	0.374427	2.44365	2.29573	4.19077	3.78067	2.71794	2.25629	2.18842	2.06128	3.15626	3.77476	3.86739	4.66441	2.90809	1.62893	2.27072	2.3105	Arntl	clock
Spg21	0.00634062	9.92e-05	23.1	7.05	1.54714	8.65961	10.0885	11.2939	9.2828	9.01164	7.90052	7.73583	8.01693	9.18164	9.93026	10.3738	10.182	9.90561	5.9294	7.28514	7.42732	Arntl
Sphk2	0.0530913	0.00452135	23.1	8.55	11.7294	15.1968	21.4096	30.0501	43.4267	39.6989	22.9183	14.0519	18.7673	14.4532	20.8236	23.7235	24.5966	24.944	15.0584	13.734	20.0623	Arntl	clock
Spon2	0.00335855	2.48e-05	23.1	2.55	4.38496	7.29103	7.25932	7.25784	2.9344	1.11227	1.05657	2.67564	5.1894	8.72263	9.68866	5.55234	3.98077	1.25777	0.761502	2.61115	7.92254	clock
Sqrdl	0.0904783	0.0108135	23.1	11.55	10.859	82.6893	96.5479	114.233	120.586	119.831	123.237	108.859	95.0637	78.1568	89.2009	89.8595	96.9339	100.093	97.8912	95.407	86.8328	Arntl	clock
Sqstm1	0.0159161	0.000604012	23.1	4.8	51.3932	198.901	315.8	269.679	233.848	180.359	187.061	161.167	187.59	213.4	242.372	223.358	225.357	155.649	160.232	174.537	218.313	Arntl	clock
Srebf1	0.185491	0.0348464	26.1	13.05	37.9157	51.498	65.9111	51.8021	145.21	78.8477	213.985	105.423	82.756	56.7505	49.3206	53.6416	47.2545	97.5922	119.68	105.661	94.0137	Arntl	clock
Srm	0.114154	0.0162505	23.1	17.1	17.6009	34.571	57.9795	20.1427	28.4039	43.9332	82.7036	44.3234	35.0069	32.9462	28.6553	19.0084	23.7408	41.9089	58.0933	42.272	35.9905	Arntl	clock
Srpk2	0.235823	0.0498154	20.1	10.05	0.455009	2.08081	2.16707	2.76321	3.05973	2.81055	1.84089	2.39251	2.32065	2.10668	2.5031	2.56268	2.50764	2.1764	1.84342	2.07134	2.31427	Arntl	clock
St3gal1	0.00846604	0.000187288	23.1	0	5.31248	19.2377	22.5929	13.1667	9.471	9.34942	12.8073	13.7447	18.4975	21.7877	16.508	12.8472	13.3567	11.8124	12.6461	12.8923	18.4992	Arntl	clock
St3gal3	0.0530913	0.00452135	23.1	5.55	10.2135	37.8692	48.5298	52.1279	48.375	39.1673	37.5242	33.9309	42.4284	41.792	40.9547	42.7661	49.193	38.3528	34.7483	34.8854	42.1104	Arntl	clock
St3gal5	0.000183919	9.92e-08	23.1	15.6	36.944	32.4058	23.8827	22.5364	39.0616	88.9596	127.398	74.7831	44.5603	28.864	21.7386	25.7963	54.707	75.334	154.539	59.2516	42.8443	Arntl	clock
St5	0.0301613	0.0017359	23.1	2.55	5.68182	11.999	12.2629	10.8418	4.54679	2.75338	2.75314	8.1133	12.7757	10.1595	14.6907	7.91238	3.95775	2.11439	3.63572	7.07795	14.1788	Arntl
St7	0.146768	0.023995	26.1	11.55	0.441397	3.64533	3.74633	4.03352	4.03434	5.19925	4.37056	4.77728	3.86858	3.48436	3.51455	3.76152	4.54413	4.78091	3.64406	3.99997	3.99673	Arntl	clock
Stard5	0.0679375	0.00579179	26.1	12.3	10.2967	35.6006	48.4923	47.8227	57.8937	65.0223	57.8937	48.9827	43.3319	39.3572	38.5854	36.7303	47.5321	52.394	49.3959	45.9517	44.0869	Arntl	clock
Stk35	0.0301613	0.0017359	23.1	11.55	0.734118	1.63116	1.63361	1.60469	2.55008	3.88996	2.67181	2.19584	1.58369	1.85553	1.87447	1.73818	2.72419	3.30219	3.01414	1.91065	1.51084	Arntl
Stx4a	0.185491	0.0348464	23.1	4.05	8.42596	28.6268	21.3446	28.7252	32.3347	17.7102	16.7107	18.4735	25.0897	24.1623	28.4849	24.3306	21.6486	16.552	15.8678	20.2428	27.9126	Arntl
Sulf2	0.114154	0.0162505	26.1	8.55	0.478556	2.02148	2.7033	3.13247	3.17317	3.03978	2.79486	2.45569	1.87982	1.49999	2.51819	2.55107	3.48886	2.36163	2.83042	2.38513	2.56018	Arntl	clock
Sult1c2	0.0301613	0.0017359	23.1	10.05	1.38652	1.47772	1.63198	2.91168	3.63228	3.69903	2.43414	1.42972	0.974398	1.02335	0.99676	2.17262	2.60306	2.59674	1.40777	1.29107	0.987201	Arntl
Susd1	0.0159161	0.000604012	24.6	14.325	0.565929	1.04115	1.042	1.06607	1.38177	1.98874	1.84073	1.88784	1.52741	1.32868	1.07373	1.16147	1.76387	2.17169	2.84979	1.97167	1.5388	Arntl	clock
Synj2	0.0700553	0.00706223	20.1	14.1	0.245064	0.635886	0.437165	0.518156	0.773843	0.864729	0.987401	0.776887	0.479754	0.709827	0.520944	0.499555	1.34828	0.807557	0.786231	0.703025	0.409808	Arntl	clock
Tab2	0.039786	0.00283368	26.1	0	3.0862	12.7642	12.2226	13.0978	8.5626	8.39965	6.56209	9.07292	13.7865	16.4493	16.0664	15.8716	12.033	10.6562	9.739	10.8861	10.698	Arntl
Taf1c	0.146768	0.023995	23.1	18.6	0.357252	1.17416	1.10783	0.448716	0.668929	0.842136	1.33031	0.97454	0.881814	0.887702	0.562806	0.406866	0.595798	0.6665	1.04216	1.17689	1.38939	Arntl	clock
Taf4a	0.235823	0.0498154	20.1	5.55	0.0197778	2.26615	1.84415	2.17955	2.1315	2.10353	1.70013	1.67654	1.97211	2.29167	2.13217	2.10074	2.00455	1.66479	1.95077	1.89115	2.33755	clock
Taf6l	0.039786	0.00283368	23.1	2.55	0.159714	2.22813	3.49307	2.08696	2.412	2.00902	2.00226	1.68233	1.92441	2.27546	2.29583	2.12456	1.74992	1.59006	1.66595	1.95539	2.15714	clock
Tars	0.00634062	9.92e-05	26.1	23.1	18.9281	52.3004	57.6509	45.1919	30.8825	23.2542	30.0884	49.2395	64.1995	61.2908	58.9352	46.4537	36.9029	22.9571	33.6948	53.0162	53.9781	Arntl	clock
Tatdn2	0.0530913	0.00452135	23.1	16.35	1.01341	9.09666	8.38446	8.37568	8.73125	9.17636	14.251	11.8849	9.85487	10.4446	8.92016	9.48893	9.19931	12.9144	14.2381	11.6614	9.69078	Arntl	clock
Tbc1d10a	0.0301613	0.0017359	23.1	10.05	1.86215	5.97565	6.70516	8.27801	14.0068	9.64482	7.37161	6.13409	4.11876	5.77084	4.33298	7.75143	9.19053	6.6111	6.01394	5.37723	4.67215	Arntl	clock
Tbc1d24	0.0904783	0.0108135	23.1	14.1	0.636163	1.59297	1.23801	1.4377	2.01277	2.66375	2.30531	1.96517	1.93732	2.1748	1.65939	1.98952	3.55429	2.928	2.39773	2.22863	1.91727	Arntl	clock
Tbc1d9b	0.146768	0.023995	26.1	5.55	0.161362	11.9199	17.6941	15.3185	16.145	12.8982	12.8333	13.0372	12.8739	14.0347	15.9365	15.0938	15.1706	14.8897	14.1894	13.3891	11.9022	Arntl	clock
Tbl2	0.235823	0.0498154	23.1	17.1	1.04086	3.93991	5.11471	2.44547	3.42468	4.02967	5.09656	4.89668	4.04028	4.74506	3.2704	2.81747	4.50298	4.44383	5.34884	5.01867	4.09134	Arntl	clock
Tcp11l2	0.114154	0.0162505	23.1	7.05	6.08096	7.35552	4.86704	12.5354	11.6779	9.12951	2.25986	3.07813	6.10402	4.75456	11.909	10.2364	11.8495	6.53121	2.97173	2.60394	5.01983	Arntl	clock
Tfrc	0.0159161	0.000604012	23.1	18.6	4.4908	4.98474	6.00675	1.34991	2.06788	3.76432	8.41883	11.6365	7.56888	4.44337	3.98207	4.22408	3.78572	5.21861	11.112	12.0154	5.39824	clock
Tgds	0.0530913	0.00452135	23.1	10.05	3.11573	10.7714	9.56139	13.9677	16.1131	15.088	10.5419	11.8998	11.1195	12.1304	12.8621	15.5982	14.3476	14.4877	13.1773	12.7102	9.09994	Arntl	clock
Tgif1	0.185491	0.0348464	23.1	5.55	0.920172	6.42204	7.39916	9.06265	6.21503	6.75474	5.10796	6.09784	6.27834	5.85836	6.5079	7.43863	5.18495	4.38748	3.64611	4.33523	6.656	Arntl	clock
Tgm2	0.146768	0.023995	23.1	0	3.95683	45.0661	48.554	39.4703	45.6736	26.1581	42.4325	41.2587	45.8961	53.0205	45.0145	39.3195	44.6699	31.6154	39.155	40.8891	50.1475	Arntl
Thoc3	0.114154	0.0162505	23.1	10.8	1.59311	12.2044	13.5432	13.2697	15.6651	14.1254	14.4574	11.4192	12.5631	11.2178	13.6245	13.4711	14.056	16.029	13.352	11.1057	10.5071	Arntl	clock
Thra	0.00846604	0.000187288	23.1	2.55	2.75375	9.09752	9.79095	8.08095	6.27598	5.14182	4.9582	4.18656	5.41298	8.2077	9.51512	7.5486	5.86229	5.50781	4.54334	5.52194	8.26509	Arntl	clock
Thrap3	0.039786	0.00283368	24.6	4.8	1.21697	15.4184	15.9009	15.8938	14.6472	15.1667	11.6114	9.05692	11.5103	14.3538	15.4491	14.6106	16.4107	13.1851	9.25182	8.28551	12.4605	Arntl	clock
Timm9	0.0223612	0.00103762	23.1	14.1	10.9879	34.8193	24.7757	31.0895	31.5181	47.5378	44.4175	40.7604	43.0503	26.5395	25.3391	35.4935	32.4986	42.9279	41.6922	40.064	38.5789	clock
Tjp2	0.0301613	0.0017359	26.1	23.85	0.748784	4.44234	5.987	3.88303	3.06908	2.48752	3.88584	4.39844	4.90088	4.49186	5.51155	4.67559	3.29029	2.65406	3.05732	4.3045	5.20664	Arntl
Tm4sf4	0.0700553	0.00706223	23.1	8.55	10.6289	42.553	50.5142	68.9954	61.1875	54.2318	59.5554	46.1559	40.9966	45.9868	48.0324	53.3861	56.4779	54.5339	44.432	39.9647	47.8748	Arntl	clock
Tmc7	0.039786	0.00283368	26.1	13.05	0.133573	0.373369	0.306292	0.412139	0.419188	0.884943	0.874743	0.56227	0.459282	0.733648	0.3892	0.411036	0.467529	0.800633	1.0922	0.552024	0.601999	Arntl	clock
Tmco4	0.00634062	9.92e-05	26.1	7.8	0.955047	5.78082	6.47142	6.86804	7.37157	6.96278	6.00876	4.23223	4.18299	4.92343	5.00217	6.86449	8.14804	8.76472	6.04946	3.96502	3.75327	Arntl	clock
Tmem120a	0.235823	0.0498154	26.1	11.55	0.339977	40.7086	61.9858	49.1139	54.7106	53.7724	49.4572	47.7511	48.9764	40.2879	47.0026	48.9018	52.4291	49.3797	56.884	55.118	45.6066	Arntl
Tmem126a	0.114154	0.0162505	23.1	14.1	7.82067	51.6713	41.3533	52.8361	61.8704	62.8898	58.8636	63.8962	59.7174	40.596	42.8547	58.299	49.9281	59.9607	63.9814	59.4777	48.0297	Arntl	clock
Tmem150a	0.185491	0.0348464	23.1	21.6	9.28438	97.1625	93.5342	86.9317	87.0066	65.4388	104.765	100.378	103.002	77.787	86.8286	66.9058	51.3696	58.7176	80.6897	107.173	134.891	clock
Tmem175	0.114154	0.0162505	20.1	7.05	0.183678	3.36199	3.398	3.62175	4.1817	3.27622	3.06443	3.22224	3.8016	3.30217	4.22049	4.10951	3.51676	2.70604	3.06248	3.42619	3.79031	Arntl	clock
Tmem183a	0.0904783	0.0108135	26.1	9.3	0.334037	40.0198	44.1144	44.2668	48.9753	44.5868	43.3455	43.2584	46.0021	39.9085	41.0702	48.617	46.0235	49.3629	48.7711	41.0052	36.0626	Arntl	clock
Tmem200b	0.235823	0.0498154	20.1	17.1	0.310462	1.55796	1.58476	1.06737	1.1189	1.243	2.96929	2.18139	1.10432	1.22889	0.913262	1.2977	0.767324	1.59651	1.69865	1.4751	1.27588	Arntl
Tmem37	0.185491	0.0348464	23.1	18.6	31.3078	128.746	125.84	110.71	111.908	96.6941	202.689	155.573	146.283	106.925	101.155	79.2866	75.6315	112.16	156.492	154.614	155.894	Arntl
Tmem50a	0.185491	0.0348464	26.1	11.55	8.99935	75.4246	85.3139	88.8448	94.2356	106.99	114.794	86.7513	81.5086	54.332	70.5953	70.3351	71.5676	91.0218	88.7647	75.7461	77.0653	Arntl	clock
Tmem86a	0.146768	0.023995	24.6	8.55	1.86423	5.98521	5.44557	7.15159	8.94307	7.97749	4.93706	3.80318	5.03741	6.4288	6.76155	7.03298	8.09896	9.52632	6.4455	5.00254	6.53912	Arntl
Tnfrsf19	0.0904783	0.0108135	23.1	10.05	0.306949	0.784709	0.619671	0.820879	1.7192	1.2188	1.11625	1.03546	0.714558	0.825671	0.771873	1.29093	1.46962	1.53084	0.666504	0.883965	0.551248	Arntl
Tnfrsf1a	0.235823	0.0498154	23.1	5.55	5.72834	38.6478	54.4862	47.1456	50.7937	40.3112	42.3687	39.0445	41.7912	46.2579	44.4906	43.3575	52.7373	43.1454	35.3967	36.1255	43.9319	Arntl	clock
Tnks1bp1	0.0530913	0.00452135	24.6	14.325	2.94516	7.45327	7.22248	6.47309	10.6508	11.9403	15.1673	9.72456	7.09401	7.03094	5.43746	4.60455	8.08499	10.1834	10.9166	9.70639	7.68441	Arntl	clock
Tob2	0.114154	0.0162505	23.1	11.55	4.09377	9.26982	5.95768	7.45866	13.3087	21.5002	10.9574	6.7925	5.95489	6.71031	6.35828	6.18672	9.68457	16.0055	9.21214	6.6088	6.0635	Arntl	clock
Tomm20	0.146768	0.023995	23.1	14.1	3.97429	17.6611	11.3368	12.3972	15.9067	21.5268	18.2106	19.4159	18.5437	16.6489	14.4892	18.8933	16.2426	22.4287	22.4975	19.9782	13.5165	Arntl	clock
Top1	0.114154	0.0162505	23.1	17.1	5.13416	15.9919	17.9303	12.9606	10.5763	15.2149	21.015	20.2214	16.7622	14.7021	12.7721	13.4187	12.9078	14.125	18.6615	17.9922	17.8912	Arntl
Top1mt	0.039786	0.00283368	23.1	4.8	2.97848	16.4734	16.1234	17.4947	16.7075	13.2825	12.7033	12.3036	14.7199	14.3146	15.9865	15.9673	14.7668	12.5152	11.2625	11.4489	15.8555	Arntl
Tor1b	0.0159161	0.000604012	23.1	14.1	2.22499	9.12319	8.44699	9.16138	10.1724	11.5936	14.3395	11.9842	9.87948	11.0856	9.3075	9.35114	11.323	12.6745	12.0791	12.8774	10.3653	Arntl	clock
Tor3a	0.114154	0.0162505	22.1	8.05	0.616312	2.49067	3.68833	2.20083	1.8123	1.39255	2.64919	2.73132	2.93871	4.75823	3.47429	2.45957	1.93443	1.70287	2.96293	3.80158	3.52005	Arntl	clock
Tpcn1	0.114154	0.0162505	23.1	16.35	1.55967	11.956	13.1903	10.8041	12.2189	13.3733	15.5851	13.2776	11.8169	13.1349	11.7922	11.6373	13.1682	13.2499	16.1206	14.3037	13.6655	Arntl	clock
Tpra1	0.114154	0.0162505	20.1	5.55	0.847453	8.85822	9.90184	10.8332	10.0567	8.30028	9.55936	7.698	8.57051	9.17232	10.0395	8.6401	8.3231	6.34099	7.44107	8.04022	12.3851	Arntl	clock
Tpst1	0.0530913	0.00452135	23.1	17.1	2.54735	15.9888	14.3553	14.0285	14.1102	15.8706	21.543	21.0776	19.3621	14.7023	15.9391	14.5587	14.2209	15.4751	20.0379	19.9193	15.7785	Arntl	clock
Trak1	0.0700553	0.00706223	26.1	13.05	1.75041	7.39718	7.68164	7.41699	10.9191	12.0859	11.7906	9.34642	7.94321	8.81759	8.96935	7.91814	11.9485	11.1622	12.7827	9.80379	8.25814	Arntl	clock
Trib1	0.185491	0.0348464	23.1	15.6	2.87722	9.8544	8.57839	7.10447	10.2101	12.6474	14.4243	10.0665	6.76445	8.6083	8.17358	7.39324	11.0963	11.9595	11.9887	9.43716	10.377	Arntl	clock
Tsc22d3	0.0159161	0.000604012	23.1	17.1	29.069	41.206	34.9812	18.8936	26.3947	66.1714	90.4689	60.0034	50.7169	35.9347	18.3484	17.5036	17.4219	48.6047	83.5609	71.5338	48.087	Arntl
Tsku	0.0700553	0.00706223	23.1	17.1	45.9539	46.147	67.2342	15.2489	23.6636	88.6522	173.312	60.7773	49.7599	45.0813	18.3955	16.6115	29.8509	128.232	123.927	76.3266	61.6274	clock
Tspan4	0.00247373	1.16e-05	23.1	17.1	23.9443	52.5151	48.29	40.2849	59.0258	74.1472	111.672	95.2457	78.4583	60.4362	35.2728	33.1698	56.6815	82.6708	93.9394	89.3351	80.353	Arntl	clock
Ttc23	0.039786	0.00283368	26.1	17.1	4.6179	19.7994	18.5367	16.6488	24.1241	29.0604	28.1635	29.145	27.5506	20.0981	15.3535	13.4305	17.1037	26.5245	21.6143	26.0904	26.8259	Arntl	clock
Ttc7b	0.0159161	0.000604012	23.1	17.1	2.02187	4.18066	6.12646	4.61584	5.24427	5.9473	7.69602	7.4752	7.32035	5.57158	5.41459	4.97791	6.36412	7.39749	9.1819	8.30834	6.86122	Arntl	clock
Ttc8	0.235823	0.0498154	26.1	5.55	0.27324	1.59017	0.975666	1.99317	1.86329	1.57925	0.771387	1.20375	1.3844	1.20528	1.74597	1.921	2.17095	1.38155	1.19359	1.27908	0.981826	Arntl	clock
Tuba1c	0.235823	0.0498154	23.1	18.6	12.8305	38.5535	59.3085	37.8096	44.5493	26.6427	65.3011	55.9547	50.8839	44.9986	47.3888	34.6432	28.1487	40.4469	66.7067	75.3655	48.832	Arntl
Tubb2a	0.001728	5.13e-06	23.1	0	48.5929	107.95	148.065	57.0566	34.8018	10.5907	36.9442	69.8571	116.582	130.263	125.842	54.963	18.8353	10.0889	44.0965	97.5758	167.771	Arntl
Txnip	0.185491	0.0348464	26.1	10.05	3.58758	16.1096	12.49	17.5636	23.7944	30.835	16.2052	16.5705	11.1918	15.2877	17.9089	17.8592	17.6992	22.9722	24.0226	17.313	16.8549	Arntl	clock
Tymp	4.16e-05	7.47e-09	23.1	4.05	30.9791	45.7629	63.2953	51.5988	40.7457	19.4842	11.9257	15.9429	30.9562	42.7769	53.3671	49.7324	37.4939	20.4592	10.8514	17.4403	39.809	Arntl	clock
Ube2f	0.185491	0.0348464	23.1	17.1	3.42883	27.6213	34.2878	25.3745	25.019	26.1445	36.0017	35.0734	30.4857	24.4928	21.0367	23.1513	22.1475	25.9117	38.1555	34.9214	25.9249	Arntl	clock
Ube2u	0.0530913	0.00452135	24.6	13.575	1.60448	3.64309	3.45872	3.02861	1.79737	0.851652	0.778257	2.14211	4.24874	2.73399	3.37373	3.08885	2.24919	0.809725	1.22937	2.96409	3.05969	clock
Ubl3	0.114154	0.0162505	26.1	11.55	1.51476	21.718	17.7856	23.1122	22.2577	25.6845	23.9435	21.3864	20.97	18.0597	19.9105	21.3624	21.364	24.7113	23.7259	20.5488	21.2274	Arntl
Ublcp1	0.146768	0.023995	23.1	15.6	1.47729	10.1696	10.1516	11.2052	10.8176	11.8697	12.3821	15.431	13.4072	11.2507	9.80128	12.6428	11.518	12.439	15.3134	14.6158	10.0026	Arntl
Ubp1	0.039786	0.00283368	23.1	15.6	2.18461	12.7678	12.352	12.5313	11.0316	14.1211	15.2636	14.7002	13.992	13.9557	13.3994	13.9331	13.5686	15.3559	16.4421	15.5665	14.0399	Arntl	clock
Ubr2	0.00634062	9.92e-05	26.1	13.05	1.79518	5.57016	6.31914	6.62747	7.42992	9.02244	10.9038	8.85791	7.26487	7.03968	6.5646	6.1897	7.30771	9.57915	10.6673	8.02994	7.48416	Arntl	clock
Ubxn1	0.00634062	9.92e-05	23.1	4.05	66.9467	187.925	234.798	227.78	171.419	134.324	133.103	94.9289	139.501	143.836	174.603	179.317	148.146	121.792	88.811	91.6367	151.934	clock
Ugp2	0.0904783	0.0108135	21.6	12.825	22.0344	55.2464	78.6562	84.1253	74.6592	108.103	108.144	97.3578	72.5556	54.5776	60.5617	85.3531	90.3029	104.556	75.5267	79.6138	48.0554	Arntl	clock
Ugt1a1	0.185491	0.0348464	26.1	13.05	7.0548	113.021	147.061	141.1	146.189	168.141	151.077	167.011	145.706	115.707	137.201	120.74	159.42	159.366	149.097	167.532	127.484	Arntl	clock
Ulk1	0.012099	0.000341643	23.1	8.55	5.02437	8.47062	9.60434	13.599	20.8188	18.4189	11.9426	8.30905	9.21837	11.8961	12.6208	13.2074	24.4996	16.8894	10.2634	7.9654	9.90053	Arntl	clock
Ung	0.185491	0.0348464	23.1	10.05	1.76902	2.13438	2.70377	3.03893	3.42968	6.15933	5.46504	1.44171	0.909488	2.11954	2.27825	1.87993	4.74593	4.36999	3.62576	2.11302	1.87112	Arntl
Usp16	0.235823	0.0498154	26.1	10.05	0.271529	11.5177	11.6576	11.0188	12.709	13.4202	11.9017	11.8876	10.4102	12.2421	10.2009	12.7692	13.0259	15.9081	14.3437	12.4072	11.3966	Arntl	clock
Usp2	0.0301613	0.0017359	24.6	12.825	6.32679	2.8225	1.49187	1.27145	11.7135	30.3604	22.5417	6.99523	3.98686	2.45453	0.468665	0.749024	8.93634	24.0649	17.4123	7.44513	6.00463	Arntl	clock
Uspl1	0.185491	0.0348464	20.1	18.6	1.23218	5.96828	7.01347	4.81626	4.47322	4.56875	8.05969	7.49727	4.69228	7.12141	4.11729	4.68927	5.0656	6.39896	9.37758	7.63724	4.6969	Arntl
Utp14a	0.114154	0.0162505	23.1	5.55	1.38724	5.63158	6.13432	6.77382	5.32843	5.42093	4.17247	4.10382	5.42332	4.38138	4.26389	6.09807	5.91173	4.40759	3.25852	3.96344	5.22497	Arntl
Uvrag	0.00335855	2.48e-05	23.1	11.55	1.60518	8.19541	9.18493	10.2772	11.455	12.831	11.0155	10.6655	9.82357	9.19068	9.39318	10.6804	12.3536	13.9841	11.6427	9.17002	8.67458	Arntl	clock
Vkorc1l1	0.146768	0.023995	20.1	17.1	0	6.7859	8.91879	7.85619	7.71492	8.9573	10.0362	11.0437	9.18176	8.48335	8.00943	8.86257	9.47659	10.0887	11.4551	10.4991	7.24415	Arntl
Vps13a	0.0223612	0.00103762	23.1	15.6	0.231616	0.6596	0.523451	0.627591	0.700336	1.15002	0.851006	1.485	1.12255	0.884485	0.717252	0.825134	0.964915	1.3223	1.51224	1.50058	0.959	Arntl
Vps26a	0.235823	0.0498154	20.1	17.1	0.242608	11.4757	10.5322	10.9169	10.0822	12.8819	10.8753	13.041	12.3447	11.2859	10.6127	11.2468	11.4642	13.724	12.1032	11.9209	9.4553	Arntl
Vps37b	0.0700553	0.00706223	23.1	20.1	4.48501	13.3924	13.646	9.53284	7.36755	9.35812	15.8756	13.0692	13.4212	12.3399	9.38534	8.58531	8.11005	8.89932	11.7623	12.7549	13.9694	Arntl	clock
Wdr61	0.114154	0.0162505	23.1	10.8	9.28481	41.3261	41.0924	50.3802	62.2676	56.1706	43.1765	47.7746	47.8787	42.9475	47.4	53.1482	47.9323	53.7815	50.2382	47.8373	38.1666	Arntl
Wdr81	0.012099	0.000341643	23.1	5.55	2.06042	5.7449	7.32634	7.87387	7.86698	5.72571	4.98206	4.41247	5.43489	6.1919	8.05562	6.04866	6.21158	4.63195	4.06291	4.34141	6.76464	Arntl	clock
Wdr91	0.00450269	5.06e-05	23.1	2.55	1.9929	8.29511	10.095	10.2476	7.23812	5.63617	6.05658	6.02169	8.69217	10.4467	11.8546	8.97542	6.5748	4.43734	5.66619	7.58533	9.51357	clock
Wdtc1	0.00846604	0.000187288	23.1	7.05	9.86994	26.7723	42.016	40.7305	35.8616	33.9477	31.8946	21.3576	26.7641	31.1669	34.2703	37.0575	41.2107	34.6471	25.0609	20.7322	25.765	Arntl	clock
Wee1	0.00335855	2.48e-05	23.1	14.1	2.8806	1.081	0.50878	1.0717	3.11324	5.69079	4.3311	4.38079	1.92867	0.996127	0.699543	0.895396	3.38941	7.45139	5.60645	4.35956	1.33239	Arntl	clock
Wipi2	0.0223612	0.00103762	23.1	8.55	1.51752	16.3916	20.2532	20.6312	22.6823	20.7262	20.7664	15.3447	17.2044	18.5587	18.514	21.3302	21.2012	21.9911	19.6469	14.9775	15.5965	Arntl
Wnt5b	0.00335855	2.48e-05	23.1	17.1	1.41006	4.49769	4.04507	2.77924	3.67112	4.54012	5.66524	8.28185	7.19773	3.45119	3.71461	2.18185	2.77242	5.39712	7.58135	7.65515	4.98282	Arntl	clock
Wrnip1	0.001728	5.13e-06	26.1	24.6	5.39784	25.7101	21.8013	21.9133	14.6609	14.0611	15.6867	22.1543	25.6382	29.6952	26.8212	24.2741	20.1389	13.7427	15.6993	20.7643	23.0563	Arntl	clock
Wwox	0.0159161	0.000604012	23.1	11.55	1.58752	2.14893	2.91457	3.8405	5.31513	4.23779	4.42311	2.52134	2.48221	2.3542	3.5394	2.95349	3.91388	3.72784	4.04532	2.73686	2.40651	Arntl	clock
Wwp2	0.0700553	0.00706223	23.1	5.55	1.60698	5.13483	6.93861	5.47814	7.23276	5.52081	4.20439	4.47928	5.27686	5.36134	5.98781	5.89603	5.59708	4.94481	4.31898	4.16973	5.32199	clock
Xrcc1	0.185491	0.0348464	21.6	4.8	1.10362	6.79965	7.84624	7.25518	6.09524	5.23123	6.15761	4.12944	5.46827	5.71517	6.88428	5.67831	4.84823	4.43384	3.89324	4.97239	7.84846	Arntl	clock
Xrcc6bp1	0.114154	0.0162505	23.1	14.1	2.09106	7.52669	8.1317	5.20068	6.93241	11.2954	10.4839	8.17216	6.7492	4.83984	4.97059	5.69117	6.87402	10.0559	10.3984	7.55832	6.09747	Arntl	clock
Yaf2	0.146768	0.023995	26.1	11.55	1.83337	9.20961	8.27106	11.3205	7.96209	12.6453	11.2165	12.2451	8.72772	8.32649	7.54821	10.1978	10.495	11.4463	12.2947	11.4397	10.2028	Arntl
Ypel2	0.114154	0.0162505	20.1	5.55	1.3475	3.7894	3.67593	4.61869	2.12352	1.77028	0.975269	3.63632	5.86585	4.32099	7.23467	4.22564	2.01479	0.811179	2.39656	3.45321	4.60331	Arntl	clock
Zbed4	0.012099	0.000341643	20.1	18.6	0.45516	1.48564	1.05482	0.663178	0.648893	0.900945	1.33638	1.80933	1.2788	1.571	0.907731	0.99495	1.30532	1.61982	2.05024	1.58736	1.02465	Arntl
Zbtb7b	0.185491	0.0348464	24.6	13.575	4.1778	31.089	41.632	27.8792	26.1328	22.7894	31.2774	24.2286	27.9157	32.43	29.8846	26.0936	26.3098	23.7601	24.6086	26.8167	29.453	clock
Zc3h4	0.114154	0.0162505	26.1	0	0.107197	3.24053	3.27846	2.96369	2.97164	2.59092	2.90171	2.95321	3.05331	3.74151	3.58106	3.30387	3.1032	3.12086	2.71877	2.81788	3.72537	Arntl
Zc3h8	0.012099	0.000341643	23.1	15.6	1.20813	3.19263	1.22773	1.17318	1.65919	3.24422	3.24507	2.39037	2.20788	1.82104	1.14841	1.56854	1.65958	3.74931	3.63298	3.41481	2.2084	Arntl
Zcchc7	0.012099	0.000341643	26.1	18.6	0.318453	4.36742	4.07622	4.06263	4.33353	4.44802	4.58387	5.15464	4.68193	4.6931	4.17303	4.31022	3.37564	2.94646	4.57226	4.43621	4.91263	clock
Zfp362	0.012099	0.000341643	23.1	5.55	0.523358	2.52645	2.74789	3.16802	2.37855	2.00775	2.28536	1.62792	1.74563	2.07745	2.71487	2.68956	2.11529	1.96811	1.95101	1.71929	2.36054	Arntl
Zfp36l1	0.185491	0.0348464	26.1	23.1	9.23036	41.3623	44.9482	28.3086	21.8768	27.8407	34.2253	35.826	35.5132	31.7075	42.3865	34.036	18.8383	18.1278	28.1398	27.7733	39.8934	Arntl	clock
Zfp39	0.0700553	0.00706223	23.1	7.05	0.317267	0.884704	1.1285	1.67428	1.52942	1.24228	0.928771	0.923613	1.41222	1.3193	1.44431	1.70192	1.74224	1.21381	0.98389	0.767883	1.07125	clock
Zfp395	0.114154	0.0162505	20.1	8.55	1.38891	3.90475	5.00423	6.96845	8.10319	6.11565	5.19193	5.31459	5.01919	5.97897	6.906	5.43632	5.63124	3.99442	4.79236	5.75294	5.368	Arntl	clock
Zfp467	0.114154	0.0162505	23.1	11.55	3.51771	12.5346	12.2387	13.5327	18.8723	17.2135	21.6827	13.1136	9.47103	8.69749	13.4902	13.9854	11.1105	15.9549	14.8368	13.7638	11.9734	Arntl	clock
Zfyve26	0.146768	0.023995	20.1	8.55	0.414004	2.15044	2.48373	2.73593	3.35749	2.38984	1.78352	2.30074	2.49067	2.98571	3.04466	3.14039	3.89158	2.71153	1.95082	2.3772	2.8564	Arntl	clock
Zmym6	0.235823	0.0498154	23.1	20.1	0.0741571	1.11266	0.666161	0.984424	0.649557	0.577891	0.62085	1.00307	1.14093	0.968341	1.05046	0.711211	0.710606	0.719617	0.902894	1.24694	1.00169	Arntl
Zmynd8	0.0301613	0.0017359	23.1	2.55	0.725152	4.96448	5.61598	5.4308	4.3865	3.9906	4.57779	4.13946	4.59707	4.71088	5.8871	4.85152	3.57484	3.03713	3.54273	4.36418	6.31507	Arntl	clock

## Sheet: DR_TF_TG(Profiling)
Gene Symbol	BH.Q	ADJ.P	PER	LAG	AMP	ZT0_zsocred_iBAQ	ZT3_zscore_iBAQ	ZT6_zsocred_iBAQ	ZT9_zscore_iBAQ	ZT12_zsocred_iBAQ	ZT15_zscore_iBAQ	ZT18_zsocred_iBAQ	ZT21_zscore_iBAQ	ZT24_zsocred_iBAQ	ZT27_zscore_iBAQ	ZT30_zsocred_iBAQ	ZT33_zscore_iBAQ	ZT36_zsocred_iBAQ	ZT39_zscore_iBAQ	ZT42_zsocred_iBAQ	ZT45_zscore_iBAQ	DC_TF	DC_TF	DC_TF	DC_TF	DC_TF	DC_TF	DC_TF	DC_TF
4930471M23Rik	1	0.0701602	22.8	5.4	0.668954	-0.637634	0.8376	2.04216	0.308409	-0.637634	-0.637634	-0.637634	-0.637634	-0.514345	0.972583	2.11348	-0.514345	-0.514345	-0.514345	-0.514337	-0.514345	Tfe3	Cebpb
Abcb11	0.273707	0.0017359	22.8	11.4	0.9634	-1.43865	-1.09794	0.379265	0.914271	1.07532	1.05511	-0.241468	-0.64591	-0.276784	-0.0267058	0.305212	0.0880567	2.1233	-0.172605	-1.33788	-0.7026	Onecut1	Creb3l3	Mlxip
Abhd14b	0.898268	0.0498154	19.8	6.9	1.25381	-0.784278	1.14205	1.16392	0.850941	0.206772	-0.432004	-0.590605	-1.5568	0.0117866	1.57809	1.03556	-1.57611	-0.853249	-0.0274134	0.239682	-0.408345	Zhx3
Adh4	0.898268	0.0498154	19.8	8.4	0.558064	-1.65039	0.752135	0.229002	1.40761	-0.14604	-1.10283	-0.137711	0.648218	-0.218404	0.981666	1.47962	-0.359439	-0.56022	-0.815213	-1.38597	0.877965	Onecut1	Creb3l3
Agpat3	0.898268	0.0498154	19.8	9.9	0.362963	-1.50235	1.24291	-0.675532	0.55216	1.39445	-0.0267876	-0.434591	-0.550264	1.40038	-0.163101	1.4122	0.0787155	-0.0945956	-1.4614	-0.886258	-0.285937	Zhx3
Anp32b	0.618978	0.0162505	25.8	8.4	1.04043	0.550499	0.824344	0.0229698	1.03085	0.862642	-1.40234	-0.465201	-1.42376	-0.988661	0.704638	0.889487	0.640516	1.29346	-0.724196	-0.41797	-1.39728	Tfdp1
Anxa3	0.337059	0.00283368	25.8	5.4	0.777934	-0.333149	1.0601	1.10405	0.316604	0.600418	-0.265106	-1.9244	-0.558517	0.152633	0.103227	1.56175	0.585027	-0.40907	0.41389	-1.89226	-0.515202	Mafg	Elk3	Nfkb1	Rbpj	Foxp1
Aoc3	1	0.0701602	25.8	24.3	0.896466	1.95733	0.788836	-0.699923	-0.699923	-0.514343	-0.699923	-0.699923	0.567871	2.47157	-0.280524	-0.385616	-0.385616	-0.385616	-0.385616	-0.385616	-0.262966	Mlxipl	Stat1	Srebf1
Ap3s1	1	0.097422	22.8	3.9	0.589467	0.162992	0.729892	0.20181	-0.715882	0.567716	-1.85105	-0.477712	1.38224	0.591341	2.03304	-0.581379	-0.00579298	-0.00579956	-1.40219	-0.400922	-0.228302	Mlxip
Apoa2	1	0.097422	25.8	2.4	1.07827	1.34925	1.23667	0.399343	-1.45266	0.0814806	-0.882124	0.0388698	-0.770828	0.682443	0.46969	1.23721	-0.0801252	0.640078	-0.00237396	-1.58457	-1.36235	Mlxip	Creb3l3	Onecut1
Apoa4	0.800876	0.0348464	25.8	24.3	1.07669	1.72145	0.910219	-0.65614	-0.924667	-1.18992	-0.520703	0.42449	0.235277	2.23663	-0.0467896	-0.464554	0.272267	0.0855004	-0.699525	-1.04647	-0.337056	Creb3l3
Aspdh	1	0.097422	19.8	3.9	0.87947	0.463134	1.86329	-0.0894132	0.337706	-1.42797	-0.656047	-0.793863	0.30316	-0.0469788	1.76495	0.0652867	-1.44544	-0.496165	-0.4308	1.06394	-0.474801	Onecut1	Zhx3
Blvrb	0.547129	0.0108135	19.8	9.9	0.602732	-0.658505	0.21181	0.488979	1.61937	0.0152626	0.601852	-0.547274	-1.7315	-0.363413	0.696322	1.21413	-0.180997	0.608128	-2.10303	-0.129662	0.258519	Tfe3
C1qa	1	0.097422	25.8	0	0.763498	1.48009	0.398653	1.52674	-0.681097	-0.681097	-0.681097	-0.681097	-0.681097	1.37978	1.4212	0.74726	-0.709648	-0.709648	-0.709648	-0.709648	-0.709648	Dbp	Stat1	Cebpb
C1qc	0.273707	0.0017359	22.8	6.9	1.01206	-0.883958	-0.181008	1.01215	1.35414	0.724114	-1.55269	-0.611052	0.138301	-0.35268	0.633114	2.04018	0.491637	-0.49567	-0.718912	-0.9252	-0.672471	Tfe3	Cebpb
C230081A13Rik	1	0.0701602	22.8	16.8	0.369186	-0.667933	-0.667933	-0.667933	-0.667933	-0.667933	1.24998	1.76021	0.329484	-0.502019	-0.502019	-0.502019	-0.502019	-0.502019	2.35352	-0.228783	0.385362	Foxp1	Rbpj
C4bp	0.19501	0.000604012	22.8	11.4	0.72708	-2.33151	0.171503	0.488277	0.907311	0.559544	0.377591	-0.051576	-0.121135	-0.466742	-0.539769	0.0424636	1.70498	0.874636	0.534908	-1.40587	-0.744616	Prdm16	Onecut1	Creb3l3
C8a	0.898268	0.0498154	22.8	11.4	0.881226	-1.01785	-0.862671	0.558775	-0.591538	1.67793	1.1446	-0.551327	-0.357915	0.00916788	-0.396041	1.41465	-0.274752	1.5756	-0.278794	-0.795591	-1.25424	Zhx3	Mlxip	Onecut1	Prdm16
Car5a	1	0.0701602	19.8	8.4	0.656259	-1.90006	0.311681	0.682219	0.449727	1.086	0.425366	-1.12251	0.0675807	0.361298	1.54075	1.05974	-1.05156	0.00681803	0.194235	-1.06614	-1.04514	Onecut1	Creb3l3
Card6	0.800876	0.0294207	25.8	15.3	0.375688	-0.497623	-0.497623	-0.497623	-0.497623	0.0336799	2.39952	0.0549155	-0.497623	-0.466043	-0.466043	-0.466043	-0.466043	-0.466043	2.34346	0.452803	-0.466043	Stat1
CZT2	0.800876	0.0348464	19.8	6.9	0.894271	-0.88481	1.50625	0.319698	0.71852	0.310894	-0.401071	-1.74408	0.174599	-0.183257	1.31151	-0.265539	-1.37116	-1.00052	-0.153762	0.164743	1.49798	Dbp	Smarcc1	Tfdp1	Smarca5	Tbp
Cd97	0.273707	0.00138676	22.8	5.4	0.646488	-0.556581	0.918781	2.12986	-0.265738	-0.556581	-0.556581	-0.556581	-0.556581	0.0222669	0.510644	2.081	-0.08743	-0.890587	-0.890587	-0.890587	0.145279	Stat3	Fli1	Elk3	Smarcc1
Cdo1	1	0.097422	19.8	2.4	0.655333	1.33048	1.52343	-0.482197	-0.417341	-1.32928	-0.433711	-0.609932	0.418537	0.595932	-0.595098	0.513531	-1.28664	-1.20661	1.64602	0.441096	-0.108232	Srebf1
Chi3l3	0.800876	0.0348464	19.8	9.9	0.982252	-1.25776	-0.705526	1.01774	0.465364	1.62095	-0.565072	-0.814821	0.239129	-0.538467	1.47527	0.260799	0.574292	1.02244	-1.38425	-1.00512	-0.404977	Fli1
Clasp1	0.618978	0.0162505	22.8	3.9	0.731307	-0.18164	1.97329	0.381166	-1.00014	-0.392712	-1.00014	-0.501803	0.721985	0.17167	2.21329	0.322004	-0.842523	-0.30595	-0.842523	-0.673091	-0.0428797	Rfxank
Cnn2	0.898268	0.0498154	25.8	3.9	0.92197	0.50214	1.39049	-0.888508	1.321	-0.0900095	-0.688369	-1.3219	-0.224837	0.217882	0.969346	0.670047	0.671074	-0.91303	0.558172	-1.98295	-0.190538	Foxp1	Nfkb1	Elk3
Col4a2	0.800876	0.0348464	25.8	8.4	0.896291	-0.392658	-0.845957	0.311836	1.44786	1.40999	-1.19731	-0.717452	-0.0163036	-0.693397	0.894578	0.352669	0.979218	0.910541	0.0133062	-0.600683	-1.85623	Prrx1
Colec11	0.618978	0.0162505	25.8	6.9	0.89662	-0.148147	0.428294	1.11028	0.997834	0.00846261	0.530595	-1.46366	-1.46366	0.187778	0.328656	-0.43256	2.00165	0.321021	-0.154383	-1.12608	-1.12608	Onecut1	Rfxank
Crot	0.618978	0.0162505	22.8	8.4	0.97444	-1.36569	0.128653	1.03371	1.16456	0.138944	0.817528	-1.24793	-0.669777	0.0424274	0.476067	0.206854	0.337708	1.8894	-0.723265	-1.2509	-0.978287	Onecut1	Zhx3	Creb3l3
Cstf2	0.219846	0.00103762	22.8	5.4	1.34812	0.369304	0.784521	0.932393	1.14634	-1.15603	-1.15603	-1.15603	0.235523	0.90483	1.4551	1.02029	-0.00176145	-0.963452	-0.963452	-0.963452	-0.488104	Nr1d1	Dbp
Cyp2e1	0.800876	0.0348464	25.8	18.3	1.18826	-0.682779	-0.826947	-1.55786	-0.243914	0.834301	0.197617	1.01689	1.26269	0.370954	0.665643	-1.03226	-1.78611	0.382424	-0.142402	1.40671	0.135039	Mlxipl
Cyp7b1	0.800876	0.0348464	19.8	18.3	1.01266	1.01443	0.632728	-1.74522	-0.198405	-1.15058	0.172164	1.037	0.237889	-0.0749419	0.134384	-1.64953	-0.530957	1.23371	0.593513	1.16081	-0.866997	Mlxip	Nfia	Prdm16
Cyp8b1	1	0.097422	22.8	9.9	0.788383	-0.794221	0.882991	0.281845	0.369437	1.74142	-1.25512	-0.530144	-0.696203	-0.732202	0.662097	1.67016	0.47801	0.524302	-0.574495	-0.597706	-1.43017	Zhx3	Onecut1	Creb3l3
D15Ertd621e	1	0.0701602	25.8	24.3	0.50718	-0.196579	2.33124	-0.194774	-0.593223	-0.797874	-0.695046	0.0164796	0.129773	-0.103826	2.45986	-0.426166	-0.434342	-0.32802	-0.365641	-0.452225	-0.349638	Mef2c
Daglb	0.388035	0.00452135	19.8	3.9	0.794645	-0.16942	0.608279	0.633332	-0.858223	-1.03762	-1.17944	1.705	0.298091	0.87821	-0.149379	-0.603826	-0.896508	-0.490466	-0.799268	2.03917	0.0220632	Mlxipl
Ddx18	0.898268	0.0498154	25.8	8.4	1.00987	-1.05411	1.34963	1.28172	0.374065	0.236657	-0.0797499	-1.05411	-1.05411	-0.977091	-0.135923	1.08226	-0.374173	1.28775	1.07135	-0.977091	-0.977091	Tbp	Smarca5	Smarcc2	Tfdp1
Degs1	0.800876	0.0348464	25.8	8.4	0.894544	-0.781254	0.455266	0.512377	0.140169	2.01721	-0.781254	-0.781254	-0.781254	-0.693867	0.180874	-0.288907	2.07449	0.80901	-0.693867	-0.693867	-0.693867	Npas2	Ppard
Dhrs7b	0.800876	0.0348464	25.8	3.9	0.344706	-0.70287	1.37431	0.792825	-0.455657	0.417395	-1.12247	-1.22434	0.920805	1.23297	0.27495	1.08385	-0.443525	0.603853	-0.490807	-1.79038	-0.470905	Srebf1
Dhx58	0.800876	0.0348464	22.8	6.9	0.911098	-0.854679	1.32073	1.12351	-0.0589715	1.03345	-0.854679	-0.854679	-0.854679	-0.496073	2.34373	0.433808	-0.297173	-0.496073	-0.496073	-0.496073	-0.496073	Stat1
Dis3	0.898268	0.0498154	25.8	6.9	1.1325	-0.522259	1.07818	0.727294	-0.428269	1.65309	-0.803373	-0.955683	-0.748977	-0.956293	0.564834	1.70768	0.861702	0.0174229	-0.859862	-0.179706	-1.15577	Smarca5	Dbp	Tfdp1	Tbp	Smarcc1
Dnajc22	0.547129	0.0108135	25.8	9.9	0.697715	-1.21487	-0.549095	-0.611275	1.53916	0.578291	0.0948034	-0.948856	1.11184	-1.43124	-0.196623	0.457097	0.178956	1.6893	0.589499	-0.0766922	-1.2103	Zhx3
Dpm3	0.800876	0.0348464	25.8	11.4	1.05547	-1.575	0.375945	-0.138364	0.798782	1.20135	0.868765	-1.18415	-0.347331	-0.95215	-1.34529	0.879842	-0.880712	0.514075	1.34936	0.743854	-0.308974	Mlxip
Dut	1	0.0599878	22.8	21.3	0.402342	0.214456	0.307022	-0.586444	-0.586444	-0.586444	-0.586444	-0.469889	2.29419	-0.305203	1.85744	-0.888342	-0.888342	0.0906236	-0.888342	-0.0174459	1.03961	Tfdp1	Smarcc1
Eif1a	1	0.097422	22.8	11.4	1.07112	-1.13717	0.347008	0.409342	0.379623	0.963838	1.31946	-1.12102	-1.16108	-1.06885	0.720126	0.933239	-0.0637003	0.668781	1.13169	-1.01607	-1.30522	Smarcc2
Endog	0.898268	0.0498154	25.8	3.9	0.555387	0.147818	1.07874	1.26608	-1.5169	-0.356507	-0.60357	-0.850145	0.834487	0.742498	0.277058	1.21329	0.398593	-0.209292	0.403387	-1.93365	-0.891885	Srebf1
Fam59a	1	0.0701602	25.8	6.9	0.71874	-0.450194	1.48129	0.550292	0.497841	-0.671411	0.930962	-1.16939	-1.16939	0.0120317	0.180152	-0.595407	2.04059	0.151117	0.355969	-1.07223	-1.07223	Srebf1
Fam98c	1	0.097422	22.8	9.9	0.669723	-0.178854	-0.101182	-0.196862	2.03221	-0.683242	0.220418	0.369451	-1.46194	-1.46814	0.683963	1.67298	0.441699	0.416455	-0.232326	-0.692663	-0.821964	Ppard	Npas2
Fasn	1	0.097422	19.8	6.9	0.994939	-1.68529	0.59963	1.08668	1.14923	-0.807427	-0.610311	-0.211556	0.479045	-0.284313	0.29544	1.06808	-1.57981	-0.83247	0.100314	-0.314308	1.54707	Srebf1
Fgg	1	0.0701602	25.8	0	1.14456	1.36054	0.673172	0.704524	-1.11792	-0.701968	-0.111322	-1.4328	0.625774	1.23747	1.3456	-1.00395	-0.0551965	0.562924	-1.24984	0.0385538	-0.875566	Onecut1	Mlxip
Fundc2	1	0.097422	22.8	9.9	0.6741	-0.905621	0.768219	-0.905621	1.31455	0.441352	1.09836	-0.905621	-0.905621	-0.550974	-0.248773	-0.550974	2.37681	0.227285	-0.15143	-0.550974	-0.550974	Mef2c
Gbp6	0.547129	0.0108135	22.8	3.9	0.855817	-0.189847	1.56355	1.26169	-0.705151	-0.017379	-1.51188	-0.378942	-0.0220471	1.04707	1.18119	0.296501	-0.746519	0.638301	-1.63313	-0.882536	0.0991279	Stat3	Stat1
Gbp7	1	0.097422	22.8	13.8	0.580098	-1.27844	-1.71483	0.239559	0.14014	0.634729	1.28779	0.190826	0.500231	-0.748002	-0.297393	0.265799	-0.843784	1.62025	0.94558	-1.36733	0.424877	Fli1	Stat1	Stat3
Gda	0.618978	0.0162505	19.8	13.8	0.583837	-0.179742	-0.500486	0.180364	-0.135302	0.383511	1.96348	-0.0816894	-1.63014	-0.366441	-0.600866	0.228967	0.323163	2.12101	-0.0126901	-1.30242	-0.390731	Stat1
Gnai2	1	0.097422	22.8	6.9	0.656779	-0.935553	0.529686	-0.0715967	-0.16396	2.16104	-0.321764	-0.999622	-0.19823	0.204965	2.00472	0.722341	-0.195025	-0.508976	-0.212408	-0.859887	-1.15573	Elk3
Gstm5	1	0.097422	22.8	19.8	0.391112	-0.835389	0.266343	-0.0490576	-0.938726	0.93527	-1.49088	0.959008	1.15343	0.320313	-0.394543	-0.670654	-1.48469	-0.233656	-0.15764	1.84603	0.774838	Nfkb1	Nfatc1	Foxp1
Heatr6	1	0.0701602	25.8	2.4	0.637317	1.74501	-0.0527164	0.0916667	1.26302	-0.618072	-0.809635	-0.809635	-0.809635	1.58189	1.29457	-0.293487	0.347871	-0.140814	-0.930008	-0.930008	-0.930008	Mlxip
Hsd3b7	1	0.0701602	25.8	12.9	0.865848	-1.3878	-0.77581	0.0644163	-0.33072	1.80828	0.245578	0.880026	-0.503966	-0.549166	0.154415	-0.352726	-1.44478	-0.134895	2.04911	0.460781	-0.182743	Stat1	Srebf1
Icam1	0.618978	0.0162505	22.8	13.8	0.957213	-0.809525	-0.920487	-0.900022	0.946196	-0.368991	1.28199	1.31151	-0.540674	-0.358534	-0.956824	0.16553	-0.0698161	2.07298	0.607528	-0.42199	-1.03887	Hhex	Fli1
Ifit3	1	0.0837911	25.8	0	0.0171543	2.01041	1.1412	-0.529311	-0.529311	-0.505051	-0.529311	-0.529311	-0.529311	1.66969	1.5472	-0.374966	-0.460376	-0.406042	-0.658508	-0.658495	-0.658508	Stat1
Igfals	0.898268	0.0498154	22.8	5.4	0.847145	0.0516011	1.89929	1.11854	-0.196688	-0.588399	-0.678757	-0.849457	-0.756126	1.92405	0.508383	-0.0764019	0.376853	-0.513433	-1.26583	0.0575488	-1.01118	Onecut1
Irs1	0.618978	0.0162505	22.8	11.4	0.553909	-1.05205	-0.569914	-0.679668	1.97762	0.542769	0.375899	0.242478	-0.837134	-0.40501	0.00559894	-1.22094	2.05149	0.0510393	0.473756	-0.00222898	-0.953705	Prrx1
Itgb2	1	0.0701602	22.8	2.4	0.621257	-0.061821	1.95863	0.49693	-0.794832	-0.409964	-1.41048	0.333466	-0.111935	-0.185999	1.63532	-0.283824	-0.754277	-0.237878	-1.52404	0.256914	1.09378	Stat1	Elk3	Smarcc1	Stat3	Nfatc1	Nfkb1	Fli1
Itih1	0.547129	0.0108135	22.8	8.4	0.951717	-1.37523	0.990993	-0.024345	1.66973	-0.307442	0.457943	-0.842754	-0.568895	-0.426725	1.20776	0.678888	-0.0361916	1.39264	-0.655478	-1.39125	-0.769648	Mlxip	Creb3l3	Onecut1
Itih3	1	0.0701602	25.8	3.9	0.545424	0.969646	-0.105128	1.14887	-0.687387	-0.685152	-1.0467	-0.939217	1.34506	-0.412404	-0.479026	1.58102	0.672251	1.17873	-0.609746	-1.07424	-0.856585	Onecut1	Mlxip
Klkb1	0.547129	0.0108135	22.8	13.8	0.68986	-0.589637	-1.16968	-0.221874	-0.255715	1.96618	0.464886	0.633919	-0.828076	-0.498521	-0.822687	0.605032	0.182503	2.14198	-0.150718	-0.695547	-0.762043	Creb3l3	Zhx3	Onecut1
Krt19	0.710419	0.023995	25.8	2.4	0.870041	0.663093	1.69521	-0.490633	-0.690405	1.06023	-0.98123	-0.843982	-0.412285	0.0158132	2.27061	0.0128539	-0.406183	0.277553	-0.734796	-0.842649	-0.593207	Npas2
Lbr	0.710419	0.023995	22.8	8.4	0.914121	-0.439103	-0.129287	1.63718	0.486008	1.07161	-0.734133	-1.39126	-0.501007	0.329228	1.70398	-0.205496	0.243461	0.577556	-0.415932	-1.78247	-0.450331	Mafg	Rfx3
Lifr	1	0.097422	25.8	16.8	0.837656	-0.123766	-1.3895	-0.272687	-0.709645	0.432025	-0.595559	0.882804	1.77633	-0.0761351	-1.08394	-0.884274	-0.401341	0.371626	-0.437379	0.421106	2.09034	Hhex
Lipa	1	0.0701602	22.8	8.4	0.595387	-1.19346	-0.0668769	0.0755925	1.72289	0.643642	0.486541	-0.307626	-1.3607	0.899278	0.860302	1.45451	-0.437254	-0.697781	0.130831	-1.42005	-0.789838	Tfe3
Luc7l	0.469431	0.00706223	25.8	21.3	0.596578	-0.265737	0.936777	-0.546394	-1.44192	-0.606383	-0.53024	1.31214	1.14175	-0.00618722	0.244305	-0.938796	-0.311318	-1.50533	-0.16115	1.13564	1.54284	Smarca5	Smarcc1
Lyz2	0.469431	0.00579179	22.8	8.4	0.879814	-0.631826	0.53843	0.431714	1.2772	0.825179	0.103271	-1.80387	-0.740094	-0.186369	0.969303	-0.557523	1.03308	0.821051	0.606051	-1.3428	-1.3428	Smarcc1	Fli1
Maged1	0.388035	0.00452135	22.8	6.9	1.22973	-0.893653	1.05405	1.35255	0.281516	0.886488	-0.893653	-0.893653	-0.893653	-0.710856	1.20756	1.5998	-0.674979	0.711049	-0.710856	-0.710856	-0.710856	Nfatc1
Me1	1	0.097422	19.8	8.4	0.642795	-1.80406	-0.0690807	0.952097	1.02273	0.693515	0.209337	-1.11822	0.113681	-0.517156	0.553783	0.555571	-0.914153	-1.20201	0.0215723	-0.412341	1.91474	Mlxipl
Mpdz	1	0.097422	25.8	9.9	0.836397	-1.17723	0.299223	-0.298451	0.289246	0.652052	1.74702	-0.151046	-1.36081	-0.76327	0.251546	0.213004	-0.416219	2.15113	0.225154	-1.02743	-0.633918	Prrx1	Prdm16
Myd88	0.097678	0.000187288	25.8	3.9	0.954218	-0.0119615	1.07428	1.71992	0.0885833	0.0662409	-0.979019	-0.979019	-0.979019	0.614458	1.03077	1.53664	0.0974927	-0.207096	-1.02409	-1.02409	-1.02409	Stat1	Nfatc1	Nfkb1	Elk3	Stat3
Myef2	1	0.097422	25.8	22.8	1.17168	-0.0504734	1.08641	-0.59069	-1.14298	-1.14298	-0.261638	0.514032	1.58832	-0.354801	0.763824	0.831984	-1.12926	-1.12926	0.592047	-0.928983	1.35444	Dbp
Naprt1	1	0.097422	19.8	8.4	0.388755	-0.571435	-0.162531	-0.160865	2.41616	-0.141255	-0.325702	-0.301951	-0.75242	0.428138	1.75807	-0.00127848	-1.20123	0.198541	-1.13588	-0.713184	0.666827	Npas2
Nr3c1	0.898268	0.0498154	22.8	8.4	0.36022	-0.364439	-0.101698	0.0463909	2.41319	-0.495703	-0.565214	-0.341344	-0.591184	-0.443507	0.904727	2.06391	-0.521261	-0.10549	-0.314259	-1.00268	-0.581437	Foxp2
Nrp1	1	0.097422	22.8	3.9	0.719983	-0.328018	-0.23105	2.39161	-0.674055	-0.193285	-0.674055	-0.401291	0.110144	0.797006	1.68069	0.958437	-0.951234	-0.422507	-0.951234	-0.466413	-0.644749	Elk3
Nup205	1	0.097422	25.8	2.4	0.358737	2.15936	0.131864	-0.565505	-0.413474	0.502684	-1.02768	-0.717889	-0.0693616	0.932718	1.21035	0.959861	-1.10482	0.520741	-0.959066	-1.02039	-0.539393	Tbp	Tfdp1	Dbp	Rora
Orm1	0.898268	0.0498154	19.8	16.8	0.828137	-0.0624982	1.23118	-0.719441	-1.77095	-0.657046	0.903913	0.53552	0.539328	-0.563155	-1.12047	-0.267249	0.880636	1.95742	0.106809	-0.845962	-0.14803	Stat1	Srebf1
Pard3	1	0.0701602	25.8	9.9	0.655946	-1.03559	-0.411363	-0.204267	2.20538	0.0951262	0.466706	-0.517382	-0.598609	-1.10356	0.328134	-0.279126	-0.678149	2.09154	-0.383507	0.566754	-0.542082	Sox9
Pcyt1a	1	0.0701602	25.8	18.3	0.732314	-0.935207	-1.19326	-0.67757	0.700526	-0.26409	0.791039	-0.162102	1.74067	0.616253	-0.651259	-0.65425	-1.35023	-0.547597	1.61007	-0.047905	1.02492	Mafg
Pdcd4	0.219846	0.00103762	22.8	8.4	1.08665	-0.927362	-0.327914	0.800955	0.966474	1.52763	-0.431121	-1.37154	-0.237115	-0.734406	0.400057	1.82369	0.52174	0.495716	-0.605536	-1.32661	-0.574657	Tfe3
Pigr	0.710419	0.023995	22.8	11.4	0.748885	-1.76064	0.361348	0.655547	-0.0912948	1.74688	-0.279322	-0.34653	-0.285985	-0.552846	0.0788117	1.62499	0.339595	0.70986	0.364246	-1.3411	-1.22356	Npas2	Bhlhe40
Plin2	0.388035	0.00452135	22.8	3.9	1.01082	-0.866854	1.92735	0.654832	-0.206563	-0.10286	-0.933691	-0.967056	0.494848	0.530421	1.20629	0.567875	0.52419	-1.54736	-0.870656	-1.05081	0.640056	Mafg	Stat1	Cebpb	Rbpj
Pls1	0.800876	0.0348464	22.8	0	0.390447	1.09972	0.380921	-0.666302	-0.666302	-0.666302	-0.666302	-0.666302	1.85087	0.471838	-0.186718	-0.521122	-0.521122	-0.521122	-0.521122	-0.521122	2.32049	Npas2
Plxnb1	0.898268	0.0423309	25.8	5.4	0.612764	-0.549422	1.80846	-0.507276	1.28963	0.0803957	-0.707263	-0.707263	-0.707263	-0.274139	0.380459	-0.680667	2.17542	0.440925	-0.680667	-0.680667	-0.680667	Mef2c
Pmvk	1	0.0701602	25.8	3.9	0.701024	-0.0646279	1.28002	-0.495831	0.985442	-0.0839065	-1.19285	-1.35841	0.930163	-0.239915	1.50134	1.60705	-0.542888	-0.806132	-0.200793	-1.01392	-0.30474	Srebf1
Podxl	0.337059	0.00283368	22.8	15.3	0.672412	-0.492491	-0.492491	-0.492491	-0.25318	-0.492491	2.36673	0.348904	-0.492491	-0.767051	-0.767051	-0.767051	0.109204	0.458443	2.0559	0.444662	-0.767051	Elk3
Ppm1b	1	0.097422	19.8	8.4	0.571409	-0.100869	-0.223814	0.359868	1.5265	-0.0801681	-0.444397	-1.88573	0.848604	0.900791	-0.324996	0.730948	0.188691	-0.619403	-0.82263	-1.51855	1.46515	Mef2c
Rab3ip	0.618978	0.013532	22.8	5.4	0.859926	-0.39987	1.10376	0.72607	0.89037	0.766443	-1.32848	-1.32848	-0.42982	-0.693408	1.525	0.815365	-0.0476795	-0.0734438	-1.185	-1.185	0.844167	Srebf1
Ralgapa2	1	0.0599878	22.8	6.9	0.702531	0.379878	-0.364764	0.575397	1.86101	0.414365	-0.843588	-1.01115	-1.01115	0.961605	0.351016	1.2532	-0.057048	0.320034	-1.05581	0.00496374	-1.77796	Mlxipl	Stat1
Ranbp1	0.800876	0.0348464	25.8	11.4	1.03325	-1.53902	-0.0889217	-0.287073	1.30118	1.05691	0.854029	-0.365379	-0.931718	-0.152106	-1.96903	0.611033	-0.359711	0.400586	1.12377	0.919065	-0.573604	Smarcc1	Tfdp1	Dbp
Rfk	0.898268	0.0498154	22.8	6.9	0.915056	-0.611323	-0.135618	1.50164	1.69059	-0.611323	-0.611323	-0.611323	-0.611323	1.82674	0.499255	0.937861	-0.0845425	-0.79483	-0.79483	-0.79483	-0.79483	Npas2
Rpl13a	1	0.0701602	25.8	15.3	0.869954	-1.30805	-0.354953	-0.605726	-0.119127	-0.036362	-0.534222	1.72319	1.23525	-0.703713	-1.32884	-0.350988	-0.575835	0.153203	1.02224	1.79322	-0.00929477	Tfdp1
S100a1	1	0.097422	0	0	0	-1.00009	0.990465	-0.018431	1.81192	-1.04797	-0.131156	0.165131	-0.769869	-1.59631	-0.419802	0.0366831	0.525914	1.47593	1.06637	-0.755798	-0.332993	Cebpb
Serpinh1	0.337059	0.00283368	25.8	3.9	0.287738	-0.334441	2.18911	-0.287807	-0.32586	0.724098	-0.737075	-0.820558	-0.407464	1.60821	1.07416	0.240468	0.337124	-0.404013	-0.606576	-1.24166	-1.00772	Sox9	Prrx1
Sh3glb1	0.710419	0.023995	22.8	9.9	0.711789	-1.42819	0.918925	0.308231	0.469778	1.20373	-0.0807044	0.133624	-1.52539	-0.289633	1.35409	0.0650466	0.700235	0.85115	-0.00643224	-0.958329	-1.71613	Mef2c
Sirt3	1	0.097422	22.8	8.4	0.865779	-1.31649	0.492252	0.757628	1.24601	0.434389	0.33665	-1.56423	-0.386204	-0.931621	-0.475164	1.77334	0.0887423	0.437286	0.873487	-1.22943	-0.536644	Prdm16
Sirt7	0.898268	0.0498154	25.8	11.4	1.02673	-0.874419	-0.874419	1.42504	-0.186602	1.61444	-0.05219	-0.17743	-0.874419	-1.1174	-1.1174	0.598454	0.443617	0.32248	1.55056	0.437098	-1.1174	Gatad1	Stat1
Slc22a7	0.388035	0.00452135	22.8	2.4	1.00102	0.0298854	1.72162	0.332968	-0.807743	-0.807743	-0.807743	-0.807743	1.14649	1.09646	1.2059	-0.0603939	-0.856722	-0.856722	-0.856722	-0.856722	1.18493	Onecut1
Slc25a47	1	0.0599878	25.8	18.3	0.331061	-0.118687	-0.630311	-0.630311	-0.630311	2.3953	-0.16212	-0.163249	-0.060313	-0.24783	-0.534242	-0.534242	-0.534242	-0.534242	0.125599	-0.141061	2.40026	Onecut1
Slc27a1	0.898268	0.0498154	22.8	9.9	1.01222	-0.70872	0.745558	-0.70872	1.30363	1.49442	-0.70872	-0.70872	-0.70872	-0.832486	0.72278	0.44106	1.84624	0.319858	-0.832486	-0.832486	-0.832486	Mlxipl	Stat1
Slc38a3	0.469431	0.00706223	22.8	18.3	0.793522	-0.613029	-0.267561	-0.892277	-1.58051	0.430502	0.633696	1.30483	0.984352	0.540659	0.345136	-1.76847	-1.16488	0.388877	1.33151	-0.0878792	0.415055	Onecut1	Zhx3
Slc39a14	0.618978	0.0162505	22.8	15.3	1.03394	-1.32948	-0.343488	-1.10509	-0.616295	0.333512	1.29184	1.17493	0.594057	-0.861188	-1.02946	0.695673	-0.494162	1.19189	1.19793	0.4771	-1.17778	Onecut1	Creb3l3
Snrpg	0.469431	0.00706223	22.8	18.3	0.973585	0.0213781	-0.451368	-0.801221	-1.62936	-0.101731	0.406877	1.10736	1.44807	0.917831	-0.403442	-1.65524	-0.544792	1.28102	1.04936	-0.258395	-0.386337	Smarcc1
Spats2	0.710419	0.023995	22.8	13.8	0.983229	-0.60202	-0.60202	-0.60202	0.681769	0.161049	2.16728	-0.60202	-0.60202	-0.708726	-0.708726	-0.708726	0.830704	1.59985	1.11307	-0.708726	-0.708726	Nfatc1	Nfkb1	Stat1	Stat3	Fli1
Ssfa2	1	0.097422	25.8	5.4	1.05155	-0.16628	1.08521	0.872768	0.995437	-0.602195	0.162568	-1.84367	-0.503834	-1.02676	0.73764	-0.0905946	-0.470035	1.96379	0.401609	-0.702436	-0.813216	Foxp2
Sun2	0.898268	0.0498154	22.8	6.9	0.905386	-0.776331	-0.345639	-0.369997	1.83718	1.27847	-0.826346	-0.14323	-0.65411	-0.0869865	1.20783	0.0622929	1.75477	-0.461609	-0.784765	-1.15472	-0.536813	Nfatc1
Supt16h	1	0.097422	25.8	3.9	0.946043	-1.02926	1.84756	0.740769	0.718072	-0.228771	-0.602812	-0.756344	-0.689208	0.957421	1.36435	0.771506	-0.93963	0.121479	-0.552356	-1.54693	-0.175849	Smarca5	Smarcc1
Tat	0.337059	0.00283368	22.8	18.3	0.651877	-0.0997534	-0.331806	-0.9615	-0.990393	-0.30571	1.54791	1.5282	-0.386943	-0.350038	-0.466429	-0.785076	-0.806309	-0.153785	2.25516	0.497525	-0.191049	Onecut1	Prdm16	Creb3l3
Tceb3	1	0.097422	22.8	16.8	0.496029	-0.415855	-0.573451	-1.60066	-0.405495	0.306912	0.00323139	1.15287	1.53244	-0.363645	-0.332644	-0.323531	-0.383663	-0.383351	2.47427	-0.341965	-0.345468	Arnt	Nfatc1
Tcp1	0.898268	0.0498154	25.8	3.9	0.614162	0.373822	1.85366	-0.514462	0.304181	0.357609	-0.536541	-1.61255	-0.225716	1.22906	0.729606	1.26419	-1.63308	-0.225384	-0.377326	-0.569734	-0.41734	Smarca5	Tfdp1
Tdo2	1	0.097422	22.8	11.4	0.810554	-1.8958	0.340898	-0.989267	0.616964	1.08007	0.837899	-0.171123	0.180358	-0.822441	-0.546541	0.58295	-0.596481	1.61952	1.24651	-0.580152	-0.903363	Zhx3	Onecut1	Creb3l3
Tep1	0.469431	0.00706223	25.8	11.4	0.731863	-0.713047	-0.713047	-0.185107	0.627175	2.10903	0.301093	-0.713047	-0.713047	-0.79237	-0.79237	0.410314	0.195463	0.57625	1.98745	-0.79237	-0.79237	Npas2	Srebf1
Tgoln1	0.618978	0.0162505	25.8	19.8	0.14762	-0.367627	-0.42808	-0.164881	-0.670287	-0.374008	-0.222665	-0.215641	2.44319	-0.337838	-0.293072	-0.344076	-0.456274	-0.417556	-0.343251	-0.278494	2.47056	Npas2
Tjp1	0.337059	0.00283368	22.8	9.9	0.557711	-1.04665	1.68848	-0.102336	0.866725	0.472367	-0.126115	-0.36768	-1.3848	0.0621049	0.321852	0.190204	2.13856	-0.354066	-0.343453	-0.94018	-1.07502	Nfatc1
Tnc	1	0.0701602	25.8	11.4	0.777015	-1.26794	-0.372799	-0.678554	1.76931	0.701224	0.213738	-0.90997	0.544997	-0.921572	-0.417145	-0.307036	-0.630085	0.498139	2.16317	0.299029	-0.684502	Prrx1	Sox9
Tpd52l1	0.547129	0.0108135	25.8	0	0.954484	1.63664	1.20654	0.651007	-0.698837	-0.698837	-0.698837	-0.698837	-0.698837	1.25009	1.57983	0.685456	-0.703075	-0.703075	-0.703075	-0.703075	-0.703075	Nfkb1	Foxp1
Ugt2b5	0.547129	0.0108135	22.8	3.9	1.06372	0.392263	0.956838	1.74922	-1.26344	-0.492905	-0.982339	-0.210745	-0.148895	1.09754	1.29809	1.0481	-1.25751	-0.798777	-0.749101	-0.201727	-0.436621	Onecut1	Creb3l3
Upp2	0.097678	0.000187288	25.8	12.9	1.23341	-0.968685	-1.06216	-0.822323	0.126164	1.50102	1.04624	0.75225	-0.572517	-0.7413	-0.781759	-0.35632	-0.680673	1.01471	1.97742	0.112492	-0.544572	Mlxip	Onecut1	Zhx3
Vtn	0.469431	0.00706223	25.8	5.4	1.11825	0.798566	0.362355	1.42512	0.704195	-0.624036	-0.212268	-1.58665	-0.86729	-0.782095	-0.359962	0.196167	0.865801	1.87865	0.144671	-1.09877	-0.844461	Onecut1
Zfp828	1	0.097422	22.8	11.4	0.464618	-0.598584	-0.477492	-0.301257	-0.20908	2.35221	0.145785	-0.849237	-0.0623437	-0.21866	-0.0754615	0.535972	0.119019	2.03105	-0.238024	-1.34492	-0.808978	Smarcc1
0910001L09Rik	1	0.0599878	22.8	19.8	0.895018	1.07491	-0.995389	-0.193866	-1.89513	0.696059	0.109194	0.641849	0.562375	1.00476	-1.48864	0.392743	-1.48864	-0.0161134	0.21133	1.13987	0.244692	Arntl	clock
1300018J18Rik	1	0.097422	22.8	13.8	0.660154	-0.932646	-1.46118	-0.718505	0.164902	1.67517	0.231082	0.678823	0.362358	-0.426483	-0.697188	0.718318	-0.218429	1.93451	0.283834	-1.37786	-0.216709	Arntl	clock
6720456H20Rik	0.898268	0.0423309	19.8	9.9	0.804864	-0.630048	-0.630048	0.508201	2.11687	0.525173	-0.630048	-0.630048	-0.630048	-0.391446	-0.391446	2.46323	-0.391446	-0.114552	-0.391446	-0.391446	-0.391446	Arntl	clock
A430107O13Rik	1	0.0701602	25.8	6.9	0.510055	-0.617228	0.104099	0.926204	2.05584	-0.617228	-0.617228	-0.617228	-0.617228	-0.357658	-0.338929	-0.347595	2.47481	-0.357658	-0.357658	-0.357658	-0.357658	Arntl	clock
Adck3	0.097678	9.92147e-05	22.8	9.9	0.843148	-0.574134	-0.917185	0.386437	0.437099	2.0754	-0.110762	-0.243286	-1.05357	-0.573893	-0.318937	1.67068	0.968852	0.259777	0.276019	-0.928554	-1.35395	Arntl	clock
Adh1	0.19501	0.000604012	25.8	18.3	0.936812	-0.610013	-1.19585	-0.54238	-0.52398	0.0826062	-0.18349	1.77718	1.19593	0.431435	-0.469232	-0.548992	-1.90364	0.0579094	0.265701	1.43479	0.732029	Arntl	clock
Akap9	1	0.0701602	22.8	16.8	0.700676	0.0935895	-0.975893	-0.764418	-0.555289	0.174357	-0.626487	0.552127	2.10201	-0.284709	-1.04391	-0.706567	-0.813209	0.317689	0.392874	0.0373592	2.10047	Arntl	clock
Alas1	0.547129	0.0108135	22.8	16.8	1.19517	-1.00385	-0.480098	-1.19446	-0.70616	0.120697	1.4903	0.768372	1.0052	-0.573517	-0.603045	-0.839162	-0.742539	1.80968	1.28733	0.00715425	-0.345902	Arntl	clock
Aldob	0.898268	0.0498154	19.8	5.4	0.987724	0.295652	0.342154	1.0151	0.585649	-1.0547	-1.98963	0.287895	0.517878	0.852641	-0.286177	1.31114	-1.89868	-0.53786	0.174845	-0.294479	0.678562	Arntl	clock
Aven	0.800876	0.0348464	25.8	2.4	0.857871	0.972653	0.877329	0.487768	0.553864	0.0617451	-1.53646	-1.53646	0.11957	0.973766	0.862422	-0.055156	0.256631	0.63811	-1.53033	-1.53033	0.384877	Arntl	clock
Blvrb	0.547129	0.0108135	19.8	9.9	0.602732	-0.658505	0.21181	0.488979	1.61937	0.0152626	0.601852	-0.547274	-1.7315	-0.363413	0.696322	1.21413	-0.180997	0.608128	-2.10303	-0.129662	0.258519	Arntl	clock
C030006K11Rik	1	0.097422	22.8	11.4	0.783974	-0.812324	-0.0908467	0.209946	0.545853	1.04138	0.554844	-2.05633	0.607483	-0.90322	0.299961	0.201027	0.852094	1.20352	0.335753	-1.94014	-0.048993	Arntl	clock
Celf2	0.800876	0.0348464	25.8	21.3	0.381864	-0.22535	0.628251	-0.662554	-0.662554	-0.662554	-0.662554	0.0574955	2.18982	0.0874994	1.48214	-0.865852	-0.865852	-0.865852	-0.865852	0.90433	0.989442	Arntl	clock
Cisd1	1	0.0701602	22.8	6.9	0.946163	-0.96171	1.19987	0.779849	0.540883	0.727179	-0.399531	-1.73913	-0.147417	0.500957	1.75375	-0.0904903	-0.913997	0.804076	-1.01293	-1.07522	0.0338503	Arntl	clock
Crot	0.618978	0.0162505	22.8	8.4	0.97444	-1.36569	0.128653	1.03371	1.16456	0.138944	0.817528	-1.24793	-0.669777	0.0424274	0.476067	0.206854	0.337708	1.8894	-0.723265	-1.2509	-0.978287	Arntl	clock
ZTsf	1	0.0701602	22.8	16.8	1.12862	-0.730657	-0.586224	-1.40238	-0.282994	1.22515	0.849416	1.30733	-0.379635	-0.496845	0.369305	-1.65932	-0.687934	1.10506	1.17617	0.716021	-0.522447	Arntl	clock
ZTsl	0.898268	0.0498154	22.8	8.4	0.854354	-1.02691	1.10277	1.08695	0.915081	0.119302	0.0597367	-1.39852	-0.858401	-0.0954693	-0.193284	0.347355	-0.111615	2.12719	-0.0447316	-1.35688	-0.672572	Arntl	clock
Cuta	1	0.0701602	22.8	6.9	1.03724	-0.802875	0.920211	1.44091	0.580328	0.411515	-0.548424	-0.443088	-1.55858	-0.0656829	1.67432	-0.579452	0.938499	0.594964	-1.23028	-0.998324	-0.334038	Arntl	clock
Dapk2	0.618978	0.0162505	19.8	8.4	0.618771	-0.980823	1.73828	-0.105749	0.828852	0.59909	-1.16563	-0.759394	-0.154622	-0.332579	2.2254	0.677692	-0.613382	-0.536123	-0.775314	-0.370205	-0.275489	Arntl	clock
Degs1	0.800876	0.0348464	25.8	8.4	0.894544	-0.781254	0.455266	0.512377	0.140169	2.01721	-0.781254	-0.781254	-0.781254	-0.693867	0.180874	-0.288907	2.07449	0.80901	-0.693867	-0.693867	-0.693867	Arntl	clock
Dscr3	0.800876	0.0348464	25.8	12.9	0.797658	-0.913168	-0.245302	-0.86465	0.459938	0.237789	-0.0734933	2.13234	-0.733456	-0.941938	-1.07255	-0.773764	-0.120319	1.30976	1.24427	-0.537809	0.892359	Arntl	clock
Ehhadh	0.800876	0.0348464	19.8	9.9	0.735672	-1.60292	0.977131	0.25103	0.949816	0.719126	0.355286	-0.321271	-1.32819	0.0459035	0.818032	1.60547	-1.52458	-0.970998	-0.295136	-0.254835	0.57615	Arntl	clock
Epn1	0.710419	0.023995	25.8	24.3	0.828358	0.909473	-0.199919	-0.215568	0.830871	-1.2901	-1.41783	0.0730563	1.31002	1.61265	1.45992	-0.202949	-0.63253	-0.454059	-0.271621	-0.305928	-1.20548	Arntl	clock
Fbxo21	0.219846	0.00103762	25.8	8.4	0.949125	-0.730125	-0.404085	0.255234	1.45627	1.53153	-0.361712	-1.11349	-0.633621	-0.547248	-0.0940404	-0.00749277	0.599871	2.04719	0.0686292	-1.03346	-1.03346	Arntl	clock
Fis1	1	0.097422	25.8	16.8	0.891075	-0.682144	-1.15724	-0.756034	-0.127002	-0.335949	0.585694	1.9762	0.49647	-0.978534	0.941676	-0.764221	-0.20968	-0.673509	-0.660914	0.506498	1.83868	Arntl	clock
Gbe1	0.800876	0.0348464	19.8	6.9	1.04842	-0.616965	-0.843663	1.37494	1.3197	0.705217	-0.777476	-1.08031	-0.0814425	0.100619	0.7569	1.2447	-1.78641	-0.997609	0.325585	-0.327749	0.683963	Arntl	clock
Hadh	0.800876	0.0348464	19.8	13.8	0.965275	-0.749344	-0.199161	-1.0231	-0.71351	0.587374	2.06944	0.342003	-0.313705	-1.17379	-0.182472	0.99604	0.491459	1.56079	-0.457031	-1.30588	0.0708816	Arntl	clock
Hebp1	0.547129	0.0108135	22.8	9.9	0.988483	-1.61285	-0.675028	0.864109	1.55846	0.514496	0.266761	-0.536118	-0.379826	-0.751351	0.2773	1.49852	-0.625366	1.33172	0.202094	-1.10704	-0.825881	Arntl	clock
Hnrnpm	1	0.0701602	25.8	3.9	0.486042	-1.11116	1.7681	0.56565	0.331889	0.263864	-0.462005	-1.38745	0.0311146	0.730347	0.806712	0.985893	-0.699319	-0.0688864	0.656311	-1.91711	-0.493952	Arntl	clock
Hspa8	0.219846	0.00103762	22.8	0	1.15406	1.85705	0.145387	-0.274154	-0.563184	-1.07193	-1.13383	0.235921	0.80474	1.40078	0.754301	-1.0917	-1.52919	-0.228431	-0.443905	0.713443	0.424702	Arntl	clock
Icam1	0.618978	0.0162505	22.8	13.8	0.957213	-0.809525	-0.920487	-0.900022	0.946196	-0.368991	1.28199	1.31151	-0.540674	-0.358534	-0.956824	0.16553	-0.0698161	2.07298	0.607528	-0.42199	-1.03887	Arntl	clock
Igfals	0.898268	0.0498154	22.8	5.4	0.847145	0.0516011	1.89929	1.11854	-0.196688	-0.588399	-0.678757	-0.849457	-0.756126	1.92405	0.508383	-0.0764019	0.376853	-0.513433	-1.26583	0.0575488	-1.01118	Arntl	clock
Igfbp4	0.19501	0.000604012	25.8	12.9	1.01589	-1.09846	-1.09846	0.882856	0.338229	0.685303	1.41977	-0.0307913	-1.09846	-0.929386	-0.929386	-0.419794	-0.360465	1.40798	1.68569	-0.0876605	-0.36698	Arntl	clock
Itih1	0.547129	0.0108135	22.8	8.4	0.951717	-1.37523	0.990993	-0.024345	1.66973	-0.307442	0.457943	-0.842754	-0.568895	-0.426725	1.20776	0.678888	-0.0361916	1.39264	-0.655478	-1.39125	-0.769648	Arntl	clock
Klkb1	0.547129	0.0108135	22.8	13.8	0.68986	-0.589637	-1.16968	-0.221874	-0.255715	1.96618	0.464886	0.633919	-0.828076	-0.498521	-0.822687	0.605032	0.182503	2.14198	-0.150718	-0.695547	-0.762043	Arntl	clock
Ldlr	0.469431	0.00706223	25.8	18.3	0.928823	-1.09383	-0.549285	-0.956472	-0.095118	-0.36228	0.202517	1.83446	1.02002	0.470833	-0.0670124	-1.14262	-1.50331	-0.19068	1.63062	0.0918057	0.710359	Arntl	clock
Lifr	1	0.097422	25.8	16.8	0.837656	-0.123766	-1.3895	-0.272687	-0.709645	0.432025	-0.595559	0.882804	1.77633	-0.0761351	-1.08394	-0.884274	-0.401341	0.371626	-0.437379	0.421106	2.09034	Arntl	clock
Lpin1	1	0.0701602	22.8	15.3	0.444653	-0.585252	-0.4014	-0.908752	-0.501255	0.379414	2.26208	0.130879	-0.375716	-0.144722	-0.255392	-0.818487	-0.192953	-0.254893	2.41626	-0.269392	-0.480424	Arntl	clock
Mepce	0.800876	0.0348464	25.8	3.9	0.808251	-1.05948	1.80877	0.904002	0.433666	0.0126061	-0.75959	-0.920667	-0.419304	0.563358	1.50594	0.510967	0.0182367	-0.410917	0.532892	-1.3557	-1.36477	Arntl	clock
Mpdz	1	0.097422	25.8	9.9	0.836397	-1.17723	0.299223	-0.298451	0.289246	0.652052	1.74702	-0.151046	-1.36081	-0.76327	0.251546	0.213004	-0.416219	2.15113	0.225154	-1.02743	-0.633918	Arntl	clock
Mvd	0.097678	0.000187288	22.8	5.4	1.08885	0.748057	0.901734	1.61126	-0.328165	-0.0279352	-0.884304	-1.23296	-0.787693	0.984681	1.55201	0.33031	-0.503518	-0.0925093	-1.63446	-0.752097	0.115593	Arntl	clock
Ncor2	0.710419	0.023995	25.8	6.9	0.265002	-0.503775	0.0654522	-0.166409	2.42407	-0.428966	-0.382818	-0.503775	-0.503775	-0.381512	-0.344847	-0.32231	2.47406	-0.340954	-0.321415	-0.381512	-0.381512	Arntl	clock
Nmnat3	0.800876	0.0348464	25.8	8.4	0.594461	-1.09618	-0.0760227	-0.146391	1.8841	-0.226283	-0.302326	-1.03777	1.00087	-0.298148	-0.697177	1.04224	1.7775	0.269422	-0.180847	-0.607084	-1.30592	Arntl	clock
Nrp1	1	0.097422	22.8	3.9	0.719983	-0.328018	-0.23105	2.39161	-0.674055	-0.193285	-0.674055	-0.401291	0.110144	0.797006	1.68069	0.958437	-0.951234	-0.422507	-0.951234	-0.466413	-0.644749	Arntl	clock
Nup50	0.710419	0.023995	25.8	2.4	0.85763	-0.0490136	1.50492	0.629095	0.948925	-0.848791	-1.52794	-0.0408647	-0.61634	0.865343	1.51109	0.85579	-0.279747	-0.216777	-0.825023	-0.405734	-1.50495	Arntl	clock
Pard3	1	0.0701602	25.8	9.9	0.655946	-1.03559	-0.411363	-0.204267	2.20538	0.0951262	0.466706	-0.517382	-0.598609	-1.10356	0.328134	-0.279126	-0.678149	2.09154	-0.383507	0.566754	-0.542082	Arntl	clock
Pck1	0.618978	0.0162505	22.8	15.3	0.867367	-0.78359	-0.540008	-0.715849	-0.471794	0.413343	2.069	0.687999	-0.659098	0.215222	-0.358951	-1.53585	-0.397821	0.989556	1.72565	-0.047551	-0.590257	Arntl	clock
Pdcd4	0.219846	0.00103762	22.8	8.4	1.08665	-0.927362	-0.327914	0.800955	0.966474	1.52763	-0.431121	-1.37154	-0.237115	-0.734406	0.400057	1.82369	0.52174	0.495716	-0.605536	-1.32661	-0.574657	Arntl	clock
Pdk1	0.800876	0.0348464	25.8	3.9	1.00141	0.428109	1.4361	0.745143	-0.163328	0.770235	-0.81506	-1.32703	-1.07417	0.116938	0.876285	1.77239	-0.41936	-1.34374	0.264904	-0.967072	-0.300346	Arntl	clock
Pes1	0.547129	0.0108135	25.8	22.8	0.956756	-0.153472	0.0443607	-0.433581	-0.596959	-0.972559	-0.916381	1.68506	1.34353	1.44508	-0.121295	-0.590091	-0.561116	-0.995383	-1.02384	0.42841	1.41823	Arntl	clock
Pgd	0.898268	0.0498154	19.8	6.9	1.1738	-0.931956	0.756524	1.27715	0.659787	-0.796413	0.0937726	-1.59926	0.540396	0.886564	2.03135	0.0607463	-0.844487	-0.780381	-0.218949	-0.754404	-0.380434	Arntl	clock
Pgm2	0.898268	0.0498154	19.8	8.4	0.603754	-1.22515	0.411865	0.0843524	0.339493	2.04456	-0.431615	-0.39725	-0.826257	0.0140811	2.08156	-0.564321	0.276057	-0.609044	-1.31886	-0.217799	0.338328	Arntl	clock
Plcb1	1	0.097422	22.8	6.9	0.750656	-0.733833	1.54129	0.821713	0.296776	0.296897	0.127261	-1.65295	-0.697155	-0.561486	1.80812	0.470695	-0.11705	-0.420481	0.788666	-1.45537	-0.513091	Arntl	clock
Plec	0.898268	0.0498154	25.8	5.4	0.346126	-0.159988	0.0313992	2.40389	-0.381378	-0.158733	-0.530596	-0.509957	-0.694634	-0.32006	0.17212	-0.502738	2.38093	-0.257809	-0.179407	-0.723088	-0.56995	Arntl	clock
Plin2	0.388035	0.00452135	22.8	3.9	1.01082	-0.866854	1.92735	0.654832	-0.206563	-0.10286	-0.933691	-0.967056	0.494848	0.530421	1.20629	0.567875	0.52419	-1.54736	-0.870656	-1.05081	0.640056	Arntl	clock
Ppa1	1	0.097422	25.8	5.4	1.18908	0.962412	1.03785	0.353197	0.987091	-0.725365	-0.259369	-1.69229	-0.663533	-0.262109	0.390373	0.480142	-0.691602	2.06304	-0.126378	-0.726402	-1.12707	Arntl	clock
Psma1	0.898268	0.0498154	19.8	8.4	1.01739	-1.03574	0.92351	1.41425	-0.466474	1.12825	-0.319213	-1.07673	-0.567857	1.49566	1.24318	0.611456	-0.764346	-0.492434	-1.06573	-0.933978	-0.093806	Arntl	clock
Ptprd	0.19501	0.000604012	25.8	19.8	0.572566	0.114838	-0.411315	-0.6503	-1.09094	-0.293977	-0.158575	0.247065	2.24321	1.80746	-0.659069	-0.949378	-1.13143	-0.106667	0.0946018	-0.0982585	1.04274	Arntl	clock
Ralgapa2	1	0.0599878	22.8	6.9	0.702531	0.379878	-0.364764	0.575397	1.86101	0.414365	-0.843588	-1.01115	-1.01115	0.961605	0.351016	1.2532	-0.057048	0.320034	-1.05581	0.00496374	-1.77796	Arntl	clock
Rbx1	0.800876	0.0348464	22.8	16.8	0.870656	-0.213999	0.572199	-1.53509	-1.53509	0.707523	0.851498	0.684948	0.468001	-0.0415952	0.354406	-1.55625	-1.55625	0.818682	0.778193	0.723078	0.479743	Arntl	clock
Rpl11	0.898268	0.0498154	22.8	19.8	0.507126	0.454575	0.0126511	-0.43592	-0.999522	-0.0542337	-0.841622	2.18812	-0.324046	-0.0893255	-0.293537	-0.65116	-1.75022	0.807012	0.145909	1.6468	0.184525	Arntl	clock
Rplp2	1	0.097422	25.8	0	0.51319	0.721243	-0.213631	0.0669538	1.48318	-1.17427	-1.54816	-0.00917661	0.673859	0.527351	1.63536	0.419155	-0.989642	0.579537	-1.33303	-0.881885	0.0431456	Arntl	clock
Ruvbl2	0.898268	0.0498154	19.8	12.3	0.902731	-1.43171	-1.20438	-0.537238	0.944797	0.583809	1.37736	0.283195	-0.0158406	-0.692846	0.30186	2.28682	0.124625	-0.477083	-0.794113	-0.224922	-0.524344	Arntl	clock
Scap	0.800876	0.0348464	25.8	3.9	1.27198	0.557856	1.08166	0.52946	1.2267	-0.696625	-0.160263	-1.26939	-1.26939	-0.248244	1.75085	0.802544	-0.0884732	-0.185257	0.421677	-1.22655	-1.22655	Arntl	clock
Sec13	1	0.0701602	25.8	19.8	0.706092	0.165442	-0.941292	-0.316787	-1.0521	-0.325654	0.514693	-0.161452	2.11715	0.457393	0.387569	-0.950761	-1.65469	0.288067	1.14293	-0.717043	1.04653	Arntl	clock
Sepp1	1	0.097422	25.8	16.8	0.300584	-0.512708	-0.823093	-0.820599	1.15985	-0.406089	-0.0525318	1.91388	-0.458709	-0.694075	-0.333157	-0.86288	0.204946	-1.34644	0.687704	1.71414	0.629766	Arntl	clock
Shmt1	1	0.0701602	19.8	3.9	0.677508	-0.265893	2.00881	-0.731388	-0.760524	-0.618512	-0.729403	0.184811	0.912103	-0.124236	0.812089	0.164035	-1.87532	-0.981153	0.641639	1.17043	0.192516	Arntl	clock
Sphk2	1	0.097422	25.8	9.9	0.327289	-0.853858	1.9376	-0.529301	0.973163	-0.347321	0.290948	-0.70473	-0.766497	-0.962238	0.523995	-0.71701	0.40677	1.31189	1.29388	-0.925133	-0.932153	Arntl	clock
Sqstm1	0.800876	0.0348464	22.8	3.9	0.773281	-0.134062	0.895686	1.70783	0.122244	-1.14445	-1.19369	0.363812	-0.61737	0.8027	0.592731	0.354311	-0.0722266	-1.25812	-1.77355	1.01499	0.339162	Arntl	clock
Suclg2	0.898268	0.0498154	25.8	16.8	0.488853	0.351631	-2.18257	-0.291613	0.39432	-0.468286	0.70245	0.894335	0.599728	0.751534	-0.680789	-0.2538	-1.92792	-0.203653	1.17426	0.815001	0.325361	Arntl	clock
Tjp1	0.337059	0.00283368	22.8	9.9	0.557711	-1.04665	1.68848	-0.102336	0.866725	0.472367	-0.126115	-0.36768	-1.3848	0.0621049	0.321852	0.190204	2.13856	-0.354066	-0.343453	-0.94018	-1.07502	Arntl	clock
Tymp	0.273707	0.00138676	25.8	6.9	0.573039	-0.450389	-0.253716	0.864164	2.12142	-0.198577	-0.694299	-0.694299	-0.694299	-0.609455	-0.609455	1.81697	1.35157	-0.121268	-0.609455	-0.609455	-0.609455	Arntl	clock
Upp2	0.097678	0.000187288	25.8	12.9	1.23341	-0.968685	-1.06216	-0.822323	0.126164	1.50102	1.04624	0.75225	-0.572517	-0.7413	-0.781759	-0.35632	-0.680673	1.01471	1.97742	0.112492	-0.544572	Arntl	clock
Vdac1	1	0.0701602	22.8	11.4	0.701429	-0.749525	-1.93398	0.230914	0.99831	0.939687	0.738202	-0.4241	0.200487	-0.73874	-0.0433847	0.0191123	2.39725	-0.534709	-0.290784	-0.466534	-0.342205	Arntl	clock
1700034H14Rik	1	0.0701602	25.8	21.3	0.518027	-0.574927	0.0582393	-0.568825	-1.19099	0.319956	-0.883826	1.36237	1.478	0.341213	1.49202	0.34813	-1.11868	-1.03618	-0.491991	-0.731804	1.1973		clock
AhZTf1	0.898268	0.0498154	22.8	9.9	0.339015	-0.894472	-0.0878474	-0.163243	2.36936	0.017804	-0.51354	-0.470307	-0.25776	-0.592334	0.197234	-0.130639	2.39075	-0.390508	-0.480709	-0.490844	-0.502954		clock
Apoa2	1	0.097422	25.8	2.4	1.07827	1.34925	1.23667	0.399343	-1.45266	0.0814806	-0.882124	0.0388698	-0.770828	0.682443	0.46969	1.23721	-0.0801252	0.640078	-0.00237396	-1.58457	-1.36235		clock
Cep350	0.800876	0.0348464	22.8	6.9	1.19789	-0.803278	1.26871	1.20012	1.11108	-0.366808	-0.803278	-0.803278	-0.803278	-0.766653	2.00243	0.0738998	0.762976	0.227312	-0.766653	-0.766653	-0.766653		clock
Diap1	1	0.0701602	25.8	22.8	0.922964	-0.260536	0.826141	0.226607	-1.65734	-0.266902	-0.852556	1.57714	0.407443	0.465681	1.91117	0.189303	-1.33634	-1.00767	-0.0166753	0.266141	-0.471605		clock
Gclc	1	0.0701602	19.8	8.4	0.593986	-1.6962	0.233888	0.0991219	1.60725	0.214226	0.718793	-0.920059	-0.257022	-0.151778	1.2221	1.20481	-1.66089	0.0547296	-0.0833128	-1.03171	0.446049		clock
Grsf1	0.547129	0.0108135	22.8	21.3	0.663366	-0.877489	0.242211	-0.520528	-0.678997	-0.629105	-0.178036	0.448631	2.19331	1.26966	0.0154068	-1.54669	-1.06578	0.117602	-0.435907	0.434545	1.21116		clock
Immt	0.219846	0.00103762	19.8	12.3	0.857178	-0.55162	-1.72347	-0.0982944	0.168843	1.20348	1.43165	0.00438502	-0.434971	-0.416629	0.795604	0.362868	1.63526	0.472389	-0.492451	-0.910012	-1.44703		clock
Nudcd3	0.547129	0.0108135	25.8	6.9	0.960345	-0.553166	1.19813	-0.343831	1.72674	0.413851	-0.81391	-0.81391	-0.81391	-0.458011	0.195314	-0.0913141	2.3766	-0.271989	-0.583533	-0.583533	-0.583533		clock
Pigr	0.710419	0.023995	22.8	11.4	0.748885	-1.76064	0.361348	0.655547	-0.0912948	1.74688	-0.279322	-0.34653	-0.285985	-0.552846	0.0788117	1.62499	0.339595	0.70986	0.364246	-1.3411	-1.22356		clock
Rfk	0.898268	0.0498154	22.8	6.9	0.915056	-0.611323	-0.135618	1.50164	1.69059	-0.611323	-0.611323	-0.611323	-0.611323	1.82674	0.499255	0.937861	-0.0845425	-0.79483	-0.79483	-0.79483	-0.79483		clock
Sik3	0.469431	0.00706223	22.8	6.9	0.954199	-0.651402	0.723177	1.48712	0.809529	0.273408	-1.07023	-1.39024	-0.181361	0.115777	1.25558	1.08239	-0.670725	0.519863	-0.091409	-1.83537	-0.376112		clock
Tat	0.337059	0.00283368	22.8	18.3	0.651877	-0.0997534	-0.331806	-0.9615	-0.990393	-0.30571	1.54791	1.5282	-0.386943	-0.350038	-0.466429	-0.785076	-0.806309	-0.153785	2.25516	0.497525	-0.191049		clock
Tsku	1	0.0701602	22.8	16.8	1.09101	-1.06336	0.986583	-1.06336	-1.06336	0.119873	1.56678	0.13254	0.384318	-0.784441	-0.726652	-0.784441	-0.784441	0.238544	1.49202	1.52101	-0.171597		clock
Usp8	0.618978	0.0162505	25.8	24.3	0.478932	0.404957	0.0602631	-0.61705	-0.61705	-0.61705	-0.61705	2.28668	-0.283699	2.38075	0.204798	-0.545283	-0.545283	-0.545283	-0.545283	-0.104864	-0.299556		clock
Acadl	0.800876	0.0348464	19.8	12.3	0.880291	-1.79739	-0.106855	0.0482142	-0.106764	1.71862	0.764863	-0.447463	-0.0732289	-0.449156	-0.0599044	1.32667	1.79341	-0.456917	-0.780778	-0.855337	-0.517988	Arntl
Acbd3	0.469431	0.00706223	25.8	3.9	1.22401	0.986887	1.30624	0.668013	0.487603	-0.60488	-1.21761	-1.29531	-0.330953	-0.294807	1.5991	-0.867836	0.649748	0.646561	0.434789	-1.41875	-0.748809	Arntl
C230081A13Rik	1	0.0701602	22.8	16.8	0.369186	-0.667933	-0.667933	-0.667933	-0.667933	-0.667933	1.24998	1.76021	0.329484	-0.502019	-0.502019	-0.502019	-0.502019	-0.502019	2.35352	-0.228783	0.385362	Arntl
Cbwd1	1	0.097422	25.8	24.3	0.778842	1.39636	-0.276085	-0.192937	-0.808243	-1.81264	0.491826	0.470791	0.730927	1.38177	-0.178728	-0.806463	0.534788	-1.3345	0.125648	-0.930647	1.20813	Arntl
CZT8	1	0.097422	22.8	3.9	0.890225	-0.45508	1.41705	0.262254	0.195012	-0.253457	-1.68164	-0.651147	1.16701	0.501124	0.857563	0.912586	-2.13808	-0.252809	-0.433809	-0.0426616	0.596089	Arntl
Cdo1	1	0.097422	19.8	2.4	0.655333	1.33048	1.52343	-0.482197	-0.417341	-1.32928	-0.433711	-0.609932	0.418537	0.595932	-0.595098	0.513531	-1.28664	-1.20661	1.64602	0.441096	-0.108232	Arntl
Dhrs3	0.800876	0.0348464	25.8	3.9	0.603056	0.465076	1.53633	-0.122665	-0.368677	1.11456	-1.14098	-1.30208	-0.181566	0.379016	1.64719	-0.112372	0.562082	0.539736	-1.22056	-1.35705	-0.438033	Arntl
Dis3	0.898268	0.0498154	25.8	6.9	1.1325	-0.522259	1.07818	0.727294	-0.428269	1.65309	-0.803373	-0.955683	-0.748977	-0.956293	0.564834	1.70768	0.861702	0.0174229	-0.859862	-0.179706	-1.15577	Arntl
Elovl1	1	0.0701602	25.8	21.3	0.383052	-0.0484363	-0.416122	-0.364223	-1.70748	0.96675	-0.212549	0.113626	1.66843	1.00824	0.690512	-0.992027	-1.92649	0.218241	-0.0947168	0.825342	0.270901	Arntl
Fgg	1	0.0701602	25.8	0	1.14456	1.36054	0.673172	0.704524	-1.11792	-0.701968	-0.111322	-1.4328	0.625774	1.23747	1.3456	-1.00395	-0.0551965	0.562924	-1.24984	0.0385538	-0.875566	Arntl
Irs1	0.618978	0.0162505	22.8	11.4	0.553909	-1.05205	-0.569914	-0.679668	1.97762	0.542769	0.375899	0.242478	-0.837134	-0.40501	0.00559894	-1.22094	2.05149	0.0510393	0.473756	-0.00222898	-0.953705	Arntl
Kank2	1	0.097422	19.8	9.9	0.51849	-1.14369	1.89656	-0.171236	0.158752	1.00235	-0.701243	-0.550199	-0.491292	0.460244	2.13319	0.322704	-0.153102	-0.362389	-0.963761	-0.812307	-0.624578	Arntl
Lipa	1	0.0701602	22.8	8.4	0.595387	-1.19346	-0.0668769	0.0755925	1.72289	0.643642	0.486541	-0.307626	-1.3607	0.899278	0.860302	1.45451	-0.437254	-0.697781	0.130831	-1.42005	-0.789838	Arntl
Macrod1	0.547129	0.0108135	19.8	12.3	0.714336	-0.813083	0.410999	-0.808553	0.835437	1.86696	-0.621101	0.0975627	-0.96822	-0.631886	0.220436	1.15204	1.83488	-0.656561	-0.811895	-0.832047	-0.274966	Arntl
Maz	0.898268	0.0498154	22.8	9.9	0.553092	-0.437513	-0.437513	-0.309802	2.43791	0.0594594	-0.437513	-0.437513	-0.437513	-0.722731	-0.722731	1.3022	1.25858	1.05287	-0.722731	-0.722731	-0.722731	Arntl
Nek7	0.618978	0.0162505	22.8	2.4	0.832104	-0.0475584	0.795983	0.0182406	-0.244398	-1.26579	-0.481115	-0.7516	1.97623	0.330934	2.08315	0.230005	-0.695446	-0.894119	-0.380136	-0.986453	0.312066	Arntl
Pepd	0.547129	0.0108135	25.8	24.3	0.754381	0.375032	0.159153	-0.708545	-0.890981	-1.01735	0.0493038	-0.0863495	2.11973	1.42965	1.32982	0.18014	-0.938457	-0.485866	-0.140562	-1.42009	0.0453638	Arntl
Plxnb1	0.898268	0.0423309	25.8	5.4	0.612764	-0.549422	1.80846	-0.507276	1.28963	0.0803957	-0.707263	-0.707263	-0.707263	-0.274139	0.380459	-0.680667	2.17542	0.440925	-0.680667	-0.680667	-0.680667	Arntl
Pmvk	1	0.0701602	25.8	3.9	0.701024	-0.0646279	1.28002	-0.495831	0.985442	-0.0839065	-1.19285	-1.35841	0.930163	-0.239915	1.50134	1.60705	-0.542888	-0.806132	-0.200793	-1.01392	-0.30474	Arntl
Ptpmt1	0.898268	0.0498154	25.8	6.9	1.09224	-0.874301	0.902965	0.796795	0.507413	1.09464	-1.7422	-0.170066	-0.515252	-0.0646084	0.00168502	0.560002	0.642762	1.65947	-0.174249	-1.17223	-1.45284	Arntl
Rdh13	0.273707	0.0017359	25.8	18.3	0.849982	-0.738427	-0.738427	-0.738427	-0.738427	-0.105774	0.583899	2.0752	0.40038	-0.64503	-0.64503	-0.64503	-0.64503	-0.64503	0.102635	1.69183	1.43069	Arntl
Rnf14	0.898268	0.0498154	22.8	6.9	0.780888	1.13407	0.787661	-0.0362468	1.34944	-0.186462	-0.846334	-1.31953	-0.882599	2.16885	0.537001	0.207438	-0.45866	-0.274784	-0.58866	-0.977711	-0.613479	Arntl
Sdc1	1	0.0837911	25.8	5.4	1.02178	0.393213	1.20656	-0.39592	1.04519	-1.05181	0.906373	-1.05181	-1.05181	0.0924469	0.479807	0.460986	2.01103	-0.509913	-0.58209	-0.976132	-0.976132	Arntl
Sepsecs	1	0.097422	22.8	11.4	0.610992	-1.1307	-0.199221	-0.412053	0.136127	2.20046	-0.307827	0.364351	-0.651139	0.70675	-1.14565	1.38773	0.366166	0.797515	0.111853	-1.0589	-1.16547	Arntl
Slmap	0.469431	0.00706223	25.8	22.8	0.854101	0.676072	0.22253	-0.52993	-0.602918	-0.354599	-1.59616	0.464623	1.72038	2.13327	-0.202243	-0.306998	0.338586	-0.929202	-1.14992	-0.000234385	0.116734	Arntl
Spnb3	1	0.097422	22.8	11.4	0.870137	-1.77798	-0.681172	0.44681	1.01522	0.90261	0.951207	-0.258022	-0.598673	-0.354861	0.933197	0.176985	-1.04054	1.64935	0.551299	-1.08111	-0.834317	Arntl
Tceb3	1	0.097422	22.8	16.8	0.496029	-0.415855	-0.573451	-1.60066	-0.405495	0.306912	0.00323139	1.15287	1.53244	-0.363645	-0.332644	-0.323531	-0.383663	-0.383351	2.47427	-0.341965	-0.345468	Arntl
Tdo2	1	0.097422	22.8	11.4	0.810554	-1.8958	0.340898	-0.989267	0.616964	1.08007	0.837899	-0.171123	0.180358	-0.822441	-0.546541	0.58295	-0.596481	1.61952	1.24651	-0.580152	-0.903363	Arntl
Tmed5	0.097678	5.06148e-05	22.8	3.9	1.19423	0.372312	1.04287	1.0984	0.466522	-0.169183	-1.45781	-1.47668	0.123569	0.773186	1.56659	1.01014	-0.341452	-0.584448	-0.912439	-1.25301	-0.258568	Arntl
Triobp	0.710419	0.023995	22.8	21.3	0.814309	0.0784602	0.449937	-0.488063	-1.16249	-0.663719	-0.974396	1.34616	1.41411	0.126619	-0.826308	-0.408907	-1.10642	-0.097842	0.472383	-0.301124	2.14159	Arntl
Vtn	0.469431	0.00706223	25.8	5.4	1.11825	0.798566	0.362355	1.42512	0.704195	-0.624036	-0.212268	-1.58665	-0.86729	-0.782095	-0.359962	0.196167	0.865801	1.87865	0.144671	-1.09877	-0.844461	Arntl
Zyx	0.898268	0.0498154	25.8	6.9	0.756899	-0.602636	2.08678	0.0284349	0.762202	-0.242752	-0.25714	-0.898926	-0.875961	0.505508	-0.0904804	-0.199266	0.908375	1.50226	0.0216693	-1.55643	-1.09164	Arntl

## Sheet: DR_TF_(RNAseq-Profiling)
Gene Symbol	DR_TF(RNAseq)	DR_TF(Profiling)	peak phase
Arnt	*	*	3
Arntl	*	*	4
Bhlhe40	*	*	6
Cebpb	*	*	8
Clock	*	*	4
Creb3l3	*	*	2
Dbp	*	*	5
Elk3	*	*	3
Fli1	*	*	4
Foxp1	*	*	4
Foxp2		*	4
Gatad1	*	*	1
Hhex	*	*	1
Mafg	*	*	1
Mef2c	*	*	8
Mlxip	*	*	3
Mlxipl	*	*	2
Nfatc1	*	*	2
Nfia	*	*	7
Nfkb1	*	*	4
Npas2	*	*	4
Nr1d1	*	*	4
Onecut1	*	*	4
Pbx3	*		3
Ppard	*	*	2
Prdm16	*	*	8
Prrx1	*	*	3
Rb1	*		3
Rbpj	*	*	2
Rfx1	*		2
Rfx3	*	*	3
Rfxank	*	*	2
Rora	*	*	8
Sall2	*		4
Smarca5	*	*	2
Smarcc1	*	*	1
Smarcc2	*	*	2
Sox9	*	*	7
Srebf1	*	*	6
Stat1	*	*	1
Stat3	*	*	1
Tbp	*	*	2
Tcf7l2	*		4
Tfdp1	*	*	1
Tfe3	*	*	4
Zhx2	*		7
Zhx3	*	*	7
