# Supplementary material for: A proteomics landscape of circadian clock in mouse liver
Source: Nat Commun. 2018 Apr 19;9:1553. doi: 10.1038/s41467-018-03898-2 (PMC5908788; doi:10.1038/s41467-018-03898-2)
Supplement: Supplementary file 12 — Supplementary Data 9 [file 41467_2018_3898_MOESM12_ESM.xlsx]

## Sheet: Legend
Supplementary Data 9 Matrix of whole liver proteome during the circadian cycle.
Sheet1	Matrix of total 6,780 proteins identified in the whole tissue proteome during the circadian cycle.
Sheet2	575 rhythmic proteins identified in whole tissue proteome during the circadian cycle (p value <0.1).

## Sheet: Profiling_matrix
GI	ID	Gene.Symbol	BH.Q	ADJ.P	PER	LAG	AMP	ZT0_zsocred_iBAQ	ZT3_zscore_iBAQ	ZT6_zsocred_iBAQ	ZT9_zscore_iBAQ	ZT12_zsocred_iBAQ	ZT15_zscore_iBAQ	ZT18_zsocred_iBAQ	ZT21_zscore_iBAQ	ZT24_zsocred_iBAQ	ZT27_zscore_iBAQ	ZT30_zsocred_iBAQ	ZT33_zscore_iBAQ	ZT36_zsocred_iBAQ	ZT39_zscore_iBAQ	ZT42_zsocred_iBAQ	ZT45_zscore_iBAQ
gi10946822	GeneID:58520	0610007P14Rik	1	1	25.8	15.3	0.678632	0.0187847	-0.184602	-2.04812	0.905265	1.06117	0.407867	-0.648499	0.488139	-0.284678	0.496913	-1.59092	0.347108	0.149691	1.87106	-0.431154	-0.558017
gi255003700	GeneID:68327	0610007P22Rik	1	1	0	0	0	-0.353553	-0.353553	-0.353553	-0.353553	-0.353553	2.47487	-0.353553	-0.353553	-0.353553	-0.353553	-0.353553	-0.353553	-0.353553	2.47487	-0.353553	-0.353553
gi13384692	GeneID:66055	0610009D07Rik	1	0.0701602	22.8	8.4	0.626209	0.241199	-0.641553	-0.606452	1.66917	1.29235	-0.114583	-0.920064	-0.920064	0.628965	-0.034471	1.85027	-0.170539	0.539784	-0.555291	-1.12936	-1.12936
gi294862282	GeneID:104457	0610010K14Rik	1	1	0	0	0	-0.353553	-0.353553	-0.353553	-0.353553	2.47487	-0.353553	-0.353553	-0.353553	-0.353553	-0.353553	-0.353553	-0.353553	2.47487	-0.353553	-0.353553	-0.353553
gi58037115	GeneID:68347	0610011F06Rik	1	0.866497	19.8	12.3	1.07339	0.05301	-0.967389	-1.32391	1.13782	1.09489	0.99805	-0.0921388	-0.900327	-0.928376	-0.423925	1.81224	-1.40884	0.238827	0.0901169	-0.154796	0.77475
gi258679443	GeneID:68295	0610011L14Rik	1	0.133461	25.8	15.3	1.29265	-0.898722	-0.898722	-0.898722	-0.898722	0.92936	1.30024	1.05871	0.306577	-0.890618	0.631666	-0.890618	0.518879	-0.890618	1.5597	-0.890618	0.852222
gi227452353	GeneID:74088	0610012H03Rik	1	1	19.8	8.4	2.22045e-16	-3.5	-3.5	-3.5	-3.5	-3.5	-3.5	-3.5	-3.5	-0.353553	-0.353553	-0.353553	-0.353553	2.47487	-0.353553	-0.353553	-0.353553
gi9910458	GeneID:56700	0610031J06Rik	1	0.133461	22.8	16.8	0.808604	-0.336724	1.33941	-1.22056	-1.59304	0.393753	0.658475	0.686462	0.0722186	-1.42621	0.580605	-1.63718	0.152841	0.486474	1.09242	0.701903	0.0491462
gi21539639	GeneID:74098	0610037L13Rik	1	1	19.8	5.4	0.693593	-1.96398	0.45386	1.09205	0.205646	-0.589433	0.35318	-0.527029	0.975711	-1.44266	0.0729941	1.18786	0.412981	-0.695443	0.894465	-1.20393	0.773731
gi124487393	GeneID:66096	0910001L09Rik	1	0.0599878	22.8	19.8	0.895018	1.07491	-0.995389	-0.193866	-1.89513	0.696059	0.109194	0.641849	0.562375	1.00476	-1.48864	0.392743	-1.48864	-0.0161134	0.21133	1.13987	0.244692
gi34304022	GeneID:66107	1100001G20Rik	1	1	19.8	6.9	0.701761	-0.538695	-0.538695	1.48309	1.74908	-0.538695	-0.538695	-0.538695	-0.538695	0.79514	-0.500195	-0.500195	-0.500195	2.20603	-0.500195	-0.500195	-0.500195
gi13384728	GeneID:66117	1110001J03Rik	1	1	25.8	5.4	0.517572	0.473145	0.115097	-0.784357	1.92266	-1.35649	0.48082	-0.331099	-0.519773	-1.08685	0.329241	2.00879	0.0305154	-0.540298	0.575807	-0.961247	-0.355966
gi134053922	GeneID:68550	1110002N22Rik	1	1	19.8	18.3	0.805065	-0.332793	1.34174	-1.2865	-1.47133	-0.171525	0.677699	0.557239	0.685466	-0.871698	1.67394	-0.361033	-1.26527	-0.340278	1.19379	-0.302355	0.272903
gi9790217	GeneID:56372	1110004F10Rik	1	1	25.8	15.3	0.742629	-1.98165	-0.150437	-0.537106	0.494069	-0.0864316	0.585593	0.220322	1.45564	-1.44639	1.39053	-0.676041	-0.573209	1.04364	0.463184	-0.758395	0.556674
gi21312030	GeneID:68480	1110007C09Rik	1	0.180488	25.8	2.4	0.49982	-0.958748	1.98533	0.499289	-0.958748	0.146344	-0.958748	0.129517	0.115765	0.449189	1.81134	0.642493	-1.19021	0.170746	-1.19021	-0.376201	-0.317147
gi227908787	GeneID:66132	1110008L16Rik	1	0.536288	25.8	19.8	0.639516	-0.625987	-0.625987	-0.625987	-0.625987	-0.625987	0.278424	0.755824	2.09569	-0.741725	-0.741725	1.23857	-0.741725	-0.741725	0.0903127	-0.159665	1.79769
gi124486662	GeneID:68505	1110014N23Rik	1	1	25.8	18.3	0.104314	-0.391021	-0.329445	-0.4262	-0.453994	2.46871	-0.345877	-0.273195	-0.248982	-0.439746	-0.234065	-0.335879	-0.332898	2.46865	-0.393469	-0.439746	-0.292849
gi254939557	GeneID:68597	1110021J02Rik	1	0.318262	22.8	2.4	0.932487	0.476647	1.80081	0.123597	-0.923151	-0.685223	0.815802	-1.1461	-0.462385	1.56908	0.378259	1.10269	-0.824954	0.0834082	-1.45868	-0.461083	-0.38873
gi13384786	GeneID:66179	1110031I02Rik	1	1	19.8	3.9	0.805622	1.04222	-0.627419	2.05183	-0.627419	-0.627419	-0.552525	-0.320009	-0.339262	0.912513	-0.701727	1.93992	-0.701727	-0.701727	-0.488223	0.442693	-0.701727
gi124487145	GeneID:66185	1110037F02Rik	1	1	19.8	8.4	2.22045e-16	-3.5	-3.5	-3.5	-3.5	-3.5	-3.5	-3.5	-3.5	-0.353553	-0.353553	-0.353553	-0.353553	-0.353553	-0.353553	2.47487	-0.353553
gi158854007	GeneID:66193	1110049F12Rik	1	0.180488	25.8	24.3	0.623003	0.736769	-0.877057	-1.04909	0.00802216	-0.773666	-0.104316	1.99336	0.065974	2.07746	0.471169	-0.192565	-0.269982	-1.09821	-0.37713	-0.944659	0.333914
gi268370114	GeneID:68832	1110057K04Rik	1	1	25.8	18.3	0.719707	-0.0953659	0.73355	-0.963477	-1.79348	0.852355	0.00569397	1.25754	0.00318531	0.789772	1.24167	1.02101	-0.768615	-0.475718	0.106712	-1.70917	-0.205663
gi229577372	GeneID:68002	1110058L19Rik	1	1	0	0	0	-0.353553	-0.353553	-0.353553	-0.353553	-0.353553	-0.353553	-0.353553	2.47487	-0.353553	-0.353553	-0.353553	-0.353553	-0.353553	-0.353553	-0.353553	2.47487
gi29611654	GeneID:216551	1110067D22Rik	1	0.536288	25.8	5.4	0.507759	0.990962	-0.794134	-0.175413	2.01179	-0.491266	-0.101525	-0.820751	-0.619666	-0.533319	0.336071	1.04188	1.40646	-1.35985	0.663477	-0.634157	-0.920563
gi115392140	GeneID:68861	1190002N15Rik	1	0.318262	25.8	21.3	0.824383	0.714579	-0.896276	-0.450326	-0.896276	-0.0362454	0.579439	-0.896276	1.88138	1.5174	-0.697425	0.163429	-0.697425	-0.472803	-0.697425	-0.697413	1.58166
gi110626070	GeneID:76974	1190003J15Rik	1	0.180488	19.8	9.9	0.898661	-0.706362	-0.09923	1.39104	0.629024	0.658887	0.669667	-1.12236	-1.42066	0.00878913	1.40781	0.939081	-1.64074	-0.222202	0.108679	-1.07597	0.474558
gi229608908	GeneID:98685	1190005F20Rik	1	1	19.8	5.4	0.804185	-0.918837	1.82743	-0.0731306	0.732636	-0.918837	-0.389275	-0.918837	0.658857	-0.876336	2.04034	-0.00254093	0.185592	-0.876336	0.659109	-0.876336	-0.253487
gi254910951	GeneID:68859	1190007F08Rik	1	1	19.8	6.9	0.930075	-0.513335	2.12125	-0.513335	0.958757	-0.513335	-0.513335	-0.513335	-0.513335	1.0433	0.444826	-0.670102	1.86238	-0.670102	-0.670102	-0.670102	-0.670102
gi255003740	GeneID:66874	1200014J11Rik	1	0.68514	25.8	8.4	0.894719	-0.809444	0.178207	0.863418	1.86957	-0.809444	-0.809444	-0.809444	0.326577	-0.877201	0.254947	1.3385	-0.877201	1.29768	0.617685	-0.877201	-0.877201
gi124487201	GeneID:74148	1300001I01Rik	1	1	19.8	6.9	0.491151	-1.72085	1.45758	-0.392445	0.0420829	0.10141	0.477692	-0.854315	0.888843	-0.208612	1.19814	0.918252	-1.3129	0.887391	0.483285	-0.95714	-1.00841
gi227497985	GeneID:74152	1300002K09Rik	1	1	19.8	13.8	0.821736	-0.610073	-0.133805	-0.610073	-0.610073	1.43135	-0.610073	1.75282	-0.610073	-0.612416	-0.0874581	1.03065	-0.612416	2.03682	-0.612416	-0.530346	-0.612416
gi226958579	GeneID:219189	1300010F03Rik	1	1	25.8	8.4	0.811815	-0.795598	1.30654	-0.386543	-0.343485	1.64619	-1.11404	0.286496	-0.599555	0.771383	1.34632	-0.305741	-1.16615	1.04694	0.286375	-1.02451	-0.95462
gi21313642	GeneID:71775	1300017J02Rik	1	1	22.8	2.4	0.513712	0.145908	1.06636	-0.85132	-0.678589	1.77154	-0.0596153	-1.21792	-0.176368	-0.00359373	0.662281	1.90804	-1.25195	0.392652	-0.181144	-0.734695	-0.791594
gi81295807	GeneID:223776	1300018J18Rik	1	0.097422	22.8	13.8	0.660154	-0.932646	-1.46118	-0.718505	0.164902	1.67517	0.231082	0.678823	0.362358	-0.426483	-0.697188	0.718318	-0.218429	1.93451	0.283834	-1.37786	-0.216709
gi76559944	GeneID:68971	1500001M20Rik	1	0.415393	0	0	0	-0.428276	-0.428276	-0.428276	2.42455	0.145112	-0.428276	-0.428276	-0.428276	-0.530052	-0.530052	-0.530052	1.94868	1.23164	-0.530052	-0.530052	-0.530052
gi21312548	GeneID:71997	1500002O20Rik	1	0.866497	22.8	8.4	0.131797	-0.353553	-0.353553	-0.353553	2.47487	-0.353553	-0.353553	-0.353553	-0.353553	-0.539943	-0.539943	1.58059	1.65907	-0.539943	-0.539943	-0.539943	-0.539943
gi9790225	GeneID:56398	1500003O03Rik	1	1	19.8	5.4	0.528772	-1.83666	1.02153	-0.378884	0.525774	-0.980988	0.387848	0.987654	0.273732	-0.504406	1.41996	-0.271948	-0.955595	-1.08516	1.17313	-0.65064	0.874665
gi145864467	GeneID:72244	1600014C10Rik	1	0.536288	22.8	6.9	0.74634	-0.0676325	0.521919	1.26501	-0.825665	1.28455	-0.648125	-1.53975	0.0096844	0.425673	0.711029	0.578897	-0.649697	1.18531	-0.542825	-1.94898	0.240593
gi253735769	GeneID:69761	1600015I10Rik	1	1	19.8	8.4	2	-3.5	-3.5	-3.5	-3.5	-3.5	-3.5	-3.5	-3.5	-0.353553	2.47487	-0.353553	-0.353553	-0.353553	-0.353553	-0.353553	-0.353553
gi110625742	GeneID:69327	1700007K13Rik	1	1	19.8	18.3	2	-0.353553	-0.353553	-0.353553	-0.353553	-0.353553	2.47487	-0.353553	-0.353553	-3.5	-3.5	-3.5	-3.5	-3.5	-3.5	-3.5	-3.5
gi270265825	GeneID:75453	1700008F21Rik	1	1	19.8	9.9	0.103681	-0.50018	-0.50018	0.794963	-0.50018	-0.50018	2.20612	-0.50018	-0.50018	-0.353553	-0.353553	2.47487	-0.353553	-0.353553	-0.353553	-0.353553	-0.353553
gi294460010	GeneID:69439	1700016M24Rik	1	1	19.8	8.4	2	-3.5	-3.5	-3.5	-3.5	-3.5	-3.5	-3.5	-3.5	2.47487	-0.353553	-0.353553	-0.353553	-0.353553	-0.353553	-0.353553	-0.353553
gi110625983	GeneID:74211	1700017B05Rik	1	1	19.8	8.4	2.22045e-16	-3.5	-3.5	-3.5	-3.5	-3.5	-3.5	-3.5	-3.5	-0.353553	-0.353553	-0.353553	-0.353553	-0.353553	-0.353553	-0.353553	2.47487
gi113931146	GeneID:227736	1700019L03Rik	1	1	0	0	0	-0.353553	-0.353553	-0.353553	-0.353553	-0.353553	-0.353553	-0.353553	2.47487	-0.353553	-0.353553	-0.353553	-0.353553	-0.353553	-0.353553	-0.353553	2.47487
gi13385904	GeneID:67851	1700021F05Rik	1	0.975856	22.8	21.3	0.433925	-0.366843	1.54002	-0.76381	-0.76381	-0.76381	-0.76381	0.499979	1.38209	-0.150147	0.85785	-0.943503	-0.943503	1.55917	-0.943503	-0.418575	0.982211
gi360039203	GeneID:69441	1700023F06Rik	1	1	0	0	0	-0.353553	2.47487	-0.353553	-0.353553	-0.353553	-0.353553	-0.353553	-0.353553	-0.353553	2.47487	-0.353553	-0.353553	-0.353553	-0.353553	-0.353553	-0.353553
gi244790089	GeneID:242594	1700024P16Rik	1	1	19.8	0	2.22045e-16	-0.353553	-0.353553	-0.353553	2.47487	-0.353553	-0.353553	-0.353553	-0.353553	-3.5	-3.5	-3.5	-3.5	-3.5	-3.5	-3.5	-3.5
gi149267858	GeneID:75531	1700025H01Rik	1	1	0	0	0	-0.353553	-0.353553	-0.353553	2.47487	-0.353553	-0.353553	-0.353553	-0.353553	-0.353553	-0.353553	-0.353553	2.47487	-0.353553	-0.353553	-0.353553	-0.353553
gi21313252	GeneID:76573	1700027D21Rik	1	1	19.8	18.3	2	-0.353553	-0.353553	-0.353553	-0.353553	-0.353553	2.47487	-0.353553	-0.353553	-3.5	-3.5	-3.5	-3.5	-3.5	-3.5	-3.5	-3.5
gi21313128	GeneID:67105	1700034H14Rik	1	0.0701602	25.8	21.3	0.518027	-0.574927	0.0582393	-0.568825	-1.19099	0.319956	-0.883826	1.36237	1.478	0.341213	1.49202	0.34813	-1.11868	-1.03618	-0.491991	-0.731804	1.1973
gi13385590	GeneID:67326	1700037H04Rik	1	1	0	0	0	-0.353553	-0.353553	-0.353553	-0.353553	-0.353553	-0.353553	-0.353553	2.47487	-0.353553	-0.353553	-0.353553	-0.353553	-0.353553	-0.353553	-0.353553	2.47487
gi90093343	GeneID:73419	1700052N19Rik	1	1	19.8	2.4	0.652299	-0.375308	0.953852	-0.215749	-0.617263	-0.469884	-0.134842	1.99703	-1.13783	1.50586	1.03745	-0.275402	-1.29484	0.258124	0.529184	-0.818836	-0.941539
gi256355005	GeneID:73467	1700066M21Rik	1	1	19.8	6.9	0.383934	-0.622255	1.15277	-0.622255	0.0260317	-0.622255	1.93247	-0.622255	-0.622255	-0.516933	2.09243	-0.516933	-0.516933	-0.516933	1.00918	-0.516933	-0.516933
gi20070386	GeneID:27660	1700088E04Rik	1	1	0	0	0	-0.353553	-0.353553	-0.353553	-0.353553	-0.353553	2.47487	-0.353553	-0.353553	-0.353553	-0.353553	-0.353553	-0.353553	-0.353553	2.47487	-0.353553	-0.353553
gi254540154	GeneID:69038	1810006K21Rik	1	1	25.8	15.3	0.694045	-0.19947	0.0111787	-1.45505	0.706465	0.759721	-1.45505	1.21451	0.417688	0.683933	-0.219568	-1.40391	0.884025	0.940493	-1.40391	0.868337	-0.34941
gi13384876	GeneID:66276	1810009A15Rik	1	1	19.8	3.9	0.800828	1.01007	1.3836	-1.0723	-1.0723	-0.0222268	0.78192	-1.0723	0.0635344	0.425208	1.92477	-0.972058	-0.972058	0.0977359	0.517511	-0.972058	-0.0490485
gi21729757	GeneID:69099	1810009N02Rik	0.469431	0.00706223	25.8	6.9	0.312543	-0.289611	0.00532006	0.159948	2.34264	-0.804665	-0.703717	-0.292227	-0.417686	-0.321729	0.442085	-0.244983	2.15234	0.185151	-0.262405	-0.935519	-1.01494
gi224177530	GeneID:66278	1810013D10Rik	1	1	22.8	16.8	1.04042	-1.1246	1.2321	-1.1246	-1.1246	0.919863	0.0519946	0.86299	0.306842	-1.09763	-0.00947082	-1.09763	-1.09763	1.30777	0.353516	0.501325	1.13973
gi40254393	GeneID:66273	1810020D17Rik	1	0.241093	22.8	9.9	0.627483	-0.661817	-0.661817	1.07392	1.87874	-0.661817	0.356429	-0.661817	-0.661817	-0.530966	-0.530966	0.250317	2.35049	-0.530966	0.0540264	-0.530966	-0.530966
gi30519953	GeneID:69773	1810026J23Rik	1	0.68514	25.8	19.8	0.515034	-0.950474	-0.53652	-0.175705	-1.02284	0.0628947	0.649349	-0.0994228	2.07272	0.0827848	0.266485	-0.608844	-1.85905	0.876017	1.39977	-0.500628	0.343466
gi110625730	GeneID:69186	1810027O10Rik	1	1	19.8	18.3	2	2.47487	-0.353553	-0.353553	-0.353553	-0.353553	-0.353553	-0.353553	-0.353553	-3.5	-3.5	-3.5	-3.5	-3.5	-3.5	-3.5	-3.5
gi13384880	GeneID:66282	1810029B16Rik	1	1	19.8	2.4	0.654595	-0.683052	0.644561	-0.683052	-0.683052	0.930729	-0.683052	1.83997	-0.683052	2.35222	0.418527	-0.482114	-0.482114	-0.482114	-0.482114	-0.36018	-0.482114
gi13384890	GeneID:66291	1810030N24Rik	1	1	0	0	0	-0.353553	-0.353553	-0.353553	-0.353553	2.47487	-0.353553	-0.353553	-0.353553	-0.353553	-0.353553	-0.353553	-0.353553	2.47487	-0.353553	-0.353553	-0.353553
gi283046784	GeneID:380773	1810035L17Rik	1	1	22.8	8.4	0.626098	-1.43863	-0.285335	1.03107	-0.457047	-0.0796982	-0.611683	0.0542944	1.78703	0.215201	1.45263	0.480051	0.148562	0.952255	-1.32996	-1.1526	-0.766142
gi21313570	GeneID:67704	1810037I17Rik	1	0.775819	22.8	9.9	0.481619	-0.69411	-0.69411	0.668739	1.73164	-0.69411	1.07017	-0.69411	-0.69411	-0.353553	-0.353553	-0.353553	2.47487	-0.353553	-0.353553	-0.353553	-0.353553
gi13384990	GeneID:103742	1810046J19Rik	1	1	19.8	12.3	0.564515	-0.527666	0.590642	-1.14308	0.221973	0.651078	0.865754	-1.67591	1.01721	-0.797903	0.71386	1.38899	0.196229	0.248555	-1.87035	0.4595	-0.338878
gi124430539	GeneID:67708	1810048J11Rik	1	0.133461	25.8	12.9	1.22909	-0.721019	-0.721019	-0.721019	1.20081	1.01718	1.38711	-0.721019	-0.721019	-0.668916	-0.668916	-0.668916	1.18149	0.364829	1.79826	-0.668916	-0.668916
gi13384992	GeneID:66431	1810049H13Rik	1	1	22.8	19.8	1.03838	1.247	-0.719329	0.954139	-0.719329	-0.719329	1.39551	-0.719329	-0.719329	0.759634	-1.17155	0.411543	-1.17155	-1.17155	1.20139	0.428852	0.71325
gi21312486	GeneID:72056	1810055G02Rik	1	1	19.8	8.4	2	-3.5	-3.5	-3.5	-3.5	-3.5	-3.5	-3.5	-3.5	-0.353553	-0.353553	2.47487	-0.353553	-0.353553	-0.353553	-0.353553	-0.353553
gi30424683	GeneID:67892	1810063B05Rik	1	1	19.8	0	0.393633	0.0510499	0.348303	-0.717373	-0.388525	-0.181151	2.04267	0.240492	-1.39547	0.26134	1.17087	0.0452615	-2.24965	0.56537	0.385422	-0.171852	-0.00675513
gi218751888	GeneID:67509	1810063B07Rik	1	1	19.8	18.3	0.507367	-1.77015	0.25209	0.0250473	-0.225795	-0.500736	0.624709	-0.161391	1.75623	-0.722855	1.19861	-0.987368	-0.465435	1.58117	-0.0184859	-1.06007	0.474434
gi227330590	GeneID:67490	1810074P20Rik	1	0.0701602	22.8	18.3	0.754969	-0.206482	0.16287	-1.17238	-1.40881	-0.160713	0.193455	1.56896	1.02309	-0.0535603	0.703717	-1.0106	-0.72577	-0.912547	1.84529	0.670139	-0.516669
gi224967102	GeneID:67017	2010011I20Rik	1	1	25.8	15.3	0.559955	0.0399342	-0.515278	-0.781426	1.5695	0.904961	-0.838857	0.826596	-1.20543	1.27656	-0.21875	-1.0745	-0.815296	-0.20787	-1.07876	0.897878	1.22073
gi258645125	GeneID:66552	2010106G01Rik	1	0.241093	22.8	3.9	0.796329	-0.0902373	1.75446	0.114688	0.244661	-0.294067	-1.25439	-1.25439	0.779268	-0.163719	1.83518	-0.354666	0.10915	0.477469	-1.21642	-1.21642	0.529415
gi21312554	GeneID:70257	2010107E04Rik	1	0.415393	22.8	13.8	0.846741	-0.317278	-1.76362	0.500498	-0.209661	1.47976	0.0701372	0.917289	-0.677125	0.310282	-1.33262	-1.10304	1.49303	0.364786	0.102863	0.955503	-0.790809
gi110625916	GeneID:72061	2010111I01Rik	1	1	19.8	0	2.22045e-16	-0.353553	-0.353553	2.47487	-0.353553	-0.353553	-0.353553	-0.353553	-0.353553	-3.5	-3.5	-3.5	-3.5	-3.5	-3.5	-3.5	-3.5
gi28076933	GeneID:69893	2010305A19Rik	1	1	25.8	18.3	0.859326	-0.479099	0.64926	-0.747417	-1.96205	0.719961	0.692354	0.955857	0.171135	-0.441273	1.22136	-0.0918054	-2.02459	0.722439	0.808975	-0.0241727	-0.170931
gi158937262	GeneID:72275	2200002D01Rik	1	1	19.8	18.3	0.837612	1.56941	0.613487	-0.767353	0.382689	-0.784437	0.473165	0.11691	-1.60387	-1.53478	-0.711398	-0.106932	-0.54599	1.3137	0.210133	1.43369	-0.058424
gi71043961	GeneID:67373	2210010C04Rik	1	1	19.8	13.8	0.24143	2.21282	-0.353998	-0.904117	0.0768047	0.158431	0.250112	-0.596994	-0.843055	-0.471676	-0.678722	1.9441	-0.739456	-0.928362	-0.46142	0.558333	0.777205
gi254675232	GeneID:70153	2210016F16Rik	1	1	25.8	8.4	0.695256	-1.10117	1.79318	1.06625	-0.644168	-0.18882	-0.418642	0.33013	-0.836767	0.0308385	1.76564	0.0698639	-0.16967	0.379805	0.497978	-1.55344	-1.02102
gi39930441	GeneID:72357	2210016L21Rik	1	1	22.8	8.4	0.186574	-0.354581	-0.275373	-0.390701	-0.330348	2.47294	-0.390701	-0.390701	-0.340531	-0.37535	-0.25928	-0.0560736	-0.480399	2.38583	-0.654556	-0.654556	0.0943889
gi21313668	GeneID:71881	2310001A20Rik	1	1	25.8	15.3	0.911188	-1.371	-0.251818	-0.602714	1.53282	0.176844	1.25128	-0.855938	0.120517	1.5009	0.861349	-0.76183	-1.10831	-0.722954	0.337507	-0.934913	0.828255
gi58037443	GeneID:76425	2310003C23Rik	1	0.318262	25.8	12.9	0.828759	-1.59916	-0.0864353	-0.426318	0.490219	1.80947	0.440596	0.102598	-0.730974	-0.637181	0.220054	0.0939628	-0.864331	0.013132	2.26556	-0.370368	-0.720825
gi27229055	GeneID:67693	2310003F16Rik	1	1	25.8	24.3	0.606864	-0.678833	1.73035	-0.684369	-0.751133	-1.03454	0.804736	0.857467	-0.243684	-1.04233	0.843302	-0.0560608	0.219478	-0.321338	1.90794	-1.0955	-0.455482
gi166295190	GeneID:69487	2310003L22Rik	1	1	19.8	0	2.22045e-16	-0.353553	-0.353553	-0.353553	-0.353553	2.47487	-0.353553	-0.353553	-0.353553	-3.5	-3.5	-3.5	-3.5	-3.5	-3.5	-3.5	-3.5
gi160333181	GeneID:66358	2310004I24Rik	1	1	25.8	8.4	1.01998	-1.19147	1.62589	0.260444	0.7393	0.0446712	0.517196	-1.17257	-0.823453	-1.30925	1.1789	0.493232	-0.85967	0.470318	1.32698	-0.857596	-0.442915
gi124487011	GeneID:69549	2310009B15Rik	1	1	0	0	0	-0.353553	-0.353553	2.47487	-0.353553	-0.353553	-0.353553	-0.353553	-0.353553	-0.353553	-0.353553	2.47487	-0.353553	-0.353553	-0.353553	-0.353553	-0.353553
gi21313500	GeneID:66374	2310011J03Rik	1	1	25.8	24.3	0.871879	-0.579983	0.658893	-1.75133	0.452569	-0.783468	-0.0792518	0.750734	1.33184	0.244816	1.34936	-0.921825	-0.632866	1.44026	0.218221	-1.23981	-0.458158
gi355390255	GeneID:268721	2310021P13Rik	1	0.866497	22.8	15.3	0.79714	-0.916337	1.55782	-1.4895	0.125276	0.728969	0.585921	0.177847	-0.77	-0.261151	-0.502517	-1.01277	0.591278	1.78561	0.953118	-0.790263	-0.763299
gi255304941	GeneID:69551	2310022B05Rik	1	1	0	0	0	-0.353553	-0.353553	-0.353553	2.47487	-0.353553	-0.353553	-0.353553	-0.353553	-0.353553	-0.353553	-0.353553	2.47487	-0.353553	-0.353553	-0.353553	-0.353553
gi147906108	GeneID:76947	2310030N02Rik	1	1	25.8	24.3	0.71987	-1.16682	1.42699	-0.635132	-1.15188	-0.159281	0.288901	1.32593	0.071287	0.600976	0.367559	1.33291	-1.80182	-0.416666	0.538439	0.331137	-0.952533
gi170014746	GeneID:227446	2310035C23Rik	1	0.241093	25.8	3.9	0.771771	0.384939	0.839151	1.98493	-0.854387	-0.338284	-0.684266	-0.603324	-0.728755	1.54471	0.330319	1.2552	-0.99252	0.198838	-0.552745	-0.955509	-0.828294
gi13385462	GeneID:67101	2310039H08Rik	1	1	22.8	8.4	1.13015	-0.709211	1.33934	0.745249	-0.709211	1.46146	-0.709211	-0.709211	-0.709211	-0.932036	0.817759	1.11838	-0.932036	0.889059	-0.932036	0.902942	-0.932036
gi161377418	GeneID:74183	2310042D19Rik	1	1	19.8	8.4	2	-3.5	-3.5	-3.5	-3.5	-3.5	-3.5	-3.5	-3.5	-0.353553	-0.353553	-0.353553	2.47487	-0.353553	-0.353553	-0.353553	-0.353553
gi226342951	GeneID:69683	2310044H10Rik	0.898268	0.0498154	25.8	18.3	0.683392	0.440945	-1.05916	-1.06739	-0.419836	1.46458	-0.616493	-0.0968098	1.35416	0.493995	-0.656172	-1.13394	-0.939433	0.421979	-0.249278	0.0856007	1.97725
gi120952555	GeneID:71923	2310047M10Rik	1	1	22.8	0	0.655499	-0.518514	0.974499	-0.518514	-0.518514	-0.518514	-0.518514	2.1123	-0.49423	-0.746725	2.07238	-0.746725	-0.746725	-0.746725	0.18029	0.661057	0.0731761
gi33457314	GeneID:66531	2310061C15Rik	1	1	25.8	8.4	1.0459	-0.709814	1.27708	-0.709814	1.50268	0.769315	-0.709814	-0.709814	-0.709814	-0.589926	2.21176	-0.589926	0.150043	0.587826	-0.589926	-0.589926	-0.589926
gi158262037	GeneID:69662	2310061I04Rik	1	1	19.8	18.3	0.754923	-1.42064	1.083	0.325111	-1.08084	-0.95705	0.979546	0.327887	0.742985	-0.673328	2.02595	-0.739735	-0.722549	0.192749	0.152224	0.683863	-0.919174
gi242332593	GeneID:66508	2400001E08Rik	1	1	25.8	18.3	0.920207	-0.824731	-0.942479	-0.212408	-0.646274	1.91331	-0.585937	0.895836	0.40268	1.01798	0.504621	-1.11547	-0.938071	-0.191628	1.74051	-0.52661	-0.491326
gi21312626	GeneID:71955	2400003C14Rik	1	0.68514	25.8	11.4	0.0901076	-1.21302	0.480833	0.10598	0.340512	1.56098	-1.53316	-0.289204	0.54709	-1.70894	-0.712652	-0.305236	1.34512	0.587926	-0.162951	-0.16941	1.12614
gi30794468	GeneID:66404	2410001C21Rik	1	1	22.8	19.8	0.595354	0.161084	-0.888826	-0.695497	-0.438472	-0.285942	2.31954	-0.21097	0.0390822	0.291666	2.01113	-0.792943	-0.596103	-1.13645	0.684142	-0.130346	-0.331093
gi148276987	GeneID:66975	2410002O22Rik	1	0.241093	19.8	5.4	0.868496	0.517039	0.801267	0.211556	-0.346924	-0.494122	-1.4383	-0.915957	1.66544	1.05466	-0.202044	0.830491	-0.740213	-0.413847	-0.169847	-1.65347	1.29427
gi23346595	GeneID:224904	2410015M20Rik	1	1	25.8	18.3	0.963452	-0.411136	-0.975553	-0.264705	-1.12361	1.18994	0.225783	-0.358607	1.71789	1.07888	-1.04585	0.178062	-0.188709	-1.47912	1.32913	-0.533022	0.660617
gi257743021	GeneID:71952	2410016O06Rik	1	1	19.8	18.3	1.27846	-0.58736	2.22967	-0.58736	-0.58736	-0.58736	-0.58736	0.189863	0.517267	-3.5	-3.5	-3.5	-3.5	-3.5	-3.5	-3.5	-3.5
gi325995166	GeneID:69709	2410017P09Rik	1	1	0	0	0	-0.353553	-0.353553	2.47487	-0.353553	-0.353553	-0.353553	-0.353553	-0.353553	-0.353553	-0.353553	2.47487	-0.353553	-0.353553	-0.353553	-0.353553	-0.353553
gi158937256	GeneID:73694	2410091C18Rik	1	0.68514	0	0	0	-1.32111	0.89853	0.30206	-0.765652	1.78081	-0.382162	-0.656978	0.144506	-0.116067	0.526612	2.18555	-0.481358	0.0142288	-0.390374	-1.00514	-0.73346
gi31981251	GeneID:66511	2500003M10Rik	1	1	25.8	11.4	0.713004	-0.886264	-0.88824	0.960752	0.135855	0.0972558	0.451039	-1.39513	1.52473	0.747794	1.09353	-1.30835	-0.720907	1.52863	-0.245359	-0.639152	-0.456178
gi225543561	GeneID:77034	2510039O18Rik	1	1	19.8	6.9	0.787596	-0.539369	1.71281	-0.539369	1.5234	-0.539369	-0.539369	-0.539369	-0.539369	-0.484712	2.27915	-0.484712	0.629117	-0.484712	-0.484712	-0.484712	-0.484712
gi145587074	GeneID:72341	2610002I17Rik	1	1	22.8	15.3	0.127365	-0.533675	1.8879	-0.533675	-0.533675	-0.533675	1.31415	-0.533675	-0.533675	-0.353553	-0.353553	-0.353553	-0.353553	-0.353553	2.47487	-0.353553	-0.353553
gi27229022	GeneID:67028	2610002M06Rik	1	1	0	0	0	-0.353553	-0.353553	-0.353553	2.47487	-0.353553	-0.353553	-0.353553	-0.353553	-0.353553	-0.353553	-0.353553	2.47487	-0.353553	-0.353553	-0.353553	-0.353553
gi30424579	GeneID:72148	2610019F03Rik	1	1	22.8	0	0.964949	-0.835261	0.169807	-0.835261	0.607777	-0.835261	-0.835261	0.769159	1.7943	-0.807167	1.1951	-0.807167	-0.807167	-0.807167	-0.119242	1.6395	0.513314
gi169646352	GeneID:67842	2610027L16Rik	1	1	19.8	3.9	0.79857	2.18103	0.520361	-0.608987	-0.608987	-0.608987	0.343546	-0.608987	-0.608987	0.910877	1.88619	-0.675037	-0.675037	-0.675037	0.578123	-0.675037	-0.675037
gi13385810	GeneID:67683	2610029G23Rik	1	0.68514	22.8	16.8	0.73887	-0.914502	-0.0561401	-0.302703	-1.17073	0.135603	1.91233	0.885246	-0.489103	0.238732	-0.611247	0.0974721	-0.942841	-0.418453	1.90027	0.829795	-1.09373
gi244790037	GeneID:77032	2610029I01Rik	1	0.318262	25.8	6.9	0.353189	-0.663691	-0.757513	1.99136	1.10974	-0.287817	-0.588723	-0.266536	-0.536822	-0.216391	0.338127	-0.227356	0.0173318	1.95368	0.392189	-1.49475	-0.762827
gi47498088	GeneID:70420	2610034B18Rik	1	1	0	0	0	-0.353553	2.47487	-0.353553	-0.353553	-0.353553	-0.353553	-0.353553	-0.353553	-0.353553	2.47487	-0.353553	-0.353553	-0.353553	-0.353553	-0.353553	-0.353553
gi171460908	GeneID:67958	2610101N10Rik	1	1	19.8	16.8	0.389444	1.06903	-0.742976	-0.924044	1.86322	-0.256569	-0.925889	-0.204498	0.121733	-0.467541	-0.212073	-0.755255	0.0743459	2.23529	-0.494897	-0.840661	0.460789
gi165905593	GeneID:67157	2610301B20Rik	1	1	19.8	3.9	0.116812	-0.353553	-0.353553	-0.353553	-0.353553	-0.353553	-0.353553	-0.353553	2.47487	-0.51875	2.07662	-0.51875	-0.51875	-0.51875	-0.51875	-0.51875	1.03588
gi226958577	GeneID:219158	2610301G19Rik	1	0.866497	19.8	13.8	0.631852	-1.30591	-0.455519	-0.520271	0.373304	2.02317	-0.547848	0.524714	-0.0916323	-1.44749	1.65544	-0.275405	-0.171087	1.05601	0.390931	-0.778957	-0.429446
gi262118187	GeneID:72503	2610507B11Rik	1	0.241093	22.8	9.9	0.616858	-0.583387	-0.583387	0.710346	0.0172061	2.18939	-0.583387	-0.583387	-0.583387	-0.263497	-0.733766	0.138603	1.335	1.72496	-0.733766	-0.733766	-0.733766
gi165932364	GeneID:66497	2610528E23Rik	1	1	0	0	0	-0.353553	-0.353553	2.47487	-0.353553	-0.353553	-0.353553	-0.353553	-0.353553	-0.353553	-0.353553	2.47487	-0.353553	-0.353553	-0.353553	-0.353553	-0.353553
gi13386026	GeneID:68045	2700060E02Rik	1	1	25.8	18.3	0.717245	-0.916286	0.345901	0.0476577	-1.58259	0.148357	-0.0169596	0.102823	1.8711	0.337989	1.06193	0.0363199	-0.494263	0.48961	1.25065	-1.10508	-1.57715
gi285402250	GeneID:78832	2700078E11Rik	1	0.975856	25.8	11.4	0.569621	-0.816077	-0.816077	-0.0105115	0.397296	1.30083	-0.816077	-0.816077	1.57669	-0.829952	-0.829952	-0.231129	-0.348526	0.551614	0.457555	-0.829952	2.06034
gi82546883	GeneID:72657	2700094K13Rik	1	1	25.8	11.4	0.899768	-0.779998	0.13299	0.0359708	1.78627	-0.779998	1.16477	-0.779998	-0.779998	-0.699898	1.00119	-0.699898	0.786781	-0.699898	1.71152	-0.699898	-0.699898
gi197927090	GeneID:72650	2810006K23Rik	1	1	0	0	0	-0.353553	2.47487	-0.353553	-0.353553	-0.353553	-0.353553	-0.353553	-0.353553	-0.353553	2.47487	-0.353553	-0.353553	-0.353553	-0.353553	-0.353553	-0.353553
gi313151233	GeneID:76971	2810007J24Rik	1	1	19.8	8.4	0.346376	0.540699	-0.959206	0.31107	0.0312876	2.00764	-1.13783	-0.239334	-0.554318	0.579873	-0.0644686	-0.405935	-2.12616	-0.0685637	0.31842	1.27541	0.491418
gi21313074	GeneID:67217	2810055F11Rik	1	0.133461	19.8	9.9	0.826281	-1.65064	-0.670844	0.193126	0.0837964	1.35708	0.0488147	-0.611545	1.25021	-0.0996081	0.773999	1.96496	0.282091	-0.975412	-0.271996	-0.728053	-0.945982
gi143770878	GeneID:69227	2810407C02Rik	1	0.536288	25.8	8.4	0.72318	-0.201966	0.789445	0.852084	-1.11118	1.02591	0.66925	-0.368541	-1.655	0.480262	-0.496273	0.779669	0.0425629	1.63797	0.0626536	-1.45881	-1.04803
gi62510085	GeneID:381406	2810408M09Rik	1	0.318262	22.8	2.4	0.0322508	0.997093	2.09945	-0.516091	-0.516091	-0.516091	-0.516091	-0.516091	-0.516091	1.73955	1.49383	-0.538896	-0.538896	-0.538896	-0.538896	-0.538896	-0.538896
gi21312996	GeneID:75620	2810422J05Rik	1	1	0	0	0	-0.353553	-0.353553	-0.353553	2.47487	-0.353553	-0.353553	-0.353553	-0.353553	-0.353553	-0.353553	-0.353553	2.47487	-0.353553	-0.353553	-0.353553	-0.353553
gi13385020	GeneID:66462	2810428I15Rik	1	1	22.8	2.4	0.6791	0.0533037	-0.495981	1.2241	-1.45515	0.761826	0.359189	-1.30203	0.85474	-0.129108	1.57008	0.973575	-1.08408	0.542407	0.0572244	-1.30781	-0.622286
gi227430284	GeneID:69961	2810432D09Rik	1	1	22.8	16.8	0.655379	-0.827458	-0.202184	-0.536737	-0.827458	-0.316211	2.25554	0.153341	0.301167	-1.43387	0.974984	0.471537	-1.43387	-0.239895	1.2481	0.291597	0.121427
gi222418601	GeneID:72792	2810459M11Rik	1	1	22.8	8.4	0.708292	-1.76091	0.771113	0.218759	-0.277315	1.28945	-1.03053	0.662633	0.126806	0.619092	-0.144255	0.296896	-0.48431	1.66364	-0.720326	-1.67114	0.440403
gi13385560	GeneID:67267	2900010M23Rik	1	1	25.8	15.3	0.428012	-1.75384	0.786759	-0.176104	-0.385714	-0.501349	1.01543	-0.307429	1.32224	-0.816928	0.110194	0.128578	1.33308	0.273393	0.621144	-1.9879	0.338434
gi27370348	GeneID:243219	2900026A02Rik	1	1	25.8	24.3	0.633136	0.587905	-0.46785	-0.372839	-1.24144	1.2194	-1.29789	1.20298	0.369735	1.51908	-0.416549	1.65345	-0.678914	-0.0946394	-0.678339	-0.700251	-0.603836
gi19526956	GeneID:73024	2900064A13Rik	1	0.097422	25.8	15.3	0.346279	-0.374824	-0.595546	-0.154062	-0.115479	1.47426	1.30041	0.0768623	-1.61163	0.908727	-0.356347	-1.52398	-1.32039	1.01529	0.472651	0.851374	-0.0473214
gi28077063	GeneID:76482	3110002H16Rik	1	1	19.8	15.3	0.404325	-0.0350557	-0.496018	-0.496018	-0.496018	2.39898	0.116165	-0.496018	-0.496018	1.29072	-0.608793	-0.608793	-0.608793	1.86252	-0.109328	-0.608747	-0.608793
gi153791468	GeneID:73112	3110003A17Rik	1	1	25.8	24.3	0.863533	-1.48091	1.05193	-0.332466	-0.193558	-0.343067	-0.944551	1.23923	1.00339	0.580999	-2.27056	0.364171	0.95998	0.0493384	0.30085	-0.416496	0.431722
gi13385576	GeneID:67290	3110040N11Rik	1	1	22.8	11.4	0.0906746	-0.667386	-0.667386	1.59234	-0.667386	0.274113	-0.667386	-0.667386	1.47048	-0.539152	-0.539152	-0.539152	-0.539152	1.50894	-0.539152	-0.539152	1.72597
gi28077021	GeneID:74347	4632415K11Rik	1	0.156974	22.8	6.9	0.74222	-0.423815	0.116293	2.08352	-0.529205	0.687049	-0.207008	-1.1633	-0.563539	0.846809	1.79644	0.39392	-0.642238	-0.0362217	-0.137006	-1.11085	-1.11085
gi358001091;gi358001093;	GeneID:97820;GeneID:97820;	4833439L19Rik	1	1	25.8	12.9	0.353339	-0.561522	-0.561522	0.0839804	-0.561522	-0.561522	2.28576	0.437871	-0.561522	-0.353553	-0.353553	-0.353553	-0.353553	-0.353553	2.47487	-0.353553	-0.353553
gi27734092	GeneID:110332	4921523A10Rik	1	1	19.8	5.4	0.120038	-0.523313	-0.523313	1.10764	-0.523313	-0.523313	-0.523313	-0.523313	2.03224	-0.353553	-0.353553	-0.353553	-0.353553	-0.353553	-0.353553	-0.353553	2.47487
gi147905039	GeneID:382090	4922501C03Rik	1	1	0	0	0	-0.353553	-0.353553	-0.353553	-0.353553	2.47487	-0.353553	-0.353553	-0.353553	-0.353553	-0.353553	-0.353553	-0.353553	2.47487	-0.353553	-0.353553	-0.353553
gi33695157	GeneID:228602	4930402H24Rik	1	1	0	0	0	-0.353553	-0.353553	-0.353553	-0.353553	2.47487	-0.353553	-0.353553	-0.353553	-0.353553	-0.353553	-0.353553	-0.353553	2.47487	-0.353553	-0.353553	-0.353553
gi124486626	GeneID:652925	4930420K17Rik	1	0.415393	25.8	8.4	0.0753988	-0.566741	-0.353481	-0.566741	1.90182	-0.566741	1.28537	-0.566741	-0.566741	-0.857774	0.698919	-0.857774	1.70143	0.248619	0.782128	-0.857774	-0.857774
gi247494016	GeneID:71643	4930422G04Rik	1	1	0	0	0	-0.353553	-0.353553	-0.353553	2.47487	-0.353553	-0.353553	-0.353553	-0.353553	-0.353553	-0.353553	-0.353553	2.47487	-0.353553	-0.353553	-0.353553	-0.353553
gi258645154	GeneID:67575	4930430A15Rik	1	1	0	0	0	-0.353553	-0.353553	-0.353553	-0.353553	2.47487	-0.353553	-0.353553	-0.353553	-0.353553	-0.353553	-0.353553	-0.353553	2.47487	-0.353553	-0.353553	-0.353553
gi225543444	GeneID:76916	4930455C21Rik	1	1	25.8	15.3	1.08339	-0.354164	-0.920058	-1.58566	1.32361	0.326935	0.716903	-0.467822	0.960259	-1.68618	1.51055	-0.0269437	-0.510271	0.51698	-0.0844974	-0.66612	0.94648
gi188497646	GeneID:74919	4930471M23Rik	1	0.0701602	22.8	5.4	0.668954	-0.637634	0.8376	2.04216	0.308409	-0.637634	-0.637634	-0.637634	-0.637634	-0.514345	0.972583	2.11348	-0.514345	-0.514345	-0.514345	-0.514337	-0.514345
gi124486602	GeneID:320226	4930473A06Rik	1	1	0	0	0	-0.353553	-0.353553	-0.353553	-0.353553	-0.353553	-0.353553	-0.353553	2.47487	-0.353553	-0.353553	-0.353553	-0.353553	-0.353553	-0.353553	-0.353553	2.47487
gi166851844	GeneID:71653	4930506M07Rik	1	1	25.8	18.3	0.932964	-0.382237	0.267311	-1.51271	-0.607193	1.15347	-0.902317	0.910237	1.07343	-0.39358	2.47	-0.400154	-0.415848	-0.221757	-0.384742	-0.318061	-0.335855
gi313747468	GeneID:70984	4931406C07Rik	1	1	25.8	8.4	1.08661	-1.6778	0.806236	0.69196	0.0651526	0.816426	-0.871043	0.982411	-0.813346	0.44872	2.15404	-0.509664	-1.31258	-0.132304	-0.186304	-0.323747	-0.138164
gi282721066	GeneID:231045	4931409K22Rik	1	1	0	0	0	-0.353553	-0.353553	-0.353553	-0.353553	-0.353553	-0.353553	2.47487	-0.353553	-0.353553	-0.353553	-0.353553	-0.353553	-0.353553	-0.353553	2.47487	-0.353553
gi34850070	GeneID:216622	4931440F15Rik	1	1	0	0	0	-0.353553	2.47487	-0.353553	-0.353553	-0.353553	-0.353553	-0.353553	-0.353553	-0.353553	2.47487	-0.353553	-0.353553	-0.353553	-0.353553	-0.353553	-0.353553
gi34147101	GeneID:75721	4932414N04Rik	1	1	0	0	0	-0.353553	-0.353553	2.47487	-0.353553	-0.353553	-0.353553	-0.353553	-0.353553	-0.353553	-0.353553	2.47487	-0.353553	-0.353553	-0.353553	-0.353553	-0.353553
gi29244424	GeneID:329366	4932418E24Rik	1	1	19.8	18.3	1.51263	2.3498	-0.463828	-0.463828	-0.463828	-0.463828	0.433169	-0.463828	-0.463828	-3.5	-3.5	-3.5	-3.5	-3.5	-3.5	-3.5	-3.5
gi225543434	GeneID:229227	4932438A13Rik	1	1	19.8	8.4	2.22045e-16	-3.5	-3.5	-3.5	-3.5	-3.5	-3.5	-3.5	-3.5	-0.353553	-0.353553	-0.353553	-0.353553	-0.353553	-0.353553	2.47487	-0.353553
gi24418876	GeneID:108654	4933403F05Rik	1	1	22.8	8.4	0.681267	-0.650926	1.85564	-0.650926	1.17882	-0.650926	-0.650926	0.220175	-0.650926	-0.734325	1.38657	-0.734325	1.70424	-0.0304904	-0.734325	-0.123018	-0.734325
gi261399886	GeneID:192136	5033411D12Rik	1	0.241093	19.8	0	0.557553	2.10738	-0.516879	-0.709432	-1.00433	-0.0426209	-0.659261	0.374152	0.450985	1.57928	0.217828	0.00873974	-1.33043	-0.48508	1.23487	-0.314667	-0.91054
gi307344699	GeneID:100502841	5430411K18Rik	1	1	22.8	8.4	1.10291	-1.06048	0.608387	0.947502	-1.06048	0.815353	-0.768905	-0.763518	1.28214	-1.04466	0.984077	1.24924	-1.04466	1.09293	-1.02815	-0.190971	-0.0178215
gi268838948	GeneID:68251	5430437P03Rik	1	1	19.8	16.8	0.497268	0.758606	-0.282734	-0.519408	0.00823101	1.88183	-1.5004	-0.506481	0.16035	-0.339988	0.0150363	-0.541372	0.458048	2.23599	-0.354499	-1.02881	-0.444409
gi31542001	GeneID:66626	5730403B10Rik	1	1	0	0	0	-0.353553	-0.353553	-0.353553	-0.353553	-0.353553	2.47487	-0.353553	-0.353553	-0.353553	-0.353553	-0.353553	-0.353553	-0.353553	2.47487	-0.353553	-0.353553
gi157838015	GeneID:74741	5730419I09Rik	1	1	0	0	0	-0.353553	-0.353553	-0.353553	-0.353553	2.47487	-0.353553	-0.353553	-0.353553	-0.353553	-0.353553	-0.353553	-0.353553	2.47487	-0.353553	-0.353553	-0.353553
gi110625765	GeneID:70591	5730455P16Rik	1	1	25.8	8.4	0.654665	-1.25256	0.857981	-0.629543	0.571846	1.12352	0.132457	-1.49015	0.686457	-0.752811	0.00143874	-0.704748	-0.106284	0.211582	2.03683	-1.20803	0.522024
gi27229101	GeneID:70564	5730469M10Rik	1	1	25.8	24.3	0.794353	-0.355073	0.450887	-1.03525	-0.578205	1.45513	-1.41917	0.873963	0.607706	0.336085	1.13543	1.23408	-1.02229	0.828001	-0.445975	-1.11193	-0.953402
gi78354983	GeneID:77011	5730590G19Rik	1	1	0	0	0	-0.353553	-0.353553	-0.353553	-0.353553	-0.353553	2.47487	-0.353553	-0.353553	-0.353553	-0.353553	-0.353553	-0.353553	-0.353553	2.47487	-0.353553	-0.353553
gi30425310	GeneID:244234	5830411N06Rik	1	1	19.8	13.8	0.706691	-0.695279	-0.695279	0.563273	-0.695279	1.56269	-0.695279	1.35044	-0.695279	-0.609925	-0.609925	2.15905	-0.609925	0.242934	-0.609925	0.647636	-0.609925
gi268837283	GeneID:67770	5830433M19Rik	1	1	19.8	18.3	2	-0.353553	-0.353553	-0.353553	-0.353553	-0.353553	2.47487	-0.353553	-0.353553	-3.5	-3.5	-3.5	-3.5	-3.5	-3.5	-3.5	-3.5
gi27228993	GeneID:66674	6330409N04Rik	1	0.866497	19.8	3.9	0.382235	-0.445572	2.36697	-0.475016	-0.239312	-0.634161	-0.674582	-0.112904	0.214576	-0.0837254	0.958477	-0.202801	-1.58442	-0.325986	1.50934	-0.877646	0.606759
gi124487179	GeneID:76166	6330545A04Rik	1	1	0	0	0	-0.353553	-0.353553	-0.353553	-0.353553	-0.353553	-0.353553	-0.353553	2.47487	-0.353553	-0.353553	-0.353553	-0.353553	-0.353553	-0.353553	-0.353553	2.47487
gi113461996	GeneID:76178	6330578E17Rik	1	1	0	0	0	-0.353553	-0.353553	-0.353553	2.47487	-0.353553	-0.353553	-0.353553	-0.353553	-0.353553	-0.353553	-0.353553	2.47487	-0.353553	-0.353553	-0.353553	-0.353553
gi31324532	GeneID:328092	6530401N04Rik	1	1	25.8	5.4	0.649129	0.0336509	0.377842	0.502223	0.0306366	-0.980019	1.93913	-0.76376	-1.13971	0.356732	0.675999	-0.335073	0.55633	-0.591607	1.68978	-1.07054	-1.28162
gi19527154	GeneID:101314	6720456B07Rik	0.337059	0.00283368	25.8	19.8	1.019	1.23005	-0.189352	-0.632167	-1.82719	-0.45287	0.342799	0.431372	1.09735	0.126861	-0.24982	-0.454719	-0.807941	-0.387074	0.109712	-0.671397	2.33438
gi169234740	GeneID:218989	6720456H20Rik	0.898268	0.0423309	19.8	9.9	0.804864	-0.630048	-0.630048	0.508201	2.11687	0.525173	-0.630048	-0.630048	-0.630048	-0.391446	-0.391446	2.46323	-0.391446	-0.114552	-0.391446	-0.391446	-0.391446
gi31560063	GeneID:74525	8430419L09Rik	1	1	19.8	18.3	0.0902204	-0.353553	2.47487	-0.353553	-0.353553	-0.353553	-0.353553	-0.353553	-0.353553	-0.481144	0.593726	-0.481144	-0.481144	2.29314	-0.481144	-0.481144	-0.481144
gi31981784	GeneID:217830	9030617O03Rik	1	1	22.8	11.4	0.622083	-1.78241	1.15045	0.980455	-0.684359	0.27626	0.50578	0.341789	-0.787958	-1.55779	-0.48592	1.61232	-0.810156	0.625072	0.713574	0.248627	-0.345731
gi270047485	GeneID:71517	9030624J02Rik	1	1	25.8	8.4	1.08396	-0.648789	1.63548	0.107134	0.368391	1.06292	-1.31644	-0.890548	-0.318149	-0.494865	0.51356	-0.286926	-0.146244	1.83062	0.29708	-1.71704	0.00381095
gi139947660	GeneID:71617	9130011E15Rik	1	1	19.8	2.4	0.569451	-0.907278	0.314093	0.879542	-0.232838	-1.31502	-0.72757	1.70642	0.282647	0.0777549	-0.26917	-0.524922	2.21814	-1.06027	-0.734878	0.0503284	0.243016
gi145587094	GeneID:68115	9430016H08Rik	1	0.536288	19.8	18.3	0.743559	-0.234711	1.00966	-0.497732	-0.879287	-0.0665602	-1.50974	1.44149	0.736874	0.550105	-0.680164	0.143375	-1.54016	1.60166	0.889919	-0.581121	-0.38361
gi21311929	GeneID:68118	9430023L20Rik	1	1	19.8	8.4	0.493237	0.0786649	-0.688381	2.34075	0.0355033	-0.28391	-0.688381	-0.10587	-0.688381	0.500574	0.975059	-1.16053	0.591673	0.255451	-1.16053	1.15883	-1.16053
gi58037541	GeneID:213673	9530068E07Rik	1	1	19.8	6.9	0.747666	-0.532372	1.91169	-0.532372	1.28254	-0.532372	-0.532372	-0.532372	-0.532372	-0.479514	0.577846	-0.479514	2.29924	-0.479514	-0.479514	-0.479514	-0.479514
gi28892859	GeneID:319801	9630033F20Rik	1	0.866497	25.8	16.8	0.459001	-0.798737	-0.689602	-0.723816	1.88647	0.049917	-0.889579	0.175899	0.98945	0.0103083	-1.11673	-1.20172	-0.376933	0.182678	1.24402	-0.31788	1.57626
gi124487289	GeneID:69865	A1Cf	1	1	25.8	18.3	0.659214	-1.21255	0.695738	-0.756872	-0.480454	1.0435	-0.682189	1.62316	-0.230334	0.058386	1.26742	-0.515233	-1.17091	1.16829	0.509207	-1.45297	0.135806
gi126090572	GeneID:319277	A230046K03Rik	1	0.318262	25.8	12.9	1.20631	-0.777338	-0.867207	0.342414	0.893585	-0.115354	0.943948	1.15661	-1.57666	-0.39699	-1.16228	0.864422	-0.585745	-0.409533	2.0424	-0.176043	-0.176228
gi28316794	GeneID:319278	A230050P20Rik	1	1	25.8	24.3	1.17629	0.630452	0.859345	-0.9363	-1.06533	0.727121	-1.06533	1.38094	-0.530906	-0.000269231	2.0466	-0.446813	-1.0008	0.7405	-1.0008	-0.130739	-0.207676
gi30424663	GeneID:216792	A230051G13Rik	1	1	19.8	5.4	0.37651	-0.504296	0.0226343	-0.803565	0.642888	-0.331326	-0.677499	-0.544491	2.19565	2.35851	-0.22234	-0.745894	-0.184532	-0.524162	-0.161281	-0.685279	0.164978
gi21703924	GeneID:223267	A2Ld1	1	1	25.8	24.3	0.957737	-0.689709	1.21946	-0.181813	-0.235622	-1.67872	-0.289815	1.33046	0.525754	-0.790324	1.98998	0.472456	-1.39208	-0.150731	-0.205275	0.343364	-0.267391
gi247300872	GeneID:97159	A430005L14Rik	1	0.415393	0	0	0	-0.504146	-0.504146	-0.504146	-0.504146	-0.504146	-0.504146	2.18329	0.841586	-0.424301	-0.424301	-0.424301	-0.424301	-0.424301	-0.424301	0.11548	2.43032
gi124486851	GeneID:214642	A430107O13Rik	1	0.0701602	25.8	6.9	0.510055	-0.617228	0.104099	0.926204	2.05584	-0.617228	-0.617228	-0.617228	-0.617228	-0.357658	-0.338929	-0.347595	2.47481	-0.357658	-0.357658	-0.357658	-0.357658
gi25072201	GeneID:213993	A630007B06Rik	1	1	19.8	8.4	2.22045e-16	-3.5	-3.5	-3.5	-3.5	-3.5	-3.5	-3.5	-3.5	-0.353553	-0.353553	-0.353553	-0.353553	-0.353553	2.47487	-0.353553	-0.353553
gi241982696	GeneID:223921	Aaas	1	0.68514	22.8	5.4	0.560326	0.235374	-0.394261	-0.372303	2.4023	-0.486544	-0.41148	-0.486544	-0.486544	1.24435	1.7733	-0.630787	0.305876	-0.688539	-0.627124	-0.688539	-0.688539
gi21313520	GeneID:78894	Aacs	1	0.866497	19.8	5.4	0.59409	-0.685799	1.32466	-0.708604	0.292864	0.737302	-1.77616	0.687145	0.128598	-0.377887	1.1568	0.227595	-1.66515	-0.711572	-0.330209	0.287464	1.41296
gi13184050	GeneID:67758	Aadac	1	1	22.8	2.4	0.156612	0.0724743	0.396483	-2.11921	-0.120916	1.50216	0.274445	-0.00775985	0.00233202	-0.11944	1.47705	1.1633	-1.28771	-0.625104	0.688253	-0.438531	-0.857818
gi6754408	GeneID:23923	Aadat	1	1	25.8	18.3	0.86588	-0.99774	0.339111	-0.478568	-1.14896	1.35899	-0.797252	0.431458	1.29296	0.640243	0.0436155	-1.08111	-1.58866	0.790869	1.49146	-0.177421	-0.118996
gi110625673	GeneID:66939	Aagab	1	0.0599878	19.8	18.3	0.658559	0.279763	-1.78571	-0.258151	-0.513724	-0.572398	0.476293	1.30977	1.06415	1.28421	-1.08261	-1.08261	-0.445195	0.410614	1.54845	-0.171586	-0.461282
gi73695877;gi91992157;	GeneID:269774;GeneID:269774;	Aak1	1	1	25.8	18.3	0.462311	-0.827064	-0.150412	-0.65082	-0.343141	1.09109	-0.33534	-0.754168	1.96986	0.0666551	0.421237	-0.626248	-1.14558	2.03298	-0.0640643	-0.951528	0.266549
gi82524294	GeneID:227290	Aamp	1	1	19.8	16.8	0.259377	-0.955646	-0.235065	0.186098	0.0344316	-0.939836	-0.465403	2.20616	0.169263	0.00592664	-0.217997	-0.735673	2.04832	0.552913	-0.222542	-1.36223	-0.0687178
gi34610207	GeneID:234734	Aars	1	0.536288	22.8	11.4	0.551367	-1.75349	-1.03262	-0.309999	0.958533	1.03394	0.480637	0.729816	-0.10681	-1.03624	1.45363	0.178136	-1.36303	1.17006	0.283404	-0.68865	0.00268973
gi52630311	GeneID:224805	Aars2	1	0.866497	25.8	5.4	1.04852	1.03236	0.337744	-0.00248832	1.70992	-0.625774	-0.322019	-0.806896	-1.32285	2.45684	-0.15484	-0.400607	-0.33328	-0.20202	-0.417393	-0.433401	-0.515299
gi21450213	GeneID:69684	Aarsd1	1	1	25.8	15.3	0.659386	-1.70515	0.383691	-0.273462	1.01952	-0.51778	-0.0806644	-0.379376	1.55322	-0.406571	0.539093	-1.03544	-1.58625	0.825335	1.50392	0.0813344	0.078574
gi227496837	GeneID:67618	Aasdhppt	1	0.866497	22.8	6.9	1.03605	-0.922863	1.4824	0.890797	-0.0551943	1.02903	-0.586529	-0.741527	-1.09611	0.194983	0.531772	0.913468	-1.15035	0.74785	-1.22367	-1.11714	1.10309
gi31980703	GeneID:30956	Aass	1	0.318262	22.8	11.4	0.71838	-1.16005	-0.40733	0.108723	-0.634055	1.99818	0.55532	0.347218	-0.808009	-0.578477	-0.0571219	0.809064	-1.04367	1.96027	0.237967	-0.925857	-0.402179
gi9790013	GeneID:56321	Aatf	1	0.21079	22.8	19.8	0.149908	-0.708073	0.861323	-0.708073	-0.708073	-0.708073	-0.708073	1.05435	1.6247	-0.496071	-0.496071	-0.496071	-0.496071	-0.496071	-0.496071	2.22778	0.748641
gi37202121	GeneID:268860	Abat	1	1	25.8	15.3	0.403099	-1.60957	-0.304262	-0.126657	0.230894	0.285526	-0.334649	-0.149159	2.00788	-0.124464	2.41223	-0.401402	-0.749856	-0.12623	-0.103966	-0.404011	-0.502296
gi90568038	GeneID:11303	Abca1	1	1	25.8	11.4	0.839108	-1.59543	0.30815	1.71834	-0.21878	0.322532	0.341017	-1.05242	0.176582	-0.529696	1.74459	-1.17799	-0.532925	1.13071	0.399804	-0.64114	-0.393355
gi262118230	GeneID:76184	Abca6	1	1	22.8	8.4	0.179822	-1.96568	0.28342	0.304089	-0.399229	0.180279	-0.195698	0.14606	1.64676	-0.00844599	0.408715	0.0575121	-0.813408	1.79628	0.714853	-0.846223	-1.30928
gi15451840	GeneID:27403	Abca7	1	1	22.8	0	0.101946	-0.506994	0.876396	-0.506994	-0.506994	-0.506994	-0.506994	2.16557	-0.506994	-0.36282	-0.297304	-0.36282	-0.36282	-0.36282	-0.36282	2.47422	-0.36282
gi254911033	GeneID:27404	Abca8B	1	1	25.8	8.4	0.88004	-1.30041	0.723362	-0.316	1.81777	0.2254	-0.631579	-0.890702	0.372159	0.887458	1.34891	-0.277324	-0.761838	0.29344	0.879872	-1.36637	-1.00414
gi9506367	GeneID:56199	Abcb10	1	1	25.8	15.3	0.562221	-1.0089	-0.357523	-0.480335	0.641847	-0.81578	0.274468	-0.340583	2.08681	0.667328	0.478026	-0.0307339	0.467362	-0.399915	0.937839	-2.24745	0.127548
gi120432047	GeneID:27413	Abcb11	0.273707	0.0017359	22.8	11.4	0.9634	-1.43865	-1.09794	0.379265	0.914271	1.07532	1.05511	-0.241468	-0.64591	-0.276784	-0.0267058	0.305212	0.0880567	2.1233	-0.172605	-1.33788	-0.7026
gi161086924	GeneID:18670	Abcb4	1	1	25.8	11.4	0.634321	-1.41323	1.25977	-0.327288	-0.252474	1.18387	0.586612	-1.2119	0.174644	0.946646	1.55647	-0.764665	-1.19245	-0.271363	0.884936	-0.84958	-0.309994
gi17647117	GeneID:74104	Abcb6	1	0.536288	25.8	15.3	0.487841	0.659426	-2.1229	-0.672298	0.903176	0.0189223	0.52649	-0.0286147	0.7158	0.0862902	-1.50112	0.0182693	-0.186888	-1.09203	1.25625	1.3901	0.0291202
gi169234938	GeneID:11306	Abcb7	1	0.133461	22.8	8.4	0.797244	-0.969464	0.772202	-0.264218	0.0888359	1.63168	0.648373	-0.461639	-1.44577	-0.18205	2.07554	0.168562	-0.224261	0.579578	-0.43137	-1.20064	-0.785359
gi27753995	GeneID:74610	Abcb8	1	1	25.8	24.3	1.06182	1.17254	0.823197	-1.00093	-0.954903	-0.461754	-0.0842501	-0.9057	1.4118	0.380816	0.416313	0.833112	-0.949002	-0.765599	1.74392	-1.03291	-0.626647
gi116063566	GeneID:12780	Abcc2	1	0.536288	22.8	16.8	1.15829	-1.02311	-0.237971	-1.02672	-0.815934	1.1949	-0.32508	1.38906	0.844855	-1.35448	-0.371995	0.52364	-1.48716	1.25064	0.916663	0.271117	0.251574
gi90403595	GeneID:76408	Abcc3	1	0.180488	25.8	12.9	1.10175	-1.48147	-0.260281	-0.628427	-0.00394229	0.860455	0.779506	1.53435	-0.800199	-0.958063	-0.180368	1.50436	-1.68995	0.593746	0.742469	0.109421	-0.121609
gi145275191	GeneID:27421	Abcc6	1	0.866497	25.8	19.8	0.256186	-1.12492	-0.254141	-0.714142	-0.834937	1.49477	-0.351759	0.386888	1.39825	-0.0586808	0.53911	-0.0835851	-2.37786	0.469708	0.595787	0.615947	0.299573
gi113722105	GeneID:20928	Abcc9	1	1	22.8	11.4	0.023431	-0.356317	-0.356317	2.47482	-0.356317	-0.336913	-0.356317	-0.356317	-0.356317	-0.389454	-0.389454	2.46447	-0.389454	-0.127752	-0.389454	-0.389454	-0.389454
gi6671497	GeneID:11666	Abcd1	1	1	25.8	12.9	0.888352	-1.27734	-0.0863659	-0.205836	-0.173125	0.418081	0.968249	1.61219	-1.25585	0.0311161	0.354046	0.186631	-0.857038	0.508424	1.08966	-2.03423	0.721385
gi60218875	GeneID:26874	Abcd2	1	0.415393	0	0	0	-0.537492	1.43021	1.79475	-0.537492	-0.537492	-0.537492	-0.537492	-0.537492	-0.484602	0.628015	2.2796	-0.484602	-0.484602	-0.484602	-0.484602	-0.484602
gi60218877	GeneID:19299	Abcd3	1	0.318262	22.8	6.9	0.95201	-0.730341	1.21483	1.3515	0.387563	0.50321	-0.633389	-1.33695	-0.756431	1.8386	0.748539	0.316844	-1.42894	0.111437	-0.422057	-0.737958	-0.426461
gi226052788	GeneID:19300	Abcd4	1	1	19.8	8.4	2.22045e-16	-3.5	-3.5	-3.5	-3.5	-3.5	-3.5	-3.5	-3.5	-0.353553	-0.353553	-0.353553	-0.353553	-0.353553	2.47487	-0.353553	-0.353553
gi114205431	GeneID:24015	Abce1	1	1	19.8	6.9	0.55984	-1.65431	1.98285	-0.307979	0.22216	0.100766	0.0847556	-0.0162078	-0.412039	0.190962	1.55098	-0.515994	-1.83534	0.93112	-0.213909	-0.102556	-0.00526037
gi39930335	GeneID:224742	Abcf1	1	1	19.8	5.4	0.705295	-2.0032	0.0169972	0.597438	0.744417	-0.477051	-0.598223	0.782946	0.936675	0.399214	1.41989	-0.342109	-1.23796	1.16007	0.41148	-0.803296	-1.00728
gi299473734	GeneID:27407	Abcf2	1	1	22.8	0	0.409298	-0.342904	1.10346	-0.656277	-0.056257	0.0621469	-0.510304	1.76318	-1.36304	0.219877	2.18629	-0.0770603	-0.572268	-0.363125	-0.170197	0.0697993	-1.29332
gi29789050	GeneID:27406	Abcf3	1	0.241093	25.8	19.8	0.247524	-1.26196	-0.128973	-0.40329	-1.37118	1.34124	0.078883	0.97235	0.772933	0.375118	0.434382	-1.07576	-0.860817	-0.186441	0.286634	-0.923252	1.95013
gi6752944	GeneID:26357	Abcg2	1	1	19.8	15.3	0.314802	-0.101572	0.380967	-0.105494	-0.329856	1.18022	-1.84056	1.30561	-0.489317	-1.26683	1.8504	-0.281117	-0.48641	0.942371	0.120967	-0.0118055	-0.867578
gi66932959	GeneID:27405	Abcg3	1	1	0	0	0	-0.353553	-0.353553	-0.353553	-0.353553	2.47487	-0.353553	-0.353553	-0.353553	-0.353553	-0.353553	-0.353553	-0.353553	2.47487	-0.353553	-0.353553	-0.353553
gi14141178	GeneID:27409	Abcg5	1	0.415393	0	0	0	-0.467665	-0.467665	-0.467665	-0.467665	0.467325	2.33866	-0.467665	-0.467665	-0.439555	-0.439555	-0.439555	-0.439555	0.231698	2.40563	-0.439555	-0.439555
gi17530789	GeneID:67470	Abcg8	1	1	25.8	11.4	0.847918	0.580363	-1.00252	-0.0699435	0.459787	1.84219	0.19516	-1.00252	-1.00252	0.796082	-0.946458	0.651609	-0.623602	1.65369	0.361601	-0.946458	-0.946458
gi269784760	GeneID:213012	Abhd10	0.273707	0.0017359	25.8	6.9	1.23759	-0.599924	0.270461	1.39601	0.775846	1.08072	-0.974372	-0.974372	-0.974372	-0.367323	0.204131	1.04149	1.13183	1.10546	-1.03853	-1.03853	-1.03853
gi21644577;gi299473805;	GeneID:68758;GeneID:68758;	Abhd11	1	1	22.8	2.4	0.652449	-1.26252	0.481899	1.67634	-1.34939	-0.347535	-0.047029	0.250749	0.597485	0.568019	1.1931	-0.352032	-0.922181	1.60843	-0.519397	-0.487214	-1.08873
gi159110817	GeneID:76192	Abhd12	1	1	25.8	2.4	0.600007	0.244639	0.850562	-0.386611	-0.693203	2.03457	-0.842162	-0.538402	-0.669395	0.736477	0.227377	-1.36186	-0.0913183	1.69079	0.422314	-1.11805	-0.505733
gi299473802	GeneID:68904	Abhd13	1	1	19.8	3.9	0.12472	-0.353553	2.47487	-0.353553	-0.353553	-0.353553	-0.353553	-0.353553	-0.353553	-0.529934	1.22919	-0.529934	-0.529934	-0.529934	-0.529934	-0.529934	1.95041
gi171460960	GeneID:76491	Abhd14B	0.898268	0.0498154	19.8	6.9	1.25381	-0.784278	1.14205	1.16392	0.850941	0.206772	-0.432004	-0.590605	-1.5568	0.0117866	1.57809	1.03556	-1.57611	-0.853249	-0.0274134	0.239682	-0.408345
gi147902337	GeneID:67477	Abhd15	1	0.415393	19.8	0	0.973219	1.6168	0.474385	-0.877038	-1.48854	0.254601	-0.853956	0.447257	0.426492	1.79958	-0.405588	-0.828833	-1.3896	0.943623	0.135812	0.00977391	-0.264758
gi30519896	GeneID:193742	Abhd16A	1	1	22.8	8.4	0.430399	-1.04845	0.834721	-0.15545	-1.02712	1.89746	-0.57013	0.348403	-0.279434	0.397968	1.85808	0.283436	-1.33392	0.438158	-0.040506	-0.960806	-0.642418
gi40254377	GeneID:54608	Abhd2	1	1	0	0	0	-0.353553	-0.353553	-0.353553	-0.353553	2.47487	-0.353553	-0.353553	-0.353553	-0.353553	-0.353553	-0.353553	-0.353553	2.47487	-0.353553	-0.353553	-0.353553
gi19527360	GeneID:106861	Abhd3	1	0.68514	22.8	16.8	1.17996	-0.692193	-0.729167	-1.0011	-1.09145	1.51105	0.946631	0.699202	0.357017	0.426941	0.506131	-0.973209	-1.35338	1.35493	1.04014	-0.927092	-0.0744663
gi326937494	GeneID:105501	Abhd4	1	1	25.8	24.3	0.8419	-1.03336	1.27573	-1.03336	-1.03336	-0.293287	0.384865	0.400731	1.33203	0.29759	0.550573	2.06283	-0.809543	-0.809543	0.126673	-0.609036	-0.809543
gi13385690	GeneID:67469	Abhd5	1	1	25.8	6.9	0.64164	-0.84113	1.36947	0.707123	-1.61825	0.787402	-0.706945	-0.106538	0.408867	0.270885	1.94969	-0.44589	-0.373143	0.867412	-0.741961	-1.16257	-0.364415
gi31560264	GeneID:66082	Abhd6	1	1	25.8	12.9	0.920689	-0.725994	0.555937	-1.35207	-0.397356	1.69707	0.44464	0.622186	-0.844406	0.95788	1.38141	-1.45577	-1.17852	0.163036	0.692255	-0.239801	-0.320492
gi116089351	GeneID:11308	Abi1	1	0.415393	19.8	15.3	0.778491	0.929952	-0.427796	-1.81239	-0.339411	1.15142	0.217555	0.895228	-0.614553	0.540206	0.0504679	-0.14601	-0.380264	1.9091	0.356966	-1.32665	-1.00381
gi21313408	GeneID:66610	Abi3	1	1	22.8	8.4	0.666405	-1.13293	0.503719	-0.376626	-0.182519	1.39503	-0.43935	-1.13293	1.36561	-1.07735	0.82872	-1.07735	0.166996	1.49625	-0.0111586	-1.07735	0.751248
gi157057145;gi157057174;	GeneID:226251;GeneID:226251;	Ablim1	1	1	22.8	16.8	0.616539	-1.86369	0.964373	0.759526	-0.339937	0.105148	-0.264959	-0.579806	1.21934	-1.39008	-1.02954	0.457586	-1.02503	0.813445	0.879702	1.13428	0.159636
gi295148106	GeneID:231148	Ablim2	1	1	0	0	0	-0.353553	-0.353553	-0.353553	2.47487	-0.353553	-0.353553	-0.353553	-0.353553	-0.353553	-0.353553	-0.353553	2.47487	-0.353553	-0.353553	-0.353553	-0.353553
gi256773279	GeneID:319713	Ablim3	1	1	25.8	12.9	1.05227	-0.481725	-0.258829	-0.991298	0.275602	1.06472	1.63947	0.0978862	-1.34583	1.32586	0.228535	-0.730558	-0.0718034	1.58985	-0.810812	-0.382214	-1.14886
gi33468953	GeneID:30946	Abt1	1	1	19.8	3.9	6.58953e-06	-0.353553	2.47487	-0.353553	-0.353553	-0.353553	-0.353553	-0.353553	-0.353553	-0.353563	2.47487	-0.353563	-0.353563	-0.353563	-0.353563	-0.353497	-0.353563
gi49402267	GeneID:99382	Abtb2	1	1	22.8	8.4	0.499631	-0.653855	0.0443801	0.000252988	-0.928411	1.98041	-0.392267	-0.928411	0.877898	-0.142103	0.322667	0.0568227	-1.13408	1.32222	-0.718301	-1.13408	1.42687
gi18700004	GeneID:113868	Acaa1A	1	0.415393	22.8	6.9	0.510577	-0.662467	0.74096	0.618662	0.353741	0.724586	0.294456	-2.20761	0.137675	0.409851	1.31899	0.0113294	-0.591706	0.446311	0.0107076	-2.07827	0.472787
gi22122797	GeneID:235674	Acaa1B	1	1	22.8	16.8	0.317632	-0.967276	-0.170662	-0.439335	-0.175174	-0.499196	-0.00696971	2.35642	-0.0978132	-0.753049	0.42422	-0.517424	-0.665865	-0.302721	-0.213353	2.30791	-0.279717
gi29126205	GeneID:52538	Acaa2	1	1	25.8	5.4	0.882464	-0.141788	0.696196	0.75649	0.851148	-0.655628	0.915855	-1.91688	-0.505397	0.576842	1.84739	-0.212061	-1.16252	0.621036	-0.845885	0.0440094	-0.868813
gi125656173	GeneID:107476	Acaca	1	1	19.8	5.4	0.989283	-1.00489	1.57871	0.394165	-0.295409	-0.404888	-0.906845	-0.696461	1.33562	0.436144	0.864936	0.521061	-1.59813	0.637954	0.532582	-1.58415	0.189611
gi157042798	GeneID:100705	Acacb	1	0.318262	22.8	3.9	0.766258	-1.37287	1.16118	0.796219	-0.168723	-0.710864	-1.16887	1.01597	0.447963	-0.505845	1.72198	1.15582	-0.587424	-0.212319	-0.706771	-1.20046	0.335023
gi156255157	GeneID:71985	Acad10	0.388035	0.00452135	25.8	3.9	0.392193	-0.0992906	2.35471	0.0510076	-0.294115	-0.0513568	-0.608552	-0.86185	-0.490548	-0.357968	0.800662	1.02155	0.591578	-0.587995	1.09496	-1.21552	-1.34726
gi74271799	GeneID:102632	Acad11	1	1	25.8	15.3	0.675846	-1.68079	0.280498	-0.574473	0.2894	1.54268	0.640214	-0.868835	0.371309	0.367462	1.82075	-0.537533	-1.74728	-0.263314	0.154376	0.319103	-0.113563
gi257467675	GeneID:338350	Acad12	1	0.866497	19.8	9.9	0.545134	-1.26531	1.47571	0.0974931	-0.00666623	0.7553	-0.0156349	-1.54496	0.504075	-1.08618	0.563368	-0.00270073	1.84395	0.0315505	-1.17827	-0.676883	0.505164
gi118403322	GeneID:66948	Acad8	1	1	22.8	11.4	0.631174	0.0760551	-0.447771	0.807566	0.0571171	-0.535814	1.93746	-1.33632	-0.558287	-0.596326	-0.816462	0.0155481	-0.875633	2.02829	0.904365	-0.504975	-0.154807
gi100817933	GeneID:229211	Acad9	0.898268	0.0498154	22.8	11.4	1.01273	-1.48022	0.27989	-0.242888	0.559297	1.56313	0.729936	-0.263105	-1.14603	-0.404939	-0.550304	1.05525	0.22851	0.981823	0.830648	-1.91357	-0.227419
gi31982520	GeneID:11363	Acadl	0.800876	0.0348464	19.8	12.3	0.880291	-1.79739	-0.106855	0.0482142	-0.106764	1.71862	0.764863	-0.447463	-0.0732289	-0.449156	-0.0599044	1.32667	1.79341	-0.456917	-0.780778	-0.855337	-0.517988
gi6680618	GeneID:11364	Acadm	1	0.536288	22.8	19.8	0.604458	-0.762384	-0.406101	1.26472	-1.71452	0.742685	-0.0498684	1.06789	-0.142418	0.35941	-0.861022	-0.5498	-0.428322	-1.57446	0.915625	1.21016	0.928408
gi31982522	GeneID:11409	Acads	1	1	22.8	16.8	0.386112	-2.19369	0.143942	0.0572711	0.0911032	-0.127457	1.37877	0.209116	0.440947	0.644347	0.184466	-0.258768	-0.414335	1.18432	-0.983174	1.21428	-1.57113
gi17647119	GeneID:66885	Acadsb	1	1	25.8	11.4	0.823906	-1.18314	-0.168912	-0.431254	1.73642	0.983667	0.230382	-1.16181	-0.00535792	0.443273	1.86756	-0.320361	-1.06425	0.816061	-0.0663393	-0.891374	-0.784568
gi23956084	GeneID:11370	Acadvl	0.154423	0.000341643	19.8	12.3	0.922655	-0.744805	-1.40678	-0.208333	0.554759	0.988679	1.61864	-0.0881288	-0.714032	-0.417063	0.849298	1.08691	0.0732609	1.2167	-0.642465	-1.66544	-0.501206
gi62079289	GeneID:78618	Acap2	1	0.133461	25.8	0	1.00277	1.89712	0.747743	0.740964	-0.677166	-0.677166	-0.677166	-0.677166	-0.677166	0.862354	0.630656	1.88953	-0.676507	-0.676507	-0.676507	-0.676507	-0.676507
gi21450129	GeneID:110446	Acat1	1	0.415393	19.8	9.9	1.02784	-0.481687	-1.16362	1.18576	0.443709	1.31478	0.0631172	0.0775212	-1.43959	0.00598255	0.771005	1.66167	-0.971229	-1.44761	0.473741	-0.606837	0.113278
gi148747461	GeneID:110460	Acat2	1	1	19.8	0	0.243274	0.168963	0.243146	-1.42337	0.388075	0.50886	0.287623	-1.56636	1.39306	0.661371	0.674524	-1.53736	-0.115846	0.612684	0.638265	-1.58756	0.653918
gi110625948	GeneID:224530	Acat3	1	1	19.8	13.8	0.0669205	-0.810047	-0.50578	1.44431	-0.393385	-0.603608	-0.462589	1.75711	-0.426004	-0.509909	-0.594263	1.92293	-0.535144	-0.473001	-0.48786	1.26376	-0.586509
gi229608928	GeneID:170760	Acbd3	0.469431	0.00706223	25.8	3.9	1.22401	0.986887	1.30624	0.668013	0.487603	-0.60488	-1.21761	-1.29531	-0.330953	-0.294807	1.5991	-0.867836	0.649748	0.646561	0.434789	-1.41875	-0.748809
gi156255161	GeneID:74159	Acbd5	1	1	22.8	0	0.671526	-0.956575	0.313934	-1.28377	0.296321	0.665349	-1.18929	1.26871	0.885326	0.0614987	2.15201	0.478897	-0.653023	-0.667214	-1.10776	-0.100344	-0.164061
gi224809389	GeneID:72482	Acbd6	1	0.536288	25.8	3.9	0.848635	0.358203	1.58659	0.0145249	0.0423826	0.566624	0.249209	-1.40877	-1.40877	1.05285	0.791828	0.241192	0.430102	0.523248	0.0416266	-1.54043	-1.54043
gi33468873	GeneID:11421	Ace	1	1	0	0	0	-0.353553	2.47487	-0.353553	-0.353553	-0.353553	-0.353553	-0.353553	-0.353553	-0.353553	2.47487	-0.353553	-0.353553	-0.353553	-0.353553	-0.353553	-0.353553
gi194394197	GeneID:56215	Acin1	1	1	19.8	5.4	0.402234	-1.05945	1.80191	-0.259903	-0.886304	1.13356	-0.673305	-0.165522	0.109009	-0.154211	2.4021	-0.093689	-0.828747	-0.262158	-0.245732	-0.255108	-0.562452
gi313151222	GeneID:104112	Acly	1	0.415393	19.8	5.4	0.852094	-1.19759	1.02347	0.981547	0.975012	-0.427616	0.623704	-1.18299	-0.795537	-0.00550171	-0.0232509	1.01051	-1.39992	-0.923528	0.305665	-0.607929	1.64395
gi74315894	GeneID:266645	Acmsd	1	1	19.8	2.4	0.774934	-0.591998	2.12809	0.0255264	-1.43702	0.0978365	-0.0856598	0.0516136	-0.18839	1.05805	1.77805	0.0938327	-1.0704	-0.688719	0.249508	-0.80833	-0.611994
gi257096024	GeneID:230161	Acnat1	0.19501	0.000604012	22.8	9.9	0.736285	-0.25236	-0.372057	1.26074	1.06788	0.148675	0.27159	-0.136088	-1.98838	-0.372452	0.17659	1.90326	0.496992	0.23544	-0.159195	-0.766638	-1.514
gi31981760	GeneID:209186	Acnat2	1	1	0	0	0	-0.353553	-0.353553	-0.353553	-0.353553	-0.353553	-0.353553	-0.353553	2.47487	-0.353553	-0.353553	-0.353553	-0.353553	-0.353553	-0.353553	-0.353553	2.47487
gi110347487	GeneID:11428	Aco1	1	1	25.8	8.4	1.19487	-1.02121	0.458527	1.03852	0.330578	1.48013	-1.28871	-0.822702	-0.175131	0.258722	0.0437527	-0.0480173	-1.12914	0.302651	2.06858	-1.03416	-0.46239
gi18079339	GeneID:11429	Aco2	1	0.536288	22.8	11.4	0.71227	-1.02559	-1.08311	-0.0402236	1.54511	0.313879	0.856584	-1.11797	0.551319	-0.282438	-0.368282	-0.377045	2.44804	-0.464802	-0.0251101	-0.459971	-0.470396
gi6753550	GeneID:26897	Acot1	0.710419	0.023995	19.8	9.9	0.93983	-0.930183	1.07148	0.415503	0.683925	1.3055	-1.37679	-0.407785	-0.76165	-0.0648653	0.0872916	1.71329	0.398938	-0.67622	-1.66934	-0.454665	0.665573
gi22165404	GeneID:329910	Acot11	1	0.318262	25.8	12.9	0.654416	-1.56904	1.13338	-0.957516	-0.323885	0.21258	1.34391	0.509041	-0.348475	-0.452575	-0.126195	-0.508962	-0.654634	0.640819	2.2164	-0.286194	-0.82866
gi18482377	GeneID:74156	Acot12	1	0.415393	19.8	8.4	0.436382	-1.80693	0.0581502	0.230408	0.912723	-0.183775	-0.0171088	-0.711668	1.5182	0.550485	1.56593	1.13551	-1.20564	-0.15229	-1.04497	-0.30986	-0.539168
gi13385260	GeneID:66834	Acot13	1	0.180488	19.8	13.8	0.854127	0.255195	-0.963892	-1.13965	0.649294	-0.406057	1.97099	-0.473452	0.107573	-1.19238	-0.451745	1.04886	1.40956	0.36517	-1.45394	0.104007	0.170465
gi238624114	GeneID:171210	Acot2	1	1	22.8	6.9	0.479518	-0.547757	0.545091	-0.521057	-0.544023	2.22308	-0.486466	0.130831	-0.7997	0.0337319	0.566293	-0.545079	2.2011	-0.508776	-0.835973	-0.16993	-0.74137
gi269308227	GeneID:171282	Acot4	1	1	25.8	11.4	0.248555	-0.333577	-0.364284	-0.288472	-0.146762	-0.0732069	2.42169	-0.461494	-0.753893	0.00237403	-0.0923665	-0.531856	-0.92288	-0.402569	2.34613	-0.434945	0.0361094
gi225690614	GeneID:70025	Acot7	1	1	22.8	11.4	0.763949	-0.260967	-0.748556	-0.351055	0.8754	0.334028	0.353882	-1.71763	1.5149	-0.78275	0.300093	0.635683	-0.372943	0.79299	1.62336	-1.29543	-0.901004
gi254587964	GeneID:170789	Acot8	1	1	25.8	18.3	0.915856	-1.55235	0.489123	-0.4417	-0.995331	1.48799	0.285458	0.913619	-0.186814	-0.46663	1.62624	-0.378738	-1.23472	1.05315	-0.160248	-1.00643	0.567373
gi31980998	GeneID:56360	Acot9	1	1	25.8	24.3	0.798421	0.102113	0.925132	-1.02051	-0.126881	-0.657032	-0.766825	1.96876	-0.42476	0.999894	-0.568728	-1.20291	1.73173	-0.582246	0.426524	-0.841753	0.0374919
gi66793429	GeneID:11430	Acox1	1	1	25.8	21.3	1.21866	0.803383	-0.938536	-0.937003	1.07285	-0.903118	0.898224	-0.952443	0.956644	0.676137	-0.85278	-0.895414	0.431764	-0.932571	1.05031	-0.904496	1.42705
gi239787090	GeneID:93732	Acox2	1	1	25.8	8.4	0.812887	-1.87821	1.3715	-0.108166	0.337938	0.838783	-0.49982	0.474008	-0.536035	-0.137823	1.9317	0.748291	-1.20142	0.347089	-0.220274	-0.746381	-0.721179
gi34328334	GeneID:80911	Acox3	1	1	22.8	8.4	0.723113	-2.29363	0.862535	0.889244	0.248357	-0.178383	0.280569	0.179412	0.0118931	-0.60986	1.04974	0.656459	-0.449099	1.59577	-1.31086	-0.154457	-0.777692
gi159032062	GeneID:11431	Acp1	1	1	19.8	5.4	0.0331952	-0.519969	2.06546	-0.519969	-0.519969	-0.519969	-0.519969	-0.519969	1.05436	-0.496497	2.22562	-0.496497	-0.496497	-0.496497	-0.496497	-0.496497	0.753357
gi29150253	GeneID:11432	Acp2	1	1	22.8	8.4	0.574761	-1.33358	0.406857	1.02971	-1.38939	1.13953	-0.34645	-0.265725	0.759044	-0.711757	-0.337553	0.866489	-0.740186	2.13787	-0.505669	-0.394065	-0.31513
gi156151435	GeneID:11433	Acp5	1	0.536288	22.8	11.4	0.438993	-1.12753	-0.405239	-0.176916	-0.511891	1.25683	1.73488	0.0537483	-0.823883	-0.519186	1.80906	0.679763	-0.933726	-0.0380705	0.57506	-0.259837	-1.31307
gi66773165	GeneID:66659	Acp6	1	1	25.8	12.9	1.03954	-1.14199	-0.59189	-0.302756	-0.0384891	1.68767	0.180337	1.18757	-0.980453	-0.0886758	1.53422	0.761909	-1.74076	-0.298732	0.66996	-0.682039	-0.155888
gi24418933	GeneID:264895	Acsf2	1	1	25.8	8.4	0.712978	-1.58483	1.31941	-0.183625	0.770925	-0.269875	1.14532	-0.693623	-0.503701	-0.823282	-0.228616	-0.257568	-1.20243	0.908207	1.84259	-0.624041	0.385138
gi113199775	GeneID:257633	Acsf3	1	0.318262	22.8	11.4	0.397622	-1.99237	-0.110432	0.216386	-0.0472002	1.06422	1.31708	-0.253337	-0.194343	-0.417246	-0.0635439	2.38839	-0.529373	-0.15394	0.00254881	-0.438814	-0.788019
gi31560705	GeneID:14081	Acsl1	1	1	25.8	12.9	1.1194	-0.768829	-1.12368	0.6793	1.38038	-0.800759	0.749424	0.828019	-0.943859	0.460028	0.479308	0.626736	-1.49513	-1.38651	-0.195304	1.39907	0.111796
gi209977074	GeneID:74205	Acsl3	1	1	22.8	16.8	0.566601	-0.826815	0.654217	-0.796585	-0.0799357	1.2884	-0.990979	-0.701857	1.45356	-0.438188	-0.178377	0.159849	-1.87432	1.70349	0.464053	-0.149486	0.31298
gi75992927	GeneID:50790	Acsl4	0.618978	0.0162505	22.8	19.8	0.657968	-0.346804	1.16276	-1.03181	-1.19089	-0.622534	-0.212885	1.34286	0.899297	0.112591	-0.0422648	-0.306897	-2.12821	0.694243	-0.00373007	1.32628	0.347987
gi58218988	GeneID:433256	Acsl5	1	1	25.8	18.3	0.686194	-1.90672	0.945544	-0.522709	-0.275087	1.07734	-0.461417	0.354034	0.789021	1.10946	1.27862	-0.0558284	-1.26545	0.632612	-0.151102	-1.44798	-0.100331
gi16905127	GeneID:117147	Acsm1	1	0.180488	25.8	15.3	0.709945	-0.464043	-1.54824	0.20446	0.172087	-1.08221	1.5802	0.549604	0.588139	-0.345621	-0.322332	-0.0313207	-1.89482	-0.387558	0.782691	1.05043	1.14853
gi22122743	GeneID:233799	Acsm2	1	1	22.8	8.4	0.411949	-1.06876	-0.516754	0.866836	-0.568162	0.354985	-1.29754	0.781685	1.44771	-0.252268	1.45304	-0.85435	-0.0116698	1.65591	-0.558805	-0.627745	-0.804117
gi85810992	GeneID:20216	Acsm3	1	1	19.8	5.4	0.698815	-1.40144	1.35076	0.822555	-1.0223	0.575188	0.279016	-0.972243	0.368463	-0.0762708	1.10679	0.669277	-2.27244	0.305289	0.24745	0.0465418	-0.0266398
gi30520215	GeneID:272428	Acsm5	1	1	25.8	11.4	0.760941	-0.50058	0.448547	-0.412158	0.00401231	1.86482	0.71452	-1.32868	-0.790477	0.484729	0.495663	1.04449	-2.12785	0.679932	0.270914	-0.371503	-0.47637
gi18034773	GeneID:68738	Acss1	1	1	19.8	8.4	2	-3.5	-3.5	-3.5	-3.5	-3.5	-3.5	-3.5	-3.5	-0.353553	-0.353553	-0.353553	2.47487	-0.353553	-0.353553	-0.353553	-0.353553
gi31980996	GeneID:60525	Acss2	1	0.866497	19.8	8.4	0.638022	-1.29462	0.697827	0.870913	0.862278	0.959033	-0.856855	-1.2953	0.0567327	-0.49537	0.330552	1.11639	-1.69989	-0.385375	0.937313	-0.757101	0.953475
gi218563743	GeneID:380660	Acss3	1	0.318262	19.8	12.3	0.873324	-1.7231	-0.071759	0.362898	-0.155343	1.78234	0.519656	-0.646977	-0.0677101	-0.7321	-0.484537	1.61954	-0.488037	1.21839	-0.0424989	-1.34756	0.256798
gi6671507	GeneID:11475	Acta2	1	1	25.8	8.4	0.462874	-0.220787	1.69077	-0.648728	-0.721425	1.41622	-0.00933603	-0.681341	-0.825376	2.20832	-0.245381	-0.60107	0.602689	0.0266753	-0.605073	-0.618817	-0.767346
gi6671509	GeneID:11461	Actb	0.710419	0.023995	25.8	8.4	1.29784	-0.762929	-0.685853	1.08078	1.38148	1.14664	-0.727123	-0.735574	-0.697426	-0.653917	-0.752485	0.708493	1.89258	0.784339	-0.626567	-0.676565	-0.67588
gi30425250	GeneID:238880	Actbl2	1	1	19.8	9.9	0.632141	-0.152928	-0.447138	0.903838	-0.58346	2.10758	-0.40718	-0.7453	-0.67541	-0.524427	0.66105	1.39464	-0.985217	-0.46642	-0.975968	-0.500654	1.397
gi14192922	GeneID:11464	Actc1	1	1	19.8	0	0.697497	0.80964	1.4034	-0.429637	-1.8684	0.593969	0.110768	-0.0431251	-0.576615	1.81244	-0.826406	0.52233	-1.55919	-0.161222	-0.358385	0.210808	0.359633
gi6752954	GeneID:11465	Actg1	1	0.133461	25.8	19.8	1.2994	0.802049	0.750546	-1.20889	-1.1984	-1.20277	0.841613	0.578817	0.637037	0.53626	0.618908	-1.19398	-1.19672	-1.19202	0.981832	0.578473	0.867246
gi157823889	GeneID:11468	Actg2	1	1	0	0	0	-0.353553	-0.353553	-0.353553	-0.353553	-0.353553	-0.353553	-0.353553	2.47487	-0.353553	-0.353553	-0.353553	-0.353553	-0.353553	-0.353553	-0.353553	2.47487
gi189181668	GeneID:56456	Actl6A	1	1	25.8	18.3	0.721854	-1.70662	0.312105	-0.320411	-0.166439	1.13032	-1.0075	0.98112	0.777431	-0.00594637	1.88123	-0.118311	-1.13104	-0.171799	0.342556	-1.32123	0.524543
gi61097906	GeneID:109711	Actn1	1	1	25.8	24.3	0.509642	-0.48024	1.38924	-1.40435	0.0375795	1.15167	-1.17472	0.0922875	0.388518	1.29971	0.148855	-0.168187	-0.564405	1.01678	0.547422	-1.85024	-0.42993
gi157951643	GeneID:11472	Actn2	1	1	0	0	0	-0.353553	-0.353553	-0.353553	2.47487	-0.353553	-0.353553	-0.353553	-0.353553	-0.353553	-0.353553	-0.353553	2.47487	-0.353553	-0.353553	-0.353553	-0.353553
gi7304855	GeneID:11474	Actn3	1	1	0	0	0	-0.353553	-0.353553	-0.353553	2.47487	-0.353553	-0.353553	-0.353553	-0.353553	-0.353553	-0.353553	-0.353553	2.47487	-0.353553	-0.353553	-0.353553	-0.353553
gi11230802	GeneID:60595	Actn4	1	1	25.8	18.3	0.724552	-0.698609	1.31785	-0.545802	-1.7145	1.01274	0.403522	-0.290134	0.514933	0.606255	1.33009	0.334321	-2.11226	0.0971399	0.13774	-0.500064	0.10678
gi226246593	GeneID:56444	Actr10	1	1	25.8	18.3	0.767785	-1.12941	-0.572547	1.24528	-1.35895	1.11846	-0.329365	0.275733	0.750798	0.447634	1.53686	-0.857969	-1.53211	0.714429	0.213469	-0.836409	0.314097
gi8392847	GeneID:54130	Actr1A	1	1	22.8	8.4	0.451141	-0.572879	-0.0988381	0.235948	-0.511465	2.35381	-0.445422	-0.748944	-0.21221	-0.418487	1.76301	-0.417402	-0.590819	1.43424	-0.413826	-0.827928	-0.528786
gi22122615	GeneID:226977	Actr1B	1	0.318262	25.8	22.8	0.394118	0.106846	0.112609	-0.218894	-0.214034	-2.16535	1.00074	1.03718	0.340903	1.40849	0.476736	0.0830148	-0.512503	-1.78555	0.923336	0.0921072	-0.685628
gi22122825	GeneID:66713	Actr2	1	1	19.8	5.4	0.557199	-1.66546	0.458984	-0.513006	-0.34145	1.52019	-0.308671	-0.23439	1.0838	0.338891	1.68447	0.813584	-1.59484	0.0649849	-0.024393	-0.727438	-0.555255
gi329664973	GeneID:74117	Actr3	1	0.097422	19.8	12.3	0.510514	-1.50295	-1.12007	0.245976	0.573816	1.4424	-0.257251	-0.307034	0.925118	-0.915642	1.81138	0.00483482	0.289228	0.967952	-0.529646	-1.17041	-0.457697
gi91176335	GeneID:109275	Actr5	1	1	22.8	11.4	0.0948258	-0.353553	-0.353553	2.47487	-0.353553	-0.353553	-0.353553	-0.353553	-0.353553	-0.487657	-0.487657	0.659053	-0.487657	2.26689	-0.487657	-0.487657	-0.487657
gi31982632	GeneID:71670	Acy3	1	1	22.8	16.8	0.400664	-2.26064	0.732169	0.121953	0.480878	-0.390984	0.799373	-0.0427851	0.560033	-0.549567	0.155121	0.318781	-1.67944	1.4766	1.05426	-0.669877	-0.105873
gi13384810	GeneID:66204	Acyp1	1	1	25.8	15.3	0.70962	-1.44571	-0.170364	-0.306975	0.446229	-1.09324	1.1195	-0.0119444	1.46251	0.704093	-0.537876	0.0973283	0.515851	-1.09982	1.38737	-1.59077	0.523824
gi27229219	GeneID:75572	Acyp2	1	0.415393	0	0	0	-0.424966	-0.424966	0.120411	2.42939	-0.424966	-0.424966	-0.424966	-0.424966	-0.371607	-0.371607	-0.24271	2.47235	-0.371607	-0.371607	-0.371607	-0.371607
gi150378458	GeneID:11487	Adam10	1	1	22.8	6.9	0.41038	-1.62229	1.32379	-1.04116	-0.418567	1.04015	0.00762957	0.249886	0.460555	1.25711	1.36134	-0.825878	-0.33699	0.514724	0.232164	-0.986106	-1.21636
gi110347485	GeneID:11491	Adam17	1	1	22.8	9.9	0.556527	-0.472869	-0.472869	2.32234	-0.472869	-0.472869	0.514875	-0.472869	-0.472869	-0.673566	1.86336	0.499531	-0.673566	-0.673566	1.00493	-0.673566	-0.673566
gi6752966	GeneID:11492	Adam19	1	1	19.8	8.4	2	-3.5	-3.5	-3.5	-3.5	-3.5	-3.5	-3.5	-3.5	-0.353553	-0.353553	-0.353553	2.47487	-0.353553	-0.353553	-0.353553	-0.353553
gi6752968	GeneID:23792	Adam23	1	1	19.8	0	0.0772471	-0.385101	2.46693	-0.385101	-0.385101	-0.385101	-0.385101	-0.385101	-0.156327	-0.494345	-0.494345	-0.494345	-0.494345	-0.494345	-0.494345	2.23635	0.72972
gi283436121	GeneID:244486	Adam29	1	1	19.8	8.4	1.01063	-3.5	-3.5	-3.5	-3.5	-3.5	-3.5	-3.5	-3.5	-0.510337	-0.510337	0.918909	-0.510337	2.14311	-0.510337	-0.510337	-0.510337
gi160358787	GeneID:11502	Adam9	1	1	19.8	0	0.0439155	-0.353553	-0.353553	-0.353553	-0.353553	-0.353553	-0.353553	-0.353553	2.47487	-0.415659	-0.415659	-0.415659	-0.415659	0.0525206	-0.415659	-0.415659	2.44144
gi124486614	GeneID:108154	Adamts6	1	1	0	0	0	-0.353553	-0.353553	2.47487	-0.353553	-0.353553	-0.353553	-0.353553	-0.353553	-0.353553	-0.353553	2.47487	-0.353553	-0.353553	-0.353553	-0.353553	-0.353553
gi161353491	GeneID:77739	Adamtsl1	1	1	0	0	0	-0.353553	-0.353553	2.47487	-0.353553	-0.353553	-0.353553	-0.353553	-0.353553	-0.353553	-0.353553	2.47487	-0.353553	-0.353553	-0.353553	-0.353553	-0.353553
gi26006859	GeneID:216991	Adap2	1	0.68514	22.8	3.9	0.520291	-1.17856	1.3201	1.25086	-1.12119	0.373216	-0.877267	-0.118752	0.351599	0.518781	1.5256	-0.591422	-1.18539	0.470615	-0.0156972	-1.40186	0.679373
gi67625743	GeneID:110532	Adarb1	1	1	22.8	8.4	0.391814	-0.804787	1.49318	-0.804787	-0.804787	1.12712	-0.304717	0.903565	-0.804787	-0.594299	2.19931	-0.594299	-0.594299	0.608519	0.163667	-0.594299	-0.594299
gi7304859	GeneID:30947	Adat1	1	1	25.8	5.4	0.493413	1.12189	-0.755945	1.79985	-0.755945	-0.27369	0.375727	-0.755945	-0.755945	-0.353553	-0.353553	-0.353553	-0.353553	2.47487	-0.353553	-0.353553	-0.353553
gi61098160	GeneID:66757	Adat2	1	0.68514	22.8	3.9	0.126544	-0.532514	1.28586	1.90922	-0.532514	-0.532514	-0.532514	-0.532514	-0.532514	-0.353553	2.47487	-0.353553	-0.353553	-0.353553	-0.353553	-0.353553	-0.353553
gi30725855	GeneID:57869	Adck2	1	1	19.8	18.3	1.69706e-08	-0.353553	-0.353553	-0.353553	-0.353553	2.47487	-0.353553	-0.353553	-0.353553	-0.353553	-0.353553	-0.353553	-0.353553	2.47487	-0.353553	-0.353553	-0.353553
gi254028217	GeneID:67426	Adck3	0.097678	9.92147e-05	22.8	9.9	0.843148	-0.574134	-0.917185	0.386437	0.437099	2.0754	-0.110762	-0.243286	-1.05357	-0.573893	-0.318937	1.67068	0.968852	0.259777	0.276019	-0.928554	-1.35395
gi124244100	GeneID:76889	Adck4	1	1	25.8	18.3	0.652794	-1.257	0.893977	-1.4306	-0.23955	0.586255	0.466737	-0.368648	1.34882	1.22624	1.37713	-0.315073	-1.27744	-0.17573	0.553001	-1.22726	-0.160865
gi169234776	GeneID:268822	Adck5	1	1	25.8	15.3	0.977242	-0.426981	-1.9238	-0.357503	1.12788	1.25624	-0.150799	0.198266	0.276698	1.98341	-0.905238	-0.524791	0.901253	-0.395702	0.216757	-0.37166	-0.904029
gi17978250	GeneID:104110	Adcy4	1	1	19.8	8.4	2	-3.5	-3.5	-3.5	-3.5	-3.5	-3.5	-3.5	-3.5	-0.353553	-0.353553	2.47487	-0.353553	-0.353553	-0.353553	-0.353553	-0.353553
gi150378487	GeneID:11515	Adcy9	1	1	22.8	13.8	2.12132e-09	-0.353553	-0.353553	-0.353553	2.47487	-0.353553	-0.353553	-0.353553	-0.353553	-0.353553	-0.353553	-0.353553	2.47487	-0.353553	-0.353553	-0.353553	-0.353553
gi156255171;gi7304861;	GeneID:11518;GeneID:11518;	Add1	1	1	25.8	8.4	0.57285	0.442529	1.90013	-1.19112	0.262081	0.466927	-0.916936	-0.784435	-0.179169	1.35101	-0.176984	-0.771183	0.191517	1.5554	-0.125064	-1.12954	-0.895151
gi255759892	GeneID:27360	Add3	1	0.0701602	22.8	3.9	0.690651	-0.657787	1.21474	0.846206	-0.929881	-1.03936	-1.03936	0.627039	0.978395	0.0292104	2.29544	-0.0347585	-0.142249	-0.883716	-0.883716	0.0028937	-0.383099
gi6724311	GeneID:11522	Adh1	0.19501	0.000604012	25.8	18.3	0.936812	-0.610013	-1.19585	-0.54238	-0.52398	0.0826062	-0.18349	1.77718	1.19593	0.431435	-0.469232	-0.548992	-1.90364	0.0579094	0.265701	1.43479	0.732029
gi121247379	GeneID:26876	Adh4	0.898268	0.0498154	19.8	8.4	0.558064	-1.65039	0.752135	0.229002	1.40761	-0.14604	-1.10283	-0.137711	0.648218	-0.218404	0.981666	1.47962	-0.359439	-0.56022	-0.815213	-1.38597	0.877965
gi31982511	GeneID:11532	Adh5	1	1	25.8	15.3	0.94973	-1.53143	-0.628859	-0.770253	1.52319	-0.442805	0.548036	0.680185	0.621932	-1.75698	0.348906	0.923071	-1.23053	0.479433	1.05188	-0.0972691	0.281496
gi30424876	GeneID:76187	Adhfe1	1	1	19.8	13.8	0.660751	-0.649158	-1.1113	0.0948176	0.285285	0.0621568	-0.185447	2.1809	-0.677245	0.694659	-0.973444	1.76292	-1.26181	0.740441	-0.243502	-0.317281	-0.401984
gi19527270	GeneID:104923	Adi1	1	1	25.8	8.4	0.773021	-1.52259	1.0205	0.155787	1.27546	-0.400278	0.888296	-0.84223	-0.574949	0.0255723	-0.552158	0.321719	-1.3892	1.73533	0.574066	-1.08716	0.371835
gi87252711	GeneID:11450	Adipoq	1	1	25.8	8.4	0.909924	-0.1306	1.40636	-0.860505	1.48143	0.447702	-0.623381	-0.860505	-0.860505	-0.307144	-0.442926	-0.442926	2.46503	-0.242558	-0.363535	-0.442926	-0.223017
gi39841016	GeneID:68465	Adipor2	1	0.318262	22.8	2.4	0.0487204	0.835081	2.18654	-0.503603	-0.503603	-0.503603	-0.503603	-0.503603	-0.503603	1.77534	1.45298	-0.538054	-0.538054	-0.538054	-0.538054	-0.538054	-0.538054
gi19527306;gi339895909;	GeneID:11534;GeneID:11534;	Adk	1	1	25.8	18.3	0.799137	-1.55517	-0.184549	0.579806	-1.00175	1.15582	-0.623925	0.537002	1.09276	-0.141596	0.668296	1.3394	-1.78308	-0.350701	-0.837802	0.303708	0.801771
gi90093349	GeneID:11538	Adnp	1	1	25.8	12.9	0.951042	-0.907063	0.564742	-0.907063	0.81345	0.437914	-0.907063	1.66698	-0.761896	-0.311748	1.21011	-1.38874	0.415844	1.08416	-1.38874	0.473319	-0.0941933
gi225703118	GeneID:211488	Ado	1	0.318262	22.8	3.9	0.636274	-0.157973	0.222617	-0.155257	0.1032	1.27553	-2.01336	-0.325543	1.05078	1.6696	1.29803	-0.324472	0.351614	-0.793153	-0.800102	-0.854429	-0.547096
gi21312406	GeneID:72141	Adpgk	1	0.866497	25.8	6.9	0.948113	-0.686599	1.58944	-0.269092	0.547534	0.822443	-0.186742	-1.70475	-0.112227	0.633208	0.477299	-0.395729	0.107337	1.72765	-0.0218974	-1.15709	-1.37077
gi6680658	GeneID:11544	Adprh	1	1	22.8	8.4	0.283565	-0.381415	-0.180246	-0.381415	-0.381415	2.46873	-0.381415	-0.381415	-0.381415	-0.527449	0.320868	0.327802	-0.788752	2.15327	0.0917649	-0.788752	-0.788752
gi27370110	GeneID:234072	Adprhl1	1	1	19.8	8.4	2	-3.5	-3.5	-3.5	-3.5	-3.5	-3.5	-3.5	-3.5	-0.353553	-0.353553	-0.353553	2.47487	-0.353553	-0.353553	-0.353553	-0.353553
gi28916671	GeneID:100206	Adprhl2	1	1	22.8	11.4	0.693772	-0.760062	1.25332	-0.135932	0.66314	-0.766279	1.36337	-0.243513	-1.37405	-0.339458	-0.847023	0.90758	-1.2763	1.73308	0.620226	-0.462043	-0.336063
gi33859769	GeneID:110355	Adrbk1	1	1	0	0	0	-0.353553	-0.353553	-0.353553	-0.353553	-0.353553	2.47487	-0.353553	-0.353553	-0.353553	-0.353553	-0.353553	-0.353553	-0.353553	2.47487	-0.353553	-0.353553
gi31981027	GeneID:56436	Adrm1	1	1	25.8	15.3	0.944199	-1.74138	-0.978997	-0.235331	1.24345	0.332039	0.263647	0.00851748	1.10806	0.263406	1.82084	-1.26678	-0.62311	0.952289	0.00360064	-0.739105	-0.411138
gi29788764	GeneID:11564	Adsl	1	0.536288	25.8	2.4	0.051427	-1.83471	1.31964	0.136226	0.573556	-0.237278	-0.836412	-0.00923142	0.888211	0.083179	0.22376	0.146441	2.09287	-0.274043	-0.474992	-0.339241	-1.45797
gi31560737	GeneID:11566	Adss	1	0.180488	19.8	5.4	0.160795	-0.447688	-0.260222	2.47101	-0.344833	-0.360648	-0.402592	-0.314055	-0.340976	0.525013	-0.0464014	-0.888039	-1.14365	0.253842	-1.1834	1.44013	1.04251
gi6671519	GeneID:11565	Adssl1	1	1	25.8	15.3	0.730794	-0.865707	-0.891705	-0.101403	1.79458	0.161292	-1.22671	0.731744	0.397914	-0.428554	-0.353004	-0.112132	2.45709	-0.430403	-0.512776	-0.335982	-0.284239
gi33859696	GeneID:70292	Afap1	1	0.415393	25.8	8.4	0.876553	-0.69437	1.39441	-0.69437	1.53218	0.545263	-0.69437	-0.69437	-0.69437	-0.680188	0.534914	-0.680188	1.0499	1.81612	-0.680188	-0.680188	-0.680188
gi31982370	GeneID:106877	Afap1L1	1	0.318262	25.8	22.8	0.285943	-0.110413	-0.600272	-0.227468	-0.304675	0.040129	-1.21902	2.22647	0.195249	0.337427	1.00524	0.875142	-0.898031	-1.66141	-0.739861	0.0875217	0.993973
gi124248527	GeneID:17355	Aff1	1	1	19.8	8.4	2	-3.5	-3.5	-3.5	-3.5	-3.5	-3.5	-3.5	-3.5	-0.353553	-0.353553	2.47487	-0.353553	-0.353553	-0.353553	-0.353553	-0.353553
gi169234621	GeneID:16764	Aff3	1	1	19.8	9.9	0.380429	-0.723635	-0.723635	1.13409	-0.723635	1.1704	-0.723635	-0.723635	1.31369	-0.565627	-0.565627	0.790403	-0.565627	-0.142903	-0.565627	-0.565627	2.18064
gi66792806	GeneID:114896	Afg3L1	1	1	22.8	8.4	0.642195	-1.49406	0.755484	0.746984	-1.07135	0.924113	0.351577	0.757061	-0.969818	-0.18285	2.17599	0.436568	-0.596336	-0.0511344	-0.400866	-1.22362	-0.157746
gi110625761	GeneID:69597	Afg3L2	1	1	25.8	18.3	0.951803	-1.43727	1.02348	-0.690645	-1.27488	0.632589	0.541318	1.02974	0.175683	-0.237186	1.41254	-0.429136	-0.237286	0.59797	1.16688	-1.58622	-0.68756
gi125347464	GeneID:280662	Afm	1	1	25.8	2.4	0.649722	0.565152	0.671301	0.276509	-0.28208	-0.266383	1.60749	-1.04998	-1.52201	-0.261193	0.431496	-0.615042	0.22472	-0.389677	2.15434	-0.365605	-1.17904
gi21746157	GeneID:71562	Afmid	1	1	25.8	8.4	0.588418	-1.94113	-0.262196	0.0816586	1.15577	1.17137	-0.363193	-0.311233	0.468956	-0.707697	1.6536	0.273708	-1.33982	0.236402	1.06704	-0.603377	-0.579847
gi31088896;gi357394879;	GeneID:216549;GeneID:216549;	Aftph	1	1	25.8	21.3	1.04652	-0.421611	-0.858862	-0.363535	-0.976061	-0.67838	0.643374	1.87567	0.779401	0.130534	-0.485158	-0.253243	2.41047	-0.344777	-0.315418	-0.538043	-0.604363
gi326439050;gi54292135;	GeneID:11593;GeneID:11593;	Aga	1	1	25.8	24.3	0.87142	-1.55809	1.52709	-0.53048	-0.50469	-0.598547	0.0264805	0.860169	0.77807	0.140573	1.75455	0.294825	-0.633792	1.05663	-0.987233	-0.792201	-0.833358
gi80978937	GeneID:347722	Agap1	1	1	19.8	18.3	0.0740926	-0.386805	2.46601	-0.386805	-0.386805	-0.386805	-0.145182	-0.386805	-0.386805	-0.491588	2.24942	-0.491588	-0.491588	-0.491588	0.700102	-0.491588	-0.491588
gi124301219;gi374093222;	GeneID:213990;GeneID:213990;	Agap3	1	1	19.8	5.4	0.172056	-0.475215	-0.475215	0.536801	-0.475215	-0.475215	-0.475215	-0.475215	2.31449	-0.353553	-0.353553	2.47487	-0.353553	-0.353553	-0.353553	-0.353553	-0.353553
gi33563260	GeneID:15463	Agfg1	1	1	25.8	8.4	0.662325	-1.25274	1.76581	-0.447467	0.0312166	0.507571	-1.27202	0.253804	0.413828	-0.803986	0.893268	1.21215	-1.42542	0.293423	1.08546	-0.665113	-0.589782
gi21704138	GeneID:231801	Agfg2	1	1	22.8	6.9	0.729525	-1.16081	0.366212	0.806818	-0.517386	1.24266	-0.93224	1.13842	-0.943664	0.202727	1.57687	0.276769	-1.43728	-0.0556593	-0.459344	-1.0793	0.975208
gi37537518	GeneID:69923	Agk	1	1	25.8	18.3	1.20177	-0.124395	-1.33915	-0.651246	-1.10508	1.24847	0.92958	-0.0177902	1.05961	-0.363965	1.88875	0.230188	-0.68192	0.661524	0.3664	-1.01023	-1.09075
gi124486747	GeneID:77559	Agl	1	0.866497	19.8	9.9	0.920387	-1.40264	-0.700924	0.725956	-0.10102	1.89634	-0.612815	0.0156979	0.179407	-0.23144	2.06158	0.838172	-0.775121	-0.660427	-0.189922	-0.955577	-0.0872655
gi124487169	GeneID:75986	Agmat	1	1	25.8	8.4	1.187	-1.24045	1.48149	0.259625	0.797771	0.838518	-0.256102	-0.828286	-1.05256	0.368841	0.807654	0.293185	-1.47802	1.51699	-0.308261	0.0418411	-1.24222
gi148540116	GeneID:319660	Agmo	1	1	22.8	8.4	0.757117	-1.06166	1.09746	-0.135538	-0.419901	1.86709	-0.226789	-0.952996	-0.16766	0.229224	0.830383	0.155619	-1.10157	1.79421	-0.35598	-1.26079	-0.291093
gi23956162	GeneID:67512	Agpat2	1	0.866497	25.8	3.9	0.0995617	-1.05981	1.88279	-0.206224	-0.228723	1.1657	-0.711249	-0.327865	-0.514627	-0.588026	1.45414	0.173774	-0.609091	1.55934	-0.298619	-1.15168	-0.539838
gi27229278	GeneID:28169	Agpat3	0.898268	0.0498154	19.8	9.9	0.362963	-1.50235	1.24291	-0.675532	0.55216	1.39445	-0.0267876	-0.434591	-0.550264	1.40038	-0.163101	1.4122	0.0787155	-0.0945956	-1.4614	-0.886258	-0.285937
gi27229077	GeneID:52123	Agpat5	1	1	22.8	8.4	0.0552009	-0.487629	0.658768	-0.487629	-0.487629	2.26701	-0.487629	-0.487629	-0.487629	-0.539673	1.54809	-0.539673	-0.539673	1.68996	-0.539673	-0.539673	-0.539673
gi30520301	GeneID:102247	Agpat6	1	1	19.8	6.9	0.703241	-0.412118	1.64498	0.39801	-1.24045	0.709276	0.544291	-1.19375	-0.450242	0.787606	1.62542	0.00731885	-1.07748	-0.563436	0.626361	-1.36575	-0.0400492
gi27370046	GeneID:231510	Agpat9	1	1	19.8	18.3	2	-0.353553	-0.353553	-0.353553	-0.353553	-0.353553	-0.353553	2.47487	-0.353553	-3.5	-3.5	-3.5	-3.5	-3.5	-3.5	-3.5	-3.5
gi171184418	GeneID:235386	Agphd1	1	1	25.8	18.3	1.06065	-1.16923	-0.455414	-0.238989	-0.628583	1.36938	-0.961748	1.05579	1.02879	-1.54326	-0.372826	1.03547	-0.99333	0.38892	0.858489	1.13055	-0.504022
gi295444834	GeneID:228061	Agps	1	0.536288	22.8	8.4	0.599728	-0.355521	-0.199544	-0.42838	0.982522	1.80197	-0.146923	-1.55101	-0.103114	0.536404	-0.45523	1.76415	-0.191094	0.457828	0.182915	-1.63726	-0.657715
gi344217723	GeneID:11603	Agrn	1	1	25.8	0	0.468407	0.122068	-0.859543	2.04546	-0.337406	-0.540018	-1.17337	0.417452	0.325364	-0.389505	-0.79861	0.584843	-0.312543	-0.618548	0.477692	2.04519	-0.988522
gi113461998	GeneID:11606	Agt	1	1	19.8	3.9	0.57657	0.787702	-0.978079	-0.0216226	-0.536536	1.59391	-0.120369	-1.43877	0.713765	0.477454	1.49429	-0.574249	-0.811968	0.341105	-0.353724	-1.54035	0.967433
gi31542119	GeneID:11610	Agtrap	1	1	19.8	18.3	2	-0.353553	-0.353553	-0.353553	-0.353553	-0.353553	-0.353553	2.47487	-0.353553	-3.5	-3.5	-3.5	-3.5	-3.5	-3.5	-3.5	-3.5
gi73661178	GeneID:268782	Agxt2	1	1	25.8	12.9	0.466707	-0.247701	-0.770597	-0.348578	2.31045	0.286339	-0.341092	-0.0624371	-0.826383	-0.0637895	0.0437578	-0.0479813	-0.94356	-0.615605	-0.0114839	2.29915	-0.660483
gi254675333	GeneID:71760	Agxt2L1	1	0.415393	19.8	8.4	0.678756	-1.35963	1.15105	0.670009	0.554341	-0.222773	1.07404	-1.18268	-0.684357	0.276456	0.441456	1.64578	-1.20424	-1.3534	0.511668	-0.62035	0.302625
gi28077015	GeneID:72947	Agxt2L2	0.388035	0.00452135	22.8	8.4	0.592437	-0.477415	-0.501216	0.636628	2.0882	-0.0820069	-0.00504291	-0.398388	-1.26076	-0.215729	-0.887095	1.15568	1.04439	0.257875	0.964196	-1.32452	-0.994799
gi158508460	GeneID:226747	Ahctf1	0.898268	0.0498154	22.8	9.9	0.339015	-0.894472	-0.0878474	-0.163243	2.36936	0.017804	-0.51354	-0.470307	-0.25776	-0.592334	0.197234	-0.130639	2.39075	-0.390508	-0.480709	-0.490844	-0.502954
gi262263372	GeneID:269378	Ahcy	1	1	19.8	5.4	0.542858	-0.0769248	-0.97416	1.12612	-0.0833283	0.969483	-0.237976	-1.68674	0.963526	0.350458	0.426751	0.83948	-1.71702	-0.173202	-0.344041	1.47135	-0.853778
gi27734986	GeneID:229709	Ahcyl1	1	0.68514	19.8	0	0.627526	1.56567	0.692127	-1.48675	-0.941492	-0.510359	-0.377871	0.461722	0.596951	-0.886071	1.598	-0.0540366	-1.04068	-0.0258398	0.48354	1.04376	-1.11867
gi342307101	GeneID:74340	Ahcyl2	1	1	25.8	18.3	0.742036	0.193942	0.0153296	-2.02021	-0.738014	0.379331	0.122148	1.22539	0.822086	0.963889	1.55525	-1.12615	-0.67664	0.246611	0.69756	-0.830076	-0.830436
gi124244060	GeneID:230793	Ahdc1	1	1	22.8	8.4	0.00142613	-0.538716	1.74811	-0.538716	-0.538716	1.48418	-0.538716	-0.538716	-0.538716	-0.540061	1.62314	-0.540061	-0.540061	1.61722	-0.540061	-0.540061	-0.540061
gi61743961	GeneID:66395	Ahnak	1	0.180488	25.8	2.4	0.0863666	-0.588347	1.81279	-0.750389	0.417705	0.128148	-1.09464	-0.80306	0.877793	0.635264	0.498645	-0.707454	1.99824	-0.279382	-0.824594	-0.995144	-0.32558
gi22122515	GeneID:217737	Ahsa1	1	1	22.8	8.4	0.35995	-2.19111	1.09494	0.0110878	-0.239629	0.0283243	-0.0142776	0.858655	0.452002	0.368101	1.38055	0.183805	-0.769193	1.27285	-0.141974	-1.32216	-0.971979
gi62530188	GeneID:268390	Ahsa2	1	0.318262	22.8	21.3	0.388264	0.0713369	-0.9893	0.985466	-0.9893	-0.42717	0.876379	-0.9893	1.46189	0.117552	-1.21769	-0.467287	-1.21769	-0.358513	1.10315	0.587221	1.45326
gi7304875	GeneID:11625	Ahsg	1	0.866497	25.8	6.9	0.345117	-0.303501	0.898065	1.39597	0.0715616	-1.794	-0.199403	-0.700279	0.631587	-0.434378	-0.330259	-0.510846	0.809963	2.13869	-0.129354	-0.809358	-0.734463
gi340745359	GeneID:98870	Ai182371	1	0.133461	22.8	5.4	0.504004	-0.476591	2.2772	0.457063	-0.218304	-0.276375	-0.716141	-0.21243	-0.834427	0.447927	2.2708	-0.146309	-0.387729	-0.438752	-0.322041	-0.995771	-0.428128
gi37718970	GeneID:230249	Ai314180	1	1	25.8	8.4	0.563588	-1.32053	1.94152	-0.0129126	-0.252477	-0.122685	-1.03955	0.373814	0.432829	-0.224249	1.4047	-0.984462	0.113204	0.354046	1.31901	-1.27814	-0.704103
gi110625732	GeneID:106821	Ai314976	0.469431	0.00706223	22.8	18.3	1.09128	0.0503332	-0.977143	-0.977143	-0.977143	0.106199	-0.0859277	1.32499	1.53583	0.496958	-1.16526	-1.16526	-1.16526	0.583759	1.28746	0.41298	0.714619
gi237858808	GeneID:107197	Ai462493	1	0.180488	22.8	6.9	0.925741	-0.332113	1.46738	-0.644945	0.326887	1.41205	-0.13028	-1.04949	-1.04949	0.770953	1.53965	0.812294	-0.999047	0.369038	-0.494793	-0.999047	-0.999047
gi147903587	GeneID:329828	Ai464131	1	1	22.8	9.9	0.77251	-1.02331	0.0929044	-0.418022	0.472501	0.575198	1.57933	-1.61492	0.336323	-0.58337	1.38761	0.600867	-0.629194	0.0291248	0.45897	-1.84998	0.585974
gi309272110	GeneID:100155	Ai481877	1	1	0	0	0	2.47487	-0.353553	-0.353553	-0.353553	-0.353553	-0.353553	-0.353553	-0.353553	2.47487	-0.353553	-0.353553	-0.353553	-0.353553	-0.353553	-0.353553	-0.353553
gi161484644	GeneID:224833	Ai661453	1	1	19.8	5.4	1.12505	-0.647012	0.622199	-0.0878563	1.57441	-1.07054	-0.723536	-0.829572	1.1619	-1.23706	0.968897	1.55646	-0.804729	0.0706335	-1.01341	0.631687	-0.172486
gi208431789	GeneID:107242	Ai837181	1	1	25.8	18.3	1.08482	-0.424265	-1.29184	0.227369	-1.26027	1.08597	1.20506	-0.393436	0.851405	1.41226	-1.24679	-0.63867	-0.894948	0.993148	0.496619	-0.768572	0.646951
gi9506379	GeneID:11629	Aif1	1	1	22.8	3.9	0.677064	0.947584	-1.61707	-0.180538	1.66878	-0.299384	-0.722369	-0.0358036	0.238804	1.22087	1.74836	-0.532344	-0.606501	-0.705978	0.328972	-0.990021	-0.463361
gi6755004	GeneID:26926	Aifm1	1	1	25.8	18.3	0.680161	-0.622126	-1.17924	-0.184238	-0.648752	2.0642	0.138887	-0.228385	0.65965	-0.172237	2.04479	0.482929	-1.04186	0.0205559	0.319769	-0.828975	-0.82497
gi85861162	GeneID:71361	Aifm2	1	1	22.8	9.9	0.381828	-1.50786	-0.620074	0.403555	-0.126731	-0.0231167	-0.651933	0.740282	1.78588	-0.672321	2.02124	0.0803703	-0.385936	0.949282	-0.454012	-0.859426	-0.679194
gi163965368	GeneID:11630	Aim1	1	0.21079	25.8	8.4	0.5946	0.00622497	0.755497	-1.09089	0.329421	1.52149	0.660021	-1.09089	-1.09089	-0.891808	-0.891808	0.997044	0.249929	1.34768	0.972579	-0.891808	-0.891808
gi126012517	GeneID:13722	Aimp1	1	0.866497	19.8	5.4	0.865619	-1.34281	-0.242702	0.393707	1.13472	-1.4792	-0.123573	0.590646	1.06921	0.892117	1.17723	-0.825125	-0.319015	-1.00756	0.10641	-1.23858	1.21452
gi22122695;gi288541337;	GeneID:231872;GeneID:231872;	Aimp2	1	1	22.8	8.4	0.325114	-1.12149	1.72619	-0.847649	-0.655554	0.860873	0.166639	-0.711444	0.582434	0.842555	0.144742	0.620262	-1.31134	1.65754	-0.350879	-0.870891	-0.731992
gi311771692	GeneID:11636	Ak1	1	1	0	0	0	-0.353553	-0.353553	-0.353553	2.47487	-0.353553	-0.353553	-0.353553	-0.353553	-0.353553	-0.353553	-0.353553	2.47487	-0.353553	-0.353553	-0.353553	-0.353553
gi34328230	GeneID:11637	Ak2	1	1	19.8	0	0.617972	0.594992	0.147034	-0.753936	0.843284	-1.73448	0.928812	0.845451	-0.871156	1.14322	0.788775	0.764131	-1.78429	0.573021	-0.679234	-0.71029	-0.0953369
gi23956104	GeneID:56248	Ak3	1	1	25.8	11.4	1.29332	-0.722139	-1.19636	0.817574	1.36836	0.764823	0.635423	-0.581745	-1.08593	0.296121	1.01727	0.669627	-1.69821	-0.920259	0.9006	0.520127	-0.785283
gi294862286	GeneID:11639	Ak4	1	1	19.8	2.4	0.573212	-1.34856	1.04951	-0.101468	-0.955399	1.58606	-0.355553	0.566183	-0.440765	0.934873	1.60212	-0.329673	-1.0759	-0.290526	0.711813	-1.27457	-0.27814
gi110347489	GeneID:11640	Akap1	1	1	19.8	5.4	0.745437	-1.49607	1.76051	-0.907776	0.225997	-0.153329	-0.309717	0.0658539	0.814527	1.12006	1.73774	-0.192663	-0.703353	0.292653	-0.244057	-1.12322	-0.887164
gi40807354	GeneID:56697	Akap10	1	1	22.8	11.4	0.26025	-0.495407	-0.495407	-0.495407	0.741335	-0.495407	2.23111	-0.495407	-0.495407	2.30057	-0.535797	-0.535797	-0.127358	-0.535797	0.505744	-0.535772	-0.535797
gi13626040	GeneID:83397	Akap12	1	0.318262	25.8	6.9	0.288956	-0.61489	2.40633	-0.200441	-0.272114	-0.166007	-0.212611	-0.788285	-0.151984	-0.381896	1.96021	-0.266765	0.968662	-0.0685415	-0.323578	-0.709064	-1.17903
gi189181672	GeneID:75547	Akap13	1	1	25.8	24.3	0.701026	-0.517451	0.436926	-0.968012	-0.386929	0.232357	-1.09345	0.262877	2.03368	-0.800721	1.77124	-0.588832	-0.701596	0.857459	0.243595	-1.19148	0.410332
gi78711832	GeneID:11641	Akap2	1	0.156974	25.8	12.9	0.491475	-1.22666	-0.582399	0.427917	0.483427	-0.442751	-0.494969	2.06093	-0.225501	-0.995927	-0.507658	-0.306492	-0.39265	0.772831	1.90964	0.516186	-0.995927
gi31560394	GeneID:56399	Akap8	1	1	22.8	11.4	0.631176	-1.2764	1.51199	0.0219237	0.734554	-0.817474	1.01583	-0.334561	-0.855868	-0.102535	-0.252741	0.440238	-0.860886	1.08973	1.62741	-1.3384	-0.60282
gi70780373	GeneID:54194	Akap8L	1	1	22.8	15.3	0.915212	-0.539078	-0.539078	-0.539078	-0.539078	1.50435	-0.539078	1.73012	-0.539078	-0.921801	1.16386	-0.921801	0.789437	0.621866	-0.921801	1.11204	-0.921801
gi125661048	GeneID:100986	Akap9	1	0.0701602	22.8	16.8	0.700676	0.0935895	-0.975893	-0.764418	-0.555289	0.174357	-0.626487	0.552127	2.10201	-0.284709	-1.04391	-0.706567	-0.813209	0.317689	0.392874	0.0373592	2.10047
gi10946870	GeneID:58810	Akr1A1	1	1	25.8	9.9	0.480718	-2.07564	-0.286482	0.598975	0.187738	-0.0931872	1.47598	0.0260472	0.166575	1.86846	0.815764	-0.161744	-0.923696	0.435314	-0.167484	-0.979937	-0.886675
gi71067102	GeneID:67861	Akr1B10	1	1	19.8	9.9	0.0200282	-0.357845	-0.357845	-0.357845	2.47474	-0.357845	-0.357845	-0.357845	-0.327668	-0.359697	-0.316405	-0.359697	2.47459	-0.359697	-0.359697	-0.359697	-0.359697
gi160707894	GeneID:11677	Akr1B3	1	0.866497	25.8	3.9	0.468694	-1.33886	1.9483	0.524738	-0.0370624	-0.690202	-0.506113	-0.39616	0.495356	-0.469329	0.99571	-0.455672	2.08656	-0.47134	-0.372916	-0.699338	-0.613679
gi160415215	GeneID:11997	Akr1B7	1	0.866497	22.8	11.4	0.171764	-0.704064	-0.704064	-0.704064	1.16157	0.737572	-0.704064	1.62117	-0.704064	-0.596154	-0.596154	-0.596154	2.22139	0.386752	-0.596154	0.372628	-0.596154
gi6679791	GeneID:14187	Akr1B8	1	1	25.8	18.3	0.816922	-0.326326	0.342079	-0.737448	-1.85311	1.23793	1.11331	0.140936	0.0826294	-0.259937	2.16004	0.132879	-1.40845	-0.157136	0.0782425	-0.0659602	-0.479679
gi85719330	GeneID:622402	Akr1C12	1	1	19.8	8.4	0.165318	-0.401919	-0.444914	-0.0639935	2.45544	-0.430891	-0.404026	-0.411904	-0.297789	-0.22023	-0.182454	-0.374595	2.44261	-0.476768	-0.20825	-0.663907	-0.316403
gi171846276	GeneID:27384	Akr1C13	1	1	25.8	18.3	0.689766	-0.534219	-0.182991	0.492057	-2.21272	0.495175	0.798685	0.519971	0.624039	0.258618	1.0316	0.0188753	-2.35554	0.320172	0.227438	0.393216	0.10562
gi19527294	GeneID:105387	Akr1C14	1	1	25.8	12.9	0.884708	-1.72201	0.154989	-0.889669	0.586143	1.57916	-0.221416	0.573667	-0.0608614	-0.428319	-0.962748	0.895105	-1.07866	-0.491116	1.01252	-0.499044	1.55226
gi282398141	GeneID:432720	Akr1C19	1	0.866497	22.8	8.4	0.623632	-1.51278	0.251607	0.332624	1.68458	-0.589619	0.889681	-0.566107	-0.489982	-0.532544	1.59673	-0.232514	-0.462897	0.840941	-0.300308	-1.61393	0.704522
gi16905111	GeneID:116852	Akr1C20	1	1	19.8	6.9	0.514582	-0.545126	1.94602	-0.795439	0.920121	-0.811385	0.192392	-0.859619	-0.0469605	-0.456848	1.00124	-0.274442	-1.44744	0.741343	1.55227	-0.42319	-0.692937
gi13487925	GeneID:83702	Akr1C6	1	1	25.8	18.3	0.780241	-1.14334	-1.06235	0.405761	-0.217242	1.74154	-0.651644	0.945731	-0.0184654	-0.638916	0.134825	0.921626	-1.96788	-0.287614	1.22673	0.109026	0.502206
gi21703734	GeneID:208665	Akr1D1	1	1	19.8	9.9	0.614618	-1.19812	-0.292345	0.671343	-0.797184	1.55535	-0.840244	-0.205773	1.10696	-1.40608	0.522679	1.84554	-1.06749	0.160696	0.193193	0.110415	-0.358951
gi93277108	GeneID:56043	Akr1E1	1	1	25.8	11.4	1.09222	-1.2256	-0.481551	-0.109726	0.927944	1.03731	1.14037	-1.41443	0.125682	0.755735	0.885311	-1.01531	-1.03183	0.921094	1.03354	-0.30846	-1.24008
gi240120054	GeneID:110198	Akr7A5	1	1	19.8	9.9	0.623418	-0.131504	-1.32919	-0.301175	0.231621	2.18862	-0.47376	0.0492243	-0.233839	-0.185188	0.486162	1.93793	-1.2346	-1.18282	0.222499	-0.0236525	-0.0203286
gi6753034	GeneID:11651	Akt1	1	1	22.8	13.8	0.314533	-0.340415	-0.33357	-0.401707	2.4723	-0.313052	-0.401707	-0.280141	-0.401707	-0.359703	0.686727	-0.981908	0.102278	0.852045	-0.981908	1.66438	-0.981908
gi359807125	GeneID:67605	Akt1S1	1	0.415393	22.8	11.4	1.02794	-0.776546	-0.669779	0.931434	0.155437	-0.500507	1.98739	-0.231404	-0.896027	-1.48325	-0.613949	0.149462	0.896919	0.294289	1.37131	-1.15596	0.541181
gi158937315	GeneID:11652	Akt2	1	1	25.8	22.8	0.667971	-0.130689	0.820939	-0.994285	-1.44303	1.50906	-0.573904	0.794434	0.0174751	-0.989545	1.06199	0.615564	-1.10093	0.894514	0.32636	-1.42107	0.613118
gi6753918	GeneID:14339	Aktip	0.800876	0.0348464	22.8	8.4	1.02443	-1.07353	1.45309	0.195166	1.11611	0.375232	0.0809722	-1.07353	-1.07353	-0.706275	1.66918	-0.320411	1.52583	-0.399366	-0.356414	-0.706275	-0.706275
gi160707967	GeneID:11655	Alas1	0.547129	0.0108135	22.8	16.8	1.19517	-1.00385	-0.480098	-1.19446	-0.70616	0.120697	1.4903	0.768372	1.0052	-0.573517	-0.603045	-0.839162	-0.742539	1.80968	1.28733	0.00715425	-0.345902
gi156255176	GeneID:11656	Alas2	1	1	19.8	6.9	0.700667	0.56217	-0.477886	2.30515	-0.477886	-0.477886	-0.477886	-0.477886	-0.477886	2.32134	-0.473175	0.517717	-0.473175	-0.473175	-0.473175	-0.473175	-0.473175
gi163310765	GeneID:11657	Alb	1	1	19.8	15.3	0.594282	2.11711	0.134961	-0.339797	-0.960001	0.182541	0.321197	-0.363271	-1.09275	0.704282	-2.02901	0.378673	1.3263	-0.252735	0.0397098	-0.533714	0.3665
gi31791059	GeneID:11658	Alcam	1	1	25.8	12.9	0.862515	0.82175	-1.65394	-0.864529	1.21492	0.241702	0.951119	-0.081708	-0.629314	-0.0492257	0.157532	1.0803	-0.843505	-0.585868	1.84496	-0.975834	-0.628361
gi26080429	GeneID:69748	Aldh16A1	1	0.68514	19.8	12.3	0.859613	-1.01383	-1.01227	-0.172886	0.48549	1.88312	0.305383	-0.919279	0.444275	-0.873573	0.154605	1.65995	-1.13934	0.75096	-0.316144	-0.97485	0.738387
gi255958294	GeneID:56454	Aldh18A1	1	1	0	0	0	-0.353553	-0.353553	2.47487	-0.353553	-0.353553	-0.353553	-0.353553	-0.353553	-0.353553	-0.353553	2.47487	-0.353553	-0.353553	-0.353553	-0.353553	-0.353553
gi85861182	GeneID:11668	Aldh1A1	1	1	19.8	5.4	0.466817	-2.06728	0.216888	-0.423863	0.894747	0.942709	-0.558976	0.465195	0.530581	0.22418	1.3951	0.199208	-2.11161	0.290433	-0.481826	0.430602	0.0539165
gi7106242	GeneID:26358	Aldh1A7	1	1	22.8	11.4	0.490756	-2.2554	0.291525	0.550466	0.140915	0.143565	-0.174666	0.102033	1.20157	-1.73774	-0.255478	1.12393	-0.509273	1.31802	0.392351	-0.638266	0.306457
gi21312260	GeneID:72535	Aldh1B1	1	0.415393	22.8	13.8	0.417248	-1.85694	0.186034	-0.378424	0.121802	-0.786113	0.60939	1.3313	0.772953	-0.863381	-0.855939	1.12274	-0.135017	1.79758	0.273762	-0.529377	-0.810366
gi27532959	GeneID:107747	Aldh1L1	1	1	25.8	15.3	0.608335	-0.968362	-0.418152	-0.0580383	0.591191	-0.737988	-1.02354	1.81904	0.795849	-0.743074	-0.560031	1.44943	-1.72124	-0.0480965	0.190003	0.769107	0.663903
gi6753036	GeneID:11669	Aldh2	1	1	25.8	11.4	1.13167	-1.3901	-0.145168	0.115559	1.47898	0.997865	0.633694	-0.943	-0.747837	0.226497	0.213446	0.557068	-2.14466	-0.534753	0.875676	0.957929	-0.151206
gi75677435	GeneID:11671	Aldh3A2	0.898268	0.0498154	19.8	9.9	0.614891	-1.45262	0.176774	-0.583037	0.593477	1.88355	0.35918	-0.566588	-0.410731	0.542245	0.874954	1.55609	-0.892536	-0.328484	-0.679199	-1.42463	0.35156
gi225543103	GeneID:212647	Aldh4A1	1	1	25.8	11.4	1.00793	-0.383579	-1.71878	1.00455	0.992244	0.556182	0.46929	0.230088	-1.15	0.102731	0.721851	0.498127	-2.33549	-0.1124	0.657711	-0.0912638	0.558735
gi27369748	GeneID:214579	Aldh5A1	1	1	25.8	8.4	0.459189	-0.819457	1.83566	-1.05506	1.02649	-0.534378	-0.383971	0.387628	-0.456914	-0.445426	0.683211	0.281752	-1.70792	0.965527	0.997863	0.357531	-1.13254
gi19527258	GeneID:104776	Aldh6A1	1	0.536288	25.8	15.3	0.996024	-1.4976	-0.983681	-0.303631	-0.567046	1.47488	0.742471	0.514222	0.620386	0.350525	-0.442213	0.806714	-1.72622	-0.932498	1.1123	0.962769	-0.13138
gi188035915;gi188219757;	GeneID:110695;GeneID:110695;	Aldh7A1	1	1	25.8	18.3	0.581468	-1.95787	0.444408	0.325583	-0.941155	0.542684	0.583983	-0.146717	1.14909	-0.650607	1.37571	-0.251282	-1.27069	0.641828	0.661148	-1.26033	0.754228
gi30520135	GeneID:237320	Aldh8A1	1	1	25.8	18.3	0.379372	-2.29619	0.348255	-0.193487	0.0606508	0.428243	0.239832	0.302417	1.11028	-0.153499	1.0165	0.104567	-2.25511	0.492202	0.0481196	-0.028221	0.775448
gi115334671	GeneID:56752	Aldh9A1	1	1	25.8	11.4	0.643749	-0.328177	-0.478589	0.698202	-0.61227	-0.165838	1.7669	0.623851	-1.50408	-0.693351	-0.558688	1.52653	-1.62435	-0.238102	1.0053	0.266412	0.316251
gi293597569	GeneID:11674	Aldoa	1	0.097422	19.8	9.9	0.454761	-1.12168	0.929535	-0.744719	1.12933	1.03499	0.581768	-0.931774	-0.877457	-0.343164	-0.318658	-0.335496	2.47354	-0.376405	-0.357213	-0.419873	-0.322732
gi312922382	GeneID:353204	Aldoart1	1	1	0	0	0	-0.353553	-0.353553	-0.353553	-0.353553	-0.353553	2.47487	-0.353553	-0.353553	-0.353553	-0.353553	-0.353553	2.47487	-0.353553	-0.353553	-0.353553	-0.353553
gi21450291	GeneID:230163	Aldob	0.898268	0.0498154	19.8	5.4	0.987724	0.295652	0.342154	1.0151	0.585649	-1.0547	-1.98963	0.287895	0.517878	0.852641	-0.286177	1.31114	-1.89868	-0.53786	0.174845	-0.294479	0.678562
gi60687506	GeneID:11676	Aldoc	1	1	25.8	5.4	0.81402	1.74846	-0.0517322	-0.195059	1.00196	0.331589	-1.06773	-1.0914	-0.676083	0.342867	-0.583633	-0.117221	-0.795	-0.210525	0.109906	2.21644	-0.962833
gi85701951	GeneID:380959	Alg10B	1	1	25.8	18.3	1.07173	-1.4613	-0.201971	-0.82278	-0.517684	0.0922773	0.252967	1.69842	0.960066	-0.930876	1.93327	0.534878	-0.648238	-0.333649	0.713324	-0.270567	-0.998139
gi34147157	GeneID:207958	Alg11	1	0.866497	19.8	2.4	0.726574	-0.357587	0.489824	-0.778804	0.094642	-0.778804	-0.285486	2.22631	-0.610096	0.248727	1.90343	-0.978049	-0.978049	-0.978049	0.351699	0.553594	-0.123301
gi283436186	GeneID:67574	Alg13	1	1	19.8	18.3	2	-0.353553	-0.353553	-0.353553	-0.353553	-0.353553	-0.353553	-0.353553	2.47487	-3.5	-3.5	-3.5	-3.5	-3.5	-3.5	-3.5	-3.5
gi13195608	GeneID:66789	Alg14	1	1	0	0	0	-0.353553	-0.353553	-0.353553	-0.353553	2.47487	-0.353553	-0.353553	-0.353553	-0.353553	-0.353553	-0.353553	-0.353553	2.47487	-0.353553	-0.353553	-0.353553
gi172072657	GeneID:56737	Alg2	1	1	22.8	8.4	0.816693	-1.84847	1.65977	0.427365	-0.302492	0.142444	-0.540106	0.491189	-0.0296985	-1.65306	0.770254	0.912764	0.00100215	1.35526	-0.371118	-0.0884611	-0.926646
gi255003748	GeneID:208624	Alg3	1	0.68514	22.8	13.8	0.767274	-0.903713	-0.120904	-0.566532	-0.903713	0.823081	1.61963	0.955867	-0.903713	-0.775198	-0.114477	-0.177711	-0.775198	1.91862	1.13284	-0.433682	-0.775198
gi21728372	GeneID:66248	Alg5	1	1	25.8	18.3	0.890206	-1.61383	-0.554704	0.448056	-0.800967	1.01015	-0.119835	0.152063	1.47907	-1.17089	0.863703	-0.464716	-0.943199	0.6415	0.0241103	-0.661563	1.71105
gi188528712	GeneID:381903	Alg8	1	1	19.8	6.9	0.845282	0.739325	-0.495224	2.23202	-0.495224	-0.495224	-0.495224	-0.495224	-0.495224	1.87412	-0.534365	1.33207	-0.534365	-0.534365	-0.534365	-0.534365	-0.534365
gi110625726	GeneID:69113	Alkbh3	1	1	25.8	5.4	0.617822	0.943317	0.0127411	0.416614	0.922948	0.312263	-0.489144	-2.17814	0.0594001	0.844841	1.25737	-0.404374	-0.666309	0.286552	0.729778	-1.85646	-0.191392
gi31044423	GeneID:268420	Alkbh5	1	1	22.8	8.4	0.738993	-1.10648	0.178346	-1.10648	0.185744	1.22908	-1.10648	0.502469	1.2238	-0.866748	1.56134	-0.866748	0.193189	1.01999	-0.866748	-0.866748	0.692479
gi38569508	GeneID:233065	Alkbh6	1	1	22.8	5.4	0.0171698	2.10032	-0.515986	-0.515986	0.995598	-0.515986	-0.515986	-0.515986	-0.515986	1.9151	-0.532174	-0.532174	1.27794	-0.532174	-0.532174	-0.532174	-0.532174
gi21313470;gi312283663;	GeneID:66400;GeneID:66400;	Alkbh7	1	1	25.8	21.3	0.685152	-0.811443	-0.811443	0.782139	-0.811443	-0.811443	0.0528928	0.555033	1.85571	-0.521039	-0.521039	2.05527	-0.521039	-0.521039	1.07096	-0.521039	-0.521039
gi153791438	GeneID:236266	Alms1	0.800876	0.0348464	25.8	12.9	0.796433	-0.740338	-0.740338	-0.740338	-0.740338	1.96712	0.968288	0.00569844	0.0202419	-0.757147	-0.757147	-0.757147	-0.757147	0.817887	1.7231	-0.445412	0.93301
gi31542127	GeneID:11684	Alox12	1	1	22.8	0	0.109522	2.45433	-0.403113	-0.403113	-0.403113	-0.403113	-0.403113	-0.0356481	-0.403113	2.29536	-0.480557	-0.480557	-0.480557	-0.480557	-0.480557	0.587985	-0.480557
gi237757295	GeneID:74018	Als2	1	1	25.8	0	0.655096	-0.828088	0.712285	0.0878948	-0.805798	-0.437285	-0.0624534	-0.759064	2.09251	-0.128586	2.05332	-0.0762028	-0.73935	-0.411948	0.755213	-1.18451	-0.267937
gi225690624	GeneID:235633	Als2Cl	1	1	19.8	13.8	0.637825	-0.491979	-0.0912029	-0.563034	-0.543424	0.434257	-0.22482	2.28973	-0.809527	0.810817	-0.731724	1.60826	-1.02076	0.901672	0.021071	-0.568574	-1.02076
gi6755763	GeneID:21681	Alyref	1	1	22.8	8.4	0.448415	-0.721059	-0.322896	-0.833759	2.20606	-0.00882569	-0.686257	-0.187895	0.554628	-1.03651	0.847242	-0.213225	-0.510153	1.71928	0.427925	-1.32474	0.0901872
gi148238335	GeneID:56009	Alyref2	1	1	22.8	11.4	0.111588	-0.353553	-0.353553	2.47487	-0.353553	-0.353553	-0.353553	-0.353553	-0.353553	-0.511362	-0.511362	0.932335	-0.511362	-0.511362	2.13584	-0.511362	-0.511362
gi46518506	GeneID:17117	Amacr	1	1	25.8	8.4	0.933725	-1.35009	-0.0555835	1.04019	1.32669	0.293172	-0.450112	-1.32952	0.525252	-0.594551	1.58782	-0.526423	-1.11486	1.13092	0.535237	0.00158742	-1.01973
gi6680684	GeneID:11699	Ambp	1	0.536288	22.8	11.4	0.437968	-1.65394	-0.11842	0.173056	-0.0540031	1.82662	-0.445054	-0.432485	0.704221	-1.06449	1.08223	0.174838	-0.388771	1.72269	0.186843	-1.00428	-0.709064
gi254675292	GeneID:71761	Amdhd1	1	1	25.8	18.3	0.777733	-0.950446	-0.394179	-0.78896	-0.518614	1.32636	-0.501837	1.74105	0.0866168	-0.499679	0.287623	0.572755	-2.21686	0.530577	0.982667	-0.072584	0.415506
gi31982133	GeneID:245847	Amdhd2	1	1	25.8	12.9	0.634275	-1.79639	0.787488	-0.819141	-0.155854	1.48378	0.408405	0.251954	-0.160248	0.457403	0.702154	-0.890089	-0.546019	0.396493	1.7554	-1.26193	-0.613415
gi113205073	GeneID:23802	Amfr	0.800876	0.0348464	22.8	5.4	0.70846	-1.41845	1.14118	1.52884	-0.154303	0.599689	-0.594091	-0.507868	-0.595004	0.22247	2.02857	0.820786	-0.416186	-0.404895	-0.938565	-0.452703	-0.859481
gi23943793	GeneID:225339	Ammecr1L	1	0.536288	19.8	6.9	0.315977	-0.562893	-0.116034	-0.272924	0.281408	-0.562893	-0.562893	-0.562893	2.35912	-0.757751	1.53019	0.164743	-0.181108	-0.757751	-0.757751	-0.757751	1.51718
gi28077083	GeneID:93835	Amn	1	1	19.8	18.3	2	2.47487	-0.353553	-0.353553	-0.353553	-0.353553	-0.353553	-0.353553	-0.353553	-3.5	-3.5	-3.5	-3.5	-3.5	-3.5	-3.5	-3.5
gi114431240	GeneID:229665	Ampd1	1	1	0	0	0	-0.353553	-0.353553	-0.353553	2.47487	-0.353553	-0.353553	-0.353553	-0.353553	-0.353553	-0.353553	-0.353553	2.47487	-0.353553	-0.353553	-0.353553	-0.353553
gi21311925	GeneID:109674	Ampd2	1	1	22.8	8.4	0.600982	-0.61129	0.601454	-0.908436	0.0352186	1.77966	-1.00442	0.846435	-0.738625	0.0392355	2.02103	-0.193059	-1.0491	0.699424	-0.720684	-0.872727	0.0758816
gi62000670	GeneID:434437	Amt	1	1	25.8	18.3	1.05567	-0.996829	-0.541918	0.502197	-1.07767	-0.977345	1.27521	1.09278	0.723563	-1.10154	1.23452	1.16447	-1.5388	0.199673	0.452207	0.118798	-0.529326
gi160358821	GeneID:11722	Amy1	1	0.68514	22.8	13.8	0.64035	-1.18261	1.88419	-1.08962	-0.191522	0.661018	0.210362	0.243663	-0.535483	-1.29546	0.221884	-0.565679	0.121293	1.84097	0.845646	-0.858819	-0.309832
gi236468330	GeneID:100043688	Amy2A2	1	1	25.8	6.9	0.311038	-0.553229	2.18134	-0.429737	-0.608858	0.78714	-0.60216	-0.608858	-0.165635	2.45629	-0.443209	-0.165829	-0.401007	-0.184833	-0.47425	-0.47425	-0.312912
gi228008323	GeneID:17222	Anapc1	1	1	25.8	8.4	0.920017	-0.671395	0.802109	-0.671395	0.629706	1.92516	-0.671395	-0.671395	-0.671395	-0.639326	0.645746	-0.639326	0.473623	2.07726	-0.639326	-0.639326	-0.639326
gi260763928	GeneID:99152	Anapc2	0.898268	0.0498154	25.8	2.4	0.681757	0.646579	1.28178	-0.035134	0.462723	0.254852	-1.50095	-1.50095	0.391111	0.198007	1.22722	0.0905235	0.821222	0.425939	-1.50494	-1.50494	0.246975
gi23956182	GeneID:52206	Anapc4	1	1	22.8	0	0.00365744	-0.525841	2.00401	-0.525841	-0.525841	-0.525841	-0.525841	1.15104	-0.525841	-0.528428	1.19905	-0.528428	-0.528428	-0.528428	-0.528428	1.97151	-0.528428
gi239835771	GeneID:11727	Ang	1	1	0	0	0	-0.353553	-0.353553	-0.353553	2.47487	-0.353553	-0.353553	-0.353553	-0.353553	-0.353553	-0.353553	-0.353553	2.47487	-0.353553	-0.353553	-0.353553	-0.353553
gi312222726	GeneID:52477	Angel2	1	1	25.8	0	0.82302	-0.768861	-0.292386	1.11661	-0.768861	-0.768861	-0.768861	0.505485	1.74573	-0.53406	2.31054	-0.53406	-0.53406	-0.53406	-0.53406	-0.112182	0.471942
gi33469117	GeneID:30924	Angptl3	1	0.318262	22.8	2.4	0.79715	0.680148	2.17072	-0.29901	-0.610635	-1.03471	-0.211123	-0.403008	-0.292374	1.01401	1.25946	-0.334341	-1.47315	0.364696	-0.239044	-1.22813	0.636506
gi21699062	GeneID:70726	Angptl6	1	1	0	0	0	-0.353553	2.47487	-0.353553	-0.353553	-0.353553	-0.353553	-0.353553	-0.353553	-0.353553	2.47487	-0.353553	-0.353553	-0.353553	-0.353553	-0.353553	-0.353553
gi160707915	GeneID:11733	Ank1	1	1	0	0	0	-0.353553	-0.353553	-0.353553	-0.353553	-0.353553	-0.353553	-0.353553	2.47487	-0.353553	-0.353553	-0.353553	-0.353553	-0.353553	-0.353553	-0.353553	2.47487
gi116256491;gi22129789;	GeneID:11735;GeneID:11735;	Ank3	1	1	25.8	24.3	0.767236	-1.57961	1.09947	-0.203332	-0.380322	-0.201846	-0.861241	1.24472	0.882161	-1.02643	1.07568	-0.156642	-1.3927	0.748628	-0.83642	1.18411	0.403778
gi85702366	GeneID:11736	Ankfy1	1	1	22.8	8.4	0.502974	-1.20421	0.572242	-0.110251	-0.515813	0.924537	-0.153354	-1.16146	1.64831	-0.71136	1.21457	0.682142	-1.2231	1.01958	0.704455	-1.06667	-0.619623
gi158749543	GeneID:108857	Ankhd1	1	1	25.8	24.3	0.935698	1.20396	1.54529	-0.948976	-1.31592	0.241061	-0.608342	0.159758	-0.276829	-0.15003	0.482576	-0.824228	-0.824228	0.491177	-0.629798	-0.631074	2.08561
gi40789239	GeneID:71782	Ankle2	1	1	25.8	24.3	0.831465	-0.517356	0.616441	-0.69129	-0.947833	-0.0695167	-0.756061	0.287947	2.07767	-0.840262	1.75136	-0.31822	-1.45544	0.0607005	0.910106	-0.345064	0.236824
gi269308251	GeneID:217473	Ankmy2	0.219846	0.00103762	25.8	0	0.4552	1.70933	0.39964	0.0321583	0.0367726	-0.522686	-1.86784	0.362667	-0.150041	1.7087	0.799708	0.402053	0.226271	-0.960321	-1.27502	-0.820716	-0.0806763
gi117956383	GeneID:268445	Ankrd13B	1	1	19.8	8.4	2	-3.5	-3.5	-3.5	-3.5	-3.5	-3.5	-3.5	-3.5	2.47487	-0.353553	-0.353553	-0.353553	-0.353553	-0.353553	-0.353553	-0.353553
gi40549395	GeneID:81702	Ankrd17	1	0.68514	22.8	8.4	0.155478	-0.467403	-0.467403	-0.222973	2.41604	-0.467403	0.143953	-0.467403	-0.467403	-0.687282	-0.687282	1.69446	0.517538	-0.687282	1.22441	-0.687282	-0.687282
gi9910130	GeneID:56642	Ankrd2	1	0.866497	0	0	0	-0.421161	-0.421161	0.0923788	2.43459	-0.421161	-0.421161	-0.421161	-0.421161	-0.353553	-0.353553	-0.353553	2.47487	-0.353553	-0.353553	-0.353553	-0.353553
gi46849724	GeneID:245886	Ankrd27	1	1	0	0	0	-0.353553	2.47487	-0.353553	-0.353553	-0.353553	-0.353553	-0.353553	-0.353553	-0.353553	2.47487	-0.353553	-0.353553	-0.353553	-0.353553	-0.353553	-0.353553
gi66841376	GeneID:105522	Ankrd28	1	1	19.8	12.3	0.459901	-0.384813	-0.122031	-1.15066	1.65687	1.4287	-0.650413	-0.413291	-0.364365	-0.0256744	0.431819	-0.461607	-0.28911	2.26732	-0.504288	-0.469296	-0.949165
gi125628652	GeneID:76389	Ankrd36	1	0.318262	22.8	6.9	0.00389612	-0.359356	-0.359356	2.47462	-0.318486	-0.359356	-0.359356	-0.359356	-0.359356	-0.356601	-0.356601	2.4748	-0.3352	-0.356601	-0.356601	-0.356601	-0.356601
gi125656167	GeneID:71452	Ankrd40	1	0.241093	25.8	2.4	0.287517	2.33493	0.415326	-0.217716	-0.554183	-0.315806	-0.554183	-0.554183	-0.554183	2.33654	0.27945	-0.225242	-0.594038	-0.0145994	-0.594038	-0.594038	-0.594038
gi304376297	GeneID:329154	Ankrd44	1	1	19.8	18.3	0.227955	-0.453824	-0.186752	-0.453824	-0.453824	-0.0393669	-0.403384	-0.453824	2.4448	-0.776201	1.53464	-0.776201	-0.776201	0.753401	-0.408248	-0.776201	1.22501
gi29789417	GeneID:68839	Ankrd46	1	1	19.8	3.9	0.5887	-0.666991	0.478994	-0.666991	-0.666991	0.944282	-0.666991	-0.666991	1.91168	-0.353553	2.47487	-0.353553	-0.353553	-0.353553	-0.353553	-0.353553	-0.353553
gi27370168	GeneID:237615	Ankrd52	1	1	0	0	0	-0.353553	-0.353553	-0.353553	-0.353553	-0.353553	2.47487	-0.353553	-0.353553	-0.353553	-0.353553	-0.353553	-0.353553	-0.353553	2.47487	-0.353553	-0.353553
gi316659414	GeneID:70065	Ankrd60	1	1	0	0	0	2.47487	-0.353553	-0.353553	-0.353553	-0.353553	-0.353553	-0.353553	-0.353553	2.47487	-0.353553	-0.353553	-0.353553	-0.353553	-0.353553	-0.353553	-0.353553
gi75991698	GeneID:74251	Ankrd9	1	1	19.8	18.3	2	-0.353553	2.47487	-0.353553	-0.353553	-0.353553	-0.353553	-0.353553	-0.353553	-3.5	-3.5	-3.5	-3.5	-3.5	-3.5	-3.5	-3.5
gi31088892	GeneID:224650	Anks1	1	1	19.8	3.9	0.687408	0.107453	2.37983	-0.569566	-0.569566	-0.156514	-0.0525013	-0.569566	-0.569566	0.91964	1.55579	-0.871364	-0.871364	0.810453	0.199569	-0.871364	-0.871364
gi110556649	GeneID:52231	Ankzf1	1	1	25.8	18.3	0.643812	-0.805495	1.08977	-0.73096	-0.842668	0.510941	0.14226	-0.992562	1.62871	-0.347533	0.417409	-0.533745	-0.797813	-0.245231	-0.0213597	-0.745034	2.27331
gi40254290	GeneID:105722	Ano6	1	1	19.8	3.9	0.0426094	-0.294565	-0.37322	-0.37322	-0.312961	-0.37322	-0.37322	-0.37322	2.47363	2.45062	-0.430925	-0.430925	-0.253277	-0.430925	-0.430925	-0.430925	-0.04272
gi40254600	GeneID:11737	Anp32A	1	1	19.8	9.9	0.664139	-0.720001	-0.828882	-0.103853	2.30962	0.0897924	-0.500798	-0.406059	0.160176	-1.27758	1.8507	0.708457	-0.75192	-0.140782	0.511557	-0.143228	-0.757203
gi18700032	GeneID:67628	Anp32B	0.618978	0.0162505	25.8	8.4	1.04043	0.550499	0.824344	0.0229698	1.03085	0.862642	-1.40234	-0.465201	-1.42376	-0.988661	0.704638	0.889487	0.640516	1.29346	-0.724196	-0.41797	-1.39728
gi359279956	GeneID:66471	Anp32E	1	0.318262	25.8	3.9	0.057713	-1.80602	0.915333	0.690406	0.0992228	0.670954	-1.15485	-0.186596	0.771548	-0.273335	0.127943	2.00544	0.85225	-1.0152	-0.886254	-0.494862	-0.315978
gi225637487	GeneID:16790	Anpep	1	1	19.8	3.9	0.52087	-0.585495	0.60604	-0.948548	-0.14904	1.43406	-0.971224	-0.736813	1.35102	0.200211	1.19134	-0.935308	-1.65696	0.658702	0.678602	-0.781248	0.644652
gi32189436	GeneID:69538	Antxr1	1	1	19.8	0	2.22045e-16	-0.353553	-0.353553	-0.353553	-0.353553	2.47487	-0.353553	-0.353553	-0.353553	-3.5	-3.5	-3.5	-3.5	-3.5	-3.5	-3.5	-3.5
gi50355939	GeneID:71914	Antxr2	1	1	19.8	18.3	2	-0.353553	-0.353553	-0.353553	-0.353553	-0.353553	-0.353553	2.47487	-0.353553	-3.5	-3.5	-3.5	-3.5	-3.5	-3.5	-3.5	-3.5
gi124517663	GeneID:16952	Anxa1	1	0.241093	25.8	2.4	0.0866825	-0.730081	2.03634	-0.31519	-0.37976	0.515356	-0.792363	-0.917959	0.583655	1.4962	0.28346	-0.226748	1.36834	-0.437136	-0.490902	-0.585068	-1.40815
gi160707921	GeneID:11744	Anxa11	1	1	25.8	18.3	1.3149	-0.694377	-0.612799	-0.943827	-0.876337	1.07615	-0.442771	1.34566	1.1483	0.877521	1.95991	0.0766685	-0.86118	-0.747732	0.149591	-0.755272	-0.699502
gi23956196	GeneID:69787	Anxa13	1	1	22.8	16.8	0.321067	-0.486656	-0.486656	-0.486656	-0.486656	2.27113	-0.486656	-0.486656	0.648801	-0.713684	-0.713684	-0.713684	-0.713684	1.32048	-0.713684	0.821493	1.42644
gi6996913	GeneID:12306	Anxa2	1	0.241093	25.8	2.4	0.0281213	-0.236498	2.03734	-0.967874	0.228576	0.327047	-1.03372	-0.709312	0.354438	1.3998	0.687519	0.0684591	1.24493	-0.91372	-0.927304	-0.55373	-1.00595
gi160707925	GeneID:11745	Anxa3	0.337059	0.00283368	25.8	5.4	0.777934	-0.333149	1.0601	1.10405	0.316604	0.600418	-0.265106	-1.9244	-0.558517	0.152633	0.103227	1.56175	0.585027	-0.40907	0.41389	-1.89226	-0.515202
gi161016799	GeneID:11746	Anxa4	1	0.536288	25.8	12.9	0.576242	-1.93554	0.503342	-0.114274	0.599046	0.730724	-0.793365	1.19602	-0.18595	-1.35343	-0.433372	0.068464	-1.23358	0.0948704	1.62819	0.474789	0.754066
gi6753060	GeneID:11747	Anxa5	1	1	25.8	8.4	0.715942	-2.10294	1.04196	0.1065	0.241923	1.11154	-0.403474	0.111252	-0.106768	-0.32823	1.63268	0.798771	-1.35223	0.645283	-0.233917	-0.0273586	-1.135
gi158966670;gi31981302;	GeneID:11749;GeneID:11749;	Anxa6	1	1	22.8	6.9	0.536459	-1.15533	0.832365	-1.84409	0.108483	0.915046	-0.000460996	0.387192	0.756791	0.868462	0.246041	1.13381	0.394463	-1.16541	0.566518	-1.72061	-0.323268
gi160707958	GeneID:11750	Anxa7	1	1	19.8	8.4	0.734115	-0.0100876	-1.16527	-0.463637	1.29209	0.767438	-1.52139	0.198264	0.902599	1.64336	1.12684	0.232299	-0.483196	-0.948563	-0.463608	-1.26581	0.158687
gi6753066	GeneID:11754	Aoc3	1	0.0701602	25.8	24.3	0.896466	1.95733	0.788836	-0.699923	-0.699923	-0.514343	-0.699923	-0.699923	0.567871	2.47157	-0.280524	-0.385616	-0.385616	-0.385616	-0.385616	-0.385616	-0.262966
gi110347467	GeneID:11761	Aox1	1	1	19.8	6.9	0.782007	-0.815593	0.805053	0.0206386	0.552521	-0.312587	1.78814	-1.08529	-0.952886	0.591419	1.67122	-0.0773761	-0.536518	-0.480416	0.915331	-1.44431	-0.639349
gi114205420	GeneID:71724	Aox3	1	1	25.8	11.4	0.84729	-1.22753	-0.835115	1.9857	-0.56862	0.492603	0.478446	-0.113413	-0.212076	0.841028	0.795442	-1.27322	-1.60449	0.253849	1.14883	0.102546	-0.263982
gi56606023	GeneID:213043	Aox3L1	1	0.68514	19.8	15.3	0.536972	0.198431	-0.256073	-0.763958	-0.459807	2.16033	0.50332	-0.356183	-1.02606	-0.737364	-0.837508	2.17859	0.226855	-0.352898	-0.0937595	0.42046	-0.804379
gi88853578	GeneID:11764	Ap1B1	1	0.536288	25.8	3.9	0.397169	1.44885	1.74383	-0.430542	-0.337691	-0.442372	-0.471019	-0.730062	-0.780993	1.58822	1.58347	-0.547712	-0.577834	-0.300185	-0.215001	-0.883912	-0.647044
gi56744242	GeneID:11765	Ap1G1	1	1	25.8	18.3	0.672002	-1.38188	-0.552688	-0.210716	-0.0657598	0.641476	-0.728635	0.389833	1.90837	-0.286686	1.30655	0.163008	-0.776938	1.39947	0.274518	-0.601974	-1.47794
gi160707961	GeneID:11766	Ap1G2	1	1	0	0	0	-0.353553	-0.353553	-0.353553	-0.353553	-0.353553	2.47487	-0.353553	-0.353553	-0.353553	-0.353553	-0.353553	-0.353553	-0.353553	2.47487	-0.353553	-0.353553
gi6671557	GeneID:11767	Ap1M1	1	1	19.8	2.4	0.877643	-0.808559	0.39034	0.264187	-1.37458	0.350687	-1.01356	0.511356	1.68013	0.631305	1.59186	-0.842222	-1.60549	0.734054	-0.482517	-0.0785217	0.0515349
gi6671559	GeneID:11769	Ap1S1	1	1	25.8	21.3	0.722691	1.09318	-0.436081	-1.02941	0.449282	-0.845006	0.0848289	1.64518	-0.961972	0.984325	0.236797	1.12491	-0.753548	1.07534	-0.27295	-1.34445	-1.05042
gi116256510	GeneID:11771	Ap2A1	1	1	22.8	8.4	0.720333	-1.43646	0.387806	-0.246231	-0.0463557	1.54167	-1.26766	0.241893	0.825337	-0.480798	1.42831	-0.0703473	-0.0412055	0.884614	0.691595	-1.73143	-0.680739
gi163644277	GeneID:11772	Ap2A2	1	0.318262	22.8	2.4	1.01146	-0.533218	1.16835	0.280727	-1.32773	-0.313125	-0.839244	-0.0790358	1.64327	0.968754	0.928254	0.359992	-1.70813	0.20598	-0.525851	-1.06513	0.836129
gi21313640	GeneID:71770	Ap2B1	1	0.415393	25.8	11.4	0.35647	-1.59961	-1.5773	0.746569	0.328732	0.677926	0.156727	0.658236	0.608715	-1.38819	-1.43439	0.440819	-0.151924	1.55074	0.43347	0.439699	0.109766
gi6753074	GeneID:11773	Ap2M1	1	1	19.8	5.4	0.889799	-1.35798	-0.49004	1.01224	1.32649	-0.246121	-0.639375	-0.692625	1.0874	2.12066	0.0437264	-0.582138	-0.6579	0.769096	-0.2614	-0.864229	-0.56782
gi161086984	GeneID:232910	Ap2S1	1	0.241093	25.8	12.9	0.472888	-1.52019	-0.0579626	-0.626792	-0.295466	1.96962	-0.212964	0.326387	0.417364	-0.868809	-1.17024	1.815	-0.417867	0.143545	0.933447	0.240896	-0.675969
gi163310776	GeneID:11774	Ap3B1	1	1	25.8	18.3	0.692886	-1.27585	0.697808	-0.907794	-0.51656	1.49741	-0.144368	1.13722	-0.487863	1.4325	0.175204	-0.273319	-0.210489	1.24747	-0.35719	-0.270184	-1.74399
gi6671565	GeneID:11776	Ap3D1	1	1	19.8	3.9	0.471357	-0.413269	2.47333	-0.366033	-0.367919	-0.301501	-0.37364	-0.318427	-0.332542	0.408769	1.67649	-1.09463	-0.968101	1.13318	-0.0640125	-0.508786	-0.582908
gi254281313	GeneID:55946	Ap3M1	1	0.536288	25.8	12.9	0.478823	-2.0004	0.614565	0.0596146	-0.59486	1.18333	0.173204	0.862649	-0.298105	-1.07792	0.0219365	0.479899	-1.522	1.1338	1.26774	-0.571319	0.267861
gi6753078	GeneID:11777	Ap3S1	1	0.097422	22.8	3.9	0.589467	0.162992	0.729892	0.20181	-0.715882	0.567716	-1.85105	-0.477712	1.38224	0.591341	2.03304	-0.581379	-0.00579298	-0.00579956	-1.40219	-0.400922	-0.228302
gi254588022	GeneID:67489	Ap4B1	1	1	19.8	18.3	2	-0.353553	2.47487	-0.353553	-0.353553	-0.353553	-0.353553	-0.353553	-0.353553	-3.5	-3.5	-3.5	-3.5	-3.5	-3.5	-3.5	-3.5
gi124487335	GeneID:108011	Ap4E1	1	1	19.8	3.9	0.093831	-0.353553	2.47487	-0.353553	-0.353553	-0.353553	-0.353553	-0.353553	-0.353553	-0.48625	2.27283	-0.48625	-0.48625	-0.48625	-0.48625	0.644671	-0.48625
gi163644298	GeneID:11781	Ap4M1	1	1	19.8	8.4	2.22045e-16	-3.5	-3.5	-3.5	-3.5	-3.5	-3.5	-3.5	-3.5	-0.353553	-0.353553	-0.353553	-0.353553	-0.353553	-0.353553	2.47487	-0.353553
gi110347471	GeneID:11783	Apaf1	1	1	19.8	9.9	0.0328683	-0.509996	-0.509996	0.755144	-0.509996	-0.428961	-0.509996	2.2238	-0.509996	-0.475444	-0.475444	0.538959	-0.475444	-0.475444	-0.475444	2.31371	-0.475444
gi9055382	GeneID:57267	Apba3	1	1	0	0	0	-0.353553	2.47487	-0.353553	-0.353553	-0.353553	-0.353553	-0.353553	-0.353553	-0.353553	2.47487	-0.353553	-0.353553	-0.353553	-0.353553	-0.353553	-0.353553
gi110225370	GeneID:11789	Apc	1	1	0	0	0	-0.353553	2.47487	-0.353553	-0.353553	-0.353553	-0.353553	-0.353553	-0.353553	-0.353553	2.47487	-0.353553	-0.353553	-0.353553	-0.353553	-0.353553	-0.353553
gi117938322	GeneID:23805	Apc2	1	1	19.8	18.3	2	-0.353553	2.47487	-0.353553	-0.353553	-0.353553	-0.353553	-0.353553	-0.353553	-3.5	-3.5	-3.5	-3.5	-3.5	-3.5	-3.5	-3.5
gi226958497	GeneID:20219	Apcs	1	0.21079	22.8	8.4	0.9081	-0.688486	0.666717	2.22727	-0.407897	-0.443114	-0.156589	-0.688486	-0.50941	-0.546576	1.56761	-0.734676	0.947807	1.03039	-0.627515	-0.890413	-0.746628
gi214010153	GeneID:235606	Apeh	1	1	25.8	12.9	0.77734	-2.0782	-0.396098	0.488924	-0.262148	0.94397	0.897772	0.670344	-0.264566	0.229463	1.71021	0.1747	-0.838673	0.234876	0.780369	-1.13389	-1.15706
gi6753086	GeneID:11792	Apex1	1	1	25.8	15.3	0.611403	-1.85744	0.52303	-0.4025	0.74455	0.398877	0.440546	-0.971176	1.12411	-0.907129	0.638162	0.0849135	-1.11736	1.6906	0.84023	-0.926399	-0.303016
gi21541818	GeneID:77622	Apex2	1	1	19.8	5.4	1.01643	-1.18447	0.866068	0.348377	0.602619	-1.18447	0.711572	-1.18447	1.02478	-1.11146	0.252978	0.835	0.347104	-1.11146	1.50129	-1.11146	0.398
gi22203751	GeneID:226548	Aph1A	1	1	22.8	8.4	0.0668185	-0.473529	0.521011	-0.473529	-0.473529	2.32017	-0.473529	-0.473529	-0.473529	-0.536527	1.39589	-0.536527	-0.536527	1.82327	-0.536527	-0.536526	-0.536527
gi94158994	GeneID:11800	Api5	1	1	19.8	5.4	0.620428	-0.473692	0.418306	-0.868895	0.152733	-0.00894646	-0.556549	-0.851126	2.18817	0.23635	0.320869	1.312	-1.01383	1.41903	-1.21608	-0.388765	-0.669574
gi258613873	GeneID:56369	Apip	1	1	25.8	22.8	0.444708	-0.949164	1.91003	-0.937384	-0.287464	-0.161439	-0.306849	-0.375897	1.10817	-0.687329	1.9342	-0.448433	-0.903469	-0.306385	1.05002	-0.748717	0.110117
gi31541860	GeneID:72103	Aplf	1	0.866497	22.8	2.4	0.0565292	-0.353553	2.47487	-0.353553	-0.353553	-0.353553	-0.353553	-0.353553	-0.353553	0.184717	2.41627	-0.433498	-0.433498	-0.433498	-0.433498	-0.433498	-0.433498
gi156255192;gi6753094;	GeneID:11804;GeneID:11804;	Aplp2	1	1	25.8	12.9	0.294455	-0.505533	-0.505533	-0.505533	0.026404	-0.204626	2.42577	-0.225415	-0.505533	-0.371046	1.63099	-1.01165	-1.01165	0.900145	-0.0133211	-0.879442	0.75597
gi160333304	GeneID:11806	Apoa1	1	1	25.8	2.4	1.06065	1.54332	1.02404	0.387917	-0.0645038	-0.899505	-0.025161	-0.403271	-1.56284	0.583503	-0.659696	-0.394858	1.94468	0.671523	-1.16349	-0.482721	-0.498945
gi21553309	GeneID:246703	Apoa1Bp	0.898268	0.0498154	19.8	8.4	0.671229	-1.21942	-0.289297	1.67573	0.559497	0.511396	0.492261	-1.25727	-0.472889	0.442193	0.600779	1.06895	-1.12876	0.48037	-0.259222	-1.82764	0.623333
gi157951676	GeneID:11807	Apoa2	1	0.097422	25.8	2.4	1.07827	1.34925	1.23667	0.399343	-1.45266	0.0814806	-0.882124	0.0388698	-0.770828	0.682443	0.46969	1.23721	-0.0801252	0.640078	-0.00237396	-1.58457	-1.36235
gi110347473	GeneID:11808	Apoa4	0.800876	0.0348464	25.8	24.3	1.07669	1.72145	0.910219	-0.65614	-0.924667	-1.18992	-0.520703	0.42449	0.235277	2.23663	-0.0467896	-0.464554	0.272267	0.0855004	-0.699525	-1.04647	-0.337056
gi31560003	GeneID:66113	Apoa5	1	1	19.8	8.4	0.458455	-0.441787	-0.689411	-0.374773	-0.505087	2.41674	-0.271962	-0.139082	0.0053615	0.750722	1.72433	0.417006	-1.51916	-0.826678	-0.132353	0.105149	-0.519017
gi161702988	GeneID:238055	Apob	1	1	25.8	24.3	0.948771	-0.0249727	0.401584	-0.638009	-1.65413	-0.376068	-0.258268	0.931508	1.61835	-0.455113	1.61325	-0.603508	-0.421483	1.52478	-0.313313	-1.07313	-0.271485
gi6753098	GeneID:11811	Apobec2	1	1	0	0	0	-0.353553	-0.353553	-0.353553	2.47487	-0.353553	-0.353553	-0.353553	-0.353553	-0.353553	-0.353553	-0.353553	2.47487	-0.353553	-0.353553	-0.353553	-0.353553
gi158517825	GeneID:11812	Apoc1	1	1	25.8	0	0.822584	1.82597	0.212775	0.748284	-1.5702	-0.476506	-0.598311	-0.0722538	-0.0697623	-0.235911	-0.19774	1.12138	-1.76064	0.452108	0.0457081	1.33063	-0.755537
gi15421856	GeneID:11814	Apoc3	1	0.866497	22.8	9.9	0.496711	-0.647048	0.145252	-0.248681	-0.0154107	1.43866	-1.11887	1.46341	-1.01732	-0.362309	2.05701	0.0984809	0.676144	0.00414764	-1.11007	-0.615071	-0.748335
gi6671501	GeneID:11425	Apoc4	1	1	25.8	5.4	0.711399	1.04766	-0.541698	0.178576	1.40308	-1.28196	-1.24426	-0.181101	0.619704	-0.920975	-1.12121	-0.510241	1.52053	0.773559	-0.492324	-0.399205	1.14987
gi163644329	GeneID:11816	Apoe	1	1	25.8	15.3	0.555327	-0.885888	-0.235107	-0.301184	0.612185	-1.30577	1.97405	0.273982	-0.132267	0.655549	1.66503	-0.127311	-1.69379	0.108106	0.205913	0.106984	-0.920481
gi19527216	GeneID:103161	Apof	1	0.241093	22.8	6.9	0.521355	-0.246609	0.0506879	1.80008	0.0936367	0.980874	-0.970905	-0.451031	-1.25673	-0.0501935	-0.172058	0.450146	-0.833616	2.25652	-0.747865	-0.527218	-0.37572
gi160358825	GeneID:11818	Apoh	1	0.415393	22.8	8.4	0.197929	-0.542977	-0.48234	-0.550863	1.48773	1.71978	-0.294097	-0.762202	-0.575027	1.44239	-0.515763	1.72236	-0.619728	-0.256752	-0.239865	-0.816233	-0.716405
gi242247261	GeneID:223672	Apol9A	1	1	25.8	8.4	1.25062	-0.719959	1.40641	1.09974	-0.755861	1.06753	-0.482697	-0.656034	-0.959126	-0.306184	1.07391	0.776231	-0.888465	1.61677	-0.679743	-0.704054	-0.888465
gi274326606	GeneID:71898	Apol9B	1	0.415393	22.8	18.3	0.674851	-0.0754563	-0.746132	-1.2147	0.986878	-1.38043	0.541569	1.00119	0.887084	1.42148	-1.17286	-1.05308	0.306279	-0.773896	0.896951	0.868448	-0.493323
gi9055162	GeneID:55938	Apom	1	1	25.8	5.4	0.815678	0.821514	1.27503	-0.676234	0.740951	-1.22044	-0.141443	0.565744	-1.36513	-0.721962	-0.600372	-0.00976968	1.71532	-0.557695	-0.537135	1.43357	-0.721962
gi19527214	GeneID:28194	Apon	1	1	19.8	3.9	0.269819	-0.519801	2.36791	-0.519801	-0.519801	0.203066	-0.519801	-0.519801	0.0280284	-0.353553	2.47487	-0.353553	-0.353553	-0.353553	-0.353553	-0.353553	-0.353553
gi313569874	GeneID:68316	Apoo	1	1	22.8	11.4	0.528954	-0.297458	-0.873101	0.489861	0.527186	-1.77767	0.826956	-0.215262	1.31948	0.164494	-0.226475	-0.038538	1.51325	0.128555	1.07769	-1.4162	-1.20278
gi13386062	GeneID:68117	Apool	1	0.097422	22.8	11.4	0.491697	-1.06532	-0.207378	-0.961947	-0.530119	1.63535	1.3646	0.0429425	-0.278125	-1.35499	0.853168	1.11805	-0.278924	0.261761	0.961454	-0.110286	-1.45023
gi47271504	GeneID:11820	App	1	1	19.8	18.3	0.00680859	-0.520885	1.06855	-0.520885	-0.520885	-0.520885	2.05677	-0.520885	-0.520885	-0.530514	1.24131	-0.530514	-0.530514	-0.530514	1.94177	-0.530514	-0.530514
gi21313248	GeneID:66884	Appbp2	1	0.318262	22.8	3.9	0.293588	-0.692337	1.79103	0.833103	-0.692337	-0.692337	-0.692337	0.83755	-0.692337	0.539853	1.90194	-0.316014	-0.748229	-0.748229	-0.748229	0.86714	-0.748229
gi21699066	GeneID:72993	Appl1	1	1	19.8	5.4	0.728404	-0.845226	0.279472	-0.79462	0.320241	0.958117	-0.906244	-0.779824	1.76808	1.95856	0.346143	0.295128	-0.318761	0.324305	-0.71325	-1.42123	-0.470898
gi21644587	GeneID:216190	Appl2	1	0.866497	22.8	3.9	0.625796	-0.812098	1.91217	-0.138701	-0.916358	0.538631	-1.08955	-0.0786747	0.584577	0.434672	0.149437	1.66637	-0.982021	-0.457742	-0.293028	-1.403	0.885312
gi118601013	GeneID:11821	Aprt	1	1	25.8	18.3	0.66499	-0.200705	-0.507261	0.525431	-2.06005	1.16881	-0.0991331	0.830093	0.342816	0.831436	-1.70716	0.984197	-1.2648	-0.303934	0.495756	0.588714	0.37579
gi6680710	GeneID:11826	Aqp1	1	1	19.8	16.8	0.668937	-0.332696	0.170026	-1.14666	-0.203894	0.809994	-0.52417	-0.768314	1.99571	-1.03595	0.109737	-0.918874	1.05576	1.66391	-0.269021	0.379677	-0.98524
gi30039716	GeneID:66333	Aqp11	1	1	22.8	19.8	0.806781	2.14131	-0.510594	-0.510594	-0.510594	-0.510594	0.92226	-0.510594	-0.510594	1.7934	-0.677271	0.463689	-0.677271	-0.677271	1.12927	-0.677271	-0.677271
gi157824063	GeneID:11833	Aqp8	1	0.536288	0	0	0	-0.530254	1.94568	1.23585	-0.530254	-0.530254	-0.530254	-0.530254	-0.530254	-0.535506	1.36402	1.84901	-0.535506	-0.535506	-0.535506	-0.535506	-0.535506
gi163644327	GeneID:11834	Aqr	1	1	19.8	6.9	0.387874	-0.335566	-0.369717	-0.841089	1.92387	-1.1272	0.991279	-0.293438	0.0518581	-0.215908	1.55139	0.246141	-0.423475	-0.918254	1.43528	-0.850599	-0.824574
gi27545181	GeneID:11836	Araf	1	1	22.8	2.4	0.486437	-0.799757	0.615049	0.107643	-1.54805	0.683041	-0.32658	-0.413562	1.68221	-0.511301	0.227983	1.27124	-1.29875	0.0626347	1.412	-1.17725	0.0134394
gi92091597	GeneID:69710	Arap1	1	1	25.8	8.4	0.715241	-1.01214	1.07317	1.04252	-1.33822	0.46173	-0.121253	0.872491	-0.978296	-0.460754	-0.389352	-0.315115	-1.01366	2.191	0.638389	-0.537048	-0.113453
gi148747410	GeneID:213827	Arcn1	1	1	25.8	11.4	0.67947	-0.915739	0.233587	1.23609	0.00359275	0.153004	0.756938	-1.93911	0.471634	-0.211106	0.765817	0.495116	-0.729734	0.789509	1.31616	-1.59599	-0.829768
gi6680718	GeneID:11842	Arf3	1	0.536288	22.8	19.8	0.320407	-0.211232	0.83585	-0.92253	-1.21405	1.1128	-1.1088	1.15834	0.349627	-0.553915	-1.59915	-0.0662713	-0.791008	0.542517	0.162638	1.66644	0.638756
gi6680720	GeneID:11843	Arf4	1	1	19.8	6.9	0.389767	-2.34015	0.330535	0.131458	0.970588	-0.0808202	0.187639	0.61579	0.184956	1.32559	0.665484	-0.669963	-1.72851	0.419374	-0.330988	0.876116	-0.557102
gi6680722	GeneID:11844	Arf5	1	0.318262	25.8	12.9	0.637749	-1.64562	0.848858	-0.153953	-0.86139	1.19275	0.290809	0.953095	-0.624548	-0.842646	-1.59403	0.628266	-0.422874	-0.0891303	1.19914	-0.181307	1.30258
gi6680724	GeneID:11845	Arf6	1	1	22.8	8.4	0.513926	-2.16544	0.874515	0.62355	-0.582712	0.700966	0.00431172	0.570699	-0.0258928	0.234362	1.69717	-0.0788622	-0.436044	1.0574	-1.1523	-0.136957	-1.18477
gi31542139	GeneID:228998	Arfgap1	1	1	25.8	18.3	0.622359	-1.57512	1.58461	-1.05843	-0.384968	0.0049453	0.644788	0.301827	0.482353	-0.910123	1.05631	-0.0387673	-0.420892	1.118	1.21393	-1.25069	-0.767767
gi260763917	GeneID:77038	Arfgap2	1	1	25.8	8.4	0.735402	-1.50694	0.864393	-0.507036	0.442314	1.18081	-1.14259	-0.215729	0.884786	-0.212152	0.0625148	-0.544431	-1.58613	1.50444	1.26854	-0.515567	0.0227926
gi30841021	GeneID:66251	Arfgap3	0.618978	0.0162505	25.8	24.3	1.19553	0.293103	0.922914	0.0627579	-1.02379	-1.51873	-0.771634	0.881885	1.1535	1.27325	1.17472	-0.58248	-0.626924	-0.675123	0.942892	-1.38053	-0.125806
gi156231075	GeneID:211673	Arfgef1	1	1	22.8	11.4	0.773126	-0.718098	-0.669632	0.887166	-0.670287	-0.0951273	0.996963	1.50571	-1.2367	-0.545991	-0.213477	1.47365	-0.755851	0.428586	1.39236	-0.567039	-1.21223
gi148229140	GeneID:99371	Arfgef2	1	1	22.8	8.4	0.675151	-0.857301	1.28196	-0.741515	-0.549378	0.800614	-0.729905	-0.669893	1.46542	-0.698598	1.78876	0.0719984	-1.06045	0.753198	-0.601297	-0.908317	0.654703
gi124487362	GeneID:99889	Arfip1	1	1	19.8	5.4	0.806272	-1.54988	-0.451645	0.20868	0.319153	-0.273467	-0.838802	1.04146	1.5445	1.34892	1.39067	0.289752	-0.747083	-0.0870879	-0.0386503	-0.710823	-1.44569
gi228008331	GeneID:76932	Arfip2	1	1	0	0	0	-0.353553	-0.353553	-0.353553	-0.353553	-0.353553	2.47487	-0.353553	-0.353553	-0.353553	-0.353553	-0.353553	-0.353553	-0.353553	2.47487	-0.353553	-0.353553
gi260763874	GeneID:76688	Arfrp1	1	1	0	0	0	-0.353553	2.47487	-0.353553	-0.353553	-0.353553	-0.353553	-0.353553	-0.353553	-0.353553	2.47487	-0.353553	-0.353553	-0.353553	-0.353553	-0.353553	-0.353553
gi7106255	GeneID:11846	Arg1	1	0.68514	25.8	19.8	1.1121	0.940616	-1.4489	-0.499853	-0.239276	-0.948222	0.256138	1.62674	0.312755	0.458385	0.211424	0.717338	-2.28083	-0.224327	0.982407	0.0243575	0.111247
gi225543420	GeneID:228359	Arhgap1	1	1	25.8	3.9	0.859267	0.704382	1.37604	-1.28021	1.0111	0.303872	-0.967104	-0.211793	-0.936284	2.13166	-0.808602	-1.01221	-0.144619	0.533602	0.210222	-0.537782	-0.372265
gi89242139	GeneID:75415	Arhgap12	1	1	25.8	0	0.4052	-0.197692	1.27705	-0.770732	-0.770732	1.68983	-0.770732	-0.770732	0.313744	-0.136843	-0.167947	-0.430089	-0.430089	2.45524	-0.430089	-0.430089	-0.430089
gi169790947	GeneID:70497	Arhgap17	1	1	25.8	15.3	0.804699	0.076781	-0.970267	-1.27591	1.19141	-0.814966	1.4581	-0.114512	0.449363	-1.93876	0.313431	0.120401	0.750983	-0.511534	0.57007	1.27939	-0.583979
gi33563313	GeneID:73910	Arhgap18	1	1	0	0	0	2.47487	-0.353553	-0.353553	-0.353553	-0.353553	-0.353553	-0.353553	-0.353553	2.47487	-0.353553	-0.353553	-0.353553	-0.353553	-0.353553	-0.353553	-0.353553
gi203097667	GeneID:71435	Arhgap21	1	1	25.8	15.3	0.391936	-0.514994	-0.514994	-0.514994	0.0392866	-0.514994	-0.514994	2.37634	0.159348	-0.558535	-0.558535	-0.558535	0.446214	-0.558535	-0.558535	0.0578528	2.28861
gi198278482	GeneID:71544	Arhgap42	1	1	25.8	15.3	0.311546	-0.85912	-0.247059	-0.509983	0.0576376	-0.423306	-0.277197	-0.121453	2.38048	-0.0477979	0.0119248	-0.707134	-0.048228	-0.462701	-0.408382	-0.707134	2.36945
gi86262151	GeneID:11855	Arhgap5	1	1	25.8	8.4	0.650055	-1.45124	1.69327	-0.828858	0.0779502	0.947171	-0.578021	0.285089	-0.145361	-0.918508	0.660524	0.114416	-0.309961	-0.217208	1.58253	-1.60559	0.693797
gi87252731	GeneID:11856	Arhgap6	1	1	19.8	8.4	2.22045e-16	-3.5	-3.5	-3.5	-3.5	-3.5	-3.5	-3.5	-3.5	-0.353553	-0.353553	-0.353553	-0.353553	2.47487	-0.353553	-0.353553	-0.353553
gi31982030	GeneID:192662	Arhgdia	1	1	19.8	5.4	0.634793	-1.26645	0.190799	-0.430718	1.24952	-0.0776309	-1.01845	-0.233049	1.58598	-0.135543	1.12509	-0.621712	-1.05856	1.62591	0.112522	-1.23224	0.184532
gi33563236	GeneID:11857	Arhgdib	1	0.866497	25.8	3.9	0.78092	-0.454011	1.67496	0.0891119	1.40111	-0.764091	-0.613869	-0.95638	-0.37683	-0.806379	0.904263	-0.412941	-0.0578918	0.989219	-0.706935	-1.34675	1.43741
gi6679989	GeneID:14570	Arhgdig	1	1	19.8	0	2.22045e-16	-0.353553	-0.353553	2.47487	-0.353553	-0.353553	-0.353553	-0.353553	-0.353553	-3.5	-3.5	-3.5	-3.5	-3.5	-3.5	-3.5	-3.5
gi194306553	GeneID:16801	Arhgef1	1	1	19.8	2.4	0.457912	-2.16891	0.420958	0.61864	-0.335236	-0.101553	-0.0632957	1.19003	0.439359	0.312349	1.63184	0.193631	-0.495578	-0.0427303	0.438377	-1.93708	-0.100805
gi111378383	GeneID:234094	Arhgef10	1	1	0	0	0	-0.353553	-0.353553	-0.353553	-0.353553	2.47487	-0.353553	-0.353553	-0.353553	-0.353553	-0.353553	-0.353553	-0.353553	2.47487	-0.353553	-0.353553	-0.353553
gi163310757	GeneID:72754	Arhgef10L	1	1	19.8	3.9	0.377819	-0.904692	0.887946	-0.351404	-0.904692	1.77417	-0.247557	-0.904692	0.650921	-0.789964	2.06831	-0.550379	-0.789964	0.116603	0.730353	-0.789964	0.00500237
gi51491850	GeneID:213498	Arhgef11	1	1	25.8	12.9	0.402717	-0.767632	1.90463	-0.767632	-0.767632	0.530589	0.833407	-0.198104	-0.767632	-0.246553	1.64263	-0.718081	-0.718081	-0.283496	1.53846	-0.496801	-0.718081
gi145046273	GeneID:69632	Arhgef12	1	1	25.8	11.4	0.4149	-0.889223	0.322394	0.156014	0.0634053	-0.498701	2.13996	-1.10069	-0.193162	-0.113874	0.15016	-0.550684	-0.955293	0.848398	1.99992	-0.490706	-0.88792
gi41056261	GeneID:102098	Arhgef18	1	0.975856	25.8	2.4	0.241067	0.153685	0.552323	-0.326072	-0.273836	1.73381	-1.23987	-1.23987	0.639818	0.112478	1.11261	0.0744143	-0.125457	1.61939	-1.511	-0.629051	-0.653393
gi261878525	GeneID:52666	Arhgef25	1	1	0	0	0	-0.353553	-0.353553	-0.353553	-0.353553	-0.353553	2.47487	-0.353553	-0.353553	-0.353553	-0.353553	-0.353553	-0.353553	-0.353553	2.47487	-0.353553	-0.353553
gi160333547	GeneID:328967	Arhgef37	1	1	19.8	8.4	2.22045e-16	-3.5	-3.5	-3.5	-3.5	-3.5	-3.5	-3.5	-3.5	-0.353553	-0.353553	-0.353553	-0.353553	-0.353553	-0.353553	2.47487	-0.353553
gi110625819;gi225543509;	GeneID:268739;GeneID:268739;	Arhgef40	1	1	19.8	18.3	1.82699	-0.419174	-0.419174	-0.419174	0.0778947	-0.419174	-0.419174	-0.419174	2.43715	-3.5	-3.5	-3.5	-3.5	-3.5	-3.5	-3.5	-3.5
gi270132620	GeneID:73341	Arhgef6	1	1	19.8	18.3	2	-0.353553	2.47487	-0.353553	-0.353553	-0.353553	-0.353553	-0.353553	-0.353553	-3.5	-3.5	-3.5	-3.5	-3.5	-3.5	-3.5	-3.5
gi165377085;gi31980859;	GeneID:54126;GeneID:54126;	Arhgef7	1	0.536288	25.8	3.9	0.456633	-0.476253	0.996409	2.00938	-0.724097	-0.0798718	-0.95596	-0.352681	-0.416922	-0.297033	1.96264	-0.462573	0.565441	-0.268006	0.503189	-1.3131	-0.690559
gi124249109	GeneID:93760	Arid1A	1	0.366828	25.8	11.4	0.526761	-0.616069	-0.616069	0.871524	-0.616069	2.07994	0.128884	-0.616069	-0.616069	-0.526066	-0.526066	-0.526066	-0.526066	1.15505	2.00135	-0.526066	-0.526066
gi145553997	GeneID:239985	Arid1B	1	0.097422	25.8	6.9	0.541537	-0.606865	0.158983	0.73074	2.1446	-0.606865	-0.606865	-0.606865	-0.606865	-0.480766	0.0574147	-0.0694528	2.41583	-0.480766	-0.480766	-0.480726	-0.480766
gi124487105	GeneID:238247	Arid4A	1	1	0	0	0	-0.353553	-0.353553	2.47487	-0.353553	-0.353553	-0.353553	-0.353553	-0.353553	-0.353553	-0.353553	-0.353553	-0.353553	-0.353553	-0.353553	-0.353553	2.47487
gi74136557	GeneID:71371	Arid5B	1	1	0	0	0	-0.353553	-0.353553	-0.353553	-0.353553	2.47487	-0.353553	-0.353553	-0.353553	-0.353553	-0.353553	-0.353553	-0.353553	2.47487	-0.353553	-0.353553	-0.353553
gi163954953	GeneID:23806	Arih1	1	1	25.8	18.3	1.02034	-1.26821	-0.247982	-0.438712	-0.870844	1.44031	-0.237891	0.129526	1.4938	-0.45299	0.910399	0.422646	-1.28139	1.84259	-0.290052	-0.617233	-0.533976
gi6753118	GeneID:23807	Arih2	1	1	25.8	8.4	0.790684	-0.683907	0.340569	1.35493	-1.28752	1.37628	-0.893343	0.219863	-0.426867	-0.963495	0.0410514	0.714985	-0.803347	1.2838	1.33598	-0.499499	-1.10948
gi153792526	GeneID:104303	Arl1	1	1	25.8	18.3	0.911997	-1.06344	0.470466	-0.919246	-0.585397	1.32055	-0.941397	1.27959	0.438868	-0.0602579	1.67838	-1.14924	-0.642104	1.10209	0.24104	-0.0903362	-1.07958
gi31980988	GeneID:56327	Arl2	1	1	19.8	8.4	2	-3.5	-3.5	-3.5	-3.5	-3.5	-3.5	-3.5	-3.5	2.47487	-0.353553	-0.353553	-0.353553	-0.353553	-0.353553	-0.353553	-0.353553
gi9789881	GeneID:56350	Arl3	1	1	25.8	18.3	0.789491	-1.24949	0.169968	-0.749115	-0.211267	-0.460056	-0.443081	1.65232	1.29072	0.613666	-0.591359	0.136108	0.657257	-0.363586	0.997345	0.625447	-2.07488
gi45433590	GeneID:54208	Arl6Ip1	1	0.180488	25.8	21.3	0.151396	-0.0338347	-0.573972	0.20109	-0.992428	0.204117	-0.458441	-0.591935	2.2454	0.441406	0.576982	-0.143765	-1.35367	-1.17997	-0.520923	1.62821	0.551725
gi21362283	GeneID:65105	Arl6Ip4	1	0.975856	19.8	8.4	0.511464	-0.161634	-0.903569	0.540702	2.0428	-0.903569	0.237804	-0.903569	0.0510289	-0.669922	-0.669922	1.81526	1.14383	-0.669922	-0.669922	-0.669922	0.390518
gi14149750	GeneID:65106	Arl6Ip5	1	0.866497	25.8	8.4	0.270763	0.0535691	0.437428	-0.19182	1.78282	-0.139019	0.0554538	-0.112859	-1.88558	0.225159	-0.413682	-0.645377	1.44498	1.3063	-0.589764	0.154163	-1.48178
gi23956194	GeneID:68724	Arl8A	1	1	0	0	0	-0.353553	2.47487	-0.353553	-0.353553	-0.353553	-0.353553	-0.353553	-0.353553	-0.353553	2.47487	-0.353553	-0.353553	-0.353553	-0.353553	-0.353553	-0.353553
gi13385518	GeneID:67166	Arl8B	1	0.180488	25.8	9.9	0.912285	0.0249889	-1.89712	0.803156	0.658772	0.898335	0.679819	-1.01413	-0.153822	0.516827	-1.88923	-0.222007	0.842799	1.2491	0.52103	-0.345407	-0.673107
gi46049039	GeneID:384185	Arl9	1	1	0	0	0	-0.353553	-0.353553	-0.353553	2.47487	-0.353553	-0.353553	-0.353553	-0.353553	-0.353553	-0.353553	-0.353553	2.47487	-0.353553	-0.353553	-0.353553	-0.353553
gi21312676;gi377833866;	GeneID:74252;GeneID:74252;	Armc1	1	1	25.8	8.4	0.639657	-1.06408	0.750719	1.73822	-0.980585	0.203972	0.00523815	-1.05682	0.403335	0.340376	0.179937	-0.0146561	-0.770659	1.7142	0.568918	-1.70155	-0.316565
gi13385536	GeneID:67211	Armc10	1	1	22.8	3.9	0.553215	0.102635	-0.486776	-0.538478	0.785154	0.67255	-1.78132	-0.226622	1.47286	1.10618	0.053967	0.50623	-0.0995056	0.610505	-0.577433	-2.12685	0.526909
gi113199755	GeneID:76813	Armc6	1	0.866497	25.8	8.4	0.471679	-1.01917	0.507718	0.970552	-0.00585259	0.388298	0.230328	0.875308	-1.94718	-0.317096	0.457322	0.526142	0.209586	0.859721	0.752603	-0.252106	-2.23617
gi260763997;gi260763999;	GeneID:74125;GeneID:74125;	Armc8	1	0.68514	25.8	3.9	0.109971	-0.580855	1.9055	-0.26981	-0.580855	1.26858	-0.580855	-0.580855	-0.580855	-0.633898	1.78157	1.3473	-0.633898	0.0406155	-0.633898	-0.633898	-0.633898
gi119637815	GeneID:78795	Armc9	1	0.318262	22.8	3.9	0.018483	-0.538636	1.75177	1.48004	-0.538636	-0.538636	-0.538636	-0.538636	-0.538636	-0.52121	2.05361	1.07364	-0.52121	-0.52121	-0.52121	-0.52121	-0.52121
gi261862275	GeneID:71703	Armcx3	1	1	19.8	18.3	2	-0.353553	-0.353553	-0.353553	-0.353553	-0.353553	-0.353553	2.47487	-0.353553	-3.5	-3.5	-3.5	-3.5	-3.5	-3.5	-3.5	-3.5
gi83627702	GeneID:11863	Arnt	1	1	0	0	0	-0.353553	2.47487	-0.353553	-0.353553	-0.353553	-0.353553	-0.353553	-0.353553	-0.353553	2.47487	-0.353553	-0.353553	-0.353553	-0.353553	-0.353553	-0.353553
gi340007432	GeneID:11865	Arntl	1	1	0	0	0	-0.353553	2.47487	-0.353553	-0.353553	-0.353553	-0.353553	-0.353553	-0.353553	-0.353553	2.47487	-0.353553	-0.353553	-0.353553	-0.353553	-0.353553	-0.353553
gi9790221	GeneID:56443	Arpc1A	1	1	25.8	18.3	0.568583	-1.76533	0.278691	-0.199121	-0.591329	0.408872	0.0796245	-0.0122235	1.80082	-0.0754964	0.612666	0.375207	-0.862296	0.324962	1.80262	-1.15385	-1.02382
gi160837788	GeneID:11867	Arpc1B	1	1	19.8	12.3	0.396479	-0.497798	-0.497626	-0.523176	1.1504	-0.856705	0.543134	-1.00932	1.69108	-0.0175717	0.511083	0.828506	-0.897314	0.947716	0.799698	-1.90769	-0.264426
gi112363072	GeneID:76709	Arpc2	1	1	19.8	6.9	0.687062	-1.4163	0.668844	0.176599	-0.248184	-0.220397	-0.225139	1.96554	-0.700962	0.936842	1.61412	0.122856	-1.32154	-0.314488	-0.0998174	0.307747	-1.24572
gi9790141	GeneID:56378	Arpc3	1	1	25.8	15.3	0.593144	-0.781488	-0.279227	-0.450389	0.387594	1.19404	-0.0111303	-1.53479	1.47539	-0.638071	1.96154	-0.821754	-0.705504	1.1241	-0.431513	-0.206092	-0.282707
gi13386054	GeneID:68089	Arpc4	1	1	19.8	8.4	0.21841	-0.1727	-0.608927	2.41167	-0.505523	-0.111594	-0.517031	0.00200958	-0.497903	-0.0649004	-0.331918	2.45442	-0.420472	-0.484574	-0.337775	-0.363808	-0.450974
gi224809382	GeneID:67771	Arpc5	1	1	19.8	13.8	0.628653	-1.85524	0.742089	0.0527416	0.665093	0.0824971	-0.449052	1.39671	-0.634834	-1.06791	-0.223957	1.57627	-1.28541	0.744105	0.844185	-0.635476	0.0481999
gi21312654	GeneID:74192	Arpc5L	1	1	25.8	24.3	1.06226	-0.45115	0.999666	-1.0159	-0.666	0.53709	-1.37388	1.30502	0.665161	1.87357	0.649116	0.358261	-0.294361	-0.484753	0.0759261	-1.43624	-0.741519
gi10946986	GeneID:59046	Arpp19	1	1	25.8	18.3	0.765976	-1.11113	-0.0786191	-0.630207	-0.955022	0.446438	0.427781	-0.112926	2.01368	-0.470076	1.77385	-0.395872	-1.15913	0.464764	0.428713	-1.19467	0.552416
gi30089688	GeneID:109689	Arrb1	1	0.415393	25.8	5.4	0.175263	-1.54239	1.00229	1.16951	0.0873375	0.756733	-1.28285	-0.142973	-0.0476651	0.127126	0.044665	1.9133	-1.05901	0.867954	-0.362996	-0.498617	-1.03242
gi67972647	GeneID:11883	Arsa	1	1	19.8	6.9	0.775604	-1.88376	0.567861	1.43756	-0.0101598	0.410256	0.542827	-0.66006	-0.40452	-0.732103	1.8079	0.69235	-1.29744	0.0107195	0.17487	-0.955346	0.299053
gi125656171	GeneID:11881	Arsb	1	0.241093	22.8	15.3	0.724183	-1.05134	-0.923028	-0.310759	-0.16464	0.365617	0.471331	2.08363	-0.470818	0.684592	-1.74067	0.131325	0.520125	0.495348	0.795391	0.542594	-1.4287
gi148277048	GeneID:77041	Arsk	1	1	19.8	5.4	0.0228721	-0.498656	-0.498656	0.777559	-0.498656	-0.498656	-0.498656	-0.498656	2.21438	-0.482483	-0.482483	2.288	-0.482483	-0.482483	-0.482483	-0.482483	0.606897
gi160358385	GeneID:109979	Art3	1	1	19.8	8.4	2	-3.5	-3.5	-3.5	-3.5	-3.5	-3.5	-3.5	-3.5	-0.353553	-0.353553	-0.353553	2.47487	-0.353553	-0.353553	-0.353553	-0.353553
gi119392105	GeneID:57344	As3Mt	1	1	25.8	18.3	0.825514	-1.58271	-0.0609277	-0.572891	-0.123848	0.663474	-0.736816	0.852143	1.56158	-1.86197	1.44058	0.760319	-0.500593	-0.549358	0.285058	-0.06572	0.491686
gi9790019	GeneID:11886	Asah1	0.547129	0.0108135	25.8	18.3	1.09397	-0.544943	-0.976238	-1.67131	0.423452	-0.0840243	0.786513	0.942582	1.12396	-0.391316	0.627316	-0.302582	-1.5524	-0.625491	0.7341	1.725	-0.214634
gi9055168	GeneID:54447	Asah2	1	1	0	0	0	-0.353553	-0.353553	-0.353553	-0.353553	2.47487	-0.353553	-0.353553	-0.353553	-0.353553	2.47487	-0.353553	-0.353553	-0.353553	-0.353553	-0.353553	-0.353553
gi147907212	GeneID:211914	Asap2	0.219846	0.00103762	22.8	9.9	0.858875	-0.971422	-0.578317	1.60938	0.53519	0.516743	0.831269	-0.971422	-0.971422	-0.592799	-0.188198	-0.238061	2.40881	0.0213976	-0.225548	-0.592799	-0.592799
gi56711264	GeneID:230837	Asap3	1	1	0	0	0	-0.353553	2.47487	-0.353553	-0.353553	-0.353553	-0.353553	-0.353553	-0.353553	-0.353553	2.47487	-0.353553	-0.353553	-0.353553	-0.353553	-0.353553	-0.353553
gi30231208;gi391353398;	GeneID:142688;GeneID:142688;	Asb13	1	0.68514	22.8	8.4	0.0344799	-0.353553	-0.353553	-0.353553	2.47487	-0.353553	-0.353553	-0.353553	-0.353553	-0.402315	-0.402315	2.45503	-0.041136	-0.402315	-0.402315	-0.402315	-0.402315
gi312596936	GeneID:69090	Ascc1	1	1	25.8	24.3	1.15725	1.48521	-0.564772	-0.90425	-1.16381	0.112045	-0.775938	0.751406	1.06011	-0.572054	-0.524446	0.870354	-0.787906	-0.20364	1.85552	-1.13487	0.497034
gi20270208	GeneID:75452	Ascc2	1	1	22.8	6.9	1.10521	-1.02152	0.306847	0.557347	-0.214076	1.70928	-1.02152	0.705163	-1.02152	0.90095	0.764074	0.763671	0.541483	0.625047	-1.26776	-1.05971	-1.26776
gi225703058	GeneID:77987	Ascc3	1	0.68514	19.8	0	0.722217	-0.936904	1.5107	-0.921071	-0.226834	-1.20622	0.100298	0.661308	1.01873	-0.92323	0.596597	-1.20032	-0.609522	0.961132	1.69252	-0.0893417	-0.427832
gi13384964	GeneID:66403	Asf1A	1	1	19.8	18.3	2	-0.353553	2.47487	-0.353553	-0.353553	-0.353553	-0.353553	-0.353553	-0.353553	-3.5	-3.5	-3.5	-3.5	-3.5	-3.5	-3.5	-3.5
gi6753126	GeneID:11889	Asgr1	1	0.866497	22.8	2.4	0.515548	-0.894182	2.34269	-0.199234	-0.661839	-0.0594221	-0.119723	0.0540458	-0.462332	1.76029	0.77365	0.256667	-1.48502	-0.157392	-0.914812	-0.383905	0.150526
gi6680734	GeneID:11890	Asgr2	1	1	25.8	24.3	0.864498	-0.539747	0.945044	-1.59997	0.132773	-0.294926	-0.699743	0.505457	1.55111	-0.745718	0.800557	0.792094	0.364055	1.23128	-0.651627	-1.76111	-0.0295328
gi124248550	GeneID:23808	Ash2L	1	0.866497	0	0	0	-0.353553	-0.353553	2.47487	-0.353553	-0.353553	-0.353553	-0.353553	-0.353553	-0.518482	-0.518482	1.03188	2.07901	-0.518482	-0.518482	-0.518482	-0.518482
gi19526986	GeneID:109900	Asl	1	1	25.8	18.3	1.01268	-1.69939	-0.392795	0.00902214	-0.612715	1.5373	-0.207489	0.334551	1.03151	1.08404	0.581017	0.963306	-1.96096	-0.282191	-0.550668	-0.315627	0.481083
gi12025542	GeneID:56495	Asna1	1	1	19.8	9.9	0.468509	-0.538132	0.345637	0.462993	-1.5931	0.79644	-0.132165	1.5478	-0.889473	-0.380209	0.693683	1.78524	-0.262517	-0.925088	0.834175	-0.724973	-1.02031
gi33469123	GeneID:27053	Asns	1	1	19.8	15.3	0.723422	0.959157	0.0468843	-0.862293	-0.862293	0.977461	1.46567	-0.862293	-0.862293	-0.117268	0.585344	-0.808942	-0.808942	1.07078	1.69691	-0.808942	-0.808942
gi31560279	GeneID:11484	Aspa	1	1	22.8	8.4	0.978666	-1.01825	1.35134	0.0988866	-0.188408	1.34967	-1.01825	0.443269	-1.01825	-0.795155	0.588887	1.48102	-0.795155	1.36587	-0.795155	-0.255156	-0.795155
gi21312002	GeneID:68352	Aspdh	1	0.097422	19.8	3.9	0.87947	0.463134	1.86329	-0.0894132	0.337706	-1.42797	-0.656047	-0.793863	0.30316	-0.0469788	1.76495	0.0652867	-1.44544	-0.496165	-0.4308	1.06394	-0.474801
gi124487183	GeneID:104816	Aspg	1	1	25.8	8.4	0.915235	-1.76514	0.682162	0.104175	0.657403	1.36792	-1.04989	0.0365917	-0.0332256	-0.048218	1.16958	0.622449	-1.38183	0.705955	0.83214	-1.36047	-0.539611
gi295390525	GeneID:65973	Asph	1	1	25.8	8.4	0.450379	-1.9107	1.12469	-0.385937	-0.601353	1.1542	-0.00212552	0.15473	0.466488	0.576987	0.794439	-0.391822	-0.942644	1.23241	0.763814	-1.65873	-0.374451
gi289177082	GeneID:66695	Aspn	1	1	22.8	6.9	0.200451	-0.535545	1.8481	-0.535545	-0.535545	1.36517	-0.535545	-0.535545	-0.535545	-0.0536309	-0.378451	-0.413677	2.4562	-0.369411	-0.413677	-0.413677	-0.413677
gi30794438	GeneID:68938	Aspscr1	1	1	25.8	8.4	0.690759	-1.90346	0.624111	-0.439129	0.658507	0.705911	-0.0921056	-0.713546	1.15971	-0.0347946	0.464068	0.563814	-0.285047	0.934853	1.14342	-1.79387	-0.992447
gi31560239	GeneID:66514	Asrgl1	1	1	19.8	18.3	0.563298	-1.40987	1.23022	-0.925867	-0.697811	0.00734093	-0.236311	0.88645	1.14585	-0.26082	0.839755	-0.282838	0.577285	1.78129	-0.462889	-0.985639	-1.20614
gi6996911	GeneID:11898	Ass1	1	0.536288	19.8	5.4	0.717013	-0.0129134	0.642708	2.1401	-0.0589939	-0.77389	-0.371302	-0.925655	-0.64005	1.52084	-0.439756	0.091525	-1.68993	0.106907	-0.380766	1.15718	-0.366
gi90568303	GeneID:228790	Asxl1	1	0.610714	22.8	16.8	0.649057	-0.657734	-0.657734	-0.657734	-0.657734	0.192322	1.49226	-0.657734	1.60409	-0.522034	-0.522034	-0.522034	-0.522034	1.08677	2.04544	-0.522034	-0.522034
gi268607621	GeneID:211961	Asxl3	1	1	0	0	0	-0.353553	-0.353553	-0.353553	-0.353553	2.47487	-0.353553	-0.353553	-0.353553	-0.353553	-0.353553	-0.353553	-0.353553	2.47487	-0.353553	-0.353553	-0.353553
gi31560168	GeneID:67979	Atad1	1	1	19.8	8.4	0.861011	-1.00401	-0.245272	-1.01723	1.55196	1.36304	0.303294	-0.682846	-0.268944	0.508768	0.846768	1.14189	-0.346959	-1.40408	1.02072	-0.995792	-0.771315
gi153791220	GeneID:320817	Atad2B	1	0.318262	0	0	0	-0.458387	-0.458387	-0.458387	-0.458387	2.36439	0.385932	-0.458387	-0.458387	-0.526976	-0.526976	-0.526976	-0.526976	1.99027	1.17158	-0.526976	-0.526976
gi239985513	GeneID:108888	Atad3A	1	1	25.8	16.8	0.599769	-1.76159	0.448636	0.376259	-0.840062	1.68596	0.0143185	0.00195948	0.0745212	0.655685	0.0704892	0.341766	-1.49837	1.01772	-0.554542	1.17932	-1.21207
gi71274127	GeneID:11907	Ate1	1	0.536288	22.8	2.4	0.284421	-0.250757	2.47251	-0.376331	-0.376331	-0.376331	-0.376331	-0.340101	-0.376331	0.525322	1.25608	-0.689218	-0.689218	-0.689218	-0.689218	1.66469	-0.689218
gi86604724	GeneID:11908	Atf1	1	1	0	0	0	-0.353553	-0.353553	-0.353553	-0.353553	2.47487	-0.353553	-0.353553	-0.353553	-0.353553	-0.353553	-0.353553	-0.353553	2.47487	-0.353553	-0.353553	-0.353553
gi22122557	GeneID:223922	Atf7	1	1	19.8	0	2.22045e-16	-0.353553	-0.353553	2.47487	-0.353553	-0.353553	-0.353553	-0.353553	-0.353553	-3.5	-3.5	-3.5	-3.5	-3.5	-3.5	-3.5	-3.5
gi34328232	GeneID:54343	Atf7Ip	1	1	19.8	0	2.22045e-16	-0.353553	-0.353553	-0.353553	2.47487	-0.353553	-0.353553	-0.353553	-0.353553	-3.5	-3.5	-3.5	-3.5	-3.5	-3.5	-3.5	-3.5
gi145966752	GeneID:67526	Atg12	1	1	0	0	0	-0.353553	-0.353553	-0.353553	-0.353553	-0.353553	2.47487	-0.353553	-0.353553	-0.353553	-0.353553	-0.353553	-0.353553	-0.353553	2.47487	-0.353553	-0.353553
gi329663755	GeneID:77040	Atg16L1	1	0.415393	25.8	9.9	0.778026	-1.6615	-0.0905903	0.73731	0.937978	0.703526	0.251745	-1.40453	0.526065	-1.57507	0.718488	-0.494287	0.262671	-0.187665	1.762	0.221469	-0.707606
gi62243857	GeneID:329015	Atg2A	1	1	22.8	8.4	0.782514	-1.05984	0.538709	-0.262049	1.98364	-0.425895	-0.562828	-0.834729	0.622992	-1.34876	1.44642	-0.471464	-0.325729	1.32933	-0.540229	-0.635283	0.54571
gi118197274	GeneID:76559	Atg2B	1	1	19.8	15.3	0.403464	-0.0354486	-0.310696	-0.568657	-0.568657	2.3531	-0.568657	0.267673	-0.568657	0.389006	0.00192778	-0.743701	-0.743701	2.09757	-0.743701	0.486296	-0.743701
gi13385890	GeneID:67841	Atg3	1	1	25.8	2.4	0.800082	0.676585	1.66291	0.163547	-0.559026	-1.81356	0.083675	0.136649	-0.350776	-0.697261	1.89837	-0.0235488	0.0248367	-0.645638	1.07483	-0.869125	-0.762465
gi74136555	GeneID:666468	Atg4A	1	1	19.8	18.3	0.0551081	-0.383165	-0.383165	-0.16892	-0.383165	-0.383165	2.46791	-0.383165	-0.383165	-0.461099	-0.461099	-0.461099	-0.461099	-0.461099	0.409313	-0.461099	2.35728
gi27883848	GeneID:66615	Atg4B	1	0.415393	19.8	8.4	0.266717	-0.770352	-0.250573	0.495872	-0.409915	-0.0488937	-0.426089	-0.836441	2.24639	-0.585794	1.81244	1.02047	-0.735728	0.0870108	-0.624593	-1.16418	0.19037
gi16716341	GeneID:11793	Atg5	1	0.415393	22.8	6.9	0.706801	-0.089366	-0.576974	0.199932	1.84563	0.95732	-1.00324	-1.11443	-0.218876	0.83254	2.04232	-0.904534	-0.12336	-0.144572	-0.13806	-0.921604	-0.642727
gi358679371	GeneID:74244	Atg7	1	1	25.8	8.4	0.871745	-1.14023	1.26827	-0.601232	1.03325	0.813958	-1.39168	-0.168423	0.186086	-0.244059	2.02171	0.0911521	-1.09348	0.642952	-0.646752	-0.895581	0.124059
gi86990446	GeneID:245860	Atg9A	1	0.279677	19.8	9.9	0.967437	-0.857874	-0.857874	0.841497	0.113321	1.60459	0.872092	-0.857874	-0.857874	-0.526666	-0.526666	1.99409	-0.526666	-0.526666	1.16591	-0.526666	-0.526666
gi47059095	GeneID:212974	Athl1	1	0.133461	19.8	9.9	0.807089	-1.58147	-0.285099	0.926308	0.0672552	1.77034	0.0006126	-0.543424	-0.35452	-1.43332	0.816455	1.03944	-0.573003	1.49198	-0.613265	-0.326109	-0.402185
gi227908823	GeneID:108147	Atic	1	1	25.8	8.4	1.24502	-1.39726	1.1934	4.41e-05	0.928093	1.22177	-0.702028	-0.659084	-0.584935	0.180942	1.06865	-0.92893	-0.921044	1.77694	-0.302993	-0.928277	0.0547109
gi119372300;gi119372304;	GeneID:56298;GeneID:56298;	Atl2	1	1	19.8	0	0.89512	-0.516079	0.370957	-0.93291	-0.634067	-0.970546	2.02556	0.505994	0.151094	1.06135	1.44192	-0.669295	-1.44416	0.564697	-0.847606	-0.383452	0.276545
gi254826716;gi254826718;	GeneID:109168;GeneID:109168;	Atl3	1	0.415393	22.8	11.4	0.581884	-1.63758	-0.148028	0.172815	-0.088773	1.92674	0.362909	-0.641708	0.053623	-0.108239	0.00778751	0.779801	-1.14309	1.91106	-0.0798231	-1.17362	-0.193875
gi239049657	GeneID:234776	Atmin	1	1	0	0	0	-0.353553	2.47487	-0.353553	-0.353553	-0.353553	-0.353553	-0.353553	-0.353553	-0.353553	2.47487	-0.353553	-0.353553	-0.353553	-0.353553	-0.353553	-0.353553
gi6753136	GeneID:11927	Atox1	1	1	19.8	2.4	0.698173	-0.51251	-0.492445	0.432855	1.71887	-1.4172	-0.809122	0.771169	0.308388	-0.0681252	1.69858	-1.05549	-1.21088	-0.390958	0.640415	0.861141	-0.474682
gi157951686	GeneID:11982	Atp10A	1	1	0	0	0	2.47487	-0.353553	-0.353553	-0.353553	-0.353553	-0.353553	-0.353553	-0.353553	2.47487	-0.353553	-0.353553	-0.353553	-0.353553	-0.353553	-0.353553	-0.353553
gi49355804	GeneID:320940	Atp11C	1	1	19.8	12.3	0.6053	-1.36723	0.181805	-0.5468	1.76385	-0.0324296	0.369502	-1.04514	0.676449	-0.707816	0.46235	0.309223	-1.09564	1.78433	0.190891	-1.28529	0.34195
gi283135194	GeneID:170759	Atp13A1	1	1	25.8	18.3	0.857341	-1.41453	-0.393122	0.0930747	-0.473858	0.748815	-1.01468	1.29533	1.15896	-0.884984	0.914611	-0.521601	-1.48752	1.05784	0.489137	-0.633349	1.06587
gi189339252	GeneID:224088	Atp13A3	1	1	19.8	8.4	2.22045e-16	-3.5	-3.5	-3.5	-3.5	-3.5	-3.5	-3.5	-3.5	-0.353553	-0.353553	-0.353553	-0.353553	-0.353553	-0.353553	2.47487	-0.353553
gi21450277	GeneID:11928	Atp1A1	1	1	25.8	15.3	1.07763	-1.21452	-0.789653	-0.821076	0.613892	1.61781	-0.580177	0.264656	0.909064	-0.550011	-0.16018	0.4905	-1.09276	0.540561	-0.876414	2.01124	-0.36293
gi30409956	GeneID:98660	Atp1A2	1	0.68514	25.8	2.4	0.782618	1.06198	1.85334	-0.670351	0.436437	-0.670351	-0.670351	-0.670351	-0.670351	0.290267	0.398197	-0.586556	2.24431	-0.586556	-0.586556	-0.586556	-0.586556
gi6753138	GeneID:11931	Atp1B1	1	1	25.8	8.4	0.928144	-1.09554	0.932363	0.792767	-1.2656	0.987211	-0.450028	-0.821872	0.920698	-0.479532	0.159708	-0.634388	0.758559	1.84453	0.363813	-0.684977	-1.32771
gi6680744	GeneID:11933	Atp1B3	1	1	25.8	18.3	0.607207	-0.372704	-0.135343	-0.778426	-1.03354	2.26801	-0.108586	0.0755938	0.0849939	-0.496426	2.06581	-0.475569	-1.18009	0.631592	0.207023	-0.109314	-0.643025
gi36031132	GeneID:11937	Atp2A1	1	1	0	0	0	-0.353553	-0.353553	-0.353553	2.47487	-0.353553	-0.353553	-0.353553	-0.353553	-0.353553	-0.353553	-0.353553	2.47487	-0.353553	-0.353553	-0.353553	-0.353553
gi6806903	GeneID:11938	Atp2A2	1	1	19.8	3.9	0.674885	-0.859845	1.07419	0.684352	-1.61033	0.831627	0.304871	-0.977443	0.552576	1.0116	1.6375	-0.81443	0.195208	0.462831	-1.2585	-0.486305	-0.747898
gi254039658	GeneID:53313	Atp2A3	1	1	19.8	8.4	2	-3.5	-3.5	-3.5	-3.5	-3.5	-3.5	-3.5	-3.5	-0.353553	-0.353553	-0.353553	2.47487	-0.353553	-0.353553	-0.353553	-0.353553
gi62234487	GeneID:67972	Atp2B1	1	1	25.8	24.3	0.955889	-0.84053	0.606952	-1.15811	-0.602417	0.157458	-0.818468	1.30039	1.35473	-0.223745	1.6617	-0.651245	-1.15771	1.07139	0.0921048	-1.08686	0.294369
gi269784615	GeneID:381290	Atp2B4	1	0.536288	25.8	2.4	0.273032	-0.120724	2.37068	-0.506849	0.28429	-0.506849	-0.506849	-0.506849	-0.506849	0.208808	1.98351	-0.63748	0.995087	-0.63748	-0.63748	-0.63748	-0.63748
gi189339256	GeneID:69047	Atp2C2	1	1	19.8	18.3	2	-0.353553	2.47487	-0.353553	-0.353553	-0.353553	-0.353553	-0.353553	-0.353553	-3.5	-3.5	-3.5	-3.5	-3.5	-3.5	-3.5	-3.5
gi6680748	GeneID:11946	Atp5A1	1	1	25.8	12.9	0.609163	-0.0845541	-1.29212	0.915251	-0.701049	0.566777	0.498814	1.35599	-1.25911	-0.189583	-0.342595	-0.896122	0.036906	-1.10863	-0.514104	1.45032	1.56381
gi31980648	GeneID:11947	Atp5B	1	1	25.8	5.4	0.683472	-0.457243	-0.024806	1.76188	0.582032	-0.869343	0.120453	0.432878	-1.54586	-0.528728	-0.94684	-0.226257	2.135	-0.901395	-0.128509	0.620439	-0.0237077
gi163838648	GeneID:11949	Atp5C1	1	1	25.8	2.4	0.396498	0.859899	-0.658346	0.922784	-1.20396	0.815942	0.0640127	0.725884	-1.52622	1.20132	-0.967976	1.16398	0.248226	-1.11545	-1.25902	0.597255	0.131665
gi166851828	GeneID:66043	Atp5D	1	1	25.8	5.4	0.753278	0.81602	0.243046	-0.58542	0.935606	-0.693655	1.46744	-0.950845	-1.2322	-0.0817111	0.0846642	-1.49498	2.11321	-0.136785	0.189499	-0.293001	-0.380897
gi78214312	GeneID:11950	Atp5F1	1	1	22.8	15.3	0.803078	-0.257083	-0.543111	0.355781	-1.11401	1.04949	1.48412	0.376063	-1.35125	-0.216291	-0.336872	-0.0960058	1.51463	-1.31246	1.49889	-0.442442	-0.609451
gi21313679	GeneID:71679	Atp5H	1	1	22.8	8.4	0.558742	-0.639687	0.00337483	-1.97506	0.856793	0.99066	-0.111342	-0.100421	0.97568	-0.496958	1.31988	0.0159737	1.31126	0.287726	-1.5166	0.0313128	-0.952604
gi7949005	GeneID:11957	Atp5J	1	1	25.8	24.3	0.721491	-0.530372	0.137444	-0.0814945	0.122776	-1.86675	-0.240353	1.46691	0.991837	0.728465	-0.759496	1.64623	0.384401	-1.54765	-0.398162	0.462732	-0.516517
gi10181184	GeneID:57423	Atp5J2	1	0.097422	19.8	15.3	0.300787	-0.42374	-0.563625	-0.627322	-0.18778	-0.138248	2.39771	0.0888749	-0.545866	-0.518207	-0.568505	0.393764	0.0315126	-0.706071	2.28904	-0.249406	-0.672131
gi83715998	GeneID:11958	Atp5K	1	1	25.8	9.9	0.811545	0.389983	-1.58589	1.53247	-0.0997984	0.0244919	0.643333	0.306267	-1.21085	1.9055	-0.707528	0.702667	0.5168	-0.659555	-0.695752	0.027717	-1.08985
gi31980744	GeneID:27425	Atp5L	1	1	19.8	12.3	0.901398	0.549373	-0.106601	-0.661562	0.655569	-0.0289662	1.82414	-1.10488	-1.12708	-0.619891	-1.63015	-0.0808592	1.74777	0.00990942	-0.133539	-0.207618	0.914371
gi20070412	GeneID:28080	Atp5O	1	0.318262	19.8	13.8	0.751555	0.710483	-1.43667	-0.856221	1.77499	-0.197382	0.454868	-0.541517	0.0914457	-1.04698	-0.574754	1.67755	-0.349779	0.700069	1.04493	-0.691833	-0.759194
gi13386040	GeneID:68055	Atp5S	1	1	25.8	12.9	0.40057	-0.818436	1.37905	-0.818436	-0.818436	1.23359	-0.251945	0.913053	-0.818436	-0.532994	1.90065	-0.532994	-0.532994	-0.532994	-0.532994	1.29731	-0.532994
gi31560249	GeneID:66349	Atp5Sl	1	0.133461	25.8	5.4	0.132286	-0.616891	-0.0597396	1.61248	-0.377185	-0.789827	1.41125	-1.12002	-0.0600665	-0.804594	-0.217436	0.270043	2.01508	0.76164	-0.746129	-0.969187	-0.309419
gi34538603	GeneID:17705	Atp6	1	1	25.8	12.9	0.623476	-0.831522	0.136838	0.462976	-1.06028	1.15862	0.00400398	1.40642	-1.27705	0.141488	0.406868	0.901989	-0.121444	-1.56427	1.24981	0.347933	-1.36238
gi9055172	GeneID:54411	Atp6Ap1	1	0.415393	0	0	0	0.0238234	-0.411633	-0.411633	-0.411633	-0.411633	-0.411633	-0.411633	2.44597	1.56622	-0.539842	-0.539842	-0.539842	-0.539842	-0.539842	-0.539842	1.67283
gi21361250	GeneID:70495	Atp6Ap2	1	1	22.8	19.8	0.131521	-0.539553	-0.539553	-0.539553	-0.539553	-0.539553	1.69987	-0.539553	1.53745	-0.353553	-0.353553	-0.353553	-0.353553	-0.353553	2.47487	-0.353553	-0.353553
gi340007375;gi340007377;	GeneID:11975;GeneID:11975;	Atp6V0A1	1	0.536288	25.8	18.3	0.87965	-1.18494	-0.723462	-0.672752	-0.384963	0.726762	0.314341	-0.0354679	1.96048	-0.407746	0.973435	-0.53828	-1.21454	-0.51864	1.95452	-0.0994102	-0.149343
gi83627707	GeneID:21871	Atp6V0A2	1	1	0	0	0	-0.353553	-0.353553	2.47487	-0.353553	-0.353553	-0.353553	-0.353553	-0.353553	-0.353553	-0.353553	2.47487	-0.353553	-0.353553	-0.353553	-0.353553	-0.353553
gi6753144	GeneID:11984	Atp6V0C	1	1	25.8	24.3	0.622454	1.1047	-0.65586	-0.65586	-0.65586	0.292181	-0.65586	1.88242	-0.65586	2.34812	-0.527601	-0.527601	-0.527601	0.306979	-0.527601	-0.0170904	-0.527601
gi31981304	GeneID:11972	Atp6V0D1	1	0.097422	25.8	9.9	0.882992	-1.83458	0.477887	0.868454	0.795243	1.09355	-0.568976	-0.69325	-0.138323	-0.878909	0.820674	-0.321118	-0.441942	1.31987	0.998607	0.0867398	-1.58392
gi31560731	GeneID:11964	Atp6V1A	1	1	25.8	18.3	0.949529	-1.46953	0.779756	-0.446162	-0.884001	1.11929	-0.770925	0.773622	0.897955	0.475013	-0.368411	-0.738036	2.19465	0.308615	-0.684802	-0.527486	-0.659546
gi19705578	GeneID:11966	Atp6V1B2	1	1	25.8	8.4	0.68799	0.234762	0.578656	0.795848	-0.488243	1.22239	0.326217	-0.799006	-1.87062	1.35033	1.05178	0.0789657	-0.336729	0.137617	0.449017	-1.34261	-1.38838
gi189339262	GeneID:66335	Atp6V1C1	1	1	19.8	15.3	0.4974	0.683686	-0.338585	-0.941458	-0.0197446	2.01946	0.229176	-0.632076	-1.00046	1.08224	0.432019	-1.14022	-0.803557	1.15739	-0.766875	-0.920689	0.959697
gi12963799	GeneID:73834	Atp6V1D	1	1	25.8	18.3	0.906203	-0.958378	1.29994	-0.98193	-1.31231	0.417884	1.09164	0.568599	-0.125441	-0.388428	0.0278936	0.164958	-0.997034	2.10415	-0.405511	0.491004	-0.997034
gi45504359	GeneID:11973	Atp6V1E1	1	0.415393	25.8	9.9	0.828469	-0.299704	-0.394631	-0.344251	0.824464	1.92364	0.270136	-0.655699	-1.32396	-1.13151	1.96832	-0.133418	-0.619643	0.905624	0.0367978	-0.731763	-0.294404
gi21314824	GeneID:66144	Atp6V1F	1	1	25.8	21.3	0.657494	0.203296	-0.325461	-1.28071	1.25807	-1.60477	0.574862	0.456806	0.717903	0.106831	-0.159053	-0.211392	0.98035	-2.10817	-0.102559	1.18666	0.30733
gi15617197	GeneID:66290	Atp6V1G1	1	1	25.8	21.3	0.795711	-0.653062	-0.537091	-0.818189	-0.113941	-0.97812	1.74395	1.26328	0.0931774	0.880073	1.30148	-1.20278	-0.935997	0.0172723	1.15783	-0.860307	-0.35757
gi31981588	GeneID:108664	Atp6V1H	1	1	22.8	8.4	0.60962	-1.38632	0.482609	-0.525011	1.37193	-0.174301	-1.03726	0.0109852	1.25737	0.25954	0.314269	-0.535549	0.0330694	1.95563	-1.08967	-1.20853	0.271231
gi116256507	GeneID:11979	Atp7B	1	1	22.8	16.8	0.184793	-0.162699	-0.437339	-0.440521	-0.264857	2.45958	-0.43713	-0.4595	-0.257529	-0.638842	-0.275325	-1.03585	-0.600849	1.63299	0.00676523	-0.544524	1.45563
gi34538602	GeneID:17706	Atp8	1	1	25.8	8.4	0.74176	-1.74551	0.761638	1.42524	-0.553461	0.407433	-0.821653	0.0960358	0.430272	0.913163	1.5309	-0.72318	-0.614116	0.773622	-1.18726	0.233974	-0.927105
gi80861460	GeneID:54670	Atp8B1	1	1	19.8	0	2.22045e-16	-0.353553	-0.353553	-0.353553	2.47487	-0.353553	-0.353553	-0.353553	-0.353553	-3.5	-3.5	-3.5	-3.5	-3.5	-3.5	-3.5	-3.5
gi40795674	GeneID:11981	Atp9A	1	0.180488	25.8	18.3	0.501694	-0.769465	-0.263856	-0.769465	-0.10819	-0.769465	1.91261	1.15515	-0.387313	-0.542218	0.0516412	-1.09646	-0.522474	-1.09646	1.64089	0.549507	1.01558
gi40807502	GeneID:50771	Atp9B	1	1	25.8	18.3	0.728193	-1.29635	-0.812222	1.13826	-0.652205	1.5404	-0.115844	0.615179	-0.417216	-0.537365	0.241636	-0.152052	-0.752821	2.36155	-0.337051	-0.540527	-0.283371
gi344925843	GeneID:230649	Atpaf1	1	0.318262	22.8	11.4	0.449858	-0.49273	0.949957	-0.451304	-0.0929052	1.66172	-0.288241	-1.63586	0.349365	-0.452128	0.62319	0.163767	0.948925	0.767643	0.726071	-1.89188	-0.885585
gi238776839	GeneID:246782	Atpaf2	1	0.866497	25.8	2.4	0.756859	1.15975	0.992363	0.210316	-0.201518	0.152477	-0.0356478	-2.13053	-0.147206	0.30708	0.256103	0.870566	-1.15744	0.572284	-0.34942	-1.69325	1.19408
gi87299635	GeneID:11990	Atrn	1	1	25.8	18.3	0.671583	0.287448	-0.671625	-0.653002	-0.671625	1.40536	-0.671625	-0.671625	1.6467	-0.355898	-0.629623	0.0958089	-0.629623	2.23137	-0.629623	-0.629623	0.547211
gi154091016	GeneID:22589	Atrx	1	0.241093	25.8	21.3	0.399556	-0.173745	-0.662914	-0.729653	-0.766251	1.84382	-0.970664	0.774576	0.68483	-0.074527	-0.351032	-0.387409	-0.441088	-0.365823	-0.438455	-0.399494	2.45783
gi334358889	GeneID:20238	Atxn1	1	0.866497	0	0	0	-0.353553	-0.353553	-0.353553	-0.353553	-0.353553	-0.353553	-0.353553	2.47487	1.63336	-0.540048	-0.540048	-0.540048	-0.540048	-0.540048	-0.540048	1.60693
gi83649709	GeneID:54138	Atxn10	1	1	25.8	24.3	0.75933	0.0431877	2.06556	-1.01562	0.274425	-0.804684	-0.938396	0.0732871	0.302243	1.46048	-0.331066	-0.567486	-0.210377	-0.032127	1.56263	-1.23866	-0.643395
gi124244104	GeneID:20239	Atxn2	1	1	25.8	18.3	0.701716	-1.4656	1.50676	-0.71968	-0.646574	0.309249	0.654345	0.907577	-0.546078	0.166296	0.331576	-1.02922	-1.35041	1.23423	1.32557	-0.823355	0.145312
gi33942089	GeneID:233871	Atxn2L	1	1	25.8	8.4	0.793764	-1.2742	1.13772	-0.21308	0.795188	0.542288	-1.62546	-0.045144	0.682682	0.518776	0.989905	-1.30724	0.0555686	0.251856	0.69886	0.570416	-1.77814
gi268837077;gi268837154;	GeneID:110616;GeneID:110616;	Atxn3	1	0.21079	19.8	5.4	0.716156	-0.727621	1.99115	-0.246476	0.880639	-0.727621	-0.727621	-0.727621	0.285175	-0.387266	2.46575	-0.387266	-0.387266	-0.387266	-0.387266	-0.387266	-0.142158
gi113930747	GeneID:382423	Atxn7L3B	1	0.536288	25.8	8.4	0.93578	-0.676463	1.0512	-0.0403667	1.54581	-0.0470167	0.477889	-1.42494	-0.886114	-0.676009	0.00383567	-1.08182	1.62513	0.694239	-1.28449	0.772576	-0.0534566
gi59958368	GeneID:230696	Au022252	1	1	25.8	0	0.93306	0.392049	1.50445	-0.318649	-0.600546	-1.14447	0.454379	-1.27569	0.988476	0.106406	1.07763	0.00384796	-1.21248	1.52901	0.398075	-0.791254	-1.11123
gi116268115	GeneID:11992	Auh	1	1	25.8	15.3	1.1285	-0.792076	-1.73005	-0.766615	0.714097	1.00027	-0.0180611	0.877242	0.715194	0.748567	0.893159	1.41625	-1.01324	-0.36696	-0.137687	0.0268127	-1.5669
gi90403601	GeneID:11993	Aup1	1	0.68514	19.8	3.9	0.167469	-1.55348	1.21451	-0.472435	1.3127	0.637169	-0.681155	0.080201	-0.53751	1.6154	0.297518	-0.958429	-1.05805	-0.268066	-1.06085	0.858785	0.573702
gi260099645;gi260099647;	GeneID:74268;GeneID:74268;	Aven	0.800876	0.0348464	25.8	2.4	0.857871	0.972653	0.877329	0.487768	0.553864	0.0617451	-1.53646	-1.53646	0.11957	0.973766	0.862422	-0.055156	0.256631	0.63811	-1.53033	-1.53033	0.384877
gi157951655	GeneID:11567	Avil	1	1	19.8	0	2.22045e-16	-0.353553	-0.353553	-0.353553	-0.353553	2.47487	-0.353553	-0.353553	-0.353553	-3.5	-3.5	-3.5	-3.5	-3.5	-3.5	-3.5	-3.5
gi52630434	GeneID:106064	Aw549877	1	1	25.8	0	0.358635	-0.616196	-0.616196	1.56656	-0.616196	-0.109009	-0.616196	-0.616196	1.62343	-0.640137	-0.640137	1.93972	-0.640137	0.186862	-0.640137	-0.640137	1.0741
gi39930561	GeneID:278676	Ay358078	1	1	0	0	0	-0.353553	2.47487	-0.353553	-0.353553	-0.353553	-0.353553	-0.353553	-0.353553	-0.353553	2.47487	-0.353553	-0.353553	-0.353553	-0.353553	-0.353553	-0.353553
gi160415217	GeneID:12007	Azgp1	1	1	25.8	24.3	0.925375	0.956188	0.358885	-1.1007	-1.75669	0.190091	-0.0822142	0.175142	1.2593	1.26387	0.294936	-0.57673	0.176489	-0.444308	1.50917	-1.16222	-1.0612
gi294345409	GeneID:12009	Azi1	1	0.318262	22.8	16.8	0.140297	-0.507886	-0.507886	-0.507886	-0.507886	-0.507886	0.887558	2.15976	-0.507886	-0.408681	-0.408681	-0.408681	-0.408681	-0.408681	2.44906	0.00302899	-0.408681
gi12746436;gi258645105;	GeneID:65964;GeneID:65964;	B230120H23Rik	1	0.68514	19.8	12.3	0.640916	-1.42042	-0.192349	-0.0231226	0.174155	0.685992	1.18416	-1.42042	1.012	-0.718206	-0.071097	-0.116045	2.38369	-0.353656	-0.376677	-0.718206	-0.0298066
gi31981890	GeneID:12010	B2M	1	1	19.8	13.8	0.521744	0.320148	0.0885766	-1.03767	1.79244	-1.51797	0.370733	-0.28943	0.273169	-0.141719	-1.59819	1.01103	-0.169231	1.09946	-0.852595	1.10892	-0.457672
gi66392577	GeneID:26877	B3Galt1	1	1	0	0	0	-0.353553	2.47487	-0.353553	-0.353553	-0.353553	-0.353553	-0.353553	-0.353553	-0.353553	2.47487	-0.353553	-0.353553	-0.353553	-0.353553	-0.353553	-0.353553
gi172073167	GeneID:93961	B3Galt5	1	1	0	0	0	-0.353553	-0.353553	-0.353553	-0.353553	2.47487	-0.353553	-0.353553	-0.353553	-0.353553	-0.353553	-0.353553	-0.353553	2.47487	-0.353553	-0.353553	-0.353553
gi17978260	GeneID:117592	B3Galt6	1	1	0	0	0	-0.353553	2.47487	-0.353553	-0.353553	-0.353553	-0.353553	-0.353553	-0.353553	-0.353553	2.47487	-0.353553	-0.353553	-0.353553	-0.353553	-0.353553	-0.353553
gi13195672	GeneID:72727	B3Gat3	1	0.318262	19.8	15.3	0.858637	1.49105	-1.07706	-1.07706	-0.172006	0.460426	0.751359	-1.07706	0.700352	0.130459	-0.188955	-0.852893	0.711022	2.05823	-0.152077	-0.852893	-0.852893
gi30039682	GeneID:108902	B3Gnt1	1	0.180488	22.8	13.8	1.06718	-0.823275	-0.823275	-0.823275	1.83674	0.657198	0.685941	-0.823275	0.113215	-0.853768	-0.853768	-0.853768	0.910521	1.68697	0.602666	-0.853768	0.21491
gi347543757;gi6679929;	GeneID:14421;GeneID:14421;	B4Galnt1	1	0.097422	25.8	5.4	0.182513	-1.1621	0.220069	1.92776	-0.0657733	0.664091	-0.209454	-1.1621	-0.212496	-0.96659	1.63999	0.683377	-0.410279	0.932345	0.0543405	-0.96659	-0.96659
gi11602910	GeneID:14595	B4Galt1	0.337059	0.00283368	25.8	24.3	0.147314	2.46389	-0.253674	-0.322438	-0.452939	-0.432891	-0.452939	-0.353569	-0.195443	2.46877	-0.274575	-0.354746	-0.431148	-0.254275	-0.431148	-0.417288	-0.305588
gi22122527	GeneID:218271	B4Galt7	1	0.536288	0	0	0	-0.353553	-0.353553	-0.353553	-0.353553	2.47487	-0.353553	-0.353553	-0.353553	-0.45118	-0.45118	-0.45118	-0.45118	2.38176	0.325321	-0.45118	-0.45118
gi110225339	GeneID:12012	Baat	1	1	19.8	5.4	0.7077	-1.8227	0.85116	0.474798	-0.72149	0.0993848	-0.526042	0.289571	1.35531	-0.253339	1.78986	0.216941	-1.68856	0.516337	-0.0206372	-0.732923	0.172321
gi30841004	GeneID:231841	Baat1	1	1	22.8	8.4	0.611279	-1.15194	1.10816	1.08661	-1.15194	0.650145	0.282219	0.328673	-1.15194	-0.788472	2.08379	-0.227374	-0.788472	0.829313	-0.128483	-0.191829	-0.788472
gi6671610	GeneID:12015	Bad	1	1	25.8	0	1.03885	-0.782581	1.38915	1.40094	-0.709129	-0.680599	-0.723466	-0.654305	0.759983	-0.736892	1.84564	-0.766236	-0.374553	0.761861	0.266887	-1.26478	0.268071
gi284507286	GeneID:12017	Bag1	1	0.180488	22.8	11.4	0.519438	-1.14322	-0.923858	-0.355057	1.76757	0.895816	-0.544868	-0.319207	0.622826	-0.370562	-0.655861	-0.0117712	0.150829	2.37698	-0.511435	-0.58819	-0.389987
gi21703784	GeneID:213539	Bag2	1	1	0	0	0	2.47487	-0.353553	-0.353553	-0.353553	-0.353553	-0.353553	-0.353553	-0.353553	2.47487	-0.353553	-0.353553	-0.353553	-0.353553	-0.353553	-0.353553	-0.353553
gi115270960	GeneID:29810	Bag3	1	1	25.8	15.3	0.868999	-1.55339	0.550047	-0.64052	0.832625	-1.27908	0.493669	0.68319	0.913455	-0.624292	1.00781	-1.58708	1.1299	1.01935	-0.335347	0.175086	-0.785426
gi17975504	GeneID:67384	Bag4	1	1	22.8	13.8	0.426321	-0.187951	-0.208311	-0.582104	0.24584	-0.582104	2.3706	-0.473869	-0.582104	-1.0385	0.925267	-1.0385	1.6598	-1.0385	0.0434442	0.37196	0.115031
gi58037205	GeneID:70369	Bag5	1	1	25.8	18.3	0.96106	-1.11282	-0.409812	0.0344904	-1.27589	0.178307	-0.201544	1.3314	1.45587	1.36016	1.6036	-0.540186	-1.06702	-0.331883	0.0147624	-0.0209656	-1.01847
gi357197137;gi357197139;	GeneID:224727;GeneID:224727;	Bag6	1	1	25.8	11.4	0.455838	-1.35076	-0.545794	0.99455	-0.71084	-0.476822	1.51823	0.872004	-0.300567	-0.117656	0.905119	0.0403212	-0.229862	-0.414315	1.85371	-0.555388	-1.48193
gi83649713	GeneID:108100	Baiap2	1	0.68514	22.8	8.4	0.684667	-1.11202	2.04584	0.443581	-0.259038	0.572047	-0.528748	-0.453306	-0.708357	-0.200018	0.228307	-0.0388935	-0.448653	2.30929	-0.477312	-1.00435	-0.368372
gi21313234	GeneID:66898	Baiap2L1	1	1	25.8	8.4	0.878803	-1.21563	1.74052	-0.328673	0.128576	1.19604	-0.689235	-0.657593	-0.174008	-0.0515556	0.429284	-0.190936	-2.00127	1.25515	-0.514434	0.958176	0.115589
gi111955302	GeneID:12018	Bak1	1	1	19.8	15.3	0.335477	-0.0245618	-0.519317	-0.748999	0.52318	-0.0448802	-0.763972	2.21465	-0.636105	-0.0496628	0.771677	-0.636025	-0.661266	2.16088	-0.341095	-0.629465	-0.615043
gi84042521	GeneID:23825	Banf1	1	1	22.8	11.4	0.607352	0.897271	-0.891649	-0.753528	0.839208	-0.987623	1.65122	-0.112013	-0.642889	0.0714941	-0.523739	1.14091	0.514054	-0.638116	1.32002	-1.72625	-0.158372
gi45598372	GeneID:70350	Basp1	1	0.415393	22.8	13.8	0.0090376	-0.371848	-0.371848	-0.371848	-0.371848	2.47229	-0.241198	-0.371848	-0.371848	-0.365457	-0.365457	-0.365457	-0.365457	2.47379	-0.281049	-0.365457	-0.365457
gi6680770	GeneID:12028	Bax	1	1	19.8	0	0.743978	-0.985905	0.492645	-0.764795	0.439522	-0.834174	-0.391543	2.03912	0.00512925	0.999746	-0.0523982	-0.874759	-1.02168	1.74132	0.224508	-1.05116	0.0344226
gi170295818	GeneID:22385	Baz1B	1	1	22.8	8.4	0.577167	-1.00718	0.62368	-0.185711	-1.00718	1.79506	-1.00718	0.385577	0.402942	-0.572923	0.834091	-0.19618	-0.572923	2.1658	-0.572923	-0.572923	-0.512018
gi62177117	GeneID:407823	Baz2B	1	1	0	0	0	2.47487	-0.353553	-0.353553	-0.353553	-0.353553	-0.353553	-0.353553	-0.353553	2.47487	-0.353553	-0.353553	-0.353553	-0.353553	-0.353553	-0.353553	-0.353553
gi18485502	GeneID:170442	Bbox1	1	0.133461	25.8	18.3	0.862894	-0.867981	-0.916231	-1.35953	0.676992	1.37268	0.160383	1.0811	-0.147414	0.655903	1.3489	-1.52428	-1.01209	-0.513137	-0.240122	0.284527	1.0003
gi116805315;gi116805317;	GeneID:226499;GeneID:226499;	Bc003331	1	0.866497	19.8	9.9	0.230081	-1.71828	-0.371172	-0.186545	0.18329	0.061841	-0.51193	0.857543	1.68525	-0.66847	0.97868	1.25559	-0.165723	1.06812	-0.52845	-1.5572	-0.382547
gi268607692	GeneID:214489	Bc003965	1	1	22.8	8.4	0.61441	-0.626545	-0.0202364	-0.626545	1.75842	-0.626545	-0.626545	-0.626545	1.39454	-0.663886	1.49748	-0.663886	0.242361	1.57959	-0.663886	-0.663886	-0.663886
gi255522788	GeneID:80748	Bc004004	1	1	22.8	13.8	0.451696	-0.524421	-0.524421	-0.524421	1.12629	-0.524421	2.02024	-0.524421	-0.524421	-0.683938	-0.683938	-0.683938	2.22561	-0.683938	0.376058	-0.0451435	0.179228
gi262205179	GeneID:100042165	Bc005561	1	1	0	0	0	-0.353553	-0.353553	2.47487	-0.353553	-0.353553	-0.353553	-0.353553	-0.353553	-0.353553	-0.353553	2.47487	-0.353553	-0.353553	-0.353553	-0.353553	-0.353553
gi21450249	GeneID:227707	Bc005624	1	1	0	0	0	-0.353553	-0.353553	-0.353553	-0.353553	-0.353553	-0.353553	-0.353553	2.47487	-0.353553	-0.353553	-0.353553	-0.353553	-0.353553	-0.353553	-0.353553	2.47487
gi125347767	GeneID:229003	Bc006779	1	1	25.8	8.4	0.679277	-1.24091	2.05777	-0.134863	-0.0782174	0.559402	-0.893445	0.0292513	-0.298992	-0.456021	2.40168	-0.401302	-0.590777	0.145487	-0.261109	-0.610663	-0.227296
gi225579041	GeneID:233913	Bc017158	1	1	22.8	8.4	0.560368	0.344986	1.63248	-0.438794	-0.391812	0.900936	-1.28217	0.365912	-1.13154	-0.0693769	2.27678	-0.379493	-0.407099	0.381685	-0.898159	-0.717141	-0.187197
gi357527357	GeneID:217370	Bc017643	1	1	25.8	2.4	0.565505	0.580905	1.45449	-0.198418	-0.407879	-0.151171	0.593242	0.116998	-1.98817	-0.069948	1.54925	0.843595	-0.209789	-0.367102	0.689423	-0.854726	-1.58071
gi21450105	GeneID:225884	Bc021614	1	0.975856	22.8	11.4	0.813643	-1.35257	0.305142	0.762531	-0.339638	1.29252	0.91074	-1.35257	-0.226156	-0.810976	0.742257	0.75787	-0.695697	0.589936	1.42897	-1.40507	-0.607291
gi345197250	GeneID:414069	Bc024978	1	1	19.8	18.3	0.0121078	-0.521658	2.0492	-0.521658	-0.521658	-0.521658	1.08075	-0.521658	-0.521658	-0.538781	1.7451	-0.538781	-0.538781	-0.538781	1.48759	-0.538781	-0.538781
gi85701628	GeneID:226527	Bc026585	1	1	25.8	8.4	0.712813	-1.35019	1.58666	0.111882	-0.20958	0.324101	-0.764908	-0.815249	1.11728	-0.829078	0.225415	-0.305272	-0.334481	1.92349	0.563296	-1.41751	0.174142
gi124487245	GeneID:230234	Bc026590	1	0.133461	22.8	6.9	0.813133	-0.685556	0.153987	1.54704	0.916127	0.108972	-0.391349	-1.75967	0.11045	0.0580277	1.4554	1.0018	-0.766777	-0.618686	0.839104	-1.34623	-0.622639
gi23956330	GeneID:227622	Bc029214	1	1	19.8	15.3	0.869271	1.03641	-0.518785	-0.518785	-0.518785	2.0763	-0.518785	-0.518785	-0.518785	2.17395	-0.505671	-0.505671	-0.505671	0.860082	-0.505671	-0.505671	-0.505671
gi309264189	GeneID:207792	Bc034090	1	1	19.8	8.4	2.22045e-16	-3.5	-3.5	-3.5	-3.5	-3.5	-3.5	-3.5	-3.5	-0.353553	-0.353553	-0.353553	-0.353553	-0.353553	-0.353553	2.47487	-0.353553
gi110625744	GeneID:381101	Bc048355	1	0.536288	25.8	18.3	0.805471	-0.99588	-0.408894	-1.09687	-0.19194	-0.177744	0.123312	1.99789	0.75013	-1.66122	-0.42243	1.07677	-0.897358	1.17143	-0.0657356	-0.0489478	0.847486
gi124487123	GeneID:230393	Bc057079	1	1	25.8	0	0.206698	-0.57473	1.9577	-0.57473	-0.57473	-0.282415	-0.57473	-0.57473	1.19837	-0.375727	2.47104	-0.375727	-0.375727	-0.216747	-0.375727	-0.375662	-0.375727
gi283046769	GeneID:238037	Bc068281	1	1	19.8	8.4	2	-3.5	-3.5	-3.5	-3.5	-3.5	-3.5	-3.5	-3.5	-0.353553	2.47487	-0.353553	-0.353553	-0.353553	-0.353553	-0.353553	-0.353553
gi226510520	GeneID:216454	Bc089597	1	1	19.8	15.3	0.371624	0.178951	-0.373929	-0.349392	-1.00793	1.54873	-0.645139	1.47869	-0.829977	0.775424	1.22502	-0.0648572	-1.10066	1.15927	0.151543	-1.15471	-0.991034
gi160333317	GeneID:545384	Bc094916	1	1	19.8	8.4	2	-3.5	-3.5	-3.5	-3.5	-3.5	-3.5	-3.5	-3.5	-0.353553	-0.353553	2.47487	-0.353553	-0.353553	-0.353553	-0.353553	-0.353553
gi10048460	GeneID:57278	Bcam	1	0.68514	19.8	15.3	0.625661	-0.432715	1.5521	-1.10485	-0.155417	0.86841	-0.557274	0.934605	-1.10485	0.528316	-1.27935	-0.0174916	1.12877	1.41313	-0.0826674	-0.411363	-1.27935
gi31981310	GeneID:27061	Bcap31	1	1	25.8	8.4	0.720516	-1.7485	1.7115	-0.312014	0.517879	0.635425	-0.215955	-0.183549	-0.404791	-0.807284	2.1404	-0.356149	-0.93069	0.556516	-0.516043	-0.354977	0.26823
gi40254593	GeneID:12927	Bcar1	1	0.21079	25.8	6.9	0.831584	-0.957928	1.03508	0.0770291	-0.0422913	1.49532	0.590805	-1.13503	-1.06298	-1.08273	0.338552	0.314836	1.00667	1.49937	0.0887651	-1.08273	-1.08273
gi7304925	GeneID:29815	Bcar3	1	1	25.8	9.9	0.831844	-0.554897	0.360698	0.880123	1.41388	-1.23146	0.768677	-1.23146	-0.40556	1.25217	-0.355353	-0.510268	0.999413	-1.08971	1.2204	-1.08971	-0.42695
gi70906453	GeneID:68183	Bcas2	1	0.866497	22.8	9.9	0.400564	-1.39791	1.70072	0.00401753	0.536839	0.50136	-0.296321	0.174267	-1.22297	-1.60251	1.75169	-0.00916886	0.270089	-0.253218	0.841909	-0.596355	-0.402431
gi262231846	GeneID:192197	Bcas3	1	1	19.8	5.4	0.801291	-1.23825	0.855513	-0.105052	0.345684	0.239534	-1.04814	-0.748656	1.69937	0.36623	2.26393	-0.698542	-0.549666	0.142138	-0.531946	-0.774509	-0.217636
gi340007386	GeneID:12036	Bcat2	1	1	19.8	9.9	0.0721898	-0.455645	0.36262	-0.455645	2.37125	-0.455645	-0.455645	-0.455645	-0.455645	-0.353553	-0.353553	-0.353553	2.47487	-0.353553	-0.353553	-0.353553	-0.353553
gi134031957	GeneID:66165	Bccip	1	1	22.8	8.4	0.36512	-0.932393	-0.145199	-0.13659	0.256267	-0.0535036	-0.870452	2.26267	-0.380798	-1.27173	0.528938	-0.0602646	-0.531246	2.14082	-0.273098	-0.174183	-0.359227
gi124487350	GeneID:12038	Bche	1	1	19.8	6.9	0.638406	-1.50131	1.49172	-0.819979	-0.0244223	0.352969	-0.433156	1.20848	-0.274294	0.254909	1.7268	0.852379	-1.12503	-0.545098	-0.715378	0.500762	-0.949353
gi183396774	GeneID:12039	Bckdha	1	1	22.8	8.4	0.774922	-1.92649	0.717023	1.13852	0.4423	0.0216008	-0.122424	-0.919675	0.649148	0.0636277	1.39274	0.0574598	-1.0626	1.40532	-0.163953	-1.34104	-0.351553
gi40353220	GeneID:12040	Bckdhb	1	0.415393	19.8	12.3	0.597734	-0.665273	-1.78712	-0.46123	1.38208	0.626401	0.615377	0.607308	-0.317549	0.105151	0.90109	1.80822	-1.53174	-0.300944	-0.0355965	-0.577027	-0.369153
gi6753164	GeneID:12041	Bckdk	1	0.180488	22.8	11.4	0.823533	-1.30299	0.711654	-0.624397	1.42926	0.64796	0.606754	-1.23274	-0.235506	-1.14873	0.244433	-0.733209	1.82456	0.51314	0.707018	-0.683987	-0.723226
gi58037550	GeneID:12048	Bcl2L1	1	0.975856	25.8	12.9	0.0895624	-1.92274	0.246404	-0.0459342	-0.748105	0.354939	1.19635	-0.132476	1.05157	-1.16906	-0.0398428	0.277758	-1.16906	0.906204	1.66437	-0.728073	0.257712
gi23943828	GeneID:94044	Bcl2L13	1	0.866497	19.8	12.3	0.0575753	-0.441076	-1.05627	-0.610879	-0.76756	1.99232	-0.254407	0.720588	0.417288	-0.0106087	1.66365	0.578236	0.44554	-0.724994	-1.19419	-1.23339	0.475751
gi24496776;gi70906449;	GeneID:72567;GeneID:72567;	Bclaf1	1	1	25.8	8.4	0.735688	-1.59913	0.939411	-0.977417	0.596188	1.43804	-0.346657	0.148147	-0.198585	1.17926	1.35775	-0.000265237	-1.02854	0.704917	-0.117284	-1.02517	-1.07067
gi253314530	GeneID:63857	Bcmo1	1	1	0	0	0	-0.353553	-0.353553	-0.353553	-0.353553	-0.353553	-0.353553	2.47487	-0.353553	-0.353553	-0.353553	-0.353553	-0.353553	-0.353553	-0.353553	2.47487	-0.353553
gi18875374	GeneID:170752	Bco2	1	1	25.8	24.3	0.471053	-0.518434	0.316147	-0.721932	-0.66142	0.57011	-0.778181	2.14852	-0.35481	0.26227	2.26197	-0.236707	-0.629486	-0.132858	-0.386229	-1.09244	-0.0465173
gi124487229	GeneID:110279	Bcr	1	1	0	0	0	-0.353553	2.47487	-0.353553	-0.353553	-0.353553	-0.353553	-0.353553	-0.353553	-0.353553	2.47487	-0.353553	-0.353553	-0.353553	-0.353553	-0.353553	-0.353553
gi21313544	GeneID:66821	Bcs1L	1	1	22.8	6.9	0.458001	-0.917349	1.58228	-0.618521	-0.865815	0.709472	-0.135687	1.11547	-0.869846	0.328238	1.67288	-0.332507	0.814299	-0.11039	0.184185	-1.22528	-1.33142
gi170014725	GeneID:71911	Bdh1	1	1	25.8	8.4	0.399018	-1.42226	0.0684534	-0.0581024	-0.193193	2.11236	-0.439271	0.336458	-0.404443	-0.260379	0.00966677	1.97867	-1.31392	0.263936	-0.3765	-0.869665	0.568194
gi23956202	GeneID:69772	Bdh2	1	1	19.8	2.4	0.520081	0.7137	-0.819697	1.12204	-1.39206	0.0319226	-0.888272	1.34848	-0.116116	-0.422249	-0.427626	1.70787	-1.01167	-0.851622	-0.403494	1.34398	0.0648208
gi27764875	GeneID:56208	Becn1	1	1	19.8	18.3	0.193652	-0.50927	-0.235405	-0.50927	-0.50927	-0.50927	2.33394	-0.50927	0.447819	-0.551786	0.0787955	-0.551786	-0.551786	-0.551786	2.30959	-0.551765	0.370526
gi6753182	GeneID:12068	Bet1	1	1	25.8	15.3	0.752032	-1.66012	0.561895	-0.674117	0.85065	0.353306	1.15601	-1.04094	0.453315	-0.352905	0.175655	-1.38903	2.15439	-0.427828	-0.28416	0.0963296	0.0275477
gi170287745	GeneID:54399	Bet1L	1	1	25.8	5.4	0.736795	0.761244	0.449359	-0.813417	1.74463	-0.104248	-0.884817	-1.30267	0.149915	1.04666	-0.208287	-1.0522	0.861347	1.51364	-0.751721	-0.989876	-0.419567
gi21313130	GeneID:67118	Bfar	1	1	22.8	8.4	0.654253	0.258232	1.63717	-0.66491	-0.66491	1.42915	-0.66491	-0.66491	-0.66491	0.237228	1.70682	-0.660688	-0.660688	1.35939	-0.660688	-0.660688	-0.660688
gi20137008	GeneID:12111	Bgn	1	0.415393	25.8	3.9	0.397998	-1.05465	2.1006	-0.182266	0.521326	0.295056	-0.674707	-0.750175	-0.255183	0.938959	1.03338	-0.935085	1.36717	-0.0117256	-0.333465	-0.835485	-1.22375
gi7709990	GeneID:12116	Bhmt	1	0.68514	22.8	19.8	0.347937	0.432606	-0.540292	-0.686417	1.02699	0.198792	-1.8342	0.150032	1.25249	-0.190467	-0.492795	-0.144266	-1.9332	0.165603	0.224582	1.37918	0.991363
gi145553963	GeneID:64918	Bhmt2	1	1	22.8	18.3	0.711033	-0.575252	-0.575252	-0.266697	-0.575252	-0.575252	-0.575252	1.16209	1.98087	-0.92558	-0.92558	0.780628	-0.92558	0.71333	-0.92558	1.19516	1.01321
gi31542228	GeneID:12122	Bid	1	1	25.8	24.3	0.81522	-0.590975	1.82217	0.0667738	-0.819085	-1.22742	-0.373439	0.125288	0.996687	-0.529989	1.88141	0.643637	-1.03624	0.719075	-0.24528	-0.925958	-0.506657
gi134053947;gi6753050;	GeneID:30948;GeneID:30948;	Bin1	1	1	25.8	5.4	0.668564	0.897602	-0.188454	-0.15412	1.08779	-0.906412	1.37374	-0.963744	-1.1464	-0.170767	-0.211782	-0.453096	2.44344	-0.36639	-0.155252	-0.575386	-0.510767
gi395627630	GeneID:668218	Bin2	1	1	25.8	24.3	0.618124	0.66356	1.96329	-1.01545	-1.14388	-0.257745	0.352233	-0.373573	-0.188438	-0.204233	0.926802	-0.832201	0.270309	1.08443	1.13517	-1.32478	-1.05549
gi10946638	GeneID:57784	Bin3	1	0.536288	22.8	3.9	0.12846	-0.535224	1.85552	1.35582	-0.535224	-0.535224	-0.535224	-0.535224	-0.535224	-0.353553	2.47487	-0.353553	-0.353553	-0.353553	-0.353553	-0.353553	-0.353553
gi163644309	GeneID:11796	Birc3	1	1	19.8	8.4	2	-3.5	-3.5	-3.5	-3.5	-3.5	-3.5	-3.5	-3.5	-0.353553	-0.353553	-0.353553	2.47487	-0.353553	-0.353553	-0.353553	-0.353553
gi30519997	GeneID:104184	Blmh	1	1	25.8	9.9	0.674395	-1.09824	-0.537737	1.71585	-0.973471	1.07578	0.251391	-0.603072	0.169496	1.322	0.925363	0.148051	-0.982285	-0.243323	0.89694	-1.48603	-0.580718
gi31980697	GeneID:14533	Bloc1S1	1	1	25.8	8.4	0.476036	-1.7528	0.548109	0.810123	-0.74097	0.281581	-0.389747	1.46368	-0.219978	0.636812	-0.149567	-0.627155	-0.124664	1.78166	0.65019	-0.753765	-1.41351
gi254675328	GeneID:73689	Bloc1S2A	1	1	22.8	5.4	1.00684	0.453966	-0.890927	0.866515	1.54115	-0.890927	-0.890927	-0.890927	0.702076	0.267736	-0.884482	0.799296	1.46734	-0.884482	-0.884482	-0.884482	1.00356
gi55742807	GeneID:232946	Bloc1S3	1	0.68514	25.8	22.8	0.981213	-0.491226	0.452146	-1.41811	-0.88289	-0.0731432	-0.294023	1.29299	1.41425	1.47515	1.5534	-0.878365	-0.366595	-0.53893	0.261049	-0.832774	-0.672939
gi124487331	GeneID:109778	Blvra	1	1	25.8	8.4	0.769019	-0.903494	0.707283	-0.72858	1.55284	0.489475	-1.348	-0.458363	0.688839	0.544523	0.348528	0.427829	-0.742625	0.833726	-2.18076	0.609294	0.159486
gi21450325	GeneID:233016	Blvrb	0.547129	0.0108135	19.8	9.9	0.602732	-0.658505	0.21181	0.488979	1.61937	0.0152626	0.601852	-0.547274	-1.7315	-0.363413	0.696322	1.21413	-0.180997	0.608128	-2.10303	-0.129662	0.258519
gi18129622	GeneID:140780	Bmp2K	1	1	22.8	18.3	0.444514	0.424284	-0.598385	0.579909	-1.20368	0.350637	-0.107889	-1.20368	1.7588	0.357936	-0.843711	-0.38697	-1.03762	0.512125	1.77829	-1.03762	0.657562
gi39930555	GeneID:213895	Bms1	1	1	25.8	2.4	0.676961	0.907505	-0.910976	1.08798	-0.00474513	-0.910976	1.42648	-0.910976	-0.684286	1.55017	-0.802223	0.214832	0.0385119	-0.802223	1.40538	-0.802223	-0.802223
gi255003752	GeneID:224630	Bnip1	1	1	25.8	8.4	0.838942	-0.665097	1.93136	-0.324673	0.291939	0.498168	-1.18651	0.372493	-0.917681	-0.407039	1.99669	0.654152	-1.12175	0.454248	-0.270256	-0.77358	-0.532459
gi6753198	GeneID:12176	Bnip3	1	0.68514	19.8	15.3	0.792768	0.417426	-0.739502	0.0397253	-0.739502	0.381641	2.11922	-0.739502	-0.739502	-0.196971	-0.758274	0.219489	-0.758274	1.70694	1.30364	-0.758274	-0.758274
gi67906187	GeneID:69556	Bod1	1	1	19.8	6.9	0.0563593	-0.353553	-0.353553	2.47487	-0.353553	-0.353553	-0.353553	-0.353553	-0.353553	0.182877	-0.433258	2.41667	-0.433258	-0.433258	-0.433258	-0.433258	-0.433258
gi124487265	GeneID:665775	Bod1L	1	1	19.8	9.9	0.885185	-0.524658	1.13035	-0.524658	2.0176	-0.524658	-0.524658	-0.524658	-0.524658	-0.5097	0.91066	-0.5097	2.14754	-0.5097	-0.5097	-0.5097	-0.5097
gi58037151	GeneID:69168	Bola1	1	1	25.8	15.3	0.222803	-0.826015	-0.8731	1.9725	-0.534466	-0.441446	-0.0650526	-0.281521	1.0491	-0.279863	-0.330768	2.45517	-0.126356	-0.339257	-0.345571	-0.512415	-0.520938
gi29171318	GeneID:66162	Bola2	1	1	25.8	15.3	0.591368	-0.412084	0.0942995	-1.01965	1.03614	-1.18148	0.6343	-0.704887	1.55336	0.150116	0.448579	-1.03642	0.332625	0.384522	1.26244	-1.92444	0.382579
gi30424938	GeneID:78653	Bola3	1	1	19.8	18.3	0.290571	-0.599078	2.32401	-0.303089	0.125551	-1.00903	-0.221216	-0.245471	-0.071667	-0.345944	-0.234293	-1.45072	-0.632145	0.258352	1.53129	-0.437393	1.31085
gi7304931	GeneID:12181	Bop1	1	1	25.8	8.4	0.890941	-1.78175	0.803089	-0.430502	0.682399	0.936909	-0.701453	0.966375	-0.475062	-0.388445	1.57292	-0.0238574	-0.762374	1.53743	-0.308397	-0.88595	-0.741322
gi6680806	GeneID:12183	Bpgm	1	1	19.8	15.3	0.455162	1.79345	-0.780249	0.816596	-1.07656	0.691909	-0.147297	-0.592794	-0.705054	1.28432	-1.64641	0.444311	1.28192	-0.061358	-0.586664	-0.0459798	-0.670136
gi21624609	GeneID:68021	Bphl	1	1	25.8	12.9	0.587344	-0.707264	-0.0554068	-0.4727	-0.147474	2.13759	0.675487	-0.396385	-1.03384	-0.0994606	0.05573	0.983676	-2.28818	-0.157902	0.542945	0.479394	0.483801
gi39652626	GeneID:23827	Bpnt1	1	1	19.8	5.4	0.826482	-1.73167	-0.0756284	1.47305	0.118966	-0.0546423	-0.631774	-0.257284	1.15898	0.386807	0.911538	0.968529	-1.06221	1.11722	-0.139953	-0.700483	-1.48145
gi70608139	GeneID:72399	Brap	1	1	19.8	3.9	0.350432	-1.09275	1.08648	0.799269	-0.106559	-1.56227	1.19756	-0.316908	-0.00482936	-0.119049	1.00345	0.12307	-0.818314	0.303683	1.63847	-0.714867	-1.41644
gi262050570	GeneID:210766	Brcc3	1	0.133461	25.8	2.4	0.546738	-1.12894	1.37351	1.21264	0.495117	-0.0524298	-1.37656	-0.0510289	-0.472312	1.05317	1.68746	0.433666	-1.07541	0.107384	-0.622309	-0.942773	-0.64119
gi326368244	GeneID:14312	Brd2	1	0.536288	19.8	5.4	0.654921	-1.02265	0.943223	-0.120225	1.11531	-1.02265	-1.02265	1.29847	-0.168817	-0.0891804	1.69075	-0.843978	-0.484754	-0.843978	-0.843978	1.32411	0.0910132
gi165972333	GeneID:67382	Brd3	1	1	22.8	16.8	0.515324	-0.295358	-0.529705	-0.482173	-0.589043	1.62011	-0.383103	1.56735	-0.908077	0.550085	-0.406789	-0.295649	-0.735964	2.08506	-0.264091	0.258488	-1.19114
gi226246640	GeneID:57261	Brd4	1	1	19.8	6.9	0.803398	-1.12461	1.30551	0.179354	0.861189	-0.99917	1.0708	-1.01809	-0.274987	-1.14331	0.865713	0.748934	0.568649	-0.669729	1.38768	-1.14331	-0.614626
gi21617851	GeneID:107976	Bre	1	1	22.8	11.4	0.703351	-0.760125	0.954305	0.0710192	-0.913151	1.48958	0.935357	-0.885225	-0.891765	-0.317449	0.253979	-0.947767	0.709143	1.52541	0.880163	-1.2964	-0.807081
gi58037467	GeneID:76809	Bri3Bp	1	0.097422	22.8	9.9	0.787606	-1.41325	0.486902	-0.429506	0.607446	0.230005	0.798995	1.17908	-1.45967	-0.792986	1.07133	-0.124679	0.986753	1.361	-0.402946	-0.955158	-1.14332
gi141802630	GeneID:67832	Brix1	1	1	22.8	8.4	0.598182	-0.617802	0.819026	-0.617802	-0.617802	2.0953	-0.617802	0.174684	-0.617802	-0.674099	1.74714	-0.674099	-0.674099	1.23466	-0.674099	0.388699	-0.674099
gi58037255	GeneID:71678	Brox	1	1	19.8	6.9	0.481869	-1.4359	0.728209	1.34722	-0.248504	-0.92997	1.20195	-0.301204	-0.361805	-1.04822	1.75668	0.10896	-0.072922	-0.449369	0.497823	0.611974	-1.40493
gi21312594	GeneID:70456	Brp44	1	1	19.8	6.9	0.634174	-1.81155	0.844657	-1.08598	0.879889	0.00592629	0.951656	-0.139675	0.355079	1.05852	0.757183	1.49558	-0.757752	0.0444778	-0.707386	-0.624651	-1.26597
gi9055178	GeneID:55951	Brp44L	1	0.241093	19.8	9.9	0.653863	-0.30529	-0.269979	-0.443605	0.214922	2.26389	0.105269	-0.443698	-1.12151	-0.213949	-0.129636	1.84641	0.707386	-0.939436	-0.860526	0.607469	-1.01771
gi31981603	GeneID:100383	Bsdc1	1	1	25.8	24.3	0.837402	-0.599553	1.15757	0.196633	0.000939033	-0.510833	-1.89829	0.703514	0.950019	0.0972815	1.19625	-0.504722	0.31677	1.56138	-0.947425	-0.417904	-1.30164
gi116014342	GeneID:12215	Bsg	1	1	25.8	21.3	0.27954	-0.20845	0.0429273	-1.98331	1.03028	-0.451523	0.0696527	0.191031	1.30939	0.0634625	1.56477	-1.79985	0.830475	0.251337	-0.416128	-0.607535	0.113465
gi134288869	GeneID:12182	Bst1	1	1	19.8	18.3	2	-0.353553	2.47487	-0.353553	-0.353553	-0.353553	-0.353553	-0.353553	-0.353553	-3.5	-3.5	-3.5	-3.5	-3.5	-3.5	-3.5	-3.5
gi37674242	GeneID:69550	Bst2	1	1	25.8	18.3	0.736257	-1.048	0.203584	-0.358834	-0.88236	-0.177683	1.42203	1.54875	-0.707497	-0.661806	-0.263182	1.78516	-1.08268	-0.480267	0.363107	1.09546	-0.755794
gi123858774	GeneID:107182	Btaf1	1	1	19.8	3.9	0.0503211	-0.359171	-0.359171	-0.359171	-0.359171	-0.359171	-0.319608	-0.359171	2.47464	-0.430336	0.11365	-0.430336	-0.430336	-0.430336	-0.392429	-0.430336	2.43046
gi364502961	GeneID:100503185	Btbd8	1	1	0	0	0	-0.353553	-0.353553	-0.353553	2.47487	-0.353553	-0.353553	-0.353553	-0.353553	-0.353553	-0.353553	-0.353553	2.47487	-0.353553	-0.353553	-0.353553	-0.353553
gi13384648	GeneID:26363	Btd	1	1	25.8	8.4	0.946345	-1.33428	1.38061	0.343401	-0.167015	1.092	0.428421	-1.24071	-0.502425	0.279296	0.65974	-0.512562	-0.803503	1.88631	-0.233283	-1.39685	0.120849
gi281485611	GeneID:218490	Btf3	1	1	19.8	0	0.563568	-1.21713	0.260956	-0.0582055	0.419949	-1.77565	1.04823	0.391339	0.930514	0.305668	0.873285	-1.63197	-0.699726	0.608417	1.20698	-1.01852	0.355864
gi29789195	GeneID:70533	Btf3L4	1	0.318262	25.8	8.4	0.594723	-1.19087	0.871845	0.513221	1.26331	-1.1469	0.673939	-1.0873	0.102756	-0.610076	-0.292069	0.108329	0.485897	1.84225	0.651724	-0.884949	-1.30111
gi27370182	GeneID:237754	Btnl9	1	1	22.8	19.8	0.00163278	-0.539436	-0.539436	-0.539436	-0.539436	-0.539436	1.70837	-0.539436	1.52825	-0.537126	-0.537126	-0.537126	-0.537126	-0.537126	1.41659	-0.537126	1.80617
gi31560618	GeneID:12237	Bub3	1	1	25.8	11.4	0.764791	-0.781193	0.330314	-0.470219	1.21327	-0.215872	1.63605	-1.30238	-0.409964	-0.198197	1.63608	-1.28948	-0.45083	0.731409	0.741415	-1.15458	-0.0158244
gi57222238	GeneID:231889	Bud31	1	1	25.8	8.4	0.514966	-0.972053	0.42753	-0.129187	0.499175	1.12909	0.33828	-1.9467	0.653869	-0.236388	-0.243064	-1.08413	0.134093	2.01623	-0.447513	0.771981	-0.911209
gi13385296	GeneID:66882	Bzw1	1	1	22.8	8.4	0.60588	-0.67101	0.0769739	0.900109	-1.03044	1.51375	-0.231975	-1.32063	0.763217	-0.50463	0.800133	0.79917	-0.97502	1.15056	0.711834	-1.59146	-0.390588
gi31981160	GeneID:66912	Bzw2	1	0.133461	22.8	2.4	0.881786	0.725153	1.72356	0.0620772	-0.820449	-0.208372	-1.53442	-0.435985	0.488432	1.43134	0.97358	-0.447333	-0.646053	0.920309	-1.34911	-0.0356245	-0.847101
gi21735489	GeneID:223665	C030006K11Rik	1	0.097422	22.8	11.4	0.783974	-0.812324	-0.0908467	0.209946	0.545853	1.04138	0.554844	-2.05633	0.607483	-0.90322	0.299961	0.201027	0.852094	1.20352	0.335753	-1.94014	-0.048993
gi66392583	GeneID:109284	C030046I01Rik	1	1	19.8	5.4	0.0184016	-0.539811	1.56239	-0.539811	-0.539811	-0.539811	-0.539811	-0.539811	1.67647	-0.526799	1.99246	-0.526799	-0.526799	-0.526799	-0.526799	-0.526799	1.16833
gi282396086	GeneID:94192	C1Galt1	1	1	22.8	11.4	0.641932	-0.520592	-0.611688	-0.250579	2.07135	-0.669678	0.884872	-0.877131	-0.026556	-0.625291	-0.0121597	-0.576022	-0.180497	1.91933	1.08169	-1.02639	-0.580654
gi124286805	GeneID:12259	C1Qa	1	0.097422	25.8	0	0.763498	1.48009	0.398653	1.52674	-0.681097	-0.681097	-0.681097	-0.681097	-0.681097	1.37978	1.4212	0.74726	-0.709648	-0.709648	-0.709648	-0.709648	-0.709648
gi6753220	GeneID:12260	C1Qb	1	1	19.8	18.3	0.155161	-0.439694	-0.0136324	-0.439694	-0.439694	-0.233063	-0.439694	2.44517	-0.439694	-0.566488	2.01131	-0.566488	-0.566488	1.12224	-0.566488	-0.301112	-0.566488
gi112181167	GeneID:12261	C1Qbp	1	0.415393	25.8	16.8	0.171657	-0.680041	-0.643929	0.127934	0.852945	-1.523	-0.502739	1.20766	1.16116	0.419447	-0.339962	-1.63734	-0.539383	0.178487	0.993854	1.53234	-0.607443
gi113680120	GeneID:12262	C1Qc	0.273707	0.0017359	22.8	6.9	1.01206	-0.883958	-0.181008	1.01215	1.35414	0.724114	-1.55269	-0.611052	0.138301	-0.35268	0.633114	2.04018	0.491637	-0.49567	-0.718912	-0.9252	-0.672471
gi323668292	GeneID:56745	C1Qtnf1	1	1	19.8	0	2.22045e-16	-0.353553	-0.353553	-0.353553	2.47487	-0.353553	-0.353553	-0.353553	-0.353553	-3.5	-3.5	-3.5	-3.5	-3.5	-3.5	-3.5	-3.5
gi164518925	GeneID:50909	C1Ra	1	0.536288	25.8	8.4	0.620905	0.314829	1.43649	-0.406203	1.05077	-0.363985	0.49447	-1.26319	-1.26319	0.0170851	-0.322883	-0.383738	1.15573	1.66986	0.145557	-1.14081	-1.14081
gi164518919	GeneID:667277	C1Rb	1	1	0	0	0	-0.353553	-0.353553	-0.353553	-0.353553	-0.353553	-0.353553	-0.353553	2.47487	-0.353553	-0.353553	-0.353553	-0.353553	-0.353553	-0.353553	-0.353553	2.47487
gi269973899	GeneID:232371	C1Rl	1	0.0701602	22.8	13.8	0.668249	-0.78643	-0.907629	0.00574364	-0.907629	0.593121	2.08269	0.103847	-0.183711	-0.598572	-0.928052	0.0379789	-0.928052	1.75563	0.0462003	1.21416	-0.599293
gi148277056	GeneID:50908	C1S	1	0.180488	22.8	16.8	0.979625	-0.818827	-0.818827	-0.818827	-0.818827	0.568185	0.524652	0.273187	1.90928	-0.855909	-0.855909	-0.855909	-0.855909	0.984626	1.45754	-0.00631687	0.987783
gi157951694	GeneID:12263	C2	1	1	25.8	24.3	0.955966	-0.143257	1.01384	0.138168	-1.67825	-0.637642	-0.462673	1.56654	0.203277	-0.666633	2.10598	0.50122	-1.23121	-0.374586	-0.364695	0.214444	-0.18452
gi157909795	GeneID:244895	C230081A13Rik	1	0.0701602	22.8	16.8	0.369186	-0.667933	-0.667933	-0.667933	-0.667933	-0.667933	1.24998	1.76021	0.329484	-0.502019	-0.502019	-0.502019	-0.502019	-0.502019	2.35352	-0.228783	0.385362
gi85861260	GeneID:230866	C230096C10Rik	1	0.536288	22.8	11.4	0.26096	-1.88206	-0.125973	-0.659414	-0.455644	1.11671	0.761523	0.307964	0.936892	-0.281684	1.31385	-0.624489	1.11604	0.678658	0.239383	-1.39401	-1.04775
gi225543530	GeneID:207781	C2Cd2	1	1	25.8	18.3	1.02331	-0.841119	-0.247568	-0.848166	-0.921389	1.8503	-0.343862	0.35391	0.997897	1.76547	-0.076598	-1.18507	-0.790879	0.52088	0.939089	-0.642678	-0.530209
gi88900515	GeneID:71764	C2Cd2L	1	0.415393	19.8	15.3	0.748154	0.837462	0.311376	-0.607195	-0.317882	0.111812	0.952337	0.767279	-2.05519	0.434799	-0.290771	0.513762	-0.113992	1.87451	-0.000465748	-1.28862	-1.12922
gi126518317	GeneID:12266	C3	1	1	19.8	15.3	0.666056	1.07494	0.27604	-0.217949	-1.91826	0.17099	1.29452	-0.111388	-0.568895	0.648027	0.255826	-0.32844	0.587229	1.64844	-0.8452	-1.57364	-0.39224
gi82546849	GeneID:231855	C330006K01Rik	1	1	22.8	16.8	0.6574	-0.769295	1.76756	-0.769295	-0.769295	1.20639	-0.10296	-0.769295	0.206197	-0.718626	-0.718626	-0.718626	-0.718626	1.19145	1.43989	-0.718626	0.961785
gi166063959	GeneID:77644	C330007P06Rik	1	0.241093	25.8	21.3	0.344747	-0.612233	-0.124687	-0.612233	-0.612233	-0.612233	-0.612233	1.45975	1.7261	-0.568919	0.312432	-0.568919	-0.568919	-0.568919	-0.568919	0.246742	2.28542
gi157951698	GeneID:12268	C4B	1	1	22.8	9.9	0.352841	-0.934477	-0.509197	-0.266284	-0.1967	0.439277	-0.523125	-0.291253	2.28176	-0.27635	0.678168	-0.502884	0.314616	2.01666	-0.281756	-1.15766	-0.790797
gi115430101	GeneID:12269	C4Bp	0.19501	0.000604012	22.8	11.4	0.72708	-2.33151	0.171503	0.488277	0.907311	0.559544	0.377591	-0.051576	-0.121135	-0.466742	-0.539769	0.0424636	1.70498	0.874636	0.534908	-1.40587	-0.744616
gi161086891	GeneID:12274	C6	1	0.866497	19.8	3.9	0.705906	0.230862	1.62574	-0.0335006	-0.380751	-1.0318	-1.3011	1.15363	-0.263084	-0.647172	1.53155	-1.32236	-1.19062	0.593067	-0.0842954	0.3556	0.764226
gi345110552	GeneID:109828	C7	1	0.866497	25.8	3.9	0.233115	-0.0264952	2.13777	-0.72811	-0.258154	0.323065	-0.663739	-1.09215	0.30781	-0.531998	-0.641794	1.62062	-0.0379236	1.47667	-0.658157	-1.00754	-0.219884
gi75677516	GeneID:97130	C77080	1	0.318262	19.8	9.9	0.40495	-0.955514	0.129773	-0.145131	0.65363	1.2194	0.633667	-1.89796	0.362137	0.529107	0.998729	1.10179	-1.95694	0.239186	-0.557264	0.175106	-0.529712
gi85701696	GeneID:97863	C78339	1	1	25.8	11.4	0.73641	-0.0723868	-1.13708	-0.110774	-0.0804995	2.02863	0.52398	-1.13708	-0.0147957	1.08004	-0.858637	0.908051	-0.858637	1.4352	0.0112564	-0.858637	-0.858637
gi254675261	GeneID:19777	C80913	1	1	19.8	8.4	2.22045e-16	-3.5	-3.5	-3.5	-3.5	-3.5	-3.5	-3.5	-3.5	-0.353553	-0.353553	-0.353553	-0.353553	-0.353553	-0.353553	2.47487	-0.353553
gi225579072	GeneID:381590	C87499	1	1	0	0	0	-0.353553	-0.353553	-0.353553	-0.353553	-0.353553	2.47487	-0.353553	-0.353553	-0.353553	-0.353553	-0.353553	-0.353553	-0.353553	2.47487	-0.353553	-0.353553
gi22122667	GeneID:230558	C8A	0.898268	0.0498154	22.8	11.4	0.881226	-1.01785	-0.862671	0.558775	-0.591538	1.67793	1.1446	-0.551327	-0.357915	0.00916788	-0.396041	1.41465	-0.274752	1.5756	-0.278794	-0.795591	-1.25424
gi33563297	GeneID:110382	C8B	1	1	19.8	0	0.767624	-0.467108	1.34248	1.09367	-1.62382	0.113107	-0.79698	0.639082	-0.300429	0.572223	-1.42129	-1.10297	-0.742585	1.21107	0.522871	1.06471	-0.104031
gi58037159	GeneID:69379	C8G	1	1	22.8	8.4	1.26434	-1.12234	0.936874	0.318633	0.0458262	1.2633	-1.12234	-1.12234	0.80237	-1.04548	1.09182	-0.319325	0.665715	1.36956	-1.04548	-1.04548	0.328661
gi15375312	GeneID:12279	C9	1	1	19.8	0	0.686021	1.29131	1.55779	-1.00607	-0.625411	-0.174359	-0.306238	0.375365	-1.11239	0.736822	0.407869	-1.44629	0.587608	1.10052	0.688246	-0.946499	-1.12828
gi161086893	GeneID:12283	Cab39	1	1	25.8	24.3	0.652761	-1.17787	0.109621	-0.922927	0.47312	-0.371098	-0.751371	0.910057	1.73046	0.498659	0.547897	0.337288	1.75227	-0.913284	-1.25707	-0.0434151	-0.922352
gi31541826	GeneID:69008	Cab39L	1	1	25.8	24.3	0.983905	-1.04188	1.08345	-1.04188	-0.361907	0.360646	-1.04188	0.689558	1.35391	-0.8723	0.258349	-0.8723	-0.426429	0.0556766	-0.8723	1.97336	0.755947
gi355390374	GeneID:12286	Cacna1A	1	1	19.8	5.4	0.0063382	-0.533559	-0.533559	1.31123	-0.533559	-0.533559	-0.533559	-0.533559	1.89012	-0.529077	-0.529077	1.21182	-0.529077	-0.529077	-0.529077	-0.529075	1.96264
gi117968623	GeneID:12290	Cacna1E	1	1	0	0	0	-0.353553	-0.353553	2.47487	-0.353553	-0.353553	-0.353553	-0.353553	-0.353553	-0.353553	-0.353553	2.47487	-0.353553	-0.353553	-0.353553	-0.353553	-0.353553
gi189409136	GeneID:12292	Cacna1S	1	1	0	0	0	-0.353553	-0.353553	-0.353553	2.47487	-0.353553	-0.353553	-0.353553	-0.353553	-0.353553	-0.353553	-0.353553	2.47487	-0.353553	-0.353553	-0.353553	-0.353553
gi6753234	GeneID:12293	Cacna2D1	1	1	0	0	0	-0.353553	-0.353553	-0.353553	2.47487	-0.353553	-0.353553	-0.353553	-0.353553	-0.353553	-0.353553	-0.353553	2.47487	-0.353553	-0.353553	-0.353553	-0.353553
gi226693339	GeneID:12295	Cacnb1	1	1	0	0	0	-0.353553	-0.353553	-0.353553	2.47487	-0.353553	-0.353553	-0.353553	-0.353553	-0.353553	-0.353553	-0.353553	2.47487	-0.353553	-0.353553	-0.353553	-0.353553
gi33468885	GeneID:12301	Cacybp	1	1	25.8	18.3	0.403941	-1.55382	1.92343	-0.504827	-0.484841	0.268147	-0.027023	-0.165295	0.544235	-0.434793	1.89174	-0.569281	-0.139989	1.04517	-0.268446	-1.2924	-0.232008
gi51093867	GeneID:69719	Cad	1	0.68514	25.8	8.4	1.12794	-1.26931	0.953968	1.54246	-0.27913	0.693283	-0.801449	0.102626	-0.942444	-0.457527	0.929197	0.175598	-0.935594	1.75258	0.418304	-0.905342	-0.977212
gi71040107	GeneID:54725	Cadm1	1	1	19.8	6.9	0.989694	-1.43877	0.868134	0.233416	1.25241	-1.0877	1.00002	-0.296005	-0.531506	-0.214948	0.379194	2.2453	-0.787403	-0.780865	-0.21513	0.0719908	-0.698142
gi213385308	GeneID:54598	Calcrl	1	1	22.8	9.9	0.130178	-0.353553	-0.353553	-0.353553	-0.353553	2.47487	-0.353553	-0.353553	-0.353553	-0.537653	1.43645	-0.537653	-0.537653	1.78947	-0.537653	-0.537653	-0.537653
gi21704156	GeneID:109624	Cald1	1	1	25.8	0	0.823286	-0.560462	1.73646	0.0622233	-1.47668	0.103794	-0.182053	-0.675928	0.992641	0.353817	1.70454	-0.44044	-0.406906	1.11822	-0.172508	-1.1223	-1.03443
gi6753244	GeneID:12313	Calm1	1	1	25.8	15.3	0.399514	-0.611171	0.544863	-1.06173	1.5647	-0.852796	0.378875	-0.951565	0.988823	-0.514163	0.873256	-0.732641	0.348385	-0.328075	1.91321	-0.373694	-1.18628
gi6680836	GeneID:12317	Calr	1	1	25.8	15.3	0.768985	-0.356538	0.0129997	-1.69162	0.963988	-0.363722	-0.26004	-0.00268902	1.69762	-1.16666	0.709863	-0.936921	-0.455875	2.00824	0.00543571	-0.11958	-0.0445054
gi84370292	GeneID:108802	Calr4	1	1	19.8	18.3	2	-0.353553	-0.353553	-0.353553	-0.353553	-0.353553	-0.353553	2.47487	-0.353553	-3.5	-3.5	-3.5	-3.5	-3.5	-3.5	-3.5	-3.5
gi41282022;gi6680840;	GeneID:12321;GeneID:12321;	Calu	1	1	25.8	15.3	0.974755	-0.688985	-0.607821	-1.02956	0.693618	-1.03794	0.034716	1.14188	1.4941	-0.540745	0.195872	-1.29673	-0.279696	2.10174	-0.128993	-0.512661	0.461205
gi19527140	GeneID:52163	Camk1	1	1	25.8	12.9	0.441922	-1.04262	0.271625	-1.06106	-0.145569	0.216465	2.10037	-0.466427	0.127215	-0.871086	1.68936	-0.532989	-0.542652	0.0779485	1.28759	-1.06922	-0.0389507
gi28916677	GeneID:12322	Camk2A	1	1	0	0	0	-0.353553	-0.353553	-0.353553	2.47487	-0.353553	-0.353553	-0.353553	-0.353553	-0.353553	-0.353553	-0.353553	2.47487	-0.353553	-0.353553	-0.353553	-0.353553
gi291291010	GeneID:12323	Camk2B	1	1	25.8	9.9	0.880451	0.931768	-0.202388	1.0502	0.909729	-0.173721	0.322147	-1.41887	-1.41887	2.38474	-0.476243	-0.260094	0.192122	-0.520702	-0.145662	-0.587078	-0.587078
gi18158420;gi70906479;	GeneID:108058;GeneID:108058;	Camk2D	1	1	25.8	18.3	0.778541	-0.987186	0.459768	-0.867292	-0.436818	0.694178	-0.987186	1.82313	0.301403	-1.04329	1.7576	-0.0845388	0.0329833	1.18218	-1.04329	-0.342294	-0.459342
gi85362729	GeneID:12325	Camk2G	1	1	0	0	0	-0.353553	-0.353553	-0.353553	2.47487	-0.353553	-0.353553	-0.353553	-0.353553	-0.353553	-0.353553	-0.353553	2.47487	-0.353553	-0.353553	-0.353553	-0.353553
gi226423895	GeneID:12796	Camp	1	1	19.8	8.4	2	-3.5	-3.5	-3.5	-3.5	-3.5	-3.5	-3.5	-3.5	-0.353553	2.47487	-0.353553	-0.353553	-0.353553	-0.353553	-0.353553	-0.353553
gi124486889	GeneID:67886	Camsap2	1	1	19.8	5.4	0.124755	-0.530819	-0.530819	1.24782	-0.530819	-0.530819	-0.530819	-0.530819	1.93709	-0.354389	-0.352889	-0.350039	-0.354389	-0.354389	-0.354389	-0.354389	2.47487
gi255069776	GeneID:69697	Camsap3	1	1	22.8	11.4	0.328547	-0.472397	-0.472397	-0.472397	2.32388	-0.472397	0.510501	-0.472397	-0.472397	1.85058	-0.715807	-0.00776124	-0.198725	-0.715807	1.21913	-0.715807	-0.715807
gi189409138	GeneID:71902	Cand1	1	1	22.8	3.9	0.481344	0.188521	-0.00191486	-1.46835	1.62375	0.767606	-1.13821	-0.364306	0.392902	0.710914	1.30834	-0.0815045	-1.66354	0.68356	0.473966	-1.09799	-0.333746
gi160333216	GeneID:12330	Canx	1	1	22.8	8.4	0.522117	-0.0159199	0.414302	-1.31592	0.151356	1.85784	-0.122679	-1.23863	0.269655	0.241185	1.3361	0.066003	-1.20725	1.35839	-0.632247	-1.2034	0.041225
gi157951604	GeneID:12331	Cap1	1	1	25.8	8.4	0.946804	-1.45661	0.482322	-0.0435871	0.637747	1.37799	-0.696193	-1.10162	0.79995	-0.1891	1.38847	-0.230297	-1.21985	1.42282	-0.679775	-0.912327	0.420061
gi13385554	GeneID:67252	Cap2	1	0.68514	22.8	11.4	0.113889	-0.51896	0.916951	-0.51896	-0.465878	2.14373	-0.51896	-0.51896	-0.51896	-0.680024	0.44899	-0.680024	1.73215	1.21898	-0.680024	-0.680024	-0.680024
gi160333229	GeneID:12333	Capn1	1	0.241093	22.8	9.9	0.630209	-1.30236	1.63266	0.260223	0.623402	0.503473	-1.15484	0.185925	-0.748484	-0.105704	1.06515	-0.274052	1.74135	0.295807	-1.19823	-0.938033	-0.586287
gi157951598	GeneID:12334	Capn2	1	1	19.8	5.4	1.02285	-0.816858	1.55644	0.772198	0.62302	-0.144679	-1.4934	-0.773367	0.276645	0.433792	1.30184	-0.268195	-1.02239	-0.461291	1.59418	-0.77058	-0.807362
gi6753258	GeneID:12339	Capn7	1	1	25.8	18.3	0.315569	-0.728276	-0.275536	0.414289	-1.05371	2.22275	-0.338964	-0.00346261	-0.237088	2.37007	0.229508	-0.403866	-0.456602	-0.296311	-0.197535	-0.790433	-0.454835
gi110227381	GeneID:12336	Capns1	1	1	25.8	12.9	0.693996	-1.0697	-0.0532234	-1.10012	2.07259	0.532974	-0.176572	-0.030329	-0.175625	-0.148452	2.36428	-0.581092	0.235175	-0.524078	-0.312802	-0.305428	-0.727599
gi162329570	GeneID:53872	Caprin1	1	1	19.8	2.4	0.992991	-0.300267	-0.00963429	1.04094	-0.363358	-1.00459	-1.36419	0.359535	1.64155	0.728244	1.22817	-0.503104	-1.72317	1.1225	-0.0095119	-0.669846	-0.173289
gi161086971	GeneID:12340	Capza1	1	1	25.8	8.4	0.909053	-1.53546	0.309613	1.00674	1.05334	-0.319868	-1.06929	0.992933	-0.438015	0.935795	-0.58415	-1.47083	-0.932223	1.36299	0.899949	-0.279896	0.0683608
gi6671672	GeneID:12343	Capza2	1	0.318262	25.8	5.4	0.983197	-0.265243	0.881783	1.45275	0.685078	-0.495983	-0.961727	-1.53171	0.235048	-2.17319	0.662385	-0.180356	0.85419	0.27631	-0.564336	0.718554	0.40644
gi6753262	GeneID:12345	Capzb	1	1	19.8	5.4	0.516477	-1.93803	0.91611	-0.199475	0.874714	-0.882653	0.22664	0.13614	0.86655	0.153883	1.78629	-1.56162	-0.0672753	0.537011	-0.0469589	0.203757	-1.00508
gi145301561	GeneID:12346	Car1	1	1	25.8	2.4	0.441755	2.28524	0.247203	-0.316154	-0.683953	0.135811	-0.253841	-0.525757	-0.88855	0.0199655	-0.814532	0.0858719	2.34631	-0.475436	-0.663795	-0.121268	-0.377117
gi6753264	GeneID:23831	Car14	1	1	22.8	19.8	0.487076	0.198228	-0.175892	-1.15483	0.10772	1.39475	0.080225	-1.5539	1.1037	1.63578	-0.33815	-0.549603	-1.3439	0.172735	1.17878	0.0676523	-0.823298
gi157951596	GeneID:12349	Car2	1	1	25.8	2.4	0.761783	1.69608	0.297292	0.433788	-1.4768	0.777455	-0.639162	-0.717938	-0.370711	0.477215	-1.78163	0.148738	1.43406	0.650931	-0.193124	0.259367	-0.995556
gi31982861	GeneID:12350	Car3	1	1	22.8	21.3	0.576313	-1.32386	1.27397	-0.206237	-0.139311	0.724198	-1.46207	0.925939	0.207372	-0.399532	-1.16071	0.814972	-1.18445	-0.829038	1.16439	0.56062	1.03375
gi112181175	GeneID:12352	Car5A	1	0.0701602	19.8	8.4	0.656259	-1.90006	0.311681	0.682219	0.449727	1.086	0.425366	-1.12251	0.0675807	0.361298	1.54075	1.05974	-1.05156	0.00681803	0.194235	-1.06614	-1.04514
gi211057396	GeneID:56078	Car5B	1	1	19.8	0	2.22045e-16	-0.353553	-0.353553	-0.353553	-0.353553	2.47487	-0.353553	-0.353553	-0.353553	-3.5	-3.5	-3.5	-3.5	-3.5	-3.5	-3.5	-3.5
gi85362731	GeneID:12319	Car8	1	1	25.8	18.3	0.876822	-1.13293	0.0158927	0.21124	-1.61811	0.611663	0.956679	1.2863	-0.330749	-0.260618	0.393022	1.13188	-1.40731	1.09686	0.765654	-1.21206	-0.507433
gi253314487	GeneID:239319	Card6	0.800876	0.0294207	25.8	15.3	0.375688	-0.497623	-0.497623	-0.497623	-0.497623	0.0336799	2.39952	0.0549155	-0.497623	-0.466043	-0.466043	-0.466043	-0.466043	-0.466043	2.34346	0.452803	-0.466043
gi13385290	GeneID:52502	Carhsp1	1	0.866497	19.8	2.4	0.624861	-0.0313363	1.17786	0.656393	-0.692549	-0.803542	-1.67421	0.285157	1.08223	1.10273	-1.75358	1.08666	-0.819388	0.357847	0.687882	-0.465697	-0.196457
gi298676452	GeneID:69225	Carkd	1	1	25.8	18.3	0.521839	-1.97276	0.662056	-1.08191	0.00805952	0.764199	0.382044	0.655452	0.58286	-0.862101	0.427189	0.434457	0.318645	0.713122	-0.26561	-1.94998	1.18427
gi189409145	GeneID:59035	Carm1	1	1	25.8	24.3	0.66462	0.771553	0.0986578	-0.50481	-1.12734	1.58909	-1.07252	0.885456	-0.640087	-0.806044	2.04494	0.130387	0.724598	-0.390365	-0.360036	-0.201636	-1.14184
gi148747198;gi357588502;	GeneID:27267;GeneID:27267;	Cars	1	1	19.8	0	0.904084	1.43987	-0.508017	-1.05957	-0.451565	-0.740392	1.65333	-0.215609	-0.118051	1.13932	0.228097	-0.605071	-0.716957	1.13682	0.979522	-1.38206	-0.77967
gi189409152	GeneID:71941	Cars2	1	1	25.8	18.3	0.800308	-0.680137	0.225403	-1.14525	-0.877697	0.65737	-0.0474621	1.98887	-0.121101	-0.193621	-0.636704	0.322951	-0.256038	0.310446	-0.247336	2.07996	-1.37966
gi37620157	GeneID:213819	Casd1	1	1	19.8	8.4	2.22045e-16	-3.5	-3.5	-3.5	-3.5	-3.5	-3.5	-3.5	-3.5	-0.353553	-0.353553	-0.353553	-0.353553	2.47487	-0.353553	-0.353553	-0.353553
gi133504495	GeneID:12361	Cask	1	0.415393	25.8	21.3	0.565984	-1.14115	0.196983	-0.543054	-1.10102	-0.0108345	-0.0782124	0.808708	1.86858	1.39922	1.10665	-0.635191	-1.13051	-0.709176	0.92301	-0.880749	-0.0732608
gi86198305	GeneID:12362	Casp1	1	1	19.8	8.4	2.22045e-16	-3.5	-3.5	-3.5	-3.5	-3.5	-3.5	-3.5	-3.5	-0.353553	-0.353553	-0.353553	-0.353553	-0.353553	-0.353553	2.47487	-0.353553
gi6753284	GeneID:12367	Casp3	1	1	22.8	6.9	0.242169	0.0905978	-0.163876	-1.65305	-0.00839485	0.16689	1.99786	0.0304956	-0.460515	2.04782	0.357161	-0.244699	0.462296	-0.814886	-0.497856	-1.21863	-0.0912008
gi157951736	GeneID:12368	Casp6	1	1	25.8	18.3	0.754619	-0.119015	-1.45508	0.704935	-1.22418	1.17358	1.05782	-0.497531	0.359459	1.06487	0.221409	-0.0948597	-0.339737	-0.757014	1.78999	-0.678252	-1.20641
gi6680850	GeneID:12369	Casp7	1	0.180488	25.8	8.4	0.597632	-0.0102117	-0.361794	1.07842	1.7079	-1.0264	0.193822	-1.26366	-0.318079	-1.29786	-0.89064	1.37153	0.0776875	1.22714	0.584114	-0.862756	-0.209223
gi122056578	GeneID:12370	Casp8	1	1	25.8	8.4	0.40737	-0.808965	2.14466	-0.280888	-0.32183	0.121557	-0.707356	0.64668	-0.793859	-0.875106	0.2298	0.576498	-0.693207	-0.241431	-0.30731	-0.820549	2.13131
gi31560479	GeneID:12371	Casp9	1	1	0	0	0	-0.353553	2.47487	-0.353553	-0.353553	-0.353553	-0.353553	-0.353553	-0.353553	-0.353553	2.47487	-0.353553	-0.353553	-0.353553	-0.353553	-0.353553	-0.353553
gi227430322	GeneID:12372	Casq1	1	1	0	0	0	-0.353553	-0.353553	-0.353553	2.47487	-0.353553	-0.353553	-0.353553	-0.353553	-0.353553	-0.353553	-0.353553	2.47487	-0.353553	-0.353553	-0.353553	-0.353553
gi157951700	GeneID:12373	Casq2	1	1	19.8	8.4	2	-3.5	-3.5	-3.5	-3.5	-3.5	-3.5	-3.5	-3.5	-0.353553	-0.353553	-0.353553	2.47487	-0.353553	-0.353553	-0.353553	-0.353553
gi33563246	GeneID:12380	Cast	1	1	19.8	18.3	0.509779	-0.384164	-0.876665	0.35879	0.291308	-1.29419	0.187985	-0.300424	2.01736	-0.667934	0.876082	-0.867309	-1.2795	1.40142	0.409234	-0.728885	0.856893
gi157951741	GeneID:12359	Cat	1	0.536288	25.8	15.3	0.303417	-0.0603387	-0.605756	-0.267433	-0.00512831	-0.0150838	0.341153	2.07457	-1.46199	-0.523192	-0.492747	0.46907	-1.73111	-0.01812	1.10954	1.40916	-0.222603
gi6680854	GeneID:12389	Cav1	1	1	25.8	8.4	0.474151	-0.334831	1.57537	-0.903928	-0.35483	1.19734	-0.903928	-0.903928	0.628737	0.256868	-0.291053	-0.564576	2.37855	-0.216038	-0.564576	-0.564576	-0.434603
gi6680852	GeneID:12391	Cav3	1	1	19.8	8.4	2	-3.5	-3.5	-3.5	-3.5	-3.5	-3.5	-3.5	-3.5	-0.353553	-0.353553	-0.353553	2.47487	-0.353553	-0.353553	-0.353553	-0.353553
gi238814333	GeneID:12400	Cbfb	1	0.866497	22.8	8.4	0.568018	-0.564449	2.27129	-0.110889	-0.0505704	-0.366703	0.26211	-0.35526	-1.08553	-0.745899	2.24539	0.246114	-0.0453206	0.164671	-0.890448	-0.636207	-0.338302
gi113680352	GeneID:12408	Cbr1	1	0.68514	19.8	8.4	0.353387	-1.07756	0.0164727	0.595113	1.33809	0.120588	-0.109192	-1.72183	0.838323	-0.289814	1.99989	-0.0686682	-1.1109	0.685697	-0.192997	-1.08025	0.0570477
gi27413160	GeneID:109857	Cbr3	1	1	0	0	0	-0.353553	2.47487	-0.353553	-0.353553	-0.353553	-0.353553	-0.353553	-0.353553	-0.353553	2.47487	-0.353553	-0.353553	-0.353553	-0.353553	-0.353553	-0.353553
gi269784762	GeneID:234309	Cbr4	1	1	19.8	5.4	0.761261	-1.67502	0.651225	0.710152	-0.326556	0.0568423	-1.15873	1.25569	0.486401	-0.0322823	1.95613	0.387841	-0.758489	-0.590184	0.761663	-0.986983	-0.737697
gi21450071	GeneID:12411	Cbs	1	1	25.8	11.4	1.0717	-1.60742	-0.505097	0.940815	0.461672	0.439005	1.39762	-0.938883	-0.187705	0.535213	1.02877	-1.04676	-0.87275	1.58044	-0.19042	-1.12083	0.0863278
gi22122605	GeneID:226043	Cbwd1	1	0.097422	25.8	24.3	0.778842	1.39636	-0.276085	-0.192937	-0.808243	-1.81264	0.491826	0.470791	0.730927	1.38177	-0.178728	-0.806463	0.534788	-1.3345	0.125648	-0.930647	1.20813
gi6671696	GeneID:12412	Cbx1	1	1	25.8	8.4	0.767599	-1.06594	1.85983	-0.141681	0.289992	0.0210034	-1.44996	0.442578	0.0441807	-0.552985	2.21677	-0.286647	0.147238	0.178605	-0.833005	-0.969808	0.0998329
gi108860695	GeneID:12417	Cbx3	0.898268	0.0498154	25.8	11.4	0.767215	-1.75825	-0.92373	0.0595287	1.52158	0.353479	0.279086	-0.226307	0.694609	-1.65509	-1.24945	0.149472	0.247379	0.738652	1.29004	-0.142267	0.621264
gi158966694	GeneID:12419	Cbx5	1	1	19.8	3.9	0.713442	0.379203	1.88941	-0.814806	-0.814806	0.759936	0.230679	-0.814806	-0.814806	0.518626	2.11795	-0.629756	-0.629756	-0.629756	0.512206	-0.629756	-0.629756
gi7304947	GeneID:30951	Cbx8	1	1	0	0	0	-0.353553	-0.353553	-0.353553	-0.353553	-0.353553	-0.353553	-0.353553	2.47487	-0.353553	-0.353553	-0.353553	-0.353553	-0.353553	-0.353553	-0.353553	2.47487
gi110835702	GeneID:212139	Cc2D1A	1	1	19.8	5.4	0.082136	-0.522985	-0.522985	1.10223	-0.522985	-0.522985	-0.522985	-0.522985	2.03569	-0.464906	0.442698	-0.464906	-0.464906	-0.464906	-0.464906	-0.464906	2.34674
gi28892935	GeneID:319965	Cc2D1B	1	1	19.8	9.9	0.673204	-0.534532	-0.534532	1.87063	-0.534532	1.33656	-0.534532	-0.534532	-0.534532	-0.469364	-0.469364	0.48269	-0.469364	2.33349	-0.469364	-0.469364	-0.469364
gi33563288	GeneID:67500	Ccar1	1	1	19.8	3.9	0.725531	2.23527	-0.248641	0.236579	-0.850295	0.034121	-0.405593	-0.99855	-0.00288941	0.769747	1.89639	-0.256308	-0.997009	0.573304	-0.394141	-0.806719	-0.785266
gi31982063	GeneID:70266	Ccbl1	1	0.415393	25.8	11.4	1.01856	-1.43081	-1.4387	0.77016	0.235595	1.33498	0.312837	0.514742	-0.298806	-0.878469	1.25319	0.16553	-1.00138	1.05466	1.00127	-1.14461	-0.450188
gi30424613	GeneID:229905	Ccbl2	1	1	19.8	6.9	0.473589	-1.73872	1.23085	0.122335	-0.400792	0.297748	1.34754	-0.349407	-0.509561	0.104862	1.60677	0.260152	-1.93383	0.561099	-0.530968	-0.0547649	-0.0133218
gi228008310	GeneID:75565	Ccdc101	1	1	19.8	8.4	2.22045e-16	-3.5	-3.5	-3.5	-3.5	-3.5	-3.5	-3.5	-3.5	-0.353553	-0.353553	-0.353553	-0.353553	2.47487	-0.353553	-0.353553	-0.353553
gi168823441	GeneID:215999	Ccdc109A	1	0.68514	19.8	13.8	0.51331	-0.462905	-0.607851	-0.402168	0.199256	-0.291077	-0.09539	2.37003	-0.709892	-0.82132	1.42987	-0.83876	0.787367	0.441055	0.924465	-1.13445	-0.788223
gi58037169	GeneID:69668	Ccdc115	1	0.536288	19.8	8.4	0.686103	-0.797314	1.73053	0.680849	0.978999	-0.797314	-0.201117	-0.797314	-0.797314	1.0468	2.03876	-0.587494	-0.148091	-0.587494	-0.587494	-0.587494	-0.587494
gi164698436	GeneID:104479	Ccdc117	1	1	19.8	18.3	0.0498616	-0.468008	-0.468008	-0.468008	-0.468008	-0.468008	0.470414	-0.468008	2.33763	-0.538523	2.32051	-0.538523	-0.538523	-0.538523	-0.0329859	-0.538523	0.405085
gi227496903	GeneID:72654	Ccdc12	1	0.318262	25.8	6.9	1.02864	-0.708384	1.28313	1.51246	0.746336	-0.708384	-0.708384	-0.708384	-0.708384	-0.721394	1.05932	-0.721394	1.15026	1.39739	-0.721394	-0.721394	-0.721394
gi47059143	GeneID:234388	Ccdc124	1	1	19.8	5.4	0.954707	-0.704166	0.107881	-0.215563	1.19417	-1.51448	0.00378466	-0.457993	1.58637	-0.0807083	-0.14149	1.34353	-1.35772	-0.886777	1.38823	-0.66934	0.404279
gi281183266	GeneID:67433	Ccdc127	1	0.133461	22.8	8.4	1.29965	-0.916193	0.921791	0.524346	1.27748	0.941149	-0.916193	-0.916193	-0.916193	-0.769289	1.71132	0.548512	-0.322531	1.13986	-0.769289	-0.769289	-0.769289
gi126158913	GeneID:232016	Ccdc129	1	1	0	0	0	-0.353553	2.47487	-0.353553	-0.353553	-0.353553	-0.353553	-0.353553	-0.353553	-0.353553	2.47487	-0.353553	-0.353553	-0.353553	-0.353553	-0.353553	-0.353553
gi268370057;gi268370059;	GeneID:73288;GeneID:73288;	Ccdc132	1	0.318262	19.8	0	0.853399	0.359374	2.13035	-0.847514	-0.847514	-0.847514	-0.00994806	-0.264875	0.327636	0.974779	1.14871	-1.16031	-1.16031	0.536814	0.9415	-0.495123	-0.78606
gi116268089	GeneID:76457	Ccdc134	1	1	25.8	18.3	0.800882	-1.46703	-0.107587	0.503234	-1.17522	0.537157	1.22992	-0.562006	1.04152	-0.384986	0.689048	-0.554661	-1.45249	1.64945	0.917892	-0.539189	-0.325069
gi154091013	GeneID:330830	Ccdc135	1	1	19.8	8.4	2.22045e-16	-3.5	-3.5	-3.5	-3.5	-3.5	-3.5	-3.5	-3.5	-0.353553	-0.353553	-0.353553	-0.353553	-0.353553	-0.353553	2.47487	-0.353553
gi294774600	GeneID:75973	Ccdc162	1	1	0	0	0	-0.353553	-0.353553	-0.353553	2.47487	-0.353553	-0.353553	-0.353553	-0.353553	-0.353553	-0.353553	-0.353553	2.47487	-0.353553	-0.353553	-0.353553	-0.353553
gi85701985	GeneID:381738	Ccdc164	1	1	22.8	13.8	0.108292	-0.357501	-0.357501	-0.357501	2.47476	-0.357501	-0.357501	-0.32975	-0.357501	-0.510649	-0.510649	-0.510649	0.922971	-0.510649	-0.510649	2.14092	-0.510649
gi160333470	GeneID:70012	Ccdc21	1	0.610714	0	0	0	-0.407543	2.45019	-0.00493381	-0.407543	-0.407543	-0.407543	-0.407543	-0.407543	-0.573091	2.27632	0.258032	-0.573091	0.331104	-0.573091	-0.573091	-0.573091
gi133922578	GeneID:54638	Ccdc22	1	1	25.8	12.9	0.775403	-0.937069	1.19492	-1.2561	0.401565	0.0614441	-0.0614382	1.47509	-0.878412	-0.196059	1.2532	-0.44936	-0.544121	1.08538	1.08923	-1.01042	-1.22785
gi22164768	GeneID:67179	Ccdc25	1	1	22.8	8.4	0.39241	-0.842625	1.89249	-0.12398	-0.389054	-0.316035	-0.879576	1.18121	-0.522432	0.21685	1.38711	-0.548562	-0.604697	1.65004	-0.411566	-0.992365	-0.696804
gi13385406	GeneID:52715	Ccdc43	1	0.415393	25.8	5.4	0.483048	0.736504	0.382114	0.445838	0.618681	-0.00554126	-0.823154	-2.11513	0.760685	-0.157544	1.54226	-0.609966	1.35373	0.388707	-0.846073	-0.581874	-1.08924
gi125628650	GeneID:67163	Ccdc47	1	0.133461	22.8	5.4	0.705074	-1.37705	1.11787	1.44979	0.182631	0.0829719	-1.25915	0.132842	-0.329902	1.08137	1.60432	-0.296949	-0.131659	0.395413	-1.53958	-0.608091	-0.504828
gi71043970	GeneID:67501	Ccdc50	1	1	0	0	0	-0.353553	-0.353553	-0.353553	-0.353553	2.47487	-0.353553	-0.353553	-0.353553	-0.353553	-0.353553	-0.353553	-0.353553	2.47487	-0.353553	-0.353553	-0.353553
gi258679490	GeneID:66658	Ccdc51	1	0.68514	19.8	15.3	0.422511	-0.793323	-0.0823481	-1.87254	-0.0950296	1.2594	0.816736	0.771541	-0.00443769	1.50434	-0.2835	0.444179	-0.564296	0.703643	0.590037	-1.66143	-0.732981
gi171906604	GeneID:67282	Ccdc53	1	1	0	0	0	-0.353553	2.47487	-0.353553	-0.353553	-0.353553	-0.353553	-0.353553	-0.353553	-0.353553	2.47487	-0.353553	-0.353553	-0.353553	-0.353553	-0.353553	-0.353553
gi59858549	GeneID:237859	Ccdc55	1	1	19.8	3.9	0.586996	-0.567066	1.57246	1.66151	-0.567066	-0.567066	-0.567066	-0.567066	-0.398648	-0.821679	1.25441	-0.821679	-0.821679	1.42291	-0.821679	-0.202983	0.81238
gi21311867	GeneID:52469	Ccdc56	1	1	25.8	11.4	0.685292	1.24946	-0.582993	-0.485907	0.340909	1.36054	0.334689	-0.704196	-1.5125	0.611775	1.04326	-0.717028	0.254038	1.50369	-1.32403	-0.642575	-0.729126
gi38348528	GeneID:381045	Ccdc58	1	0.241093	22.8	18.3	0.81184	-0.987272	0.987118	-1.0066	-0.771801	0.0435239	-0.186375	0.077686	1.84372	-0.911328	-0.395323	-1.0145	-1.14639	1.05142	1.39693	0.725804	0.293387
gi162135971	GeneID:76551	Ccdc6	1	0.180488	25.8	2.4	0.266932	-0.357631	-0.142923	2.26674	-0.629434	-0.430925	-0.872972	0.505262	-0.338116	-0.180312	-0.296463	2.46146	-0.357182	-0.260802	-0.486082	-0.464644	-0.415976
gi210147500	GeneID:243846	Ccdc9	1	1	19.8	6.9	0.193662	-0.394565	2.4231	-0.426404	0.10266	-0.375529	-0.461213	-0.592181	-0.275873	-0.0368747	-0.071261	-0.326446	-0.155896	-0.31855	-0.667558	2.3809	-0.80431
gi251823843;gi251823850;	GeneID:66365;GeneID:66365;	Ccdc90B	1	0.21079	22.8	3.9	0.784882	-0.41637	1.77808	0.24319	-0.714095	-0.714095	-0.714095	-0.714095	1.25147	-0.352985	0.682244	1.74571	-0.8668	-0.8668	-0.433841	-0.8668	0.959274
gi27532950	GeneID:67015	Ccdc91	1	1	19.8	8.4	2	-3.5	-3.5	-3.5	-3.5	-3.5	-3.5	-3.5	-3.5	-0.353553	2.47487	-0.353553	-0.353553	-0.353553	-0.353553	-0.353553	-0.353553
gi160333440	GeneID:70829	Ccdc93	1	1	22.8	8.4	0.476479	-0.978653	1.14548	-0.984193	-0.304154	1.81134	-0.46474	0.158295	-0.383373	-0.719604	2.25214	0.507519	-0.700478	-0.0631637	-0.159455	-0.492932	-0.624023
gi21311899	GeneID:52132	Ccdc97	1	1	0	0	0	-0.353553	2.47487	-0.353553	-0.353553	-0.353553	-0.353553	-0.353553	-0.353553	-0.353553	2.47487	-0.353553	-0.353553	-0.353553	-0.353553	-0.353553	-0.353553
gi86198318	GeneID:12442	Ccnb2	1	1	0	0	0	-0.353553	-0.353553	-0.353553	-0.353553	-0.353553	2.47487	-0.353553	-0.353553	-0.353553	-0.353553	-0.353553	-0.353553	-0.353553	2.47487	-0.353553	-0.353553
gi164519024	GeneID:209091	Ccnb3	1	1	0	0	0	-0.353553	2.47487	-0.353553	-0.353553	-0.353553	-0.353553	-0.353553	-0.353553	-0.353553	2.47487	-0.353553	-0.353553	-0.353553	-0.353553	-0.353553	-0.353553
gi157841168	GeneID:12454	Ccnk	1	1	19.8	6.9	0.303719	-0.745521	2.33811	-0.481986	-0.315997	-0.353698	0.0954584	0.160295	-0.696667	-0.680514	0.963672	0.451004	-0.792209	-0.0912296	1.81435	-1.04561	-0.619467
gi70906460	GeneID:56706	Ccnl1	1	1	19.8	18.3	2	-0.353553	2.47487	-0.353553	-0.353553	-0.353553	-0.353553	-0.353553	-0.353553	-3.5	-3.5	-3.5	-3.5	-3.5	-3.5	-3.5	-3.5
gi6753316	GeneID:12455	Ccnt1	1	1	22.8	11.4	0.997488	-0.700523	-0.700523	2.0674	-0.700523	0.342018	-0.336985	-0.700523	0.729663	-1.16509	-1.16509	1.18756	0.282846	0.829735	0.729371	-1.16509	0.465769
gi31542003	GeneID:67974	Ccny	1	1	22.8	9.9	0.467444	0.255317	-1.72967	1.29936	-0.529332	1.19136	-0.722574	0.0660507	0.169494	0.358675	-0.184943	1.44829	-0.544075	1.35069	-0.373872	-0.598171	-1.45659
gi33563248	GeneID:12457	Ccrn4L	1	1	0	0	0	-0.353553	-0.353553	-0.353553	-0.353553	-0.353553	2.47487	-0.353553	-0.353553	-0.353553	-0.353553	-0.353553	-0.353553	-0.353553	2.47487	-0.353553	-0.353553
gi8393066	GeneID:12460	Ccs	1	0.133461	25.8	15.3	0.168597	-0.583913	-0.586157	-0.591331	-0.432724	-0.421331	1.36879	1.8379	-0.591234	-0.777368	-0.562633	-0.539228	-0.583184	0.458999	-0.204818	-0.0700857	2.27832
gi126521835	GeneID:12461	Cct2	0.800876	0.0348464	19.8	6.9	0.894271	-0.88481	1.50625	0.319698	0.71852	0.310894	-0.401071	-1.74408	0.174599	-0.183257	1.31151	-0.265539	-1.37116	-1.00052	-0.153762	0.164743	1.49798
gi6753320	GeneID:12462	Cct3	1	0.180488	25.8	2.4	0.0953841	-1.401	1.54912	0.312074	0.719055	0.225557	-1.39493	-0.119478	0.109601	0.190235	1.48668	0.366102	-1.42358	1.0661	-0.681391	-0.996015	-0.00813078
gi6753322	GeneID:12464	Cct4	1	1	19.8	5.4	1.0669	-1.71938	0.177497	0.442879	0.676289	-0.847679	-0.731766	1.2251	0.77706	-0.966551	1.05175	0.796275	-1.24791	-1.10524	-0.0691923	0.349275	1.1916
gi6671702	GeneID:12465	Cct5	1	0.318262	19.8	3.9	0.772658	-1.43596	1.09491	0.268653	-0.383446	0.378795	0.396736	-1.41841	1.09873	1.30268	0.575783	-0.690671	-1.89399	-0.51692	0.429648	0.131507	0.661954
gi6753324	GeneID:12466	Cct6A	1	0.68514	19.8	5.4	0.776807	-0.665564	0.80924	-0.195155	1.49902	-0.947722	-1.02621	-0.610643	1.13703	-0.6572	0.0419061	-0.235008	-0.956646	-1.25498	1.79021	0.574649	0.697065
gi238814391	GeneID:12468	Cct7	1	1	25.8	8.4	0.697947	-0.950485	0.208049	-0.273948	0.382921	2.17663	-0.160042	-0.927981	-0.45514	0.0459474	-0.444949	-0.329567	-1.81965	-0.401801	0.578326	1.3753	0.996396
gi126723461	GeneID:12469	Cct8	1	0.097422	22.8	3.9	0.890225	-0.45508	1.41705	0.262254	0.195012	-0.253457	-1.68164	-0.651147	1.16701	0.501124	0.857563	0.912586	-2.13808	-0.252809	-0.433809	-0.0426616	0.596089
gi29244114	GeneID:231874	Ccz1	1	1	25.8	8.4	0.925739	-1.43152	0.869773	0.601498	-0.401226	1.48931	-0.122219	0.180151	-1.18577	1.46142	1.0949	0.199092	-0.47002	0.207187	-0.379723	-0.354405	-1.75845
gi6753332	GeneID:12475	Cd14	1	1	0	0	0	-0.353553	2.47487	-0.353553	-0.353553	-0.353553	-0.353553	-0.353553	-0.353553	-0.353553	2.47487	-0.353553	-0.353553	-0.353553	-0.353553	-0.353553	-0.353553
gi161353456	GeneID:12476	Cd151	1	0.318262	25.8	19.8	0.56393	0.535413	-0.6406	-0.896537	-0.637804	2.0576	-0.865822	0.157615	0.290134	-0.253676	-0.622631	-0.455921	-0.957414	-1.17995	1.10321	1.26755	1.09884
gi281371421	GeneID:93671	Cd163	1	1	19.8	18.3	0.310722	-0.802902	2.3832	-0.447512	-0.502479	-0.146159	-0.448166	-0.0248805	-0.0111005	-0.87056	2.15838	-0.520549	-0.464962	0.614722	0.0152837	-0.842745	-0.0895696
gi117320545	GeneID:17079	Cd180	1	1	0	0	0	-0.353553	-0.353553	-0.353553	-0.353553	2.47487	-0.353553	-0.353553	-0.353553	-0.353553	-0.353553	-0.353553	-0.353553	2.47487	-0.353553	-0.353553	-0.353553
gi161484595	GeneID:12479	Cd1D1	1	1	19.8	9.9	0.516993	-0.850802	-0.726079	2.22182	-0.570624	0.289546	-0.6064	0.175478	0.067061	-0.506108	0.475648	2.04961	-1.22427	0.0837534	0.2669	-0.36843	-0.777108
gi125987599	GeneID:12488	Cd2Ap	1	0.415393	19.8	0	0.555729	0.601694	1.08805	-0.710963	0.475618	-2.08443	0.266586	0.528462	-0.165019	0.675003	0.113022	-0.63569	-0.184225	-0.41348	1.64268	0.521042	-1.71835
gi238231411	GeneID:52685	Cd300Lg	1	1	19.8	0	2.22045e-16	-0.353553	-0.353553	-0.353553	2.47487	-0.353553	-0.353553	-0.353553	-0.353553	-3.5	-3.5	-3.5	-3.5	-3.5	-3.5	-3.5	-3.5
gi27228976	GeneID:66205	Cd302	1	0.866497	19.8	18.3	0.968556	-0.70781	1.21614	-1.08406	-0.908071	-0.153605	-0.511038	1.53658	0.611863	-0.828837	-0.15386	-0.464616	-1.01953	1.7927	1.10991	-0.71458	0.278809
gi161484606	GeneID:12490	Cd34	1	1	19.8	9.9	0.0923487	-0.484154	0.623525	-0.484154	-0.484154	2.2814	-0.484154	-0.484154	-0.484154	-0.353553	2.47487	-0.353553	-0.353553	-0.353553	-0.353553	-0.353553	-0.353553
gi227116353	GeneID:12491	Cd36	1	0.241093	25.8	9.9	0.419387	-1.70294	1.25678	0.0622353	1.34244	0.278626	-0.281175	-0.702526	-0.253445	-0.63976	-0.523388	-0.596497	0.704197	-0.0624284	-0.187792	2.16504	-0.85937
gi31542362	GeneID:12494	Cd38	1	0.68514	22.8	9.9	0.571243	-1.46625	-0.344494	1.08325	1.69787	-0.490538	0.24566	-0.127057	-0.598439	-0.592634	1.69915	0.400518	0.19948	-0.933479	0.810797	-0.168043	-1.41579
gi22003860	GeneID:70333	Cd3Eap	1	0.156974	0	0	0	-0.451152	-0.451152	-0.451152	2.38182	-0.451152	0.32509	-0.451152	-0.451152	-0.663139	-0.663139	-0.663139	1.53704	1.54391	0.234751	-0.663139	-0.663139
gi6754382	GeneID:16423	Cd47	1	1	19.8	5.4	0.672259	-0.832157	2.11963	-0.857759	-0.366305	-0.263075	-0.627479	0.149244	0.677903	1.01684	0.997117	0.323239	-1.02684	0.168295	0.925984	-1.3365	-1.06813
gi22094083	GeneID:12506	Cd48	1	1	19.8	8.4	2	-3.5	-3.5	-3.5	-3.5	-3.5	-3.5	-3.5	-3.5	-0.353553	2.47487	-0.353553	-0.353553	-0.353553	-0.353553	-0.353553	-0.353553
gi161484616	GeneID:12509	Cd59A	1	1	25.8	8.4	0.768725	-1.72002	0.914213	-0.166672	1.04705	0.359441	-1.26668	0.442055	0.390607	0.947699	1.09134	-0.694954	-0.844439	1.23306	-1.45904	-0.255398	-0.0182691
gi160358823	GeneID:11801	Cd5L	1	0.366828	19.8	0	0.69709	-0.0813915	1.74589	-0.756822	-0.756822	-0.756822	0.0790927	-0.756822	1.2837	0.160466	0.212021	-0.825368	-0.825368	0.604844	2.05258	-0.825358	-0.553814
gi19526794	GeneID:12520	Cd81	1	0.536288	25.8	21.3	0.310173	-1.08261	0.966682	-0.67953	-0.77108	-0.621226	-0.367081	1.43998	1.11486	0.513253	1.17893	-1.47828	-1.08773	0.774351	-0.817684	0.0781759	0.838976
gi6680894	GeneID:12527	Cd9	1	1	25.8	24.3	0.578076	-0.491266	1.02388	-1.62202	0.173297	0.626266	-0.699695	1.41073	-0.421193	1.43738	0.244291	-0.650458	0.0273027	1.17944	-1.63417	-0.623244	0.0194593
gi6754578	GeneID:17064	Cd93	1	0.536288	25.8	8.4	0.283836	0.883271	-1.1511	1.26623	0.293496	0.355405	0.654908	-1.1511	-1.1511	-0.150838	-0.532877	-0.299633	2.43728	-0.293844	-0.0943357	-0.532877	-0.532877
gi251823847	GeneID:26364	Cd97	0.273707	0.00138676	22.8	5.4	0.646488	-0.556581	0.918781	2.12986	-0.265738	-0.556581	-0.556581	-0.556581	-0.556581	0.0222669	0.510644	2.081	-0.08743	-0.890587	-0.890587	-0.890587	0.145279
gi58037289	GeneID:72269	Cda	1	1	25.8	18.3	1.10785	-1.11289	-0.229996	-0.801026	-0.913111	-0.18268	0.469505	1.11831	1.65189	-1.12244	0.249846	-1.07981	-0.0716093	0.627076	0.760262	-0.972535	1.60921
gi270483872	GeneID:71891	Cdadc1	1	1	22.8	11.4	0.104923	-0.353553	-0.353553	2.47487	-0.353553	-0.353553	-0.353553	-0.353553	-0.353553	-0.501936	-0.501936	2.19626	-0.501936	-0.501936	0.815362	-0.501936	-0.501936
gi19527052	GeneID:98828	Cdc123	0.154423	0.000341643	25.8	18.3	0.209479	-0.51228	-0.438543	-0.54817	-0.323459	-0.225184	-0.206882	2.45112	-0.1966	-0.282166	-0.625062	-1.01802	-0.92692	0.253282	-0.304985	1.09088	1.81299
gi68448515	GeneID:69957	Cdc16	1	1	22.8	8.4	0.117131	-0.518906	2.04924	-0.524894	-0.524894	1.08063	-0.524894	-0.524894	-0.511391	-0.349402	2.4748	-0.359247	-0.359247	-0.336362	-0.359247	-0.359247	-0.352045
gi21314828	GeneID:66440	Cdc26	1	1	19.8	16.8	0.712449	0.322815	-0.625532	-0.625532	-0.625532	2.11156	-0.625532	-0.625532	0.693285	1.343	-0.843306	-0.843306	-0.843306	1.48307	0.309061	-0.843306	0.238097
gi124378022	GeneID:217232	Cdc27	1	1	19.8	6.9	0.123836	2.10472	-0.515445	0.987952	-0.515445	-0.515445	-0.515445	-0.515445	-0.515445	-0.202778	-0.377907	2.47022	-0.377907	-0.377907	-0.377907	-0.377907	-0.377907
gi29243988	GeneID:216150	Cdc34	1	1	19.8	8.4	2	-3.5	-3.5	-3.5	-3.5	-3.5	-3.5	-3.5	-3.5	-0.353553	2.47487	-0.353553	-0.353553	-0.353553	-0.353553	-0.353553	-0.353553
gi7949018	GeneID:12539	Cdc37	1	1	25.8	15.3	0.660418	-1.05236	0.893422	-1.45355	1.19751	0.352822	-0.917308	0.715431	0.264041	-0.395399	-0.500652	-0.402757	-0.110581	2.45494	-0.459392	-0.225968	-0.360191
gi13385440	GeneID:67072	Cdc37L1	1	1	22.8	15.3	0.625175	-0.68028	1.49016	-0.68028	-0.68028	0.390334	-0.68028	1.52091	-0.68028	-0.465405	-0.465405	-0.465405	-0.465405	2.34531	-0.465405	0.447117	-0.465405
gi198278501	GeneID:71713	Cdc40	0.710419	0.023995	19.8	8.4	0.995109	-0.728836	-0.566167	0.576057	1.42127	1.48418	-0.728836	-0.728836	-0.728836	-0.63832	2.07648	0.678461	-0.63832	-0.63832	-0.63832	0.436663	-0.63832
gi6753364	GeneID:12540	Cdc42	1	1	22.8	13.8	0.493794	-0.855849	-0.454397	-0.449861	2.28675	-0.439379	0.327278	-0.556092	0.141549	1.27621	-0.663335	-0.699024	0.553384	-0.406092	0.170366	1.28348	-1.51498
gi254692972	GeneID:226751	Cdc42Bpa	1	0.866497	25.8	6.9	0.396954	-0.681445	-0.681445	1.86983	0.775905	-0.681445	0.76149	-0.681445	-0.681445	-0.708999	-0.708999	1.20634	0.784175	-0.708999	1.55449	-0.708999	-0.708999
gi283135190	GeneID:217866	Cdc42Bpb	1	1	25.8	18.3	0.940367	-1.4781	0.246156	-0.361838	-1.10365	1.03778	-0.217957	0.429643	1.44796	-0.148094	2.18857	0.0911326	-1.26378	-0.0065668	0.128967	-0.689851	-0.300369
gi254675191	GeneID:240505	Cdc42Bpg	1	0.318262	0	0	0	-0.908751	-0.908751	0.945854	-0.908751	1.40693	0.657651	-0.908751	0.62457	-0.665496	-0.665496	0.404456	-0.665496	1.0432	1.87982	-0.665496	-0.665496
gi21312428	GeneID:104445	Cdc42Ep1	1	1	19.8	3.9	0.559136	-1.36602	1.39306	0.420338	-1.40589	0.516502	-0.285356	-0.0986119	0.825975	-0.00765011	1.51752	-0.702787	-0.798388	1.24645	0.017784	-1.41158	0.138653
gi22779864	GeneID:104252	Cdc42Ep2	1	1	19.8	18.3	2	-0.353553	-0.353553	-0.353553	-0.353553	-0.353553	-0.353553	-0.353553	2.47487	-3.5	-3.5	-3.5	-3.5	-3.5	-3.5	-3.5	-3.5
gi254039694	GeneID:56699	Cdc42Ep4	1	1	19.8	16.8	0.0911251	-0.37295	-0.37295	-0.37295	-0.37295	2.47196	-0.37295	-0.37295	-0.234259	-0.38277	-0.171483	-0.38277	-0.38277	2.4681	-0.38277	-0.382765	-0.38277
gi22779899	GeneID:71702	Cdc5L	1	1	25.8	8.4	0.739325	-1.10906	1.25145	0.490363	-0.212436	0.241031	-1.05984	-0.95347	1.35197	-1.19206	0.657811	0.532117	-0.934671	1.29304	-0.450133	1.07421	-0.980314
gi22122445	GeneID:214498	Cdc73	1	1	25.8	18.3	0.921792	-1.0231	-1.0231	0.266457	-1.0231	-0.155775	1.11578	0.28051	1.56233	0.423703	0.947565	-0.120974	-0.984028	1.73265	-0.0308613	-0.984028	-0.984028
gi6753374	GeneID:12550	Cdh1	1	0.318262	22.8	21.3	0.568541	-0.231892	1.96449	-0.51317	-1.34182	-0.471519	-0.433472	0.720114	0.307269	-0.579354	-0.0279171	1.15452	-1.53737	-0.71471	0.494313	-0.254767	1.46529
gi110625609	GeneID:12554	Cdh13	1	0.241093	19.8	12.3	0.619383	0.878939	-0.205073	-0.328744	0.311058	1.4663	0.46316	-1.66245	-0.923189	-0.658193	0.256963	-0.294168	2.18262	-0.164536	-0.630739	-1.04814	0.356192
gi161760627	GeneID:12558	Cdh2	1	1	25.8	18.3	0.816221	-1.72629	0.499171	-0.947546	-0.0517508	1.63117	0.229075	-0.0290189	0.395193	0.4808	1.58448	-0.323351	-1.39013	0.903762	0.249834	-1.07592	-0.42948
gi38490561	GeneID:12562	Cdh5	1	1	22.8	15.3	0.606105	-0.637997	-0.637997	-0.637997	0.162804	1.09146	-0.637997	1.93572	-0.637997	-0.59522	-0.59522	-0.59522	0.600402	0.176388	-0.59522	2.19931	-0.59522
gi21312502	GeneID:72040	Cdhr5	1	1	22.8	16.8	0.661632	-0.531247	-0.0761881	-0.531247	-0.531247	2.32798	0.404442	-0.531247	-0.531247	-0.669742	0.314207	-0.669742	-0.669742	1.35233	1.68218	-0.669742	-0.669742
gi28076897	GeneID:52858	Cdipt	1	1	25.8	11.4	0.920107	-0.0335806	-0.532434	1.04531	-0.781141	0.891659	1.26529	-0.258281	-1.59682	0.670712	0.836507	-0.63006	-0.583487	0.28792	0.806203	0.613222	-2.00102
gi33695123	GeneID:12537	Cdk11B	1	1	19.8	9.9	0.563447	-0.362714	0.0266975	-1.21248	2.01974	-0.81939	-0.398718	0.0501767	0.696683	-0.881878	0.871338	0.362111	1.63863	-1.31015	-0.188098	-0.86804	0.376091
gi124486698;gi189409171;	GeneID:69562;GeneID:69562;	Cdk13	1	1	25.8	11.4	0.834261	-1.05729	0.866941	1.10783	-1.05729	0.263917	1.30001	-0.788484	-0.635637	-1.01913	0.0123342	1.15286	-1.34287	0.0735459	1.63655	-0.174725	-0.338561
gi160333476	GeneID:237459	Cdk17	1	1	19.8	0	2.22045e-16	-0.353553	-0.353553	-0.353553	-0.353553	2.47487	-0.353553	-0.353553	-0.353553	-3.5	-3.5	-3.5	-3.5	-3.5	-3.5	-3.5	-3.5
gi6679233	GeneID:18557	Cdk18	1	1	22.8	0	1.05802	-0.895445	1.59067	0.00244796	-1.13177	0.105198	-1.13177	0.849248	0.611418	-0.173756	1.82577	-0.884848	-0.884848	-0.440105	-0.884848	0.884442	0.558195
gi7949020	GeneID:12566	Cdk2	1	1	25.8	21.3	0.558567	-0.6488	-0.6488	0.141133	-0.6488	-0.6488	1.37609	-0.6488	1.72678	-0.648702	-0.648702	2.04197	-0.648702	-0.648702	0.553691	-0.648702	0.647847
gi6680908	GeneID:12568	Cdk5	1	1	19.8	5.4	0.754247	-1.46833	-0.511409	1.76226	0.518474	-0.331473	-0.798526	0.172683	0.656313	1.35431	1.20919	-0.0933943	-0.258039	-0.410353	0.657546	-1.18697	-1.2723
gi13384788	GeneID:80280	Cdk5Rap3	1	0.318262	25.8	16.8	0.364799	-0.0499008	-0.482776	-1.32681	0.776794	-0.920515	1.37573	1.16924	-0.541757	0.285784	0.0725014	-1.66052	-0.993615	1.64991	0.0815701	0.656581	-0.0922173
gi14149637	GeneID:12571	Cdk6	1	1	22.8	8.4	0.631807	-2.04283	0.330135	0.932887	-0.289623	0.667467	-0.720854	0.271389	0.851424	-0.0089684	0.872359	1.07413	-0.563683	1.17475	0.0492285	-1.22602	-1.3718
gi18699998	GeneID:107951	Cdk9	1	1	19.8	18.3	0.47571	-0.527414	2.25792	-0.917241	0.0927402	-0.752465	-0.0750346	-0.354506	0.275996	-1.06283	2.09796	-0.813134	-0.453434	0.280669	-0.595811	0.370883	0.175696
gi21617853	GeneID:68916	Cdkal1	1	1	22.8	2.4	0.477145	2.34305	0.0895582	-0.815611	-0.523937	0.137469	-0.566742	-0.300368	-0.363414	0.398631	-0.0524882	1.54233	-1.0219	1.33907	-0.745696	-0.743572	-0.716376
gi31542372	GeneID:12576	Cdkn1B	1	1	19.8	5.4	0.0963358	-0.527714	1.9809	-0.527714	-0.527714	-0.527714	-0.527714	-0.527714	1.18539	-0.459595	0.3963	-0.459595	-0.459595	-0.459595	-0.459595	-0.459595	2.36127
gi27369527	GeneID:70925	Cdkn2Aip	1	0.536288	25.8	19.8	0.245797	-0.404329	0.129371	-0.130341	-1.44198	0.59511	-1.09785	1.62376	0.726257	0.468706	-0.299698	-0.504461	-1.80265	0.936705	-0.520251	0.333408	1.38824
gi14719434	GeneID:12583	Cdo1	1	0.097422	19.8	2.4	0.655333	1.33048	1.52343	-0.482197	-0.417341	-1.32928	-0.433711	-0.609932	0.418537	0.595932	-0.595098	0.513531	-1.28664	-1.20661	1.64602	0.441096	-0.108232
gi20149726	GeneID:110911	Cds2	1	1	25.8	12.9	0.984863	-1.65295	-0.0216576	-0.50157	1.62535	1.08173	-0.258118	0.0871946	-0.35998	0.596894	1.97504	-0.402804	-0.932716	0.52083	-0.203383	-0.468035	-1.08583
gi113374158	GeneID:386463	Cdsn	1	1	0	0	0	-0.353553	-0.353553	-0.353553	-0.353553	-0.353553	-0.353553	2.47487	-0.353553	-0.353553	-0.353553	-0.353553	-0.353553	-0.353553	-0.353553	2.47487	-0.353553
gi197313683;gi28461294;	GeneID:321022;GeneID:321022;	Cdv3	1	1	22.8	11.4	0.538489	-0.871439	-0.424512	-0.350864	0.362054	-0.643274	2.25921	-0.507306	0.176135	-0.46449	0.940789	-0.167212	0.530761	-0.19096	1.60239	-1.60065	-0.650623
gi85719303	GeneID:26365	Ceacam1	1	1	25.8	18.3	0.820167	-0.668016	0.152377	-1.40756	-0.655532	1.19595	-0.539335	1.486	0.43612	-0.244079	0.598708	0.865975	-0.461194	1.13744	-0.0514539	0.221901	-2.06729
gi86198301	GeneID:12606	Cebpa	1	1	25.8	2.4	0.547518	-0.360911	0.0150694	1.98963	-1.13522	0.175678	-0.0914393	0.542406	-1.13522	0.194478	0.170171	1.09819	-1.25964	1.45136	-0.627237	0.232312	-1.25964
gi6753404	GeneID:12608	Cebpb	1	1	25.8	12.9	0.442779	-0.70728	0.761344	-0.70728	1.57281	-0.70728	-0.70728	1.20224	-0.70728	-0.353553	-0.353553	-0.353553	-0.353553	-0.353553	-0.353553	2.47487	-0.353553
gi67188876	GeneID:12607	Cebpz	1	0.866497	22.8	3.9	0.477936	-1.10233	1.43718	-0.0338772	-1.10233	0.86157	-1.10233	0.557509	0.484604	1.34145	1.5129	-0.163033	-1.17168	-0.343066	-1.17168	0.101602	-0.106491
gi189458854	GeneID:330409	Cecr2	1	1	19.8	18.3	2	-0.353553	2.47487	-0.353553	-0.353553	-0.353553	-0.353553	-0.353553	-0.353553	-3.5	-3.5	-3.5	-3.5	-3.5	-3.5	-3.5	-3.5
gi21450187	GeneID:214932	Cecr5	1	1	25.8	2.4	0.938022	-1.07057	1.56869	1.05237	-0.665823	-0.446674	0.879889	-0.650098	-0.667787	-0.239998	2.17993	-0.272723	-0.427285	-0.850552	0.398426	0.214722	-1.00252
gi6753406	GeneID:12613	Cel	1	1	19.8	18.3	2	-0.353553	2.47487	-0.353553	-0.353553	-0.353553	-0.353553	-0.353553	-0.353553	-3.5	-3.5	-3.5	-3.5	-3.5	-3.5	-3.5	-3.5
gi165932341	GeneID:109901	Cela1	1	1	25.8	2.4	0.442191	0.0613414	2.27391	-0.564011	-0.564011	0.484803	-0.564011	-0.564011	-0.564011	2.47201	-0.2354	-0.372769	-0.372769	-0.372769	-0.372769	-0.372769	-0.372769
gi6681297	GeneID:13706	Cela2A	1	1	22.8	6.9	0.0736978	-0.402245	2.4687	-0.347109	-0.35949	-0.18775	-0.402245	-0.367617	-0.402245	2.42149	-0.430264	-0.430264	0.160096	-0.430264	-0.430264	-0.430264	-0.430264
gi13385916	GeneID:67868	Cela3B	1	1	19.8	9.9	0.0462083	-0.418902	2.43749	-0.418902	-0.418902	0.0759199	-0.418902	-0.418902	-0.418902	-0.353553	2.47487	-0.353553	-0.353553	-0.353553	-0.353553	-0.353553	-0.353553
gi349732093;gi38570086;	GeneID:13046;GeneID:13046;	Celf1	1	0.241093	22.8	9.9	0.484987	-1.77089	0.120781	0.466045	-0.135487	1.83708	-0.184919	-0.439644	0.107029	0.321684	0.634569	0.999412	-0.242096	0.814801	0.436046	-1.17522	-1.7892
gi237757269	GeneID:14007	Celf2	0.800876	0.0348464	25.8	21.3	0.381864	-0.22535	0.628251	-0.662554	-0.662554	-0.662554	-0.662554	0.0574955	2.18982	0.0874994	1.48214	-0.865852	-0.865852	-0.865852	-0.865852	0.90433	0.989442
gi115648101	GeneID:229841	Cenpe	1	1	0	0	0	-0.353553	2.47487	-0.353553	-0.353553	-0.353553	-0.353553	-0.353553	-0.353553	-0.353553	2.47487	-0.353553	-0.353553	-0.353553	-0.353553	-0.353553	-0.353553
gi189458891	GeneID:108000	Cenpf	1	1	0	0	0	-0.353553	-0.353553	-0.353553	2.47487	-0.353553	-0.353553	-0.353553	-0.353553	-0.353553	-0.353553	-0.353553	2.47487	-0.353553	-0.353553	-0.353553	-0.353553
gi225703070	GeneID:73139	Cenpv	1	1	25.8	0	0.547278	-1.11964	0.62525	0.305641	-1.17244	1.66738	-0.814595	-0.142346	0.650743	1.33471	-0.240352	0.971962	-1.31058	0.571958	0.537787	-0.666222	-1.19926
gi323462178	GeneID:26920	Cep110	1	1	0	0	0	-0.353553	-0.353553	-0.353553	-0.353553	-0.353553	-0.353553	-0.353553	2.47487	-0.353553	-0.353553	-0.353553	-0.353553	-0.353553	-0.353553	-0.353553	2.47487
gi163965444	GeneID:216274	Cep290	1	1	0	0	0	-0.353553	-0.353553	-0.353553	-0.353553	2.47487	-0.353553	-0.353553	-0.353553	-0.353553	-0.353553	-0.353553	-0.353553	2.47487	-0.353553	-0.353553	-0.353553
gi255982600	GeneID:74081	Cep350	0.800876	0.0348464	22.8	6.9	1.19789	-0.803278	1.26871	1.20012	1.11108	-0.366808	-0.803278	-0.803278	-0.803278	-0.766653	2.00243	0.0738998	0.762976	0.227312	-0.766653	-0.766653	-0.766653
gi117606316	GeneID:68121	Cep70	1	1	0	0	0	-0.353553	2.47487	-0.353553	-0.353553	-0.353553	-0.353553	-0.353553	-0.353553	-0.353553	2.47487	-0.353553	-0.353553	-0.353553	-0.353553	-0.353553	-0.353553
gi31559983	GeneID:99712	Cept1	1	1	25.8	24.3	0.502315	0.0192993	1.00524	-1.71055	-0.611122	1.2893	-0.290979	0.819504	-0.520697	0.266454	1.75863	-1.63749	-0.318658	0.786573	0.0305292	-0.299606	-0.586442
gi62899061	GeneID:223753	Cerk	1	1	0	0	0	-0.353553	-0.353553	-0.353553	2.47487	-0.353553	-0.353553	-0.353553	-0.353553	-0.353553	-0.353553	-0.353553	2.47487	-0.353553	-0.353553	-0.353553	-0.353553
gi124487013	GeneID:382044	Ces1B	1	1	25.8	18.3	0.591159	0.0319165	0.615149	-0.196792	-1.93513	0.858374	0.648801	-0.927442	0.905118	0.61542	0.642442	0.963749	-2.201	0.0807272	0.376564	0.0549849	-0.532888
gi247269929	GeneID:13884	Ces1C	1	0.241093	0	0	0	1.47868	-0.657327	0.202861	-0.350044	0.515717	1.06169	-0.745139	-1.50644	-0.0298162	-0.687535	-0.26179	0.928687	2.0537	-0.518584	-0.684461	-0.800199
gi117553604	GeneID:104158	Ces1D	1	0.241093	19.8	6.9	0.815995	1.24447	-0.145524	0.922506	0.967798	-1.31177	0.249447	-1.00205	-0.924882	0.151944	1.32855	-0.364423	-1.38713	-1.21267	-0.240915	0.598561	1.12608
gi19526804	GeneID:13897	Ces1E	1	1	25.8	18.3	0.381668	-0.478936	0.0725821	-0.117456	-0.966853	2.18481	0.0631284	0.234807	-0.992084	0.0309875	2.10093	0.446397	-1.38726	-0.578037	-0.240528	-0.183626	-0.188859
gi21450339	GeneID:234564	Ces1F	1	1	25.8	15.3	0.638426	0.246172	-1.34987	-0.744993	0.792567	-0.419022	1.8836	0.04787	-0.456327	0.432553	0.691666	0.466606	-2.13698	-0.585798	-0.0964831	0.143545	1.0849
gi162287349	GeneID:12623	Ces1G	1	1	25.8	5.4	0.556463	0.253277	-0.56695	0.73371	0.909901	0.119797	-0.755689	1.1399	-1.83395	-0.509888	-0.254245	0.608861	-1.39198	-0.176272	0.2357	-0.515777	2.0036
gi19527178	GeneID:102022	Ces2A	1	1	19.8	6.9	0.680528	0.286781	-0.175562	0.221622	1.9688	-0.74079	0.510692	-0.979213	-1.09233	0.523183	0.270858	-0.864831	-1.6894	-0.706269	1.06085	1.17121	0.234399
gi37718991	GeneID:234669	Ces2B	1	1	22.8	15.3	0.494496	-1.02112	1.28997	0.649155	-1.36358	0.145467	-0.106735	1.17739	-0.770555	-0.563549	0.746251	-0.905226	-0.0809264	0.0167787	2.00829	-0.100975	-1.12064
gi21704206	GeneID:234671	Ces2C	1	1	22.8	0	0.456392	-0.541713	0.565752	0.445163	-0.359986	0.00304398	1.03395	0.898752	-2.04497	0.462362	1.3175	-1.15171	-0.454791	0.167357	-0.948092	1.40046	-0.793087
gi254939648	GeneID:234673	Ces2E	1	1	19.8	5.4	0.715007	-1.85154	-0.209697	0.476403	0.859981	-0.8531	0.462977	-0.148767	1.26374	-0.116419	1.6201	-0.918347	-1.4208	0.219601	0.331506	-0.664393	0.948758
gi120474987	GeneID:71903	Ces2F	1	0.241093	19.8	9.9	0.498181	-0.998123	-0.695238	1.46474	-0.899441	1.19604	0.606815	0.18199	-0.856783	0.377054	-0.293589	2.3494	-0.309499	-0.579314	-0.635045	-0.500022	-0.408983
gi268839831	GeneID:72361	Ces2G	1	1	19.8	2.4	0.443591	-1.36625	1.1842	0.801553	-1.41613	0.632305	0.397334	0.382631	-0.615647	1.13315	0.70389	-0.860387	-1.37326	0.600109	1.1479	-0.634135	-0.717271
gi257743052;gi257743054;	GeneID:382053;GeneID:382053;	Ces3A	1	1	25.8	8.4	0.974433	-0.254588	0.816894	0.707094	0.677779	0.939619	-1.70205	0.0505986	-1.23534	0.258781	1.97121	-1.11278	-1.15443	0.404555	-0.390411	0.294386	-0.27131
gi226874914	GeneID:13909	Ces3B	1	1	25.8	11.4	0.746215	0.306024	-0.627204	-0.216693	1.82829	-0.524938	1.0729	-0.86052	-0.977857	0.571531	0.901352	-0.838471	-1.17286	1.74358	-0.0503554	-0.386412	-0.768359
gi10257421	GeneID:26370	Cetn2	0.273707	0.0017359	22.8	3.9	0.967396	-0.108194	1.847	-0.00787453	-0.547205	-0.789819	-0.789819	-0.789819	1.18573	0.90539	2.01137	0.0638192	-0.0641413	-0.731073	-0.731073	-0.731073	-0.723222
gi6680922	GeneID:12626	Cetn3	1	1	19.8	3.9	0.734354	-0.620068	0.529831	-0.620068	-0.620068	0.421225	-0.620068	-0.620068	2.14929	-0.599013	2.21117	-0.599013	-0.599013	0.460576	-0.599013	-0.599013	0.323321
gi218156289	GeneID:14962	Cfb	1	0.241093	25.8	0	0.800574	1.05221	0.732436	-0.333103	-0.718668	-0.275405	-1.88843	0.893109	0.537855	0.267884	1.90566	-0.678403	0.333932	0.612686	-1.26397	-0.759737	-0.418042
gi7304867	GeneID:11537	Cfd	1	1	25.8	2.4	0.798674	1.26531	1.44881	-0.471997	-0.412092	0.253747	0.0693988	-0.56666	-1.58652	1.09433	-0.184861	-1.09953	1.25908	0.982416	-0.0712497	-0.843073	-1.13711
gi6753412	GeneID:23837	Cfdp1	1	1	25.8	15.3	0.636502	-0.745951	-0.160354	-0.745951	1.55209	-0.745951	1.52822	-0.745951	0.0638498	-0.457351	0.554406	-1.40612	0.484064	0.0990602	0.98824	-1.40612	1.14383
gi109627652	GeneID:12628	Cfh	1	1	19.8	0	0.671139	1.10021	1.8325	-0.785147	-0.579667	-0.38779	0.206848	-1.09598	-0.290982	0.369467	0.299571	-1.05655	0.13596	1.68112	0.684324	-1.29172	-0.82217
gi7656969	GeneID:50702	Cfhr1	1	1	19.8	5.4	0.0345834	-0.53	-0.53	1.23056	-0.53	-0.53	-0.53	-0.53	1.94944	-0.481092	-0.481092	-0.481092	-0.481092	0.593213	-0.481092	-0.481092	2.29334
gi71361676	GeneID:545366	Cfhr2	1	1	22.8	11.4	0.822308	-0.515438	-0.515438	2.10478	-0.515438	-0.515438	0.987854	-0.515438	-0.515438	-0.679827	-0.679827	0.483092	-0.679827	1.13852	1.77752	-0.679827	-0.679827
gi110347406	GeneID:12630	Cfi	1	1	25.8	24.3	1.19278	0.795578	1.39517	-0.809557	-1.14683	0.147936	-0.880684	1.12334	-0.624958	1.04594	1.05375	-0.926645	-0.483562	1.39039	-0.719348	-0.275946	-1.08458
gi6680924	GeneID:12631	Cfl1	1	1	25.8	11.4	0.826637	0.754155	-0.537185	-0.218318	1.52685	0.252708	0.672517	-0.875674	-1.57505	0.164572	0.0640459	-1.22337	-0.604578	1.04987	1.7403	-0.960616	-0.230221
gi6671746	GeneID:12632	Cfl2	1	1	25.8	15.3	0.904436	-1.04693	-0.133587	-1.40448	0.235724	0.16677	0.334888	-0.0789762	1.92659	-0.54497	-0.786394	-0.393027	0.869869	-0.488194	-0.3467	-0.456802	2.14622
gi114326449	GeneID:18636	Cfp	1	1	22.8	2.4	0.420849	-0.289866	2.40405	-0.391373	-0.564465	-0.162495	0.0734708	-0.709584	-0.359738	0.470738	0.97472	0.432263	-0.613642	1.15692	0.312567	-1.58192	-1.15164
gi14141185	GeneID:12638	Cftr	1	1	19.8	9.9	0.00399824	-0.472327	-0.472327	-0.472327	0.50985	-0.472327	-0.472327	-0.472327	2.32411	-0.466673	-0.466673	-0.466673	0.458424	-0.466673	-0.466673	-0.466673	2.34161
gi30520001	GeneID:106143	Cggbp1	1	1	25.8	11.4	0.528377	-0.262498	-1.20067	1.59773	-0.557374	1.34741	-0.900079	-0.0200423	-0.00447965	0.381839	-1.63253	0.930569	-0.12426	1.05971	-1.1223	-0.377619	0.88459
gi189458807	GeneID:70737	Cgn	1	1	19.8	5.4	1.00258	-1.37033	0.794132	0.476521	0.203694	-0.623723	1.04265	-1.40386	0.880916	-0.381215	1.15455	1.60873	-1.24046	0.0781449	0.221082	-1.10896	-0.33187
gi56550079	GeneID:68178	Cgnl1	1	0.241093	22.8	8.4	0.800663	-1.08008	-0.269606	1.36371	1.68465	-0.295532	-0.19245	-0.92608	-0.284608	0.358497	1.95342	-0.447589	0.07666	0.501208	-0.596792	-1.44198	-0.403415
gi51467882	GeneID:68755	Cgrrf1	1	1	25.8	18.3	0.867554	-0.785418	0.297103	-0.785418	-0.785418	1.69541	-0.785418	-0.0997727	1.24893	-0.801114	0.939432	-0.801114	-0.801114	1.86222	0.175435	0.227369	-0.801114
gi13386024	GeneID:68044	Chac2	1	1	19.8	2.4	0.662945	2.21758	-0.648687	-0.894642	0.00726694	0.0607115	-0.913793	0.147812	0.0237535	0.93328	1.36251	-0.834396	-1.36999	-0.188718	1.08437	-0.472683	-0.514374
gi45476575	GeneID:12647	Chat	1	1	19.8	18.3	2	-0.353553	-0.353553	-0.353553	-0.353553	-0.353553	-0.353553	-0.353553	2.47487	-3.5	-3.5	-3.5	-3.5	-3.5	-3.5	-3.5	-3.5
gi13384734	GeneID:66121	Chchd1	1	1	25.8	18.3	0.592614	-1.33564	-0.0667953	0.224456	-0.358116	1.47313	-1.33564	0.923862	0.474757	-1.92114	-0.313636	-0.253802	0.281107	-0.237019	0.0313633	1.42866	0.984466
gi34013514	GeneID:103172	Chchd10	1	0.115442	22.8	8.4	0.726323	-1.24511	-0.395978	0.961847	1.51247	0.566985	-0.39089	-1.24511	0.235786	-0.96819	-0.967084	1.28409	0.253601	0.0137978	0.494976	-1.31313	1.20194
gi21313618	GeneID:66075	Chchd3	1	0.241093	19.8	9.9	0.354934	-1.26737	0.229187	-0.683188	0.152701	1.77498	0.870339	-0.964667	-0.111986	0.0752296	-0.708244	0.247898	1.27878	-0.536467	-1.63722	-0.0700975	1.35011
gi19527144	GeneID:72170	Chchd4	1	1	25.8	21.3	0.834303	-0.651713	-0.684802	-0.599547	-0.0462457	-1.16316	1.1602	0.259471	1.7258	1.09436	0.584633	-1.6174	0.49235	0.487256	0.777515	-1.13999	-0.678729
gi28076873	GeneID:66170	Chchd5	1	0.536288	25.8	21.3	0.0249719	-0.837919	-0.393225	-0.109877	-0.837919	0.405449	-0.443317	-0.0341907	2.251	1.50498	0.684618	-0.926393	-0.926393	-0.926393	0.06036	1.1444	-0.615176
gi267844806	GeneID:66098	Chchd6	1	0.366828	22.8	15.3	0.708051	-0.825294	-0.825294	-0.825294	-0.825294	1.27605	0.176041	1.59786	0.251228	-0.636688	1.19309	-0.636688	-0.636688	1.92849	-0.0904314	-0.609338	-0.511745
gi298358883	GeneID:66433	Chchd7	1	1	19.8	13.8	0.0197144	-0.539472	-0.539472	-0.539472	1.53097	-0.539472	1.70585	-0.539472	-0.539472	-0.525531	-0.525531	-0.525531	2.00764	-0.525531	1.14555	-0.525531	-0.525531
gi34304060	GeneID:68185	Chchd8	1	1	19.8	8.4	2	-3.5	-3.5	-3.5	-3.5	-3.5	-3.5	-3.5	-3.5	-0.353553	2.47487	-0.353553	-0.353553	-0.353553	-0.353553	-0.353553	-0.353553
gi189458810	GeneID:244059	Chd2	1	1	0	0	0	-0.353553	-0.353553	-0.353553	-0.353553	2.47487	-0.353553	-0.353553	-0.353553	-0.353553	-0.353553	-0.353553	-0.353553	2.47487	-0.353553	-0.353553	-0.353553
gi357527416	GeneID:216848	Chd3	1	1	19.8	6.9	0.292762	1.54535	-0.539644	1.69251	-0.539644	-0.539644	-0.539644	-0.539644	-0.539644	0.00505859	-0.40897	2.44876	-0.40897	-0.40897	-0.40897	-0.40897	-0.40897
gi39204553	GeneID:107932	Chd4	1	1	19.8	3.9	0.612239	-1.02397	1.64154	-0.124666	-0.973677	1.29338	-0.468046	-0.585794	0.241235	0.718348	2.02236	-0.23283	-1.02572	0.0798183	-0.520829	-1.00436	-0.0367884
gi119392064	GeneID:67772	Chd8	1	1	19.8	9.9	0.00475101	-0.370767	-0.370767	-0.370767	2.47259	-0.370767	-0.370767	-0.370767	-0.247989	-0.364048	-0.364048	-0.364048	2.47404	-0.364048	-0.364048	-0.364048	-0.289751
gi210031293	GeneID:218865	Chdh	1	0.415393	19.8	9.9	0.741651	-1.0067	-0.078025	1.33888	-0.00414335	1.16827	0.724957	-1.09024	-1.053	0.387535	1.07062	1.23205	-1.75523	-0.159356	0.176444	-1.02151	0.0694502
gi119672912	GeneID:27967	Cherp	1	0.318262	19.8	0	0.481669	2.15244	-0.210618	-0.271254	-1.26803	-0.653557	-0.200031	0.415674	0.0353737	0.579376	0.835398	-0.486516	-0.823006	-0.607269	1.91707	-0.767821	-0.647234
gi254281348	GeneID:12655	Chi3L3	0.800876	0.0348464	19.8	9.9	0.982252	-1.25776	-0.705526	1.01774	0.465364	1.62095	-0.565072	-0.814821	0.239129	-0.538467	1.47527	0.260799	0.574292	1.02244	-1.38425	-1.00512	-0.404977
gi31541939	GeneID:68038	Chid1	1	1	25.8	18.3	0.851965	-0.612993	-0.174215	0.276179	-1.79358	0.629138	-0.54973	1.36448	0.860721	0.721906	-0.202537	0.694834	-1.79214	1.23659	-0.0436035	-1.02274	0.407688
gi6671748	GeneID:12651	Chkb	1	1	25.8	24.3	0.792771	-0.412349	0.62812	-0.640555	-1.20807	1.63852	-1.11816	0.633158	0.479333	-0.329638	2.35587	-0.748307	-0.198573	-0.453667	0.31136	-0.472845	-0.464199
gi110681714;gi377834613;	GeneID:12662;GeneID:12662;	Chm	1	0.180488	25.8	3.9	0.146901	-0.755345	2.23661	0.513793	-0.673686	-0.287696	-0.231771	-0.755345	-0.0465584	-1.1884	1.87655	0.623367	-0.0507551	0.360951	-0.355665	-1.1884	-0.077642
gi21704220	GeneID:234852	Chmp1A	1	1	0	0	0	2.47487	-0.353553	-0.353553	-0.353553	-0.353553	-0.353553	-0.353553	-0.353553	2.47487	-0.353553	-0.353553	-0.353553	-0.353553	-0.353553	-0.353553	-0.353553
gi21312151	GeneID:68953	Chmp2A	1	1	19.8	9.9	0.775645	-0.58546	1.92608	-0.58546	1.23382	-0.58546	-0.58546	-0.232596	-0.58546	-0.580258	0.869533	-0.580258	2.13311	-0.580258	-0.580258	-0.10135	-0.580258
gi30794432	GeneID:68942	Chmp2B	1	1	0	0	0	-3.5	-3.5	-3.5	-3.5	-3.5	-3.5	-3.5	-3.5	-0.539084	-0.539084	-0.539084	-0.539084	1.50474	-0.539084	1.72976	-0.539084
gi31541959	GeneID:66700	Chmp3	1	1	22.8	2.4	0.433711	0.154886	2.25262	-0.593517	-1.18092	-0.0170762	-0.0831269	-0.319776	-0.213096	-0.786243	1.28786	1.1366	-0.839785	0.378956	0.794575	-1.04459	-0.927369
gi28077049	GeneID:75608	Chmp4B	1	1	22.8	16.8	0.439458	-1.97119	0.556401	-0.413681	0.169803	-0.250566	1.56819	0.0594515	0.28159	-1.47011	0.625102	-0.279553	-0.228167	-0.931954	1.81442	0.387721	0.0825424
gi13386442	GeneID:76959	Chmp5	1	0.097422	25.8	5.4	0.693685	-0.472808	0.399885	1.95536	0.324711	-1.33574	0.366034	-0.574848	-0.662594	-0.46995	1.58389	0.57251	-0.335138	0.39595	0.73814	-1.10108	-1.38433
gi147904547	GeneID:208092	Chmp6	1	1	25.8	8.4	0.547444	-1.59027	1.21549	-0.925317	1.23641	-0.279247	-0.454869	0.346053	0.451747	-0.363037	1.77531	-1.53956	0.621724	0.311666	-0.404155	-0.757045	0.355097
gi21359827	GeneID:105513	Chmp7	1	1	25.8	5.4	1.11093	0.804721	1.21526	0.549004	0.066506	-1.12679	-0.899565	0.769055	-1.37819	0.213744	-0.395374	0.663372	0.108437	0.438472	-1.05691	1.60102	-1.57276
gi254692938;gi254692946;	GeneID:69993;GeneID:69993;	Chn2	1	1	22.8	21.3	0.209153	-0.76564	1.76594	-0.33159	-0.76564	-0.76564	0.58922	1.03899	-0.76564	-0.935788	0.578253	1.41536	-0.935788	-0.792862	1.04419	0.562428	-0.935788
gi13385324	GeneID:66917	Chordc1	1	1	25.8	8.4	1.11789	-1.2662	0.742769	0.342336	0.407454	1.27875	-0.782709	-1.37437	0.651975	0.800579	1.38766	0.221412	-0.556891	0.999084	-0.676257	-0.732666	-1.44292
gi226442811;gi226442815;	GeneID:212862;GeneID:212862;	Chpt1	1	1	25.8	12.9	0.605238	0.889603	-1.22966	-0.0617729	-0.231788	1.61103	-0.373726	0.625979	-1.22966	2.35068	-0.654677	0.0315947	-0.497007	0.138325	-0.139284	-0.57495	-0.654677
gi18860511	GeneID:93696	Chrac1	1	0.318262	22.8	3.9	0.098193	-0.494655	2.23483	0.733104	-0.494655	-0.494655	-0.494655	-0.494655	-0.494655	-0.402078	2.45523	-0.0427651	-0.402078	-0.402078	-0.402078	-0.402078	-0.402078
gi242332490	GeneID:12675	Chuk	1	1	22.8	8.4	0.653643	-0.777767	1.22842	-0.672984	-0.303168	0.620767	-1.296	1.48224	-0.281509	-0.236667	1.87002	0.0706888	-0.401305	1.13616	-0.882328	-0.769735	-0.786835
gi31542399	GeneID:26371	Ciao1	1	1	25.8	8.4	0.7635	-1.65774	1.04393	-0.360468	0.167794	1.36194	0.234568	-1.02033	0.230305	0.0124477	0.796177	-1.10296	-0.250019	1.40436	0.957397	-1.43149	-0.385918
gi19527376	GeneID:109006	Ciapin1	1	1	19.8	5.4	0.43824	-1.6692	0.766896	0.590478	0.565228	-1.35477	1.05285	-0.0545365	0.10305	-0.148972	1.55331	-1.76394	-0.440902	0.181475	0.543221	-0.643367	0.719174
gi6755154	GeneID:23991	Cib1	1	1	19.8	18.3	2	-0.353553	-0.353553	-0.353553	-0.353553	-0.353553	-0.353553	-0.353553	2.47487	-3.5	-3.5	-3.5	-3.5	-3.5	-3.5	-3.5	-3.5
gi162138890	GeneID:12684	Cideb	1	1	19.8	6.9	0.925847	-0.681218	0.659411	0.970182	-0.596863	1.49137	-0.596085	0.227152	-1.47395	0.316466	1.34087	0.864951	-1.26662	-0.975637	-0.843498	0.962664	-0.399197
gi6680946	GeneID:12696	Cirbp	1	1	0	0	0	-0.353553	-0.353553	-0.353553	-0.353553	-0.353553	2.47487	-0.353553	-0.353553	-0.353553	-0.353553	-0.353553	-0.353553	2.47487	-0.353553	-0.353553	-0.353553
gi163954951	GeneID:21771	Cirh1A	1	1	19.8	0	2.22045e-16	-0.353553	-0.353553	-0.353553	-0.353553	2.47487	-0.353553	-0.353553	-0.353553	-3.5	-3.5	-3.5	-3.5	-3.5	-3.5	-3.5	-3.5
gi19527228	GeneID:52637	Cisd1	1	0.0701602	22.8	6.9	0.946163	-0.96171	1.19987	0.779849	0.540883	0.727179	-0.399531	-1.73913	-0.147417	0.500957	1.75375	-0.0904903	-0.913997	0.804076	-1.01293	-1.07522	0.0338503
gi21728370	GeneID:67006	Cisd2	1	0.318262	22.8	11.4	1.00925	-1.65341	-0.846373	0.638657	0.230191	-0.000816505	1.59273	-0.505583	0.544604	-1.31461	-0.3199	1.0799	-0.271737	1.48822	0.608418	-1.15362	-0.116671
gi168229148	GeneID:217149	Cisd3	1	1	19.8	2.4	0.812336	-0.205096	-0.815206	0.754058	-0.815206	-0.815206	-0.815206	1.19164	1.52023	0.524918	-0.853038	1.64098	-0.853038	-0.853038	-0.853038	1.03808	0.208174
gi62526118	GeneID:216197	Ckap4	1	0.866497	25.8	2.4	0.0123816	-0.535472	2.02508	-0.608398	0.280298	0.581013	-0.558819	0.0457988	-1.2295	1.05434	1.0165	0.514545	-0.0619187	0.564397	-0.458124	-1.86274	-0.767002
gi260166719	GeneID:75786	Ckap5	1	1	25.8	24.3	1.08532	0.0980414	0.701903	-1.45317	-1.2096	0.926453	-0.772355	0.918252	0.790475	2.14107	0.717003	-0.276309	-0.57181	-0.702778	0.0894192	-0.595142	-0.801453
gi10946574	GeneID:12709	Ckb	1	1	22.8	6.9	0.711107	-0.974467	2.13628	-0.233887	-0.463777	0.630905	-0.471154	-0.760425	0.13652	1.34112	1.1632	-1.34213	0.821375	-0.322095	-0.110024	-0.938594	-0.612847
gi6671762	GeneID:12715	Ckm	1	0.156974	22.8	5.4	0.102146	-0.323968	-0.315443	0.136832	2.42004	-0.478764	-0.492887	-0.492887	-0.452921	-0.348664	-0.354299	-0.354326	2.47487	-0.354288	-0.354546	-0.354546	-0.354201
gi38259206	GeneID:76722	Ckmt2	1	1	22.8	13.8	2.82843e-09	-0.353553	-0.353553	-0.353553	2.47487	-0.353553	-0.353553	-0.353553	-0.353553	-0.353553	-0.353553	-0.353553	2.47487	-0.353553	-0.353553	-0.353553	-0.353553
gi163644247	GeneID:76707	Clasp1	0.618978	0.0162505	22.8	3.9	0.731307	-0.18164	1.97329	0.381166	-1.00014	-0.392712	-1.00014	-0.501803	0.721985	0.17167	2.21329	0.322004	-0.842523	-0.30595	-0.842523	-0.673091	-0.0428797
gi126506304;gi167234392;	GeneID:76499;GeneID:76499;	Clasp2	1	0.536288	22.8	9.9	0.610279	-0.780024	1.03765	-0.686092	2.02325	-0.411168	-0.275071	-0.238475	-0.670069	-1.55411	1.65126	0.0573994	0.927574	0.439318	-0.366182	-0.579015	-0.576241
gi32964827	GeneID:12722	Clca1	1	1	19.8	8.4	2.01639	-3.5	-3.5	-3.5	-3.5	-3.5	-3.5	-3.5	-3.5	-0.430522	2.42108	-0.430522	-0.430522	0.162052	-0.430522	-0.430522	-0.430522
gi295293090	GeneID:229725	Clcc1	1	1	25.8	11.4	0.674495	-1.44565	-1.10748	0.484488	0.97429	-0.668226	0.714644	-0.180751	1.22869	-0.739867	1.30169	-0.47716	-0.708779	1.82652	-0.0721584	-0.410121	-0.720124
gi164698432	GeneID:12724	Clcn2	1	1	25.8	18.3	0.588159	-0.739283	0.532756	-2.12999	0.0977928	0.916332	0.72176	0.0975187	0.503109	0.666116	0.0831141	-0.517988	-0.424127	-0.430202	2.16721	-0.888615	-0.655505
gi6680948	GeneID:12725	Clcn3	1	1	22.8	8.4	0.670201	-0.704264	1.29886	-0.704264	-0.704264	1.53747	0.684996	-0.704264	-0.704264	-0.54001	1.59404	-0.54001	-0.54001	1.64601	-0.54001	-0.54001	-0.54001
gi110625940	GeneID:12727	2Clcn4	1	1	22.8	16.8	0.0100148	-0.509451	-0.509451	-0.509451	-0.509451	0.907448	-0.509451	2.14926	-0.509451	-0.516532	-0.516532	-0.516532	-0.516532	2.0958	-0.516532	1.0034	-0.516532
gi6753436	GeneID:26373	Clcn7	1	0.975856	25.8	12.9	0.13649	-0.563222	-0.370196	-0.563222	-0.563222	1.27646	1.90985	-0.563222	-0.563222	-0.373373	-0.373373	-0.373373	-0.373373	-0.231589	2.47183	-0.373373	-0.373373
gi7710002	GeneID:12737	Cldn1	0.710419	0.023995	25.8	22.8	0.899432	0.69533	0.349072	-0.0843468	-0.67417	-2.00179	-0.198734	0.793844	1.1208	-1.72274	0.696078	0.215665	-0.221279	-0.4417	-0.198894	-0.117049	1.78992
gi302393585	GeneID:64945	Cldn12	1	1	22.8	15.3	0.12134	-0.525154	1.13893	-0.525154	-0.525154	-0.525154	2.012	-0.525154	-0.525154	-0.353553	-0.353553	-0.353553	-0.353553	-0.353553	-0.353553	2.47487	-0.353553
gi260764018	GeneID:56173	Cldn14	1	1	19.8	3.9	0.209609	2.19721	0.813405	-0.501769	-0.501769	-0.501769	-0.501769	-0.501769	-0.501769	2.47487	-0.353553	-0.353553	-0.353553	-0.353553	-0.353553	-0.353553	-0.353553
gi7710004	GeneID:12738	Cldn2	1	1	0	0	0	2.47487	-0.353553	-0.353553	-0.353553	-0.353553	-0.353553	-0.353553	-0.353553	2.47487	-0.353553	-0.353553	-0.353553	-0.353553	-0.353553	-0.353553	-0.353553
gi162418000	GeneID:100039801	Cldn24	1	1	19.8	18.3	2	-0.353553	-0.353553	-0.353553	-0.353553	-0.353553	2.47487	-0.353553	-0.353553	-3.5	-3.5	-3.5	-3.5	-3.5	-3.5	-3.5	-3.5
gi6753438	GeneID:12739	Cldn3	1	0.68514	22.8	8.4	0.451937	0.857778	-0.319693	0.63231	1.61228	-0.0332464	-1.46906	-0.94335	-0.337016	-0.500322	-0.314686	0.184491	-0.00135009	0.528389	1.81651	-1.74265	0.029612
gi16716407	GeneID:93694	Clec2D	1	0.097422	19.8	0	0.699321	-0.538192	0.111736	-0.464855	-0.794707	-1.48772	0.781479	1.48312	0.909138	-0.569754	-0.526991	-0.456156	-0.877254	-0.364257	2.25166	0.458532	0.0842186
gi171184425	GeneID:21922	Clec3B	1	1	19.8	0	0.751397	-1.55796	0.84578	-0.489468	-0.612792	0.190376	-0.429479	0.351083	1.70246	0.867236	-0.690096	0.571489	-1.04149	1.69745	-0.814864	0.27132	-0.861049
gi13386214	GeneID:69810	Clec4B1	1	1	19.8	18.3	2	-0.353553	2.47487	-0.353553	-0.353553	-0.353553	-0.353553	-0.353553	-0.353553	-3.5	-3.5	-3.5	-3.5	-3.5	-3.5	-3.5	-3.5
gi31560464	GeneID:51811	Clec4F	1	1	25.8	12.9	0.432909	-1.52195	-0.260309	0.108735	0.740909	-0.34416	-0.716209	1.84435	0.148632	1.46631	0.972194	-0.795019	-0.626514	0.471583	0.610459	-0.84672	-1.25229
gi15617203	GeneID:114584	Clic1	1	1	19.8	3.9	0.549236	-1.35546	1.06011	-0.356595	-0.675032	0.34243	-0.1792	-0.564765	1.72851	0.381743	0.919873	-0.352832	-0.993097	0.0718512	1.79391	-0.823315	-0.99813
gi7304963	GeneID:29876	Clic4	1	1	22.8	8.4	0.731739	-1.20014	0.69006	-1.15416	0.586766	1.60165	-0.866115	0.042085	0.299854	0.401805	1.35037	-0.274148	0.0258916	1.31901	-0.382552	-1.41432	-1.02605
gi154240730	GeneID:216705	Clint1	1	1	19.8	6.9	0.665742	-1.45309	1.91121	-0.401118	0.677465	-0.78128	0.0678049	0.00875954	-0.0297503	-0.43472	1.81803	0.17892	-1.20168	0.876532	0.20485	-0.421072	-1.02086
gi23821025	GeneID:56430	Clip1	1	1	19.8	3.9	0.460236	-0.580958	1.68788	-0.548283	-0.459446	-0.562386	-0.495855	-0.58814	1.54719	-0.307303	0.31929	-1.13853	2.1639	0.244563	-0.491344	-0.720221	-0.0703569
gi83745112	GeneID:102414	Clk3	1	1	0	0	0	-0.353553	-0.353553	-0.353553	-0.353553	2.47487	-0.353553	-0.353553	-0.353553	-0.353553	-0.353553	-0.353553	-0.353553	2.47487	-0.353553	-0.353553	-0.353553
gi100816903	GeneID:94040	Clmn	1	1	25.8	18.3	0.594684	-2.13585	0.717635	-0.158679	-0.459085	0.157487	0.131238	0.629975	1.11728	-1.1048	0.988272	0.508646	-0.860608	1.09789	0.899889	-1.3209	-0.208393
gi226423884	GeneID:12752	Cln3	1	1	19.8	18.3	2	-0.353553	-0.353553	-0.353553	-0.353553	-0.353553	-0.353553	-0.353553	2.47487	-3.5	-3.5	-3.5	-3.5	-3.5	-3.5	-3.5	-3.5
gi112734833	GeneID:211286	Cln5	1	1	19.8	18.3	2	-0.353553	2.47487	-0.353553	-0.353553	-0.353553	-0.353553	-0.353553	-0.353553	-3.5	-3.5	-3.5	-3.5	-3.5	-3.5	-3.5	-3.5
gi6753452	GeneID:26889	Cln8	1	1	0	0	0	-0.353553	-0.353553	-0.353553	-0.353553	-0.353553	2.47487	-0.353553	-0.353553	-0.353553	-0.353553	-0.353553	-0.353553	-0.353553	2.47487	-0.353553	-0.353553
gi19263324	GeneID:12729	Clns1A	1	1	25.8	18.3	0.487261	-0.771805	-0.833405	2.06341	-0.868486	-0.432276	-0.0665096	0.23852	0.670549	-0.160356	2.06854	-0.170121	-0.762815	-0.0485456	0.645234	-1.24988	-0.322051
gi7106459	GeneID:12753	Clock	1	0.279677	22.8	2.4	0.240115	-0.540026	1.59847	-0.540026	-0.540026	-0.540026	-0.540026	-0.540026	1.64168	1.56539	0.814484	-0.709813	-0.709813	-0.709813	-0.709813	-0.709813	1.16919
gi6677983	GeneID:20480	Clpb	1	1	25.8	24.3	0.756153	-0.431484	0.992987	-1.54687	0.429338	-1.26659	0.146664	1.17	0.50596	0.837251	1.84914	0.0568625	-0.707232	-0.0233744	-0.105623	-1.47611	-0.430906
gi8393156	GeneID:53895	Clpp	1	0.68514	25.8	11.4	0.604353	-1.79301	-0.346127	0.794431	1.2645	-0.905904	0.476138	-0.10407	0.614035	-1.22589	-0.238659	-0.372909	-0.331981	2.26911	0.0562057	0.0377923	-0.193672
gi103472025	GeneID:56457	Clptm1	1	1	25.8	12.9	0.908287	-0.984823	0.283934	-1.75257	0.778963	1.34994	0.632992	-0.136191	-0.172246	0.0557712	1.04477	-1.34256	-0.581009	0.700849	1.39345	-1.14766	-0.123618
gi326937503	GeneID:218335	Clptm1L	1	1	22.8	13.8	1.0104	-0.986262	-0.986262	0.119885	1.28909	0.444534	-0.986262	1.44632	-0.341036	-0.941519	-0.941519	-0.469325	1.65079	0.452707	-0.941519	1.08601	0.104377
gi113205069;gi113205071;	GeneID:270166;GeneID:270166;	Clpx	0.388035	0.00452135	25.8	3.9	0.938439	-0.444158	1.44565	1.2935	0.316859	0.13584	-1.02764	-0.420975	-1.29907	0.592313	0.51859	1.6722	0.11472	0.275155	-0.755248	-1.17732	-1.24041
gi225543339	GeneID:269582	Clspn	1	1	19.8	8.4	2.22045e-16	-3.5	-3.5	-3.5	-3.5	-3.5	-3.5	-3.5	-3.5	-0.353553	-0.353553	-0.353553	-0.353553	2.47487	-0.353553	-0.353553	-0.353553
gi122939196	GeneID:12757	Clta	1	1	25.8	15.3	0.890979	-1.21965	-0.823075	-0.308262	1.35159	-0.0279707	-0.808554	1.45338	0.382539	-0.850187	1.42766	-0.558191	-1.22171	1.42596	-0.419487	0.419142	-0.22319
gi30794164	GeneID:74325	Cltb	1	0.318262	19.8	16.8	0.87477	0.93002	-0.279291	-1.37571	-0.798798	0.640437	0.28175	1.49577	-0.894177	-0.638997	-0.656703	0.68276	-0.0125644	2.02758	-1.2337	0.068808	-0.237183
gi51491845	GeneID:67300	Cltc	1	1	25.8	24.3	0.452266	0.223381	-0.216626	-0.0938953	-1.15672	1.94395	-1.1713	0.619294	-0.148087	0.882989	0.711601	0.341694	-0.647302	1.32653	-0.123058	-0.860752	-1.63171
gi214010170	GeneID:12759	Clu	1	1	25.8	8.4	0.700354	-0.945488	1.57406	-0.792514	0.429629	0.487454	0.3685	-1.513	0.391354	0.660805	0.337392	0.00875961	0.815454	1.30088	-1.38755	-0.293196	-1.44255
gi39930457	GeneID:76779	Cluap1	1	1	0	0	0	2.47487	-0.353553	-0.353553	-0.353553	-0.353553	-0.353553	-0.353553	-0.353553	2.47487	-0.353553	-0.353553	-0.353553	-0.353553	-0.353553	-0.353553	-0.353553
gi256220113	GeneID:69634	Clybl	1	1	25.8	21.3	0.434307	0.620038	-0.00483848	-0.893156	-0.0819696	0.187776	1.47496	0.52156	-1.82436	1.09712	1.6736	0.0421472	-0.249227	-0.053657	-0.142305	-0.954204	-1.41347
gi162287106	GeneID:12763	Cmah	1	0.68514	22.8	3.9	0.393251	-0.472368	2.31961	0.116606	-0.915603	0.143932	-0.48024	-0.496615	-0.215326	0.304701	2.27318	0.0542494	-0.937138	-0.318455	-0.24474	-0.734522	-0.397272
gi247269309	GeneID:12764	Cmas	1	1	25.8	15.3	0.465751	-0.0694067	-0.0333789	-0.690916	0.601652	0.982038	-0.383551	-1.77812	1.37168	-0.102209	-0.119167	0.70253	-1.88487	1.51363	0.0259341	0.49247	-0.628323
gi31712014	GeneID:69574	Cmbl	0.388035	0.00452135	22.8	6.9	0.942672	-0.917127	0.418929	1.37892	0.510919	0.804692	-0.140795	-1.74921	-0.306335	0.601245	0.595332	1.96054	-0.12495	-0.562412	-0.843191	-0.620111	-1.00645
gi21735441	GeneID:67899	Cmc1	1	0.866497	25.8	18.3	0.610914	-0.593265	-0.593265	-0.593265	-0.593265	0.270699	0.472109	-0.593265	2.22352	-0.561278	-0.561278	-0.561278	-0.561278	-0.423144	1.73896	-0.561277	1.49057
gi227498710	GeneID:66116	Cml1	1	1	19.8	13.8	0.617311	-0.235115	-0.737258	-0.482272	0.271297	-0.294724	-0.531649	2.36611	-0.356387	-0.850133	-1.16773	1.09576	-1.06102	0.79175	1.39126	-0.0511984	-0.148683
gi31542409	GeneID:93673	Cml2	1	1	22.8	0	0.269741	-0.226082	0.072934	-0.430017	-0.376965	2.38334	-0.692286	-0.673578	-0.0573438	0.10105	-0.284893	-0.628866	-0.851303	1.90686	-0.984597	1.04459	-0.302845
gi254692917	GeneID:69049	Cml5	1	1	25.8	18.3	0.482887	-0.549776	-0.112524	-0.626849	-0.822604	2.24823	-0.313029	-0.384662	0.561209	-0.601351	2.41204	-0.54891	-0.601351	-0.350498	-0.10415	-0.0664336	-0.139344
gi165377065	GeneID:66588	Cmpk1	1	1	25.8	18.3	0.540283	-1.9743	-0.588971	0.596793	0.250001	-0.509668	0.210867	0.978314	1.03696	-0.0344532	1.859	0.659622	-1.32032	0.193854	0.124072	-0.413945	-1.06783
gi117606366	GeneID:22169	Cmpk2	1	1	25.8	5.4	0.415993	-0.803811	1.13378	-0.0831157	0.794327	-0.876765	1.02167	-1.57147	0.385379	-0.613729	0.900681	-1.09216	0.70562	0.234485	1.00296	-1.66737	0.529502
gi27312023	GeneID:97487	Cmtm4	1	1	19.8	8.4	2.22045e-16	-3.5	-3.5	-3.5	-3.5	-3.5	-3.5	-3.5	-3.5	-0.353553	-0.353553	-0.353553	-0.353553	-0.353553	-0.353553	2.47487	-0.353553
gi21313082	GeneID:67213	Cmtm6	1	0.241093	22.8	8.4	0.474658	-0.187299	0.471442	0.411327	0.218268	1.69603	0.088896	-1.34933	-1.34933	1.01224	-0.0805544	0.667654	0.504015	0.357605	0.622466	-1.54171	-1.54171
gi21312514	GeneID:70031	Cmtm8	1	1	25.8	8.4	0.601291	0.0940039	0.437735	-0.94354	1.09309	1.14724	-0.462535	-1.74398	0.377976	-0.732106	-0.736967	0.418953	-0.152541	-0.190271	2.29624	-0.502693	-0.400615
gi256773195	GeneID:76469	Cmya5	1	1	19.8	8.4	2	-3.5	-3.5	-3.5	-3.5	-3.5	-3.5	-3.5	-3.5	-0.353553	-0.353553	-0.353553	2.47487	-0.353553	-0.353553	-0.353553	-0.353553
gi157909784	GeneID:12785	Cnbp	1	0.180488	22.8	3.9	0.83699	-0.0719084	1.31456	0.953371	0.32784	-0.796889	0.0415953	-1.89663	0.128064	1.06668	1.02759	-0.197927	-0.496994	0.827298	-0.628347	-1.83924	0.24094
gi31981273	GeneID:66054	Cndp2	1	1	25.8	18.3	1.00229	-1.42688	0.831117	-0.755195	-0.763019	1.25627	-0.637117	0.649062	0.845761	-0.148726	1.53097	0.116573	-1.38728	1.22973	0.149705	-0.903168	-0.587801
gi68131553	GeneID:98417	Cnih4	1	1	25.8	12.9	0.576839	-0.799509	0.614981	0.301388	0.516058	-0.207918	0.0055921	1.44143	-1.87202	0.0936362	0.781912	-0.302133	0.980485	0.519856	0.79182	-1.03016	-1.83542
gi226423897	GeneID:12797	Cnn1	1	1	22.8	6.9	0.100991	-0.439508	2.30672	-0.484868	-0.484868	0.557127	-0.484868	-0.484868	-0.484868	2.45307	-0.301668	-0.421812	-0.421812	-0.0423475	-0.421812	-0.421812	-0.421812
gi6680952	GeneID:12798	Cnn2	0.898268	0.0498154	25.8	3.9	0.92197	0.50214	1.39049	-0.888508	1.321	-0.0900095	-0.688369	-1.3219	-0.224837	0.217882	0.969346	0.670047	0.671074	-0.91303	0.558172	-1.98295	-0.190538
gi21312564	GeneID:71994	Cnn3	1	1	25.8	15.3	0.44285	-1.07905	-0.439994	-0.200735	0.44859	-0.0779683	-0.475807	-0.410923	2.23589	-0.95389	0.345064	-0.26242	-1.43451	-0.104789	0.697169	-0.112723	1.82609
gi88196784	GeneID:94218	Cnnm3	1	1	19.8	8.4	0.035832	-0.509238	-0.509238	-0.509238	-0.509238	2.15071	-0.509238	-0.509238	0.904724	-0.458564	-0.458564	-0.458564	-0.458564	-0.458564	-0.458564	2.36394	0.387448
gi162287063	GeneID:94220	Cnnm4	1	1	0	0	0	-0.353553	-0.353553	-0.353553	-0.353553	-0.353553	-0.353553	-0.353553	2.47487	-0.353553	-0.353553	-0.353553	-0.353553	-0.353553	-0.353553	-0.353553	2.47487
gi19526908	GeneID:117197	Cno	1	1	0	0	0	-0.353553	2.47487	-0.353553	-0.353553	-0.353553	-0.353553	-0.353553	-0.353553	-0.353553	2.47487	-0.353553	-0.353553	-0.353553	-0.353553	-0.353553	-0.353553
gi327315389;gi327315392;	GeneID:234594;GeneID:234594;	Cnot1	1	0.318262	22.8	21.3	0.716971	0.122767	0.148689	-0.778603	1.01482	-1.04679	-1.47752	1.09351	0.923125	-0.465063	-0.564513	0.0883899	-0.837894	-0.898995	-0.169481	0.766528	2.08103
gi31324571	GeneID:78893	Cnot10	1	1	25.8	11.4	0.090431	-0.466558	-0.273365	-0.280522	-0.407054	-0.289975	2.46081	-0.525386	-0.217951	-0.413875	2.41887	-0.466493	-0.424853	-0.303675	0.151258	-0.516707	-0.44452
gi210147541;gi211065515;	GeneID:72068;GeneID:72068;	Cnot2	1	1	22.8	16.8	0.352326	-0.441444	-0.286007	-0.441444	-0.2928	-0.341686	-0.341779	-0.325331	2.47049	-1.28857	-0.852414	-0.0946251	-0.121984	-0.711952	0.925248	0.391269	1.75303
gi22122717	GeneID:232791	Cnot3	1	1	25.8	0	0.400228	-0.153721	-0.323747	0.185805	-0.651551	-0.549966	-0.228712	-0.651551	2.37344	-0.597019	-0.597019	2.29004	-0.597019	-0.343843	-0.0179676	-0.597019	0.459849
gi21450299	GeneID:231464	Cnot6L	1	1	25.8	12.9	0.982365	0.254089	-0.839032	-0.839032	0.906803	1.76385	-0.839032	0.431389	-0.839032	0.661508	-0.691829	-0.691829	-0.314172	2.11028	-0.691829	0.309701	-0.691829
gi226423909	GeneID:12799	Cnp	1	1	25.8	18.3	0.257842	-1.13508	1.98897	-0.650741	-0.438308	-0.149521	0.957356	-0.150035	-0.422641	-0.288388	2.39695	-0.610453	0.109283	-0.45288	-0.687559	-0.2305	-0.236451
gi9903607	GeneID:56530	Cnpy2	1	0.097422	22.8	11.4	0.571396	-1.7976	-0.230178	-0.552552	0.663842	1.11899	1.26272	-0.146526	-0.318694	-0.11936	1.14098	0.48709	0.0421868	1.34571	-0.467424	-1.69676	-0.732425
gi21312510	GeneID:72029	Cnpy3	1	0.097422	25.8	18.3	0.408678	-0.865247	-0.416099	-0.705312	0.263274	-0.638074	0.00511635	2.25708	0.0992601	-0.373181	-0.496486	-0.919837	-0.363766	-1.13016	1.66094	1.18781	0.434676
gi30519939	GeneID:66455	Cnpy4	0.898268	0.0498154	22.8	3.9	0.999483	0.745831	0.616605	0.478703	-0.366813	0.674268	-1.50216	-1.50216	0.855716	2.00084	0.904886	-0.0886728	-0.685631	-0.0273737	-0.894322	-0.894322	-0.315409
gi116063560	GeneID:53321	Cntnap1	1	1	19.8	0	2.22045e-16	-0.353553	-0.353553	2.47487	-0.353553	-0.353553	-0.353553	-0.353553	-0.353553	-3.5	-3.5	-3.5	-3.5	-3.5	-3.5	-3.5	-3.5
gi27229125	GeneID:71743	Coasy	0.800876	0.0348464	19.8	12.3	0.815823	0.0202394	-1.28276	0.165986	0.876522	1.68051	-0.200662	0.0410135	-1.30085	-0.488523	0.213288	1.99079	-0.621479	0.665225	0.123883	-1.20172	-0.681459
gi162135966	GeneID:12808	Cobl	1	1	25.8	8.4	0.812476	-1.22512	1.51095	-0.0837332	-0.258709	1.24095	-1.22522	0.244315	-0.203427	-1.03248	-0.21265	0.0756608	-0.164921	2.2898	0.128573	-0.607611	-0.476368
gi189458847	GeneID:319876	Cobll1	1	1	19.8	18.3	0.481293	-1.47926	1.68126	-0.259433	-0.654508	-0.471123	1.05396	-0.207804	0.336905	-0.284161	1.31273	0.320134	-1.08646	0.931565	0.773386	-1.48969	-0.477501
gi165377251	GeneID:58202	Cobra1	1	1	19.8	18.3	0.0403421	-0.473655	2.31975	-0.473655	-0.473655	-0.473655	0.522184	-0.473655	-0.473655	-0.530708	1.93881	-0.530708	-0.530708	-0.530708	1.24543	-0.530708	-0.530708
gi311771523	GeneID:12810	Coch	1	1	25.8	18.3	0.650068	-0.671977	0.398022	-0.671977	-0.671977	1.79517	-0.671977	-0.671977	1.16669	-0.500153	0.794542	-0.500153	-0.500153	2.20632	-0.500153	-0.500094	-0.500153
gi159110754	GeneID:16834	Cog1	1	1	22.8	16.8	0.601433	-0.25068	-0.135288	-1.17171	-0.461885	0.618547	2.07179	-0.800528	0.129752	-0.293339	0.435715	-0.924354	-0.701711	0.538543	2.04539	-0.936348	-0.1639
gi256985208	GeneID:76332	Cog2	1	1	22.8	0	0.720851	0.365982	1.79318	-1.76696	0.0828049	0.230781	-0.663468	0.0955332	-0.13785	-0.89641	1.4259	-0.935142	-0.451662	-0.664643	-0.594691	1.21527	0.90138
gi119392070	GeneID:338337	Cog3	1	1	25.8	18.3	0.667622	-1.03523	1.35083	-0.557967	-1.25339	0.591056	-0.336743	1.32354	-0.0820893	-0.203736	1.89618	-0.412056	-1.22085	0.986974	-0.469791	0.124934	-0.70165
gi19527194	GeneID:102339	Cog4	1	1	19.8	2.4	0.854526	-0.518068	2.00131	-0.0687025	-0.788994	0.0428291	-0.814748	0.91663	-0.770253	1.06251	1.63512	-1.25029	-0.664661	-0.145977	0.0706735	0.32306	-1.03043
gi253314464	GeneID:238123	Cog5	1	1	22.8	16.8	0.274621	-0.822989	2.19436	-0.685604	-0.333132	0.480846	-0.521773	-0.588515	0.276805	-0.837084	0.0279047	-0.671181	-0.706303	0.644123	-0.111622	-0.505901	2.16006
gi160333744	GeneID:67542	Cog6	1	0.610714	22.8	19.8	0.480863	0.468671	-0.65323	0.368103	-1.10179	-0.475565	-1.19243	1.21625	1.36999	-0.478929	-0.0287981	-0.531547	-0.71807	0.952524	-0.71807	2.0632	-0.540306
gi110625631	GeneID:233824	Cog7	1	0.866497	22.8	0	0.990799	1.45105	1.03956	-1.15377	0.707942	-1.01759	-0.960996	0.0674105	-0.133611	0.135006	0.855485	-1.75004	0.583458	-0.595706	-0.783043	1.35624	0.198595
gi66392581	GeneID:97484	Cog8	1	1	0	0	0	-0.353553	2.47487	-0.353553	-0.353553	-0.353553	-0.353553	-0.353553	-0.353553	-0.353553	2.47487	-0.353553	-0.353553	-0.353553	-0.353553	-0.353553	-0.353553
gi134053929	GeneID:12812	Coil	1	1	19.8	13.8	0.10788	-0.50623	-0.50623	-0.50623	0.866945	-0.50623	2.17044	-0.50623	-0.50623	-0.429948	-0.429948	-0.429948	0.157702	-0.429948	2.42198	-0.429948	-0.429948
gi226423922	GeneID:12818	Col14A1	1	1	25.8	8.4	0.634838	-0.325928	1.96781	-0.78454	0.143974	0.711743	-0.0461791	-1.32706	-0.339824	2.04715	0.537885	0.0476449	-1.05442	0.0144744	-0.0205307	-1.07698	-0.49523
gi134288882	GeneID:12819	Col15A1	1	1	19.8	5.4	0.409806	-0.669189	0.844256	-0.725795	1.28986	-0.725795	-0.725795	-0.725795	1.43825	-0.146242	-0.392018	-0.392018	2.46595	-0.392018	-0.392018	-0.392018	-0.359618
gi158508560;gi40789282;	GeneID:12822;GeneID:12822;	Col18A1	1	1	25.8	8.4	0.580085	-1.06602	1.67082	0.304032	-0.977122	0.569629	-1.17438	0.118986	0.554056	-1.31921	1.20912	-0.315567	-0.637262	1.48611	-0.666558	0.673767	-0.430398
gi34328108	GeneID:12842	Col1A1	1	1	25.8	8.4	0.680951	-0.281786	1.14805	-0.52752	-0.393411	1.43098	0.226606	-1.74639	0.143473	1.67235	0.481983	-0.474264	0.858146	0.366955	-0.766136	-1.0805	-1.05854
gi111120329	GeneID:12843	Col1A2	1	1	25.8	8.4	0.510562	0.336052	0.41923	-1.49561	0.542036	1.58802	0.176817	-1.2308	-0.335747	2.05981	0.0371961	-1.41726	0.325338	-0.168392	-0.744921	0.118231	-0.210003
gi226423933	GeneID:12825	Col3A1	1	1	22.8	5.4	0.131251	2.47487	-0.353553	-0.353553	-0.353553	-0.353553	-0.353553	-0.353553	-0.353553	1.72498	-0.53917	-0.53917	1.51004	-0.53917	-0.53917	-0.53917	-0.53917
gi161484654	GeneID:12826	Col4A1	1	1	22.8	6.9	0.422459	-0.839645	0.56763	-0.582044	-0.906145	1.76695	0.831441	-0.988401	0.150211	0.858651	2.11418	-0.35319	-0.613344	-0.377943	-0.142719	-0.855203	-0.630431
gi226437587	GeneID:12827	Col4A2	0.800876	0.0348464	25.8	8.4	0.896291	-0.392658	-0.845957	0.311836	1.44786	1.40999	-1.19731	-0.717452	-0.0163036	-0.693397	0.894578	0.352669	0.979218	0.910541	0.0133062	-0.600683	-1.85623
gi255982524	GeneID:68018	Col4A3Bp	1	0.536288	25.8	2.4	0.104201	-1.01846	1.55493	-0.0910224	-0.26618	1.4672	-1.02395	-0.12301	-0.499507	0.128174	2.12988	-0.0609167	-0.0438369	0.410815	-0.635226	-0.897586	-1.03131
gi86613790	GeneID:12832	Col5A2	1	1	19.8	18.3	2	-0.353553	-0.353553	-0.353553	-0.353553	-0.353553	-0.353553	-0.353553	2.47487	-3.5	-3.5	-3.5	-3.5	-3.5	-3.5	-3.5	-3.5
gi6753484	GeneID:12833	Col6A1	1	0.415393	22.8	9.9	0.428708	-0.90481	-0.639851	0.0540163	2.29203	-0.0424874	-0.481618	-0.487489	0.21021	0.824489	-0.768162	0.120091	1.96274	0.160975	-0.829162	-0.550972	-0.919998
gi22203747	GeneID:12834	Col6A2	1	1	19.8	16.8	1.01774	1.05204	-0.85287	-0.835784	-1.32097	1.06284	-0.0614162	-0.27419	1.23034	0.886398	-0.606119	-0.567318	1.996	-0.0490158	-0.604725	0.0274548	-1.08268
gi339895744	GeneID:12835	Col6A3	1	1	19.8	8.4	0.52005	-0.665459	-0.111872	-0.514862	0.126062	1.56218	-0.101829	-1.51999	1.22577	1.18221	0.739318	-0.870353	1.17619	-0.174157	-0.722677	0.194129	-1.52466
gi156616286;gi156616288;	GeneID:245026;GeneID:245026;	Col6A6	1	1	22.8	8.4	0.711892	-0.496821	2.39396	-0.496821	-0.0789061	0.169052	-0.496821	-0.496821	-0.496821	0.00859125	0.524594	-0.832833	1.53224	1.26591	-0.832833	-0.832833	-0.832833
gi103472134	GeneID:71693	Colec11	0.618978	0.0162505	25.8	6.9	0.89662	-0.148147	0.428294	1.11028	0.997834	0.00846261	0.530595	-1.46366	-1.46366	0.187778	0.328656	-0.43256	2.00165	0.321021	-0.154383	-1.12608	-1.12608
gi165932373	GeneID:140792	Colec12	1	1	22.8	11.4	0.0118869	-0.353553	-0.353553	2.47487	-0.353553	-0.353553	-0.353553	-0.353553	-0.353553	-0.370364	-0.370364	2.4727	-0.370364	-0.370364	-0.250513	-0.370364	-0.370364
gi84452161	GeneID:17846	Commd1	1	0.68514	25.8	5.4	0.253569	-0.069942	1.86241	0.189685	-1.16972	0.870585	-0.237493	-1.08555	-0.359964	1.07036	1.70406	0.103291	-0.845977	0.201819	-0.160949	-0.96671	-1.10589
gi30410016	GeneID:69456	Commd10	0.618978	0.0162505	22.8	6.9	0.32847	-0.603767	-0.182925	1.50543	1.69633	-0.603767	-0.603767	-0.603767	-0.603767	-0.594687	-0.148321	1.9714	1.15036	-0.594687	-0.594687	-0.594687	-0.594687
gi110626003	GeneID:52245	Commd2	1	0.536288	22.8	5.4	0.344831	-0.717806	2.13255	0.431985	-0.125048	0.051612	-1.26542	-0.223593	-0.284275	-0.427281	0.757721	-0.100729	-0.389835	1.70483	-1.44373	-0.787134	0.686155
gi22296603	GeneID:12238	Commd3	1	0.318262	25.8	3.9	0.293324	-0.0570012	1.60069	0.251335	-0.232356	0.558953	0.262415	-1.93171	-0.452321	0.0765803	-0.0418117	1.50246	-0.131734	0.844434	0.0278083	-1.97844	-0.299295
gi13384806	GeneID:66199	Commd4	1	1	22.8	19.8	0.347592	-0.709733	-0.583312	2.19449	-0.431453	-0.540771	-0.563312	0.731348	-0.0972588	0.359909	-1.3211	-0.183945	-1.19939	0.0650657	-0.124227	0.591814	1.81187
gi21313478	GeneID:66398	Commd5	1	1	22.8	8.4	0.576064	-1.08432	1.60815	0.110057	-1.51862	0.428235	0.810959	-0.266396	-0.0880618	-0.756688	2.19561	0.343257	-0.00649785	-0.183196	-0.647599	-1.01536	0.0704742
gi274319665;gi84370278;	GeneID:66200;GeneID:66200;	Commd6	1	1	25.8	18.3	0.832875	-1.54868	1.55489	-0.711082	-0.823786	0.496492	-0.141232	0.43707	0.736327	-0.923347	1.98945	-0.252345	-1.294	0.528288	-0.351127	0.190955	0.112122
gi306035198	GeneID:99311	Commd7	1	1	25.8	24.3	0.493699	-1.51238	1.28411	0.0218516	-0.301656	-1.3443	0.658571	0.69402	0.499778	0.357615	-0.423005	1.94474	0.505414	-0.0267308	-0.928495	-0.0938399	-1.3357
gi30519913	GeneID:27784	Commd8	1	1	19.8	2.4	0.924777	-1.60162	0.815276	0.291282	-0.214057	-0.981226	-0.508567	1.11402	1.0849	1.07869	1.41608	-0.212262	-1.41983	-0.068783	0.59639	-0.224349	-1.16594
gi21313224	GeneID:76501	Commd9	1	1	19.8	3.9	0.791689	1.16769	-0.35559	-1.16395	-0.78068	0.254772	-0.350171	-0.527172	1.7551	1.57924	0.70595	-0.521503	-1.12323	0.819454	0.259696	-1.21796	-0.501646
gi161484638	GeneID:12846	Comt	1	1	19.8	6.9	0.41356	0.137574	-0.265163	-0.261856	1.3379	-1.09729	1.6473	-0.826325	-0.672134	0.129216	0.121974	-0.156556	-1.62427	-0.455646	1.52888	-0.681867	1.13827
gi33468999	GeneID:69156	Comtd1	1	1	25.8	8.4	0.978042	-1.16	1.61994	1.10292	0.442253	-0.327562	-0.217382	-0.284227	-1.17594	-0.111947	2.00613	-0.289094	-0.279878	0.50395	-0.0847378	-1.58577	-0.158657
gi226823359	GeneID:12847	Copa	1	1	25.8	18.3	0.704723	-1.78275	0.418952	0.344784	-1.12641	0.230102	1.27768	-0.111237	0.748884	0.502656	1.71039	-0.0331347	-1.61969	0.353314	0.418012	-0.590437	-0.741104
gi15426055	GeneID:70349	Copb1	1	1	19.8	3.9	0.887919	-1.82326	1.19956	0.609391	-0.325448	-0.673901	-0.0561444	-0.069246	1.13904	0.730937	1.44631	-1.03249	-1.13059	1.0948	0.137048	-0.757173	-0.488852
gi29789080	GeneID:50797	Copb2	1	1	25.8	18.3	0.816841	-1.63917	0.622105	-1.36604	-0.265845	0.768189	0.881799	0.251788	0.747178	0.586599	1.39923	-0.232649	-1.39589	0.0244658	1.09914	-0.298765	-1.18214
gi10946972	GeneID:59042	Cope	1	1	19.8	5.4	0.58977	-1.06914	0.298017	-0.73371	0.235792	-0.536044	0.00658331	-0.379319	2.17782	0.888	-0.768189	0.223447	-1.5524	-0.526526	1.62985	-0.280431	0.386251
gi8567338	GeneID:54161	Copg	1	1	19.8	3.9	0.660028	-1.09682	-0.275559	0.941422	-0.0708615	-0.706716	-0.243149	-0.542527	1.99421	0.659793	0.64188	-0.977453	-0.921061	1.0639	1.26672	-1.10079	-0.632992
gi8567340	GeneID:54160	Copg2	1	1	22.8	8.4	0.438487	-0.932101	2.2622	-0.604859	-0.525792	0.270156	-0.215293	-0.458571	0.204265	-0.13552	0.767101	-0.521179	-0.106817	1.86518	-0.372151	-1.57681	0.0801991
gi70909327	GeneID:12848	Cops2	1	1	22.8	8.4	0.503382	-1.30171	0.0110154	0.756002	-0.0731461	0.324708	-1.48648	0.233768	1.53585	-0.631012	1.36794	-0.114338	-0.00500397	0.831093	0.472386	-1.95007	0.0290033
gi6753488	GeneID:26572	Cops3	1	1	19.8	5.4	0.795452	-1.94524	1.054	0.900536	-0.18017	-0.135439	-0.569119	-0.0801039	0.955536	-0.254075	0.956926	0.771458	-1.06901	-0.0709414	1.52026	-0.576751	-1.27786
gi6753490	GeneID:26891	Cops4	1	1	19.8	5.4	0.910775	-1.88646	0.402346	0.290256	1.38413	-0.821884	-0.0289066	-0.108407	0.768929	0.811488	2.10713	-0.0404297	-0.673617	-0.255983	-0.731986	-0.837083	-0.379523
gi7304971	GeneID:26754	Cops5	1	0.318262	25.8	24.3	0.909249	1.32495	0.641023	-0.181975	-1.92017	-0.123099	-0.733805	0.679153	0.313928	1.44337	1.69024	-0.512973	-0.715878	-0.440089	-0.00354036	-0.837795	-0.623336
gi33563284	GeneID:26893	Cops6	1	1	25.8	21.3	1.03303	0.81047	-0.984	0.983716	-0.778826	-1.62719	0.93195	0.153087	0.510792	-0.49524	1.43314	-0.716932	-1.50683	-0.346539	1.19274	-0.152287	0.591951
gi255760052;gi7242142;	GeneID:26894;GeneID:26894;	Cops7A	0.800876	0.0348464	25.8	16.8	1.19095	-0.877692	-1.01879	-0.800961	-0.106837	1.47349	-0.628925	0.81893	1.14079	0.411218	-0.855756	-1.19222	-1.08395	0.768042	0.96963	1.35436	-0.371321
gi27764886	GeneID:26895	Cops7B	1	0.180488	25.8	8.4	0.84543	-0.361659	0.5395	0.790331	1.01143	-0.319619	1.01698	-1.66331	-1.01366	-0.421291	1.01048	-1.60928	1.08532	1.17198	-0.153253	-0.6989	-0.385049
gi114158691	GeneID:108679	Cops8	1	1	25.8	16.8	0.949129	-0.876254	-0.189672	-1.13699	-0.0219873	1.18876	1.3962	-1.03899	0.678938	0.238768	1.37264	-0.29328	-0.00692175	1.24315	0.0486061	-1.16488	-1.43808
gi9789913	GeneID:56447	Copz1	1	0.68514	25.8	24.3	1.09816	0.767095	-0.266222	-0.991607	-0.370897	-1.19872	-0.430805	1.74277	0.748389	-0.678266	1.42181	-0.508863	0.20008	-0.742654	-1.34407	1.32441	0.327547
gi9845242	GeneID:56358	Copz2	1	1	25.8	24.3	0.707536	-1.29853	0.863191	-0.12838	-0.758148	0.835518	-1.29853	0.881262	0.903625	0.10763	2.17841	-0.717459	0.335521	-0.181729	0.0532138	-0.929031	-0.846557
gi124486652	GeneID:210582	Coq10A	1	1	0	0	0	-0.353553	-0.353553	-0.353553	2.47487	-0.353553	-0.353553	-0.353553	-0.353553	-0.353553	-0.353553	-0.353553	2.47487	-0.353553	-0.353553	-0.353553	-0.353553
gi89337266	GeneID:67876	Coq10B	1	1	0	0	0	-0.353553	-0.353553	-0.353553	-0.353553	2.47487	-0.353553	-0.353553	-0.353553	-0.353553	-0.353553	-0.353553	-0.353553	2.47487	-0.353553	-0.353553	-0.353553
gi27369992	GeneID:230027	Coq3	1	1	25.8	8.4	0.933108	-0.582055	1.41745	-1.01373	0.69457	1.1952	-1.14018	-0.639375	0.0681165	0.785198	0.0213027	-1.68366	0.737266	0.952031	0.833567	-0.979956	-0.665746
gi30520093	GeneID:227683	Coq4	1	1	25.8	24.3	0.528898	-0.664404	0.831828	-0.807141	0.767484	-0.890767	-0.609667	-0.435909	1.80858	-0.670364	-0.68147	0.426176	1.66318	-0.733317	1.31448	-0.700292	-0.61839
gi13385992	GeneID:52064	Coq5	0.710419	0.023995	22.8	11.4	0.89582	-1.67895	0.23428	-0.0554384	0.438686	1.21144	1.16455	-1.00578	-0.308794	-0.259819	0.275355	0.723385	1.01376	-0.140992	0.8718	-2.09083	-0.392658
gi283135186	GeneID:217707	Coq6	1	1	25.8	8.4	0.816064	-1.61474	1.11946	0.244185	-0.356538	1.46669	0.321523	-0.565075	-0.615501	-0.709779	1.95443	-0.165345	-0.360049	-0.0208872	0.870226	-1.29979	-0.268809
gi20587962	GeneID:12850	Coq7	1	1	22.8	8.4	0.607429	-1.6945	0.897516	0.448607	0.0729081	-0.0976825	-1.14237	1.32944	0.186074	-1.25044	-0.247777	-0.153156	1.69123	0.0976759	0.869383	-1.28416	0.277245
gi33859690	GeneID:67914	Coq9	1	0.536288	19.8	9.9	0.628506	-2.11525	-0.2093	-0.337561	0.817794	1.05045	0.718748	-0.157784	0.232901	0.0888866	0.0114445	0.992981	1.29306	-0.877397	-1.31201	0.856335	-1.0533
gi6753492	GeneID:12721	Coro1A	1	1	25.8	8.4	0.769899	-1.09316	0.687272	-0.969406	0.794581	1.46657	0.152302	-1.24318	0.205023	1.11642	0.750294	0.0605763	-0.792283	1.00251	0.189849	-1.80004	-0.527332
gi6753494	GeneID:23789	Coro1B	1	1	25.8	15.3	0.85435	-0.270992	-1.09746	-0.90637	1.83678	-0.621099	-0.263867	0.974801	0.348202	0.117161	1.99317	-0.322377	-0.31039	0.0672623	-0.0263784	0.150508	-1.66896
gi31542413	GeneID:23790	Coro1C	1	1	19.8	5.4	0.703547	-0.783754	1.31423	-0.198864	-0.0622037	1.13511	0.155933	-1.80121	0.240751	2.22364	0.0602004	0.319981	-1.05169	-0.517172	0.0356449	-0.562851	-0.507755
gi148528987	GeneID:235431	Coro2B	1	0.415393	22.8	2.4	0.000135971	1.57218	1.66715	-0.539888	-0.539888	-0.539888	-0.539888	-0.539888	-0.539888	1.58818	1.65172	-0.539984	-0.539984	-0.539984	-0.539984	-0.539984	-0.539984
gi41281703	GeneID:216961	Coro6	1	1	19.8	8.4	2	-3.5	-3.5	-3.5	-3.5	-3.5	-3.5	-3.5	-3.5	-0.353553	-0.353553	-0.353553	2.47487	-0.353553	-0.353553	-0.353553	-0.353553
gi148747331	GeneID:78885	Coro7	1	1	25.8	8.4	0.607527	-0.773466	1.9569	0.18028	-0.635643	0.225872	0.739538	-0.618837	-1.07464	0.394154	1.76409	0.121841	-0.750346	0.423412	0.402822	-1.31572	-1.04025
gi19482160	GeneID:72042	Cotl1	1	1	25.8	5.4	0.592572	-0.562767	1.27596	1.2275	-0.145435	-0.408663	-1.76323	0.488651	-0.112006	-0.464653	-1.13998	-0.10625	-0.757716	0.0327975	1.90614	-0.484962	1.01462
gi34538600	GeneID:17708	Cox1	1	0.0701602	19.8	12.3	0.662733	-0.419384	-0.618644	0.0563577	-0.51669	1.79417	0.868595	0.289535	-1.45394	-1.39019	-0.146227	0.169043	1.0852	-0.450903	1.7372	-0.741297	-0.262818
gi39841021	GeneID:69802	Cox11	1	0.241093	19.8	12.3	0.707456	-0.553794	-0.615559	-0.169747	1.21914	0.24439	0.76312	-1.81551	0.927962	-0.12474	0.160408	0.477948	1.14626	0.796479	-0.32698	-2.16195	0.0325721
gi31541932	GeneID:226139	Cox15	1	1	25.8	8.4	0.650964	-1.41494	1.59429	-0.377531	1.1573	-0.696726	0.353515	-0.603086	-0.0128259	-0.73642	1.50698	-0.606219	0.166339	-0.441897	1.48588	-1.15827	-0.216392
gi13384872	GeneID:66272	Cox16	1	1	22.8	0	1.16683	-0.161428	1.02893	-0.833694	-0.833694	1.01993	-0.833694	1.44735	-0.833694	0.895759	0.872117	-0.931238	-0.931238	1.14153	-0.931238	0.815548	-0.931238
gi62945234	GeneID:12856	Cox17	1	1	19.8	18.3	0.0708492	2.4741	-0.363661	-0.363661	-0.363661	-0.363661	-0.363661	-0.363661	-0.292133	-0.535385	-0.535385	-0.535385	-0.535385	-0.535385	-0.535385	1.85183	1.36048
gi34538601	GeneID:17709	Cox2	0.710419	0.023995	22.8	19.8	0.729061	0.299727	0.262689	0.096213	-1.02044	-1.29656	-0.89095	1.45664	1.09267	-0.13038	1.16686	-1.55346	-0.304605	-0.880545	0.0451949	1.52319	0.133745
gi34538604	GeneID:17710	Cox3	1	1	19.8	13.8	0.426047	-1.37497	-0.258036	-0.780056	-0.801135	1.15747	-0.129871	1.24392	0.942671	0.577465	0.49252	1.5639	-0.193807	0.675506	-0.800994	-1.44369	-0.870896
gi6753498	GeneID:12857	Cox4I1	1	0.241093	25.8	15.3	0.305673	-0.927566	-0.743262	0.350405	0.037161	-0.486865	1.99472	0.669313	-0.89391	0.524521	-1.63044	0.0659383	-0.610669	-1.02985	1.2624	0.587521	0.830571
gi6754870	GeneID:18117	Cox4Nb	1	1	25.8	24.3	0.971422	0.186641	0.494695	-0.926694	-0.931925	-0.626919	-0.724489	0.601719	1.92697	-1.15041	0.0055749	1.49386	-0.336254	0.192773	0.633219	-1.54676	0.707995
gi112181182	GeneID:12858	Cox5A	1	1	25.8	0	0.624734	-1.56455	0.98156	0.915541	-0.0586403	-1.08673	-0.676201	0.754836	0.734193	0.321542	0.566736	0.314546	0.311636	0.832722	0.133899	-0.102532	-2.37855
gi6680988	GeneID:12861	Cox6A1	1	1	25.8	11.4	0.717764	-1.69072	-0.189418	1.08196	-0.134653	0.672396	0.430067	-1.14909	0.979457	0.296364	0.928534	0.288864	-0.894459	1.25222	-0.257289	-1.8629	0.248668
gi83816956	GeneID:12862	Cox6A2	1	1	19.8	8.4	2	-3.5	-3.5	-3.5	-3.5	-3.5	-3.5	-3.5	-3.5	-0.353553	-0.353553	-0.353553	2.47487	-0.353553	-0.353553	-0.353553	-0.353553
gi13385090	GeneID:110323	Cox6B1	1	1	19.8	13.8	0.845175	0.668266	-0.266869	-1.67198	0.214594	1.07624	-0.348794	1.23822	-0.90967	-0.668855	-0.787216	1.23499	0.928388	-1.07314	-1.11842	0.597533	0.886726
gi16716343	GeneID:12864	Cox6C	1	0.866497	22.8	15.3	0.579452	-0.15468	-0.293685	-1.00689	-0.267967	2.17452	-0.615762	0.666587	-0.502129	-0.770895	-1.90704	1.46421	-0.031909	0.455749	0.590776	-0.0544463	0.253554
gi6753504	GeneID:12865	Cox7A1	1	0.536288	22.8	9.9	0.0878458	-0.48135	-0.48135	-0.48135	0.595742	2.29236	-0.48135	-0.48135	-0.48135	-0.357117	-0.332075	-0.357117	2.47478	-0.357117	-0.357117	-0.357117	-0.357117
gi31981830	GeneID:12866	Cox7A2	1	1	25.8	12.9	0.984396	-1.30138	-0.672853	0.885918	0.439922	-0.575916	1.11141	1.1293	-1.0164	1.04149	1.63689	-0.733961	-0.540121	-0.0714623	0.564141	-1.32454	-0.57244
gi6677977	GeneID:20463	Cox7A2L	1	1	22.8	2.4	0.517709	1.97577	0.565196	-0.817737	-1.02039	0.21242	0.22222	-0.972205	-0.165267	0.50135	-0.227168	0.976584	-1.00658	-0.698801	1.81572	-0.777143	-0.583959
gi6680991	GeneID:12867	Cox7C	1	1	0	0	0	-0.353553	-0.353553	-0.353553	-0.353553	-0.353553	-0.353553	-0.353553	2.47487	-0.353553	-0.353553	-0.353553	-0.353553	-0.353553	-0.353553	-0.353553	2.47487
gi110347564	GeneID:12870	Cp	1	0.318262	25.8	8.4	1.1069	-1.19343	1.47078	-0.0561111	1.35337	0.383084	-0.968428	-0.450834	-0.538439	-0.189953	0.211355	-0.841717	0.986651	1.87226	-0.20169	-0.963755	-0.873155
gi54312076	GeneID:109697	Cpa1	1	0.68514	22.8	2.4	0.123884	-0.353553	2.47487	-0.353553	-0.353553	-0.353553	-0.353553	-0.353553	-0.353553	1.96713	1.20538	-0.528751	-0.528751	-0.528751	-0.528751	-0.528751	-0.528751
gi56550071	GeneID:76703	Cpb1	1	1	19.8	9.9	0.0564682	-0.433412	2.41641	-0.433412	-0.433412	0.184056	-0.433412	-0.433412	-0.433412	-0.353553	2.47487	-0.353553	-0.353553	-0.353553	-0.353553	-0.353553	-0.353553
gi31982712	GeneID:56373	Cpb2	1	1	19.8	0	0.639419	2.11963	-0.50437	0.237143	-1.03597	0.0483238	0.21421	-1.03597	-0.0429977	1.18204	-0.55052	-0.00757701	-0.947273	1.38113	0.836741	-0.947273	-0.947273
gi150378501	GeneID:12874	Cpd	1	1	25.8	12.9	1.02852	-0.74227	-0.74227	-0.520763	1.10579	-0.74227	0.71228	1.67178	-0.74227	-0.652126	-0.652126	-0.0555967	-0.166895	-0.652126	0.621551	2.20945	-0.652126
gi293651589	GeneID:231207	Cpeb2	1	0.68514	22.8	8.4	0.636725	-1.10784	-0.332583	1.98862	-0.509714	0.983918	-0.564445	-0.396481	-0.0614704	-0.879241	-0.0849343	2.26081	0.0710291	0.31198	-0.504585	-0.762282	-0.41278
gi52138749	GeneID:67579	Cpeb4	1	1	19.8	9.9	0.225901	-0.396976	-0.0775034	2.45936	-0.396976	-0.396976	-0.396976	-0.396976	-0.396976	-0.578571	1.04166	2.04982	-0.578571	-0.578571	-0.198631	-0.578571	-0.578571
gi21703970	GeneID:225644	Cplx4	1	1	19.8	8.4	2.22045e-16	-3.5	-3.5	-3.5	-3.5	-3.5	-3.5	-3.5	-3.5	-0.353553	-0.353553	-0.353553	-0.353553	-0.353553	2.47487	-0.353553	-0.353553
gi13507644	GeneID:93721	Cpn1	1	1	25.8	24.3	0.422162	0.90436	0.162252	-0.346014	-0.653422	1.74889	-1.36972	0.312916	-0.759261	0.985282	0.132105	0.608673	-0.79449	1.09703	-0.155387	-1.94358	0.0703635
gi147904569	GeneID:71756	Cpn2	1	1	19.8	15.3	1.00562	1.54449	0.812345	-0.51186	-1.12292	-0.884119	1.04925	-0.164699	-0.722485	-0.688147	-0.74569	0.122331	1.80583	0.977695	0.157994	-1.25381	-0.376207
gi25141332	GeneID:266692	Cpne1	1	1	19.8	6.9	0.547803	0.173008	1.21	0.362182	0.000275945	0.089881	-0.430251	0.745635	-2.15073	0.435287	2.09494	-0.189261	-0.849128	-0.0674824	0.311109	-1.03751	-0.697949
gi23943807	GeneID:234577	Cpne2	1	1	22.8	8.4	0.541657	0.0983178	0.115624	-1.40751	0.248674	1.47476	-0.749976	1.15227	-0.932158	0.23215	1.58254	0.0548921	-0.261041	1.17404	-0.404862	-1.21589	-1.16182
gi25141335	GeneID:70568	Cpne3	1	1	25.8	24.3	0.632301	-1.08009	0.368281	-1.16239	0.346355	-0.549692	-0.387336	1.83934	0.62553	0.356857	0.158434	1.08465	-1.62523	1.14072	0.21078	-1.29739	-0.0288357
gi226052679	GeneID:12891	Cpne6	1	1	0	0	0	-0.353553	2.47487	-0.353553	-0.353553	-0.353553	-0.353553	-0.353553	-0.353553	-0.353553	2.47487	-0.353553	-0.353553	-0.353553	-0.353553	-0.353553	-0.353553
gi161484660	GeneID:12892	Cpox	1	1	25.8	6.9	1.04682	-1.0381	0.954059	0.563538	-0.810551	1.00567	-0.941026	1.15916	-0.892749	0.0720883	1.27363	1.34681	-1.04024	0.302364	-1.47193	-0.46737	-0.0153496
gi31981882	GeneID:223978	Cpped1	1	1	25.8	18.3	0.849154	-1.04299	0.235161	0.000196078	-1.0374	1.22325	-1.09079	0.295898	1.41667	-0.723897	0.709778	0.559674	-1.21439	1.58641	0.644167	-0.652312	-0.909427
gi124248512	GeneID:227231	Cps1	1	1	25.8	21.3	0.888676	1.2632	-1.82418	-0.62154	0.185651	-0.253672	1.04175	0.596596	-0.387798	0.159415	-0.573282	1.24312	-1.88526	-0.568953	0.15916	0.980971	0.484828
gi16751835	GeneID:94230	Cpsf1	1	0.318262	25.8	2.4	0.902955	0.101393	1.8209	0.363678	-1.1276	-0.0905088	-1.42611	0.465595	-0.107348	-0.689218	0.856199	1.44787	-0.74948	1.06595	-0.169934	-0.423816	-1.33757
gi8393762	GeneID:51786	Cpsf2	1	1	19.8	5.4	0.495743	-0.817224	-0.114649	-0.321536	0.0846352	-0.105326	-0.690937	-0.393941	2.35898	0.193837	-0.794493	0.683304	-0.815735	-0.527071	1.79278	0.61833	-1.15095
gi31980904	GeneID:54451	Cpsf3	1	0.0701602	22.8	3.9	0.784785	-0.403027	1.6997	0.528218	-0.89061	-0.258939	-0.89061	-0.89061	1.10587	0.641008	2.23904	-0.37872	-0.632793	-0.144392	-0.632793	-0.632793	-0.458551
gi30466247	GeneID:54188	Cpsf4	1	0.180488	22.8	16.8	1.0364	-0.710789	-1.42642	0.196566	-1.23988	0.714155	0.706256	1.28402	0.476092	-0.627704	-0.843281	1.06267	-1.65022	0.318929	1.34828	0.34771	0.0436165
gi21536232	GeneID:52670	Cpsf4L	1	1	0	0	0	-0.353553	2.47487	-0.353553	-0.353553	-0.353553	-0.353553	-0.353553	-0.353553	-0.353553	2.47487	-0.353553	-0.353553	-0.353553	-0.353553	-0.353553	-0.353553
gi62909983	GeneID:432508	Cpsf6	1	0.866497	19.8	5.4	0.719121	-1.1988	1.49985	1.29954	-1.05317	0.0334569	-0.661526	0.231815	-0.151171	0.146197	1.59985	-0.487837	-1.79402	0.445689	-0.622977	0.109952	0.603141
gi256665245	GeneID:269061	Cpsf7	1	1	19.8	5.4	0.758151	-0.861185	0.829358	-0.861185	0.477825	-0.861185	0.423517	-0.861185	1.71404	-0.540054	1.61021	-0.540054	-0.540054	-0.540054	1.63011	-0.540054	-0.540054
gi162287142	GeneID:12894	Cpt1A	1	1	25.8	18.3	1.02426	-1.48174	-0.126957	-0.20128	-1.06025	1.66444	-0.0825613	0.553152	0.735198	0.428426	1.43953	-0.713398	-1.70764	0.933782	0.0651581	0.191578	-0.637445
gi162287165	GeneID:12895	Cpt1B	1	1	0	0	0	-0.353553	-0.353553	-0.353553	2.47487	-0.353553	-0.353553	-0.353553	-0.353553	-0.353553	-0.353553	-0.353553	2.47487	-0.353553	-0.353553	-0.353553	-0.353553
gi162138915	GeneID:12896	Cpt2	1	1	19.8	5.4	0.684094	-2.10119	0.209753	0.726091	-0.256348	1.32488	-0.322608	0.190245	0.229178	1.13731	1.72345	0.125933	-0.787465	-0.807857	0.112265	-0.361555	-1.14208
gi52426750	GeneID:12946	Cr1L	1	0.536288	25.8	12.9	0.58432	-0.86179	-1.25471	-0.492635	-0.611157	1.44596	0.391524	0.0331281	1.34968	0.197598	-0.803557	0.901146	-1.30139	0.0527558	1.82588	-0.221309	-0.651129
gi6753516	GeneID:12905	Cradd	0.388035	0.00452135	22.8	9.9	0.88749	-0.228097	-0.59046	0.164676	0.772526	2.07409	-0.513519	-0.839606	-0.839606	-0.965676	0.963805	-0.205526	1.7487	0.415495	-0.0254515	-0.965676	-0.965676
gi169234772	GeneID:57354	Cramp1L	1	1	19.8	18.3	2	-0.353553	-0.353553	-0.353553	-0.353553	-0.353553	-0.353553	-0.353553	2.47487	-3.5	-3.5	-3.5	-3.5	-3.5	-3.5	-3.5	-3.5
gi85662408	GeneID:12908	Crat	1	0.180488	25.8	6.9	0.744947	-0.663393	2.0096	0.236125	-0.306387	0.767133	-0.605109	-1.15674	-0.281224	-0.434734	-0.222987	-0.347966	2.44549	-0.209956	-0.201875	-0.666564	-0.361412
gi90403612	GeneID:58799	Crbn	1	1	19.8	18.3	0.873573	-0.653521	0.615961	-0.653521	-0.653521	0.629569	-0.653521	-0.653521	2.02207	-0.668761	0.429432	-0.668761	-0.668761	1.86499	-0.668761	-0.668761	1.04938
gi21703728	GeneID:208677	Creb3L3	1	1	19.8	0	2.22045e-16	-0.353553	-0.353553	2.47487	-0.353553	-0.353553	-0.353553	-0.353553	-0.353553	-3.5	-3.5	-3.5	-3.5	-3.5	-3.5	-3.5	-3.5
gi6753520	GeneID:433375	Creg1	1	1	25.8	11.4	0.907146	-1.94979	-0.263935	0.941208	-0.0912181	0.77184	1.15024	0.0034806	-0.561822	-1.20808	1.13865	0.277988	-0.930089	-1.10138	-0.200288	0.981247	1.04195
gi19527148	GeneID:171508	Creld1	1	0.241093	19.8	13.8	0.535543	0.983179	-1.17925	-1.03785	1.05968	0.713241	0.686115	-1.20953	-0.0155922	-0.277989	-0.147773	0.0661729	1.22935	0.0110205	1.46372	-1.66938	-0.675113
gi21313278	GeneID:76737	Creld2	1	0.133461	19.8	0	1.06288	0.386187	0.480943	-0.796921	-1.09447	-1.28204	-0.14835	0.994606	1.46004	0.840574	1.71721	-1.21542	-0.905025	0.375182	0.158304	-0.03195	-0.938873
gi6681015	GeneID:12925	Crip1	1	1	22.8	11.4	0.428637	-1.26633	1.46063	-0.642683	0.284177	-0.331224	0.1803	-0.977627	1.29275	-0.0996636	-0.55617	-0.155984	1.07682	0.709432	1.42681	-1.00725	-1.394
gi13195646	GeneID:68337	Crip2	1	1	25.8	8.4	0.708223	-1.58013	0.95052	1.62449	-0.649424	0.341705	-0.447229	-0.430948	0.191017	-0.185706	1.04887	-0.831184	-0.232793	1.82318	0.122637	-1.23221	-0.512794
gi9910166	GeneID:56724	Cript	1	1	25.8	0	1.01396	-0.90919	0.862945	1.39315	-0.90919	-0.90919	0.8559	-0.90919	0.524762	-0.840189	1.02304	0.393314	-0.840189	-0.840189	1.70863	-0.840189	0.235765
gi31559995	GeneID:12928	Crk	1	0.0701602	19.8	6.9	1.13554	-0.949255	1.03527	0.43244	1.14543	0.803757	-0.977035	-1.38426	-0.106345	0.805985	1.90756	0.354102	-0.949694	-0.46046	-0.173529	-1.15495	-0.329008
gi31542421	GeneID:12929	Crkl	1	1	25.8	5.4	0.819667	-0.558502	1.61162	0.198792	1.13211	-1.53643	0.0500709	-0.40675	-0.490907	0.185129	0.0644098	0.0231197	-0.239486	-0.228422	2.06802	-0.295628	-1.57715
gi13385288	GeneID:66877	Crnkl1	1	1	22.8	19.8	0.899807	0.0977927	-0.666696	-0.345791	-0.666696	-0.666696	2.10737	-0.666696	0.807409	1.59674	-0.868281	0.729313	-0.868281	-0.868281	0.923519	-0.868281	0.22355
gi17157983	GeneID:74114	Crot	0.618978	0.0162505	22.8	8.4	0.97444	-1.36569	0.128653	1.03371	1.16456	0.138944	0.817528	-1.24793	-0.669777	0.0424274	0.476067	0.206854	0.337708	1.8894	-0.723265	-1.2509	-0.978287
gi162138926	GeneID:12944	Crp	1	1	25.8	0	0.907794	-0.61439	0.346135	0.691569	-0.646952	0.235906	-0.882973	-1.04646	1.91717	0.0705428	1.11073	-0.265021	0.389642	0.993958	-1.30108	-1.5856	0.586826
gi58037361	GeneID:74343	Crtc2	1	0.366828	22.8	19.8	0.0663634	-0.52679	-0.52679	-0.52679	-0.52679	-0.52679	-0.52679	1.16817	1.99257	-0.620642	0.335512	-0.620642	-0.620642	-0.620642	-0.620642	2.13597	0.631726
gi223633917	GeneID:546024	Crxos1	1	0.68514	0	0	0	2.47487	-0.353553	-0.353553	-0.353553	-0.353553	-0.353553	-0.353553	-0.353553	1.18963	1.978	-0.527938	-0.527938	-0.527938	-0.527938	-0.527938	-0.527938
gi6753530	GeneID:12955	Cryab	1	1	0	0	0	-0.353553	-0.353553	-0.353553	2.47487	-0.353553	-0.353553	-0.353553	-0.353553	-0.353553	-0.353553	-0.353553	2.47487	-0.353553	-0.353553	-0.353553	-0.353553
gi227497254	GeneID:12962	Crybb3	1	1	19.8	8.4	2.22045e-16	-3.5	-3.5	-3.5	-3.5	-3.5	-3.5	-3.5	-3.5	-0.353553	-0.353553	-0.353553	-0.353553	2.47487	-0.353553	-0.353553	-0.353553
gi295317384	GeneID:224273	Crybg3	1	1	19.8	8.4	2	-3.5	-3.5	-3.5	-3.5	-3.5	-3.5	-3.5	-3.5	-0.353553	2.47487	-0.353553	-0.353553	-0.353553	-0.353553	-0.353553	-0.353553
gi244798550	GeneID:214301	Crygn	1	1	22.8	8.4	0.0194219	-0.501247	0.807313	2.20017	-0.501247	-0.501247	-0.501247	-0.501247	-0.501247	-0.519558	-0.519558	1.04808	-0.519558	2.06927	-0.519558	-0.519558	-0.519558
gi19525729	GeneID:68631	Cryl1	1	1	25.8	11.4	1.09382	-0.139193	-1.20178	0.955817	0.125786	1.13157	1.02001	-1.44402	-0.448191	-0.883296	-1.12498	1.02105	-1.18182	0.425318	0.329034	-0.0753205	1.49002
gi33859530	GeneID:12972	Cryz	1	1	19.8	6.9	0.665235	-0.950426	0.737112	-0.38671	0.392616	2.01184	-0.87475	-0.415611	-0.514066	0.0255206	0.577725	0.624819	-2.09397	-0.203673	-0.621323	0.97458	0.716326
gi21617847;gi323462200;	GeneID:66609;GeneID:66609;	Cryzl1	1	1	22.8	21.3	0.287312	1.45214	-0.0738794	0.54116	0.959782	-1.32178	-0.541417	0.238794	-1.2548	-0.84947	-1.77028	0.9164	-0.478277	-0.0815679	0.357402	0.702349	1.20345
gi13385942	GeneID:12974	Cs	1	1	19.8	9.9	0.570227	-0.758191	-0.884025	1.19433	-1.07816	1.31419	-0.709551	0.0136466	0.907763	-0.344148	0.0482314	-0.414179	2.39402	-0.097045	-0.291818	-0.794472	-0.50059
gi21450351	GeneID:246277	Csad	1	0.180488	19.8	8.4	0.706127	-1.06465	-0.883861	0.0104205	1.59683	0.0655816	1.06327	-1.13215	0.344559	0.0195622	1.76207	0.719041	-1.23756	-1.31319	-0.043667	-0.193326	0.287067
gi20806532	GeneID:56449	Csda	1	0.180488	19.8	13.8	0.403367	0.554165	-0.995444	-0.68457	1.24656	0.706983	0.637815	-1.65443	0.188923	-0.969668	0.748815	-0.577815	1.48394	0.377247	0.588975	-1.57079	-0.0807037
gi21450287	GeneID:229663	Csde1	1	1	25.8	15.3	0.692474	-1.5429	0.845479	-1.52626	1.03233	-0.0276855	0.318365	0.47978	0.420891	0.200607	1.57566	-0.452273	-1.00593	0.914878	0.718321	-1.0198	-0.931462
gi12963737	GeneID:110750	Cse1L	1	1	25.8	21.3	0.575141	-0.475524	0.0449525	-0.972874	-0.0459039	-1.06018	0.108109	2.1505	0.250926	-0.0867615	0.793544	0.884658	-1.04095	-0.907044	1.6708	-0.560595	-0.753655
gi126723423	GeneID:12978	Csf1R	1	1	19.8	5.4	0.0146061	-0.519108	1.04126	-0.519108	-0.519108	-0.519108	-0.519108	-0.519108	2.07339	-0.539764	1.68138	-0.539764	-0.539764	-0.539764	-0.539764	-0.539764	1.5572
gi31560712	GeneID:12988	Csk	1	1	19.8	2.4	0.761756	0.417792	0.656881	-0.444472	-1.0292	1.41463	-1.52176	0.841339	-0.335212	1.11606	1.39053	-0.956388	-1.0572	0.583987	0.479801	-0.726225	-0.830567
gi124248566	GeneID:94109	Csmd1	1	1	0	0	0	-0.353553	2.47487	-0.353553	-0.353553	-0.353553	-0.353553	-0.353553	-0.353553	-0.353553	2.47487	-0.353553	-0.353553	-0.353553	-0.353553	-0.353553	-0.353553
gi22165382	GeneID:93687	Csnk1A1	0.898268	0.0498154	22.8	9.9	0.283202	-1.20936	0.146274	-0.257784	2.10794	-0.184449	-0.688211	0.540224	-0.454636	-0.541372	-0.192151	0.211963	2.36595	-0.184939	-0.335319	-0.706978	-0.617155
gi20544147	GeneID:104318	Csnk1D	1	1	25.8	11.4	0.746366	0.745977	-0.848546	1.74059	-0.848546	0.700643	0.206975	-0.848546	-0.848546	1.87947	-0.660165	-0.660165	-0.660165	1.08376	0.337597	-0.660165	-0.660165
gi31542427	GeneID:12995	Csnk2A1	1	1	19.8	6.9	0.909287	-1.43927	1.8299	-0.16593	0.451272	0.686883	-0.643466	-0.040196	-0.6792	1.23054	1.12	0.513216	-1.71324	0.173982	-0.0450665	-0.338038	-0.941388
gi6753540	GeneID:13000	Csnk2A2	0.710419	0.023995	22.8	5.4	0.620172	-1.11606	1.09413	1.84931	0.149922	-0.56571	-0.48645	-0.717771	-0.207368	0.11898	1.82874	0.599642	-0.303092	-0.183515	-0.129213	-1.76399	-0.167558
gi7106277	GeneID:13001	Csnk2B	1	1	25.8	12.9	1.0602	-1.71417	-0.274538	-0.543103	-0.147272	1.50946	0.167054	1.15727	-0.154698	-0.0533045	0.587141	-0.845975	-1.53001	0.624186	1.49167	-0.823761	0.550057
gi124301210	GeneID:211660	Cspp1	1	1	0	0	0	-0.353553	-0.353553	-0.353553	-0.353553	-0.353553	-0.353553	2.47487	-0.353553	-0.353553	-0.353553	-0.353553	-0.353553	-0.353553	-0.353553	2.47487	-0.353553
gi6681069	GeneID:13007	Csrp1	1	0.866497	22.8	8.4	0.700228	-0.373969	1.01475	-0.550143	-0.0793114	2.00439	-0.620725	-0.967328	-0.427659	0.125052	-0.538177	-0.42671	1.10692	1.81656	-0.927321	-1.05724	-0.0990852
gi160707987	GeneID:13008	Csrp2	1	1	25.8	8.4	0.664842	-1.00932	-0.220558	0.059441	2.11518	0.246623	-0.851276	-0.723116	0.383028	1.34248	0.669237	-0.0482672	0.0313003	0.837816	-0.195474	-1.83297	-0.804128
gi311771533	GeneID:13009	Csrp3	1	0.866497	19.8	9.9	0.629937	-1.27556	1.1007	-0.108227	0.198592	1.32319	-0.999093	-0.936051	0.696462	-0.814179	0.0861087	0.278943	1.92081	0.862819	-0.796629	-0.788921	-0.748947
gi31981822	GeneID:13010	Cst3	1	1	25.8	2.4	0.743507	1.97353	-0.160081	0.70449	-1.41053	0.0547896	-0.14106	-0.667705	-0.353442	0.75561	0.125581	-1.42816	1.94666	-0.364823	-0.59444	-0.201235	-0.239191
gi6681071	GeneID:13014	Cstb	1	1	22.8	18.3	0.5319	-1.03231	0.388033	0.831953	0.892495	-1.74996	-0.608585	0.488799	0.789571	-1.55898	0.0552525	-0.632154	-0.70829	1.21971	1.36542	0.50343	-0.244392
gi13195628	GeneID:67337	Cstf1	1	1	25.8	8.4	0.899396	-0.916395	1.09188	0.264463	1.34978	-0.132177	-0.271133	0.31279	-1.69921	-1.12507	0.349251	1.40838	0.304517	-1.35924	0.448755	0.848889	-0.875477
gi18875338	GeneID:108062	Cstf2	0.219846	0.00103762	22.8	5.4	1.34812	0.369304	0.784521	0.932393	1.14634	-1.15603	-1.15603	-1.15603	0.235523	0.90483	1.4551	1.02029	-0.00176145	-0.963452	-0.963452	-0.963452	-0.488104
gi148277061	GeneID:83410	Cstf2T	0.097678	0.000187288	22.8	16.8	1.03754	-0.754522	-0.754522	-0.754522	-0.754522	0.583407	1.26679	1.60759	-0.439695	-0.701474	-0.701474	-0.701474	-0.701474	0.712775	1.85581	0.843734	-0.606426
gi21704042	GeneID:228410	Cstf3	1	0.180488	22.8	11.4	0.63452	-1.20526	0.159201	0.30568	-0.698886	1.05297	1.54151	0.0500414	-1.20526	-0.943222	1.19861	0.299181	-0.163307	1.72262	-0.498307	-0.672359	-0.943222
gi259155334	GeneID:217615	Ctage5	1	1	25.8	15.3	0.969613	-1.40255	0.0475452	-1.42513	1.03348	-0.0481539	1.33889	0.355746	0.100176	-0.347061	1.66354	-0.718359	-0.74171	0.911886	0.829593	-1.15224	-0.445648
gi311893326	GeneID:13016	Ctbp1	1	1	25.8	11.4	0.974135	-0.424535	-0.6618	-0.246016	1.71133	0.252456	1.07385	-1.45336	-0.251927	0.917205	-0.527882	0.514439	0.0833434	-0.406724	1.58203	-0.532479	-1.62994
gi6753548	GeneID:13017	Ctbp2	1	1	19.8	8.4	0.852064	-3.5	-3.5	-3.5	-3.5	-3.5	-3.5	-3.5	-3.5	-0.492729	-0.492729	-0.492729	0.712272	2.2441	-0.492729	-0.492729	-0.492729
gi27229204	GeneID:74245	Ctbs	1	1	22.8	9.9	0.110749	-0.423658	-0.421633	-0.206078	-0.408245	-0.383985	-0.243585	2.46638	-0.379196	-0.516446	1.51781	1.49359	-0.789385	-0.239068	0.0225404	-1.19691	-0.292138
gi31044459	GeneID:13018	Ctcf	1	1	19.8	6.9	0.974372	-0.656445	1.92439	1.01078	-0.656445	-0.656445	0.347056	-0.656445	-0.656445	-0.622777	2.10975	0.731784	-0.622777	-0.622777	0.272349	-0.622777	-0.622777
gi34328280	GeneID:67655	Ctdp1	1	1	22.8	19.8	0.555388	0.992676	-1.16977	0.782353	0.24714	-1.16977	0.999033	-1.16977	0.48812	-0.364707	-0.946543	0.0202276	0.0246419	-0.946543	2.25131	0.0304681	-0.0688591
gi23346509	GeneID:227292	Ctdsp1	0.710419	0.023995	22.8	2.4	1.17605	0.106238	1.3462	1.39816	-1.03142	-1.03142	-1.03142	0.137259	0.106395	1.76862	0.819144	0.841088	-0.822091	-0.822091	-0.822091	-0.444078	-0.518502
gi171846283	GeneID:14219	Ctgf	1	1	0	0	0	-0.353553	2.47487	-0.353553	-0.353553	-0.353553	-0.353553	-0.353553	-0.353553	-0.353553	2.47487	-0.353553	-0.353553	-0.353553	-0.353553	-0.353553	-0.353553
gi22122387	GeneID:107869	Cth	1	1	22.8	8.4	0.760415	-1.55333	0.747883	-0.447244	0.193832	1.56699	-0.787284	-0.441795	0.720958	0.568834	1.52793	0.602893	-1.34344	0.709755	-0.98522	-0.780326	-0.300425
gi145279233	GeneID:269037	Ctif	1	0.415393	25.8	3.9	0.492287	-0.905812	1.90874	1.13226	-0.37567	-0.4802	-0.64035	-0.685749	0.046781	-0.568399	1.93598	0.149496	-0.687549	0.964258	-0.0898149	-1.00066	-0.703309
gi6753294	GeneID:12385	Ctnna1	1	1	25.8	8.4	0.758695	-1.21771	1.65215	-0.919495	0.179087	1.09716	-0.8396	0.0334634	0.014949	-0.40085	1.93474	0.0150366	-0.778811	1.07703	-0.321381	-0.939051	-0.586715
gi157951727	GeneID:12386	Ctnna2	1	1	19.8	6.9	1.00014	-0.692976	-0.692976	1.00084	1.76188	-0.692976	0.702164	-0.692976	-0.692976	1.63066	0.883752	-0.827086	-0.855296	-0.855296	0.823554	0.0550074	-0.855296
gi227330565	GeneID:54366	Ctnnal1	1	1	19.8	5.4	0.0130016	-0.50824	0.892017	-0.50824	-0.50824	-0.50824	-0.50824	-0.50824	2.15742	-0.499046	0.78199	-0.499046	-0.499046	-0.499046	-0.499046	-0.499046	2.21229
gi260166642	GeneID:12387	Ctnnb1	1	1	25.8	18.3	1.05108	-1.00787	0.118504	-1.34838	-0.53248	1.43338	-0.45547	0.907666	0.884646	0.819017	1.21292	-0.64928	-1.28946	0.522854	1.04594	-0.943418	-0.71858
gi254540032	GeneID:66642	Ctnnbl1	1	1	25.8	18.3	0.701225	0.0746112	-1.13859	-0.4224	-0.100205	0.843679	-1.4915	1.31336	0.921043	-0.0677243	-0.313086	0.378369	0.0652959	2.04725	-1.51361	-0.0863161	-0.51018
gi146219830;gi146231979;	GeneID:12388;GeneID:12388;	Ctnnd1	1	1	25.8	12.9	0.551413	-1.02356	-0.239064	-0.796373	-0.00868638	2.28381	-0.172243	0.0631034	-0.106991	-0.310576	0.752075	-0.111912	-1.41729	-0.404638	1.83417	0.43339	-0.775218
gi172072613	GeneID:51797	Ctps	0.618978	0.0162505	25.8	3.9	0.314046	-0.758061	1.3367	1.16201	-0.372483	-0.73003	-0.774847	-0.933366	1.07008	-0.552405	0.215546	1.56014	1.06021	-0.908474	-0.494643	-1.34373	0.463353
gi270483773;gi270483776;	GeneID:55936;GeneID:55936;	Ctps2	1	1	25.8	2.4	0.692122	1.35907	0.754512	-0.436356	-1.10354	1.1851	-0.517454	-0.0153565	-1.22596	1.54047	0.644441	-0.615553	-1.11995	0.270839	1.00552	-0.813445	-0.912327
gi154090953	GeneID:22083	Ctr9	1	1	25.8	8.4	0.71734	-1.1207	1.21428	-1.1207	1.15172	0.509949	0.405779	-1.1207	0.0803708	-0.87309	0.213739	-0.87309	2.14021	-0.396139	0.601303	-0.394128	-0.418808
gi255522937	GeneID:66473	Ctrb1	1	1	0	0	0	-0.353553	2.47487	-0.353553	-0.353553	-0.353553	-0.353553	-0.353553	-0.353553	-0.353553	2.47487	-0.353553	-0.353553	-0.353553	-0.353553	-0.353553	-0.353553
gi13374559	GeneID:109660	Ctrl	1	1	19.8	6.9	0.0877038	-0.394401	2.46124	-0.394401	-0.394401	-0.0948332	-0.394401	-0.394401	-0.394401	2.47254	-0.246907	-0.370939	-0.370939	-0.370939	-0.370939	-0.370939	-0.370939
gi10946820	GeneID:58518	Cts6	1	1	19.8	18.3	2	-0.353553	2.47487	-0.353553	-0.353553	-0.353553	-0.353553	-0.353553	-0.353553	-3.5	-3.5	-3.5	-3.5	-3.5	-3.5	-3.5	-3.5
gi84042523	GeneID:19025	Ctsa	1	1	25.8	18.3	0.814768	-1.82158	-0.156153	0.868936	-0.852504	-0.426858	0.729766	1.03628	0.622106	-1.63534	0.0832804	0.370464	-1.08138	0.499275	-0.0221099	1.65703	0.128777
gi6681079	GeneID:13030	Ctsb	1	1	19.8	6.9	0.938698	-1.2963	0.477009	0.70885	1.07762	-1.01696	1.23156	-0.890127	-0.291648	1.03587	1.14956	-0.667874	-0.779746	1.16274	-0.154395	-0.302507	-1.44365
gi160707990	GeneID:13032	Ctsc	1	1	22.8	11.4	0.876802	-1.04231	0.387426	0.0592095	1.33189	-0.700684	1.51408	-0.806422	-0.743195	-1.814	0.112613	-0.0742479	0.466535	0.277859	1.35733	-1.02931	0.703218
gi6753556	GeneID:13033	Ctsd	1	1	25.8	11.4	0.79041	-2.05202	0.0398368	-0.139921	1.09412	0.711246	0.942123	-0.286794	-0.308598	1.19625	-0.0642042	0.732208	-1.29792	1.1569	-0.828329	0.230475	-1.12537
gi9845246	GeneID:56464	Ctsf	1	0.0701602	22.8	16.8	1.12862	-0.730657	-0.586224	-1.40238	-0.282994	1.22515	0.849416	1.30733	-0.379635	-0.496845	0.369305	-1.65932	-0.687934	1.10506	1.17617	0.716021	-0.522447
gi166235890	GeneID:13036	Ctsh	1	1	25.8	11.4	0.894251	-1.31765	-1.27918	0.691391	0.132231	0.177171	0.733535	-0.615314	1.47781	-0.681601	1.71133	-0.467212	-1.32866	0.769335	0.820969	-0.318139	-0.506026
gi6753558	GeneID:13039	Ctsl	0.898268	0.0498154	22.8	8.4	0.854354	-1.02691	1.10277	1.08695	0.915081	0.119302	0.0597367	-1.39852	-0.858401	-0.0954693	-0.193284	0.347355	-0.111615	2.12719	-0.0447316	-1.35688	-0.672572
gi11968166	GeneID:64138	Ctsz	1	1	25.8	11.4	0.5903	-1.10093	1.05916	-0.045171	0.878379	-0.813644	1.45955	-0.535246	-0.902093	-0.0275891	1.2606	-0.59351	-0.93909	1.51902	0.549686	-0.857339	-0.911786
gi357588432;gi75677414;	GeneID:13043;GeneID:13043;	Cttn	1	0.68514	22.8	16.8	0.785956	-0.831915	-0.164395	-0.999305	0.591259	-1.35668	0.461518	1.4927	0.806816	-1.4884	-1.14653	0.436025	-0.591694	0.568384	1.39548	0.0147623	0.811968
gi91982738	GeneID:30785	Cttnbp2	1	1	0	0	0	-0.353553	-0.353553	-0.353553	-0.353553	-0.353553	-0.353553	-0.353553	2.47487	-0.353553	-0.353553	-0.353553	-0.353553	-0.353553	-0.353553	-0.353553	2.47487
gi21704170	GeneID:233189	Ctu1	1	1	19.8	3.9	0.201091	-0.227297	2.45061	-0.157065	-0.549724	-0.32235	-0.355649	-0.549724	-0.288798	-0.272778	2.41945	-0.511682	-0.511682	-0.148941	0.0489987	-0.511682	-0.511682
gi225735586	GeneID:66965	Ctu2	1	0.241093	22.8	9.9	0.596262	-0.74343	0.664384	0.853724	-0.481331	1.67363	0.0383082	-0.661851	-1.34344	-0.668082	0.703681	0.0656326	-0.938823	1.80855	0.701525	-0.761309	-0.911171
gi256773266	GeneID:67116	Cuedc2	1	1	0	0	0	-0.353553	2.47487	-0.353553	-0.353553	-0.353553	-0.353553	-0.353553	-0.353553	-0.353553	2.47487	-0.353553	-0.353553	-0.353553	-0.353553	-0.353553	-0.353553
gi7549752	GeneID:26965	Cul1	1	1	19.8	2.4	0.784268	-1.27989	0.17357	0.157014	-0.548571	-0.561626	-0.791175	1.39716	1.45352	0.64054	0.963132	-1.7845	0.115606	0.581117	-0.59164	-0.903847	0.979593
gi170014698	GeneID:71745	Cul2	1	1	25.8	24.3	0.571703	-0.927327	2.01133	0.00222722	-0.985833	-0.520287	-0.315328	0.858709	-0.123486	0.0392429	-0.484543	1.51405	-1.41393	1.04212	0.660288	-0.799278	-0.55794
gi7710014	GeneID:26554	Cul3	1	1	22.8	8.4	0.602249	-1.077	1.71145	0.66937	-1.36385	0.102322	0.538126	-0.549426	-0.0309938	-0.211361	1.34437	1.11801	-0.114104	0.280575	0.244595	-1.01235	-1.64973
gi167466258	GeneID:99375	Cul4A	1	1	25.8	8.4	1.13659	-1.14087	1.20958	-0.943524	0.806416	0.918226	-0.76306	0.752108	-0.838875	1.37146	1.69852	-0.226695	-0.933341	-0.164936	-0.28057	-0.473962	-0.990478
gi158711665	GeneID:72584	Cul4B	1	1	22.8	8.4	0.357685	-0.155708	0.908083	-0.31345	-1.11817	1.39336	-0.821081	1.09781	-0.990848	0.194459	1.58481	-0.716064	-0.434481	1.24612	0.188376	-0.904549	-1.15867
gi239051082	GeneID:75717	Cul5	1	0.866497	25.8	2.4	0.599464	1.776	1.08017	-0.629343	0.35283	-0.352432	-0.524846	-1.24476	-0.457612	2.02278	-0.163018	-0.120597	0.337017	-0.957933	0.113937	-1.34544	0.113253
gi57013279	GeneID:66515	Cul7	1	1	22.8	11.4	0.711154	0.0680935	-0.673651	0.56384	-0.673651	2.20072	-0.138052	-0.673651	-0.673651	0.533531	-0.858788	1.61664	-0.858788	0.238663	1.04631	-0.858788	-0.858788
gi62198239	GeneID:67675	Cuta	1	0.0701602	22.8	6.9	1.03724	-0.802875	0.920211	1.44091	0.580328	0.411515	-0.548424	-0.443088	-1.55858	-0.0656829	1.67432	-0.579452	0.938499	0.594964	-1.23028	-0.998324	-0.334038
gi165932339	GeneID:66388	Cutc	1	1	25.8	8.4	1.11705	-0.680518	-0.175334	0.794998	0.80245	1.75505	-1.04096	-0.786609	-0.669071	-0.300538	-0.800859	1.23159	-1.37767	-0.793464	1.39072	0.127078	0.523138
gi110815859	GeneID:13047	Cux1	1	1	25.8	24.3	0.666228	-0.703255	0.158787	-0.703255	-0.703255	0.126368	-0.703255	2.20879	0.31908	-0.776654	1.73539	-0.776654	-0.776654	1.25146	-0.776654	0.0258694	0.0938926
gi12963537	GeneID:66070	Cwc15	1	1	19.8	12.3	0.658785	-0.516435	-0.516435	1.002	-0.516435	2.09661	-0.516435	-0.516435	-0.516435	-0.0833427	-0.762299	1.6878	-0.762299	1.34541	0.0993331	-0.762299	-0.762299
gi323462203	GeneID:80744	Cwc22	1	1	19.8	18.3	0.0220292	-0.353553	2.47487	-0.353553	-0.353553	-0.353553	-0.353553	-0.353553	-0.353553	-0.384707	2.46714	-0.384707	-0.384707	-0.158891	-0.384707	-0.384707	-0.384707
gi110625681	GeneID:67285	Cwc27	1	1	19.8	12.3	0.102551	-0.498582	0.776723	-0.498582	-0.498582	2.21477	-0.498582	-0.498582	-0.498582	-0.353553	-0.353553	-0.353553	-0.353553	2.47487	-0.353553	-0.353553	-0.353553
gi124487291	GeneID:72502	Cwf19L1	1	1	25.8	0	1.03003	-0.608505	0.667012	1.09632	-0.926772	0.157048	-0.626089	-1.23566	1.47664	0.0886542	1.99051	-0.573196	-0.768453	0.458253	0.506195	-1.16434	-0.537615
gi30842792	GeneID:244672	Cwf19L2	1	1	19.8	16.8	1.06481	0.854826	-0.715419	-0.715419	-0.715419	1.31229	-0.715419	-0.715419	1.40998	-0.651041	-0.651041	-0.651041	0.697003	2.02834	-0.651041	0.529867	-0.651041
gi68510034;gi6857775;	GeneID:13052;GeneID:13052;	Cxadr	1	1	25.8	0	0.442501	-0.311418	-0.80039	1.5421	-0.870357	0.744128	-1.34027	0.171782	0.864424	-0.501412	-0.949572	1.40759	-0.926494	1.3193	-0.311655	-0.783344	0.745595
gi9507071	GeneID:56066	Cxcl11	1	1	0	0	0	2.47487	-0.353553	-0.353553	-0.353553	-0.353553	-0.353553	-0.353553	-0.353553	2.47487	-0.353553	-0.353553	-0.353553	-0.353553	-0.353553	-0.353553	-0.353553
gi12025676	GeneID:20315	Cxcl12	1	1	0	0	0	-0.353553	-0.353553	-0.353553	-0.353553	-0.353553	-0.353553	2.47487	-0.353553	-0.353553	-0.353553	-0.353553	-0.353553	-0.353553	-0.353553	2.47487	-0.353553
gi18390325	GeneID:74322	Cxxc1	1	1	22.8	2.4	0.966847	-0.768202	0.192176	1.87052	-0.768202	-0.0397075	-0.768202	-0.768202	1.04982	-0.803929	1.29971	1.56257	-0.803929	0.509467	-0.803929	-0.803929	-0.156036
gi13385268	GeneID:109672	Cyb5	1	1	19.8	0	0.551787	1.56766	0.714681	-0.637545	0.0569981	-0.0656638	0.475526	-0.2936	-1.81806	0.549812	-0.152688	0.184569	-1.65197	0.984532	-1.31717	0.367535	1.03538
gi9790029	GeneID:56368	Cyb561D2	1	1	0	0	0	-0.353553	-0.353553	-0.353553	-0.353553	2.47487	-0.353553	-0.353553	-0.353553	-0.353553	-0.353553	-0.353553	-0.353553	2.47487	-0.353553	-0.353553	-0.353553
gi31542438	GeneID:66427	Cyb5B	1	1	22.8	9.9	0.555752	-0.460244	-0.163186	-1.62491	2.00615	0.235704	-0.0286354	-0.123127	0.158247	-1.62416	0.862733	-0.246368	0.509451	0.639055	-0.845837	-0.628533	1.33366
gi167736380	GeneID:192986	Cyb5D2	1	1	25.8	8.4	0.70481	-0.24755	1.24789	-0.559845	-0.116121	1.80371	-0.649929	-1.11744	-0.360719	0.736701	-0.0191288	-0.238304	-0.78526	1.95693	0.0564192	-1.35026	-0.357098
gi21312524	GeneID:72017	Cyb5R1	1	1	19.8	8.4	0.737078	-1.04546	-0.567956	0.132084	-0.158802	1.93453	-0.708661	-0.571125	0.985395	0.144997	-0.849156	0.604397	2.18152	-0.488235	-0.610292	-0.631918	-0.351315
gi28893247	GeneID:320635	Cyb5R2	1	1	19.8	3.9	0.477168	-0.307024	-0.432863	0.478317	-1.63962	1.92488	-0.166305	-0.0993426	0.241955	0.173741	2.23381	-0.64713	-0.654827	-1.01683	-0.0648606	0.204722	-0.228631
gi19745150	GeneID:109754	Cyb5R3	1	1	19.8	5.4	0.63533	-1.74292	-0.229383	0.824661	1.17671	-0.783041	-0.582176	0.676795	0.659362	0.150698	0.811667	-1.29052	-1.12788	1.45295	0.762294	0.067939	-0.827153
gi161333819	GeneID:13058	Cybb	1	0.180488	25.8	18.3	0.534818	-0.832472	-0.564762	-0.426089	-0.507052	-0.0558845	-0.310321	0.395878	2.3007	-0.614938	-0.446726	-0.864714	-0.673557	0.747666	0.100845	-0.372878	2.1243
gi13385006	GeneID:66445	Cyc1	1	1	19.8	12.3	0.728856	-0.969076	-0.555439	-0.963331	1.67339	-0.263209	0.395516	-0.543732	1.22588	-1.7712	1.22226	0.808192	0.084571	0.641756	0.409576	-0.976654	-0.418507
gi6681095	GeneID:13063	Cycs	1	1	22.8	11.4	0.484546	-0.277847	0.854338	0.430293	-1.17406	-0.801726	1.88561	-0.384264	-0.53235	-1.6142	-0.359226	1.30644	1.368	-0.74099	0.314064	-0.167381	-0.106703
gi258547116	GeneID:20430	Cyfip1	1	0.68514	22.8	8.4	0.341784	-0.664488	-0.18095	2.40023	0.0426773	-0.129455	-0.477052	-0.378336	-0.612627	0.473586	1.82482	-0.337372	-0.32534	0.0565844	0.591023	-1.5069	-0.776408
gi356995875	GeneID:76884	Cyfip2	1	1	19.8	9.9	0.242661	-0.539887	-0.539887	1.66727	-0.539887	1.57205	-0.539887	-0.539887	-0.539887	-0.537813	-0.537813	1.78399	-0.537813	1.44289	-0.537813	-0.537813	-0.537813
gi19549320	GeneID:114886	Cygb	1	0.536288	19.8	16.8	0.66934	-1.03456	-0.613783	-1.0062	-0.298094	0.522571	-0.34679	1.70689	1.06997	0.72101	-0.955319	0.122711	0.538668	0.561906	1.33712	-0.686958	-1.63913
gi9506491	GeneID:54151	Cyhr1	1	1	19.8	8.4	2.22045e-16	-3.5	-3.5	-3.5	-3.5	-3.5	-3.5	-3.5	-3.5	-0.353553	-0.353553	-0.353553	-0.353553	-0.353553	-0.353553	2.47487	-0.353553
gi160948601	GeneID:13074	Cyp17A1	1	1	19.8	16.8	0.031396	-0.397954	-0.397954	-0.397954	-0.397954	-0.0708876	-0.397954	-0.397954	2.45861	-0.353553	-0.353553	-0.353553	-0.353553	2.47487	-0.353553	-0.353553	-0.353553
gi6753566	GeneID:13077	Cyp1A2	1	1	25.8	18.3	1.00489	-0.8076	0.0805991	-1.61291	-0.235021	1.34537	-0.0796447	1.36566	-0.0564508	0.888917	1.26659	-0.0781261	-1.86194	0.651389	-0.501102	0.258923	-0.624647
gi6753568	GeneID:13078	Cyp1B1	1	1	0	0	0	-0.535538	1.84825	-0.535538	-0.535538	-0.535538	1.36498	-0.535538	-0.535538	-0.532463	1.28466	-0.532463	-0.532463	-0.532463	1.91011	-0.532463	-0.532463
gi74271886	GeneID:77951	Cyp20A1	1	1	22.8	6.9	0.664121	-1.27294	1.31449	-0.496775	-0.439473	1.42083	-0.987931	0.465845	-0.00405089	0.121589	2.18417	0.457663	-0.378349	-0.369753	-0.279143	-1.13288	-0.603292
gi178057351	GeneID:13082	Cyp26A1	1	1	25.8	18.3	0.68829	-0.725034	0.230994	-0.725034	-0.725034	2.17243	-0.725034	0.224591	0.27212	-0.588356	1.01499	-0.588356	-0.588356	-0.128099	-0.588356	2.05489	-0.588356
gi30578401	GeneID:104086	Cyp27A1	1	1	25.8	8.4	0.505205	-0.73899	1.67258	-0.92173	0.151594	0.664322	0.49054	-1.44429	0.125971	0.667995	1.43927	-0.536326	-1.14648	1.17033	0.125791	-0.945536	-0.775048
gi19526798	GeneID:13085	Cyp2A12	1	1	19.8	2.4	0.89045	-0.898758	0.145345	0.986217	-0.616264	0.708469	-1.68745	1.2014	0.16104	0.698552	1.68114	-0.991246	-1.3841	0.243166	-0.0290402	0.483918	-0.702391
gi50080153	GeneID:13088	Cyp2B10	1	0.133461	19.8	13.8	1.0218	-0.830338	0.298069	-0.467583	-0.700361	1.25239	1.74311	-0.464951	-0.830338	-0.846465	-0.294336	0.826734	0.853173	1.73597	-0.846465	-0.582141	-0.846465
gi116268125	GeneID:13095	Cyp2C29	1	0.68514	25.8	19.8	0.13231	-1.21416	0.389572	-0.291189	-1.45711	0.753042	0.42426	1.54785	-0.152269	0.991916	1.1109	-0.302955	-1.15272	-0.256107	-1.16636	-0.516459	1.29179
gi160948608	GeneID:13096	Cyp2C37	1	1	25.8	3.9	0.0540277	2.47172	-0.391138	-0.319056	-0.275675	-0.338839	-0.428529	-0.319015	-0.399472	2.47263	-0.348488	-0.304588	-0.417581	-0.394519	-0.37056	-0.289136	-0.347761
gi254281186	GeneID:13099	Cyp2C40	1	0.536288	22.8	0	0.0209546	-0.312064	-0.312554	-0.18071	-0.344175	-0.467712	-0.264303	-0.575017	2.45653	-0.260091	-0.281451	-0.34231	-0.337589	-0.443585	-0.338189	-0.465433	2.46865
gi268834986	GeneID:226143	Cyp2C44	1	1	19.8	8.4	0.375009	-0.396543	-0.491308	-0.759981	-0.308361	2.34407	-0.369661	0.376389	-0.394608	0.768053	1.65823	0.569188	-1.46686	0.23771	-0.779016	-0.623934	-0.363373
gi268607560	GeneID:107141	Cyp2C50	1	0.180488	22.8	11.4	0.240826	-2.3058	0.154481	-0.0867753	0.692261	1.01458	0.264686	0.270618	-0.00404796	-2.24567	0.651527	0.683766	-0.182983	0.779852	-0.249758	0.599656	-0.0363893
gi45504402	GeneID:404195	Cyp2C54	1	1	22.8	9.9	0.668733	-0.208638	-1.10885	-0.42521	0.99095	1.78643	-0.291323	-1.08288	0.339528	0.0517112	0.540626	1.50672	-1.65188	0.637515	-0.921177	-0.549611	0.386098
gi13386282	GeneID:72082	Cyp2C55	1	1	19.8	0	2.22045e-16	-0.353553	-0.353553	-0.353553	-0.353553	2.47487	-0.353553	-0.353553	-0.353553	-3.5	-3.5	-3.5	-3.5	-3.5	-3.5	-3.5	-3.5
gi67010061	GeneID:545288	Cyp2C67	1	0.866497	22.8	6.9	0.686871	0.369261	0.054833	0.731245	0.605861	0.77785	0.614982	-1.54837	-1.60566	1.25249	1.24756	0.178254	-0.0291905	0.278642	-0.199714	-1.32153	-1.40651
gi186287327	GeneID:433247	Cyp2C68	1	0.241093	25.8	18.3	0.247442	-0.296659	-0.5614	-0.582228	-0.407574	0.114329	-0.404259	2.41614	-0.27835	-0.402975	-0.401646	-0.38521	-0.414827	-0.115656	-0.4558	2.46046	-0.284342
gi157074229	GeneID:100043108	Cyp2C69	1	1	25.8	11.4	0.791231	0.724127	-1.26857	0.969369	-0.403615	1.38085	0.278786	-1.26857	-0.412373	0.532924	-0.99882	0.217746	-0.293126	-0.100357	-0.450948	-0.99882	2.0914
gi268607642	GeneID:226105	Cyp2C70	1	1	22.8	19.8	0.380893	1.61303	-1.13019	-0.498973	0.481253	1.26888	-0.696998	-0.576239	-0.460766	0.800132	-0.0575406	-1.63274	-1.48154	0.563891	0.394634	0.814813	0.598357
gi31981816	GeneID:13101	Cyp2D10	1	1	19.8	6.9	0.629364	-1.5599	1.54701	0.0217163	-0.344412	0.415094	0.613822	0.448615	-1.14194	0.178635	2.24136	-0.278199	-1.14716	-0.423311	0.116062	-0.0965904	-0.590789
gi157154304	GeneID:545123	Cyp2D11	1	1	19.8	12.3	0.0235313	-0.376292	-0.376292	-0.376292	-0.21308	-0.376292	2.47083	-0.376292	-0.376292	-0.359653	-0.359653	-0.359653	-0.316675	-0.359653	2.47459	-0.359653	-0.359653
gi254939516	GeneID:56448	Cyp2D22	1	1	25.8	18.3	0.50188	-1.35743	0.575187	-0.896387	-0.0461911	1.95201	-0.136103	-0.352042	0.260955	0.450983	0.330265	-0.0756584	-2.32404	-0.206303	0.829361	0.6633	0.332093
gi13386414	GeneID:76279	Cyp2D26	1	1	25.8	15.3	1.131	-0.984583	-0.833917	-1.114	0.635585	0.694656	0.728136	-0.634259	1.50838	0.22223	0.8717	0.118088	-2.05254	0.610954	-0.9222	0.771931	0.37984
gi160948612	GeneID:13105	Cyp2D9	1	1	19.8	8.4	0.543028	0.893131	-1.05255	-0.329301	0.904786	1.59273	-0.53046	-0.381076	-1.09726	1.95119	-0.368277	0.70402	-1.21528	0.156131	-1.01217	-0.0285421	-0.187071
gi11276065	GeneID:13106	Cyp2E1	0.800876	0.0348464	25.8	18.3	1.18826	-0.682779	-0.826947	-1.55786	-0.243914	0.834301	0.197617	1.01689	1.26269	0.370954	0.665643	-1.03226	-1.78611	0.382424	-0.142402	1.40671	0.135039
gi124001560	GeneID:13107	Cyp2F2	1	0.415393	19.8	2.4	0.69223	-0.410667	0.332444	0.676841	-0.206145	-1.96039	0.515619	-0.35633	1.40863	0.977497	-0.244169	-0.898877	-1.81387	0.429671	1.27209	0.289518	-0.0118609
gi154147742	GeneID:242546	Cyp2J12	1	1	0	0	0	-0.353553	-0.353553	-0.353553	2.47487	-0.353553	-0.353553	-0.353553	-0.353553	-0.353553	-0.353553	-0.353553	2.47487	-0.353553	-0.353553	-0.353553	-0.353553
gi84370264	GeneID:230459	Cyp2J13	1	1	19.8	18.3	2	-0.353553	-0.353553	-0.353553	-0.353553	-0.353553	-0.353553	2.47487	-0.353553	-3.5	-3.5	-3.5	-3.5	-3.5	-3.5	-3.5	-3.5
gi6753586	GeneID:13109	Cyp2J5	1	1	25.8	18.3	0.791771	-1.71021	0.13231	-0.531784	0.0660789	1.04441	-0.873486	0.65063	1.22206	0.333813	0.947802	-0.202637	-1.44367	-0.159259	1.06591	0.859641	-1.4016
gi160948618	GeneID:13110	Cyp2J6	1	1	19.8	6.9	0.55109	-0.516158	0.150361	2.37534	-0.516158	-0.516158	0.055085	-0.516158	-0.516158	-0.724274	1.16169	1.26587	-0.724274	-0.724274	1.19381	-0.724274	-0.724274
gi157278596	GeneID:665095	Cyp2J8	1	1	22.8	16.8	0.796073	0.320754	-0.769922	-0.769922	-0.769922	2.07108	-0.769922	0.348831	0.339021	0.760182	-0.886247	-0.886247	-0.886247	1.59602	-0.886247	0.479285	0.7095
gi189491662	GeneID:71519	Cyp2U1	1	1	19.8	3.9	0.663995	0.338701	1.61072	-0.721381	-0.0629234	-0.563871	1.28385	-1.05094	-0.834153	1.41548	1.33663	-0.600329	-1.09611	-0.257191	0.677399	-0.607823	-0.868056
gi9256529	GeneID:56050	Cyp39A1	0.710419	0.023995	22.8	8.4	1.14344	-0.528086	1.08953	-0.253225	0.967366	1.42797	-0.703501	-1.00003	-1.00003	-0.527003	1.85151	-0.239302	-0.169058	1.25282	-0.506041	-0.831467	-0.831467
gi6681113	GeneID:13112	Cyp3A11	1	1	22.8	16.8	0.721686	-1.4499	0.41721	-0.427044	0.130411	-0.648468	1.08873	1.56776	-0.678701	-0.0484665	-0.462202	-0.555498	-1.67587	1.25509	1.43663	0.140177	-0.0898613
gi6681115	GeneID:13113	Cyp3A13	1	1	25.8	18.3	1.0041	-1.05323	-0.457596	-0.892445	-0.503246	1.68783	0.377488	-0.381442	1.22264	0.19327	0.581412	-0.192474	-0.527205	2.03659	-0.500244	-0.22757	-1.36378
gi269784682	GeneID:56388	Cyp3A25	1	1	25.8	18.3	1.08529	-1.06399	-0.15516	-0.715634	-1.09681	1.59853	1.16585	0.432381	-0.16516	0.480332	0.454127	-1.04818	-1.24817	1.18683	1.33066	-0.405287	-0.750299
gi170295838	GeneID:53973	Cyp3A41A	1	1	19.8	0	0.045866	-0.353553	-0.353553	-0.353553	-0.353553	2.47487	-0.353553	-0.353553	-0.353553	2.4381	-0.418418	-0.418418	-0.418418	0.0724098	-0.418418	-0.418418	-0.418418
gi227116294	GeneID:13117	Cyp4A10	0.800876	0.0348464	19.8	9.9	0.715759	-0.947054	0.988028	0.996764	-0.403599	1.28709	0.209118	-1.04361	-1.08674	0.0146217	1.20381	1.22136	-0.979674	-0.737629	-1.47705	0.166702	0.587863
gi86198312	GeneID:277753	Cyp4A12A	1	1	19.8	3.9	0.578349	0.313281	0.580343	-0.685506	0.834312	-0.321844	0.859544	-2.07619	0.496065	0.00196746	1.18975	-0.682326	-1.88332	-0.260376	0.0908809	0.381276	1.16215
gi86198314	GeneID:13118	Cyp4A12B	1	1	25.8	12.9	0.880494	-1.23927	0.0430242	0.0265392	-0.183368	1.26488	1.20597	0.376277	-1.49405	1.98847	-0.523104	-0.119038	-0.79731	-0.980564	0.627694	-0.709522	0.513377
gi6681121	GeneID:13119	Cyp4A14	0.337059	0.00283368	19.8	9.9	0.598189	-0.712871	-0.501457	1.42637	-0.573515	1.64531	0.215159	-0.743229	-0.755765	-0.182776	0.0902027	2.34764	-0.474376	-0.245352	-0.80917	-0.711949	-0.0142151
gi157384975	GeneID:666168	Cyp4A31	1	1	22.8	0	0.720019	-0.862289	1.51613	-0.862289	-0.862289	1.04348	-0.862289	0.79311	0.0964371	-0.921824	0.729037	-0.921824	-0.921824	0.689878	-0.921824	1.0323	1.23608
gi6681123	GeneID:13120	Cyp4B1	1	0.241093	19.8	5.4	1.27628	-1.00842	1.22228	0.724875	-0.969465	0.495434	-1.36998	-0.0432112	0.948493	0.520277	0.983117	0.922824	-1.28466	-1.36866	0.863518	-0.786947	0.150531
gi20373155	GeneID:170716	Cyp4F13	1	1	25.8	8.4	0.922523	-1.60112	0.703313	0.816042	0.920418	-0.102707	-1.24443	0.862616	-0.354131	0.355467	0.639507	-1.31989	-0.541093	1.4909	0.949754	-0.606715	-0.967927
gi324120989	GeneID:64385	Cyp4F14	1	0.536288	22.8	8.4	0.562446	0.211422	0.589011	-0.257136	0.42639	1.7289	-0.117888	-1.17319	-1.40751	0.982776	0.406604	0.659718	0.102874	0.850376	0.0409991	-1.33835	-1.70499
gi20373165	GeneID:106648	Cyp4F15	1	0.415393	25.8	16.8	0.747696	-0.862581	-0.691824	-0.755611	-0.170791	-0.0812332	-0.528007	1.30251	1.78754	-0.547755	-0.734304	-0.410823	-0.503414	-0.45749	-0.563616	1.74243	1.47497
gi251823870	GeneID:72054	Cyp4F18	1	1	0	0	0	-0.353553	-0.353553	-0.353553	-0.353553	2.47487	-0.353553	-0.353553	-0.353553	-0.353553	-0.353553	-0.353553	-0.353553	2.47487	-0.353553	-0.353553	-0.353553
gi19527190	GeneID:102294	Cyp4V3	1	0.536288	25.8	18.3	1.04281	0.313422	-1.32079	-0.441752	-1.22644	0.858838	1.35967	0.847898	-0.390842	1.23075	0.572464	-0.994334	-1.44061	-0.200401	0.971636	0.671699	-0.811206
gi71061451	GeneID:13121	Cyp51	1	1	25.8	8.4	0.794002	0.0110969	1.17941	-0.813441	0.124006	1.74044	-0.44713	-1.11266	-0.681723	-0.657399	2.004	-0.434681	-0.624698	0.926125	-0.388622	-0.970842	0.146118
gi31542445	GeneID:13122	Cyp7A1	1	0.536288	0	0	0	-1.14853	1.11932	-0.0979746	-1.4398	0.738144	-0.747243	0.7963	0.779787	-0.608287	1.5804	-0.827512	-1.2114	-0.750898	0.255121	0.526057	1.03652
gi160707927	GeneID:13123	Cyp7B1	0.800876	0.0348464	19.8	18.3	1.01266	1.01443	0.632728	-1.74522	-0.198405	-1.15058	0.172164	1.037	0.237889	-0.0749419	0.134384	-1.64953	-0.530957	1.23371	0.593513	1.16081	-0.866997
gi227497652	GeneID:13124	Cyp8B1	1	0.097422	22.8	9.9	0.788383	-0.794221	0.882991	0.281845	0.369437	1.74142	-1.25512	-0.530144	-0.696203	-0.732202	0.662097	1.67016	0.47801	0.524302	-0.574495	-0.597706	-1.43017
gi240120154	GeneID:12879	Cys1	1	1	19.8	8.4	2	-3.5	-3.5	-3.5	-3.5	-3.5	-3.5	-3.5	-3.5	-0.353553	2.47487	-0.353553	-0.353553	-0.353553	-0.353553	-0.353553	-0.353553
gi34538610	GeneID:17711	Cytb	1	0.318262	25.8	11.4	0.417854	0.632802	-1.14288	-1.14288	1.24805	0.964734	0.18495	0.39811	-1.14288	0.211496	-1.15301	-1.15301	1.23545	0.810366	0.776817	0.42489	-1.15301
gi162951835;gi162951837;	GeneID:19157;GeneID:19157;	Cyth1	1	0.415393	0	0	0	-0.517924	-0.517924	-0.517924	-0.517924	-0.517924	1.02362	2.08392	-0.517924	-0.496789	-0.496789	-0.496789	-0.496789	-0.496789	0.756608	2.22413	-0.496789
gi62241019	GeneID:320714	D030016E14Rik	1	1	22.8	8.4	0.604975	-1.22713	0.671512	-0.0739444	-0.746934	1.92071	-0.605872	-0.428389	0.490046	0.256162	1.69273	0.22639	-0.752207	0.955538	-0.133655	-1.09854	-1.14642
gi20070420	GeneID:28295	D10Jhu81E	1	1	25.8	15.3	0.79208	-1.43182	0.974183	-1.42256	0.922358	-0.209705	0.901382	-0.209349	0.47552	-1.23281	0.933965	-1.10514	-0.359755	1.4438	0.97382	-0.254551	-0.399325
gi21703842	GeneID:28088	D10Wsu52E	1	0.68514	22.8	8.4	0.739003	-1.5361	1.93014	-0.0157219	0.266031	-0.00587965	0.275168	-0.0379919	-0.875642	-0.174024	1.86068	0.0772486	-0.547118	1.04536	-0.236966	-1.04894	-0.976245
gi149588667	GeneID:28081	D11Wsu99E	1	1	22.8	0	7.07107e-10	-0.353553	-0.353553	-0.353553	2.47487	-0.353553	-0.353553	-0.353553	-0.353553	-0.353553	2.47487	-0.353553	-0.353553	-0.353553	-0.353553	-0.353553	-0.353553
gi163838637	GeneID:218850	D14Abb1E	1	1	25.8	5.4	0.811446	0.25699	-0.251319	0.547948	1.92025	0.0496569	-1.44599	-0.862255	-0.215279	-0.127707	-0.374267	-0.491998	-0.67429	2.4238	-0.320805	-0.0241694	-0.410566
gi112817622	GeneID:210998	D15Ertd621E	1	0.0701602	25.8	24.3	0.50718	-0.196579	2.33124	-0.194774	-0.593223	-0.797874	-0.695046	0.0164796	0.129773	-0.103826	2.45986	-0.426166	-0.434342	-0.32802	-0.365641	-0.452225	-0.349638
gi255918143	GeneID:27883	D16H22S680E	1	1	25.8	24.3	0.685446	-1.06258	1.80829	-0.622671	-1.14049	0.00269483	-0.20823	0.857798	0.365196	2.39513	-0.622494	-0.29354	-0.417076	-0.269296	0.202887	-0.554495	-0.441117
gi18250288	GeneID:28106	D17Wsu104E	1	1	25.8	18.3	0.755864	-0.910197	-0.750158	0.596391	-1.01144	-0.389402	1.98726	0.326138	0.151412	-0.312997	0.0817084	-0.736061	-1.16482	2.18584	0.221735	0.118981	-0.394386
gi113461984	GeneID:224647	D17Wsu92E	1	0.68514	22.8	8.4	0.559423	-0.525666	-0.388829	0.0942521	2.17264	-0.785568	-0.15046	-0.955446	0.539077	-0.708359	0.867548	0.254011	1.51011	-0.317501	0.29089	-1.78992	-0.106775
gi29126213	GeneID:52874	D19Bwg1357E	1	1	19.8	3.9	0.0419699	2.44614	-0.374724	-0.449596	-0.43408	0.0179188	-0.421126	-0.395	-0.389531	2.47398	-0.317727	-0.380012	-0.377293	-0.308419	-0.353285	-0.36586	-0.371384
gi29126193	GeneID:52013	D19Ertd386E	1	1	19.8	8.4	2	-3.5	-3.5	-3.5	-3.5	-3.5	-3.5	-3.5	-3.5	2.47487	-0.353553	-0.353553	-0.353553	-0.353553	-0.353553	-0.353553	-0.353553
gi26553441	GeneID:52846	D1Bwg0212E	1	1	25.8	24.3	0.941388	-0.697075	0.634249	-0.697075	-0.697075	-0.697075	-0.697075	1.65328	1.19785	-0.536133	1.38316	-0.536133	-0.536133	-0.536133	-0.536133	1.83364	-0.536133
gi170932498	GeneID:234678	D230025D16Rik	1	1	22.8	15.3	0.581055	-0.705395	-0.413406	0.392118	-0.711375	0.34627	-0.173246	2.16901	-0.903978	-0.678303	-0.962124	1.28575	-0.439435	-0.275535	0.285791	1.67706	-0.893209
gi305682577	GeneID:227695	D2Wsu81E	1	1	0	0	0	-0.353553	-0.353553	-0.353553	-0.353553	-0.353553	-0.353553	-0.353553	2.47487	-0.353553	-0.353553	-0.353553	-0.353553	-0.353553	-0.353553	2.47487	-0.353553
gi123702129	GeneID:269952	D330012F22Rik	1	0.241093	22.8	21.3	0.561218	0.194506	-0.477384	-0.142044	-1.19198	-0.434125	1.13334	-0.844862	1.76255	1.84455	0.0264951	-0.864303	-0.934724	-0.568159	1.18752	-0.299974	-0.391409
gi170295814	GeneID:229791	D3Bwg0562E	1	1	0	0	0	-0.353553	-0.353553	-0.353553	2.47487	-0.353553	-0.353553	-0.353553	-0.353553	-0.353553	-0.353553	-0.353553	2.47487	-0.353553	-0.353553	-0.353553	-0.353553
gi153281132	GeneID:73852	D3Ertd751E	1	1	25.8	11.4	0.918593	0.186765	-0.785038	0.0398246	1.10042	-0.785038	1.81314	-0.785038	-0.785038	-0.52005	-0.52005	1.05559	-0.52005	-0.52005	2.06471	-0.52005	-0.52005
gi267844902	GeneID:28006	D6Wsu116E	1	1	25.8	15.3	0.87197	-1.63991	-0.0293509	-0.3877	0.0753334	-0.359597	-0.414619	1.54418	1.21166	0.287341	1.25947	-0.599362	-0.956979	1.25369	0.590074	-1.39355	-0.440687
gi20070406	GeneID:28040	D6Wsu163E	1	0.68514	22.8	5.4	0.100861	-0.353553	-0.353553	2.47487	-0.353553	-0.353553	-0.353553	-0.353553	-0.353553	-0.496193	2.22717	0.749989	-0.496193	-0.496193	-0.496193	-0.496193	-0.496193
gi58037515	GeneID:77996	D730039F16Rik	1	1	0	0	0	-0.353553	2.47487	-0.353553	-0.353553	-0.353553	-0.353553	-0.353553	-0.353553	-0.353553	2.47487	-0.353553	-0.353553	-0.353553	-0.353553	-0.353553	-0.353553
gi161333828	GeneID:244418	D8Ertd82E	1	1	25.8	5.4	0.41243	1.13722	-0.612836	-0.612836	1.95653	-0.612836	-0.0295721	-0.612836	-0.612836	-0.532111	-0.532111	-0.532111	1.27649	-0.532111	1.91617	-0.532111	-0.532111
gi237512974	GeneID:382117	D9Ertd402E	0.710419	0.023995	25.8	9.9	0.853605	-1.28691	0.869191	-0.00155184	-0.0158593	1.14711	0.93645	-0.104273	-1.54416	-0.852775	0.843112	-0.450063	-0.359021	1.48892	1.11794	-0.606709	-1.1814
gi78191779	GeneID:208846	Daam1	1	1	25.8	2.4	0.872632	0.938699	1.31217	-0.174838	-1.2541	1.02295	-0.294662	-1.2541	-0.296117	0.229014	1.14374	-0.397402	-0.963363	1.72811	0.0223284	-0.96335	-0.799073
gi156151407	GeneID:13132	Dab2	1	0.318262	25.8	5.4	0.790622	1.19825	1.82257	-0.27532	-0.299935	-0.145446	-0.343474	-0.870396	-1.08625	0.269237	0.484106	-0.640096	0.624377	1.80755	-0.352493	-0.874787	-1.31789
gi164518942	GeneID:13135	Dad1	1	0.536288	25.8	21.3	0.326896	-0.422403	0.0475916	-0.861648	-1.48283	1.41002	-0.37629	0.43795	1.24761	1.23497	1.39181	-0.202409	-1.62049	-0.825531	0.361606	-0.151069	-0.18888
gi31559956	GeneID:231871	Daglb	0.388035	0.00452135	19.8	3.9	0.794645	-0.16942	0.608279	0.633332	-0.858223	-1.03762	-1.17944	1.705	0.298091	0.87821	-0.149379	-0.603826	-0.896508	-0.490466	-0.799268	2.03917	0.0220632
gi21703976	GeneID:225913	Dak	1	1	25.8	5.4	0.683115	0.25528	0.0364739	0.393096	1.9159	-1.59856	0.0147682	-0.375075	-0.641883	-1.23362	0.284249	0.0392113	-1.24171	0.475396	0.954057	-0.747131	1.46955
gi110611931	GeneID:67789	Dalrd3	1	1	0	0	0	-0.530447	-0.530447	1.94278	1.2399	-0.530447	-0.530447	-0.530447	-0.530447	-3.5	-3.5	-3.5	-3.5	-3.5	-3.5	-3.5	-3.5
gi22122539	GeneID:223453	Dap	1	1	0	0	0	-0.353553	-0.353553	-0.353553	-0.353553	-0.353553	-0.353553	-0.353553	2.47487	-0.353553	-0.353553	-0.353553	-0.353553	-0.353553	-0.353553	-0.353553	2.47487
gi256985203;gi256985205;	GeneID:65111;GeneID:65111;	Dap3	0.898268	0.0498154	22.8	11.4	0.4744	-0.815881	0.714765	-1.19202	0.195473	1.95071	-0.462631	0.171402	-0.561821	-0.999248	0.194759	0.981198	0.365496	1.52866	-0.117115	-0.425437	-1.52831
gi114205418	GeneID:69635	Dapk1	1	1	0	0	0	-0.53147	-0.53147	-0.53147	1.26204	-0.53147	-0.53147	-0.53147	1.92679	-0.620106	-0.620106	-0.620106	0.44347	-0.620106	-0.620106	0.506739	2.15032
gi34328167	GeneID:13143	Dapk2	0.618978	0.0162505	19.8	8.4	0.618771	-0.980823	1.73828	-0.105749	0.828852	0.59909	-1.16563	-0.759394	-0.154622	-0.332579	2.2254	0.677692	-0.613382	-0.536123	-0.775314	-0.370205	-0.275489
gi211065507	GeneID:226414	Dars	1	1	25.8	15.3	0.668705	-0.850066	0.407269	-1.52254	0.0482836	0.847829	-0.730089	1.57806	0.221251	-0.382214	1.0071	-0.332411	-1.72965	1.13822	-0.785842	0.885901	0.198894
gi27369928	GeneID:226539	Dars2	1	1	22.8	15.3	0.679661	-1.11101	0.519042	-0.920085	-0.235477	0.680305	-0.252925	1.92421	-0.604053	-0.195345	1.23244	-1.26532	-0.218078	0.765755	0.61488	0.626768	-1.5611
gi169790818	GeneID:70248	Dazap1	1	1	25.8	5.4	0.711775	0.16483	0.489894	-0.280528	2.01244	-0.653999	-0.396415	-1.41865	0.0824232	-1.6294	-0.754954	1.3685	-0.613119	0.695198	0.0119557	1.01681	-0.0949902
gi6681137	GeneID:13167	Dbi	1	1	19.8	12.3	0.73349	0.549962	-0.0175237	-0.241071	1.58456	-1.44983	0.937155	-1.01238	-0.350875	-1.16377	-1.29534	1.57485	0.0303395	-0.126462	0.40097	-0.465942	1.04536
gi34328251	GeneID:56320	Dbn1	1	0.866497	22.8	0	4.16334e-17	2.47487	-0.353553	-0.353553	-0.353553	-0.353553	-0.353553	-0.353553	-0.353553	1.81671	-0.536764	-0.536764	-0.536764	-0.536764	-0.536764	-0.536764	1.40388
gi226423873	GeneID:13169	Dbnl	1	1	22.8	3.9	0.540634	0.729775	0.772554	-1.35415	0.964767	-1.71829	0.194709	0.080117	0.330518	-0.312054	1.05664	0.251002	-0.931807	-0.377987	1.37619	-1.59264	0.530656
gi50399860	GeneID:83703	Dbr1	0.710419	0.023995	22.8	13.8	0.635713	-1.01031	-1.4923	0.331358	-0.0681225	0.408417	1.55007	0.857703	-0.576818	-0.989717	1.235	-0.389148	-0.817548	1.57927	0.483592	-0.137891	-0.963558
gi170172520	GeneID:13171	Dbt	1	1	19.8	2.4	0.67434	-1.81332	0.785993	1.22462	-0.826225	-0.103258	-0.321365	0.875219	0.178332	0.330643	0.186354	-0.623018	-1.85427	0.868362	1.26371	0.490184	-0.661966
gi110815804	GeneID:242418	Dcaf10	1	1	19.8	8.4	2.22045e-16	-3.5	-3.5	-3.5	-3.5	-3.5	-3.5	-3.5	-3.5	-0.353553	-0.353553	-0.353553	-0.353553	2.47487	-0.353553	-0.353553	-0.353553
gi312222692	GeneID:28199	Dcaf11	1	1	25.8	18.3	0.885406	-1.06622	-0.870634	0.807079	-0.682495	1.10835	-0.937551	1.33714	0.304339	1.01241	-0.255467	1.6817	-1.22745	0.198081	0.265707	-0.660858	-1.01413
gi300192940	GeneID:245404	Dcaf12L1	1	1	0	0	0	-0.353553	-0.353553	-0.353553	-0.353553	2.47487	-0.353553	-0.353553	-0.353553	-0.353553	-0.353553	-0.353553	-0.353553	2.47487	-0.353553	-0.353553	-0.353553
gi168480115	GeneID:223499	Dcaf13	1	1	0	0	0	-0.353553	-0.353553	-0.353553	-0.353553	2.47487	-0.353553	-0.353553	-0.353553	-0.353553	2.47487	-0.353553	-0.353553	-0.353553	-0.353553	-0.353553	-0.353553
gi58037257	GeneID:71833	Dcaf7	1	1	0	0	0	-0.353553	-0.353553	2.47487	-0.353553	-0.353553	-0.353553	-0.353553	-0.353553	-0.353553	-0.353553	2.47487	-0.353553	-0.353553	-0.353553	-0.353553	-0.353553
gi23956326	GeneID:98193	Dcaf8	1	1	25.8	8.4	0.741502	-1.56046	1.32608	0.352265	0.244647	0.0249836	0.422273	-1.43342	0.623629	0.00750299	1.2401	0.35137	0.0275759	0.108251	1.00846	-1.89433	-0.848931
gi27754054	GeneID:68087	Dcakd	1	1	25.8	12.9	0.710179	-0.135231	-0.820588	-1.32064	0.333963	2.07822	-0.0180398	0.192654	-0.310335	0.710407	1.42047	0.0194461	-0.149698	1.04557	-0.596348	-1.27535	-1.1745
gi242397490	GeneID:233651	Dchs1	1	1	0	0	0	-0.353553	-0.353553	-0.353553	-0.353553	-0.353553	-0.353553	-0.353553	2.47487	-0.353553	-0.353553	-0.353553	-0.353553	-0.353553	-0.353553	-0.353553	2.47487
gi299758443	GeneID:13179	Dcn	1	0.68514	25.8	3.9	0.0659727	-0.49509	2.19156	-0.585824	-0.45036	0.665005	-0.65644	-0.727573	0.0587268	1.11328	-0.628048	-0.432544	1.99903	-0.207415	-0.551665	-0.638161	-0.654479
gi133778958	GeneID:75901	Dcp1A	1	0.536288	19.8	8.4	0.130993	-0.446179	-0.446179	2.39262	0.284454	-0.446179	-0.446179	-0.446179	-0.446179	-0.353553	-0.353553	2.47487	-0.353553	-0.353553	-0.353553	-0.353553	-0.353553
gi189491664	GeneID:70640	Dcp2	1	1	19.8	8.4	2	-3.5	-3.5	-3.5	-3.5	-3.5	-3.5	-3.5	-3.5	-0.353553	-0.353553	-0.353553	2.47487	-0.353553	-0.353553	-0.353553	-0.353553
gi21312256	GeneID:69305	Dcps	1	1	25.8	18.3	1.30751	-1.14102	0.423538	-0.94007	-1.20346	0.912374	0.905692	-0.182102	1.22506	0.240408	1.50491	0.71408	-1.14501	-0.106846	0.796501	-1.32027	-0.683771
gi311893360	GeneID:13191	Dctn1	1	0.866497	22.8	8.4	0.654967	-1.52662	1.3566	-0.623869	0.886759	0.946008	-0.829067	0.0519485	-0.261754	0.856067	1.35148	0.463537	-0.136123	0.0732214	0.256962	-1.55774	-1.30741
gi28076935	GeneID:69654	Dctn2	1	1	25.8	8.4	0.627615	-1.86141	0.47901	-0.385678	1.41056	0.365923	-0.539395	-0.282904	0.813894	-0.16021	-0.202905	-0.618946	0.143654	0.027373	-0.970304	-0.523653	2.30499
gi227116273	GeneID:53598	Dctn3	1	1	19.8	5.4	0.541046	-1.01259	1.55155	-0.374517	-0.869348	0.913763	-0.4218	-0.797902	1.01084	-0.788144	2.32236	0.017824	-0.788144	-0.193889	-0.260226	-0.479448	0.169665
gi13385798	GeneID:67665	Dctn4	1	0.866497	25.8	5.4	0.599435	-0.149747	1.93285	-0.876982	0.913387	-0.866507	-0.941756	0.00993681	-0.0211844	-0.0139457	0.711547	0.863974	0.208848	1.02883	0.230119	-1.47332	-1.55606
gi188219518	GeneID:59288	Dctn5	1	1	25.8	18.3	0.948067	-1.29873	-0.233753	-0.0217549	-1.16078	1.03682	-0.31945	0.391195	1.60646	0.965713	-0.657715	1.04444	-0.112079	-2.03971	0.447512	-0.0573126	0.409154
gi6756009	GeneID:22428	Dctn6	1	0.180488	25.8	11.4	0.272409	-1.07312	-1.07312	0.358113	1.45204	-1.07312	0.249619	1.11549	0.0441165	-1.36867	-1.36867	0.0607058	1.11721	0.35155	1.33298	-0.278638	0.15354
gi12963573	GeneID:66422	Dctpp1	1	0.241093	22.8	8.4	0.825775	-0.16033	0.456247	0.0160523	1.11583	0.673432	0.847827	-1.47453	-1.47453	-0.22314	1.47311	0.0870273	-0.431712	1.31997	0.150191	-1.18772	-1.18772
gi329299048;gi329299050;	GeneID:114893;GeneID:114893;	Dcun1D1	1	0.68514	19.8	12.3	0.0936517	-1.45639	-0.454864	-0.0601112	-0.619484	1.37813	-0.70672	1.10773	0.811714	0.00955099	0.921673	0.917398	0.944157	0.206908	-0.224227	-1.87389	-0.901575
gi111162659	GeneID:102323	Dcun1D2	1	1	0	0	0	-0.353553	-0.353553	-0.353553	-0.353553	-0.353553	2.47487	-0.353553	-0.353553	-0.353553	-0.353553	-0.353553	-0.353553	-0.353553	2.47487	-0.353553	-0.353553
gi146134409	GeneID:67880	Dcxr	1	0.241093	22.8	3.9	0.794371	-0.0457599	0.494538	1.98489	-1.01659	0.308703	-1.20393	-0.483602	-0.0382552	0.952564	0.83194	1.48179	-1.52785	-0.145178	-0.490281	-0.570636	-0.532355
gi38371755	GeneID:69219	Ddah1	1	0.536288	25.8	21.3	0.650846	-1.01463	-0.0900375	-0.0310453	-0.885415	-0.85452	0.953561	0.0415816	1.8805	0.121224	-0.288017	1.5999	-1.68819	-0.447869	-0.0467471	-0.335388	1.08508
gi299522791	GeneID:51793	Ddah2	1	1	25.8	8.4	0.528361	-0.363441	0.7153	0.467939	-1.83585	1.40269	0.0467357	-0.809699	0.376316	0.0151956	0.0465448	1.16001	-1.63955	0.737829	0.861129	-1.2907	0.109542
gi7657011	GeneID:13194	Ddb1	1	1	22.8	2.4	0.709254	-1.01447	0.407024	0.580463	-1.54691	1.26462	-0.318569	-0.45337	1.08122	0.410787	0.975118	0.352077	-1.46817	1.37968	-1.0898	-0.700016	0.140324
gi299522784	GeneID:13195	Ddc	1	0.415393	19.8	8.4	0.600828	-0.980811	-0.0135928	0.506447	2.15238	0.0661682	-0.444388	-0.887638	-0.398562	-0.0516415	1.03642	0.437545	-1.78949	0.94644	0.495135	-1.17414	0.099734
gi111955152	GeneID:114874	Ddhd1	1	1	19.8	3.9	0.114841	-0.353553	2.47487	-0.353553	-0.353553	-0.353553	-0.353553	-0.353553	-0.353553	-0.515964	2.1005	-0.515964	-0.515964	-0.515964	-0.515964	-0.515964	0.995279
gi254692989	GeneID:72108	Ddhd2	1	1	25.8	18.3	0.242248	-0.537304	0.149751	-0.537304	-0.537304	-0.0530112	2.38889	-0.537304	-0.336417	-0.435524	-0.241871	-0.435524	-0.435524	-0.0284263	2.44791	-0.435524	-0.435524
gi63003917	GeneID:68817	Ddi2	1	1	25.8	15.3	0.460558	-1.23401	-0.358063	-0.0959349	0.101313	-0.136359	-0.882864	2.05664	0.549278	-0.973103	0.35766	0.905648	-1.43837	0.49103	1.4196	-0.875702	0.113243
gi22267472	GeneID:70503	Ddo	1	1	25.8	11.4	1.01256	-0.708188	-0.708188	1.39634	-0.708188	0.723782	1.42082	-0.708188	-0.708188	-0.511025	-0.511025	2.13825	-0.511025	-0.511025	0.927898	-0.511025	-0.511025
gi46195798	GeneID:13200	Ddost	1	1	25.8	15.3	0.820874	-1.07079	0.332012	-1.49267	0.878	-0.727002	0.388589	0.283125	1.40874	-0.848861	0.688142	-0.642614	-1.27292	1.83706	0.569021	-0.0658293	-0.263995
gi110350660	GeneID:77006	Ddrgk1	1	1	19.8	16.8	0.645772	-0.327606	1.10969	-1.68308	-0.602787	1.48761	-0.343716	-0.00615723	0.366043	0.0343922	-0.233189	-1.25698	0.519113	1.98459	-0.985745	-0.333379	0.271193
gi6753618	GeneID:13202	Ddt	1	0.68514	19.8	8.4	0.315523	-1.45005	0.69502	0.516018	1.18399	-0.995506	0.714476	-1.04761	0.383666	0.934958	0.388326	1.32594	-1.06307	0.661611	-1.45312	-0.0643036	-0.730336
gi19527256	GeneID:104721	Ddx1	1	1	19.8	5.4	0.644643	-2.1045	0.597718	0.450548	0.804571	-0.313945	-0.6233	0.303205	0.885706	0.194552	1.20292	-1.09874	-0.73718	1.48597	-0.121577	-1.20893	0.282987
gi93587673	GeneID:67040	Ddx17	1	1	25.8	0	0.391535	-0.652849	2.35422	-0.016626	-0.636614	-0.373588	-0.324327	-0.574974	0.224753	-0.271129	2.4321	-0.168596	-0.570113	-0.223687	-0.128302	-0.631765	-0.43851
gi31981163	GeneID:66942	Ddx18	0.898268	0.0498154	25.8	8.4	1.00987	-1.05411	1.34963	1.28172	0.374065	0.236657	-0.0797499	-1.05411	-1.05411	-0.977091	-0.135923	1.08226	-0.374173	1.28775	1.07135	-0.977091	-0.977091
gi170932536	GeneID:13680	Ddx19A	1	1	22.8	16.8	0.874808	-0.776239	-0.526549	-0.675292	-0.640726	1.5292	0.515503	-0.827547	1.40165	-0.752343	-0.438506	-0.667086	-0.843115	0.896182	1.39727	-0.856218	1.26381
gi26986593	GeneID:234733	Ddx19B	1	0.536288	22.8	2.4	0.662438	0.812298	0.648127	0.661839	0.300245	-1.15458	-1.21604	1.10957	-1.16146	0.509847	0.73391	0.560019	0.290737	-1.27707	-1.02588	1.34885	-1.14042
gi148540073	GeneID:53975	Ddx20	1	0.180488	25.8	2.4	0.581647	1.27629	1.79783	0.173124	-0.649449	-0.649449	-0.649449	-0.649449	-0.649449	1.83458	0.847247	0.140664	-0.819783	0.456642	-0.819783	-0.819783	-0.819783
gi72384374	GeneID:56200	Ddx21	1	1	19.8	18.3	0.40922	-1.56774	1.09927	-0.449946	-0.890328	0.110244	0.688968	-0.314452	1.32399	-0.177852	2.30662	-0.137976	-0.548334	0.321891	-0.242085	-0.700659	-0.821603
gi124430514	GeneID:74351	Ddx23	1	1	19.8	15.3	0.559025	0.859219	0.00433797	-2.16889	0.0785595	0.816664	0.789851	0.117187	-0.496932	-0.0335895	1.54623	-0.556605	-1.09424	1.41918	0.0891954	-0.420344	-0.94982
gi34328253	GeneID:27225	Ddx24	1	1	19.8	18.3	0.000879179	-0.532662	1.28935	-0.532662	-0.532662	-0.532662	1.90662	-0.532662	-0.532662	-0.533905	1.88339	-0.533905	-0.533905	-0.533905	1.32004	-0.533905	-0.533905
gi124249330	GeneID:228889	Ddx27	1	1	22.8	16.8	0.430693	-0.935154	0.215419	0.146924	-0.935154	-0.631302	0.844866	1.9186	-0.624198	-0.595003	-0.175095	-0.274427	-0.595003	-0.504303	0.413641	2.32519	-0.595003
gi254675193	GeneID:227674	Ddx31	1	1	19.8	5.4	0.081296	-0.468523	2.33607	-0.468523	-0.468523	-0.468523	-0.468523	-0.468523	0.47507	-0.353553	-0.353553	-0.353553	-0.353553	-0.353553	-0.353553	-0.353553	2.47487
gi38372907	GeneID:68278	Ddx39	1	0.866497	22.8	8.4	0.183294	-0.437746	-0.405683	2.46438	-0.230805	-0.205582	-0.351676	-0.464336	-0.368548	-0.581409	-0.0683585	2.40681	-0.499802	-0.209159	-0.326607	-0.680164	-0.0413125
gi356995868	GeneID:53817	Ddx39B	1	1	25.8	8.4	0.679686	-0.89421	0.663049	-1.76328	0.864892	0.843892	-0.288567	-0.399647	0.97387	1.23891	0.702786	-1.78875	-0.627207	1.00489	0.245097	-0.326974	-0.448751
gi6753620	GeneID:13205	Ddx3X	0.618978	0.0162505	22.8	6.9	1.27488	-0.822862	1.10033	1.22046	1.26592	-0.670924	-0.636792	-0.956418	-0.499714	-0.673496	1.45599	1.34466	0.737338	-0.689419	-0.605454	-0.807122	-0.762496
gi25141235	GeneID:26900	Ddx3Y	0.388035	0.00452135	25.8	18.3	1.40337	0.558882	-1.17469	-1.24613	-1.1733	0.815188	0.526771	0.882964	0.810322	0.674966	-1.17741	-1.19874	-1.21646	0.571422	1.00297	0.729611	0.613643
gi270047502	GeneID:72935	Ddx41	1	1	25.8	15.3	0.780396	-0.639179	-0.639179	-0.639179	2.07676	-0.639179	0.464467	-0.639179	0.65467	-0.537483	-0.537483	-0.537483	0.647364	-0.537483	-0.216014	-0.537483	2.25606
gi157838001	GeneID:72047	Ddx42	1	0.866497	22.8	11.4	0.322976	-1.66169	0.482338	-0.802926	0.641991	1.09841	0.3754	-0.959217	0.825688	-1.1742	1.44643	-0.741164	-0.28541	0.86837	0.960214	-1.10511	0.0308748
gi160420299	GeneID:212880	Ddx46	1	0.241093	22.8	8.4	0.937583	-1.75349	0.0281348	0.457549	1.09207	1.33235	-0.331682	-0.797888	-0.0270449	0.220549	1.69468	-0.452268	-0.0105842	1.00985	-0.42544	-1.56599	-0.470792
gi27229058	GeneID:67755	Ddx47	1	1	22.8	0	0.895253	-0.799797	0.0537599	0.242111	-1.23185	0.733157	-1.04313	1.75197	0.293779	0.698532	1.72575	-0.956076	-0.956076	-0.347491	-0.780678	0.934812	-0.318768
gi67972435	GeneID:234374	Ddx49	1	1	25.8	0	0.0586568	-0.394186	-0.228279	-0.394186	-0.394186	-0.270198	-0.394186	-0.394186	2.46941	-0.450964	-0.146553	-0.450964	-0.450964	-0.039956	-0.450964	-0.450964	2.44133
gi83816893	GeneID:13207	Ddx5	1	0.097422	22.8	13.8	0.40057	-0.60031	-1.98045	0.0391161	0.123751	1.26973	0.281659	-0.129618	0.99612	0.287729	-2.16971	0.364495	0.450278	0.790968	0.673502	0.399622	-0.796882
gi16716475	GeneID:94213	Ddx50	1	1	19.8	18.3	0.0118574	-0.531418	1.92763	-0.531418	-0.531418	-0.531418	-0.531418	-0.531418	1.26087	-0.539802	-0.539802	-0.539802	-0.539802	1.56141	-0.539802	-0.539802	1.67741
gi40538825	GeneID:69663	Ddx51	1	0.536288	25.8	3.9	0.106357	-0.431917	2.45424	-0.131093	-0.431917	-0.163562	-0.431917	-0.431917	-0.431917	-0.580915	2.2537	0.22129	-0.580915	0.429578	-0.580915	-0.580915	-0.580915
gi28076989	GeneID:71990	Ddx54	1	1	19.8	0	2.22045e-16	-0.353553	-0.353553	-0.353553	-0.353553	2.47487	-0.353553	-0.353553	-0.353553	-3.5	-3.5	-3.5	-3.5	-3.5	-3.5	-3.5	-3.5
gi21312650	GeneID:52513	Ddx56	1	0.318262	22.8	13.8	0.59065	-1.40742	-1.40742	0.308196	-0.282647	0.148102	1.42619	0.421204	0.793792	-1.16291	-1.16291	1.51214	-0.0185906	0.677161	-0.372553	1.06127	-0.533616
gi153945886	GeneID:230073	Ddx58	1	1	25.8	8.4	0.715227	-1.78202	1.23522	0.406041	-0.259689	0.686675	-0.851749	-0.312811	0.878331	-1.20559	0.404842	1.34145	-0.76708	1.0528	0.592064	-1.22391	-0.194578
gi161016795	GeneID:13209	Ddx6	1	1	19.8	6.9	0.833297	-1.94292	1.16687	0.703971	0.307953	0.082377	0.0130313	0.612571	-0.943859	0.568934	2.0976	-0.47572	-1.32382	-0.0698478	-0.0336706	-0.388999	-0.37448
gi13385680	GeneID:67460	Decr1	1	1	22.8	6.9	0.653487	-2.08834	0.394073	0.0944454	-0.346998	0.921116	-0.239422	1.20185	0.0632728	-0.273976	1.22236	0.276089	1.46344	-1.17834	0.240525	-1.21795	-0.532138
gi6753622	GeneID:26378	Decr2	1	0.097422	19.8	9.9	0.386459	-1.47957	-0.479624	0.817967	1.54393	0.358494	0.322453	0.0533253	-1.13697	0.317325	-0.149279	0.868988	-1.37858	0.809058	-1.68042	0.545409	0.667495
gi255308871	GeneID:23853	Def6	1	1	0	0	0	-0.353553	-0.353553	2.47487	-0.353553	-0.353553	-0.353553	-0.353553	-0.353553	-0.353553	-0.353553	2.47487	-0.353553	-0.353553	-0.353553	-0.353553	-0.353553
gi6681175	GeneID:13244	Degs1	0.800876	0.0348464	25.8	8.4	0.894544	-0.781254	0.455266	0.512377	0.140169	2.01721	-0.781254	-0.781254	-0.781254	-0.693867	0.180874	-0.288907	2.07449	0.80901	-0.693867	-0.693867	-0.693867
gi253795498	GeneID:110052	Dek	1	0.866497	22.8	9.9	0.14183	-1.03775	-0.37433	0.527564	-0.944204	1.43813	-0.507167	1.41963	-0.521869	-0.346673	-0.212568	-0.303729	2.46641	-0.303272	-0.414277	-0.403109	-0.482787
gi254675212	GeneID:227801	Dennd1A	1	1	19.8	0	0.0206927	-0.43118	-0.43118	-0.43118	-0.43118	2.42004	-0.43118	-0.43118	0.167041	-0.460444	-0.460444	-0.460444	-0.460444	0.403635	-0.460444	-0.460444	2.35903
gi147904706	GeneID:72121	Dennd2D	1	1	0	0	0	-0.353553	2.47487	-0.353553	-0.353553	-0.353553	-0.353553	-0.353553	-0.353553	-0.353553	2.47487	-0.353553	-0.353553	-0.353553	-0.353553	-0.353553	-0.353553
gi242332563	GeneID:102442	Dennd4A	1	1	19.8	12.3	0.100286	-0.516624	-0.516624	-0.516624	-0.516624	1.00472	-0.516624	-0.516624	2.09502	-0.374799	-0.374799	-0.374799	-0.374799	-0.222566	-0.374799	-0.374799	2.47136
gi300863147	GeneID:329877	Dennd4C	1	1	25.8	18.3	0.643901	-1.20621	0.230149	-0.15352	-0.675277	-0.449544	1.22635	-0.664545	1.69259	-0.828628	-0.124745	-0.407115	-0.387619	-0.516042	0.775933	-0.671175	2.15939
gi145580623	GeneID:320560	Dennd5B	1	1	25.8	8.4	0.843372	-0.179434	0.403839	-0.0924981	0.419471	2.07485	-0.771536	-0.927346	-0.927346	1.1331	1.51956	-0.642449	-0.544664	0.0603787	0.622079	-1.07401	-1.07401
gi13386092	GeneID:68184	Denr	1	1	19.8	5.4	0.719417	-1.98242	0.841731	0.397398	1.07321	-0.838971	0.0937565	-0.14793	0.563228	1.55789	0.873515	-0.965015	-0.41326	0.949963	-0.229828	-1.18698	-0.586283
gi282847363	GeneID:277854	Depdc5	1	1	0	0	0	-0.353553	-0.353553	-0.353553	-0.353553	2.47487	-0.353553	-0.353553	-0.353553	-0.353553	-0.353553	-0.353553	-0.353553	2.47487	-0.353553	-0.353553	-0.353553
gi21450165	GeneID:211896	Depdc7	1	1	0	0	0	-0.353553	-0.353553	-0.353553	-0.353553	-0.353553	2.47487	-0.353553	-0.353553	-0.353553	-0.353553	-0.353553	-0.353553	-0.353553	2.47487	-0.353553	-0.353553
gi83816897;gi83921621;	GeneID:97998;GeneID:97998;	Deptor	1	0.536288	22.8	11.4	0.256459	-1.22609	-0.956645	0.685359	0.878776	1.02924	-0.938338	1.05774	-0.530043	0.40713	0.370604	1.25719	-0.795567	1.31648	-0.837305	-0.324212	-1.39432
gi27777677	GeneID:232449	Dera	1	0.133461	25.8	11.4	0.427001	-0.411656	-1.40745	0.211916	0.166521	2.13559	-0.0510363	-0.265649	-0.378243	-0.283308	-1.00328	0.727291	-0.643938	1.43468	1.22284	-1.15049	-0.303791
gi13195638	GeneID:67819	Derl1	1	0.866497	25.8	5.4	0.373314	-0.753088	1.58764	0.517468	-0.29304	1.04831	-0.124496	-0.502301	-1.48049	0.372377	1.86176	0.159637	-0.373592	-0.153917	0.464988	-0.796251	-1.535
gi15808990	GeneID:116891	Derl2	1	1	25.8	16.8	0.871247	-1.82182	-0.521566	0.877678	-0.858349	1.01133	0.0458592	0.440428	0.826434	0.475737	0.47578	-1.16776	0.0340386	1.56367	0.720954	-1.11277	-0.989649
gi33563250	GeneID:13346	Des	1	1	22.8	6.9	0.191767	-0.592374	2.06163	-0.534482	-0.714079	1.02625	-0.287748	-0.539475	-0.419725	-0.131346	-0.261712	-0.376318	2.46001	-0.357575	-0.423601	-0.462105	-0.447358
gi70608144	GeneID:13347	Dffa	1	1	25.8	5.4	0.987175	0.530822	0.650077	-0.904088	1.04392	-0.904088	1.39153	-0.904088	-0.904088	-0.542784	-0.201277	-0.542784	-0.542784	2.24412	0.671081	-0.542784	-0.542784
gi6753632	GeneID:13350	Dgat1	1	0.241093	25.8	21.3	0.270715	-0.686745	1.68317	-0.748879	-1.30112	-0.0231804	-0.369153	0.362792	1.08312	-0.180057	1.50838	0.959259	-1.57887	-1.00896	-0.282156	0.213336	0.369071
gi16975490	GeneID:67800	Dgat2	1	0.866497	0	0	0	-0.538375	-0.538375	-0.538375	-0.538375	1.46737	1.76288	-0.538375	-0.538375	-0.353553	-0.353553	-0.353553	-0.353553	-0.353553	2.47487	-0.353553	-0.353553
gi262205328;gi262205333;	GeneID:104418;GeneID:104418;	Dgkz	1	0.180488	22.8	8.4	0.521418	-0.326519	-0.0960126	-0.263717	2.39959	0.0591463	-0.622071	-0.622071	-0.528345	0.00491477	-0.0834538	-0.813271	1.63367	1.41881	-0.845076	-0.845076	-0.47052
gi247269607	GeneID:27369	Dguok	0.800876	0.0348464	25.8	15.3	1.09254	-0.748528	-1.83388	-0.442215	0.954483	0.312519	0.943541	0.977439	-0.163363	-0.143677	-1.02875	-0.577602	-0.361057	-0.294055	1.0164	-0.604323	1.99306
gi114155129	GeneID:74754	Dhcr24	1	1	22.8	8.4	0.454632	-1.25639	1.1252	-0.116064	-1.31	1.53533	0.218866	-0.123961	-0.0729758	0.0730687	0.221697	0.351972	-0.610704	2.01129	-1.48709	-0.147774	-0.412454
gi6681179	GeneID:13360	Dhcr7	1	1	25.8	18.3	0.621324	-1.18041	0.591902	-1.03271	-0.0224813	1.23779	-1.09771	0.350726	1.1529	0.315226	1.04484	0.0119233	-0.803474	0.78617	0.358508	-2.07091	0.357718
gi27229131	GeneID:71755	Dhdh	1	1	25.8	8.4	0.599021	-1.75374	0.87739	-0.250163	1.07016	-0.00272185	-1.02544	0.150397	0.934122	-0.0426967	0.547204	-0.910669	-1.42386	1.16756	1.33968	0.13826	-0.81547
gi7106289	GeneID:13361	Dhfr	1	0.866497	25.8	12.9	0.38167	-1.69503	-0.0168611	0.601341	0.739306	-0.356104	1.5379	-0.851354	0.0408041	-1.68985	-0.120173	-0.376797	-0.438916	0.249383	1.32001	-0.318236	1.37458
gi9910194	GeneID:56749	Dhodh	1	0.68514	25.8	9.9	0.573712	-0.540989	-0.657451	-0.400964	2.15921	0.728343	0.0633992	-0.62956	-0.721991	0.577644	-0.0444415	-1.49911	0.562649	1.28408	0.637401	-1.42725	-0.0909722
gi87252720	GeneID:330817	Dhps	1	1	19.8	8.4	2.22045e-16	-3.5	-3.5	-3.5	-3.5	-3.5	-3.5	-3.5	-3.5	-0.353553	-0.353553	-0.353553	-0.353553	-0.353553	-0.353553	2.47487	-0.353553
gi31980844	GeneID:52585	Dhrs1	1	0.415393	25.8	16.8	0.676057	-1.79449	-0.301414	-0.206241	-0.104103	0.139321	0.726056	1.7456	-0.204727	0.392978	0.925108	-0.679453	-1.53664	-0.259159	0.178101	1.62722	-0.648157
gi109715818	GeneID:192970	Dhrs11	1	1	22.8	11.4	0.648972	-0.805025	0.41701	1.20964	-1.43229	0.393786	0.565078	-1.20569	0.857492	-0.316922	-0.595677	0.124479	-0.534563	1.30003	1.57051	-1.44063	-0.107226
gi117647267	GeneID:70451	Dhrs13	1	1	19.8	5.4	0.904846	-0.734807	0.373104	0.989976	-0.734807	-0.325224	-0.734807	-0.734807	1.90137	-1.13589	0.923466	0.80511	-1.13589	0.621724	-1.13589	-0.055558	1.11294
gi289063391	GeneID:20148	Dhrs3	0.800876	0.0348464	25.8	3.9	0.603056	0.465076	1.53633	-0.122665	-0.368677	1.11456	-1.14098	-1.30208	-0.181566	0.379016	1.64719	-0.112372	0.562082	0.539736	-1.22056	-1.35705	-0.438033
gi256220343	GeneID:28200	Dhrs4	1	0.415393	19.8	5.4	0.969686	-0.548704	-0.829265	1.08693	1.05225	-0.319089	-1.65455	0.333937	0.878479	1.42279	0.975498	0.396721	-0.313879	-0.711492	-1.52337	0.551755	-0.798028
gi226958616	GeneID:66375	Dhrs7	1	1	25.8	18.3	0.967048	-0.71873	0.0917483	-0.538837	-1.39766	1.67038	-0.584563	0.800467	0.677193	0.0971399	1.49302	-0.370379	-1.38746	1.00309	-0.42895	-1.04775	0.641297
gi21703854;gi285403538;	GeneID:216820;GeneID:216820;	Dhrs7B	0.800876	0.0348464	25.8	3.9	0.344706	-0.70287	1.37431	0.792825	-0.455657	0.417395	-1.12247	-1.22434	0.920805	1.23297	0.27495	1.08385	-0.443525	0.603853	-0.490807	-1.79038	-0.470905
gi157739934	GeneID:68460	Dhrs7C	1	1	19.8	8.4	2	-3.5	-3.5	-3.5	-3.5	-3.5	-3.5	-3.5	-3.5	-0.353553	-0.353553	-0.353553	2.47487	-0.353553	-0.353553	-0.353553	-0.353553
gi124244062	GeneID:236082	Dhrsx	1	1	25.8	8.4	0.523279	-0.404385	0.781508	-0.205714	-0.570063	2.15253	-0.949052	-0.417621	-0.387206	0.328126	-1.20322	-1.33357	0.141872	1.64669	0.438661	-0.618323	0.599766
gi124487485	GeneID:209692	Dhtkd1	1	0.241093	25.8	12.9	0.684146	-1.19404	0.584204	0.13114	0.193086	1.06211	0.675193	0.401286	-1.85297	-0.378227	-0.44945	1.06306	-0.836742	0.806446	1.49149	-0.343005	-1.35357
gi110835723	GeneID:13204	Dhx15	1	0.415393	25.8	2.4	0.859097	1.16437	1.52936	-0.534283	-0.636711	0.672215	-0.125957	-1.09088	-0.978107	0.407599	1.13128	0.672374	-1.07841	0.92207	0.145133	-1.66908	-0.530975
gi226246667	GeneID:69192	Dhx16	0.097678	0.000187288	25.8	8.4	1.0488	-0.313816	0.405771	-0.0618168	1.51161	1.16942	-0.255438	-1.22786	-1.22786	-0.340628	-0.587551	-0.15362	2.2948	0.395082	-0.143595	-0.732242	-0.732242
gi46852276	GeneID:218629	Dhx29	1	1	22.8	8.4	0.597436	-0.862986	2.00772	-0.890921	-0.110153	0.484118	-0.81597	-0.406179	0.594367	-1.3838	1.36277	0.332799	-0.748754	0.635322	1.0017	-1.06343	-0.136597
gi358248315	GeneID:72831	Dhx30	1	0.536288	22.8	6.9	0.75888	-1.35551	1.46701	1.22767	-0.978217	0.0405394	0.394035	-0.588841	-0.206694	-0.180227	1.43048	1.47337	-0.532767	-0.538831	-0.234447	-1.45596	0.0383826
gi19527160	GeneID:101437	Dhx32	0.710419	0.0201227	22.8	6.9	0.780177	-0.558238	1.36192	-0.0273962	0.446724	0.711734	0.433599	-1.93721	-0.431135	-0.159066	0.906072	1.76122	-0.534472	0.647852	-0.681453	-0.970075	-0.970075
gi240848573	GeneID:72162	Dhx36	1	1	25.8	8.4	0.579562	-0.809048	0.0310343	2.20696	-0.625935	0.560791	-0.768134	-0.292171	-0.303502	-0.880611	1.38086	-0.154175	-1.65602	0.800971	0.434581	0.636533	-0.562135
gi254939651	GeneID:106794	Dhx57	1	1	0	0	0	-0.353553	-0.353553	-0.353553	-0.353553	2.47487	-0.353553	-0.353553	-0.353553	-0.353553	-0.353553	-0.353553	-0.353553	2.47487	-0.353553	-0.353553	-0.353553
gi70608133	GeneID:80861	Dhx58	0.800876	0.0348464	22.8	6.9	0.911098	-0.854679	1.32073	1.12351	-0.0589715	1.03345	-0.854679	-0.854679	-0.854679	-0.496073	2.34373	0.433808	-0.297173	-0.496073	-0.496073	-0.496073	-0.496073
gi150456419	GeneID:13211	Dhx9	1	1	19.8	3.9	0.437194	-0.982316	2.23312	-0.386591	-0.250988	-0.646166	0.161038	-0.502294	0.374198	0.320352	1.20875	-0.00139676	-1.00488	0.813179	1.00832	-1.18942	-1.15492
gi85677504	GeneID:66593	Diablo	1	1	19.8	9.9	0.921361	-0.517328	-0.517328	2.08907	-0.517328	-0.517328	-0.517328	1.0149	-0.517328	-0.652213	0.920559	2.02786	-0.652213	-0.652213	-0.652213	0.205168	-0.544734
gi6681183	GeneID:13367	Diap1	1	0.0701602	25.8	22.8	0.922964	-0.260536	0.826141	0.226607	-1.65734	-0.266902	-0.852556	1.57714	0.407443	0.465681	1.91117	0.189303	-1.33634	-1.00767	-0.0166753	0.266141	-0.471605
gi189491671	GeneID:54004	Diap2	1	1	25.8	8.4	0.662724	-0.797802	1.60951	-0.450072	-0.382919	1.52967	-0.0683643	-0.574353	-0.865664	0.170895	1.15618	-0.863051	-0.920903	1.39506	0.782644	-0.830427	-0.890394
gi9789931	GeneID:56419	Diap3	1	1	25.8	8.4	0.510928	-0.740782	0.883438	-0.363649	-0.782026	2.06049	0.0952852	-0.638989	-0.513771	-0.962816	1.15764	-0.171287	-0.994115	1.26459	1.0144	-0.314301	-0.994115
gi76096375	GeneID:23856	Dido1	1	0.610714	22.8	13.8	0.244195	-0.477018	-0.477018	-0.477018	0.553877	-0.477018	2.30823	-0.477018	-0.477018	-0.572982	-0.572982	-0.227638	-0.572982	0.837151	2.16764	-0.572982	-0.485227
gi110825976	GeneID:13370	Dio1	1	0.318262	22.8	19.8	0.889856	-0.300273	-0.576733	-0.753579	0.165967	-1.16597	-0.239787	0.963326	1.90704	-0.220986	-0.936744	-0.690463	0.781647	-1.46336	0.775119	1.47073	0.284051
gi226823258;gi226823266;	GeneID:239667;GeneID:239667;	Dip2B	1	1	22.8	16.8	0.281132	-0.251566	-0.487467	-0.487467	-0.487467	0.311613	-0.487467	2.37729	-0.487467	-0.211126	-0.568293	-0.568293	-0.568293	0.942567	-0.568293	2.11003	-0.568293
gi323462206	GeneID:208440	Dip2C	1	0.241093	25.8	24.3	0.0491852	-0.267975	-0.337786	-0.349206	-0.395112	-0.36983	-0.395112	2.47287	-0.357851	2.201	0.638153	-0.216028	-0.835244	-0.2917	-0.835244	-0.368605	-0.292335
gi23956322	GeneID:224132	Dirc2	1	1	19.8	9.9	0.648212	-0.532335	-0.532335	1.28168	-0.532335	1.91233	-0.532335	-0.532335	-0.532335	-0.465828	0.450882	-0.465828	-0.465828	2.34408	-0.465828	-0.465828	-0.465828
gi145207992	GeneID:72662	Dis3	0.898268	0.0498154	25.8	6.9	1.1325	-0.522259	1.07818	0.727294	-0.428269	1.65309	-0.803373	-0.955683	-0.748977	-0.956293	0.564834	1.70768	0.861702	0.0174229	-0.859862	-0.179706	-1.15577
gi295293138;gi295293142;	GeneID:213550;GeneID:213550;	Dis3L	1	1	22.8	8.4	0.341357	-0.520801	1.06723	-0.520801	-0.520801	2.05758	-0.520801	-0.520801	-0.520801	-0.540731	2.31376	-0.540731	-0.540731	-0.0380485	0.427945	-0.540731	-0.540731
gi24233556	GeneID:208718	Dis3L2	1	1	25.8	11.4	0.691697	-0.964165	0.36418	1.32107	-0.694783	-0.252555	1.42202	-1.27203	0.0762652	-1.45944	1.31296	-0.713899	-0.48077	-0.268429	0.0787074	1.52548	0.00538675
gi46559410	GeneID:330938	Dixdc1	1	1	22.8	5.4	0.625404	0.617382	-0.483539	-0.483539	2.28385	-0.483539	-0.483539	-0.483539	-0.483539	1.49483	-0.700004	-0.700004	0.612048	1.39315	-0.700004	-0.700004	-0.700004
gi91064867	GeneID:245474	Dkc1	1	1	25.8	11.4	0.613421	-1.60846	-0.149654	-0.168923	0.611177	0.947775	0.166909	-1.13271	1.33388	0.0995551	1.70048	-0.0577234	-0.890914	0.667305	0.658971	-1.24809	-0.929587
gi31560347	GeneID:56811	Dkk2	1	1	19.8	0	2.22045e-16	-0.353553	-0.353553	-0.353553	2.47487	-0.353553	-0.353553	-0.353553	-0.353553	-3.5	-3.5	-3.5	-3.5	-3.5	-3.5	-3.5	-3.5
gi257796245	GeneID:235339	Dlat	1	1	25.8	21.3	0.895025	-0.0378573	-1.32154	0.273211	0.0821914	-1.48948	1.08491	0.0785425	1.33002	-0.330055	-0.681802	-0.541418	2.40032	-0.44923	0.0764651	-0.0768354	-0.397448
gi302699221	GeneID:50768	Dlc1	1	1	19.8	8.4	2.22045e-16	-3.5	-3.5	-3.5	-3.5	-3.5	-3.5	-3.5	-3.5	-0.353553	-0.353553	-0.353553	-0.353553	-0.353553	-0.353553	2.47487	-0.353553
gi31982856	GeneID:13382	Dld	1	0.536288	25.8	18.3	0.766709	-1.11672	0.403786	-0.512127	-1.19735	-0.145245	1.29627	1.46767	-0.196276	0.106078	1.6764	-1.33836	-0.300934	-1.21686	0.775847	0.440153	-0.142331
gi356995919	GeneID:13383	Dlg1	1	1	22.8	2.4	0.796008	-0.601087	0.820142	-0.78454	-0.388619	1.77987	-0.916095	-0.725643	0.815974	1.06013	0.582997	0.458758	-1.03957	0.509787	-0.821078	-1.60616	0.855144
gi295293124;gi295293129;	GeneID:53310;GeneID:53310;	Dlg3	1	1	22.8	16.8	0.934061	-0.502442	-0.307091	-0.545099	-0.993885	1.75217	0.946724	-0.993885	0.643504	1.05833	-0.224458	-1.07023	-1.10386	1.28381	-0.187149	1.05794	-0.814381
gi109891942	GeneID:228836	Dlgap4	1	1	22.8	2.4	0.545092	-1.14164	1.56072	-0.402919	-1.0437	1.21704	-0.186895	-0.497809	0.495194	1.26702	1.27126	0.0663867	-0.986239	0.811026	-0.512264	-0.811095	-1.10609
gi21313536	GeneID:78920	Dlst	1	0.415393	22.8	16.8	0.887316	-0.987805	-0.995951	-0.471532	-0.811838	-0.178575	0.848457	1.41328	1.18396	0.030891	-1.44891	1.95107	-0.901339	0.356193	0.311633	-0.0730589	-0.226477
gi6681203	GeneID:13405	Dmd	0.388035	0.00452135	22.8	8.4	0.899256	-1.15208	1.50204	0.310744	1.26034	-0.500895	0.246861	-0.710477	-0.956534	-0.590121	-0.565284	1.93618	1.10448	0.0815144	-0.443557	-0.766208	-0.757009
gi21311901	GeneID:74129	Dmgdh	1	0.68514	25.8	11.4	0.873115	-0.848282	-0.0715048	0.389265	0.378165	1.47389	0.572444	-0.0285185	-1.86546	-0.309728	0.0012626	0.94078	-2.14129	0.109855	1.12561	-0.105552	0.379057
gi359718964	GeneID:240283	Dmxl1	1	1	22.8	8.4	0.0208609	-0.51967	1.04978	-0.51967	-0.51967	2.06824	-0.51967	-0.51967	-0.51967	-0.539338	1.71482	-0.539338	-0.539338	1.52121	-0.539338	-0.539338	-0.539338
gi189491684	GeneID:235380	Dmxl2	1	1	22.8	2.4	0.37266	2.46759	-0.387653	-0.175048	-0.428132	-0.343049	-0.372722	-0.398402	-0.362583	0.562367	0.413817	0.113754	-0.592766	1.57259	0.524042	-1.43222	-1.16158
gi254692843	GeneID:56087	Dnahc10	1	1	19.8	0	2.22045e-16	-0.353553	-0.353553	-0.353553	-0.353553	2.47487	-0.353553	-0.353553	-0.353553	-3.5	-3.5	-3.5	-3.5	-3.5	-3.5	-3.5	-3.5
gi377834821	GeneID:240960	Dnahc14	1	1	19.8	3.9	0.698786	1.60035	-0.540032	1.63984	-0.540032	-0.540032	-0.540032	-0.540032	-0.540032	2.34496	-0.465526	0.448201	-0.465526	-0.465526	-0.465526	-0.465526	-0.465526
gi309266074	GeneID:381917	Dnahc3	1	1	19.8	5.4	0.0287528	-0.394588	-0.394588	2.46111	-0.394588	-0.394588	-0.394588	-0.394588	-0.0935755	-0.435251	-0.435251	-0.136183	-0.435251	-0.435251	-0.435251	2.45247	-0.140035
gi342672105	GeneID:110082	Dnahc5	1	1	19.8	8.4	2.22045e-16	-3.5	-3.5	-3.5	-3.5	-3.5	-3.5	-3.5	-3.5	-0.353553	-0.353553	-0.353553	-0.353553	-0.353553	-0.353553	2.47487	-0.353553
gi257467659	GeneID:330355	Dnahc6	1	1	0	0	0	-0.353553	-0.353553	2.47487	-0.353553	-0.353553	-0.353553	-0.353553	-0.353553	-0.353553	-0.353553	2.47487	-0.353553	-0.353553	-0.353553	-0.353553	-0.353553
gi354983491	GeneID:627872	Dnahc7A	1	1	0	0	0	-0.353553	2.47487	-0.353553	-0.353553	-0.353553	-0.353553	-0.353553	-0.353553	-0.353553	2.47487	-0.353553	-0.353553	-0.353553	-0.353553	-0.353553	-0.353553
gi258547148	GeneID:15502	Dnaja1	1	1	19.8	8.4	0.288151	-0.85181	-0.24314	-0.160669	-0.176989	2.39912	-0.568176	-0.209543	-0.188794	1.05819	1.5847	-1.05964	-1.18951	0.267142	0.392783	-0.685617	-0.368058
gi9789937	GeneID:56445	Dnaja2	1	0.68514	22.8	5.4	0.498162	-0.803589	0.624247	1.24259	0.423476	-1.26894	0.164106	-1.31592	0.934032	-0.329667	2.00235	-0.526679	-0.555447	0.487219	-0.29759	-1.3027	0.522509
gi205361112;gi205361114;	GeneID:83945;GeneID:83945;	Dnaja3	1	1	19.8	5.4	0.81329	-0.988727	1.43938	-0.171044	0.30213	-0.298394	-0.913986	-0.848036	1.47868	0.258276	-0.773643	0.84771	-0.883206	1.31318	0.61934	0.250876	-1.63253
gi11496255	GeneID:58233	Dnaja4	1	0.866497	25.8	8.4	1.08471	-0.698728	0.924347	-0.698728	0.835289	1.734	-0.698728	-0.698728	-0.698728	-0.621396	-0.498108	-0.621396	2.13783	0.0492405	-0.621396	0.796619	-0.621396
gi9055242	GeneID:81489	Dnajb1	1	1	25.8	2.4	0.419818	0.772322	0.351421	0.451344	0.102375	0.240872	0.958529	-0.748918	-2.12795	2.03536	0.55627	-0.630402	-0.282514	0.00478115	0.299231	-1.07933	-0.903396
gi299890784	GeneID:67838	Dnajb11	1	0.180488	25.8	21.3	0.836074	-0.000537926	-0.247881	-0.897218	-1.17455	-0.490682	0.0329672	0.817212	1.96069	0.335775	0.819789	-1.31213	-1.02599	1.73539	0.0234388	-0.650546	0.0742689
gi31982701	GeneID:56709	Dnajb12	1	1	25.8	11.4	0.692824	-1.08829	0.570384	-0.499336	0.376624	0.115306	1.99299	-0.598221	-0.86945	0.0411193	2.25475	-0.43218	-0.970727	-0.311622	0.396083	-0.324961	-0.652467
gi229577344	GeneID:56812	Dnajb2	1	0.415393	25.8	0	0.728372	1.66469	-0.674459	0.355615	-0.674459	-0.674459	-0.674459	-0.674459	1.35198	0.57555	-0.601097	2.19217	-0.601097	-0.601097	-0.601097	-0.601092	0.237757
gi165377271	GeneID:67035	Dnajb4	1	0.318262	25.8	21.3	0.463127	-0.653185	0.506056	-1.4361	-1.19148	0.85129	-0.0256487	0.650142	1.29893	1.14429	0.998393	-1.87348	-0.113612	-0.310666	-0.791249	0.491238	0.455086
gi188219644;gi83816907;	GeneID:23950;GeneID:23950;	Dnajb6	1	0.415393	25.8	21.3	0.539953	-0.164522	0.237046	-0.312595	-2.09262	0.1721	-0.00699653	1.25856	0.909026	0.448596	1.24457	1.21799	-1.56608	-0.550144	-0.0425542	0.226382	-0.978759
gi31560495	GeneID:27362	Dnajb9	1	1	19.8	12.3	0.45389	-0.887948	0.25806	-0.365791	-0.24605	-0.411948	0.332056	-0.887948	2.20957	-0.926367	-0.926367	1.70389	0.0986516	-0.133562	-0.107715	-0.926367	1.21784
gi300192993	GeneID:13418	Dnajc1	1	1	22.8	8.4	0.695499	-1.26045	0.380215	1.63833	-1.39599	0.373661	0.304788	0.427186	-0.467737	-1.35284	1.4978	0.47677	-0.041308	0.234481	-0.200809	-1.40558	0.79149
gi119508443	GeneID:66861	Dnajc10	1	1	25.8	24.3	0.532223	-0.28163	2.01916	-0.69071	-0.78791	-0.896992	0.791928	0.31181	-0.465654	-0.263666	2.38309	-0.262176	-0.421715	0.192851	-0.315901	-0.713314	-0.599166
gi164565394	GeneID:230935	Dnajc11	1	1	25.8	18.3	0.489945	-1.42888	-0.00628688	-0.315604	-0.398012	0.35475	-0.479453	0.198625	2.07486	0.625395	1.62732	-1.25287	-0.486316	0.821966	0.286516	-1.01271	-0.609298
gi247494234	GeneID:235567	Dnajc13	1	1	25.8	15.3	0.426668	-1.15482	1.06009	-0.68737	0.228358	1.731	-0.590419	-0.793833	0.206999	-0.284998	-0.297157	-0.439189	-0.434384	-0.310226	-0.306583	2.46996	-0.397426
gi13384760	GeneID:66148	Dnajc15	1	1	0	0	0	-0.353553	-0.353553	2.47487	-0.353553	-0.353553	-0.353553	-0.353553	-0.353553	-0.353553	-0.353553	2.47487	-0.353553	-0.353553	-0.353553	-0.353553	-0.353553
gi71061477	GeneID:67713	Dnajc19	1	0.415393	25.8	2.4	0.270355	-0.727757	1.39152	-0.0876592	-0.742908	1.06918	-1.33425	0.907974	-0.476097	0.751491	1.03646	1.34759	-0.904172	0.480254	-0.918239	-0.745772	-1.04761
gi6677659	GeneID:22791	Dnajc2	1	0.68514	22.8	8.4	0.873946	-0.708469	0.240807	0.771772	1.41114	0.845866	-1.64469	-0.537878	-0.378547	1.07493	0.798579	-0.251059	0.0152422	0.9979	0.151349	-1.74082	-1.04612
gi190194391	GeneID:78244	Dnajc21	1	1	0	0	0	-0.353553	2.47487	-0.353553	-0.353553	-0.353553	-0.353553	-0.353553	-0.353553	-0.353553	2.47487	-0.353553	-0.353553	-0.353553	-0.353553	-0.353553	-0.353553
gi28849883	GeneID:72778	Dnajc22	0.547129	0.0108135	25.8	9.9	0.697715	-1.21487	-0.549095	-0.611275	1.53916	0.578291	0.0948034	-0.948856	1.11184	-1.43124	-0.196623	0.457097	0.178956	1.6893	0.589499	-0.0766922	-1.2103
gi239985468	GeneID:72429	Dnajc25	0.898268	0.0498154	19.8	6.9	0.501639	-0.52838	0.165636	0.087383	2.3513	-0.754321	-0.497179	-0.388637	-0.435799	-0.399075	1.24106	-0.044897	-0.524988	-1.41618	-0.891506	0.743285	1.2923
gi153267502	GeneID:246738	Dnajc28	1	1	19.8	3.9	0.363565	-0.686075	1.7899	-0.686075	-0.686075	1.04068	-0.686075	-0.686075	0.599801	-0.689288	1.55483	-0.689288	-0.689288	0.488738	-0.689288	-0.689288	1.40287
gi31542563	GeneID:100037258	Dnajc3	1	1	19.8	0	0.759818	-1.286	1.03066	-0.521651	-0.733412	-0.387987	0.552894	-0.354995	1.70049	0.201368	1.51099	-1.28778	-1.01477	1.30199	0.0221998	-0.474669	-0.259325
gi10181196	GeneID:57431	Dnajc4	1	1	19.8	8.4	2	-3.5	-3.5	-3.5	-3.5	-3.5	-3.5	-3.5	-3.5	-0.353553	2.47487	-0.353553	-0.353553	-0.353553	-0.353553	-0.353553	-0.353553
gi31980994	GeneID:56354	Dnajc7	1	0.133461	25.8	6.9	0.871055	-0.178603	1.03922	-0.21067	1.06729	0.23788	0.799578	-1.70487	-1.04983	-0.505788	0.885689	0.802446	-0.140954	0.582146	1.03293	-0.902957	-1.75351
gi23956266	GeneID:108671	Dnajc9	1	1	0	0	0	-0.353553	2.47487	-0.353553	-0.353553	-0.353553	-0.353553	-0.353553	-0.353553	-0.353553	2.47487	-0.353553	-0.353553	-0.353553	-0.353553	-0.353553	-0.353553
gi6753654	GeneID:13423	Dnase2A	1	0.180488	22.8	3.9	1.21644	1.00295	1.08819	1.49564	-0.717356	-0.717356	-0.717356	-0.717356	-0.717356	1.59443	0.283399	1.46414	-0.668395	-0.668395	-0.668395	-0.668395	-0.668395
gi110625712;gi218777849;	GeneID:52838;GeneID:52838;	Dnlz	1	1	19.8	3.9	1.01012	1.94925	1.23084	-0.530014	-0.530014	-0.530014	-0.530014	-0.530014	-0.530014	0.632638	1.75977	-0.690227	-0.690227	1.05872	-0.690227	-0.690227	-0.690227
gi71061455	GeneID:74006	Dnm1L	1	0.866497	22.8	5.4	0.638245	-0.698246	1.5024	0.278322	1.06929	-0.81103	0.551592	-1.32163	-0.570688	-0.467208	1.36565	0.010567	0.549894	-1.05355	1.36917	-1.0533	-0.721227
gi359751399;gi87299637;	GeneID:13430;GeneID:13430;	Dnm2	1	0.536288	25.8	2.4	0.106073	-0.483661	1.81061	-0.510611	-0.667755	1.39354	-0.660702	-0.525045	-0.356373	-0.213128	2.0879	0.26577	-0.734491	0.638746	-0.566622	-1.02509	-0.453078
gi27369922	GeneID:103967	Dnm3	1	1	25.8	12.9	0.680662	-0.133053	-0.854473	-0.805654	0.934362	0.0453692	2.00018	-0.700915	-0.485813	-0.051336	-0.392886	-0.883013	-1.00945	1.78087	0.850036	-0.891082	0.596861
gi36796741	GeneID:71972	Dnmbp	1	0.866497	25.8	22.8	0.0896408	-0.355574	-0.543819	2.41444	-0.543819	-0.543819	-0.35936	0.0786426	-0.146689	-0.14229	-0.291733	2.45753	-0.497984	-0.497984	-0.354128	-0.396225	-0.277182
gi313661497	GeneID:13433	Dnmt1	1	1	25.8	8.4	0.858284	-0.831764	0.469688	0.369245	-0.831764	1.8687	-0.831764	0.619425	-0.831764	0.0568535	0.610903	0.114949	-0.726095	2.12167	-0.726095	-0.726095	-0.726095
gi161016820	GeneID:13437	Dnpep	1	0.415393	25.8	5.4	0.58934	-1.03211	1.14993	1.56467	-0.144029	-0.144461	-0.0193056	-1.4546	0.079911	-0.920841	1.57152	0.483413	-0.441462	0.470735	0.868416	-1.34298	-0.68881
gi24418931	GeneID:99480	Dnttip2	1	1	19.8	18.3	2	-0.353553	-0.353553	-0.353553	-0.353553	-0.353553	-0.353553	2.47487	-0.353553	-3.5	-3.5	-3.5	-3.5	-3.5	-3.5	-3.5	-3.5
gi88853584	GeneID:330662	Dock1	1	1	22.8	8.4	0.58753	-0.574866	0.346253	-0.574866	-0.574866	2.27205	-0.574866	0.256027	-0.574866	-0.650734	1.82095	-0.650734	-0.650734	1.23623	-0.650734	0.196493	-0.650734
gi190194393	GeneID:210293	Dock10	1	1	0	0	0	-0.353553	2.47487	-0.353553	-0.353553	-0.353553	-0.353553	-0.353553	-0.353553	-0.353553	2.47487	-0.353553	-0.353553	-0.353553	-0.353553	-0.353553	-0.353553
gi62543571	GeneID:238130	Dock4	1	0.279677	25.8	6.9	0.836503	-0.792226	2.00995	-0.164432	-0.248864	0.974835	-0.194811	-0.792226	-0.792226	-0.91235	1.05601	-0.91235	1.09784	1.08817	0.407384	-0.91235	-0.91235
gi124358946	GeneID:68813	Dock5	1	1	22.8	9.9	0.422335	-0.960053	1.31821	-0.263742	-0.960053	0.511348	1.46415	-0.960053	-0.149808	-0.654791	2.32124	0.245309	-0.654791	-0.361347	-0.350528	-0.654749	0.109657
gi124301208	GeneID:319899	Dock6	1	1	22.8	6.9	0.578486	-0.561645	2.24942	-0.561645	-0.561645	0.600911	-0.0421129	-0.561645	-0.561645	1.37161	1.64436	-0.719477	-0.719477	0.340019	-0.478083	-0.719477	-0.719477
gi78191789	GeneID:67299	Dock7	1	0.180488	22.8	3.9	0.354636	-0.614777	0.808662	2.15066	-0.614777	-0.614777	-0.614777	-0.454826	-0.0453884	-0.480662	2.41727	0.020869	-0.480662	-0.480662	-0.480662	-0.480662	-0.0348252
gi62241030	GeneID:76088	Dock8	1	1	19.8	16.8	0.559618	-0.655581	-0.422887	-0.469946	-0.598828	-0.401263	-0.655581	1.81187	1.39222	-0.635268	-0.635268	0.0161935	0.229032	2.30929	-0.635268	-0.0134456	-0.635268
gi190194401	GeneID:105445	Dock9	1	0.866497	22.8	8.4	0.762053	-0.531028	0.30211	0.0637061	0.182661	2.18407	-0.918049	-0.36542	-0.918049	0.727527	1.66918	0.101004	-0.465142	0.788856	-1.11474	-0.591947	-1.11474
gi284005490	GeneID:102115	Dohh	1	1	19.8	15.3	0.233878	-0.351131	-0.317894	-0.505109	-0.454424	-0.151929	-0.190721	2.45389	-0.482682	0.513308	1.24651	-0.309239	0.104077	0.977588	-0.270565	-1.99391	-0.26777
gi29244058	GeneID:227697	Dolk	1	1	19.8	0	0.595228	-0.015665	1.39773	-0.857445	-0.857445	0.957941	1.08977	-0.857445	-0.857445	0.358622	-0.0653661	-0.804476	-0.804476	1.43396	1.49069	-0.804476	-0.804476
gi190194414	GeneID:320615	Dopey1	1	1	19.8	18.3	2	-0.353553	-0.353553	-0.353553	-0.353553	-0.353553	2.47487	-0.353553	-0.353553	-3.5	-3.5	-3.5	-3.5	-3.5	-3.5	-3.5	-3.5
gi62243808	GeneID:70028	Dopey2	1	1	25.8	12.9	1.04535	-0.731113	-0.638989	-1.06765	-0.210763	1.28312	0.417689	1.61467	-0.666963	0.838335	0.541792	-1.27544	-0.397587	1.11214	0.964093	-0.410852	-1.37248
gi31982409	GeneID:13478	Dpagt1	1	1	19.8	3.9	0.112828	0.183472	2.41654	-0.433335	-0.433335	-0.433335	-0.433335	-0.433335	-0.433335	-0.353553	2.47487	-0.353553	-0.353553	-0.353553	-0.353553	-0.353553	-0.353553
gi31541998	GeneID:226162	Dpcd	1	1	0	0	0	-0.353553	-0.353553	2.47487	-0.353553	-0.353553	-0.353553	-0.353553	-0.353553	-0.353553	-0.353553	2.47487	-0.353553	-0.353553	-0.353553	-0.353553	-0.353553
gi161016833	GeneID:13479	Dpep1	1	0.68514	25.8	2.4	0.810599	0.360928	1.53809	0.250946	-0.975154	0.705888	-1.21611	-1.13606	0.471468	1.57556	-0.827894	1.27307	-0.500298	0.61391	-0.92095	-0.609884	-0.603508
gi6755314	GeneID:19708	Dpf2	1	0.866497	25.8	5.4	0.248731	-0.63327	1.21712	1.94047	-0.447484	-0.63327	-0.508973	-0.63327	-0.301326	-0.837309	0.349198	0.229868	2.11307	-0.837309	0.256794	-0.837304	-0.437007
gi118026919	GeneID:116905	Dph1	1	1	19.8	18.3	0.00880168	-0.386875	2.46597	-0.386875	-0.386875	-0.386875	-0.144725	-0.386875	-0.386875	-0.399322	2.45753	-0.399322	-0.399322	-0.399322	-0.0615984	-0.399322	-0.399322
gi33468993	GeneID:67728	Dph2	1	0.097422	22.8	3.9	1.08187	1.69473	-0.00511213	0.704421	0.931257	-0.831325	-0.831325	-0.831325	-0.831325	1.8747	0.744652	0.665792	-0.143772	-0.785343	-0.785343	-0.785343	-0.785343
gi40254183	GeneID:69740	Dph5	1	1	25.8	24.3	0.735864	-0.373047	1.29691	-0.235034	0.27526	-0.168916	-1.897	1.18876	-0.0869272	0.071103	1.03336	-0.190982	0.50179	-0.0658831	-1.79615	-0.850997	1.29775
gi6753670	GeneID:13480	Dpm1	1	1	25.8	12.9	0.566928	0.49729	-0.476056	-1.57912	0.549976	1.81974	-0.0234313	-0.625688	-0.162713	0.529836	0.158015	0.0907134	-0.689963	1.46963	0.900979	-0.902064	-1.55715
gi58037125	GeneID:68563	Dpm3	0.800876	0.0348464	25.8	11.4	1.05547	-1.575	0.375945	-0.138364	0.798782	1.20135	0.868765	-1.18415	-0.347331	-0.95215	-1.34529	0.879842	-0.880712	0.514075	1.34936	0.743854	-0.308974
gi244791124	GeneID:75221	Dpp3	1	1	19.8	5.4	1.02426	-0.863586	1.09663	0.686771	-0.24674	-0.907883	-1.20472	-0.057201	1.49673	-0.86055	1.06676	0.826136	-1.20262	0.171767	1.17193	-1.25801	0.0845853
gi227116292	GeneID:13482	Dpp4	1	1	19.8	9.9	0.61896	-0.846666	-0.455371	-0.634229	0.513217	1.35957	-1.12329	-0.299843	1.48661	-0.507677	1.58734	1.09661	-1.46722	0.246709	0.178434	-0.310742	-0.823456
gi31981425	GeneID:83768	Dpp7	1	1	25.8	11.4	0.644179	-0.607202	0.799565	-0.204882	0.483948	-0.0725453	1.68561	-0.452023	-1.63247	-0.398342	0.909385	-1.37329	-0.54118	1.22682	1.30249	-0.571853	-0.554028
gi31542571	GeneID:74388	Dpp8	1	1	19.8	5.4	0.409245	-0.635146	2.38616	-0.247758	-0.635146	-0.00550237	-0.179724	-0.635146	-0.0477402	-0.584262	0.741732	2.20446	-0.584262	-0.44464	-0.164501	-0.584262	-0.584262
gi255003757	GeneID:224897	Dpp9	1	1	19.8	9.9	0.762359	-0.908242	-0.977257	0.953888	-0.344912	0.94206	-1.28139	0.385865	1.22999	-0.843349	0.749826	1.02596	0.897757	0.505888	0.00725245	-1.82984	-0.513501
gi63079715	GeneID:73693	Dppa4	1	1	0	0	0	-0.353553	-0.353553	-0.353553	-0.353553	2.47487	-0.353553	-0.353553	-0.353553	-0.353553	-0.353553	-0.353553	-0.353553	2.47487	-0.353553	-0.353553	-0.353553
gi9789943	GeneID:56429	Dpt	1	1	19.8	0	0.510115	-0.305722	2.33472	-0.864432	-0.243235	0.0396323	-0.581016	-0.534842	0.154891	1.00838	-0.708986	-1.37422	0.845673	0.910197	0.654266	-0.0639842	-1.27132
gi169646320	GeneID:244745	Dpy19L1	1	1	22.8	16.8	0.313214	-0.963716	0.295937	-0.685212	-0.324098	2.25292	-0.55414	-0.125219	0.103528	0.480512	0.788471	-0.672032	-0.265289	1.51658	0.566986	-0.998709	-1.41652
gi124487097	GeneID:381510	Dpy19L4	1	1	19.8	15.3	0.470527	1.92367	-0.531661	-0.531661	-0.531661	1.2663	-0.531661	-0.531661	-0.531661	1.55163	-0.53971	-0.53971	-0.53971	1.68663	-0.53971	-0.53971	-0.53971
gi25140985	GeneID:99586	Dpyd	1	1	25.8	15.3	0.972602	-0.713741	-1.61135	-0.320645	1.11127	0.649599	-0.0563237	-0.448189	1.38938	-0.0381723	-0.600997	1.57488	-1.58256	0.0468058	1.09334	-0.654906	0.161611
gi257096000	GeneID:64705	Dpys	1	1	25.8	15.3	0.978352	-1.56687	-1.35572	-0.532881	0.839127	0.637813	0.703122	0.684172	0.591238	-1.94131	1.24694	0.38361	-0.893381	0.541981	-0.0735351	0.651911	0.0837831
gi40254595	GeneID:12934	Dpysl2	1	1	25.8	8.4	0.688385	-0.869275	1.34646	-0.535144	1.1582	-0.00125267	0.285665	-1.63131	0.246651	2.38352	-0.147501	-0.527812	-0.110387	-0.452866	-0.2917	-0.846203	-0.00705621
gi209862992	GeneID:22240	Dpysl3	1	0.241093	25.8	2.4	0.227059	-0.485139	2.03874	-0.328671	-0.674984	0.804311	-0.875967	-0.747053	0.268765	0.387643	0.64118	-0.482062	1.69998	0.646085	-1.04039	-1.15061	-0.701819
gi27754097	GeneID:13486	Dr1	1	0.0837911	22.8	8.4	1.12423	-0.946917	1.25784	-0.73868	1.55319	0.39474	0.129513	-0.946917	-0.702771	-0.751634	0.632502	-0.0796386	1.19307	1.53516	-0.687804	-1.1203	-0.721361
gi70980526	GeneID:67171	Dram2	1	1	19.8	8.4	2.22045e-16	-3.5	-3.5	-3.5	-3.5	-3.5	-3.5	-3.5	-3.5	-0.353553	-0.353553	-0.353553	-0.353553	-0.353553	-0.353553	-0.353553	2.47487
gi6681225	GeneID:13494	Drg1	1	1	25.8	24.3	0.536269	-0.413769	0.508809	-0.968673	1.59499	-0.467997	-1.18114	1.18607	-0.258294	-0.19709	0.971683	-1.16098	-0.467618	1.50842	0.944829	-0.842165	-0.75708
gi10946678	GeneID:13495	Drg2	0.800876	0.0348464	22.8	9.9	0.849896	-0.937421	-0.411729	-0.368349	1.28639	1.73394	0.145463	-0.518296	-0.929998	-0.690086	-0.0909011	0.991445	-0.296776	0.951966	1.00912	-1.87615	0.00138196
gi7305007	GeneID:13506	Dsc2	1	1	25.8	12.9	1.15934	-1.42433	-0.339872	-1.03267	1.35059	0.181967	1.25203	0.433063	-0.420775	-1.0872	0.293299	1.34487	-1.25287	-0.817941	1.19167	-0.160464	0.488632
gi6681145	GeneID:13185	Dscr3	0.800876	0.0348464	25.8	12.9	0.797658	-0.913168	-0.245302	-0.86465	0.459938	0.237789	-0.0734933	2.13234	-0.733456	-0.941938	-1.07255	-0.773764	-0.120319	1.30976	1.24427	-0.537809	0.892359
gi161016843	GeneID:13511	Dsg2	1	1	19.8	6.9	0.433187	-1.67425	1.77745	-0.573789	0.194313	0.161139	0.673527	-0.411604	-0.146779	-0.103723	2.08868	0.0044222	-0.756889	0.157959	0.441646	-0.637219	-1.19487
gi190194418	GeneID:109620	Dsp	1	0.318262	25.8	0	0.365823	2.27629	0.34385	-0.38784	-1.03569	-0.110536	-0.523297	-0.153405	-0.409375	0.68802	1.67805	0.287774	-1.36705	-0.150943	-0.120923	-1.28421	0.269287
gi111154076	GeneID:13518	Dst	1	1	25.8	5.4	0.613404	1.31378	-0.394339	0.385407	0.107932	-1.34956	1.1373	0.149039	-1.34956	0.81763	-0.516805	0.74852	0.719261	-1.38413	-0.0726615	1.07232	-1.38413
gi9790219	GeneID:56431	Dstn	0.710419	0.023995	25.8	18.3	0.525319	0.00475556	-0.546922	-1.88005	0.513427	-0.224936	0.460784	1.624	0.04894	-0.528352	-1.37281	0.212303	-1.07537	-0.314965	0.914043	0.660607	1.50455
gi13384676	GeneID:66044	Dtd1	1	1	25.8	12.9	0.556021	-1.51297	1.48266	-0.607837	-0.728386	1.08387	0.293758	0.413662	-0.424759	0.293822	1.13075	-1.15828	1.52295	0.0273858	0.140496	-0.839993	-1.11713
gi46519164	GeneID:13527	Dtna	1	1	0	0	0	-0.353553	-0.353553	-0.353553	2.47487	-0.353553	-0.353553	-0.353553	-0.353553	-0.353553	-0.353553	-0.353553	2.47487	-0.353553	-0.353553	-0.353553	-0.353553
gi247269547	GeneID:13528	Dtnb	1	1	25.8	18.3	0.3623	-0.524515	-0.281981	-0.48201	-0.762262	2.38675	-0.36219	-0.0310049	0.0572126	-0.356193	-0.472342	-0.467764	-0.52364	2.41476	-0.312896	-0.4478	0.165873
gi15208633	GeneID:94245	Dtnbp1	1	0.68514	25.8	6.9	0.513165	-0.864104	-0.505271	2.18626	-0.138379	0.361119	-0.864104	0.303825	-0.479343	-1.15119	-0.396904	1.33346	0.52429	0.994799	-1.15119	0.67756	-0.830819
gi133930784	GeneID:209200	Dtx3L	1	0.415393	22.8	11.4	0.110095	-1.5817	0.733239	-0.35547	0.209809	1.23676	-1.0344	1.05815	-0.26639	-1.05085	1.67909	0.232828	-0.228459	1.10409	0.0179202	-0.552282	-1.20233
gi12963517;gi157785665;	GeneID:21915;GeneID:21915;	Dtymk	1	1	22.8	16.8	0.351758	-1.24549	0.0569876	-0.143676	0.16431	-0.0570489	-0.925466	2.13019	0.0201952	-1.01541	0.682616	-0.621462	-0.309907	0.566634	-0.781565	1.96326	-0.484162
gi85701508	GeneID:435391	Dupd1	1	1	19.8	8.4	2	-3.5	-3.5	-3.5	-3.5	-3.5	-3.5	-3.5	-3.5	-0.353553	-0.353553	-0.353553	2.47487	-0.353553	-0.353553	-0.353553	-0.353553
gi31980834	GeneID:68730	Dus1L	1	1	0	0	0	-0.353553	-0.353553	-0.353553	-0.353553	-0.353553	2.47487	-0.353553	-0.353553	-0.353553	-0.353553	-0.353553	-0.353553	-0.353553	2.47487	-0.353553	-0.353553
gi110625595	GeneID:66369	Dus2L	1	0.975856	25.8	9.9	0.743286	-1.47295	0.621923	-0.0872507	1.26152	0.00193072	0.664121	-1.47295	0.483661	-0.86919	1.18324	0.111571	-0.86919	1.39518	0.786772	-0.86919	-0.86919
gi255003775	GeneID:224907	Dus3L	1	1	25.8	2.4	0.878312	-0.487073	0.970375	1.59448	-0.547486	-0.690502	0.80624	-1.32176	-0.324278	-0.506982	2.20088	-0.779861	-0.403442	-0.155315	0.662681	-0.779861	-0.238101
gi21312100	GeneID:71916	Dus4L	1	1	0	0	0	-0.353553	-0.353553	-0.353553	-0.353553	-0.353553	-0.353553	-0.353553	2.47487	-0.353553	-0.353553	-0.353553	-0.353553	-0.353553	-0.353553	-0.353553	2.47487
gi70778930	GeneID:80915	Dusp12	1	0.133461	25.8	22.8	0.830348	0.101712	-0.292058	-0.066327	-1.07258	-1.07258	-0.369644	0.828088	1.94338	0.394192	-0.239393	1.80722	-0.954476	-0.954476	0.887702	-0.954476	0.0137102
gi55926215	GeneID:68440	Dusp23	1	0.318262	22.8	11.4	0.400971	-1.52515	0.185269	-0.246354	0.163092	1.98442	-0.159891	-0.704802	0.30341	-0.756549	0.616773	-0.369355	1.98145	0.611431	-0.882623	-0.835561	-0.365562
gi229892205	GeneID:240892	Dusp27	1	1	25.8	5.4	1.01068	1.14537	0.476031	-0.720881	1.36446	-0.953281	-0.953281	0.594856	-0.953281	-0.161148	0.146945	-0.180372	2.24795	-0.77356	-0.77356	0.267308	-0.77356
gi21312314	GeneID:72349	Dusp3	1	1	25.8	11.4	0.64334	-0.614551	0.912297	0.217428	-0.092945	-0.0601212	1.82138	-1.2128	-0.970683	-0.184085	0.50112	-0.489973	-0.0852545	2.23355	-0.950752	-0.670542	-0.354061
gi13399314	GeneID:67603	Dusp6	1	1	19.8	0	2.22045e-16	-0.353553	-0.353553	-0.353553	2.47487	-0.353553	-0.353553	-0.353553	-0.353553	-3.5	-3.5	-3.5	-3.5	-3.5	-3.5	-3.5	-3.5
gi21281687;gi227497222;	GeneID:110074;GeneID:110074;	Dut	1	0.0599878	22.8	21.3	0.402342	0.214456	0.307022	-0.586444	-0.586444	-0.586444	-0.586444	-0.469889	2.29419	-0.305203	1.85744	-0.888342	-0.888342	0.0906236	-0.888342	-0.0174459	1.03961
gi34419645	GeneID:278672	Duxbl	1	1	19.8	8.4	2	-3.5	-3.5	-3.5	-3.5	-3.5	-3.5	-3.5	-3.5	2.47487	-0.353553	-0.353553	-0.353553	-0.353553	-0.353553	-0.353553	-0.353553
gi117168287	GeneID:13544	Dvl3	1	1	0	0	0	-0.353553	-0.353553	2.47487	-0.353553	-0.353553	-0.353553	-0.353553	-0.353553	-0.353553	-0.353553	2.47487	-0.353553	-0.353553	-0.353553	-0.353553	-0.353553
gi25282389	GeneID:69190	Dym	1	1	0	0	0	2.47487	-0.353553	-0.353553	-0.353553	-0.353553	-0.353553	-0.353553	-0.353553	2.47487	-0.353553	-0.353553	-0.353553	-0.353553	-0.353553	-0.353553	-0.353553
gi134288917	GeneID:13424	Dync1H1	1	1	22.8	3.9	0.813181	0.204257	-0.531511	-0.128663	1.65658	-0.590854	-0.929459	-0.991451	1.3111	-0.0597588	0.174857	1.2608	-1.0069	1.27301	-0.0617992	-1.65309	0.0728852
gi311893382	GeneID:13427	Dync1I2	1	1	25.8	15.3	0.586231	-1.94646	0.690119	-0.530798	-0.220346	0.768907	0.615826	-0.476141	1.09889	-1.51442	1.39177	-0.297381	-0.0494373	1.23578	0.512154	-0.82891	-0.449545
gi22122795	GeneID:235661	Dync1Li1	1	1	25.8	18.3	0.645138	-1.0625	0.478288	-0.820588	-0.498931	1.30603	-0.786688	1.53989	-0.155501	-0.2034	1.66749	0.101263	-0.587772	0.753341	-0.472712	0.42916	-1.68737
gi225543181	GeneID:234663	Dync1Li2	1	1	22.8	18.3	0.515293	2.25608	-0.667711	-0.810192	0.473713	-0.528126	-0.493291	0.0163354	-0.246812	-0.865162	0.820353	-0.398129	-1.70959	0.900918	-0.344477	0.415117	1.18097
gi213688406	GeneID:56455	Dynll1	1	1	22.8	8.4	0.371132	-0.518745	2.37117	-0.400954	0.228672	-0.198025	-0.433712	-0.767595	-0.280817	-0.457612	2.19914	-0.662228	-0.445706	0.757081	-0.342508	-0.720781	-0.327383
gi281182477	GeneID:68097	Dynll2	1	0.415393	22.8	11.4	0.316618	-1.45684	-0.607395	-0.597864	1.00667	1.35211	-0.572796	-0.10866	0.98478	-0.737074	-0.245538	-0.285747	-0.0160393	2.3995	-0.662552	-0.314391	-0.138163
gi254540041	GeneID:67068	Dynlrb1	1	0.318262	22.8	6.9	0.805575	-1.51018	1.39542	0.723502	-0.324326	0.118339	-0.315859	0.963025	-1.04992	-0.213293	0.356815	2.0106	0.660142	-0.222009	-0.675546	-1.01477	-0.901937
gi315711043	GeneID:100040531	Dynlt1F	1	1	19.8	3.9	0.782216	1.96835	0.651954	-0.0588603	-1.0906	-0.19115	0.344363	-0.941967	-0.68209	1.30397	0.987117	-0.605561	-0.454266	0.168305	0.722982	-0.372584	-1.74996
gi31543851	GeneID:67117	Dynlt3	1	0.536288	22.8	11.4	0.582361	-1.77878	-0.828889	0.264424	1.46805	-0.186142	0.156609	-0.0247801	0.929517	-0.738735	1.07226	-0.371561	0.762793	0.288547	1.3192	-1.02348	-1.30903
gi164607150	GeneID:13548	Dyrk1A	1	1	19.8	18.3	2	-0.353553	2.47487	-0.353553	-0.353553	-0.353553	-0.353553	-0.353553	-0.353553	-3.5	-3.5	-3.5	-3.5	-3.5	-3.5	-3.5	-3.5
gi118026931	GeneID:26903	Dysf	1	0.21079	22.8	9.9	0.697636	-1.25032	1.0348	0.0176091	1.41836	0.809332	-1.116	-0.322997	-0.590787	-1.19308	0.414857	-0.493635	1.84591	0.295906	-0.146843	-1.19308	0.469955
gi295789102	GeneID:381522	E230008N13Rik	1	1	0	0	0	-0.353553	2.47487	-0.353553	-0.353553	-0.353553	-0.353553	-0.353553	-0.353553	-0.353553	2.47487	-0.353553	-0.353553	-0.353553	-0.353553	-0.353553	-0.353553
gi46048300	GeneID:223593	E430025E21Rik	1	1	22.8	0	0.777744	-0.00627264	1.08358	0.138094	-1.52971	1.38508	-1.19007	0.30954	-0.190232	0.167687	1.49031	-0.0552547	-1.45443	0.278017	-0.764552	1.14722	-0.808999
gi21312986	GeneID:67417	Ears2	1	1	25.8	8.4	0.745099	-1.72792	1.53445	0.639682	-0.680108	0.376083	0.386789	-0.687028	0.158047	-0.262334	1.81154	0.21534	-0.559951	0.895142	0.0556329	-0.792721	-1.36265
gi31982524	GeneID:55960	Ebag9	1	1	25.8	11.4	0.884751	0.128062	-0.726173	0.754195	0.865386	0.688587	0.679215	-0.373424	-2.01585	1.71197	0.705189	-0.407167	-0.510535	0.745466	-0.925447	-0.00295055	-1.31653
gi21312728	GeneID:69072	Ebna1Bp2	1	1	25.8	5.4	0.600108	2.06858	-0.656826	-0.00961414	0.578182	-0.149898	-0.978895	-0.978895	0.127366	2.45888	-0.330093	-0.443182	-0.357698	-0.182008	-0.473046	-0.473046	-0.199806
gi6681255	GeneID:13595	Ebp	1	1	19.8	5.4	0.342617	0.203598	-0.16191	-1.13841	0.725564	1.27694	-1.09728	-0.966556	1.15805	-0.455802	2.06694	-0.607209	-1.0925	0.678305	0.306201	-0.412351	-0.483588
gi28076957	GeneID:70601	Ecd	1	1	22.8	8.4	0.0393557	-0.469079	2.33437	-0.469079	-0.469079	0.480102	-0.469079	-0.469079	-0.469079	-0.44125	2.40244	-0.44125	-0.44125	0.245058	-0.44125	-0.44125	-0.44125
gi40556286	GeneID:230857	Ece1	1	1	19.8	2.4	0.866319	-0.849554	0.538649	-0.448992	-0.699923	0.115981	-0.704606	2.18367	-0.135226	1.02123	1.74197	-0.240585	-1.39512	-0.722701	0.269392	-0.117684	-0.5565
gi120953156;gi153945794;	GeneID:107522;GeneID:107522;	Ece2	1	1	19.8	3.9	0.360974	-0.551397	2.28327	-0.551397	-0.551397	-0.040903	-0.551397	-0.551397	0.514621	-0.705634	1.8876	-0.705634	-0.705634	-0.564148	0.708394	-0.705634	0.790686
gi7949037	GeneID:51798	Ech1	1	1	25.8	8.4	0.518584	-0.29935	-0.0362441	-1.26601	0.608535	1.87267	0.584011	-0.823883	-0.639719	1.29445	1.78443	-0.551623	-0.684978	-0.56413	-0.720925	0.153535	-0.710759
gi158854022	GeneID:52665	Echdc1	1	0.318262	22.8	6.9	0.756337	-0.835992	0.0639419	1.14661	0.953484	0.742818	-1.3669	-1.1902	0.486229	0.00651711	0.549827	1.81524	-1.6008	-0.90441	0.147771	0.000525733	-0.0146709
gi225543400	GeneID:52430	Echdc2	1	1	25.8	18.3	0.930385	-1.77856	-0.150537	-0.214392	-0.489255	1.33261	-0.42614	0.661561	1.06471	-0.275654	2.06144	-0.0441306	-1.36141	0.635447	-0.265438	-0.197035	-0.553218
gi31980955	GeneID:67856	Echdc3	1	0.536288	25.8	21.3	0.0764724	-1.13407	1.34918	-0.375382	-1.01397	-0.143605	-0.0249238	-0.277767	1.62054	-0.932226	0.332247	0.906917	-1.60703	-0.380149	-0.335319	0.603227	1.41233
gi29789289	GeneID:93747	Echs1	1	1	25.8	8.4	1.06118	-0.892841	0.584002	1.28784	-0.0658399	1.08539	0.118166	-0.439227	-1.67749	2.06004	0.31985	-0.872007	-0.49581	0.197336	-0.655885	0.439274	-0.992793
gi31981810	GeneID:13177	Eci1	0.618978	0.0162505	22.8	9.9	0.792086	-0.98515	-0.509957	1.07505	1.36854	0.671824	0.428062	-0.959638	-1.08872	-0.926778	0.0114409	1.90209	-0.776681	0.134869	0.801123	-0.023917	-1.12215
gi160333195	GeneID:23986	Eci2	1	1	25.8	18.3	0.50162	-1.5776	1.09507	0.183676	-0.994583	0.525933	0.742628	0.867032	-0.842158	0.0575055	1.93278	-1.39995	-0.764912	0.611092	-0.55571	0.175289	-0.05609
gi170295832;gi358030288;	GeneID:13601;GeneID:13601;	Ecm1	1	0.866497	0	0	0	-1.17512	1.37148	-0.410317	0.432627	0.788613	-1.42869	-0.350885	0.772295	-0.0536134	1.39864	0.908962	-0.772384	1.12502	-0.759375	-1.11029	-0.736958
gi359806856	GeneID:26940	Ecsit	1	1	25.8	8.4	0.633936	-0.433276	1.89933	-0.652804	-0.26811	1.13675	-0.166207	-0.412673	-1.10302	-1.25215	2.02013	-0.438895	-0.293278	0.668103	0.258703	-0.700371	-0.262239
gi303523272	GeneID:100045792	Ect2L	1	1	0	0	0	-0.353553	-0.353553	2.47487	-0.353553	-0.353553	-0.353553	-0.353553	-0.353553	-0.353553	-0.353553	2.47487	-0.353553	-0.353553	-0.353553	-0.353553	-0.353553
gi24418913	GeneID:353190	Edc3	1	1	25.8	0	0.83665	-0.902989	1.22466	1.59679	-0.902989	0.248894	-0.614883	-0.902989	0.253503	-0.0980532	2.30422	-0.125783	-0.740869	0.343369	-0.417433	-0.740869	-0.524585
gi31712002	GeneID:234699	Edc4	1	1	19.8	3.9	0.699535	1.06557	1.94134	-0.80765	-0.142984	-0.589336	-0.344873	-0.965525	-0.156548	-0.0328327	2.09499	-1.06923	-0.303533	0.580238	0.0586012	-0.388107	-0.940127
gi254540029	GeneID:108687	Edem2	1	1	0	0	0	-0.353553	-0.353553	-0.353553	-0.353553	-0.353553	-0.353553	-0.353553	2.47487	-0.353553	-0.353553	-0.353553	-0.353553	-0.353553	-0.353553	-0.353553	2.47487
gi163310723	GeneID:66967	Edem3	1	0.866497	22.8	11.4	0.334502	-1.48914	0.868654	-0.675402	-0.176649	1.72489	-0.576224	-0.138724	0.462594	-1.45565	0.0611272	0.979048	0.468619	1.30535	-0.984137	0.504442	-0.878803
gi10946942	GeneID:59022	Edf1	1	1	19.8	3.9	0.649039	-0.985248	-0.232886	1.10321	-1.06089	-0.783332	0.171532	0.0596444	1.72797	1.03108	0.872485	-0.384962	-0.836884	1.00735	0.622004	-1.51254	-0.798534
gi50053824	GeneID:216238	Eea1	1	1	19.8	6.9	0.224884	-0.660264	2.43234	-0.22464	-0.34223	-0.350083	-0.0645004	-0.538408	-0.252211	-0.211686	2.18367	-0.451794	-1.08497	0.0366123	0.356515	-0.00551797	-0.822828
gi6681273	GeneID:13628	Eef1A2	1	1	22.8	6.9	0.000311423	-0.353553	-0.353553	-0.353553	2.47487	-0.353553	-0.353553	-0.353553	-0.353553	-0.350909	-0.353994	-0.353994	2.47487	-0.353994	-0.353994	-0.353994	-0.353994
gi31980922	GeneID:55949	Eef1B2	1	1	25.8	5.4	1.22851	0.81011	1.04678	0.444047	1.12986	-1.54093	-0.71669	-0.272009	-0.901176	-0.283116	-0.142711	0.0307259	-0.980245	1.25864	-1.43761	0.0427246	1.51159
gi54287684;gi56699438;	GeneID:66656;GeneID:66656;	Eef1D	1	1	25.8	19.8	0.651544	0.236325	-0.605439	-0.493993	0.999167	-1.92806	0.371706	0.224842	1.19545	-0.72666	1.46303	-0.43285	-0.687623	1.65852	0.0744947	-0.622976	-0.725936
gi13384756	GeneID:66143	Eef1E1	1	0.180488	19.8	12.3	0.487416	-1.45694	-1.37199	-0.223199	-0.189614	1.17939	0.650135	0.927905	0.484309	-0.632293	1.12464	1.03877	0.547892	-0.204401	0.709247	-1.10061	-1.48324
gi110625979	GeneID:67160	Eef1G	1	1	25.8	16.8	0.557749	-2.03914	1.01223	-0.133417	-0.645433	0.13414	0.649144	0.969925	0.0525514	-0.14673	2.06082	-0.547684	-0.00564622	0.33688	0.325001	-0.722473	-1.30017
gi33859482	GeneID:13629	Eef2	1	1	25.8	15.3	0.752277	-1.29191	-0.455964	-0.553472	-0.00160468	0.394342	-0.785834	0.89244	1.80201	0.218711	1.11348	-0.301196	-2.11548	0.951964	-0.241513	0.423468	-0.0494364
gi390979669	GeneID:13631	Eef2K	1	1	19.8	18.3	0.0928115	2.47181	-0.321672	-0.397919	-0.397919	-0.254922	-0.397919	-0.369165	-0.332291	-0.527761	1.9803	-0.527761	-0.527761	1.18626	-0.527761	-0.527761	-0.527761
gi12746442	GeneID:65967	Eefsec	1	1	22.8	8.4	0.709885	-0.140308	1.44721	-1.04785	-0.0632454	1.3481	-0.138101	-1.39548	-0.0103211	-0.00917548	1.13141	0.559129	-1.25159	0.99418	0.24414	-1.67114	0.00304754
gi71043968	GeneID:67484	Eepd1	1	1	19.8	16.8	0.236897	-0.442956	-0.36418	-0.442956	-0.280074	-0.302951	-0.277715	-0.358762	2.46959	-0.77798	-0.690729	-0.77798	1.24498	-0.689354	-0.671573	1.03103	1.3316
gi164607147	GeneID:216616	Efemp1	0.800876	0.0348464	22.8	2.4	0.488977	1.37943	1.75804	-0.633342	-0.633342	-0.633342	-0.633342	-0.633342	0.02924	2.25276	0.504855	-0.575472	-0.575472	-0.575472	-0.575472	-0.575472	0.119739
gi256355190	GeneID:58859	Efemp2	1	1	19.8	18.3	2	-0.353553	-0.353553	-0.353553	-0.353553	-0.353553	2.47487	-0.353553	-0.353553	-3.5	-3.5	-3.5	-3.5	-3.5	-3.5	-3.5	-3.5
gi27477043	GeneID:68514	Efha1	1	0.866497	0	0	0	-0.353553	-0.353553	-0.353553	-0.353553	-0.353553	-0.353553	2.47487	-0.353553	-0.419401	-0.419401	-0.419401	-0.419401	-0.419401	-0.419401	2.43686	0.079543
gi31981086	GeneID:27984	Efhd2	1	1	25.8	5.4	0.936923	1.10739	1.29977	-0.734863	0.758284	-0.893055	-1.46827	0.047552	-0.116809	-0.836671	-0.402902	0.46456	-0.886796	0.450473	-0.302978	2.11623	-0.601911
gi6753726	GeneID:13641	Efnb1	1	1	25.8	24.3	0.362934	-0.777261	2.26545	-0.380531	-0.777261	-0.550692	0.111417	-0.256241	0.365115	-0.392014	2.45418	-0.483548	-0.532345	-0.232265	-0.128045	-0.358379	-0.327589
gi54020730	GeneID:76740	Efr3A	1	1	25.8	15.3	0.691168	-0.859847	-0.844865	-0.210117	0.170165	1.09074	-0.672448	-0.551768	1.87814	0.190298	-0.00298616	-1.23621	-0.464673	2.12386	0.378158	-0.690848	-0.297597
gi227908784	GeneID:101592	Eftud1	1	1	25.8	18.3	0.929789	-1.49073	-0.468837	-0.508304	-0.562674	0.793023	-0.12792	1.70235	0.663086	1.591	0.801717	0.26603	-1.04172	0.679373	-0.22818	-1.12796	-0.940266
gi6755594	GeneID:20624	Eftud2	1	1	25.8	8.4	1.14805	-1.59589	1.47318	-0.00985971	0.284198	1.24149	-0.560046	-0.410025	-0.423041	-0.118296	1.25559	0.19547	-0.96131	1.48696	0.203269	-0.844383	-1.2173
gi46560582	GeneID:13649	Egfr	1	1	25.8	12.9	0.68509	-1.69385	-0.119002	-0.508074	-0.215038	1.81253	0.283111	0.638468	-0.198151	0.947504	0.745843	-1.12793	-1.54859	1.15571	0.465566	-0.0745166	-0.563577
gi358356414	GeneID:216565	Ehbp1	1	0.415393	22.8	2.4	0.0535039	0.689085	2.25419	-0.490545	-0.490545	-0.490545	-0.490545	-0.490545	-0.490545	1.1981	1.97217	-0.528378	-0.528378	-0.528378	-0.528378	-0.528378	-0.528378
gi167736347;gi167736351;	GeneID:114601;GeneID:114601;	Ehbp1L1	1	1	19.8	9.9	0.0814909	-0.468799	0.477564	-0.468799	2.33523	-0.468799	-0.468799	-0.468799	-0.468799	-0.353553	-0.353553	-0.353553	2.47487	-0.353553	-0.353553	-0.353553	-0.353553
gi7106303	GeneID:13660	Ehd1	1	1	22.8	6.9	0.679165	-0.163568	2.0096	-0.479856	-0.215803	0.994806	-0.448323	-0.966001	-0.730852	1.58893	1.02841	-0.555696	-0.353355	0.853048	-0.960913	-0.638526	-0.9619
gi55742711	GeneID:259300	Ehd2	1	0.866497	25.8	2.4	0.0737953	-0.124562	2.22841	-0.696903	-0.140518	-0.125816	-0.801265	-0.801265	0.461918	-0.0127894	-0.275498	-0.397803	2.44065	-0.350036	-0.537476	-0.537476	-0.329574
gi215983062	GeneID:57440	Ehd3	0.800876	0.0348464	25.8	12.9	1.07831	-0.8599	-1.03066	-0.871824	1.25429	1.56956	0.427643	-0.467037	-0.0220658	-0.651073	-1.24327	0.285701	-0.886179	1.40225	0.977002	0.843893	-0.728324
gi31981592	GeneID:98878	Ehd4	1	1	19.8	15.3	0.765069	0.40065	-0.453389	-0.681321	-0.554866	2.16642	-0.71894	0.485978	-0.64453	0.971181	-0.78587	-1.27169	0.753149	0.37765	-0.517722	1.40544	-0.932137
gi31541815	GeneID:74147	Ehhadh	0.800876	0.0348464	19.8	9.9	0.735672	-1.60292	0.977131	0.25103	0.949816	0.719126	0.355286	-0.321271	-1.32819	0.0459035	0.818032	1.60547	-1.52458	-0.970998	-0.295136	-0.254835	0.57615
gi313747488	GeneID:13663	Ei24	0.469431	0.00579179	25.8	5.4	0.974462	0.134742	-0.0471199	1.46308	1.11356	0.41014	-0.718008	-1.4418	-0.914586	0.672625	-0.923325	1.88408	0.60303	-0.177209	-0.212551	-0.923325	-0.923325
gi22165347	GeneID:20918	Eif1	1	1	19.8	0	0.713642	-1.76562	1.06702	-0.284824	0.5358	-1.18051	0.772799	0.525751	0.329582	0.327085	1.4083	-1.2433	-1.43499	0.963405	0.464772	-0.388975	-0.0962985
gi158631225	GeneID:13664	Eif1A	1	0.097422	22.8	11.4	1.07112	-1.13717	0.347008	0.409342	0.379623	0.963838	1.31946	-1.12102	-1.16108	-1.06885	0.720126	0.933239	-0.0637003	0.668781	1.13169	-1.01607	-1.30522
gi31541824	GeneID:66235	Eif1Ax	0.547129	0.0108135	25.8	18.3	0.522936	0.881789	-1.08825	-0.824255	-0.807747	-0.434911	-0.305566	1.51119	1.06775	1.50215	-1.06682	-0.831715	-0.499754	-0.812637	-0.225155	1.17045	0.763491
gi21312159	GeneID:68969	Eif1B	1	1	19.8	0	0.876555	0.532048	1.20406	-1.05681	-1.05681	0.135937	1.37557	-1.05681	-0.0771936	1.58553	0.895322	-1.00911	-1.00911	0.76123	0.00893978	-1.00911	-0.223691
gi54020676	GeneID:229317	Eif2A	1	1	25.8	8.4	0.778294	-1.25749	1.66065	-0.939798	1.1461	0.278467	-0.0694876	-0.256065	-0.56237	0.293115	1.87266	-0.601426	-0.808562	0.350789	0.690245	-1.19671	-0.600116
gi6755160	GeneID:19106	Eif2Ak2	1	1	25.8	24.3	0.697476	0.707989	-0.045846	0.604104	-1.0218	0.151602	-1.50237	1.60091	-0.494594	0.926426	1.09326	-0.396327	0.550963	0.980388	-0.946631	-1.41291	-0.795175
[truncated: 4,834 more rows]

## Sheet: Profiling_matrix p<0.1
GI	ID	Gene.Symbol	BH.Q	ADJ.P	PER	LAG	AMP	ZT0_zsocred_iBAQ	ZT3_zscore_iBAQ	ZT6_zsocred_iBAQ	ZT9_zscore_iBAQ	ZT12_zsocred_iBAQ	ZT15_zscore_iBAQ	ZT18_zsocred_iBAQ	ZT21_zscore_iBAQ	ZT24_zsocred_iBAQ	ZT27_zscore_iBAQ	ZT30_zsocred_iBAQ	ZT33_zscore_iBAQ	ZT36_zsocred_iBAQ	ZT39_zscore_iBAQ	ZT42_zsocred_iBAQ	ZT45_zscore_iBAQ
[truncated: 575 more rows]
