# Supplementary material for: A proteomics landscape of circadian clock in mouse liver
Source: Nat Commun. 2018 Apr 19;9:1553. doi: 10.1038/s41467-018-03898-2 (PMC5908788; doi:10.1038/s41467-018-03898-2)
Supplement: Supplementary file 13 — Supplementary Data 10 [file 41467_2018_3898_MOESM13_ESM.xlsx]

## Sheet: Legend
Supplementary Data 10 The GO bioprocess enriched by the proteome and transcriptome.
Sheet1	The GO bioprocess that enriched by the rhythmically expressed transcripts and proteins.
Sheet2	The GO bioprocess that enriched by genes that shows rhythmicity at transcripts level but not protein level.
Sheet3	The GO bioprocess that enriched by genes that shows rhythmicity at protein level but not transcript level.

## Sheet: sheet1
The GO bioprocess that enriched by the rhythmically expressed transcripts and proteins.
Category	Term	Count	%	PValue	Genes	List Total	Pop Hits	Pop Total	Fold Enrichment	Bonferroni	Benjamini	FDR
Lipid
GOTERM_BP_ALL	GO:0008610~lipid biosynthetic process	39	7.35849	1.19249e-07	SLC27A1, MVD, LDLR, HSD3B7, IGFBP7, HINT2, PTPMT1, NR3C1, EPT1, PMVK, ELOVL1, APOA4, ACBD3, CYP39A1, SH3GLB1, FITM2, PIK3C3, FASN, PCYT1A, ACSL4, AGPAT3, LBR, B4GALNT1, PTGR2, SPHK2, DECR2, SIRT4, ACADL, DHRS7B, LPIN1, PCK1, OXSM, SCAP, ACADVL, CYP7B1, MUP20, SDR42E1, DPM3, DEGS1	494	545	18128	2.62598	0.000598096	3.73915e-05	0.00022702	diurnal rhythmic-Protein
GOTERM_BP_ALL	GO:0006629~lipid metabolic process	66	12.4528	1.38809e-07	SLC27A1, LDLR, EHHADH, IGFBP7, HINT2, ACOT1, EPT1, GPCPD1, PMVK, ASAH1, APOA4, ELOVL1, ACBD3, APOA2, CYP39A1, FITM2, PIK3C3, PRKACB, PLCB1, ACAD9, HADH, AGPAT3, LBR, ACNAT1, DECR2, CYP2E1, PI4KB, ACADL, DHRS7B, IRS1, LPIN1, SCAP, ACADVL, DHRS3, G6PC, MUP20, CROT, DEGS1, MVD, HSD3B7, PTPMT1, NR3C1, ALDH3A2, SH3GLB1, ADH1, ADH4, FASN, PCYT1A, ACSL4, B4GALNT1, ECI1, PDK1, PTGR2, LIPA, SPHK2, SIRT4, …	494	1220	18128	1.98521	0.000696162	4.09641e-05	0.000264256	diurnal rhythmic-Protein
GOTERM_BP_ALL	GO:0008610~lipid biosynthetic process	103	4.4454	6.84242e-08	GPAT4, SGMS2, EPT1, ST3GAL1, ELOVL1, SH3YL1, ST3GAL3, ELOVL5, ST3GAL5, INSIG2, ST3GAL4, ELOVL3, CYP7A1, PIK3C3, CES1D, ELOVL6, PLD1, CYP1A1, PLD6, PNPLA3, POR, PI4K2A, MVK, CHKA, FDX1, SERPINA12, CHKB, PDSS1, NR1H2, SERINC4, SREBF1, LPL, SPHK2, ACACA, ACACB, CYP17A1, BAAT, ISPD, AVPR1A, THNSL2, MTOR, SLC45A3, PPARD, CYB5R1, LDLR, HEXB, G6PDX, NFKB1, PIP5K1A, PMVK, PEX7, RDH9, ST6GALNAC6, ANG, PEX…	2013	545	18128	1.70195	0.000603046	9.13977e-06	0.000137987	diurnal rhythmic-RNA
GOTERM_BP_ALL	GO:0006629~lipid metabolic process	221	9.5382	5.96441e-14	SGMS2, STAT5B, RORC, RORA, EPT1, GPCPD1, ADORA1, SH3YL1, INSIG2, SULT1A1, CYP7A1, PIK3C3, SGPL1, PLD1, CYP3A13, CYP1A1, PIK3CB, PLD6, TTC7B, MECP2, CYP2E1, TMEM150A, NPC1, MAPK3, CRTC3, CHKA, HACL1, ENPP2, FDX1, SERPINA12, CHKB, PDSS1, ACAT3, NR1H2, SERINC2, SERINC4, RAC1, LAMTOR1, SPHK2, GDE1, IL1RN, ACACA, ACACB, DAGLB, CYP17A1, GLT28D2, AVPR1A, BCO1, MAP7, ACAD11, BCO2, PPARA, PPARD, LDLR, NFK…	2013	1220	18128	1.63132	5.25601e-10	2.3891e-11	1.20226e-10	diurnal rhythmic-RNA
Glucose Metabolism
GOTERM_BP_ALL	GO:0006006~glucose metabolic process	10	1.88679	0.0718904	PGM2, PDK1, G6PC, MUP20, WDR5, CAR5A, PDHA1, NR3C1, IRS1, PCK1	494	188	18128	1.95193	1	0.706887	75.8356	diurnal rhythmic-Protein
GOTERM_BP_ALL	GO:0019318~hexose metabolic process	13	2.45283	0.0175583	ALDOA, PGM2, B4GALT1, PDK1, G6PC, MUP20, WDR5, ALDOB, CAR5A, PDHA1, NR3C1, IRS1, PCK1	494	220	18128	2.16842	1	0.3767	28.6258	diurnal rhythmic-Protein
GOTERM_BP_ALL	GO:0006006~glucose metabolic process	44	1.89901	2.80152e-06	SLC45A3, MIDN, PPARA, CRTC2, LDHA, ENPP1, SERPINA12, CREM, PFKFB2, PFKFB1, G6PDX, PDHB, EPM2AIP1, PPP1R3E, GCKR, PPP1R3B, INPP5K, NR1D1, PER2, CRY1, PIK3R1, TIGAR, PDK1, GPD2, WDTC1, ALDH5A1, WDR5, PDK4, BPGM, PARK2, CPT1A, PCK1, ATF4, PPP1CA, ATF3, GCK, DGAT2, SDS, H6PD, ADRA1B, NLN, MTOR, SERP1, LRP5	2013	188	18128	2.10766	0.0243957	0.000228661	0.00564948	diurnal rhythmic-RNA
GOTERM_BP_ALL	GO:0019318~hexose metabolic process	53	2.28744	8.75293e-08	SLC45A3, PPARA, LDHA, G6PDX, PDHB, MAN2B2, CRY1, ALDH5A1, MAN2A1, PPP1CA, DGAT2, SDS, H6PD, SERP1, MIDN, CRTC2, SORD, ENPP1, SERPINA12, CREM, PFKFB2, ALDOB, PFKFB1, EPM2AIP1, GALK2, PPP1R3E, GCKR, PPP1R3B, INPP5K, NR1D1, PER2, GALE, PIK3R1, TIGAR, GPD2, PDK1, B4GALT1, WDTC1, WDR5, PDK4, GALT, BPGM, PARK2, CPT1A, PCK1, ATF4, ATF3, GCK, ADRA1B, NLN, MTOR, POFUT1, LRP5	2013	220	18128	2.1695	0.000771361	1.13479e-05	0.000176515	diurnal rhythmic-RNA
Cell Cycle
GOTERM_BP_ALL	GO:1903047~mitotic cell cycle process	32	6.03774	0.00701684	TRIOBP, USP8, CHMP5, AHCTF1, CETN2, INTS3, TRRAP, CRADD, KANK2, CSNK2A2, NUMA1, DDX3X, CTDSP1, RANBP1, CLASP1, TOP2B, PLCB1, MEPCE, FBXO7, STAMBP, CSNK1A1, ANAPC2, PDS5A, ANP32B, PCID2, PCNT, TPD52L1, SIRT7, RPS6, SON, PRCC, RRS1	494	712	18128	1.64927	1	0.234812	12.5456	diurnal rhythmic-Protein
GOTERM_BP_ALL	GO:0022402~cell cycle process	43	8.11321	0.023389	TRIOBP, USP8, CHMP5, AHCTF1, CETN2, LEMD3, TRRAP, INTS3, CRADD, PIN1, KANK2, DSTN, ACTR3, CSNK2A2, NUMA1, EZR, DDX3X, SH3GLB1, PIK3C3, CDC123, CTDSP1, RANBP1, CLASP1, PLCB1, TOP2B, MEPCE, FBXO7, STAMBP, CSNK1A1, ANAPC2, ANP32B, PDS5A, PCID2, PCNT, TPD52L1, SIRT7, RPS6, UBE2B, NOTCH2, SON, PRCC, PRKAR1A, RRS1	494	1126	18128	1.40137	1	0.438077	36.2725	diurnal rhythmic-Protein
GOTERM_BP_ALL	GO:1903047~mitotic cell cycle process	112	4.83384	0.000123812	DYNC1LI1, BTC, CHMP7, AURKA, WDR81, CSNK2A2, CUL7, ANK3, CTDSP1, CTDSP2, CCNA2, CEP85, ANAPC2, CYP1A1, MTA3, SKP2, PIM1, RAD9A, RNASEH2B, WEE1, DCLRE1A, REC8, NDEL1, ZWINT, CNTROB, ARL8A, ANAPC7, NEK4, MAD2L2, NUP43, FGFR2, NEK2, KATNB1, AHCTF1, ORAOV1, RCC1, PPAT, SPC25, KATNA1, PPP2R2D, FBXO7, PTPN6, BECN1, CKAP5, KLF11, JTB, CDC20, TPD52L1, INSC, REEP3, REEP4, CTC1, CDKN1A, POC1A, NUP62, RRS1,…	2013	712	18128	1.41659	0.664319	0.00525952	0.249388	diurnal rhythmic-RNA
GOTERM_BP_ALL	GO:0022402~cell cycle process	163	7.03496	0.000265841	CAST, DYNC1LI1, CHMP7, BTC, AURKA, FLCN, WDR81, CSNK2A2, CUL7, CTGF, ANK3, INTS7, CUL9, PIK3C3, ILK, CTDSP1, CTDSP2, PRKACA, CRY1, CCNA2, SPATA22, CCAR2, NUDT16, CEP85, ANAPC2, CGRRF1, CYP1A1, PLD6, DDX39B, MTA3, PDXP, PIM1, SKP2, RRP8, UBR2, RAD9A, RNASEH2B, WEE1, REC8, DCLRE1A, PPP1CA, NDEL1, DCLRE1B, ZWINT, CNTROB, ARL8A, ANAPC7, NEK4, CHORDC1, MAD2L2, DST, NUP43, FGFR2, NEK2, KATNB1, AHCTF1, …	2013	1126	18128	1.30363	0.904054	0.00948307	0.534741	diurnal rhythmic-RNA
Innate Immunity
GOTERM_BP_ALL	GO:0045087~innate immune response	25	4.71698	0.0846347	HMGB3, S100A8, S100A9, RPL39, C1QC, IRAK4, APOA4, FGG, MYD88, DDX3X, CLEC2D, LTF, DHX58, GBP7, GBP6, CNPY3, IFIT3, C1QA, C8A, C4BP, RPS19, RPL13A, VAMP7, C1RL, H2-AA	494	652	18128	1.40707	1	0.747877	81.428	diurnal rhythmic-Protein
GOTERM_BP_FAT	GO:0006954~inflammatory response	14	2.53623	0.0184755	B4GALT1, LIPA, ITGB2, CHI3L3, C1QC, C1QA, C8A, ORM1, C4BP, MYD88, SLC7A2, KLKB1, C1RL, IGFBP4	410	225	13588	2.06214	1	0.479357	27.0114	diurnal rhythmic-Protein
GOTERM_BP_ALL	GO:0002228~natural killer cell mediated immunity	13	0.56107	0.0302353	PVR, PTPN6, CEBPG, STAT5B, LGALS9, RAET1A, RAET1D, SERPINB9, RAET1E, TAP1, RNF19B, CEACAM1, LAG3	2013	60	18128	1.95118	1	0.335595	46.1595	diurnal rhythmic-RNA
GOTERM_BP_ALL	GO:0007249~I-kappaB kinase/NF-kappaB signaling	36	1.55373	0.0434078	MAVS, 1810011O10RIK, LITAF, SLC20A1, SNIP1, PPM1A, TRIM13, NLRX1, NFKBIA, NFKB1, RORA, TNFRSF1A, SLC35B2, SHISA5, PLEKHG5, RHOA, TGM2, TNFRSF19, PER1, TMEM101, TRAF5, BCL10, LTBR, NDFIP1, ESR1, TLE1, FADD, OPTN, PARK2, PRKCE, STAT1, TAB2, TRAF3IP2, NUP62, ZDHHC13, RIPK2	2013	235	18128	1.37956	1	0.420981	59.137	diurnal rhythmic-RNA

## Sheet: sheet2
The GO bioprocess that enriched by genes that shows rhythmicity at transcripts level but not protein level.
Category	Term	Count	%	PValue	Genes	List Total	Pop Hits	Pop Total	Fold Enrichment	Bonferroni	Benjamini	FDR
GOTERM_BP_ALL	GO:0006396~RNA processing	77	6.91203	2.29156e-06	NCBP2, SRSF1, RBM3, INTS2, DCPS, EBNA1BP2, WDR36, PLRG1, MAK16, INTS4, PRMT5, TARDBP, INTS7, TRMT6, TRMT5, INTS6, U2AF1, CIRH1A, DUS1L, TSEN15, NUDT16, SRPK2, RPUSD4, GTPBP4, PDE12, ZFP326, PTBP1, DDX39B, HNRNPU, RSL1D1, RBPMS, NOP2, DHX29, SNRNP200, ESRP2, THOC3, CPSF1, PRPF38A, PPIL1, TRA2B, TRA2A, SF3B3, HNRNPL, HNRNPK, DDX46, HNRNPF, NUDT21, NPM1, WDR12, LEO1, NAT10, PPP3CA, NSUN2, RBM25, PIK…	1032	776	18128	1.74301	0.0154776	0.00017525	0.00450248
GOTERM_BP_ALL	GO:0008380~RNA splicing	40	3.59066	3.6028e-05	SRSF1, NCBP2, TRA2B, PPIL1, TRA2A, SF3B3, HNRNPL, DCPS, DDX46, HNRNPK, PLRG1, HNRNPF, TARDBP, PRMT5, NPM1, U2AF1, TSEN15, PIK3R1, RBM25, SRPK2, ZFP326, DDX39B, PTBP1, ALYREF, HNRNPA1, HNRNPU, SRSF5, RBPMS, RSRC1, SFPQ, SNRNP200, DYRK1A, THRAP3, RBMXL1, ESRP2, HNRNPH1, THOC3, PRPF38A, RBM17, TXNL4A	1032	346	18128	2.03074	0.217489	0.00196005	0.0707659
GOTERM_BP_ALL	GO:0006397~mRNA processing	46	4.12926	4.42483e-05	SRSF1, NCBP2, TRA2B, PPIL1, TRA2A, SF3B3, HNRNPL, DCPS, DDX46, HNRNPK, PLRG1, HNRNPF, TARDBP, PRMT5, NPM1, NUDT21, U2AF1, LEO1, TSEN15, RBM25, SRPK2, CSTF3, ADARB1, PDE12, ZFP326, DDX39B, PTBP1, ALYREF, HNRNPA1, HNRNPU, RBPMS, SRSF5, PTCD2, RSRC1, SFPQ, SNRNP200, DYRK1A, THRAP3, RBMXL1, ESRP2, HNRNPH1, THOC3, CPSF1, PRPF38A, RBM17, TXNL4A	1032	425	18128	1.90125	0.260074	0.00226213	0.0869055
GOTERM_BP_ALL	GO:0000377~RNA splicing, via transesterification reactions with bulged adenosine as nucleophile	28	2.51346	0.000172898	SRSF1, NCBP2, TRA2B, TRA2A, SF3B3, DCPS, HNRNPL, HNRNPK, DDX46, PLRG1, PRMT5, NPM1, U2AF1, RBM25, SRPK2, DDX39B, PTBP1, HNRNPA1, RBPMS, SFPQ, RSRC1, SNRNP200, DYRK1A, THRAP3, RBMXL1, ESRP2, RBM17, TXNL4A	1032	223	18128	2.20558	0.691805	0.00715127	0.339173

## Sheet: sheet3
The GO bioprocess that enriched by genes that shows rhythmicity at protein level but not transcript level.
Category	Term	Count	%	PValue	Genes	List Total	Pop Hits	Pop Total	Fold Enrichment	Bonferroni	Benjamini	FDR
GOTERM_BP_ALL	GO:0007041~lysosomal transport	8	2.12766	0.000505761	LAMP2, VPS18, AKTIP, CHMP5, ZFYVE16, VAMP7, EHD3, HSPA8	350	73	18128	5.67609	0.886887	0.0572007	0.943161
GOTERM_BP_ALL	GO:0006612~protein targeting to membrane	9	2.39362	0.00154408	ACTR3, FIS1, PARD3, SRPR, VAMP7, MYL12A, PDZK1, EHD3, RAB3IP	350	113	18128	4.12521	0.998715	0.127033	2.85313
GOTERM_BP_ALL	GO:0032414~positive regulation of ion transmembrane transporter activity	7	1.8617	0.00443508	DMD, WNK1, AKAP9, GSTO1, PLCB1, EHD3, S100A1	350	80	18128	4.532	1	0.210539	7.98911
GOTERM_BP_ALL	GO:1901998~toxin transport	5	1.32979	0.00540347	MTMR12, TCP1, NRP1, CCT8, CCT2	350	37	18128	6.99923	1	0.235314	9.65124
