# Supplementary material for: A proteomics landscape of circadian clock in mouse liver
Source: Nat Commun. 2018 Apr 19;9:1553. doi: 10.1038/s41467-018-03898-2 (PMC5908788; doi:10.1038/s41467-018-03898-2)
Supplement: Supplementary file 14 — Supplementary Data 11 [file 41467_2018_3898_MOESM14_ESM.xlsx]

## Sheet: Legend
Supplementary Data 11 The “activation” and “repression” effects of the DR-TFs to their downstream genes.
Sheet1	Matrix of day peaked DR-TFs
Sheet2	Matrix of transcripts activated by day peaked DR-TFs
Sheet3	Matrix of transcripts repressed by day peaked DR-TFs
Sheet4	Matrix of night peaked DR-TFs
Sheet5	Matrix of transcripts activated by night peaked DR-TFs
Sheet6	Matrix of transcripts repressed by night peaked DR-TFs
Sheet7	The GO/bioprocess enrich by DR-TFs' TGs

## Sheet: drTFs_peaked_day
gene.symbol	ZT0_zsocred_iBAQ	ZT3_zscore_iBAQ	ZT6_zsocred_iBAQ	ZT9_zscore_iBAQ	ZT12_zsocred_iBAQ	ZT15_zscore_iBAQ	ZT18_zsocred_iBAQ	ZT21_zscore_iBAQ	ZT24_zsocred_iBAQ	ZT27_zscore_iBAQ	ZT30_zsocred_iBAQ	ZT33_zscore_iBAQ	ZT36_zsocred_iBAQ	ZT39_zscore_iBAQ	ZT42_zsocred_iBAQ	ZT45_zscore_iBAQ
Stat3	2.2969	0.234815	-0.048813	0.092517	-0.643854	-0.643854	-0.643854	-0.643854	2.2669	0.117527	0.295584	-0.0272672	-0.663185	-0.663185	-0.663185	-0.663185
Stat1	2.45952	-0.267897	-0.437564	-0.437564	-0.437564	-0.437564	-0.131967	-0.309399	1.59183	-0.556633	-0.625343	-0.625343	-0.625343	-0.625343	-0.137885	1.60406
Gatad1	1.55583	0.487222	0.0557016	0.0418399	-1.29766	-1.29766	-0.430649	0.885362	0.294607	0.591224	1.17909	-0.706146	-1.2565	-0.772267	-0.731566	1.40156
Smarcc1	2.2925	0.389695	-0.183003	-0.663615	-0.663615	-0.487342	-0.663615	-0.0210057	2.05635	0.0141334	0.11997	-0.94305	-0.562759	-0.431177	-0.94305	0.689577
Hhex	1.66197	0.765015	-0.390546	-1.01779	-0.58388	0.133237	-1.26996	0.701949	1.70305	0.594765	-0.380229	-1.11957	-0.59499	-0.190079	-0.995829	0.982885
Tfdp1	0.961023	0.910722	0.438086	-1.08717	-1.86612	0.0287545	-0.00965279	0.624361	0.109728	-0.687661	1.45125	-0.261567	-0.279159	-1.5548	-0.129936	1.35215
Mafg	2.15646	-0.307288	0.152682	-0.494375	-1.08027	0.21616	-0.854059	0.210693	0.161296	0.212757	-0.579756	-0.720632	-0.743027	-0.364146	-0.271854	2.30536
Mlxipl	1.14932	1.19968	0.292581	-0.538926	-1.07168	0.774469	-1.39551	-0.409937	1.23115	1.72058	0.188382	-0.787283	-0.773911	-0.128559	-1.04246	-0.407898
Ppard	-0.0789525	2.34939	0.170518	-0.374556	-0.70623	-0.70623	-0.543083	-0.110859	0.280884	1.8497	1.10137	-0.435066	-0.918722	-0.812479	-0.645581	-0.420102
Rfxank	-0.708477	1.41849	0.728241	1.39566	-0.708477	-0.708477	-0.708477	-0.708477	-0.728929	0.700497	1.76284	0.992357	-0.539978	-0.728929	-0.728929	-0.728929
Tbp	0.120696	1.69319	0.767082	0.31233	-0.88231	-0.0758541	-1.59045	-0.344691	1.0395	0.51292	1.3903	-0.487752	-1.56289	-0.723355	-0.587065	0.418341
Smarca5	0.97378	1.33946	0.112224	0.0249865	-1.85603	-0.339446	-0.698369	0.443387	1.45166	1.12159	0.653356	-0.688933	-1.14546	-0.832339	-0.814544	0.25467
Smarcc2	0.400307	2.08084	-0.863693	-0.184682	-0.620214	-0.718197	-0.689391	0.595033	1.75861	1.36151	-0.157029	-0.174208	-0.580699	-0.888439	-0.684153	-0.635592
Rbpj	-0.629167	1.83626	0.849142	-0.971185	-0.781938	-0.886061	0.319835	0.263113	1.75139	0.105255	-0.07004	0.0546065	-1.61141	-0.915173	-0.0070527	0.692426
Creb3l3	-0.480054	1.78123	-0.135582	-0.63973	-0.63973	-0.63973	-0.63973	1.39332	0.0877651	2.40912	-0.37115	-0.510865	-0.510865	-0.510865	-0.510865	-0.0822699
Nfatc1	-0.871903	1.85	0.398438	0.0374253	-0.836185	-1.30075	0.313257	0.409717	-0.452224	1.7233	1.0637	-0.109496	-1.49479	-0.666578	-0.0593922	-0.00452865
Rfx1	0.101323	1.62607	-0.0219101	0.520724	-1.63243	-1.11858	0.161833	0.362971	0.221386	0.868748	1.50253	0.343656	-1.29326	-1.22946	-0.731652	0.318047
Arnt	-0.392977	0.636905	1.90414	0.218822	-1.17211	-1.03477	-0.473005	0.312996	0.194837	-0.15519	2.02549	-0.294901	-0.628174	-1.18381	-0.668878	0.710624
Elk3	0.486237	-0.00132118	1.44716	1.04262	-1.48288	-0.133808	-1.14982	-0.208185	0.726477	-0.316427	0.950268	-1.04488	-1.16874	-0.499189	-0.284891	1.63738
Rb1	-0.864836	0.0689033	1.8958	0.0751529	-1.1155	-0.966914	0.285379	0.622013	-0.606349	1.84765	0.434886	-0.783621	-0.963814	-0.754439	-0.123972	0.949656
Mlxip	0.236697	-0.153315	2.35814	-0.526747	-0.643392	-0.482943	-0.643392	-0.145049	2.05566	0.435664	-0.498397	-0.615126	-0.716533	-0.654025	-0.716533	0.709288
Prrx1	-0.269629	-0.201566	2.23559	0.557553	-0.776324	-0.776324	-0.580452	-0.188847	0.167364	0.060579	0.279849	-0.407385	-1.00539	-1.00539	2.1547	-0.244331
Rfx3	0.731	0.876068	1.5006	-0.413002	-1.43487	-1.02192	-0.387537	0.149671	0.277378	1.55367	0.813117	0.0182287	-1.58033	-0.462508	-0.996948	0.377388
Pbx3	0.585776	0.256782	1.66754	-0.577056	-1.51393	-1.00638	0.293083	0.294182	0.740458	1.48616	-0.0641419	0.763342	-1.77537	-0.466276	-0.504655	-0.179522
Sall2	-0.353553	-0.353553	-0.353553	2.47487	-0.353553	-0.353553	-0.353553	-0.353553	-0.786297	-0.786297	0.599619	-0.307889	1.39933	1.45413	-0.786297	-0.786297
Nfkb1	0.434483	0.163877	0.156783	1.95865	-0.990781	-1.20616	-0.6788	0.161951	1.11379	0.870195	0.682537	0.615995	-1.40119	-1.02726	-1.04896	0.194904
Nr1d1	-0.543323	-0.543323	-0.483045	1.89288	1.30677	-0.543323	-0.543323	-0.543323	-0.605641	-0.605641	0.0569554	2.09742	0.873833	-0.605641	-0.605641	-0.605641
Fli1	0.154581	0.720751	0.608166	1.67114	-1.16212	-0.851213	-1.10342	-0.0378826	0.517133	0.992072	-0.104798	-0.565966	-1.23749	-0.849637	-0.467487	1.71617
Foxp1	0.361517	1.04653	0.684196	1.21186	-0.703337	-1.29275	-1.29275	-0.0152675	0.345141	0.424998	2.04881	0.220788	-0.622603	-0.946399	-0.946399	-0.524332
Onecut1	-0.698431	-0.849338	-0.849338	1.55866	-0.849338	0.278118	0.0537906	1.35588	-0.194208	-0.756121	-0.756121	-0.418819	-0.756121	0.108018	0.607502	2.16587
Npas2	-1.17492	1.03022	0.835055	1.45639	-0.740952	-0.327378	-0.0381323	-1.04028	-0.86247	0.666755	1.94972	0.261059	-0.183734	-1.03196	-0.911465	0.112102
Arntl	-0.747218	0.457699	0.66414	2.0259	-0.884165	-0.809245	-0.362959	-0.344156	-0.568384	0.576759	2.10105	0.422097	-0.685894	-0.819553	-0.71697	-0.309106
Tcf7l2	0.348687	0.81016	0.884663	1.01416	-1.48056	-0.153513	-1.48056	0.0569645	0.0616106	1.09113	1.01539	0.667008	-1.41225	-0.418075	-1.41225	0.407438
Tfe3	0.0703512	0.628255	0.436084	1.99165	-0.781585	-0.781585	-0.781585	-0.781585	0.459767	0.824837	1.76444	0.343372	-0.848103	-0.848103	-0.848103	-0.848103
Clock	-0.9821	0.597477	0.941264	1.78613	-0.995946	-0.390718	-0.460575	-0.495534	-0.659302	0.606503	1.71529	1.07286	-0.907908	-0.806628	-0.743064	-0.277749

## Sheet: drTFs_peaked_day_activation
gene.symbol	ZT0_zscored_FPKM	ZT3_zscored_FPKM	ZT6_zscored_FPKM	ZT9_zscored_FPKM	ZT12_zscored_FPKM	ZT15_zscored_FPKM	ZT18_zscored_FPKM	ZT21_zscored_FPKM	ZT24_zscored_FPKM	ZT27_zscored_FPKM	ZT30_zscored_FPKM	ZT33_zscored_FPKM	ZT36_zscored_FPKM	ZT39_zscored_FPKM	ZT42_zscored_FPKM	ZT45_zscored_FPKM
4930581F22Rik	-0.188957	-0.829868	1.00953	0.915325	1.54946	-0.746302	-0.864362	-0.844825	-0.368773	-0.399573	0.839243	0.57964	1.79447	-1.23507	-0.91037	-0.299575
Card6	-0.422249	0.591911	0.889475	1.23577	0.804702	-0.598484	-1.34929	-1.15184	0.688103	1.43326	0.397911	0.828231	-0.278881	-0.995066	-1.48967	-0.583889
Atp6v0d2	-0.985566	-0.846231	-0.0687117	0.987257	1.89867	-0.756913	0.139914	-0.368415	-1.18785	-0.755925	-0.110257	1.72292	1.30528	-0.236085	-0.419556	-0.318525
Stx7	0.954742	0.63917	-0.589343	-0.90101	-1.27876	-0.877941	0.967151	1.086	0.898154	0.231062	-0.255873	-1.80526	-0.847232	0.603243	1.3099	-0.133988
Prim2	0.267049	0.540531	1.34006	0.356947	-0.882046	-0.585994	-1.75414	0.717589	-0.0404721	0.430895	0.512168	1.75798	-0.602674	-1.73768	-0.273834	-0.0463878
Asl	-0.927887	-0.136285	-1.25206	-0.347927	0.0655558	2.04826	0.475947	0.0743985	-0.679767	-0.722091	-0.975067	-0.795542	-0.317732	1.50671	0.774247	1.20924
Upp2	-0.893259	-1.02111	-0.488903	1.36044	1.65721	0.0623806	-0.125832	-0.550934	-0.931417	-0.927916	-0.644584	0.645801	1.64065	1.09947	-0.167739	-0.714267
Stat3	-0.727002	1.09141	0.499791	0.420115	-0.246074	-1.42376	-0.967419	1.35294	0.699952	0.927524	-0.43789	1.7709	-0.729302	-0.810927	-0.959023	-0.461232
Sae1	-0.484918	2.25082	0.270454	0.210967	-0.69162	-0.921957	-0.155836	-0.477907	-0.0554071	1.07921	-0.329402	-0.148122	-1.62684	-0.75735	0.289412	1.5485
Rbmxl1	0.903595	0.717407	-1.23557	-1.21325	-1.10894	0.438904	0.999972	0.497888	0.264782	-0.583046	-0.648095	-1.52846	0.149948	-0.347433	1.16413	1.52818
Glyctk	-0.797695	0.625742	-1.3843	-0.376255	-0.849241	1.39152	1.07615	0.314077	0.259745	-0.855704	-1.17477	-0.376385	-0.211772	1.75135	1.13502	-0.527478
Dnttip2	0.86238	-0.545701	-0.861854	-1.39486	-0.601964	0.198171	1.41857	0.92526	0.631898	-2.11463	-0.370628	0.102269	1.29175	0.352965	0.355126	-0.248751
Nrg4	-0.731928	-0.901908	-0.6463	0.0606222	1.90576	1.10782	-0.231191	-0.562876	-0.675365	-0.7986	-0.772912	-0.0425455	1.33705	1.73423	-0.0699886	-0.711868
Slco2a1	0.138365	1.8175	0.35244	-0.249901	-1.62192	-0.132274	-0.783178	0.478968	0.722402	1.59465	-0.281598	-0.544215	-1.24098	-0.941224	-0.323518	1.01448
Slc38a7	-0.44259	1.54573	0.392293	0.553118	-0.0523939	0.634533	-1.52669	-1.104	-0.597615	-0.171893	-0.29166	2.00478	0.759154	0.187362	-1.18107	-0.709052
Tgoln1	0.671606	0.404848	1.14642	-1.74689	-0.761144	-0.81419	0.255905	0.843449	0.90073	0.580522	0.832966	0.7744	-1.11668	-1.54318	-0.861625	0.432868
F3	-0.440937	-1.17535	-0.42822	1.1138	1.80701	-0.00565686	-0.0134892	-0.857157	-1.02464	-0.0658549	1.0238	1.54282	0.791411	-1.04127	-0.778741	-0.447529
Bhmt	-0.225359	1.80081	-0.0777446	-0.305761	-0.558036	-1.54882	-0.0314206	0.946325	0.461971	0.251612	-0.134434	-0.553597	-1.83533	-0.530101	1.24659	1.0933
Agxt	-0.415473	0.0367973	1.27545	1.41034	0.418588	-0.353736	-1.40592	-0.966048	-0.580275	1.15732	1.15819	1.17757	-0.250507	-0.990339	-1.114	-0.557953
Pbld1	-1.36307	-1.14601	0.751807	1.17407	1.29889	-0.113967	-0.3452	-0.256524	-1.08706	-0.812473	0.491213	0.906211	1.77519	0.051337	-0.482317	-0.842091
Frat1	0.897063	0.597849	0.133105	-0.991557	-1.21696	-1.01572	0.0734361	1.52279	1.04845	0.623453	0.297542	-0.531977	-1.46052	-1.3463	0.325998	1.04336
Nags	0.405752	1.92382	-0.968256	-0.981264	-0.937926	0.536397	-0.171252	0.192735	0.47514	-0.102827	-0.519628	-1.71813	-0.701937	0.410845	0.551562	1.60498
Mkrn1	-0.030229	1.60498	0.565193	0.957428	-0.328803	-1.41343	-0.962985	-0.39216	0.467762	2.1331	-0.164448	0.38328	-0.596747	-0.897067	-0.569854	-0.756023
Dyrk3	0.146575	-0.132441	0.493885	0.599558	1.79986	-0.91894	-1.37934	-0.609154	-0.962399	-0.243865	1.56497	1.3015	0.518584	-0.801412	-0.764542	-0.612837
Foxa3	0.721683	-0.0568868	-0.935148	-0.890994	0.16997	2.03755	-0.323288	-0.722884	-0.487493	-0.933935	-0.710363	0.0694072	1.59884	1.44115	-0.855957	-0.121653
Irf5	1.03369	0.713372	1.4374	-0.439879	-0.605338	-1.62986	-0.326599	-0.182784	-0.337455	0.247817	2.11856	0.104928	0.323787	-1.0088	-0.447562	-1.00128
Cyp3a13	-0.830665	0.0614243	-0.944074	-1.00059	-0.49149	0.363536	1.45231	1.38955	0.897341	-0.860299	-1.42752	1.29231	-0.647675	-0.15347	1.12024	-0.220932
Abcb4	-1.53758	0.860113	1.54639	-0.149394	0.638128	0.0920668	-0.813893	-0.635832	-1.02001	0.256704	0.327166	1.62685	0.979579	-0.552691	-1.34109	-0.276507
Ccne1	-0.72254	-0.855631	-0.327181	0.343908	2.04974	0.745191	-0.577725	-0.655758	-0.596722	-0.742995	-0.40743	0.429159	2.2772	0.0869672	-0.497909	-0.548269
Per3	-0.877692	-1.00731	-0.726483	1.02725	1.78775	0.307748	0.0687855	-0.58005	-0.904292	-1.03237	-0.772627	0.637195	1.8658	0.576634	0.15482	-0.525164
Ano10	-0.467481	2.21762	0.145336	0.547805	-0.516937	-0.797133	-0.597647	-0.531568	-0.925144	0.797095	0.812384	1.29953	0.486086	-1.01508	-0.0812894	-1.37358
Bbox1	-1.80216	-0.847304	-0.0515018	0.18298	1.10366	0.273175	1.29665	-0.155495	-1.39144	-0.908355	-0.168228	0.869589	0.991773	0.722732	0.92726	-1.04333
Gla	1.41825	0.962676	0.255186	0.112986	-0.77862	-1.77957	-0.40579	0.214882	0.630897	1.03121	-0.675857	1.44373	-0.534329	-1.49668	0.243395	-0.642373
Thyn1	-0.489389	0.0772454	1.88745	0.775848	0.00465031	-1.18678	-1.08689	0.0178723	0.554338	0.620179	0.2464	-0.915744	-2.09353	0.218748	0.543163	0.826451
Fpgs	0.595971	1.25048	0.354872	-1.04269	-1.51776	-0.289382	-0.47273	1.12124	0.938481	0.955941	-0.192223	-0.824908	-1.68404	-0.447179	0.0499609	1.20397
Hlf	-1.04135	-0.750384	-0.444017	-0.75968	1.03988	1.79763	0.434592	-0.276674	-0.20619	-1.35719	-0.751575	-0.102342	1.26086	1.53334	0.325487	-0.702384
Rfk	-0.0546065	0.295609	-0.80219	-1.47481	-0.730365	0.110047	1.42179	1.23452	0.0385482	-1.30575	0.229897	0.522735	0.613308	1.4867	-0.0429811	-1.54245
Slc25a47	-0.874762	-0.665359	0.191404	1.21922	1.68038	0.132823	-0.91332	-0.770384	-0.414843	-0.298237	-0.576945	1.79884	1.33746	-0.287668	-0.984361	-0.574246
Litaf	0.716566	1.552	0.389141	-0.709275	-1.19549	-0.961855	-0.619133	0.828046	1.35074	0.504848	-0.133257	-0.250149	-1.27898	-1.02183	-0.538852	1.36748
Ggt6	0.244873	0.0818342	-1.03665	-0.67888	-1.51989	0.572155	1.04442	1.29213	-0.362162	0.587871	-1.07024	-1.06194	-0.874787	0.16361	1.18221	1.43543
Gpr65	-0.376301	-0.0767669	-1.39311	-0.665054	-0.551239	0.530547	1.84855	0.683372	-0.291508	-1.63326	-0.419176	0.0119782	1.87892	0.711373	-0.0985217	-0.159799
Abcc2	-1.51846	-0.301926	-0.360236	1.44777	1.37272	-0.0948386	0.137001	-0.682032	-0.774744	0.172708	-0.231059	1.63218	0.930255	0.252906	-0.37528	-1.60697
Gck	-0.378013	-0.0236631	-0.975754	-0.807975	-0.766436	2.03016	0.703628	0.218049	-0.345327	-1.10737	-0.585784	-1.1551	-0.0146547	1.58565	1.08167	0.54091
Pfkfb1	-0.933004	-0.393502	-1.16395	-0.785882	0.365007	0.371566	1.77276	0.767002	-0.434577	-0.391936	-1.12581	-0.824723	-0.723481	0.906272	1.29044	1.30381
Serpinb6b	0.714143	-0.206235	0.181828	-0.440746	-0.918217	-1.46777	0.383188	1.75381	0.654721	1.44233	1.01784	-0.364648	-0.786215	-1.62506	-0.222585	-0.116379
Dlc1	0.0659552	0.191347	1.20274	0.696882	-0.922841	-1.73869	-0.46353	0.968134	0.942352	1.07651	1.30336	-0.19331	-1.45479	-0.890752	-0.403721	-0.379651
Slc30a10	0.891754	0.884666	-0.0359631	-1.17536	-1.48777	-0.64326	0.477953	1.08798	1.51482	0.515655	0.0358815	-1.08299	-1.44591	-0.647147	0.819509	0.290177
Ltbr	-1.39407	0.346185	0.128454	0.677789	0.805659	1.37989	-0.876356	-1.06755	-0.912076	-0.802684	-0.225297	1.0671	1.81079	0.368841	-0.472152	-0.834521
Pcdh1	-0.387624	1.58742	1.41959	-0.696791	-0.653239	0.0851782	-1.166	-0.188533	0.368686	1.61634	0.106102	1.05766	-0.129775	-0.995465	-1.19407	-0.829473
Nsun2	-1.55178	-0.131811	-0.820297	-0.0752146	-0.512593	0.794957	1.57489	0.721849	-0.525047	-0.771303	-1.02099	-0.164125	0.775719	1.74569	0.819694	-0.859636
Gpt2	-0.99327	-1.07873	-1.21454	0.602715	1.569	0.420153	0.604063	0.0906023	-0.873463	-0.896039	-1.02825	-0.523763	0.665261	1.75381	0.74866	0.153784
Sort1	-0.0168537	0.283573	1.60475	1.15338	-0.12596	-1.27703	-0.972026	-0.649836	0.174611	0.948051	0.615319	1.43218	0.0733498	-1.31488	-1.11735	-0.811289
Trim34a	0.685583	0.709838	1.05998	-0.414803	0.29934	-2.13985	0.0447027	-0.244782	0.613648	1.01075	1.51873	-0.0528245	-0.113905	-1.32695	-1.10613	-0.543315
Gstm4	-0.0223467	1.72073	0.680208	0.614643	-0.0945996	-0.546776	-1.42553	-0.926322	-0.530601	1.85393	0.719748	0.377139	-0.435639	-1.04771	-1.13731	0.200449
Sun2	-0.420803	-0.106413	0.712647	0.707112	1.77516	-0.919332	-1.24766	-0.500715	-0.571975	0.77635	0.419534	1.7553	0.225139	-1.16092	-1.15349	-0.289942
Tyk2	-0.298582	0.350453	1.59037	1.2847	-0.991457	-0.924596	-0.865643	-0.145245	0.42551	1.27378	0.45194	1.20651	-0.405735	-0.765504	-0.648547	-1.53795
Tep1	0.70163	-0.354089	0.303075	1.71722	0.474581	-1.19963	-1.22631	-0.416484	0.728142	1.67771	0.368358	0.561919	-0.477318	-1.17183	-1.14324	-0.543739
Dnmt3b	1.93739	0.409633	-0.507975	-1.05165	-0.900991	-0.683636	0.155921	0.641304	1.4192	0.466273	0.174149	-1.25731	-1.40237	-0.561857	0.264761	0.897149
Syde2	-0.536709	-1.26571	-0.863102	-0.177457	1.7691	0.170265	1.07088	-0.167267	-0.93334	-0.554918	-0.381048	0.0600657	1.08657	1.67966	0.300077	-1.25706
Flot1	-0.383003	-0.11254	0.285515	1.15409	1.05792	0.73044	-1.51008	-1.22234	-0.487968	-0.0411589	0.359612	1.23925	1.46827	-0.696142	-1.53674	-0.305127
Arl4a	0.503634	-0.755803	0.229073	-0.971447	-0.440813	-1.04775	0.607558	1.87555	0.0267696	1.93905	-0.267364	-1.02496	-1.31526	-0.110578	0.161458	0.590875
Ogn	0.834948	-1.20793	-0.464514	-0.858205	-0.0715066	-0.259396	1.95286	0.0737437	0.651243	-0.700367	-1.04072	-0.777477	-0.364763	-0.146637	2.03022	0.348508
Sco2	0.146276	-0.627606	0.478049	-1.87972	-0.431188	1.36554	0.0729307	0.875725	0.0812979	-0.671781	-0.744909	-0.953805	-0.932283	0.548718	0.926871	1.74589
Sh3glb1	-0.653545	-1.93069	-0.260402	0.72379	1.32787	0.552276	0.400026	-0.159327	-1.09782	-0.914376	0.257115	0.392007	1.58963	0.606171	0.449042	-1.28177
Rcl1	-0.784638	-0.62923	1.16452	1.35139	1.08317	-0.736132	-0.867704	-0.581373	-0.815384	0.518817	0.764781	1.60942	0.636796	-0.770756	-1.00618	-0.937492
Aaas	-0.598954	1.74905	0.979372	0.294614	-0.180439	-0.413669	-1.48859	-0.34138	-0.236723	1.35891	1.04615	-0.136818	-0.460216	-1.08147	-1.3591	0.869282
Tpd52l1	-1.16298	-0.768917	0.339623	0.244922	1.97073	0.518656	-0.376038	-0.765988	-1.47296	-0.659426	0.488187	0.390424	1.76591	0.288081	0.0914231	-0.891634
Rab4a	-1.47272	-0.28812	-0.0624571	0.299296	0.229452	2.05337	-0.158389	-0.600433	-1.45795	-0.930441	-0.615825	-0.272088	0.0773934	1.36738	0.881083	0.950445
Acot12	-1.28069	-1.02667	0.538826	1.03648	1.55571	0.156438	-0.400159	-0.57993	-0.812186	-0.299955	0.522576	1.22931	1.15481	0.376185	-0.521942	-1.6488
Fam47e	-1.04438	-0.537157	-1.71987	0.3879	0.338184	0.987087	1.07904	0.509196	-0.621324	-0.824838	-0.954495	-0.945397	-0.0314597	1.22821	1.46804	0.681257
Papss2	-1.47988	-0.0762201	-0.886001	0.846446	1.53227	-0.193654	0.79346	-0.536427	-1.45622	-0.401944	-0.354038	0.430748	1.39027	1.22559	0.141341	-0.975743
Rrp1b	1.12166	1.00299	-1.19156	-0.969232	-0.908091	1.18265	-0.369156	0.130731	2.18048	-0.458642	-1.04871	-0.614167	-0.490918	-0.201269	0.121455	0.511764
Nup133	-1.12798	0.428493	0.193723	1.39456	1.24011	-0.667599	-1.23585	-0.225458	-0.325249	1.07005	1.17799	1.06883	-0.0686021	-1.43119	-0.909257	-0.582573
Nup43	1.37633	1.39995	0.580594	-0.220663	-0.576505	-0.949325	-1.14418	-0.466196	0.748832	0.0905949	2.08345	-0.827189	-0.267928	-0.588878	-0.287726	-0.951155
Hdac3	-0.667933	-0.195464	1.14437	1.86066	-0.284007	-0.618111	-1.12627	-0.113245	-1.32221	0.859433	0.585914	0.957817	0.482668	0.434236	-1.64514	-0.352715
Samhd1	-0.188635	1.44344	0.722824	1.13636	-0.944392	-0.594075	-1.32682	-0.24871	0.86613	0.787289	1.04507	-0.219436	-0.330663	0.292035	-2.03176	-0.408667
Tapbp	-0.519251	1.45405	0.2122	1.16095	0.106471	0.108477	-1.35555	-1.16734	-0.215273	0.72316	-0.45841	1.32848	0.354927	-0.564804	-1.8741	0.706026
Usp18	-1.04734	1.02931	0.562427	1.59264	0.161437	-0.721866	-1.10515	-0.47146	0.634462	-0.232022	0.926158	1.42152	0.323245	-0.75202	-1.54849	-0.772847
Esrra	-0.620815	-0.818842	-1.30817	-0.100834	0.84866	1.85182	0.250393	-0.10222	-0.446514	-1.21848	-0.976494	-0.920679	1.13291	1.2294	0.600014	0.599846
Mpzl1	1.52302	0.837156	1.04262	-0.826621	-1.06998	-0.947652	-0.35112	-0.20742	0.635793	1.9583	0.274016	-0.395521	-0.994029	-1.01668	-0.678665	0.216793
Slc10a3	0.101436	0.535243	-0.777208	-1.07325	-0.463386	2.07138	0.229659	-0.623871	0.487318	-0.915289	-1.42497	-0.824282	1.11998	1.39359	0.131471	0.0321846
Aldh5a1	-1.2503	0.322143	1.41615	-0.388908	-0.463486	0.750866	-1.27095	0.884481	-0.330433	1.32423	1.64334	0.102922	-0.679987	-0.427049	-1.28977	-0.343248
Grhpr	-0.601695	1.52758	0.800344	1.06161	-0.232145	-0.687186	-1.29834	-0.570165	-0.40263	0.982362	0.766088	1.43347	0.112002	-0.530501	-1.45469	-0.906107
Ralgapa2	-1.33201	-1.07523	-0.46627	0.578918	1.73258	0.615506	0.233012	-0.286503	-0.227045	-0.453035	0.16319	1.78623	0.877375	0.173304	-1.02793	-1.29209
Nicn1	0.289076	0.731744	1.06401	-0.285805	-1.83608	-1.07008	0.415644	0.691488	0.585706	1.14404	0.685717	-0.0437578	-1.66419	-1.24203	-0.191523	0.726037
Ppp3ca	-0.139795	-0.731846	0.732849	0.00898021	2.09663	-0.564416	-1.02518	-0.377219	-0.988903	-0.512573	0.684454	1.04402	1.70185	-0.435798	-0.753313	-0.739733
As3mt	-0.495742	0.0345125	-2.04269	0.484694	-0.26164	0.766748	1.27806	0.236061	-0.081491	0.15465	-1.46548	-0.5538	-1.12565	1.19711	1.10731	0.76735
Per2	-0.719145	-0.783647	-0.925338	-0.21733	0.146648	2.07484	0.735874	-0.311898	-0.64496	-0.984192	-1.00249	-0.700298	0.265176	1.55374	1.25196	0.261063
Zfp707	0.302194	-0.410996	1.69478	1.2411	-0.372334	-1.02334	-0.957372	-0.474038	-0.275303	0.834278	0.435862	0.0241901	-1.09755	-1.16105	-0.545697	1.78527
Xdh	-1.65982	-0.444898	-0.873576	0.829366	0.771244	1.25934	0.511024	-0.392684	-1.25658	-0.778219	-0.125523	0.20274	0.615262	2.03443	-0.374109	-0.317992
Ak4	-0.940432	-1.16271	-1.07798	0.309886	0.973693	1.35592	0.805774	-0.264153	-0.662096	-0.919661	-0.773082	-0.00553918	1.63936	1.30478	0.236253	-0.820008
AU022252	0.0602022	1.48561	0.35399	0.708676	-1.88751	-0.510509	-0.502955	0.292496	1.31534	1.00306	0.243743	-0.408781	-1.66685	-1.04865	0.305435	0.256699
Tgfbr3	0.272955	0.0848663	0.643823	0.581283	1.37228	-0.157488	-0.983929	-1.81379	-0.0126699	-0.135573	0.425091	0.0534358	1.67219	0.19302	-0.216173	-1.97932
Patz1	-0.754678	-0.501279	1.01404	1.51262	0.644775	0.231222	-0.861768	-1.28493	-0.0731356	1.81301	0.843765	0.00236259	0.163364	-1.13393	-0.372743	-1.24269
Msh2	-0.892349	0.0756776	-0.437605	1.72812	0.438956	-1.23843	-0.624805	0.950428	-0.0371535	0.736537	1.66068	0.433774	-1.19232	-1.39119	-0.361056	0.150733
Abcb11	0.334135	1.07319	1.12803	-0.357831	-1.0868	-1.58261	-0.268521	0.760409	0.219619	1.19933	0.913218	0.324856	-0.821644	-1.72432	-0.73352	0.622456
Sf3b3	0.281985	2.08381	-0.0741814	-0.686192	-1.4468	-0.0536008	-0.0415611	-0.0634514	1.18948	0.872061	-0.24139	1.18376	-0.979917	-0.712288	-1.37599	0.0642866
Nr1d1	-0.826346	-0.196978	1.55223	1.5214	0.0433128	-0.451191	-0.816175	-0.82625	-0.804148	-0.0193258	1.30876	1.73117	-0.0185049	-0.585592	-0.812273	-0.800083
Tnfaip8l1	-0.689295	1.19795	1.50018	-0.0664988	-0.0607713	0.3215	-1.48948	-0.713585	0.9447	1.46238	0.637797	0.21644	-1.1762	-0.870987	-1.17109	-0.0430484
Galt	0.423939	1.21853	0.641579	1.14909	-0.567339	-0.748865	-1.54841	-0.568518	-0.381794	1.04742	0.573073	-0.140904	-0.856348	-1.31425	-0.552823	1.62563
Tmem110	-1.1995	-1.08535	1.01165	1.48627	0.0803714	0.491197	0.153217	-0.937853	-1.11276	-1.36102	-0.269813	0.623983	0.893625	1.5733	-0.411445	0.0641337
Cecr2	-0.455341	-0.197034	0.95107	1.59482	0.447657	-0.811597	-1.56384	0.0342627	0.0381388	1.77672	0.707898	0.777047	-0.783199	-0.925848	-0.772671	-0.818088
Cyp8b1	-0.332943	1.11221	1.13276	-0.307316	-0.398991	-1.55854	-0.724718	1.07754	0.423248	1.34046	-0.0709447	0.0546435	-1.20493	-1.34071	-0.451789	1.25001
Zkscan17	-0.517468	-0.0727973	0.937287	1.07152	1.39936	-0.735877	-1.16968	-0.91235	-0.296306	0.151723	0.773785	1.52401	0.888351	-0.886285	-1.26548	-0.889801
Gnat1	-0.615459	-0.434131	-0.0280844	2.25812	0.560711	-0.507736	-0.615779	-0.61764	-0.387554	-0.494537	0.220516	2.21801	0.459273	-0.462654	-0.721457	-0.831597
Lrit1	0.965886	-0.897009	0.928112	1.40873	-0.147249	-1.19391	-0.981039	-0.0835158	0.295416	0.916706	1.39798	0.389136	0.352018	-1.07463	-1.35779	-0.918835
4930523C07Rik	-1.16784	-0.694154	0.107043	1.37203	1.61621	-0.174567	-0.360095	-0.69863	-1.26616	1.14081	-0.257871	1.84416	-0.254683	-0.628819	-0.310875	-0.266564
Cd4	0.6219	1.56209	-0.602823	-0.627829	-1.14193	-1.09217	0.862376	0.418383	1.38489	0.411995	-0.621078	-1.39674	-1.08781	-0.282081	0.949437	0.641389
Calr3	-0.522482	1.02805	0.970023	0.598214	-1.96345	0.235439	-0.620645	0.274853	0.349119	1.17706	0.130824	-0.718489	-0.934205	-1.33726	-0.173144	1.50609
Fbxo4	-0.826375	-0.240407	1.03133	0.843425	1.5635	-1.02146	-0.468665	-0.881343	-0.481578	0.114305	0.741248	1.1366	0.73471	0.498102	-0.945828	-1.79756
Baat	-0.397576	-0.566147	-0.273358	-0.810665	-0.677448	-0.470644	1.56349	1.63235	0.0027179	-0.44484	-0.343351	-0.23696	-0.886052	-0.662398	2.31001	0.260871
Leprotl1	0.27535	1.75631	0.453091	-0.263417	-1.33019	-1.08705	-0.447291	0.64321	0.719573	0.790729	1.34769	-0.366331	-1.32787	-1.35142	-0.293024	0.480654
Ceacam1	-0.364653	1.93337	0.721702	-1.02892	-0.611568	0.315963	-1.03487	0.0689705	0.0516389	1.21731	0.189406	0.830695	-1.03007	-1.34803	-0.932037	1.02109
Acnat2	0.11499	1.48827	-0.940531	-1.21528	-1.03269	-0.0208418	0.639147	0.966931	1.66221	0.907424	-1.1687	-0.484408	-0.722475	-0.762358	-0.23953	0.807834
Atp1a1	-1.58117	-0.290914	-0.8566	0.0612007	0.315803	1.81208	0.542565	-0.0029673	-1.12563	-0.823455	-1.26765	0.990226	1.2737	0.909309	0.114716	-0.0712157
Ifih1	-0.794622	-0.388509	0.476689	1.25791	0.800135	-1.90109	0.237631	0.311851	-0.295775	0.136972	0.455165	1.99181	0.383618	-0.756345	-0.669999	-1.24545
Kcne3	0.477471	-0.850563	-1.29319	-0.975127	0.2214	0.848519	1.62882	-0.0573314	-1.37671	-1.16236	0.840509	-0.285681	1.70174	-0.0350616	0.0640406	0.253529
Rfc5	0.445756	0.319837	1.21165	0.950288	0.135272	-1.75421	-1.08794	-0.220656	-0.0353574	0.920312	1.03131	0.737826	-0.81313	-1.78704	-0.613313	0.559393
Gtpbp4	0.915723	0.647061	-1.14306	-1.64147	-0.147377	-0.389936	0.981571	0.777492	0.123185	-2.24804	0.430198	-0.260345	1.15852	0.487089	0.314389	-0.00500331
Esr1	-0.51719	-0.803924	-1.01573	-0.558603	0.316194	-0.0633855	2.07853	0.564108	0.394812	-0.959453	-1.23079	-0.924723	0.227395	1.20423	1.4258	-0.137262
Tk2	0.678296	-0.318532	1.56214	0.0644845	0.670259	0.00590121	-1.33953	-1.32302	-0.343036	0.378397	1.48257	-0.0956548	1.20666	-0.28918	-1.527	-0.812762
Hnrnpab	-0.157384	1.85139	-1.0358	-1.27017	-0.369883	0.830492	0.183871	-0.0325141	0.591789	-1.51627	0.429423	0.781747	0.837333	0.645917	-0.225235	-1.5447
Hes1	2.08034	-0.603804	0.948205	-0.383211	-0.233434	-0.717568	-0.766233	-0.324293	0.860217	0.679233	1.66296	0.175874	-0.77687	-1.0613	-0.977934	-0.562181
Clec2h	-0.543543	-0.944638	1.18558	1.38305	1.00856	-0.754002	-0.575422	-0.759585	-0.937434	-0.358137	1.32071	1.33214	0.850545	-0.59297	-1.02557	-0.58928
Gys2	-0.948223	-0.837694	-0.672879	0.248238	1.4604	1.527	-0.144969	-0.631867	-1.13006	-0.932283	-0.995405	0.614431	1.32822	1.24034	0.233184	-0.358429
Rtp4	0.592052	1.04279	1.29053	0.0890211	-1.22276	-1.42716	-0.563255	0.198776	0.871687	0.306245	0.592054	1.34267	0.0977861	-1.42915	-1.31169	-0.469605
Lifr	-1.5381	0.132931	1.04596	1.13326	0.430753	-1.04256	-0.771276	0.609037	-1.02574	-0.175986	0.633398	1.73281	0.729158	-0.699082	0.0269002	-1.22146
Trim7	-0.311333	0.279664	-0.964847	-1.22348	-0.905267	0.583291	1.21402	1.32795	-0.782489	-0.455671	-1.14907	-0.784147	-0.253106	0.780394	1.51717	1.12691
Slc43a1	-1.31211	-0.229649	-1.11311	0.99838	1.56556	0.432997	0.211625	-0.553689	-1.6812	-0.527803	-0.515648	0.467052	0.954711	0.834646	1.15424	-0.686001
Cep78	0.471073	0.163266	-0.300695	-0.838413	-1.66794	0.0548459	0.376892	1.74097	0.654532	0.202412	0.951695	-2.12498	-0.255843	-0.419955	0.929289	0.0628523
Poldip2	-1.42747	0.203009	-0.240277	0.315718	0.470917	1.93652	-0.631189	-0.627225	-1.72231	-0.604997	-0.503495	0.656685	0.930934	1.44473	-0.0348101	-0.16674
Bcar1	-0.989273	0.350847	0.749034	1.4027	0.27556	0.604039	-1.37787	-1.01504	0.0524135	-0.20709	0.727408	1.36391	0.240426	-0.381193	-2.07039	0.274522
Mcm7	0.0416157	2.00983	0.448773	-0.423247	-1.5361	-0.426022	0.0663465	-0.18119	-0.000940668	0.711577	-0.17973	-0.2319	-0.952571	-1.31066	0.0195025	1.94473
Skp2	0.48553	0.338636	-1.25606	-1.50865	-0.34217	0.489771	1.54129	0.251653	-0.304164	-0.813799	-0.394343	-0.802732	-0.533148	1.99621	1.06368	-0.211702
Kcnk5	-1.0531	-0.356331	-0.550662	0.141447	1.99266	0.902781	-0.344303	-0.732485	-0.653774	-1.00016	-0.688089	-0.222032	1.88913	0.996107	0.306792	-0.627966
Nostrin	-0.32876	0.756113	1.083	1.35481	-0.644931	-0.884526	0.113631	-1.44934	0.104535	0.610525	1.51329	1.10861	-0.834585	-1.24692	-0.797745	-0.457718
Slc45a4	-0.86431	0.405981	1.53304	0.981715	-0.955545	-1.26149	-0.278058	0.438667	0.995592	1.38052	0.61601	0.317026	-0.873393	-1.26425	-1.12224	-0.0492583
Ccnf	-0.257495	0.676091	-1.59613	-0.536192	-0.701722	0.86263	0.00204513	1.55078	0.204706	0.0815756	-1.41021	-1.02521	-0.731847	0.422573	0.932896	1.52552
Ocln	-0.869477	-0.648196	1.67078	1.39176	0.0284689	-0.861128	-0.57901	-0.1332	-0.08251	1.64927	0.838946	0.819703	-0.840365	-1.23759	-0.598369	-0.549085
Fam83h	0.761987	2.0046	0.321141	-0.345645	-1.01475	-0.755159	-0.716117	-0.256052	0.418654	1.05888	-0.0456751	0.0190066	-1.18205	-1.08535	-0.773361	1.58989
4833411C07Rik	0.49674	-0.457362	1.69302	0.556453	-0.0332736	-0.873204	-1.59922	0.216852	0.324295	1.25477	0.75796	-0.0479157	-0.327366	-1.50013	-1.2984	0.836783
Pfas	1.55115	0.250189	0.12152	-0.87693	-1.40007	-0.175061	1.16368	-0.634485	1.10066	0.453999	-1.14216	-0.568718	-0.979885	0.326484	-0.726551	1.53617
Dennd5b	-0.810687	-0.904643	0.52715	0.242969	2.12346	-0.760659	-0.129409	-0.288183	0.119188	-1.01808	0.0749427	1.61264	0.712644	0.552616	-0.568462	-1.48549
Ccna2	0.531242	0.850568	0.197807	0.908883	-0.339054	-2.208	-0.232609	0.291166	0.718079	0.491345	0.559859	-0.199414	-1.33003	-1.40679	1.43812	-0.271173
Irf9	-0.219231	1.90519	0.593959	0.657314	-1.10799	-0.71552	-0.854816	-0.258901	1.33436	0.47336	1.00862	0.751988	-0.926264	-1.20868	-0.898986	-0.534392
Cd79a	-0.174294	0.567034	1.88744	0.684809	-0.744877	-1.22683	-0.674765	-0.318509	0.0316718	1.2756	1.47336	-0.258884	-0.479509	-1.26997	-1.09079	0.31853
Bag4	-0.8574	-0.778553	0.898705	0.290652	1.62571	-1.28307	0.537759	-0.433808	0.0905238	-0.196226	0.712419	1.29997	0.678263	0.030853	-0.646972	-1.96883
Plin2	0.0429809	1.95342	0.67525	-0.255142	-0.838513	-1.33881	-0.381449	0.142266	0.451591	1.29378	-0.125866	0.884023	-1.52282	-1.2641	-0.287125	0.570518
Slc25a45	-0.651385	1.27273	-1.10553	-1.13091	-0.741455	0.915559	0.601231	0.839762	-0.306708	-0.459753	-1.65623	-0.580013	0.166601	1.37955	1.28656	0.170002
Slco1a4	-1.28522	-1.2065	-0.295794	0.107319	0.375653	1.60204	0.998999	-0.296505	-1.15616	-1.20956	-0.192769	1.40359	1.31414	0.392927	0.00606767	-0.558234
Gss	-1.02584	0.0430646	0.824371	0.755147	0.854356	0.990328	-1.27075	-1.17067	-0.588929	-0.395129	0.31503	1.56954	1.22622	0.0605117	-0.961344	-1.22591
Stat5b	-0.185494	0.944375	1.61977	-0.146779	-0.882947	-1.44031	-0.488288	0.579673	0.576455	1.81681	0.752844	-0.0700221	-0.959715	-1.04402	-0.85962	-0.212725
Diap2	-1.44541	0.158527	0.648785	0.755512	1.58629	-0.818233	-0.0451773	-0.840288	-0.509712	0.139801	0.784844	1.64075	0.749942	-0.741916	-1.32368	-0.740021
Xaf1	-0.333329	0.252954	0.74199	1.90891	-0.19954	-1.31014	-0.925035	-0.13581	0.631428	0.167678	1.27798	0.881762	0.215213	-1.04907	-1.67804	-0.446956
Syt11	0.573877	1.14024	-0.670155	-0.726351	-1.5493	-0.556157	0.686596	1.10126	-0.0199115	0.778722	-0.755342	-1.12966	-0.944616	-0.422544	0.818131	1.67522
Cxcl12	0.0932646	-0.982088	-0.236571	-1.66802	0.16812	0.816405	1.55932	0.249568	1.24372	-0.550533	-1.03993	-1.15234	-0.0573284	-0.0253754	1.6528	-0.0710119
Serpina5	-0.981195	1.09879	-0.625681	-0.806286	-0.721078	0.427154	1.75089	-0.142587	-0.676579	-0.485543	-0.919792	-0.833887	-0.379908	1.20706	1.74524	0.343416
Lad1	0.381116	1.98407	-0.824881	-0.987383	-1.07019	0.309646	0.111391	0.0962317	0.37347	-0.401748	-0.42993	-1.26346	-1.31138	0.716565	1.18726	1.12923
Pde9a	-0.0876926	0.639992	0.508487	-0.390779	-2.2546	0.160021	0.557492	0.86708	0.221207	1.28397	0.489714	-0.935234	-1.78257	-0.410353	0.250475	0.882788
Gtf2e2	0.802746	-0.137524	-1.72745	-1.17205	-0.0416371	0.403074	1.11097	0.761865	0.229397	-1.05502	-0.494859	-0.561486	0.417421	0.692735	1.85597	-1.08416
Tjp3	0.600757	1.80415	-0.172747	-0.890939	-1.50176	-0.314354	0.0210302	0.453863	0.879725	0.915616	-0.208687	-0.935631	-1.46008	-0.759496	0.269516	1.29903
Ppargc1b	-0.769915	-0.281125	-0.0794324	1.75474	1.29963	-0.196382	-0.971011	-0.756507	-0.701845	-0.80058	-0.20104	1.97528	0.658547	-0.474355	-0.990132	0.53413
AA986860	-0.382116	-0.405801	-0.699268	-0.752164	0.936098	2.06266	-0.051547	-0.707864	-0.347822	-0.736032	-0.879538	-0.143992	0.609666	2.20938	-0.491228	-0.220434
Galnt11	-0.864946	-1.11085	-0.992867	0.0190807	1.08737	-0.410665	1.35751	0.915362	-0.590144	-0.511497	-0.70016	-0.096602	0.977394	1.46881	0.872357	-1.42016
Serpina7	0.502991	-1.82106	0.407582	0.645894	-0.461174	1.38366	0.172959	-0.830853	0.490996	-0.590537	0.572748	1.53048	0.556009	-0.751564	-1.68864	-0.11949
Lpin3	0.838461	-0.732911	1.01073	1.17235	0.375135	-1.30904	-1.22138	-0.133344	-0.287313	1.44162	0.950067	0.586354	0.0371977	-1.13368	-1.51661	-0.0776401
Cntrob	0.731227	-0.708099	0.0556357	2.05054	-1.05887	-0.0148064	-0.724689	-0.330938	0.454644	1.57847	0.663821	-0.878903	-1.36045	-0.839609	-0.288486	0.670516
Slc39a14	-0.941905	-0.614149	-0.989714	-0.463876	1.75978	1.1792	0.195133	-0.124472	-0.0331255	-0.822849	-0.738824	1.88304	0.873297	0.321367	-0.377657	-1.10525
Myh14	-0.236546	1.28484	0.649629	1.29635	0.0430364	-1.13646	-1.16336	-0.737498	-0.167884	0.89935	0.5367	0.987316	-0.7993	-1.52873	-0.943931	1.01648
Tdrkh	0.296404	0.358512	0.20884	0.804549	-1.52015	-1.55613	0.274374	1.1336	0.567159	1.96553	0.033028	-0.630906	-1.33186	-0.765769	-0.0641577	0.226982
Rcc1	0.337112	0.0878447	-2.01133	-0.203885	0.000358056	-0.183491	0.349982	1.62341	1.35419	-0.580742	-0.285696	-1.33193	-0.729329	0.500035	-0.36191	1.43538
Dock8	-0.733459	0.0443049	0.300579	2.07204	0.0783081	-1.4117	-0.0854625	-0.264609	-0.83541	0.869862	0.727487	1.35222	0.417293	-0.424853	-0.49913	-1.60746
Rnase4	-1.59254	-0.838421	-0.0929701	1.01709	1.25313	0.912818	-0.109378	-0.549725	-0.723083	-0.80231	0.0459968	1.56163	1.36641	0.014328	-0.254422	-1.20856
Prkce	-1.19127	-0.847993	0.862748	1.51077	0.794352	-0.345778	0.232311	-1.01514	-1.18103	-1.12201	-0.111747	1.33184	1.47106	-0.301566	-0.431387	0.34484
Psmb10	-0.823916	-0.633555	-0.25044	1.70525	0.72598	0.932017	-0.524857	-1.13048	-1.19868	-0.742906	-0.966758	0.296327	1.25466	0.869841	-0.633512	1.12103
Fam35a	-0.400604	0.026198	-1.08754	-1.56459	-0.0674959	1.08438	0.940258	1.0694	-0.0851576	-1.04146	-0.934995	-0.34668	0.152257	2.12207	0.501926	-0.36797
Rbms1	0.387203	-0.188228	0.383128	1.28673	1.28543	-1.08375	-0.890681	-1.17984	-0.249747	0.360253	0.92819	1.33445	0.670341	-0.691978	-1.66183	-0.689678
Meis1	0.327257	-0.934386	-0.589997	-0.105564	-1.44509	0.815627	1.68734	0.244812	0.374387	0.914804	-1.30659	-1.51159	-0.559032	0.467578	0.504587	1.11586
Smo	1.16907	1.06169	0.232808	0.773391	-1.00362	-1.62657	-0.212038	-0.394733	1.06039	0.823655	0.813709	0.678267	-0.223817	-1.31427	-1.4706	-0.367329
Slc16a7	-1.29868	-0.878625	-0.732109	-0.454975	1.13496	0.642452	1.44092	0.146062	-1.4186	-0.758808	-0.945682	-0.118853	0.888496	0.631155	1.50628	0.216012
Sox9	1.94342	0.988359	-0.46272	-1.10442	-0.758033	-0.434036	-0.217663	0.0450876	1.84933	-0.0516456	-0.33053	-1.09673	-0.602269	-0.828736	-0.0412345	1.10182
Slc16a1	0.784859	0.67539	0.0119609	-1.58417	-1.02322	-0.752253	1.0534	0.834031	1.32812	0.658528	-0.231935	-0.611985	-1.36838	-1.20837	0.635484	0.79853
Myo18a	-0.480413	0.67967	-0.107371	0.687511	1.12451	0.857474	-1.30767	-1.45371	0.493489	-0.704047	-0.386548	1.49371	1.07968	0.306249	-1.22995	-1.05259
Lcp1	-0.767281	2.122	0.562941	0.221595	-0.106477	-0.363686	-0.780512	-0.888582	-0.183005	0.525943	0.735601	0.968889	1.06294	-0.281709	-1.40514	-1.42353
St3gal4	-0.100733	-0.823021	-0.898814	-0.84398	0.389973	2.12991	0.28896	-0.142291	-0.360854	-1.24428	-0.361564	-0.303741	1.57486	1.42818	0.0275984	-0.760205
Slc39a11	-1.15795	1.26465	0.116039	1.61214	0.132507	-0.679572	-0.907293	-0.380523	-1.26921	0.642621	-0.745768	1.19143	0.837069	0.171412	0.568046	-1.39561
Apon	-0.0229633	2.24037	0.423565	-0.342753	-0.704559	-0.669564	-0.856792	-0.0673014	0.571644	1.00339	-0.401929	1.0565	-0.964816	-1.36247	-0.844668	0.942346
Mcl1	-0.223673	-0.819111	-0.723597	0.111496	-0.288387	0.333486	2.26313	-0.653346	-0.497215	-1.16691	0.767318	0.971789	0.9226	0.618356	0.00405337	-1.61999
Cbs	0.0012461	1.48759	0.867352	0.970435	-0.730571	-0.932877	-1.22271	-0.440467	0.379852	1.23332	0.687751	0.729025	-1.20551	-1.27014	-1.02214	0.467838
Sult1d1	-0.583899	-1.14235	-0.628373	-0.718793	0.862182	-0.239297	1.79068	0.65985	-0.782689	-1.01917	0.0438	-0.488863	0.63249	1.40914	1.26475	-1.05946
Abcd2	-0.48749	-1.09158	0.909106	0.539215	1.84646	-0.386073	-0.590234	-0.739412	-0.197634	-0.412288	-0.573191	1.94279	1.10479	-0.21978	-0.639781	-1.0049
Zmynd19	-0.975045	0.690549	-0.610178	-0.902154	-0.87351	1.53659	0.010362	1.12339	0.387367	-1.66392	-1.17053	-0.357775	0.996787	1.0662	0.668949	0.072929
Adcy9	-0.875682	-0.210212	1.18395	1.43008	0.889385	-0.761378	-0.830221	-0.825923	0.404109	0.324864	0.864198	1.60399	-0.11776	-0.668756	-1.35508	-1.05556
Fasn	-0.672528	-0.364422	-1.13023	0.564758	-0.816064	1.92516	0.649566	-0.156238	-0.712348	-0.684107	-1.05686	-0.992578	0.258855	0.530794	1.47947	1.17678
Arsa	-0.434749	-0.826119	0.465474	1.82053	0.937489	-0.11637	-0.942616	-0.903641	-0.473347	0.314208	0.130877	1.85552	0.741137	-0.994475	-1.25613	-0.317792
Paics	-2.24309	-0.173979	0.229837	1.17434	0.497137	-0.0988649	0.481377	0.133244	-1.07181	0.548308	1.17829	0.650471	0.181937	-0.0866469	0.46543	-1.86598
1190005I06Rik	0.197893	-1.2735	0.529268	0.976353	1.15641	0.167557	-1.65225	-0.10173	-0.78251	0.11477	1.16158	0.962515	1.14889	-0.655923	-1.44831	-0.501016
Il1rn	0.419429	0.0296961	1.63198	0.758649	0.0628492	-1.14175	-1.48312	-0.277738	0.0992017	0.666401	-0.0431666	1.71342	0.632523	-1.07225	-1.18016	-0.815971
Ypel5	-1.19596	-0.785063	0.367892	0.781932	1.81519	-0.321661	0.211441	-0.873773	-1.53098	-0.892714	0.265331	1.3071	1.23032	0.406728	-0.177956	-0.607836
Zc3h12d	0.0463279	1.32618	1.07467	0.907022	-0.764186	-1.27469	-0.963965	-0.351361	-0.0365029	2.22538	0.234529	-0.0105354	-0.724365	-0.637599	-1.02933	-0.0215744
Neu2	1.42476	-0.526347	-0.962954	-0.525002	-1.41216	0.964273	0.400475	0.63696	0.658863	-0.323728	-1.04056	-0.499878	-1.43012	0.380485	1.57249	0.68244
Ppap2c	-1.06088	0.993902	-0.322725	0.0103416	0.186816	1.8252	-0.61214	-1.02052	-0.465616	-0.788586	-0.0558452	1.273	1.64614	0.0747993	-1.29171	-0.392186
Mgrn1	-1.22631	-0.566213	0.822763	1.41463	0.953	0.320973	-0.792382	-0.926467	-1.07563	-0.303919	0.853652	1.28983	1.0587	0.249965	-0.919936	-1.15267
Bhlhb9	-0.133831	-1.16013	0.83011	0.150471	1.74365	-0.366542	0.237565	-1.3013	-0.611962	-0.240603	-0.35576	2.33325	0.252995	-0.154856	-0.327752	-0.895312
Ifi47	0.843106	0.607197	0.603697	0.432515	-1.44644	-1.59034	-0.270861	0.821122	1.35507	0.579021	0.770549	0.287601	-1.40294	-1.40904	-0.391934	0.211668
Sds	-0.804384	-0.738018	-0.335363	1.55357	0.786617	1.1574	-0.73237	-0.887446	-0.847145	-0.785835	-0.44589	0.350885	0.141738	2.12065	-0.851515	0.317114
Trp53i11	1.15814	-0.210728	1.81003	0.217939	-0.651242	-0.575447	-0.817797	-0.930893	1.03428	1.48109	-0.245975	-0.609848	-0.726093	-0.709968	-1.17193	0.948436
Zfp706	0.280851	1.73358	-0.166185	-1.61335	-0.853933	0.270026	-0.28501	0.634018	-0.0233348	0.193571	-0.1986	-1.57072	-0.945934	-0.0320924	0.942996	1.63411
Avpr1a	1.11144	1.04376	-0.00540164	-0.952846	-1.34913	-0.97036	0.127948	0.99459	1.24305	1.10181	0.400096	-0.751542	-1.33535	-1.18772	-0.0367069	0.566362
Uox	-1.45683	-1.09822	-0.540962	1.41772	0.760033	0.757726	0.399876	-0.239346	-1.46034	-1.04031	-0.391459	0.304908	0.867119	1.26348	0.965331	-0.508731
Elmo3	-0.712238	-0.663982	1.04738	1.47969	0.559057	0.407191	-1.21016	-0.906929	-0.617254	0.596436	0.627187	1.52775	0.521334	-1.06695	-1.45153	-0.13697
Nasp	0.059257	-1.41762	-0.133444	0.218627	1.68978	0.743993	0.0673508	-1.22794	-0.432131	-1.90073	-0.123539	0.787766	1.41574	0.314457	0.448571	-0.510139
Cdc20	-0.305806	1.54362	1.26061	0.0132113	0.170385	-1.29036	-1.06459	-0.327071	-0.123465	0.97761	1.82794	-0.393701	0.363304	-1.07785	-0.7721	-0.801741
Pex3	-1.14368	-0.456745	1.32826	0.848288	1.30656	-0.760231	-0.355706	-0.766757	-0.954499	0.13924	0.636173	1.33459	0.045217	0.856389	-0.310091	-1.74702
Rnf125	0.516731	0.220431	0.593833	-0.169959	-1.12337	-1.53115	-0.14242	1.63591	0.64047	2.01408	0.329892	-0.33324	-0.849431	-1.1663	-0.439615	-0.195847
Enpp5	-0.445066	0.354521	1.5748	0.263118	-0.05466	-1.82644	-0.557316	0.691044	-0.24924	0.457819	0.446769	1.57622	0.824613	-1.18936	-0.611585	-1.25523
Wipf3	-0.957356	-0.781705	-0.0571159	0.875759	1.78388	0.535771	-0.343238	-1.05599	-0.775036	-0.781975	-0.148644	0.646277	1.93392	0.623337	-0.527952	-0.969923
Lamtor1	0.318002	1.38878	0.42725	0.795134	-1.6264	-0.996619	-0.637887	0.331741	0.139818	0.241735	-0.25286	-1.41913	-1.10505	0.00860457	0.571225	1.81566
Plbd1	-0.951907	0.683004	-0.113567	0.588253	1.88007	-1.12578	-0.42745	-0.532621	-1.30277	0.381396	0.327659	0.766047	1.03142	0.439017	0.142264	-1.78503
Fads3	1.41378	-0.57502	-1.61331	-0.192467	1.02019	-0.829553	0.40295	0.373426	0.192981	0.07594	-0.414837	-1.22153	-0.854521	-0.611221	1.12036	1.71283
Col4a2	0.823938	1.51314	0.268953	0.174987	0.441981	-0.707664	-1.07191	-1.44342	0.932163	1.29362	0.191335	1.03894	-0.645369	-1.11481	-1.19747	-0.498406
Mmd	-1.18661	1.11218	1.33417	-0.495939	1.02355	-0.951108	-0.534639	-0.301603	-0.388193	0.141069	0.562798	1.3882	1.09277	-0.309871	-0.924496	-1.56228
Cyp2u1	0.224918	1.27474	0.654615	0.938509	-1.74944	-0.601965	-0.769066	0.0276957	2.05655	-0.0227353	0.8206	-0.34298	-0.571654	-1.15382	-0.315195	-0.470763
Dbp	-0.726365	-0.744216	-0.302838	1.2723	1.80021	0.0853686	-0.662952	-0.721498	-0.655124	-0.652215	-0.31718	1.32975	1.85193	-0.35881	-0.590206	-0.60815
Nnmt	-1.09181	0.838696	-1.6018	-0.559076	-0.0953874	0.926062	1.02194	0.561386	-0.55607	-0.939608	-0.447992	0.130722	-0.132131	1.93497	0.961231	-0.951117
Insc	-0.0480201	0.51814	-0.82632	-0.593456	-1.64623	0.176658	1.32494	1.0943	0.734881	0.549309	-0.754486	-0.88067	-1.78288	0.433255	0.827904	0.872688
Tbc1d30	-0.772176	-0.13033	1.15554	1.38967	0.871023	-1.20271	-0.822447	-0.488573	-0.0595417	-0.390859	0.916145	1.31347	1.17187	-0.953093	-0.971326	-1.02666
Serpina3m	-1.10307	-0.327893	-0.940853	-0.403213	-0.50086	0.547034	1.78544	0.943417	0.0904526	-0.760116	-1.42142	0.0570801	-0.349856	1.52017	1.32181	-0.458109
Tacc1	1.02522	-0.77705	-0.347179	-1.40309	-0.954214	1.26412	0.73163	0.460568	0.167586	-1.89353	-0.494949	-0.560692	0.789424	1.12604	0.962628	-0.0965096
Mthfr	1.54766	0.925732	-0.656341	-1.05241	-1.09743	-0.674825	0.358823	0.648784	1.51507	0.660523	-0.64762	-0.990954	-1.09985	-0.697878	0.19706	1.06365
Lipa	0.257632	0.605461	0.463682	-1.12835	-1.32023	-1.00037	0.857055	1.26513	0.407567	0.914268	-0.573152	-0.449789	-1.39994	-1.06483	0.964611	1.20126
Agpat2	-0.240033	1.02943	-0.562826	-0.802267	-1.70065	0.453606	0.625827	1.19692	0.160945	0.178331	-0.668339	-1.49607	-0.986898	0.466241	0.776231	1.56956
Abtb2	0.211232	0.95319	-0.476832	-1.02463	-1.38485	-0.540347	1.15294	1.10929	0.796114	1.44561	-0.463291	-1.27143	-1.23735	-0.432068	0.742324	0.420097
Bag3	0.0993244	1.46245	-1.00481	-0.907077	-0.71394	1.42918	0.264668	-0.629793	0.430895	-0.877495	-1.02364	-0.72867	-0.270265	1.85718	0.920852	-0.308859
Nek2	0.751019	0.757369	1.5073	0.23257	-0.325032	-1.53963	-0.918768	-0.464829	-0.247842	0.412208	1.38382	1.33601	0.0311161	-1.27632	-1.03822	-0.600768
Clic1	0.799736	1.29499	1.22728	-0.296406	-1.35752	-1.01677	-0.308993	-0.342311	-0.469843	1.77113	1.07347	-0.536331	-0.174762	-1.04869	-0.971933	0.356953
Mafb	-0.559455	-0.509602	-0.522715	0.0670515	2.2104	0.616937	-0.519577	-0.783039	-1.11513	-0.718968	-0.170308	1.28058	1.14114	1.07409	-0.709458	-0.781961
Rps6ka1	-0.534476	0.222659	0.4202	1.12258	-0.0970678	1.40859	-1.23716	-1.30533	-0.264659	-0.282231	0.272325	0.105008	2.1729	-0.648083	-1.27145	-0.0838024
Brap	-1.01448	-0.722729	0.644111	1.39477	1.39044	-0.199775	-0.773135	-0.719205	-0.775351	0.544542	0.281348	1.65948	0.853541	-0.543238	-1.33015	-0.690173
Csf2rb	-0.530715	1.51853	0.573515	0.471291	-0.945207	-1.59753	-0.122935	0.633055	0.582675	1.17007	0.07987	0.919023	-0.450999	-1.92989	-0.656459	0.285706
Krt19	0.102583	0.832702	-0.280055	-1.56658	-0.86351	1.70166	0.281052	-0.207854	0.160952	-0.399381	-0.849784	-0.898459	-0.262651	-0.314322	0.324925	2.23872
Ywhag	-0.675503	0.72442	-1.13703	-0.847513	-0.239843	1.93027	0.434264	-0.18906	-0.156797	-0.542754	-1.34587	-0.975729	-0.103626	1.45357	1.28133	0.389865
Fgg	0.276822	1.77836	0.466829	-0.559881	-1.04806	-1.06688	-0.623987	0.776792	1.12556	0.517913	0.0795391	1.33487	-0.714493	-1.54756	-0.874664	0.0788365
Npas2	1.54908	1.51872	-0.383554	-0.708554	-0.734144	-0.724129	-0.731725	0.214308	1.70266	1.34551	-0.443983	-0.722194	-0.74082	-0.71456	-0.672366	0.245757
Ripk2	-0.039799	-1.77195	-0.0265293	0.733439	1.40615	0.51018	0.207916	-1.01941	-0.536711	-1.41591	0.485703	1.55887	1.16257	-0.244912	-0.259885	-0.749721
Psma5	-0.142945	-0.434821	1.33652	1.71452	-0.225355	-1.02128	-0.943854	-0.282781	0.0821163	0.363915	1.66204	0.791605	0.151161	-1.3459	-1.15587	-0.549075
Uba7	-0.074881	-0.074662	-0.620082	2.16502	0.653111	-0.445546	-0.741481	-0.861479	-0.385333	-0.101078	0.252604	2.16425	0.0971599	-0.448922	-1.35345	-0.225225
Ptp4a1	-0.590412	-1.07549	-0.86514	-0.516641	1.83035	0.869782	0.568896	-0.221349	-1.05299	-1.34116	-0.935592	0.540699	1.00253	1.23143	0.630584	-0.0754917
Tfdp1	-0.632882	-1.82226	-0.596834	0.120535	0.551506	0.142	1.31847	0.919462	-0.561014	-0.940166	-1.03086	-0.359957	0.503329	1.43095	1.44051	-0.48279
Sod2	-1.82475	-0.473922	-0.156788	-0.170308	1.1705	1.40846	0.159737	-0.112919	-0.736272	-0.781694	-0.90391	-0.626669	-0.518825	1.07702	1.01386	1.47649
Slc16a5	-0.205056	-0.797389	-0.944065	-0.807221	1.4217	0.543966	1.43124	-0.643177	-0.789889	-1.15637	-1.2186	0.15392	0.473636	1.55527	0.940935	0.0410945
Cbx2	-1.06255	1.364	0.879786	1.16412	-0.341825	-1.1672	-0.579963	-0.256369	0.102071	1.77225	0.915471	0.251748	-1.44705	-0.572072	-0.552299	-0.470116
Rrm2	-0.998557	-0.476434	-0.928572	-0.41803	0.896604	1.87452	0.483442	-0.432971	-0.890013	-0.941278	-0.82021	-0.708766	0.964308	1.72534	0.422515	0.248102
Rsl1d1	-0.767822	-0.72764	-0.698416	-1.26835	0.6462	1.62083	0.484502	0.7107	-0.563962	-1.44845	-0.21326	-0.0966918	1.68949	1.14257	0.0911032	-0.600797
Cs	-0.952165	1.77333	0.297525	0.896915	-1.3343	-0.262302	-0.453205	0.0342033	-0.224068	0.928305	0.212183	-0.0425336	-1.40394	-1.1808	0.0768344	1.63401
Lmnb2	-0.613937	0.0884009	-0.904165	-0.635923	-0.122746	2.23283	0.420371	-0.464827	0.276532	-0.706896	-1.39786	-0.593088	0.0102118	1.4989	1.30909	-0.396894
Stxbp2	-0.558767	0.792098	0.730255	1.14685	0.569552	0.101354	-1.45852	-1.32283	-0.679728	0.984568	0.206554	1.27977	0.454324	-0.752555	-1.7467	0.253773
Thpo	1.31924	1.68605	-0.523051	-0.91802	-0.930216	0.0430935	-0.658008	-0.0190894	0.35142	1.56509	0.35721	-0.825257	-1.33221	-0.545736	-0.637752	1.06724
Gckr	-0.976464	-0.799809	0.177386	1.94365	0.610255	0.45739	-0.609914	-0.802489	-1.57083	-0.176781	0.273689	1.22361	0.503661	0.539704	-1.4138	0.620744
Poc1a	-0.69728	-0.716685	-0.997134	-0.255112	0.648998	1.94436	0.643235	-0.570379	-0.770425	-1.37119	-1.01803	0.0388918	0.173924	1.56676	0.849887	0.530182
Adra1b	0.781511	1.5628	-0.164821	-0.0476549	-1.62215	-0.638768	-0.594899	0.723982	0.152711	1.23856	-0.280381	-0.964452	-1.09897	-0.929935	0.398308	1.48416
Pnpla3	0.157288	-0.747094	-0.949565	-0.410273	-1.05967	0.806398	1.85893	0.34398	-0.478042	-0.605665	-0.710527	-0.670389	-0.501296	0.0309868	0.799932	2.135
Wdr36	-1.47205	-0.538291	-1.02152	-0.0963491	0.0513337	0.986838	1.45117	0.638865	-0.525973	-0.147479	-0.599371	0.328471	0.741761	0.846393	1.22093	-1.86473
Psen2	0.420868	1.35606	0.798823	-0.329174	-1.76274	-0.815778	-0.286599	0.618543	0.0581847	0.648729	-0.058987	-0.702139	-1.35283	-0.758419	0.267453	1.898
Adar	0.572145	2.03138	-0.400414	-0.434627	-1.23004	-0.670317	-0.270148	0.40202	1.80297	0.433352	0.218408	0.34371	-0.498763	-0.413715	-1.71672	-0.169243
Pcgf6	0.25161	-1.59159	-0.815567	-0.920684	0.767355	1.1813	0.93168	0.195901	-0.153405	-1.2336	0.861875	0.915801	0.853219	0.740417	-0.43169	-1.55262
Rnf186	-1.04138	-0.556601	1.09099	1.31869	-0.144837	1.04818	-1.0651	-0.649942	-0.89662	-0.241599	-0.0991334	2.17107	0.652807	-0.255883	-0.528596	-0.802047
Dgat1	-1.4858	-0.495996	0.0103099	0.326	0.958527	1.71732	-0.371611	-0.658752	-1.70698	-0.505942	-0.159372	1.03956	0.155755	1.4906	-0.619858	0.306237
Lrit2	0.0545976	-0.813398	1.77332	0.324307	1.04476	-0.558971	-1.00438	-0.820237	-0.266489	1.16897	0.0283223	1.43027	0.241794	-0.50951	-1.75622	-0.337135
Hnrnpa1	-0.256799	-1.29306	0.874155	1.70828	0.296532	-0.389129	-1.14027	0.200284	-0.276589	0.726897	1.24006	1.16658	-1.3251	-1.11591	-0.66008	0.244139
Itm2c	-0.0268117	2.04677	0.324901	0.631798	-0.738301	-0.76058	-0.526982	-0.950793	0.614912	0.953365	-0.353294	1.31896	0.459875	-0.348137	-1.23345	-1.41224
Daglb	-0.677816	1.09664	0.833902	1.24652	0.370308	-0.634244	-0.957853	-1.27745	0.0957902	-0.19962	0.548821	1.84428	0.571551	-1.182	-1.07958	-0.599246
Gtf3a	-0.468622	-1.65296	-0.642632	0.630111	0.949294	1.45319	0.17335	-0.441728	-1.15039	-1.50893	0.146741	0.110073	0.924177	1.53523	0.248522	-0.305418
Angptl2	-0.067454	-1.03757	0.0381384	-0.0987533	1.33482	1.45969	-0.236242	-1.39263	-0.377523	-1.05498	-1.10982	0.0869072	0.238965	2.00586	0.553905	-0.343307
Slc13a2	0.916804	0.00082213	-0.452761	-0.343312	-1.23338	-1.23962	1.09183	1.25962	-0.250196	0.293174	-0.111	-1.10231	-0.980936	-0.56427	0.78491	1.93063
Parp4	-0.495997	-0.199335	0.768752	0.565269	1.81152	-0.300999	-1.32156	-0.827657	0.163717	-0.0982987	0.419537	1.72932	0.679867	-0.907075	-1.51206	-0.47501
Ncl	-0.570153	-1.80961	-0.327337	-0.323502	1.35486	1.06986	0.191974	0.413904	-1.42517	-1.34426	0.322787	0.727323	1.14593	-0.631865	0.390544	0.814702
G6pdx	1.29384	1.19723	-0.725453	-0.6823	-1.43416	-0.365684	0.834465	-0.117941	0.002117	-0.185919	-0.838973	-0.893654	-0.209374	-0.0415518	-0.155003	2.32236
Gfra1	-1.15568	-0.0607185	-1.06603	-0.695769	0.0285188	1.18249	1.61831	0.148885	-0.468078	-0.790698	-0.678496	0.809371	0.577644	1.7022	0.180873	-1.33281
Thrsp	-0.839973	-0.992639	-1.18433	0.189551	-0.143381	1.37059	1.38796	0.212229	-0.748549	-0.818383	-0.908801	-0.793739	-0.0200682	1.62038	1.21858	0.450587
Ppard	1.09471	1.60908	-0.918127	-0.78667	-0.771425	-0.587875	-0.430195	0.790494	1.48631	0.694864	-0.956428	-0.913492	-0.851106	-0.606362	-0.0632364	1.20945
Btg1	-0.0751341	0.265729	0.599274	-0.623876	-1.1453	-0.892225	-0.14041	2.01194	0.753368	1.16909	0.0327494	-0.713847	-1.41547	-1.10779	0.139631	1.14226
Pml	-0.458511	1.31186	0.836982	1.39634	-0.834165	-0.736157	-0.882792	-0.633561	0.838748	1.45872	0.304594	0.404174	-1.27769	-0.896767	-1.16752	0.335736
Pdcd4	0.650202	0.125265	1.23681	0.499428	-1.23563	-1.76716	0.167446	0.323644	-0.788723	1.30477	1.35035	0.242203	-0.988684	-1.24232	-0.302824	0.425228
Rpl7l1	0.0182553	1.14984	-1.19583	-1.21215	-0.996121	1.00712	0.705586	0.523303	0.285994	-1.1728	-1.05229	-0.900436	0.333038	1.348	1.29533	-0.136847
Slc10a1	-1.62225	-0.498612	0.183101	1.00241	0.999863	1.11896	-0.337518	-0.84595	-1.82679	-0.606883	-0.51654	1.11797	1.20191	0.274403	-0.134004	0.489933
Cml5	0.196074	-0.125088	-0.916329	-1.13767	-1.00791	0.261346	1.32954	1.40003	-0.249179	-0.110636	-1.10248	-1.17892	-0.586754	0.551771	1.55093	1.12527
Serpinb1a	0.621727	0.104807	1.98503	-0.57506	0.269892	-1.21545	-0.785313	-0.405636	-0.15533	1.53537	1.04117	0.661271	-0.707357	-1.4125	-0.74434	-0.21829
0610005C13Rik	-0.658367	-1.18618	0.0309035	1.12226	1.63035	0.461876	-0.852997	-0.547851	-1.04598	-0.932664	-0.0587575	0.269255	2.12838	0.376718	-0.27727	-0.459689
Slc37a4	-1.18024	-0.209133	-0.874258	0.082894	0.888919	1.91204	-0.0329093	-0.587314	-0.944353	-0.825594	-1.07837	-0.248355	1.13046	1.63975	0.464921	-0.138456
Aurka	1.16644	1.34017	0.634995	-0.98853	-1.48938	-0.3834	0.0307599	-0.311058	0.16656	0.482832	-0.616898	-0.640611	-1.32995	-0.748377	1.26947	1.41697
Dnaja4	1.05115	0.346343	-0.65797	-1.37569	-1.12704	0.358202	1.43193	-0.0269205	-0.550232	-0.961731	-0.813887	0.112944	-0.402039	1.23818	1.79624	-0.419471
Gpr146	-0.309505	-0.869156	0.862794	1.97074	0.307271	-0.677632	-0.375833	-0.908679	-0.984423	0.26729	0.609259	1.42614	1.19864	-0.89558	-0.835702	-0.785622
Crlf3	0.828645	-0.219477	-1.33791	-1.47299	1.39673	-0.0316854	0.375959	0.460733	-0.0986115	-1.73118	0.0986326	-0.828126	0.747974	1.46911	0.681714	-0.33951
Mal2	0.505483	0.296924	-0.677218	-1.24009	-1.11418	-0.319804	1.45858	1.0903	0.150006	-0.5894	-0.295665	-0.920366	-1.26918	1.02511	1.73394	0.165557
Scamp5	-0.140009	1.85568	0.21705	1.02498	-0.843044	-0.310226	-0.94804	-0.856391	-0.00611835	0.396816	0.806683	1.7585	-0.0938121	-0.569251	-1.40917	-0.883645
Fam114a1	-0.565677	0.272393	1.39611	1.29023	-0.282191	-1.25214	-1.12786	0.26913	-0.0685902	1.16806	0.752192	1.41391	-0.660726	-1.36146	-0.583707	-0.659679
Hsd3b7	0.308603	0.811052	1.35509	0.766449	-0.77981	-1.48755	-1.00081	0.0269748	0.176486	1.30936	1.18211	0.721974	-0.842617	-1.35288	-0.799882	-0.394559
Gatad1	0.0212924	0.156666	-0.99962	-0.777982	-0.801274	-0.509312	1.79742	1.11281	-0.517403	-0.910176	0.202173	0.177433	0.516305	1.37737	0.863657	-1.70936
Cttn	-0.992421	1.8815	0.108824	0.833677	0.13969	-0.112054	-0.867213	-0.992002	-0.153451	0.855084	0.603618	1.39171	-0.0400449	0.0912352	-1.09303	-1.65513
Khnyn	0.486706	0.26336	0.43062	1.80271	-0.792431	-1.25864	-1.01926	0.0869335	0.615932	1.99464	0.0836463	0.0608833	-1.30722	-0.538807	-0.785431	-0.12365
Rab43	-1.30065	-0.989596	0.0503444	0.930804	1.81647	-0.0157259	-0.105438	-0.386208	-0.58552	-0.699806	-0.715864	1.02979	1.86674	0.39229	-0.391885	-0.895737
Axin2	1.55285	1.28726	0.307008	-0.416132	-0.0996402	-1.27731	-0.907278	-0.446758	1.27889	0.198156	1.32175	-0.214384	0.295845	-1.61644	-0.760685	-0.503136
Atf3	0.650429	-0.420235	-0.729996	-0.749373	-0.598926	2.14471	0.241185	-0.537795	-0.6254	-0.970756	-0.68495	-0.605989	0.7874	0.820949	1.80526	-0.526511
Got1	-0.434322	-0.0841188	-0.261856	1.26034	1.72171	-0.130576	-0.933008	-1.13817	-0.424976	-0.0614337	0.482606	1.15919	0.965897	0.232117	-2.03778	-0.315624
Fgfrl1	-0.932815	-0.807567	0.655007	1.49448	1.25681	-0.185529	-0.510598	-0.969787	-0.980802	-0.612502	-0.100688	1.35975	1.73888	-0.439131	-0.728899	-0.236606
Pla2g12b	0.431577	0.698716	1.24943	0.747642	-0.309056	-1.72034	-1.07225	-0.0257196	0.368834	0.996956	0.907049	0.718717	-0.901579	-1.48854	-1.11352	0.512082
Nme7	-0.521761	-0.389911	1.35342	0.991362	0.499944	0.123862	-1.85926	-0.197656	-0.0159265	0.496193	0.53079	1.6589	0.526616	-1.17358	-1.10895	-0.914041
Lrrc3	-0.709858	0.30331	-0.210571	-0.875024	-1.46507	0.664044	1.58097	0.712201	-0.0811173	-0.51252	-0.829816	-0.898361	-0.542454	1.16489	1.88408	-0.184702
Nr0b2	1.13139	0.607539	1.03425	0.461858	-0.195149	-1.01162	-1.70314	-0.325127	-0.239257	0.916732	1.47513	-0.806664	0.0166229	-1.19873	-1.03716	0.873326
Neu3	0.683474	0.858314	-1.24408	-1.35628	-0.792399	-0.0349742	0.969681	0.916261	0.909479	-0.195118	-0.545953	-1.21597	-1.26568	0.956575	-0.000214423	1.35689
Lmo7	-0.413047	-0.771165	-0.882509	0.162418	1.70954	0.992356	0.377122	-1.17472	-1.13225	-0.397025	-1.10436	0.16726	1.64265	0.814025	0.694701	-0.685003
Cln8	-1.49675	-0.0414996	-0.738364	0.817925	1.67923	0.608977	-0.48222	-0.347304	-0.455727	-0.491794	-0.958264	0.527022	1.44582	1.42193	-0.486068	-1.00293
Vamp2	0.11421	-0.544802	-0.599663	0.168556	1.87917	0.925465	-0.855562	-1.08738	-0.464345	0.358383	1.18484	0.866554	0.835236	-0.0365503	-1.23575	-1.50836
Hcn3	-0.677273	-0.877479	-1.00852	-0.127509	0.320857	2.10639	0.417591	-0.15406	-0.571937	-0.970041	-0.984651	-0.940747	1.59668	0.783504	0.295492	0.7917
Nsmce2	0.130867	-0.4868	0.605767	0.90727	1.45946	-0.133947	-1.64513	-0.837484	-0.434637	-0.0697427	0.688318	1.37659	1.22483	-0.934207	-1.34457	-0.506574
Sirt3	-1.06176	-1.43149	0.569923	1.12673	1.29959	0.378799	-0.377843	-0.503947	-1.58971	-0.738222	-0.123695	0.276571	1.64926	0.873771	-0.556073	0.208097
C730036E19Rik	0.254646	-1.73286	-0.564434	-1.04369	0.632271	0.947748	0.967644	0.538671	0.0496732	-0.766738	-1.09942	-0.790533	-0.691032	0.895665	1.65425	0.74813
Ptpn6	0.271781	1.6937	0.00385223	0.721689	-1.76464	-0.479979	-0.00793741	-0.438462	0.233341	1.99058	-0.234324	-0.551268	-1.3805	-0.50333	-0.205027	0.650531
Cirh1a	0.107407	2.21347	-0.651746	-1.06232	-0.514364	0.259982	0.0897538	-0.442183	0.892193	-1.55948	-0.780901	0.230748	1.225	0.935094	-0.0907934	-0.851861
Acsm5	-1.08803	-0.559168	0.377568	1.38235	1.4427	0.0874965	-0.745706	-0.897201	-0.985033	-0.34599	0.627547	1.20308	1.52203	-0.164615	-0.949106	-0.907914
Timp3	0.611253	-1.17585	-0.697088	-0.847941	1.2133	1.20672	0.573633	-0.884026	-0.123572	-1.04037	-0.820996	-0.816758	0.542211	1.83522	0.848222	-0.423954
Npm1	-0.705845	-1.99067	0.483982	-0.105242	1.37044	0.570732	0.0910068	0.285596	-1.20041	-0.217193	1.88126	0.270123	0.886285	-0.296374	-0.38769	-0.936006
Mrap	0.0975633	0.739775	-0.574033	-0.844829	-1.70353	0.0610182	1.00937	1.21466	-0.132012	-0.513896	-0.419522	-0.960453	-0.940922	0.148489	0.800396	2.01792
Col4a1	1.05978	1.83247	0.307871	-0.207757	-0.446569	-0.746389	-0.952328	-0.847075	1.34314	1.06838	0.109513	0.305983	-0.69534	-0.802144	-1.64918	0.319647
Car5b	0.263053	-0.303194	2.35298	-0.0887006	-0.451568	-0.606957	-0.436418	-0.729196	-0.305791	1.2096	0.676834	1.40774	-0.252468	-1.31225	-1.03151	-0.392155
Ift172	-0.409047	1.55973	0.5853	0.187323	-0.806766	-0.0211894	-1.72476	0.629405	0.600715	1.21472	0.423392	0.427171	-1.96312	-0.24301	-0.855722	0.395858
Comt	0.130089	1.44276	1.08973	0.250299	-1.22813	-1.24756	-0.714118	0.276931	0.665419	0.00116519	0.74952	-0.0797495	-0.528997	-1.68117	-0.681387	1.55519
Tsr1	0.461613	0.436854	-1.06872	-1.22308	-0.785928	-0.346144	1.38849	1.13692	1.05393	-1.05002	-0.401254	-0.378502	0.351331	0.533063	1.37208	-1.48062
Rdh16	-1.81163	-0.745426	0.801828	0.848241	1.04353	-0.410971	0.639394	-0.364964	-1.481	-0.663156	-0.99927	0.315241	-0.205939	0.818321	1.33371	0.882093
Cstb	-1.38449	-0.715964	1.09537	1.47071	0.435235	-0.580864	0.401113	-0.721113	-1.92306	0.192825	0.553757	0.877567	1.24755	0.153283	-0.571993	-0.529934
1110034G24Rik	-0.596805	-0.84302	-0.116996	1.35942	1.75797	-0.824252	-0.491634	-0.244685	-1.14358	-0.525308	0.155487	0.173693	2.25047	-0.278335	-0.415829	-0.216597
Batf	-0.130653	0.165741	0.305445	1.53747	-0.827346	0.939434	-0.305443	-1.68464	-0.753952	-0.46883	-0.745116	0.269372	1.48184	1.4919	-0.2197	-1.05551
Aifm2	-1.24046	-0.633923	-0.743131	-0.277342	0.72954	1.83513	0.652846	-0.322654	-0.808232	-0.862591	-1.04877	-0.505038	0.267048	1.8879	0.393184	0.676498
Ethe1	0.484165	1.90662	0.448933	-0.200632	-1.05807	-1.11438	-0.690676	0.224034	0.273521	0.955084	0.294692	-0.773623	-1.06533	-1.17886	-0.17097	1.66548
Srsf1	1.32481	-0.526966	-0.696839	-0.931509	-0.754167	-0.608938	1.46311	0.7305	0.861646	0.243752	-0.300799	-0.751642	-1.26443	0.375344	1.73212	-0.895994
Irgm2	0.0899553	0.275923	0.767286	1.72996	-1.02723	-1.48382	-0.263751	-0.0883195	0.269516	0.710253	1.10993	1.30185	-0.500194	-1.34937	-1.11472	-0.427267
2810459M11Rik	0.566874	1.62152	0.880586	-1.47423	-0.722332	-0.673979	-0.328172	0.129726	1.02416	-0.0401616	1.64159	0.418517	-0.0435625	-1.04475	-0.786124	-1.16967
Ahcyl2	-0.265945	0.787206	-0.646615	-1.24098	-1.00763	-0.194355	1.29459	1.27373	0.43507	-1.21837	0.230152	-1.22633	-0.766577	0.755645	1.60514	0.185267
Nfkb1	0.592583	1.03341	1.11015	-0.845811	-1.35766	-1.22519	0.5027	0.189819	1.09881	1.67246	-0.0426463	-0.632082	-1.24809	-0.166362	-0.963979	0.281889
Banp	0.100577	0.156736	-1.02977	-0.844245	-0.148937	2.02126	0.597376	-0.852999	1.07193	-0.883362	-1.1332	-0.96996	-0.493905	1.46612	0.407247	0.535132
Eps8l2	0.287809	1.41531	1.27637	-0.20337	-1.23608	-0.963712	-0.845335	0.269006	0.629661	1.38128	0.489834	0.0929558	-1.38533	-1.22324	-0.710718	0.725556
Etnk2	-1.35534	-0.275208	-0.812524	1.27323	0.999583	1.12569	-0.273714	-0.681719	-1.19079	-0.675262	-0.675582	-0.014354	0.682297	1.99122	0.281844	-0.399372
Tardbp	0.138579	-0.857316	0.0338073	-0.863881	-0.213566	-0.945029	0.684876	2.02253	0.31681	-0.420829	-0.276058	-0.938668	-1.22334	-0.3334	1.32979	1.54569
Amdhd1	0.0159122	0.588903	1.55429	1.09921	-0.536643	-0.944488	-1.25578	-0.521404	0.0121646	1.03205	1.23715	0.70023	-0.236535	-1.31942	-1.45472	0.029068
Nr1h2	-0.220289	1.34032	0.298608	1.11633	0.364956	-0.418861	-1.70592	-0.775144	0.368562	0.775823	0.691382	0.540834	-0.137019	-1.55673	-1.5281	0.845255
Clip1	-0.708965	-0.761438	-0.224293	-0.68278	1.55921	1.48436	0.188869	-0.854961	-0.822485	-0.905278	-0.516364	0.0560795	1.25632	1.80693	-0.500356	-0.37485
Ly6d	2.435	-0.126648	-0.410824	-0.147025	-0.291216	-0.617716	-0.568884	-0.272683	0.546624	0.0934521	0.061654	1.58923	0.409545	-1.61584	-1.17325	0.0885888
Rap2a	-0.793647	-0.289933	-0.899122	-1.23681	0.0298651	0.836912	1.66573	0.687002	-0.541853	-0.78605	-0.626813	-0.940515	0.16552	1.74372	1.28578	-0.299788
Serpinb9	0.0646722	0.502113	0.786497	1.44742	-0.361638	-1.82175	-0.750255	0.132939	0.74017	0.191088	0.959406	1.43785	-0.29992	-1.36205	-1.04999	-0.61655
Aco2	-1.63143	0.0554518	-0.96982	-0.280062	0.249021	1.6534	0.678814	0.244619	-0.951645	-0.853961	-0.978197	-0.105653	0.0799091	2.0097	0.526263	0.273579
Mak16	1.61049	0.398313	-1.376	-1.44347	0.183142	0.403218	0.269273	-0.0449659	0.191206	-1.30233	-0.127743	-0.734652	1.9497	0.732552	-0.107171	-0.601563
Slc46a3	-1.7076	-0.265425	-0.936717	-0.200799	0.72671	0.948427	1.28254	0.152869	-1.00664	-0.481574	-1.32979	-0.400586	1.10427	0.950415	1.29816	-0.134254
Serpina4-ps1	1.47493	-0.934141	-0.938597	-0.933496	-0.557006	1.25873	0.545809	0.0837719	-0.540779	-0.861882	-0.327289	-0.807298	-0.63353	1.43103	0.0814254	1.65832
Pdss1	-1.01145	-0.911214	-0.757053	0.133248	-0.0833205	-0.289163	1.13926	1.77969	0.328527	-0.463302	-0.875408	-0.99473	-0.854854	0.298072	1.92149	0.640209
Paqr9	0.998066	1.11579	-0.0500745	-1.11724	-1.18278	-1.0729	0.429662	0.87947	1.12635	0.496337	-0.674204	-0.576701	-1.27131	-1.06509	1.07543	0.889193
Prim1	0.291049	0.980741	0.253243	1.09574	-1.00159	-1.41602	-1.01255	0.809383	0.756404	0.777566	0.518148	0.382067	-0.683859	-2.16392	-0.087353	0.500946
Noc3l	1.19191	0.41155	-1.62952	-0.698888	-0.0975163	-0.531551	-0.0501354	1.40415	1.94487	-0.466551	-0.982886	-0.762984	0.259941	0.322372	0.627013	-0.941779
Pld1	0.794299	0.692878	1.1088	-0.150142	-1.14337	-1.6594	-0.327714	0.684649	0.768607	1.04009	1.46576	0.0472902	-0.996879	-0.866637	-1.1585	-0.299728
Dtx4	0.675879	1.45631	-0.0934924	-1.07035	-1.40801	-0.667207	0.216003	0.890871	1.38875	0.895539	0.547255	-0.868846	-1.578	-0.778038	0.0513908	0.341958
Itga5	0.852955	1.36136	-0.565531	-1.49228	-1.20549	0.374492	0.176729	0.497762	1.37735	-0.136018	-0.666542	-1.15779	-0.911939	-0.440481	0.51991	1.41551
Rec8	0.409297	-0.615534	0.39065	0.103529	0.938885	1.39468	-1.19358	-1.42793	-0.309617	1.26875	1.50523	-0.293283	0.131774	-1.14276	-1.26798	0.107884
Gmnn	-0.680222	-1.23434	-0.527346	0.781147	1.82741	0.663271	-0.443971	-0.385949	-1.71065	0.185993	0.25811	0.372932	1.74119	0.183202	-0.859519	-0.171261
Nr1i3	-0.519752	-0.320162	-0.666377	-0.90512	1.72257	1.36767	0.0452187	-0.724047	-0.57928	-0.965624	-1.19472	-0.408357	1.47106	1.26771	0.58079	-0.171586
C730027H18Rik	1.0295	-0.937307	1.48214	0.809545	-0.385803	-1.3135	-0.567029	-0.117552	0.0288732	0.142303	1.27284	0.0892924	-0.212395	-1.90293	-0.579395	1.16141
Kifap3	0.858645	0.404853	0.0496265	-0.478815	-0.147131	-2.00323	-0.0371421	1.35319	0.962879	1.2343	-0.00278328	-0.239831	-1.79866	-0.93046	0.174065	0.600495
Fmo2	0.087792	-1.03075	-1.02855	-0.889501	1.33042	0.77229	1.22377	-0.465471	-0.171771	-0.761808	-1.04674	-1.05103	0.850045	1.62687	0.854635	-0.300201
Arhgef3	-1.34175	-0.0416215	1.36695	0.346154	1.42551	-0.78828	-0.272952	-0.694006	0.222351	0.28946	0.67412	1.52472	-0.431884	0.186259	-0.589019	-1.87601
Ssh3	-0.251017	-0.656925	1.24137	1.24044	0.674707	-0.101161	-1.64581	-0.501609	0.715032	1.01545	0.543489	0.720636	-0.253754	-1.28377	-1.69521	0.238126
Cyp7a1	-0.0551415	-0.951287	-0.905551	-1.08302	0.723259	-0.311114	1.02346	1.55939	-0.36713	-1.1734	-0.774379	-0.508775	1.63126	0.528673	1.18891	-0.525166
Mat1a	-1.31583	-0.958507	-0.744361	0.254517	0.559439	1.47733	1.06047	-0.333057	-0.816868	-1.11626	-1.14058	1.10391	0.55896	1.38934	0.413364	-0.391865
Hfe2	0.179757	1.20734	0.220818	-0.679097	-1.95882	-0.359972	0.511249	0.878726	0.0204397	0.361945	0.1858	-0.406442	-1.8789	-0.619051	1.05317	1.28304
Adora1	-1.2633	-0.702195	0.665126	1.29532	1.06094	0.527468	-0.533414	-1.04995	-0.969009	-0.433792	1.08917	1.53748	0.755775	-0.147942	-0.754435	-1.07725
Aim1	-1.24789	-1.39447	0.780068	1.1324	1.19033	0.104974	-0.183665	-0.381754	-0.221533	0.487317	0.0259586	1.03935	0.00161707	1.38817	-1.40487	-1.31601
Nfkbia	-0.784274	-0.649783	0.118112	1.02593	1.83261	0.189612	-0.893666	-0.838543	-1.25076	-0.416371	0.312363	0.844555	1.91056	-0.542733	-0.692284	-0.165331
Acp2	-0.141302	1.39714	-0.122419	-0.28876	-1.45798	-0.96722	0.23376	1.34678	0.474316	1.51956	0.170464	0.028463	-1.58307	-0.908161	0.877462	-0.579033
Slc17a3	0.21664	0.45093	-0.693383	-1.14799	-1.43075	0.214014	1.21649	1.17404	0.259807	0.144742	-0.747396	-0.943086	-1.41023	0.391536	1.7293	0.575334
Slc38a3	-0.986644	-0.261677	-0.0502966	1.75959	1.13115	0.167688	-0.839365	-0.920446	-0.971112	-0.243387	-0.105239	1.75739	1.24957	-0.0539863	-0.807758	-0.825474
Stbd1	-1.20203	-0.680341	-0.542846	1.55556	1.40454	0.225238	-0.199151	-0.560967	-0.519731	-1.199	-0.652675	1.27706	1.57756	0.321804	-0.00305337	-0.801966
Fam102a	-0.889735	-0.260008	-0.943181	-0.466823	0.841547	2.01627	0.179065	-0.477132	-0.430585	-0.857014	-1.26619	-0.392683	1.00698	1.72098	0.51116	-0.292637
Inhbe	0.396555	-0.199718	-0.710443	-1.09067	1.2551	0.611108	1.11914	-1.38107	0.0944075	-1.48792	-0.624761	0.880231	1.61633	0.19972	0.265064	-0.943073
Adh4	-0.41795	0.179498	1.73547	0.175796	-0.169227	-1.87858	-0.0598524	0.434844	0.197965	0.613933	1.27274	0.968045	0.0837645	-1.63483	-0.419303	-1.08232
Pus7	-0.0369808	-0.0656318	-1.35391	-1.25517	-0.34766	1.26216	1.25701	0.540174	-0.37947	-0.000532287	-0.667208	-1.32407	0.00677485	1.39671	1.54185	-0.574054
Maff	-0.793709	-0.706677	-0.308195	1.51655	1.54685	0.162504	-0.870164	-0.547161	-0.73234	0.261355	-0.452046	2.04632	0.641181	-0.136678	-1.16672	-0.461069
Gbp6	0.17019	0.217326	0.644786	1.81034	-1.06302	-1.40326	-0.362453	-0.0139127	0.878905	1.02767	0.64865	0.880043	-1.41211	-1.11692	-0.855611	-0.0506225
Il12rb1	-0.552589	-0.90317	-0.734694	0.125644	1.03411	1.95325	-0.379918	-0.542635	-0.618782	-0.916679	-0.836015	-0.300357	1.92646	1.07095	0.0327506	-0.358332
Smagp	0.62508	1.74146	0.795839	-0.240262	-0.961591	-1.11742	-0.843932	0.000819227	1.00796	1.15415	0.744773	-0.179464	-0.978042	-1.35293	-0.972652	0.576214
Nudt19	-0.788586	0.15362	-1.5735	-0.284419	0.650434	1.79536	0.297629	-0.250546	-0.817213	-1.46174	-0.648533	-0.0761014	1.41901	1.2552	0.415429	-0.0860449
Stom	-0.212253	1.79239	1.21723	-0.332244	-0.733236	-0.948971	-0.841778	0.0588566	0.401026	1.18278	0.734425	1.04337	-0.810004	-1.55594	-0.843869	-0.15179
Rtp3	0.825143	1.03496	-0.513318	-1.44672	-1.15032	1.15455	0.387501	-0.29179	0.91539	-0.375671	-0.743129	-1.3432	-0.952225	0.296139	1.45074	0.751956
Pah	-1.5541	-0.456455	-0.722394	0.102765	1.37935	1.11892	0.64935	-0.517443	-1.40214	-0.77121	-0.0666685	0.017605	0.735501	1.49036	0.912701	-0.916147
Mgp	2.01777	-1.22378	-0.530366	-0.752428	0.491724	0.41728	-0.0109493	-0.409257	-0.24591	-0.797503	-1.39058	-0.597479	0.162	0.0545359	1.51159	1.30335
Junb	-0.582749	-0.0842639	0.427504	2.03998	0.521096	-0.864485	-1.06662	-0.390469	-0.457654	1.63979	0.932666	0.842115	-0.701795	-0.910492	-1.05773	-0.286906
Dnase2b	-0.770923	0.979514	-0.581557	-1.34162	-0.803065	0.238046	1.07585	1.20376	-0.516762	-0.799723	-1.03852	-0.831851	-0.102402	0.414947	1.50575	1.36856
Reps1	-0.0588519	0.505547	1.95481	0.125119	0.228103	-0.456003	-1.11771	-1.18101	0.364461	0.986912	1.17958	0.459934	0.248886	-0.715488	-1.77708	-0.747205
Cacybp	-0.279182	-1.16788	-0.241615	-0.782442	-0.675631	0.445397	1.89106	0.81029	-0.471595	-0.651651	-0.357382	-0.869087	-0.571283	1.28528	1.8556	-0.219887
Cps1	-1.38021	-0.679145	-1.14239	0.403963	-0.00697086	0.398981	1.43995	0.965836	-0.88203	-0.482745	-0.910549	-0.170597	-0.817003	1.20413	1.69799	0.360804
Fkbp15	-1.12936	0.24376	1.19793	1.32778	0.528108	-0.520026	-1.353	-0.295199	0.271239	0.217668	0.848833	1.64876	0.109828	-1.13834	-1.30717	-0.650816
2700094K13Rik	-0.709198	-0.657843	0.275568	1.79056	1.12661	-0.117207	-0.713227	-0.995265	-1.6841	-0.59794	0.420685	0.745733	1.39387	0.716606	-0.744347	-0.250505
Gkap1	-0.47254	-1.49107	-0.165136	-0.151581	1.81648	0.721745	0.440873	-0.698766	-1.32763	-1.29138	0.262393	-0.315258	1.75776	0.373241	0.155963	0.384913
Serpinh1	1.216	1.36678	-0.108592	-0.988297	-0.904682	0.694901	-0.114044	-1.16207	0.577	0.506719	-1.11668	-1.18708	-1.01502	0.151577	0.526723	1.55676
Serpina6	-0.975787	-0.90216	-0.536618	0.440503	1.03075	1.74739	-0.00653113	-0.797547	-1.2109	-0.746793	-0.966429	0.378366	1.83036	0.738007	-0.0545964	0.0319866
Camkk2	0.69007	0.218716	-0.181768	-0.653351	-1.45251	-0.876443	0.58221	1.67307	1.38615	0.286928	0.387278	0.0609371	-1.52079	-1.44596	0.220808	0.624654
Cd79b	-0.231473	-0.19604	0.561278	2.0908	-0.943006	-1.11037	0.120147	-0.291344	0.0694439	1.80431	0.664244	0.387801	-0.0384864	-1.08614	-1.31575	-0.48543
Slc17a2	0.19886	-1.96918	-0.0453559	-0.810323	0.166902	0.772999	1.27737	0.408728	-0.766319	-0.806897	-0.275931	0.380165	1.96888	0.853028	-0.572354	-0.780569
Cd9	1.71767	0.401259	0.924066	0.094432	-0.44349	-0.422266	-1.32364	-0.948033	0.865382	1.40632	0.0834947	0.451925	-0.576393	-1.70183	-0.853451	0.324547
Apex1	0.308129	2.10218	-0.34225	0.133766	-0.572582	-1.11849	-0.821761	0.311008	0.326142	1.47961	0.474763	0.240426	-1.20455	-1.68341	-0.00228761	0.369306
Ppp1r1b	1.68229	0.433618	-0.855877	-1.08189	-1.22662	-0.0224249	0.52279	0.548116	0.369742	-0.161372	-0.923592	-1.36324	-0.736402	0.446992	0.645272	1.7226
Mafk	-0.443884	-0.346815	1.08567	1.77952	0.42053	-1.02301	-0.859453	-0.61257	-0.263922	0.459593	0.570163	2.01441	-0.357133	-0.872008	-1.12576	-0.425346
Iffo2	-0.000515889	-0.543802	0.120535	0.226459	1.28719	1.11425	-0.29243	-1.91169	0.2001	-1.46025	-0.776952	0.138151	1.87131	0.323505	0.378691	-0.674561
Rnf216	-0.454248	0.0161145	1.54215	0.00418227	1.43719	-0.805949	-1.17573	-0.563707	0.381274	0.00882192	1.01683	0.583461	0.197433	-0.026378	-2.32663	0.165188
Zcchc24	-1.40852	-1.19522	-0.180204	0.74714	1.63687	0.525298	-0.192468	0.0671091	-0.259011	-0.678512	-0.418198	1.12472	1.34612	0.83034	-0.407595	-1.53786
Tox	-0.621325	-0.762827	-0.168626	-0.0193842	2.37259	-0.0441783	-0.170556	-0.58569	-1.13989	-0.441468	-0.631819	0.81438	1.94078	0.422501	-0.610851	-0.353641
Rgs16	-0.612138	-0.6126	-0.451862	1.62726	1.59798	-0.343179	-0.603044	-0.602411	-0.52183	-0.526062	-0.459468	0.610563	2.28503	-0.422382	-0.503699	-0.46215
Casp7	-0.504792	-0.91907	-0.214153	1.76934	1.30668	-0.0960426	-0.439674	-0.902288	-0.856482	-0.16212	0.29178	0.135549	1.19511	1.41996	-1.57942	-0.444384
1810013L24Rik	-0.206324	-0.867029	0.858269	1.40567	1.08101	-1.31749	-0.218586	-0.735526	-0.434786	-0.56463	1.13297	1.87686	0.0461157	-0.259861	-0.932067	-0.8646
Saa4	-1.21971	-0.600809	-0.860753	-0.499554	-0.172785	1.10288	1.56228	0.68845	-0.38667	-0.840805	-0.801422	0.319539	-0.318372	1.95987	0.886691	-0.818829
Pde4b	-0.433655	0.512212	1.5887	1.12232	-0.0503065	-1.32498	-0.769625	-0.64467	-0.507885	1.03486	1.30087	0.556935	-1.14362	-1.11397	-0.809173	0.681985
Atp1b1	-0.582455	-0.75349	-0.693489	-0.0874091	0.71301	2.07184	0.204716	-0.872719	-1.00377	-1.1421	-0.247706	0.413869	1.78576	0.934396	-0.126028	-0.614412
Snrnp25	-0.551089	-0.0368571	0.318203	2.15964	0.286112	-0.489895	-1.14827	-0.53784	-0.718457	0.0366165	1.61877	0.712982	0.939278	-0.53803	-1.22356	-0.827593
Kynu	-0.598559	1.79167	0.797697	-0.0113672	-0.760815	-1.47722	0.10986	0.148729	0.0959186	0.598864	1.20964	1.32042	-0.924819	-1.4154	-0.146081	-0.738538
Rxrg	1.65599	0.756988	-0.531036	-0.490566	-1.71669	-0.228997	0.210455	0.343853	0.306561	-0.150837	0.139107	-0.560265	-0.601006	-1.68565	1.48913	1.06296
Bcl10	0.785445	0.0113526	1.14193	0.881805	0.529261	-1.38996	-1.27041	-0.689428	-0.851725	0.754778	0.900159	1.20753	-0.136803	-1.80111	-0.328923	0.256093
Tat	-1.19442	0.285025	-1.16098	-0.517565	0.986602	1.50187	0.616495	-0.517018	-0.457337	-0.535438	-0.920349	-0.867273	-0.356729	1.71993	1.34708	0.0701201
N4bp2l1	-1.02434	-1.2524	0.306491	0.413099	1.59864	1.00429	-0.580081	-0.465703	-1.09367	-0.686093	-0.0066974	0.53552	0.779648	1.86116	-0.760898	-0.628974
Igfbp1	-1.09709	1.01366	-0.272828	0.367855	1.54205	-0.895801	-1.09128	0.433447	-0.391232	2.23685	-0.208439	-0.388826	-0.563603	-0.684995	-0.656357	0.656597
Soat2	-0.659807	-0.797602	0.733495	1.34205	0.823992	0.734071	-1.13075	-1.04544	-1.17075	0.544764	0.31446	1.05776	1.10243	-0.369518	-1.65308	0.173944
Hsd3b5	0.161539	0.434601	1.34007	0.962597	-0.113936	-1.77605	-0.943981	-0.0648344	-0.0551867	0.138122	1.49914	0.869171	0.40001	-1.80867	-0.531715	-0.510873
Lag3	1.4888	0.027712	-0.539026	-0.996563	-1.35821	-0.356057	0.754302	0.979041	0.0468106	-0.0251381	-0.812965	-0.981256	-1.06761	0.0475125	0.98895	1.8037
Pik3ap1	-1.14352	1.09026	0.0247542	1.12011	1.18547	-0.58427	-0.660748	-1.03206	0.0302506	0.0510236	0.0509257	2.10799	0.253597	-0.317848	-0.994265	-1.18168
Mxd1	-1.39137	-0.631637	0.174455	1.54247	1.13787	0.160842	-0.0261068	-0.966527	-0.61268	1.08087	-0.00806433	0.976913	-0.506602	1.23131	-0.637832	-1.52392
Krt18	-0.456213	1.02894	0.712314	1.55192	-0.530672	-0.0600613	-1.19142	-1.0548	0.405392	1.51532	0.363248	0.0986391	-1.22666	-1.51368	-0.339705	0.697449
Inadl	-1.1065	0.132918	1.02361	1.3204	0.190328	0.592084	-1.43877	-0.714067	-0.789961	0.375123	1.06667	1.33316	0.266143	-1.1295	-1.38073	0.259091
Wdr89	0.190264	1.94698	-0.958084	-0.417096	-1.15565	-0.398817	0.026989	0.765413	1.31539	-0.318767	1.13159	-1.06553	-1.41344	0.00135555	0.763518	-0.414118
Fdx1	-0.674883	-0.620091	-0.974681	0.500274	1.91231	0.878124	-0.438254	-0.582797	-1.10949	-1.06459	-0.218168	-0.114318	1.85832	0.96423	0.108442	-0.424426
Tmem184a	-0.192992	0.220136	1.58762	1.09852	-0.0304453	-1.61852	-0.538932	-0.525386	0.0251197	0.75315	0.125692	1.47436	0.0249319	-1.87412	-0.807556	0.278426
Gtf2e1	0.144018	0.230576	-0.644881	-1.02852	-1.15676	0.431606	1.98146	0.0424932	0.461901	-1.26958	-0.836755	-0.437641	-0.0319934	0.968877	1.73183	-0.586637
Topors	-0.105051	-1.62799	0.528086	0.637571	1.26464	-1.332	0.515175	0.119565	-0.926286	0.657017	0.456889	1.77364	0.200391	-0.918413	-1.21295	-0.0302877
5031439G07Rik	-0.456232	0.850017	0.55034	1.30175	0.828026	-1.13678	-0.638557	-1.29856	-0.416612	-0.0584298	0.102961	1.60666	0.983805	0.177279	-0.772294	-1.62337
Pmvk	0.866139	-0.326854	-0.862214	0.392518	-0.840061	-1.40709	0.78136	1.3962	0.347059	0.302328	-0.904345	-0.666977	-0.994066	-0.789708	0.997039	1.70867
Mettl22	-0.732359	0.226675	0.840506	1.75419	0.364619	-0.418706	-1.37097	-0.663954	-1.40229	-0.123207	1.26083	1.4944	-0.984594	-0.0288498	0.209526	-0.425822
Tnfrsf1b	-0.907849	0.0251532	-0.539217	-0.338597	1.99166	1.00944	-0.705535	-0.535062	-0.313042	-0.232056	-0.707998	0.414504	2.13927	0.39577	-0.809421	-0.887027
Hdac6	-0.165289	-0.928653	1.26755	1.76106	-0.353101	-0.391355	-1.05123	-0.138983	0.0426016	0.946224	0.77758	0.524282	-0.139303	-1.20141	-1.76133	0.811349
Acad8	-0.789344	-0.67182	1.82843	1.21321	0.142963	-0.691464	-0.715386	-0.316587	-0.737768	1.17472	1.25918	1.15541	-0.769995	-0.420708	-0.88599	-0.774842
Gga2	-0.0277276	0.219745	-1.08384	-0.947898	-1.26138	1.15381	0.801305	1.14599	0.626569	0.879866	-0.945799	-1.34342	-1.20909	0.218971	0.724471	1.04844
Sfpq	-0.575174	0.464031	-1.45374	-1.28975	0.212431	1.18569	1.01577	0.440745	0.558177	-1.70656	-1.14909	-0.572267	0.690746	0.894461	0.756202	0.528339
Setd8	0.281818	-0.772833	-0.495172	-1.42149	-0.786357	1.0714	1.19996	0.92267	-0.851644	-1.21879	-0.0217687	-1.00389	0.474024	1.44325	1.21331	-0.0344972
St6gal1	0.054809	0.638845	1.41465	0.561933	-0.345708	-1.32044	-1.47793	0.473838	0.866602	0.43264	0.334557	1.48866	0.188681	-1.14076	-1.22941	-0.940967
Sh3pxd2a	1.14418	0.912145	0.432447	-1.01648	-1.75019	-0.47442	0.192639	0.559683	1.24482	1.0371	0.0145364	-0.0719786	-2.05562	-0.244651	-0.163532	0.239326
Tbc1d8	-0.59487	-0.450598	-1.23433	0.024079	1.30353	1.70167	-0.227739	-0.521739	-0.185505	-1.02143	-0.806169	-0.0599811	1.42503	1.65159	-0.559994	-0.443537
Tk1	-0.687241	-1.6749	-0.605581	0.398756	0.644994	1.58004	0.507354	-0.163425	-1.14269	-0.597132	-0.811451	-0.901167	0.13239	1.09939	0.814265	1.40639
Nup62	0.81534	0.976403	-0.746886	-1.38739	-1.1328	-0.249292	1.04483	0.679791	0.452841	0.188627	-0.965129	-1.29744	-1.15562	0.566541	1.25612	0.954073
Pnpla2	-0.659965	-0.0791375	0.161638	0.867256	1.79595	0.161417	-1.16585	-1.0813	-0.685702	-0.276707	-0.166079	1.30821	1.65238	-0.223976	-1.37006	-0.23806
Akap17b	0.142262	0.299806	-1.44119	-1.33196	-0.306905	1.49453	0.740779	0.402676	0.735453	-0.630502	-1.20648	-0.988474	-0.609205	1.52802	0.929909	0.24128
Bri3	-0.993283	-0.697183	-0.0939604	0.833017	1.52747	1.06171	-0.926245	-0.711523	-0.901294	-1.05217	-0.0908664	0.388131	1.99665	0.659479	-0.510997	-0.488929
G3bp1	0.0817917	2.09362	-0.715827	-0.934834	-1.05083	0.0666781	0.160728	0.298667	1.82243	-0.738945	-0.850546	-0.780087	-0.806328	-0.012457	1.01276	0.35317
Elovl3	0.667652	1.86753	0.00758553	-0.790418	-0.935116	-0.958153	-0.494929	0.635851	0.914227	1.71834	-0.0454879	-0.785359	-1.14487	-0.957632	-0.24937	0.550148
Ormdl3	-0.0369577	-0.105863	-0.148384	-1.13985	-1.497	0.381962	1.13523	1.41085	0.202703	-0.223769	-0.81178	-1.13723	-1.15308	0.540674	1.29325	1.28924
Pnkd	0.680064	1.40226	-0.347345	-0.760139	-1.82272	0.0635877	0.0466012	0.737694	-0.143572	0.377306	-0.083231	-1.21244	-1.25394	-0.0609443	0.495818	1.881
Dedd2	-0.758034	-0.455388	-0.033721	2.06208	0.840399	-0.0733549	-0.820095	-0.761889	-0.977107	-0.448622	0.0832773	2.01843	0.701913	-0.266297	-1.09505	-0.0165407
Hsd17b6	-0.764625	-0.531072	0.52903	-0.3194	0.130981	2.21039	-0.453671	-0.801635	-1.45744	-1.19902	0.0190132	0.336429	0.885918	1.58003	0.0394522	-0.204374
Cnnm4	-0.0365897	0.0142416	-1.33288	-0.356479	-1.10616	1.74311	0.894629	0.180126	0.738388	-0.394767	-0.641891	-1.17418	-1.26714	0.622232	0.688661	1.42869
Atp6v1c1	-1.65913	0.121374	0.0137133	0.929358	1.70673	-0.213034	-0.393647	-0.505358	-0.968241	-0.581506	0.459359	0.810101	1.62584	0.269772	-0.161006	-1.45432
Igf2r	-1.30423	-0.541089	0.0747226	1.53143	1.22412	0.163625	-1.0593	-0.0892846	-0.668333	0.598546	0.425118	1.64737	0.346677	-1.11479	-1.38393	0.149347
Zfp512	1.34466	0.870049	1.21596	-0.708496	-1.25004	-0.647133	-0.670076	-0.154928	0.350583	1.70016	0.994268	-0.391894	-1.44783	-0.732466	-0.459887	-0.0129359
Acaca	-1.38369	-0.719102	-1.05057	0.786473	-0.26406	1.3591	0.881256	0.390591	-0.382483	-0.850915	-1.33193	-0.517127	-0.104009	0.45903	1.09243	1.63501
Crot	0.364155	0.61016	1.79315	-0.156414	-0.701459	-1.47637	-0.711428	0.278199	0.377358	0.908444	1.21203	1.08384	-0.777216	-1.24616	-0.872622	-0.685675
Bhmt2	-0.48576	1.57962	-0.755777	-0.245954	-1.16134	-0.770475	0.955873	0.883804	-0.0190568	-0.0796164	-0.751786	-0.979909	-1.09107	0.777398	1.90107	0.242964
1810046K07Rik	-0.463421	-0.345724	0.532508	2.21729	0.0816224	-0.925642	-0.57061	-0.526024	-1.14464	0.472927	1.79347	0.775812	-0.736736	-1.04191	-0.137836	0.0189164
Trappc4	0.0626068	1.2459	0.784721	1.13612	-0.160698	-1.01484	-1.45846	-0.595351	1.11193	0.631636	1.02292	0.583988	-0.57971	-1.0277	-0.141509	-1.60156
Mfsd9	0.389219	0.451973	1.48948	-0.185325	-1.29735	-1.52703	0.609588	0.0694426	-0.00304035	1.87578	0.667732	-0.239554	-1.34182	-0.956934	0.360852	-0.363017
Zfp229	0.209134	-0.795569	-1.06995	-0.371045	-0.137976	-0.718888	1.85775	1.02654	-1.30588	-0.366451	-0.785993	-0.158382	-0.443344	1.26865	1.63966	0.15174
Trp53inp2	-0.391411	0.652307	-1.19261	-1.53678	-0.140276	1.32952	0.765621	0.513631	0.466409	-0.463469	-1.18687	-0.485989	-0.733877	1.94588	0.725416	-0.267495
Slc25a22	-0.830499	1.41821	0.0825557	0.316427	0.622777	0.863527	-1.21875	-1.25425	0.0861994	0.315721	0.583637	1.93058	-0.484005	-0.383236	-1.43979	-0.609099
Nphp1	1.50572	-0.97018	0.311838	1.3706	0.00983189	-0.748553	-1.02357	-0.45568	-0.899091	-0.0351651	1.19778	0.878074	1.14511	-0.237256	-0.516284	-1.53317
Lpl	1.4573	-0.193496	1.33809	0.161921	-0.555221	-1.54305	-0.568772	-0.0967741	-0.522422	-0.131041	1.1858	1.79091	-0.138316	-1.27739	-0.583677	-0.323862
Gna11	-1.1148	0.551389	-0.663979	0.377408	-0.102259	2.05818	-0.476153	-0.629787	-1.27294	-0.921801	-0.944527	-0.10646	0.633615	1.66621	0.498843	0.447061
Agl	-1.50207	-0.764355	-0.448878	0.751031	1.37365	1.01959	0.218844	-0.647811	-0.852851	-0.606018	-0.00467707	1.74136	1.23435	0.121385	-0.801816	-0.831729
Hopx	0.422873	-1.14905	-1.53703	-0.386864	0.567972	1.59265	0.314749	0.174705	-0.994911	-1.60527	0.0499006	0.609727	1.03983	1.2674	0.20668	-0.573359
Cyp2e1	-1.62572	-0.382877	0.0972717	0.28385	1.42133	1.24236	-0.418299	-0.617917	-1.59819	-0.650972	0.0187381	1.13099	1.39156	0.367148	0.146809	-0.806082
Serpinf2	-0.425517	1.21371	1.11185	1.04091	-0.215674	-1.00735	-1.35354	-0.364388	0.291422	1.05349	0.278042	1.39747	-0.50159	-1.50414	-1.11816	0.103462
Itih2	-1.40806	0.86972	1.33849	0.811469	0.137309	-0.40567	-1.27383	-0.0694235	-0.78236	1.04178	0.41512	1.56017	-0.0353498	-1.28589	-1.01539	0.101927
Gm10658	-0.516633	-0.827874	-0.877262	-0.684007	0.289639	0.0390739	2.12645	0.450612	-1.34585	-0.928751	-0.404448	-0.370379	0.359099	0.194092	1.85767	0.638569
Hnrnpu	0.597288	1.01449	-0.926087	-1.71624	-0.328509	-0.383458	0.733777	1.00874	-0.136725	-0.0350166	0.586865	-0.109736	-1.18349	-1.41963	0.616024	1.68171
Rapgef4	-0.296427	-1.34565	0.0140098	0.709939	2.02615	-0.602892	-0.232393	-0.272732	-0.543043	-0.819702	-0.452936	1.31815	1.76007	-0.0601894	-0.236342	-0.966013
Tmie	0.0266177	1.2784	-0.272964	-0.798168	-1.84128	0.0223503	0.849053	0.735989	-0.129977	0.348442	-0.26309	-1.06538	-1.41408	-0.132824	1.09332	1.56359
Sla2	-1.10408	0.217654	-0.85293	0.271893	-0.281497	1.74929	0.946656	-0.946994	-0.712143	-0.385885	0.107621	0.0346646	1.18594	1.37145	0.137577	-1.73923
Snx10	-0.772055	-1.65686	-0.431175	0.616879	1.15447	-0.417659	1.22776	0.278642	-0.699003	-0.897229	-0.388391	0.778669	1.54695	0.773224	0.260675	-1.37489
Cebpd	-0.10453	-0.268679	-1.05769	-0.487513	1.91182	1.12914	-0.546257	-0.576283	-0.208516	-1.14773	-0.623821	0.193735	1.29356	1.67542	-0.719544	-0.463107
Tgfbr2	-0.984607	-0.72728	-0.838904	0.812827	1.82866	-0.180077	0.659818	-0.570433	-0.906051	0.101915	-0.315743	0.444342	1.92534	0.178257	0.0320204	-1.46008
Uck2	0.136287	-0.0534838	-1.87728	-0.633063	-0.196866	1.30906	1.12466	0.19069	-0.0976154	-1.38778	-1.11524	0.334792	0.466574	1.79883	0.357447	-0.357015
Nras	1.56456	0.0322626	1.09227	-0.468058	0.599605	-0.999999	-1.1574	-0.663243	-0.343215	-0.0902371	1.28254	0.846186	0.750481	0.227758	-0.934157	-1.73936
Kpnb1	-0.329373	0.536081	-0.561868	-0.614005	-1.51852	-0.175453	1.45109	1.21205	0.342826	0.322938	-0.622689	-1.1527	-1.43073	0.376738	1.59765	0.565965
Neu1	-1.13802	0.117287	1.36444	1.10182	0.68776	-0.101344	-1.20001	-0.831949	-1.09417	0.0505144	0.248206	1.29917	1.41286	-0.632537	-1.28628	0.00223096
Tef	-1.06559	-1.24774	-0.55062	0.895347	1.45522	0.892145	0.140405	-0.519172	-0.956231	-1.11892	-0.648463	0.630628	1.70193	0.873691	0.104432	-0.587063
Hpcal1	-0.87613	0.942364	0.691713	0.387864	-0.10695	0.997035	-0.113102	-1.92279	-1.51967	0.00968849	0.756567	0.0816577	1.16869	1.00028	-1.30727	-0.189948
Bco2	0.309924	0.834387	1.14405	0.660236	-0.881787	-1.84701	-0.463319	0.24352	-0.710697	1.36344	1.19571	-0.184407	-1.10434	-1.28312	0.2124	0.511013
Aqp9	-1.15464	0.868349	0.899884	0.32735	1.39315	-0.433564	-1.12489	-0.775637	-0.561773	0.395152	0.534608	1.47646	1.07734	-0.781546	-1.08898	-1.05127
Plekhf1	-0.903318	-0.504166	0.42285	1.26283	1.08565	0.727776	-1.40674	-0.684884	-0.819118	1.70459	-0.0676499	0.381986	0.434538	0.433248	-1.64981	-0.417782
Plekha8	-0.68178	-0.30656	-1.09207	-0.805758	0.0210597	0.705002	2.02049	0.139623	-0.248319	-1.04324	-0.710405	-0.578308	0.432299	1.84461	0.980962	-0.677591
Mfsd2a	-0.572875	-0.580476	-0.553167	-0.467592	1.77459	1.45009	-0.468493	-0.582075	-0.569213	-0.681695	-0.694282	-0.120513	0.46438	2.29224	-0.290436	-0.400479
Eef1e1	0.622444	0.050581	-1.73987	-1.10489	-0.0125821	0.557891	1.41656	0.209863	-0.171726	-1.30577	-0.516705	-0.619166	1.60835	0.940921	0.787342	-0.723247
Gtf2ird1	0.737399	0.8749	-0.00112785	-0.633336	-2.16241	0.282897	0.198727	0.702951	0.555229	0.794922	0.044862	0.0582434	-2.03525	-0.442548	-0.259582	1.28412
Abhd4	-0.467321	1.57065	0.683308	0.878731	0.104994	-0.573676	-1.50007	-0.696611	0.589487	0.712329	0.559421	1.23471	0.131878	-1.25843	-1.60411	-0.365289
Trmt5	-0.0532727	-0.129851	-0.812191	-0.81256	-0.751359	-0.540379	1.54513	1.55449	0.171177	-0.16972	-0.510455	-0.495957	-1.57583	0.153764	1.91467	0.512345
Sec14l2	-0.453061	1.33583	1.18294	-0.265744	-1.42324	-0.822738	-0.384598	0.830609	-0.0371742	0.645617	-0.336538	-0.674855	-1.33387	-0.599299	0.411086	1.92503
Srxn1	0.194534	1.69567	0.527325	0.661317	-1.59177	-0.7309	-0.471911	-0.284262	1.43981	0.916357	0.886248	-0.0919724	-0.0875556	-0.869927	-0.847089	-1.34587
Fga	0.0688301	2.098	0.461	-0.503215	-0.732726	-0.904053	-0.816076	0.328243	1.13047	0.886488	-0.132161	1.29913	-0.540319	-1.32047	-1.06159	-0.261549
Dcaf15	0.250403	0.597225	1.37683	0.962221	-0.470268	-0.204397	-1.66895	-0.843071	0.639576	0.506519	1.00068	-0.904725	-0.917693	-1.02153	-0.743605	1.44078
Gale	0.176123	1.3709	-0.194001	-0.488048	-1.98775	-0.168077	0.620381	0.670463	-0.163721	0.598843	-0.712367	-0.903393	-1.22848	-0.210945	0.919545	1.70052
Cdo1	-0.26592	0.674637	1.84459	-0.0473861	0.614262	-1.00594	-1.03828	-0.775965	-0.362158	0.712054	1.29879	1.0611	0.18559	-0.475818	-0.784908	-1.63465
Mfsd7c	-0.46082	-0.569816	2.12232	0.640304	0.263954	-0.451698	-0.568775	-0.975466	-0.245928	-0.172333	0.766003	2.00806	0.190767	-0.904575	-1.03078	-0.611211
Sult1a1	-0.759518	-0.435863	-1.39155	-0.925972	0.615178	0.708533	1.37969	0.809506	-0.455923	-0.999645	-0.863104	-0.822537	-0.408425	1.21909	1.20144	1.12911
Abcg5	-0.955972	-0.792083	-0.0412954	1.00398	1.61518	0.716456	-0.516754	-1.02951	-0.960589	-0.456549	-0.107185	1.27245	1.55886	0.446521	-0.687832	-1.06568
D1Ertd622e	-0.314372	-0.384472	-0.725861	-0.982151	0.647084	1.88786	0.733121	-0.861205	-0.79948	-1.17434	-0.307099	0.434821	1.49435	1.31838	-0.122775	-0.843858
Tubb5	-0.629263	1.49376	0.754347	1.15386	-1.12484	-0.553868	-0.93547	-0.158534	0.119261	1.3401	0.245529	-0.556195	-1.57278	-0.636824	-0.299708	1.36061
Stim2	-1.03154	-0.831378	-1.2412	-0.288811	1.14025	1.10965	1.03842	0.104605	-0.289418	-0.744711	-0.81856	-0.263657	1.08299	1.83659	0.212195	-1.01544
Dyrk1a	0.472999	0.418522	1.31083	-0.118732	0.880261	-1.60751	-1.22129	-0.135083	0.423705	0.968381	0.705715	0.748288	0.444931	-1.22532	-1.73705	-0.328644
Foxp1	1.25101	-0.51188	1.304	0.807491	-0.11205	-1.36257	-0.639743	-0.736251	-0.067839	0.848229	1.35541	-0.107547	-1.11753	-1.33909	-0.590002	1.01837
Abcg8	-0.819945	-0.416952	0.359449	1.66747	1.19204	-0.0757952	-0.936964	-0.969309	-0.722863	-0.162417	0.428612	1.64625	1.15859	-0.294408	-1.12506	-0.928698
Rora	0.310054	-1.68166	0.0190963	-0.247284	0.334604	-1.03032	0.826728	1.46879	0.547144	0.269394	-1.12886	-0.500498	-1.60817	0.439194	0.566414	1.41538
Ddx58	-0.37577	1.96366	0.892853	0.110173	-1.09496	-0.896837	-0.37304	-0.22607	0.459899	1.06109	0.746622	1.15728	-0.354676	-1.44101	-1.15839	-0.470809
Cd276	-1.40503	-0.740367	0.736554	1.26329	1.06715	0.393254	-0.958654	-0.356197	-1.36396	-0.413242	-0.135948	1.53196	1.29604	-0.942954	-0.116699	0.144813
Frmd8	-1.39811	-0.0863097	-1.0582	0.526434	0.225227	1.8629	0.206102	-0.278045	-0.192908	-1.22107	-0.967716	0.182249	1.16743	1.59931	0.174869	-0.742172
Fbxo28	0.875974	0.228639	-1.18692	-0.874389	0.377286	0.135721	1.59076	-1.14707	-0.229715	-1.41291	-0.709745	1.39509	0.557387	0.57704	0.870995	-1.04814
Pcyox1	-1.17689	-0.994499	-0.899782	-0.0162219	0.169849	0.203265	1.53348	1.1808	-1.08615	-0.511834	-1.41431	0.53293	0.83148	0.739153	1.35531	-0.446578
Lgals9	-0.0268815	1.59041	0.824057	0.806813	-0.615418	-1.18224	-1.13882	-0.257915	0.410404	1.38959	0.776864	0.663036	-1.00308	-1.4124	-0.920443	0.0960247
Shisa5	-0.329564	1.27147	0.701206	1.48855	-0.876618	-0.570415	-1.00732	-0.677305	0.284968	0.850824	-0.0325391	1.64333	-0.344828	-0.704774	-1.69638	-0.000602346
Gda	-0.326789	-0.840083	-0.821892	-0.623037	0.120047	-0.348856	2.11065	0.729965	-0.560401	-0.843848	-0.856381	-0.328035	0.0706226	1.25734	1.80344	-0.542743
Klhdc8a	1.4906	0.782421	0.0951907	-1.20403	-1.34331	-0.691601	0.284876	0.585858	1.40524	0.82031	0.42209	-0.7187	-1.50879	-1.03183	0.0513767	0.560297
Abi3	0.417904	2.13732	0.373169	-0.24576	-0.62955	-0.861016	-0.919568	-0.272505	0.714209	1.64422	0.439546	-0.186618	-0.874436	-1.01519	-1.22767	0.505942

## Sheet: drTFs_peaked_day_represssion
gene.symbol	ZT0_zscored_FPKM	ZT3_zscored_FPKM	ZT6_zscored_FPKM	ZT9_zscored_FPKM	ZT12_zscored_FPKM	ZT15_zscored_FPKM	ZT18_zscored_FPKM	ZT21_zscored_FPKM	ZT24_zscored_FPKM	ZT27_zscored_FPKM	ZT30_zscored_FPKM	ZT33_zscored_FPKM	ZT36_zscored_FPKM	ZT39_zscored_FPKM	ZT42_zscored_FPKM	ZT45_zscored_FPKM
Daglb	-0.677816	1.09664	0.833902	1.24652	0.370308	-0.634244	-0.957853	-1.27745	0.0957902	-0.19962	0.548821	1.84428	0.571551	-1.182	-1.07958	-0.599246
Parp4	-0.495997	-0.199335	0.768752	0.565269	1.81152	-0.300999	-1.32156	-0.827657	0.163717	-0.0982987	0.419537	1.72932	0.679867	-0.907075	-1.51206	-0.47501
Fam47e	-1.04438	-0.537157	-1.71987	0.3879	0.338184	0.987087	1.07904	0.509196	-0.621324	-0.824838	-0.954495	-0.945397	-0.0314597	1.22821	1.46804	0.681257
Hsd17b6	-0.764625	-0.531072	0.52903	-0.3194	0.130981	2.21039	-0.453671	-0.801635	-1.45744	-1.19902	0.0190132	0.336429	0.885918	1.58003	0.0394522	-0.204374
Npm1	-0.705845	-1.99067	0.483982	-0.105242	1.37044	0.570732	0.0910068	0.285596	-1.20041	-0.217193	1.88126	0.270123	0.886285	-0.296374	-0.38769	-0.936006
Ppp1r1b	1.68229	0.433618	-0.855877	-1.08189	-1.22662	-0.0224249	0.52279	0.548116	0.369742	-0.161372	-0.923592	-1.36324	-0.736402	0.446992	0.645272	1.7226
Nup43	1.37633	1.39995	0.580594	-0.220663	-0.576505	-0.949325	-1.14418	-0.466196	0.748832	0.0905949	2.08345	-0.827189	-0.267928	-0.588878	-0.287726	-0.951155
Foxa3	0.721683	-0.0568868	-0.935148	-0.890994	0.16997	2.03755	-0.323288	-0.722884	-0.487493	-0.933935	-0.710363	0.0694072	1.59884	1.44115	-0.855957	-0.121653
Pah	-1.5541	-0.456455	-0.722394	0.102765	1.37935	1.11892	0.64935	-0.517443	-1.40214	-0.77121	-0.0666685	0.017605	0.735501	1.49036	0.912701	-0.916147
Fgg	0.276822	1.77836	0.466829	-0.559881	-1.04806	-1.06688	-0.623987	0.776792	1.12556	0.517913	0.0795391	1.33487	-0.714493	-1.54756	-0.874664	0.0788365
Acnat2	0.11499	1.48827	-0.940531	-1.21528	-1.03269	-0.0208418	0.639147	0.966931	1.66221	0.907424	-1.1687	-0.484408	-0.722475	-0.762358	-0.23953	0.807834
Cecr2	-0.455341	-0.197034	0.95107	1.59482	0.447657	-0.811597	-1.56384	0.0342627	0.0381388	1.77672	0.707898	0.777047	-0.783199	-0.925848	-0.772671	-0.818088
Papss2	-1.47988	-0.0762201	-0.886001	0.846446	1.53227	-0.193654	0.79346	-0.536427	-1.45622	-0.401944	-0.354038	0.430748	1.39027	1.22559	0.141341	-0.975743
Stx7	0.954742	0.63917	-0.589343	-0.90101	-1.27876	-0.877941	0.967151	1.086	0.898154	0.231062	-0.255873	-1.80526	-0.847232	0.603243	1.3099	-0.133988
Pdcd4	0.650202	0.125265	1.23681	0.499428	-1.23563	-1.76716	0.167446	0.323644	-0.788723	1.30477	1.35035	0.242203	-0.988684	-1.24232	-0.302824	0.425228
Fga	0.0688301	2.098	0.461	-0.503215	-0.732726	-0.904053	-0.816076	0.328243	1.13047	0.886488	-0.132161	1.29913	-0.540319	-1.32047	-1.06159	-0.261549
Npas2	1.54908	1.51872	-0.383554	-0.708554	-0.734144	-0.724129	-0.731725	0.214308	1.70266	1.34551	-0.443983	-0.722194	-0.74082	-0.71456	-0.672366	0.245757
Bag4	-0.8574	-0.778553	0.898705	0.290652	1.62571	-1.28307	0.537759	-0.433808	0.0905238	-0.196226	0.712419	1.29997	0.678263	0.030853	-0.646972	-1.96883
Slc10a1	-1.62225	-0.498612	0.183101	1.00241	0.999863	1.11896	-0.337518	-0.84595	-1.82679	-0.606883	-0.51654	1.11797	1.20191	0.274403	-0.134004	0.489933
Trim34a	0.685583	0.709838	1.05998	-0.414803	0.29934	-2.13985	0.0447027	-0.244782	0.613648	1.01075	1.51873	-0.0528245	-0.113905	-1.32695	-1.10613	-0.543315
Atp1a1	-1.58117	-0.290914	-0.8566	0.0612007	0.315803	1.81208	0.542565	-0.0029673	-1.12563	-0.823455	-1.26765	0.990226	1.2737	0.909309	0.114716	-0.0712157
Serpina4-ps1	1.47493	-0.934141	-0.938597	-0.933496	-0.557006	1.25873	0.545809	0.0837719	-0.540779	-0.861882	-0.327289	-0.807298	-0.63353	1.43103	0.0814254	1.65832
Hnrnpu	0.597288	1.01449	-0.926087	-1.71624	-0.328509	-0.383458	0.733777	1.00874	-0.136725	-0.0350166	0.586865	-0.109736	-1.18349	-1.41963	0.616024	1.68171
Tmem110	-1.1995	-1.08535	1.01165	1.48627	0.0803714	0.491197	0.153217	-0.937853	-1.11276	-1.36102	-0.269813	0.623983	0.893625	1.5733	-0.411445	0.0641337
Rab4a	-1.47272	-0.28812	-0.0624571	0.299296	0.229452	2.05337	-0.158389	-0.600433	-1.45795	-0.930441	-0.615825	-0.272088	0.0773934	1.36738	0.881083	0.950445
Ltbr	-1.39407	0.346185	0.128454	0.677789	0.805659	1.37989	-0.876356	-1.06755	-0.912076	-0.802684	-0.225297	1.0671	1.81079	0.368841	-0.472152	-0.834521
Mkrn1	-0.030229	1.60498	0.565193	0.957428	-0.328803	-1.41343	-0.962985	-0.39216	0.467762	2.1331	-0.164448	0.38328	-0.596747	-0.897067	-0.569854	-0.756023
Syde2	-0.536709	-1.26571	-0.863102	-0.177457	1.7691	0.170265	1.07088	-0.167267	-0.93334	-0.554918	-0.381048	0.0600657	1.08657	1.67966	0.300077	-1.25706
Cd276	-1.40503	-0.740367	0.736554	1.26329	1.06715	0.393254	-0.958654	-0.356197	-1.36396	-0.413242	-0.135948	1.53196	1.29604	-0.942954	-0.116699	0.144813
Glyctk	-0.797695	0.625742	-1.3843	-0.376255	-0.849241	1.39152	1.07615	0.314077	0.259745	-0.855704	-1.17477	-0.376385	-0.211772	1.75135	1.13502	-0.527478
Wdr36	-1.47205	-0.538291	-1.02152	-0.0963491	0.0513337	0.986838	1.45117	0.638865	-0.525973	-0.147479	-0.599371	0.328471	0.741761	0.846393	1.22093	-1.86473
Il1rn	0.419429	0.0296961	1.63198	0.758649	0.0628492	-1.14175	-1.48312	-0.277738	0.0992017	0.666401	-0.0431666	1.71342	0.632523	-1.07225	-1.18016	-0.815971
Ocln	-0.869477	-0.648196	1.67078	1.39176	0.0284689	-0.861128	-0.57901	-0.1332	-0.08251	1.64927	0.838946	0.819703	-0.840365	-1.23759	-0.598369	-0.549085
Cdc20	-0.305806	1.54362	1.26061	0.0132113	0.170385	-1.29036	-1.06459	-0.327071	-0.123465	0.97761	1.82794	-0.393701	0.363304	-1.07785	-0.7721	-0.801741
Pde9a	-0.0876926	0.639992	0.508487	-0.390779	-2.2546	0.160021	0.557492	0.86708	0.221207	1.28397	0.489714	-0.935234	-1.78257	-0.410353	0.250475	0.882788
Tardbp	0.138579	-0.857316	0.0338073	-0.863881	-0.213566	-0.945029	0.684876	2.02253	0.31681	-0.420829	-0.276058	-0.938668	-1.22334	-0.3334	1.32979	1.54569
Irf9	-0.219231	1.90519	0.593959	0.657314	-1.10799	-0.71552	-0.854816	-0.258901	1.33436	0.47336	1.00862	0.751988	-0.926264	-1.20868	-0.898986	-0.534392
Nup133	-1.12798	0.428493	0.193723	1.39456	1.24011	-0.667599	-1.23585	-0.225458	-0.325249	1.07005	1.17799	1.06883	-0.0686021	-1.43119	-0.909257	-0.582573
Cttn	-0.992421	1.8815	0.108824	0.833677	0.13969	-0.112054	-0.867213	-0.992002	-0.153451	0.855084	0.603618	1.39171	-0.0400449	0.0912352	-1.09303	-1.65513
Hdac6	-0.165289	-0.928653	1.26755	1.76106	-0.353101	-0.391355	-1.05123	-0.138983	0.0426016	0.946224	0.77758	0.524282	-0.139303	-1.20141	-1.76133	0.811349
Pde4b	-0.433655	0.512212	1.5887	1.12232	-0.0503065	-1.32498	-0.769625	-0.64467	-0.507885	1.03486	1.30087	0.556935	-1.14362	-1.11397	-0.809173	0.681985
Slc37a4	-1.18024	-0.209133	-0.874258	0.082894	0.888919	1.91204	-0.0329093	-0.587314	-0.944353	-0.825594	-1.07837	-0.248355	1.13046	1.63975	0.464921	-0.138456
Thyn1	-0.489389	0.0772454	1.88745	0.775848	0.00465031	-1.18678	-1.08689	0.0178723	0.554338	0.620179	0.2464	-0.915744	-2.09353	0.218748	0.543163	0.826451
Slc38a7	-0.44259	1.54573	0.392293	0.553118	-0.0523939	0.634533	-1.52669	-1.104	-0.597615	-0.171893	-0.29166	2.00478	0.759154	0.187362	-1.18107	-0.709052
Rpl7l1	0.0182553	1.14984	-1.19583	-1.21215	-0.996121	1.00712	0.705586	0.523303	0.285994	-1.1728	-1.05229	-0.900436	0.333038	1.348	1.29533	-0.136847
Pdss1	-1.01145	-0.911214	-0.757053	0.133248	-0.0833205	-0.289163	1.13926	1.77969	0.328527	-0.463302	-0.875408	-0.99473	-0.854854	0.298072	1.92149	0.640209
Tacc1	1.02522	-0.77705	-0.347179	-1.40309	-0.954214	1.26412	0.73163	0.460568	0.167586	-1.89353	-0.494949	-0.560692	0.789424	1.12604	0.962628	-0.0965096
Hnrnpa1	-0.256799	-1.29306	0.874155	1.70828	0.296532	-0.389129	-1.14027	0.200284	-0.276589	0.726897	1.24006	1.16658	-1.3251	-1.11591	-0.66008	0.244139
Cstb	-1.38449	-0.715964	1.09537	1.47071	0.435235	-0.580864	0.401113	-0.721113	-1.92306	0.192825	0.553757	0.877567	1.24755	0.153283	-0.571993	-0.529934
Cbs	0.0012461	1.48759	0.867352	0.970435	-0.730571	-0.932877	-1.22271	-0.440467	0.379852	1.23332	0.687751	0.729025	-1.20551	-1.27014	-1.02214	0.467838
Soat2	-0.659807	-0.797602	0.733495	1.34205	0.823992	0.734071	-1.13075	-1.04544	-1.17075	0.544764	0.31446	1.05776	1.10243	-0.369518	-1.65308	0.173944
Stom	-0.212253	1.79239	1.21723	-0.332244	-0.733236	-0.948971	-0.841778	0.0588566	0.401026	1.18278	0.734425	1.04337	-0.810004	-1.55594	-0.843869	-0.15179
Prim1	0.291049	0.980741	0.253243	1.09574	-1.00159	-1.41602	-1.01255	0.809383	0.756404	0.777566	0.518148	0.382067	-0.683859	-2.16392	-0.087353	0.500946
Sult1a1	-0.759518	-0.435863	-1.39155	-0.925972	0.615178	0.708533	1.37969	0.809506	-0.455923	-0.999645	-0.863104	-0.822537	-0.408425	1.21909	1.20144	1.12911
Syt11	0.573877	1.14024	-0.670155	-0.726351	-1.5493	-0.556157	0.686596	1.10126	-0.0199115	0.778722	-0.755342	-1.12966	-0.944616	-0.422544	0.818131	1.67522
Rdh16	-1.81163	-0.745426	0.801828	0.848241	1.04353	-0.410971	0.639394	-0.364964	-1.481	-0.663156	-0.99927	0.315241	-0.205939	0.818321	1.33371	0.882093
Sfpq	-0.575174	0.464031	-1.45374	-1.28975	0.212431	1.18569	1.01577	0.440745	0.558177	-1.70656	-1.14909	-0.572267	0.690746	0.894461	0.756202	0.528339
1190005I06Rik	0.197893	-1.2735	0.529268	0.976353	1.15641	0.167557	-1.65225	-0.10173	-0.78251	0.11477	1.16158	0.962515	1.14889	-0.655923	-1.44831	-0.501016
Axin2	1.55285	1.28726	0.307008	-0.416132	-0.0996402	-1.27731	-0.907278	-0.446758	1.27889	0.198156	1.32175	-0.214384	0.295845	-1.61644	-0.760685	-0.503136
Arl4a	0.503634	-0.755803	0.229073	-0.971447	-0.440813	-1.04775	0.607558	1.87555	0.0267696	1.93905	-0.267364	-1.02496	-1.31526	-0.110578	0.161458	0.590875
Dbp	-0.726365	-0.744216	-0.302838	1.2723	1.80021	0.0853686	-0.662952	-0.721498	-0.655124	-0.652215	-0.31718	1.32975	1.85193	-0.35881	-0.590206	-0.60815
Meis1	0.327257	-0.934386	-0.589997	-0.105564	-1.44509	0.815627	1.68734	0.244812	0.374387	0.914804	-1.30659	-1.51159	-0.559032	0.467578	0.504587	1.11586
Pcgf6	0.25161	-1.59159	-0.815567	-0.920684	0.767355	1.1813	0.93168	0.195901	-0.153405	-1.2336	0.861875	0.915801	0.853219	0.740417	-0.43169	-1.55262
Zmynd19	-0.975045	0.690549	-0.610178	-0.902154	-0.87351	1.53659	0.010362	1.12339	0.387367	-1.66392	-1.17053	-0.357775	0.996787	1.0662	0.668949	0.072929
Serpina6	-0.975787	-0.90216	-0.536618	0.440503	1.03075	1.74739	-0.00653113	-0.797547	-1.2109	-0.746793	-0.966429	0.378366	1.83036	0.738007	-0.0545964	0.0319866
Cyp8b1	-0.332943	1.11221	1.13276	-0.307316	-0.398991	-1.55854	-0.724718	1.07754	0.423248	1.34046	-0.0709447	0.0546435	-1.20493	-1.34071	-0.451789	1.25001
Gtf2e1	0.144018	0.230576	-0.644881	-1.02852	-1.15676	0.431606	1.98146	0.0424932	0.461901	-1.26958	-0.836755	-0.437641	-0.0319934	0.968877	1.73183	-0.586637
Lrit2	0.0545976	-0.813398	1.77332	0.324307	1.04476	-0.558971	-1.00438	-0.820237	-0.266489	1.16897	0.0283223	1.43027	0.241794	-0.50951	-1.75622	-0.337135
Slc45a4	-0.86431	0.405981	1.53304	0.981715	-0.955545	-1.26149	-0.278058	0.438667	0.995592	1.38052	0.61601	0.317026	-0.873393	-1.26425	-1.12224	-0.0492583
Krt19	0.102583	0.832702	-0.280055	-1.56658	-0.86351	1.70166	0.281052	-0.207854	0.160952	-0.399381	-0.849784	-0.898459	-0.262651	-0.314322	0.324925	2.23872
Hlf	-1.04135	-0.750384	-0.444017	-0.75968	1.03988	1.79763	0.434592	-0.276674	-0.20619	-1.35719	-0.751575	-0.102342	1.26086	1.53334	0.325487	-0.702384
Abcb11	0.334135	1.07319	1.12803	-0.357831	-1.0868	-1.58261	-0.268521	0.760409	0.219619	1.19933	0.913218	0.324856	-0.821644	-1.72432	-0.73352	0.622456
Rxrg	1.65599	0.756988	-0.531036	-0.490566	-1.71669	-0.228997	0.210455	0.343853	0.306561	-0.150837	0.139107	-0.560265	-0.601006	-1.68565	1.48913	1.06296
Asl	-0.927887	-0.136285	-1.25206	-0.347927	0.0655558	2.04826	0.475947	0.0743985	-0.679767	-0.722091	-0.975067	-0.795542	-0.317732	1.50671	0.774247	1.20924
Fasn	-0.672528	-0.364422	-1.13023	0.564758	-0.816064	1.92516	0.649566	-0.156238	-0.712348	-0.684107	-1.05686	-0.992578	0.258855	0.530794	1.47947	1.17678
Junb	-0.582749	-0.0842639	0.427504	2.03998	0.521096	-0.864485	-1.06662	-0.390469	-0.457654	1.63979	0.932666	0.842115	-0.701795	-0.910492	-1.05773	-0.286906
Slc39a14	-0.941905	-0.614149	-0.989714	-0.463876	1.75978	1.1792	0.195133	-0.124472	-0.0331255	-0.822849	-0.738824	1.88304	0.873297	0.321367	-0.377657	-1.10525
Eps8l2	0.287809	1.41531	1.27637	-0.20337	-1.23608	-0.963712	-0.845335	0.269006	0.629661	1.38128	0.489834	0.0929558	-1.38533	-1.22324	-0.710718	0.725556
Ly6d	2.435	-0.126648	-0.410824	-0.147025	-0.291216	-0.617716	-0.568884	-0.272683	0.546624	0.0934521	0.061654	1.58923	0.409545	-1.61584	-1.17325	0.0885888
Sae1	-0.484918	2.25082	0.270454	0.210967	-0.69162	-0.921957	-0.155836	-0.477907	-0.0554071	1.07921	-0.329402	-0.148122	-1.62684	-0.75735	0.289412	1.5485
Serpinh1	1.216	1.36678	-0.108592	-0.988297	-0.904682	0.694901	-0.114044	-1.16207	0.577	0.506719	-1.11668	-1.18708	-1.01502	0.151577	0.526723	1.55676
Gbp6	0.17019	0.217326	0.644786	1.81034	-1.06302	-1.40326	-0.362453	-0.0139127	0.878905	1.02767	0.64865	0.880043	-1.41211	-1.11692	-0.855611	-0.0506225
Trp53inp2	-0.391411	0.652307	-1.19261	-1.53678	-0.140276	1.32952	0.765621	0.513631	0.466409	-0.463469	-1.18687	-0.485989	-0.733877	1.94588	0.725416	-0.267495
Xaf1	-0.333329	0.252954	0.74199	1.90891	-0.19954	-1.31014	-0.925035	-0.13581	0.631428	0.167678	1.27798	0.881762	0.215213	-1.04907	-1.67804	-0.446956
Tpd52l1	-1.16298	-0.768917	0.339623	0.244922	1.97073	0.518656	-0.376038	-0.765988	-1.47296	-0.659426	0.488187	0.390424	1.76591	0.288081	0.0914231	-0.891634
Gna11	-1.1148	0.551389	-0.663979	0.377408	-0.102259	2.05818	-0.476153	-0.629787	-1.27294	-0.921801	-0.944527	-0.10646	0.633615	1.66621	0.498843	0.447061
Sds	-0.804384	-0.738018	-0.335363	1.55357	0.786617	1.1574	-0.73237	-0.887446	-0.847145	-0.785835	-0.44589	0.350885	0.141738	2.12065	-0.851515	0.317114
Cyp3a13	-0.830665	0.0614243	-0.944074	-1.00059	-0.49149	0.363536	1.45231	1.38955	0.897341	-0.860299	-1.42752	1.29231	-0.647675	-0.15347	1.12024	-0.220932
Pfkfb1	-0.933004	-0.393502	-1.16395	-0.785882	0.365007	0.371566	1.77276	0.767002	-0.434577	-0.391936	-1.12581	-0.824723	-0.723481	0.906272	1.29044	1.30381
Bbox1	-1.80216	-0.847304	-0.0515018	0.18298	1.10366	0.273175	1.29665	-0.155495	-1.39144	-0.908355	-0.168228	0.869589	0.991773	0.722732	0.92726	-1.04333
Enpp5	-0.445066	0.354521	1.5748	0.263118	-0.05466	-1.82644	-0.557316	0.691044	-0.24924	0.457819	0.446769	1.57622	0.824613	-1.18936	-0.611585	-1.25523
Aco2	-1.63143	0.0554518	-0.96982	-0.280062	0.249021	1.6534	0.678814	0.244619	-0.951645	-0.853961	-0.978197	-0.105653	0.0799091	2.0097	0.526263	0.273579
Mafb	-0.559455	-0.509602	-0.522715	0.0670515	2.2104	0.616937	-0.519577	-0.783039	-1.11513	-0.718968	-0.170308	1.28058	1.14114	1.07409	-0.709458	-0.781961
D1Ertd622e	-0.314372	-0.384472	-0.725861	-0.982151	0.647084	1.88786	0.733121	-0.861205	-0.79948	-1.17434	-0.307099	0.434821	1.49435	1.31838	-0.122775	-0.843858
Sf3b3	0.281985	2.08381	-0.0741814	-0.686192	-1.4468	-0.0536008	-0.0415611	-0.0634514	1.18948	0.872061	-0.24139	1.18376	-0.979917	-0.712288	-1.37599	0.0642866
Rnf186	-1.04138	-0.556601	1.09099	1.31869	-0.144837	1.04818	-1.0651	-0.649942	-0.89662	-0.241599	-0.0991334	2.17107	0.652807	-0.255883	-0.528596	-0.802047
Sco2	0.146276	-0.627606	0.478049	-1.87972	-0.431188	1.36554	0.0729307	0.875725	0.0812979	-0.671781	-0.744909	-0.953805	-0.932283	0.548718	0.926871	1.74589
Mcl1	-0.223673	-0.819111	-0.723597	0.111496	-0.288387	0.333486	2.26313	-0.653346	-0.497215	-1.16691	0.767318	0.971789	0.9226	0.618356	0.00405337	-1.61999
Dtx4	0.675879	1.45631	-0.0934924	-1.07035	-1.40801	-0.667207	0.216003	0.890871	1.38875	0.895539	0.547255	-0.868846	-1.578	-0.778038	0.0513908	0.341958
Ifih1	-0.794622	-0.388509	0.476689	1.25791	0.800135	-1.90109	0.237631	0.311851	-0.295775	0.136972	0.455165	1.99181	0.383618	-0.756345	-0.669999	-1.24545
Nostrin	-0.32876	0.756113	1.083	1.35481	-0.644931	-0.884526	0.113631	-1.44934	0.104535	0.610525	1.51329	1.10861	-0.834585	-1.24692	-0.797745	-0.457718
Sh3glb1	-0.653545	-1.93069	-0.260402	0.72379	1.32787	0.552276	0.400026	-0.159327	-1.09782	-0.914376	0.257115	0.392007	1.58963	0.606171	0.449042	-1.28177
Cyp7a1	-0.0551415	-0.951287	-0.905551	-1.08302	0.723259	-0.311114	1.02346	1.55939	-0.36713	-1.1734	-0.774379	-0.508775	1.63126	0.528673	1.18891	-0.525166
Slc13a2	0.916804	0.00082213	-0.452761	-0.343312	-1.23338	-1.23962	1.09183	1.25962	-0.250196	0.293174	-0.111	-1.10231	-0.980936	-0.56427	0.78491	1.93063
Saa4	-1.21971	-0.600809	-0.860753	-0.499554	-0.172785	1.10288	1.56228	0.68845	-0.38667	-0.840805	-0.801422	0.319539	-0.318372	1.95987	0.886691	-0.818829
4833411C07Rik	0.49674	-0.457362	1.69302	0.556453	-0.0332736	-0.873204	-1.59922	0.216852	0.324295	1.25477	0.75796	-0.0479157	-0.327366	-1.50013	-1.2984	0.836783
Bhmt	-0.225359	1.80081	-0.0777446	-0.305761	-0.558036	-1.54882	-0.0314206	0.946325	0.461971	0.251612	-0.134434	-0.553597	-1.83533	-0.530101	1.24659	1.0933
Nags	0.405752	1.92382	-0.968256	-0.981264	-0.937926	0.536397	-0.171252	0.192735	0.47514	-0.102827	-0.519628	-1.71813	-0.701937	0.410845	0.551562	1.60498
Mafk	-0.443884	-0.346815	1.08567	1.77952	0.42053	-1.02301	-0.859453	-0.61257	-0.263922	0.459593	0.570163	2.01441	-0.357133	-0.872008	-1.12576	-0.425346
Rrp1b	1.12166	1.00299	-1.19156	-0.969232	-0.908091	1.18265	-0.369156	0.130731	2.18048	-0.458642	-1.04871	-0.614167	-0.490918	-0.201269	0.121455	0.511764
Grhpr	-0.601695	1.52758	0.800344	1.06161	-0.232145	-0.687186	-1.29834	-0.570165	-0.40263	0.982362	0.766088	1.43347	0.112002	-0.530501	-1.45469	-0.906107
Scamp5	-0.140009	1.85568	0.21705	1.02498	-0.843044	-0.310226	-0.94804	-0.856391	-0.00611835	0.396816	0.806683	1.7585	-0.0938121	-0.569251	-1.40917	-0.883645
Nrg4	-0.731928	-0.901908	-0.6463	0.0606222	1.90576	1.10782	-0.231191	-0.562876	-0.675365	-0.7986	-0.772912	-0.0425455	1.33705	1.73423	-0.0699886	-0.711868
Nup62	0.81534	0.976403	-0.746886	-1.38739	-1.1328	-0.249292	1.04483	0.679791	0.452841	0.188627	-0.965129	-1.29744	-1.15562	0.566541	1.25612	0.954073
AU022252	0.0602022	1.48561	0.35399	0.708676	-1.88751	-0.510509	-0.502955	0.292496	1.31534	1.00306	0.243743	-0.408781	-1.66685	-1.04865	0.305435	0.256699
Paics	-2.24309	-0.173979	0.229837	1.17434	0.497137	-0.0988649	0.481377	0.133244	-1.07181	0.548308	1.17829	0.650471	0.181937	-0.0866469	0.46543	-1.86598
Fam102a	-0.889735	-0.260008	-0.943181	-0.466823	0.841547	2.01627	0.179065	-0.477132	-0.430585	-0.857014	-1.26619	-0.392683	1.00698	1.72098	0.51116	-0.292637
Serpina3m	-1.10307	-0.327893	-0.940853	-0.403213	-0.50086	0.547034	1.78544	0.943417	0.0904526	-0.760116	-1.42142	0.0570801	-0.349856	1.52017	1.32181	-0.458109
Acaca	-1.38369	-0.719102	-1.05057	0.786473	-0.26406	1.3591	0.881256	0.390591	-0.382483	-0.850915	-1.33193	-0.517127	-0.104009	0.45903	1.09243	1.63501
Nras	1.56456	0.0322626	1.09227	-0.468058	0.599605	-0.999999	-1.1574	-0.663243	-0.343215	-0.0902371	1.28254	0.846186	0.750481	0.227758	-0.934157	-1.73936
Tapbp	-0.519251	1.45405	0.2122	1.16095	0.106471	0.108477	-1.35555	-1.16734	-0.215273	0.72316	-0.45841	1.32848	0.354927	-0.564804	-1.8741	0.706026
Adra1b	0.781511	1.5628	-0.164821	-0.0476549	-1.62215	-0.638768	-0.594899	0.723982	0.152711	1.23856	-0.280381	-0.964452	-1.09897	-0.929935	0.398308	1.48416
Nr0b2	1.13139	0.607539	1.03425	0.461858	-0.195149	-1.01162	-1.70314	-0.325127	-0.239257	0.916732	1.47513	-0.806664	0.0166229	-1.19873	-1.03716	0.873326
Paqr9	0.998066	1.11579	-0.0500745	-1.11724	-1.18278	-1.0729	0.429662	0.87947	1.12635	0.496337	-0.674204	-0.576701	-1.27131	-1.06509	1.07543	0.889193
Sla2	-1.10408	0.217654	-0.85293	0.271893	-0.281497	1.74929	0.946656	-0.946994	-0.712143	-0.385885	0.107621	0.0346646	1.18594	1.37145	0.137577	-1.73923
Rap2a	-0.793647	-0.289933	-0.899122	-1.23681	0.0298651	0.836912	1.66573	0.687002	-0.541853	-0.78605	-0.626813	-0.940515	0.16552	1.74372	1.28578	-0.299788
Slc46a3	-1.7076	-0.265425	-0.936717	-0.200799	0.72671	0.948427	1.28254	0.152869	-1.00664	-0.481574	-1.32979	-0.400586	1.10427	0.950415	1.29816	-0.134254
Insc	-0.0480201	0.51814	-0.82632	-0.593456	-1.64623	0.176658	1.32494	1.0943	0.734881	0.549309	-0.754486	-0.88067	-1.78288	0.433255	0.827904	0.872688
Abcc2	-1.51846	-0.301926	-0.360236	1.44777	1.37272	-0.0948386	0.137001	-0.682032	-0.774744	0.172708	-0.231059	1.63218	0.930255	0.252906	-0.37528	-1.60697
Ppargc1b	-0.769915	-0.281125	-0.0794324	1.75474	1.29963	-0.196382	-0.971011	-0.756507	-0.701845	-0.80058	-0.20104	1.97528	0.658547	-0.474355	-0.990132	0.53413
Plin2	0.0429809	1.95342	0.67525	-0.255142	-0.838513	-1.33881	-0.381449	0.142266	0.451591	1.29378	-0.125866	0.884023	-1.52282	-1.2641	-0.287125	0.570518
Pnpla2	-0.659965	-0.0791375	0.161638	0.867256	1.79595	0.161417	-1.16585	-1.0813	-0.685702	-0.276707	-0.166079	1.30821	1.65238	-0.223976	-1.37006	-0.23806
Nr1h2	-0.220289	1.34032	0.298608	1.11633	0.364956	-0.418861	-1.70592	-0.775144	0.368562	0.775823	0.691382	0.540834	-0.137019	-1.55673	-1.5281	0.845255
Sort1	-0.0168537	0.283573	1.60475	1.15338	-0.12596	-1.27703	-0.972026	-0.649836	0.174611	0.948051	0.615319	1.43218	0.0733498	-1.31488	-1.11735	-0.811289
Tk2	0.678296	-0.318532	1.56214	0.0644845	0.670259	0.00590121	-1.33953	-1.32302	-0.343036	0.378397	1.48257	-0.0956548	1.20666	-0.28918	-1.527	-0.812762
Nsmce2	0.130867	-0.4868	0.605767	0.90727	1.45946	-0.133947	-1.64513	-0.837484	-0.434637	-0.0697427	0.688318	1.37659	1.22483	-0.934207	-1.34457	-0.506574
Frat1	0.897063	0.597849	0.133105	-0.991557	-1.21696	-1.01572	0.0734361	1.52279	1.04845	0.623453	0.297542	-0.531977	-1.46052	-1.3463	0.325998	1.04336
Tox	-0.621325	-0.762827	-0.168626	-0.0193842	2.37259	-0.0441783	-0.170556	-0.58569	-1.13989	-0.441468	-0.631819	0.81438	1.94078	0.422501	-0.610851	-0.353641
Itga5	0.852955	1.36136	-0.565531	-1.49228	-1.20549	0.374492	0.176729	0.497762	1.37735	-0.136018	-0.666542	-1.15779	-0.911939	-0.440481	0.51991	1.41551
Atp1b1	-0.582455	-0.75349	-0.693489	-0.0874091	0.71301	2.07184	0.204716	-0.872719	-1.00377	-1.1421	-0.247706	0.413869	1.78576	0.934396	-0.126028	-0.614412
Got1	-0.434322	-0.0841188	-0.261856	1.26034	1.72171	-0.130576	-0.933008	-1.13817	-0.424976	-0.0614337	0.482606	1.15919	0.965897	0.232117	-2.03778	-0.315624
Gla	1.41825	0.962676	0.255186	0.112986	-0.77862	-1.77957	-0.40579	0.214882	0.630897	1.03121	-0.675857	1.44373	-0.534329	-1.49668	0.243395	-0.642373
N4bp2l1	-1.02434	-1.2524	0.306491	0.413099	1.59864	1.00429	-0.580081	-0.465703	-1.09367	-0.686093	-0.0066974	0.53552	0.779648	1.86116	-0.760898	-0.628974
Uox	-1.45683	-1.09822	-0.540962	1.41772	0.760033	0.757726	0.399876	-0.239346	-1.46034	-1.04031	-0.391459	0.304908	0.867119	1.26348	0.965331	-0.508731
Psmb10	-0.823916	-0.633555	-0.25044	1.70525	0.72598	0.932017	-0.524857	-1.13048	-1.19868	-0.742906	-0.966758	0.296327	1.25466	0.869841	-0.633512	1.12103
Hnrnpab	-0.157384	1.85139	-1.0358	-1.27017	-0.369883	0.830492	0.183871	-0.0325141	0.591789	-1.51627	0.429423	0.781747	0.837333	0.645917	-0.225235	-1.5447
Ddx58	-0.37577	1.96366	0.892853	0.110173	-1.09496	-0.896837	-0.37304	-0.22607	0.459899	1.06109	0.746622	1.15728	-0.354676	-1.44101	-1.15839	-0.470809
Fads3	1.41378	-0.57502	-1.61331	-0.192467	1.02019	-0.829553	0.40295	0.373426	0.192981	0.07594	-0.414837	-1.22153	-0.854521	-0.611221	1.12036	1.71283
Xdh	-1.65982	-0.444898	-0.873576	0.829366	0.771244	1.25934	0.511024	-0.392684	-1.25658	-0.778219	-0.125523	0.20274	0.615262	2.03443	-0.374109	-0.317992
Bco2	0.309924	0.834387	1.14405	0.660236	-0.881787	-1.84701	-0.463319	0.24352	-0.710697	1.36344	1.19571	-0.184407	-1.10434	-1.28312	0.2124	0.511013
Dedd2	-0.758034	-0.455388	-0.033721	2.06208	0.840399	-0.0733549	-0.820095	-0.761889	-0.977107	-0.448622	0.0832773	2.01843	0.701913	-0.266297	-1.09505	-0.0165407
Esrra	-0.620815	-0.818842	-1.30817	-0.100834	0.84866	1.85182	0.250393	-0.10222	-0.446514	-1.21848	-0.976494	-0.920679	1.13291	1.2294	0.600014	0.599846
Nr1d1	-0.826346	-0.196978	1.55223	1.5214	0.0433128	-0.451191	-0.816175	-0.82625	-0.804148	-0.0193258	1.30876	1.73117	-0.0185049	-0.585592	-0.812273	-0.800083
Abcg8	-0.819945	-0.416952	0.359449	1.66747	1.19204	-0.0757952	-0.936964	-0.969309	-0.722863	-0.162417	0.428612	1.64625	1.15859	-0.294408	-1.12506	-0.928698
Tnfrsf1b	-0.907849	0.0251532	-0.539217	-0.338597	1.99166	1.00944	-0.705535	-0.535062	-0.313042	-0.232056	-0.707998	0.414504	2.13927	0.39577	-0.809421	-0.887027
5031439G07Rik	-0.456232	0.850017	0.55034	1.30175	0.828026	-1.13678	-0.638557	-1.29856	-0.416612	-0.0584298	0.102961	1.60666	0.983805	0.177279	-0.772294	-1.62337
C730036E19Rik	0.254646	-1.73286	-0.564434	-1.04369	0.632271	0.947748	0.967644	0.538671	0.0496732	-0.766738	-1.09942	-0.790533	-0.691032	0.895665	1.65425	0.74813
Fpgs	0.595971	1.25048	0.354872	-1.04269	-1.51776	-0.289382	-0.47273	1.12124	0.938481	0.955941	-0.192223	-0.824908	-1.68404	-0.447179	0.0499609	1.20397
Cntrob	0.731227	-0.708099	0.0556357	2.05054	-1.05887	-0.0148064	-0.724689	-0.330938	0.454644	1.57847	0.663821	-0.878903	-1.36045	-0.839609	-0.288486	0.670516
Gtf3a	-0.468622	-1.65296	-0.642632	0.630111	0.949294	1.45319	0.17335	-0.441728	-1.15039	-1.50893	0.146741	0.110073	0.924177	1.53523	0.248522	-0.305418
Topors	-0.105051	-1.62799	0.528086	0.637571	1.26464	-1.332	0.515175	0.119565	-0.926286	0.657017	0.456889	1.77364	0.200391	-0.918413	-1.21295	-0.0302877
Zcchc24	-1.40852	-1.19522	-0.180204	0.74714	1.63687	0.525298	-0.192468	0.0671091	-0.259011	-0.678512	-0.418198	1.12472	1.34612	0.83034	-0.407595	-1.53786
Rnf216	-0.454248	0.0161145	1.54215	0.00418227	1.43719	-0.805949	-1.17573	-0.563707	0.381274	0.00882192	1.01683	0.583461	0.197433	-0.026378	-2.32663	0.165188
Cps1	-1.38021	-0.679145	-1.14239	0.403963	-0.00697086	0.398981	1.43995	0.965836	-0.88203	-0.482745	-0.910549	-0.170597	-0.817003	1.20413	1.69799	0.360804
Agl	-1.50207	-0.764355	-0.448878	0.751031	1.37365	1.01959	0.218844	-0.647811	-0.852851	-0.606018	-0.00467707	1.74136	1.23435	0.121385	-0.801816	-0.831729
Zc3h12d	0.0463279	1.32618	1.07467	0.907022	-0.764186	-1.27469	-0.963965	-0.351361	-0.0365029	2.22538	0.234529	-0.0105354	-0.724365	-0.637599	-1.02933	-0.0215744
Ifi47	0.843106	0.607197	0.603697	0.432515	-1.44644	-1.59034	-0.270861	0.821122	1.35507	0.579021	0.770549	0.287601	-1.40294	-1.40904	-0.391934	0.211668
Hopx	0.422873	-1.14905	-1.53703	-0.386864	0.567972	1.59265	0.314749	0.174705	-0.994911	-1.60527	0.0499006	0.609727	1.03983	1.2674	0.20668	-0.573359
Ppard	1.09471	1.60908	-0.918127	-0.78667	-0.771425	-0.587875	-0.430195	0.790494	1.48631	0.694864	-0.956428	-0.913492	-0.851106	-0.606362	-0.0632364	1.20945
Aurka	1.16644	1.34017	0.634995	-0.98853	-1.48938	-0.3834	0.0307599	-0.311058	0.16656	0.482832	-0.616898	-0.640611	-1.32995	-0.748377	1.26947	1.41697
Lad1	0.381116	1.98407	-0.824881	-0.987383	-1.07019	0.309646	0.111391	0.0962317	0.37347	-0.401748	-0.42993	-1.26346	-1.31138	0.716565	1.18726	1.12923
Poc1a	-0.69728	-0.716685	-0.997134	-0.255112	0.648998	1.94436	0.643235	-0.570379	-0.770425	-1.37119	-1.01803	0.0388918	0.173924	1.56676	0.849887	0.530182
Mgrn1	-1.22631	-0.566213	0.822763	1.41463	0.953	0.320973	-0.792382	-0.926467	-1.07563	-0.303919	0.853652	1.28983	1.0587	0.249965	-0.919936	-1.15267
Nme7	-0.521761	-0.389911	1.35342	0.991362	0.499944	0.123862	-1.85926	-0.197656	-0.0159265	0.496193	0.53079	1.6589	0.526616	-1.17358	-1.10895	-0.914041
Col4a2	0.823938	1.51314	0.268953	0.174987	0.441981	-0.707664	-1.07191	-1.44342	0.932163	1.29362	0.191335	1.03894	-0.645369	-1.11481	-1.19747	-0.498406
Hfe2	0.179757	1.20734	0.220818	-0.679097	-1.95882	-0.359972	0.511249	0.878726	0.0204397	0.361945	0.1858	-0.406442	-1.8789	-0.619051	1.05317	1.28304
Myo18a	-0.480413	0.67967	-0.107371	0.687511	1.12451	0.857474	-1.30767	-1.45371	0.493489	-0.704047	-0.386548	1.49371	1.07968	0.306249	-1.22995	-1.05259
Inadl	-1.1065	0.132918	1.02361	1.3204	0.190328	0.592084	-1.43877	-0.714067	-0.789961	0.375123	1.06667	1.33316	0.266143	-1.1295	-1.38073	0.259091
4930581F22Rik	-0.188957	-0.829868	1.00953	0.915325	1.54946	-0.746302	-0.864362	-0.844825	-0.368773	-0.399573	0.839243	0.57964	1.79447	-1.23507	-0.91037	-0.299575
Trp53i11	1.15814	-0.210728	1.81003	0.217939	-0.651242	-0.575447	-0.817797	-0.930893	1.03428	1.48109	-0.245975	-0.609848	-0.726093	-0.709968	-1.17193	0.948436
Ak4	-0.940432	-1.16271	-1.07798	0.309886	0.973693	1.35592	0.805774	-0.264153	-0.662096	-0.919661	-0.773082	-0.00553918	1.63936	1.30478	0.236253	-0.820008
Avpr1a	1.11144	1.04376	-0.00540164	-0.952846	-1.34913	-0.97036	0.127948	0.99459	1.24305	1.10181	0.400096	-0.751542	-1.33535	-1.18772	-0.0367069	0.566362
1810013L24Rik	-0.206324	-0.867029	0.858269	1.40567	1.08101	-1.31749	-0.218586	-0.735526	-0.434786	-0.56463	1.13297	1.87686	0.0461157	-0.259861	-0.932067	-0.8646
Plbd1	-0.951907	0.683004	-0.113567	0.588253	1.88007	-1.12578	-0.42745	-0.532621	-1.30277	0.381396	0.327659	0.766047	1.03142	0.439017	0.142264	-1.78503
Mmd	-1.18661	1.11218	1.33417	-0.495939	1.02355	-0.951108	-0.534639	-0.301603	-0.388193	0.141069	0.562798	1.3882	1.09277	-0.309871	-0.924496	-1.56228
Nek2	0.751019	0.757369	1.5073	0.23257	-0.325032	-1.53963	-0.918768	-0.464829	-0.247842	0.412208	1.38382	1.33601	0.0311161	-1.27632	-1.03822	-0.600768
Nfkb1	0.592583	1.03341	1.11015	-0.845811	-1.35766	-1.22519	0.5027	0.189819	1.09881	1.67246	-0.0426463	-0.632082	-1.24809	-0.166362	-0.963979	0.281889
Ggt6	0.244873	0.0818342	-1.03665	-0.67888	-1.51989	0.572155	1.04442	1.29213	-0.362162	0.587871	-1.07024	-1.06194	-0.874787	0.16361	1.18221	1.43543
Tgfbr2	-0.984607	-0.72728	-0.838904	0.812827	1.82866	-0.180077	0.659818	-0.570433	-0.906051	0.101915	-0.315743	0.444342	1.92534	0.178257	0.0320204	-1.46008
Gga2	-0.0277276	0.219745	-1.08384	-0.947898	-1.26138	1.15381	0.801305	1.14599	0.626569	0.879866	-0.945799	-1.34342	-1.20909	0.218971	0.724471	1.04844
Uba7	-0.074881	-0.074662	-0.620082	2.16502	0.653111	-0.445546	-0.741481	-0.861479	-0.385333	-0.101078	0.252604	2.16425	0.0971599	-0.448922	-1.35345	-0.225225
Abi3	0.417904	2.13732	0.373169	-0.24576	-0.62955	-0.861016	-0.919568	-0.272505	0.714209	1.64422	0.439546	-0.186618	-0.874436	-1.01519	-1.22767	0.505942
F3	-0.440937	-1.17535	-0.42822	1.1138	1.80701	-0.00565686	-0.0134892	-0.857157	-1.02464	-0.0658549	1.0238	1.54282	0.791411	-1.04127	-0.778741	-0.447529
Nudt19	-0.788586	0.15362	-1.5735	-0.284419	0.650434	1.79536	0.297629	-0.250546	-0.817213	-1.46174	-0.648533	-0.0761014	1.41901	1.2552	0.415429	-0.0860449
Pmvk	0.866139	-0.326854	-0.862214	0.392518	-0.840061	-1.40709	0.78136	1.3962	0.347059	0.302328	-0.904345	-0.666977	-0.994066	-0.789708	0.997039	1.70867
Fgfrl1	-0.932815	-0.807567	0.655007	1.49448	1.25681	-0.185529	-0.510598	-0.969787	-0.980802	-0.612502	-0.100688	1.35975	1.73888	-0.439131	-0.728899	-0.236606
Cml5	0.196074	-0.125088	-0.916329	-1.13767	-1.00791	0.261346	1.32954	1.40003	-0.249179	-0.110636	-1.10248	-1.17892	-0.586754	0.551771	1.55093	1.12527
Slc4a4	0.0315516	0.861974	1.53737	-0.0759098	-0.166912	-1.4881	-1.18648	0.486507	0.841485	0.368776	0.823908	1.40873	-0.417097	-1.23627	-1.2022	-0.587331
Sh3pxd2a	1.14418	0.912145	0.432447	-1.01648	-1.75019	-0.47442	0.192639	0.559683	1.24482	1.0371	0.0145364	-0.0719786	-2.05562	-0.244651	-0.163532	0.239326
Fdx1	-0.674883	-0.620091	-0.974681	0.500274	1.91231	0.878124	-0.438254	-0.582797	-1.10949	-1.06459	-0.218168	-0.114318	1.85832	0.96423	0.108442	-0.424426
Gpr65	-0.376301	-0.0767669	-1.39311	-0.665054	-0.551239	0.530547	1.84855	0.683372	-0.291508	-1.63326	-0.419176	0.0119782	1.87892	0.711373	-0.0985217	-0.159799
Ccne1	-0.72254	-0.855631	-0.327181	0.343908	2.04974	0.745191	-0.577725	-0.655758	-0.596722	-0.742995	-0.40743	0.429159	2.2772	0.0869672	-0.497909	-0.548269
Pbld1	-1.36307	-1.14601	0.751807	1.17407	1.29889	-0.113967	-0.3452	-0.256524	-1.08706	-0.812473	0.491213	0.906211	1.77519	0.051337	-0.482317	-0.842091
Irf5	1.03369	0.713372	1.4374	-0.439879	-0.605338	-1.62986	-0.326599	-0.182784	-0.337455	0.247817	2.11856	0.104928	0.323787	-1.0088	-0.447562	-1.00128
Serpinb6b	0.714143	-0.206235	0.181828	-0.440746	-0.918217	-1.46777	0.383188	1.75381	0.654721	1.44233	1.01784	-0.364648	-0.786215	-1.62506	-0.222585	-0.116379
Timp3	0.611253	-1.17585	-0.697088	-0.847941	1.2133	1.20672	0.573633	-0.884026	-0.123572	-1.04037	-0.820996	-0.816758	0.542211	1.83522	0.848222	-0.423954
Dyrk1a	0.472999	0.418522	1.31083	-0.118732	0.880261	-1.60751	-1.22129	-0.135083	0.423705	0.968381	0.705715	0.748288	0.444931	-1.22532	-1.73705	-0.328644
Dlc1	0.0659552	0.191347	1.20274	0.696882	-0.922841	-1.73869	-0.46353	0.968134	0.942352	1.07651	1.30336	-0.19331	-1.45479	-0.890752	-0.403721	-0.379651
Rtp3	0.825143	1.03496	-0.513318	-1.44672	-1.15032	1.15455	0.387501	-0.29179	0.91539	-0.375671	-0.743129	-1.3432	-0.952225	0.296139	1.45074	0.751956
Gys2	-0.948223	-0.837694	-0.672879	0.248238	1.4604	1.527	-0.144969	-0.631867	-1.13006	-0.932283	-0.995405	0.614431	1.32822	1.24034	0.233184	-0.358429
Stbd1	-1.20203	-0.680341	-0.542846	1.55556	1.40454	0.225238	-0.199151	-0.560967	-0.519731	-1.199	-0.652675	1.27706	1.57756	0.321804	-0.00305337	-0.801966
Mfsd9	0.389219	0.451973	1.48948	-0.185325	-1.29735	-1.52703	0.609588	0.0694426	-0.00304035	1.87578	0.667732	-0.239554	-1.34182	-0.956934	0.360852	-0.363017
Dnaja4	1.05115	0.346343	-0.65797	-1.37569	-1.12704	0.358202	1.43193	-0.0269205	-0.550232	-0.961731	-0.813887	0.112944	-0.402039	1.23818	1.79624	-0.419471
Gfra1	-1.15568	-0.0607185	-1.06603	-0.695769	0.0285188	1.18249	1.61831	0.148885	-0.468078	-0.790698	-0.678496	0.809371	0.577644	1.7022	0.180873	-1.33281
Stxbp2	-0.558767	0.792098	0.730255	1.14685	0.569552	0.101354	-1.45852	-1.32283	-0.679728	0.984568	0.206554	1.27977	0.454324	-0.752555	-1.7467	0.253773
Per2	-0.719145	-0.783647	-0.925338	-0.21733	0.146648	2.07484	0.735874	-0.311898	-0.64496	-0.984192	-1.00249	-0.700298	0.265176	1.55374	1.25196	0.261063
Pfas	1.55115	0.250189	0.12152	-0.87693	-1.40007	-0.175061	1.16368	-0.634485	1.10066	0.453999	-1.14216	-0.568718	-0.979885	0.326484	-0.726551	1.53617
Ccnf	-0.257495	0.676091	-1.59613	-0.536192	-0.701722	0.86263	0.00204513	1.55078	0.204706	0.0815756	-1.41021	-1.02521	-0.731847	0.422573	0.932896	1.52552
Pnkd	0.680064	1.40226	-0.347345	-0.760139	-1.82272	0.0635877	0.0466012	0.737694	-0.143572	0.377306	-0.083231	-1.21244	-1.25394	-0.0609443	0.495818	1.881
Uck2	0.136287	-0.0534838	-1.87728	-0.633063	-0.196866	1.30906	1.12466	0.19069	-0.0976154	-1.38778	-1.11524	0.334792	0.466574	1.79883	0.357447	-0.357015
Lifr	-1.5381	0.132931	1.04596	1.13326	0.430753	-1.04256	-0.771276	0.609037	-1.02574	-0.175986	0.633398	1.73281	0.729158	-0.699082	0.0269002	-1.22146
1110034G24Rik	-0.596805	-0.84302	-0.116996	1.35942	1.75797	-0.824252	-0.491634	-0.244685	-1.14358	-0.525308	0.155487	0.173693	2.25047	-0.278335	-0.415829	-0.216597
Lpl	1.4573	-0.193496	1.33809	0.161921	-0.555221	-1.54305	-0.568772	-0.0967741	-0.522422	-0.131041	1.1858	1.79091	-0.138316	-1.27739	-0.583677	-0.323862
Atf3	0.650429	-0.420235	-0.729996	-0.749373	-0.598926	2.14471	0.241185	-0.537795	-0.6254	-0.970756	-0.68495	-0.605989	0.7874	0.820949	1.80526	-0.526511
Adcy9	-0.875682	-0.210212	1.18395	1.43008	0.889385	-0.761378	-0.830221	-0.825923	0.404109	0.324864	0.864198	1.60399	-0.11776	-0.668756	-1.35508	-1.05556
Thrsp	-0.839973	-0.992639	-1.18433	0.189551	-0.143381	1.37059	1.38796	0.212229	-0.748549	-0.818383	-0.908801	-0.793739	-0.0200682	1.62038	1.21858	0.450587
Thpo	1.31924	1.68605	-0.523051	-0.91802	-0.930216	0.0430935	-0.658008	-0.0190894	0.35142	1.56509	0.35721	-0.825257	-1.33221	-0.545736	-0.637752	1.06724
Hsd3b7	0.308603	0.811052	1.35509	0.766449	-0.77981	-1.48755	-1.00081	0.0269748	0.176486	1.30936	1.18211	0.721974	-0.842617	-1.35288	-0.799882	-0.394559
Lmo7	-0.413047	-0.771165	-0.882509	0.162418	1.70954	0.992356	0.377122	-1.17472	-1.13225	-0.397025	-1.10436	0.16726	1.64265	0.814025	0.694701	-0.685003
Tat	-1.19442	0.285025	-1.16098	-0.517565	0.986602	1.50187	0.616495	-0.517018	-0.457337	-0.535438	-0.920349	-0.867273	-0.356729	1.71993	1.34708	0.0701201
Nnmt	-1.09181	0.838696	-1.6018	-0.559076	-0.0953874	0.926062	1.02194	0.561386	-0.55607	-0.939608	-0.447992	0.130722	-0.132131	1.93497	0.961231	-0.951117
Acp2	-0.141302	1.39714	-0.122419	-0.28876	-1.45798	-0.96722	0.23376	1.34678	0.474316	1.51956	0.170464	0.028463	-1.58307	-0.908161	0.877462	-0.579033
Ripk2	-0.039799	-1.77195	-0.0265293	0.733439	1.40615	0.51018	0.207916	-1.01941	-0.536711	-1.41591	0.485703	1.55887	1.16257	-0.244912	-0.259885	-0.749721
Mat1a	-1.31583	-0.958507	-0.744361	0.254517	0.559439	1.47733	1.06047	-0.333057	-0.816868	-1.11626	-1.14058	1.10391	0.55896	1.38934	0.413364	-0.391865
Bcar1	-0.989273	0.350847	0.749034	1.4027	0.27556	0.604039	-1.37787	-1.01504	0.0524135	-0.20709	0.727408	1.36391	0.240426	-0.381193	-2.07039	0.274522
Clic1	0.799736	1.29499	1.22728	-0.296406	-1.35752	-1.01677	-0.308993	-0.342311	-0.469843	1.77113	1.07347	-0.536331	-0.174762	-1.04869	-0.971933	0.356953
Rec8	0.409297	-0.615534	0.39065	0.103529	0.938885	1.39468	-1.19358	-1.42793	-0.309617	1.26875	1.50523	-0.293283	0.131774	-1.14276	-1.26798	0.107884
Tmem184a	-0.192992	0.220136	1.58762	1.09852	-0.0304453	-1.61852	-0.538932	-0.525386	0.0251197	0.75315	0.125692	1.47436	0.0249319	-1.87412	-0.807556	0.278426
Rgs16	-0.612138	-0.6126	-0.451862	1.62726	1.59798	-0.343179	-0.603044	-0.602411	-0.52183	-0.526062	-0.459468	0.610563	2.28503	-0.422382	-0.503699	-0.46215
Mettl22	-0.732359	0.226675	0.840506	1.75419	0.364619	-0.418706	-1.37097	-0.663954	-1.40229	-0.123207	1.26083	1.4944	-0.984594	-0.0288498	0.209526	-0.425822
Fbxo4	-0.826375	-0.240407	1.03133	0.843425	1.5635	-1.02146	-0.468665	-0.881343	-0.481578	0.114305	0.741248	1.1366	0.73471	0.498102	-0.945828	-1.79756
Atp6v1c1	-1.65913	0.121374	0.0137133	0.929358	1.70673	-0.213034	-0.393647	-0.505358	-0.968241	-0.581506	0.459359	0.810101	1.62584	0.269772	-0.161006	-1.45432
Trmt5	-0.0532727	-0.129851	-0.812191	-0.81256	-0.751359	-0.540379	1.54513	1.55449	0.171177	-0.16972	-0.510455	-0.495957	-1.57583	0.153764	1.91467	0.512345
Rtp4	0.592052	1.04279	1.29053	0.0890211	-1.22276	-1.42716	-0.563255	0.198776	0.871687	0.306245	0.592054	1.34267	0.0977861	-1.42915	-1.31169	-0.469605
Gatad1	0.0212924	0.156666	-0.99962	-0.777982	-0.801274	-0.509312	1.79742	1.11281	-0.517403	-0.910176	0.202173	0.177433	0.516305	1.37737	0.863657	-1.70936
Iffo2	-0.000515889	-0.543802	0.120535	0.226459	1.28719	1.11425	-0.29243	-1.91169	0.2001	-1.46025	-0.776952	0.138151	1.87131	0.323505	0.378691	-0.674561
Setd8	0.281818	-0.772833	-0.495172	-1.42149	-0.786357	1.0714	1.19996	0.92267	-0.851644	-1.21879	-0.0217687	-1.00389	0.474024	1.44325	1.21331	-0.0344972
Mthfr	1.54766	0.925732	-0.656341	-1.05241	-1.09743	-0.674825	0.358823	0.648784	1.51507	0.660523	-0.64762	-0.990954	-1.09985	-0.697878	0.19706	1.06365
Hdac3	-0.667933	-0.195464	1.14437	1.86066	-0.284007	-0.618111	-1.12627	-0.113245	-1.32221	0.859433	0.585914	0.957817	0.482668	0.434236	-1.64514	-0.352715
Tef	-1.06559	-1.24774	-0.55062	0.895347	1.45522	0.892145	0.140405	-0.519172	-0.956231	-1.11892	-0.648463	0.630628	1.70193	0.873691	0.104432	-0.587063
Neu1	-1.13802	0.117287	1.36444	1.10182	0.68776	-0.101344	-1.20001	-0.831949	-1.09417	0.0505144	0.248206	1.29917	1.41286	-0.632537	-1.28628	0.00223096
Pcyox1	-1.17689	-0.994499	-0.899782	-0.0162219	0.169849	0.203265	1.53348	1.1808	-1.08615	-0.511834	-1.41431	0.53293	0.83148	0.739153	1.35531	-0.446578
Zfp512	1.34466	0.870049	1.21596	-0.708496	-1.25004	-0.647133	-0.670076	-0.154928	0.350583	1.70016	0.994268	-0.391894	-1.44783	-0.732466	-0.459887	-0.0129359
Per3	-0.877692	-1.00731	-0.726483	1.02725	1.78775	0.307748	0.0687855	-0.58005	-0.904292	-1.03237	-0.772627	0.637195	1.8658	0.576634	0.15482	-0.525164
Dnase2b	-0.770923	0.979514	-0.581557	-1.34162	-0.803065	0.238046	1.07585	1.20376	-0.516762	-0.799723	-1.03852	-0.831851	-0.102402	0.414947	1.50575	1.36856
Tdrkh	0.296404	0.358512	0.20884	0.804549	-1.52015	-1.55613	0.274374	1.1336	0.567159	1.96553	0.033028	-0.630906	-1.33186	-0.765769	-0.0641577	0.226982
Gmnn	-0.680222	-1.23434	-0.527346	0.781147	1.82741	0.663271	-0.443971	-0.385949	-1.71065	0.185993	0.25811	0.372932	1.74119	0.183202	-0.859519	-0.171261
Slc16a7	-1.29868	-0.878625	-0.732109	-0.454975	1.13496	0.642452	1.44092	0.146062	-1.4186	-0.758808	-0.945682	-0.118853	0.888496	0.631155	1.50628	0.216012
Ncl	-0.570153	-1.80961	-0.327337	-0.323502	1.35486	1.06986	0.191974	0.413904	-1.42517	-1.34426	0.322787	0.727323	1.14593	-0.631865	0.390544	0.814702
Rfc5	0.445756	0.319837	1.21165	0.950288	0.135272	-1.75421	-1.08794	-0.220656	-0.0353574	0.920312	1.03131	0.737826	-0.81313	-1.78704	-0.613313	0.559393
Col5a3	2.03253	-0.268646	0.271284	0.25901	0.326997	-0.618847	-1.28526	-0.717069	0.566859	0.866286	0.649494	-0.335296	-1.14854	-1.15574	-0.85819	1.41513
Galnt11	-0.864946	-1.11085	-0.992867	0.0190807	1.08737	-0.410665	1.35751	0.915362	-0.590144	-0.511497	-0.70016	-0.096602	0.977394	1.46881	0.872357	-1.42016
Gpt2	-0.99327	-1.07873	-1.21454	0.602715	1.569	0.420153	0.604063	0.0906023	-0.873463	-0.896039	-1.02825	-0.523763	0.665261	1.75381	0.74866	0.153784
Psen2	0.420868	1.35606	0.798823	-0.329174	-1.76274	-0.815778	-0.286599	0.618543	0.0581847	0.648729	-0.058987	-0.702139	-1.35283	-0.758419	0.267453	1.898
Slc25a47	-0.874762	-0.665359	0.191404	1.21922	1.68038	0.132823	-0.91332	-0.770384	-0.414843	-0.298237	-0.576945	1.79884	1.33746	-0.287668	-0.984361	-0.574246
Flot1	-0.383003	-0.11254	0.285515	1.15409	1.05792	0.73044	-1.51008	-1.22234	-0.487968	-0.0411589	0.359612	1.23925	1.46827	-0.696142	-1.53674	-0.305127
Akap17b	0.142262	0.299806	-1.44119	-1.33196	-0.306905	1.49453	0.740779	0.402676	0.735453	-0.630502	-1.20648	-0.988474	-0.609205	1.52802	0.929909	0.24128
Cd4	0.6219	1.56209	-0.602823	-0.627829	-1.14193	-1.09217	0.862376	0.418383	1.38489	0.411995	-0.621078	-1.39674	-1.08781	-0.282081	0.949437	0.641389
Foxp1	1.25101	-0.51188	1.304	0.807491	-0.11205	-1.36257	-0.639743	-0.736251	-0.067839	0.848229	1.35541	-0.107547	-1.11753	-1.33909	-0.590002	1.01837
Mfsd2a	-0.572875	-0.580476	-0.553167	-0.467592	1.77459	1.45009	-0.468493	-0.582075	-0.569213	-0.681695	-0.694282	-0.120513	0.46438	2.29224	-0.290436	-0.400479
Cxcl12	0.0932646	-0.982088	-0.236571	-1.66802	0.16812	0.816405	1.55932	0.249568	1.24372	-0.550533	-1.03993	-1.15234	-0.0573284	-0.0253754	1.6528	-0.0710119
Pus7	-0.0369808	-0.0656318	-1.35391	-1.25517	-0.34766	1.26216	1.25701	0.540174	-0.37947	-0.000532287	-0.667208	-1.32407	0.00677485	1.39671	1.54185	-0.574054
Rora	0.310054	-1.68166	0.0190963	-0.247284	0.334604	-1.03032	0.826728	1.46879	0.547144	0.269394	-1.12886	-0.500498	-1.60817	0.439194	0.566414	1.41538
Tmem120b	0.511256	-0.0630674	-1.81333	-1.2198	0.517115	1.07047	0.343931	0.653428	-0.103057	-1.16598	-1.06455	-0.957742	0.840713	0.438816	1.57874	0.433072
Atp6v0d2	-0.985566	-0.846231	-0.0687117	0.987257	1.89867	-0.756913	0.139914	-0.368415	-1.18785	-0.755925	-0.110257	1.72292	1.30528	-0.236085	-0.419556	-0.318525
Dock8	-0.733459	0.0443049	0.300579	2.07204	0.0783081	-1.4117	-0.0854625	-0.264609	-0.83541	0.869862	0.727487	1.35222	0.417293	-0.424853	-0.49913	-1.60746
Abhd4	-0.467321	1.57065	0.683308	0.878731	0.104994	-0.573676	-1.50007	-0.696611	0.589487	0.712329	0.559421	1.23471	0.131878	-1.25843	-1.60411	-0.365289
Psma5	-0.142945	-0.434821	1.33652	1.71452	-0.225355	-1.02128	-0.943854	-0.282781	0.0821163	0.363915	1.66204	0.791605	0.151161	-1.3459	-1.15587	-0.549075
Fam83h	0.761987	2.0046	0.321141	-0.345645	-1.01475	-0.755159	-0.716117	-0.256052	0.418654	1.05888	-0.0456751	0.0190066	-1.18205	-1.08535	-0.773361	1.58989
Rps6ka1	-0.534476	0.222659	0.4202	1.12258	-0.0970678	1.40859	-1.23716	-1.30533	-0.264659	-0.282231	0.272325	0.105008	2.1729	-0.648083	-1.27145	-0.0838024
Rsl1d1	-0.767822	-0.72764	-0.698416	-1.26835	0.6462	1.62083	0.484502	0.7107	-0.563962	-1.44845	-0.21326	-0.0966918	1.68949	1.14257	0.0911032	-0.600797
Galt	0.423939	1.21853	0.641579	1.14909	-0.567339	-0.748865	-1.54841	-0.568518	-0.381794	1.04742	0.573073	-0.140904	-0.856348	-1.31425	-0.552823	1.62563
Nsun2	-1.55178	-0.131811	-0.820297	-0.0752146	-0.512593	0.794957	1.57489	0.721849	-0.525047	-0.771303	-1.02099	-0.164125	0.775719	1.74569	0.819694	-0.859636
Lmnb2	-0.613937	0.0884009	-0.904165	-0.635923	-0.122746	2.23283	0.420371	-0.464827	0.276532	-0.706896	-1.39786	-0.593088	0.0102118	1.4989	1.30909	-0.396894
Pnpla3	0.157288	-0.747094	-0.949565	-0.410273	-1.05967	0.806398	1.85893	0.34398	-0.478042	-0.605665	-0.710527	-0.670389	-0.501296	0.0309868	0.799932	2.135
Ssh3	-0.251017	-0.656925	1.24137	1.24044	0.674707	-0.101161	-1.64581	-0.501609	0.715032	1.01545	0.543489	0.720636	-0.253754	-1.28377	-1.69521	0.238126
Snrnp25	-0.551089	-0.0368571	0.318203	2.15964	0.286112	-0.489895	-1.14827	-0.53784	-0.718457	0.0366165	1.61877	0.712982	0.939278	-0.53803	-1.22356	-0.827593
Tep1	0.70163	-0.354089	0.303075	1.71722	0.474581	-1.19963	-1.22631	-0.416484	0.728142	1.67771	0.368358	0.561919	-0.477318	-1.17183	-1.14324	-0.543739
Cd79b	-0.231473	-0.19604	0.561278	2.0908	-0.943006	-1.11037	0.120147	-0.291344	0.0694439	1.80431	0.664244	0.387801	-0.0384864	-1.08614	-1.31575	-0.48543
Irgm2	0.0899553	0.275923	0.767286	1.72996	-1.02723	-1.48382	-0.263751	-0.0883195	0.269516	0.710253	1.10993	1.30185	-0.500194	-1.34937	-1.11472	-0.427267
Nicn1	0.289076	0.731744	1.06401	-0.285805	-1.83608	-1.07008	0.415644	0.691488	0.585706	1.14404	0.685717	-0.0437578	-1.66419	-1.24203	-0.191523	0.726037
Wdr89	0.190264	1.94698	-0.958084	-0.417096	-1.15565	-0.398817	0.026989	0.765413	1.31539	-0.318767	1.13159	-1.06553	-1.41344	0.00135555	0.763518	-0.414118
Btg1	-0.0751341	0.265729	0.599274	-0.623876	-1.1453	-0.892225	-0.14041	2.01194	0.753368	1.16909	0.0327494	-0.713847	-1.41547	-1.10779	0.139631	1.14226
Nfkbia	-0.784274	-0.649783	0.118112	1.02593	1.83261	0.189612	-0.893666	-0.838543	-1.25076	-0.416371	0.312363	0.844555	1.91056	-0.542733	-0.692284	-0.165331
0610005C13Rik	-0.658367	-1.18618	0.0309035	1.12226	1.63035	0.461876	-0.852997	-0.547851	-1.04598	-0.932664	-0.0587575	0.269255	2.12838	0.376718	-0.27727	-0.459689
Serpinf2	-0.425517	1.21371	1.11185	1.04091	-0.215674	-1.00735	-1.35354	-0.364388	0.291422	1.05349	0.278042	1.39747	-0.50159	-1.50414	-1.11816	0.103462
Stat5b	-0.185494	0.944375	1.61977	-0.146779	-0.882947	-1.44031	-0.488288	0.579673	0.576455	1.81681	0.752844	-0.0700221	-0.959715	-1.04402	-0.85962	-0.212725
Clec2h	-0.543543	-0.944638	1.18558	1.38305	1.00856	-0.754002	-0.575422	-0.759585	-0.937434	-0.358137	1.32071	1.33214	0.850545	-0.59297	-1.02557	-0.58928
Acot12	-1.28069	-1.02667	0.538826	1.03648	1.55571	0.156438	-0.400159	-0.57993	-0.812186	-0.299955	0.522576	1.22931	1.15481	0.376185	-0.521942	-1.6488
Cd79a	-0.174294	0.567034	1.88744	0.684809	-0.744877	-1.22683	-0.674765	-0.318509	0.0316718	1.2756	1.47336	-0.258884	-0.479509	-1.26997	-1.09079	0.31853
Gckr	-0.976464	-0.799809	0.177386	1.94365	0.610255	0.45739	-0.609914	-0.802489	-1.57083	-0.176781	0.273689	1.22361	0.503661	0.539704	-1.4138	0.620744
Kifap3	0.858645	0.404853	0.0496265	-0.478815	-0.147131	-2.00323	-0.0371421	1.35319	0.962879	1.2343	-0.00278328	-0.239831	-1.79866	-0.93046	0.174065	0.600495
Cep78	0.471073	0.163266	-0.300695	-0.838413	-1.66794	0.0548459	0.376892	1.74097	0.654532	0.202412	0.951695	-2.12498	-0.255843	-0.419955	0.929289	0.0628523
Mfsd7c	-0.46082	-0.569816	2.12232	0.640304	0.263954	-0.451698	-0.568775	-0.975466	-0.245928	-0.172333	0.766003	2.00806	0.190767	-0.904575	-1.03078	-0.611211
Serpinb1a	0.621727	0.104807	1.98503	-0.57506	0.269892	-1.21545	-0.785313	-0.405636	-0.15533	1.53537	1.04117	0.661271	-0.707357	-1.4125	-0.74434	-0.21829
Leprotl1	0.27535	1.75631	0.453091	-0.263417	-1.33019	-1.08705	-0.447291	0.64321	0.719573	0.790729	1.34769	-0.366331	-1.32787	-1.35142	-0.293024	0.480654
Dgat1	-1.4858	-0.495996	0.0103099	0.326	0.958527	1.71732	-0.371611	-0.658752	-1.70698	-0.505942	-0.159372	1.03956	0.155755	1.4906	-0.619858	0.306237
Msh2	-0.892349	0.0756776	-0.437605	1.72812	0.438956	-1.23843	-0.624805	0.950428	-0.0371535	0.736537	1.66068	0.433774	-1.19232	-1.39119	-0.361056	0.150733
Elovl3	0.667652	1.86753	0.00758553	-0.790418	-0.935116	-0.958153	-0.494929	0.635851	0.914227	1.71834	-0.0454879	-0.785359	-1.14487	-0.957632	-0.24937	0.550148
Ormdl3	-0.0369577	-0.105863	-0.148384	-1.13985	-1.497	0.381962	1.13523	1.41085	0.202703	-0.223769	-0.81178	-1.13723	-1.15308	0.540674	1.29325	1.28924
Usp18	-1.04734	1.02931	0.562427	1.59264	0.161437	-0.721866	-1.10515	-0.47146	0.634462	-0.232022	0.926158	1.42152	0.323245	-0.75202	-1.54849	-0.772847
Trappc4	0.0626068	1.2459	0.784721	1.13612	-0.160698	-1.01484	-1.45846	-0.595351	1.11193	0.631636	1.02292	0.583988	-0.57971	-1.0277	-0.141509	-1.60156
Rrm2	-0.998557	-0.476434	-0.928572	-0.41803	0.896604	1.87452	0.483442	-0.432971	-0.890013	-0.941278	-0.82021	-0.708766	0.964308	1.72534	0.422515	0.248102
Serpina7	0.502991	-1.82106	0.407582	0.645894	-0.461174	1.38366	0.172959	-0.830853	0.490996	-0.590537	0.572748	1.53048	0.556009	-0.751564	-1.68864	-0.11949
Rbms1	0.387203	-0.188228	0.383128	1.28673	1.28543	-1.08375	-0.890681	-1.17984	-0.249747	0.360253	0.92819	1.33445	0.670341	-0.691978	-1.66183	-0.689678
Gtf2e2	0.802746	-0.137524	-1.72745	-1.17205	-0.0416371	0.403074	1.11097	0.761865	0.229397	-1.05502	-0.494859	-0.561486	0.417421	0.692735	1.85597	-1.08416
G3bp1	0.0817917	2.09362	-0.715827	-0.934834	-1.05083	0.0666781	0.160728	0.298667	1.82243	-0.738945	-0.850546	-0.780087	-0.806328	-0.012457	1.01276	0.35317
Csf2rb	-0.530715	1.51853	0.573515	0.471291	-0.945207	-1.59753	-0.122935	0.633055	0.582675	1.17007	0.07987	0.919023	-0.450999	-1.92989	-0.656459	0.285706
Rnf125	0.516731	0.220431	0.593833	-0.169959	-1.12337	-1.53115	-0.14242	1.63591	0.64047	2.01408	0.329892	-0.33324	-0.849431	-1.1663	-0.439615	-0.195847
Npr2	-1.50922	0.154476	0.0476543	0.533804	1.00066	1.38987	-0.516743	-1.1005	-1.22582	0.95743	-0.0124377	0.624074	0.667864	0.515356	0.312497	-1.83896
Ccna2	0.531242	0.850568	0.197807	0.908883	-0.339054	-2.208	-0.232609	0.291166	0.718079	0.491345	0.559859	-0.199414	-1.33003	-1.40679	1.43812	-0.271173
Klhdc8a	1.4906	0.782421	0.0951907	-1.20403	-1.34331	-0.691601	0.284876	0.585858	1.40524	0.82031	0.42209	-0.7187	-1.50879	-1.03183	0.0513767	0.560297
Banp	0.100577	0.156736	-1.02977	-0.844245	-0.148937	2.02126	0.597376	-0.852999	1.07193	-0.883362	-1.1332	-0.96996	-0.493905	1.46612	0.407247	0.535132
Col4a1	1.05978	1.83247	0.307871	-0.207757	-0.446569	-0.746389	-0.952328	-0.847075	1.34314	1.06838	0.109513	0.305983	-0.69534	-0.802144	-1.64918	0.319647
Nr1d2	-0.878909	-0.957986	0.340499	1.38616	1.55265	-0.378795	-0.255608	-0.808007	-0.986827	-0.617765	0.268593	1.60259	1.29499	-0.0155318	-0.51639	-1.02966
Slc30a10	0.891754	0.884666	-0.0359631	-1.17536	-1.48777	-0.64326	0.477953	1.08798	1.51482	0.515655	0.0358815	-1.08299	-1.44591	-0.647147	0.819509	0.290177
Skp2	0.48553	0.338636	-1.25606	-1.50865	-0.34217	0.489771	1.54129	0.251653	-0.304164	-0.813799	-0.394343	-0.802732	-0.533148	1.99621	1.06368	-0.211702
Ppap2c	-1.06088	0.993902	-0.322725	0.0103416	0.186816	1.8252	-0.61214	-1.02052	-0.465616	-0.788586	-0.0558452	1.273	1.64614	0.0747993	-1.29171	-0.392186
Noc3l	1.19191	0.41155	-1.62952	-0.698888	-0.0975163	-0.531551	-0.0501354	1.40415	1.94487	-0.466551	-0.982886	-0.762984	0.259941	0.322372	0.627013	-0.941779
Baat	-0.397576	-0.566147	-0.273358	-0.810665	-0.677448	-0.470644	1.56349	1.63235	0.0027179	-0.44484	-0.343351	-0.23696	-0.886052	-0.662398	2.31001	0.260871
Ift172	-0.409047	1.55973	0.5853	0.187323	-0.806766	-0.0211894	-1.72476	0.629405	0.600715	1.21472	0.423392	0.427171	-1.96312	-0.24301	-0.855722	0.395858
Slc10a3	0.101436	0.535243	-0.777208	-1.07325	-0.463386	2.07138	0.229659	-0.623871	0.487318	-0.915289	-1.42497	-0.824282	1.11998	1.39359	0.131471	0.0321846
Inhbe	0.396555	-0.199718	-0.710443	-1.09067	1.2551	0.611108	1.11914	-1.38107	0.0944075	-1.48792	-0.624761	0.880231	1.61633	0.19972	0.265064	-0.943073
Pik3ap1	-1.14352	1.09026	0.0247542	1.12011	1.18547	-0.58427	-0.660748	-1.03206	0.0302506	0.0510236	0.0509257	2.10799	0.253597	-0.317848	-0.994265	-1.18168
Ceacam1	-0.364653	1.93337	0.721702	-1.02892	-0.611568	0.315963	-1.03487	0.0689705	0.0516389	1.21731	0.189406	0.830695	-1.03007	-1.34803	-0.932037	1.02109
Fbxo28	0.875974	0.228639	-1.18692	-0.874389	0.377286	0.135721	1.59076	-1.14707	-0.229715	-1.41291	-0.709745	1.39509	0.557387	0.57704	0.870995	-1.04814
Tk1	-0.687241	-1.6749	-0.605581	0.398756	0.644994	1.58004	0.507354	-0.163425	-1.14269	-0.597132	-0.811451	-0.901167	0.13239	1.09939	0.814265	1.40639
Rcl1	-0.784638	-0.62923	1.16452	1.35139	1.08317	-0.736132	-0.867704	-0.581373	-0.815384	0.518817	0.764781	1.60942	0.636796	-0.770756	-1.00618	-0.937492
Slc17a2	0.19886	-1.96918	-0.0453559	-0.810323	0.166902	0.772999	1.27737	0.408728	-0.766319	-0.806897	-0.275931	0.380165	1.96888	0.853028	-0.572354	-0.780569
Bag3	0.0993244	1.46245	-1.00481	-0.907077	-0.71394	1.42918	0.264668	-0.629793	0.430895	-0.877495	-1.02364	-0.72867	-0.270265	1.85718	0.920852	-0.308859
Lrrc3	-0.709858	0.30331	-0.210571	-0.875024	-1.46507	0.664044	1.58097	0.712201	-0.0811173	-0.51252	-0.829816	-0.898361	-0.542454	1.16489	1.88408	-0.184702
Agpat2	-0.240033	1.02943	-0.562826	-0.802267	-1.70065	0.453606	0.625827	1.19692	0.160945	0.178331	-0.668339	-1.49607	-0.986898	0.466241	0.776231	1.56956
Fam114a1	-0.565677	0.272393	1.39611	1.29023	-0.282191	-1.25214	-1.12786	0.26913	-0.0685902	1.16806	0.752192	1.41391	-0.660726	-1.36146	-0.583707	-0.659679
Trim7	-0.311333	0.279664	-0.964847	-1.22348	-0.905267	0.583291	1.21402	1.32795	-0.782489	-0.455671	-1.14907	-0.784147	-0.253106	0.780394	1.51717	1.12691
Pla2g12b	0.431577	0.698716	1.24943	0.747642	-0.309056	-1.72034	-1.07225	-0.0257196	0.368834	0.996956	0.907049	0.718717	-0.901579	-1.48854	-1.11352	0.512082
Hsd3b5	0.161539	0.434601	1.34007	0.962597	-0.113936	-1.77605	-0.943981	-0.0648344	-0.0551867	0.138122	1.49914	0.869171	0.40001	-1.80867	-0.531715	-0.510873
AA986860	-0.382116	-0.405801	-0.699268	-0.752164	0.936098	2.06266	-0.051547	-0.707864	-0.347822	-0.736032	-0.879538	-0.143992	0.609666	2.20938	-0.491228	-0.220434
Diap2	-1.44541	0.158527	0.648785	0.755512	1.58629	-0.818233	-0.0451773	-0.840288	-0.509712	0.139801	0.784844	1.64075	0.749942	-0.741916	-1.32368	-0.740021
Ptp4a1	-0.590412	-1.07549	-0.86514	-0.516641	1.83035	0.869782	0.568896	-0.221349	-1.05299	-1.34116	-0.935592	0.540699	1.00253	1.23143	0.630584	-0.0754917
Ano10	-0.467481	2.21762	0.145336	0.547805	-0.516937	-0.797133	-0.597647	-0.531568	-0.925144	0.797095	0.812384	1.29953	0.486086	-1.01508	-0.0812894	-1.37358
Tbc1d8	-0.59487	-0.450598	-1.23433	0.024079	1.30353	1.70167	-0.227739	-0.521739	-0.185505	-1.02143	-0.806169	-0.0599811	1.42503	1.65159	-0.559994	-0.443537
Nasp	0.059257	-1.41762	-0.133444	0.218627	1.68978	0.743993	0.0673508	-1.22794	-0.432131	-1.90073	-0.123539	0.787766	1.41574	0.314457	0.448571	-0.510139
Brap	-1.01448	-0.722729	0.644111	1.39477	1.39044	-0.199775	-0.773135	-0.719205	-0.775351	0.544542	0.281348	1.65948	0.853541	-0.543238	-1.33015	-0.690173
Clip1	-0.708965	-0.761438	-0.224293	-0.68278	1.55921	1.48436	0.188869	-0.854961	-0.822485	-0.905278	-0.516364	0.0560795	1.25632	1.80693	-0.500356	-0.37485
Gnat1	-0.615459	-0.434131	-0.0280844	2.25812	0.560711	-0.507736	-0.615779	-0.61764	-0.387554	-0.494537	0.220516	2.21801	0.459273	-0.462654	-0.721457	-0.831597
Fkbp15	-1.12936	0.24376	1.19793	1.32778	0.528108	-0.520026	-1.353	-0.295199	0.271239	0.217668	0.848833	1.64876	0.109828	-1.13834	-1.30717	-0.650816
Itm2c	-0.0268117	2.04677	0.324901	0.631798	-0.738301	-0.76058	-0.526982	-0.950793	0.614912	0.953365	-0.353294	1.31896	0.459875	-0.348137	-1.23345	-1.41224
Il4ra	0.139629	1.27923	1.4195	-0.452553	-1.65455	-0.0993124	-0.61365	-0.0182986	0.0432846	1.55016	0.266665	-0.264073	-1.12832	-1.00267	-0.740684	1.27563
Neu3	0.683474	0.858314	-1.24408	-1.35628	-0.792399	-0.0349742	0.969681	0.916261	0.909479	-0.195118	-0.545953	-1.21597	-1.26568	0.956575	-0.000214423	1.35689
Litaf	0.716566	1.552	0.389141	-0.709275	-1.19549	-0.961855	-0.619133	0.828046	1.35074	0.504848	-0.133257	-0.250149	-1.27898	-1.02183	-0.538852	1.36748
Lpin3	0.838461	-0.732911	1.01073	1.17235	0.375135	-1.30904	-1.22138	-0.133344	-0.287313	1.44162	0.950067	0.586354	0.0371977	-1.13368	-1.51661	-0.0776401
Dolk	0.0731881	1.88363	0.719278	-0.0859664	-0.61094	-0.633362	-1.46089	0.115058	-0.408508	1.1536	1.29368	0.652511	-0.166404	-1.75364	-0.349668	-0.421578
Tbc1d30	-0.772176	-0.13033	1.15554	1.38967	0.871023	-1.20271	-0.822447	-0.488573	-0.0595417	-0.390859	0.916145	1.31347	1.17187	-0.953093	-0.971326	-1.02666
Gss	-1.02584	0.0430646	0.824371	0.755147	0.854356	0.990328	-1.27075	-1.17067	-0.588929	-0.395129	0.31503	1.56954	1.22622	0.0605117	-0.961344	-1.22591
Fmo2	0.087792	-1.03075	-1.02855	-0.889501	1.33042	0.77229	1.22377	-0.465471	-0.171771	-0.761808	-1.04674	-1.05103	0.850045	1.62687	0.854635	-0.300201
Acad8	-0.789344	-0.67182	1.82843	1.21321	0.142963	-0.691464	-0.715386	-0.316587	-0.737768	1.17472	1.25918	1.15541	-0.769995	-0.420708	-0.88599	-0.774842
Cdt1	-0.427364	-0.251758	0.973734	1.45766	1.02805	-0.924262	-1.08198	-0.774091	-1.53407	0.55722	-0.21185	2.00427	-0.114809	-0.331445	-0.388247	0.0189326
Pex3	-1.14368	-0.456745	1.32826	0.848288	1.30656	-0.760231	-0.355706	-0.766757	-0.954499	0.13924	0.636173	1.33459	0.045217	0.856389	-0.310091	-1.74702
Lag3	1.4888	0.027712	-0.539026	-0.996563	-1.35821	-0.356057	0.754302	0.979041	0.0468106	-0.0251381	-0.812965	-0.981256	-1.06761	0.0475125	0.98895	1.8037
Esr1	-0.51719	-0.803924	-1.01573	-0.558603	0.316194	-0.0633855	2.07853	0.564108	0.394812	-0.959453	-1.23079	-0.924723	0.227395	1.20423	1.4258	-0.137262
Mcm7	0.0416157	2.00983	0.448773	-0.423247	-1.5361	-0.426022	0.0663465	-0.18119	-0.000940668	0.711577	-0.17973	-0.2319	-0.952571	-1.31066	0.0195025	1.94473
Sox9	1.94342	0.988359	-0.46272	-1.10442	-0.758033	-0.434036	-0.217663	0.0450876	1.84933	-0.0516456	-0.33053	-1.09673	-0.602269	-0.828736	-0.0412345	1.10182
Kcnk5	-1.0531	-0.356331	-0.550662	0.141447	1.99266	0.902781	-0.344303	-0.732485	-0.653774	-1.00016	-0.688089	-0.222032	1.88913	0.996107	0.306792	-0.627966
Dnttip2	0.86238	-0.545701	-0.861854	-1.39486	-0.601964	0.198171	1.41857	0.92526	0.631898	-2.11463	-0.370628	0.102269	1.29175	0.352965	0.355126	-0.248751
Bhlhb9	-0.133831	-1.16013	0.83011	0.150471	1.74365	-0.366542	0.237565	-1.3013	-0.611962	-0.240603	-0.35576	2.33325	0.252995	-0.154856	-0.327752	-0.895312
Ethe1	0.484165	1.90662	0.448933	-0.200632	-1.05807	-1.11438	-0.690676	0.224034	0.273521	0.955084	0.294692	-0.773623	-1.06533	-1.17886	-0.17097	1.66548
Sirt3	-1.06176	-1.43149	0.569923	1.12673	1.29959	0.378799	-0.377843	-0.503947	-1.58971	-0.738222	-0.123695	0.276571	1.64926	0.873771	-0.556073	0.208097
Cd9	1.71767	0.401259	0.924066	0.094432	-0.44349	-0.422266	-1.32364	-0.948033	0.865382	1.40632	0.0834947	0.451925	-0.576393	-1.70183	-0.853451	0.324547
Dnmt3b	1.93739	0.409633	-0.507975	-1.05165	-0.900991	-0.683636	0.155921	0.641304	1.4192	0.466273	0.174149	-1.25731	-1.40237	-0.561857	0.264761	0.897149
G6pdx	1.29384	1.19723	-0.725453	-0.6823	-1.43416	-0.365684	0.834465	-0.117941	0.002117	-0.185919	-0.838973	-0.893654	-0.209374	-0.0415518	-0.155003	2.32236
As3mt	-0.495742	0.0345125	-2.04269	0.484694	-0.26164	0.766748	1.27806	0.236061	-0.081491	0.15465	-1.46548	-0.5538	-1.12565	1.19711	1.10731	0.76735
Nphp1	1.50572	-0.97018	0.311838	1.3706	0.00983189	-0.748553	-1.02357	-0.45568	-0.899091	-0.0351651	1.19778	0.878074	1.14511	-0.237256	-0.516284	-1.53317
Adora1	-1.2633	-0.702195	0.665126	1.29532	1.06094	0.527468	-0.533414	-1.04995	-0.969009	-0.433792	1.08917	1.53748	0.755775	-0.147942	-0.754435	-1.07725
Plekhf1	-0.903318	-0.504166	0.42285	1.26283	1.08565	0.727776	-1.40674	-0.684884	-0.819118	1.70459	-0.0676499	0.381986	0.434538	0.433248	-1.64981	-0.417782
Arsa	-0.434749	-0.826119	0.465474	1.82053	0.937489	-0.11637	-0.942616	-0.903641	-0.473347	0.314208	0.130877	1.85552	0.741137	-0.994475	-1.25613	-0.317792
Tnfaip8l1	-0.689295	1.19795	1.50018	-0.0664988	-0.0607713	0.3215	-1.48948	-0.713585	0.9447	1.46238	0.637797	0.21644	-1.1762	-0.870987	-1.17109	-0.0430484
Upp2	-0.893259	-1.02111	-0.488903	1.36044	1.65721	0.0623806	-0.125832	-0.550934	-0.931417	-0.927916	-0.644584	0.645801	1.64065	1.09947	-0.167739	-0.714267
Pcdh1	-0.387624	1.58742	1.41959	-0.696791	-0.653239	0.0851782	-1.166	-0.188533	0.368686	1.61634	0.106102	1.05766	-0.129775	-0.995465	-1.19407	-0.829473
Calr3	-0.522482	1.02805	0.970023	0.598214	-1.96345	0.235439	-0.620645	0.274853	0.349119	1.17706	0.130824	-0.718489	-0.934205	-1.33726	-0.173144	1.50609
Gprc5c	-1.24526	1.08345	0.884936	1.252	0.068422	-0.315516	-0.459308	-1.26872	-0.843001	0.674032	0.851462	1.5508	0.423588	-0.617061	-1.19943	-0.840386
Cln8	-1.49675	-0.0414996	-0.738364	0.817925	1.67923	0.608977	-0.48222	-0.347304	-0.455727	-0.491794	-0.958264	0.527022	1.44582	1.42193	-0.486068	-1.00293
Ptpn6	0.271781	1.6937	0.00385223	0.721689	-1.76464	-0.479979	-0.00793741	-0.438462	0.233341	1.99058	-0.234324	-0.551268	-1.3805	-0.50333	-0.205027	0.650531
Tfdp1	-0.632882	-1.82226	-0.596834	0.120535	0.551506	0.142	1.31847	0.919462	-0.561014	-0.940166	-1.03086	-0.359957	0.503329	1.43095	1.44051	-0.48279
Lrit1	0.965886	-0.897009	0.928112	1.40873	-0.147249	-1.19391	-0.981039	-0.0835158	0.295416	0.916706	1.39798	0.389136	0.352018	-1.07463	-1.35779	-0.918835
Eef1e1	0.622444	0.050581	-1.73987	-1.10489	-0.0125821	0.557891	1.41656	0.209863	-0.171726	-1.30577	-0.516705	-0.619166	1.60835	0.940921	0.787342	-0.723247
Samhd1	-0.188635	1.44344	0.722824	1.13636	-0.944392	-0.594075	-1.32682	-0.24871	0.86613	0.787289	1.04507	-0.219436	-0.330663	0.292035	-2.03176	-0.408667
Apon	-0.0229633	2.24037	0.423565	-0.342753	-0.704559	-0.669564	-0.856792	-0.0673014	0.571644	1.00339	-0.401929	1.0565	-0.964816	-1.36247	-0.844668	0.942346
Cald1	0.374307	1.01696	0.888973	0.123582	-0.6145	-1.96802	-0.524442	0.703132	0.704385	0.802377	0.70742	1.1837	-0.876878	-1.68105	-0.493567	-0.346388
Kpnb1	-0.329373	0.536081	-0.561868	-0.614005	-1.51852	-0.175453	1.45109	1.21205	0.342826	0.322938	-0.622689	-1.1527	-1.43073	0.376738	1.59765	0.565965
St6gal1	0.054809	0.638845	1.41465	0.561933	-0.345708	-1.32044	-1.47793	0.473838	0.866602	0.43264	0.334557	1.48866	0.188681	-1.14076	-1.22941	-0.940967
C730027H18Rik	1.0295	-0.937307	1.48214	0.809545	-0.385803	-1.3135	-0.567029	-0.117552	0.0288732	0.142303	1.27284	0.0892924	-0.212395	-1.90293	-0.579395	1.16141
Ogn	0.834948	-1.20793	-0.464514	-0.858205	-0.0715066	-0.259396	1.95286	0.0737437	0.651243	-0.700367	-1.04072	-0.777477	-0.364763	-0.146637	2.03022	0.348508
Slco2a1	0.138365	1.8175	0.35244	-0.249901	-1.62192	-0.132274	-0.783178	0.478968	0.722402	1.59465	-0.281598	-0.544215	-1.24098	-0.941224	-0.323518	1.01448
Rapgef4	-0.296427	-1.34565	0.0140098	0.709939	2.02615	-0.602892	-0.232393	-0.272732	-0.543043	-0.819702	-0.452936	1.31815	1.76007	-0.0601894	-0.236342	-0.966013
Klf13	-0.854867	-0.772502	-0.7476	0.508945	1.7786	1.08978	-0.4774	-0.524952	-0.803048	-0.757411	-0.884102	0.998106	1.67325	0.757849	-0.76133	-0.223313
Gtf2ird1	0.737399	0.8749	-0.00112785	-0.633336	-2.16241	0.282897	0.198727	0.702951	0.555229	0.794922	0.044862	0.0582434	-2.03525	-0.442548	-0.259582	1.28412
Cnnm4	-0.0365897	0.0142416	-1.33288	-0.356479	-1.10616	1.74311	0.894629	0.180126	0.738388	-0.394767	-0.641891	-1.17418	-1.26714	0.622232	0.688661	1.42869
Rbmxl1	0.903595	0.717407	-1.23557	-1.21325	-1.10894	0.438904	0.999972	0.497888	0.264782	-0.583046	-0.648095	-1.52846	0.149948	-0.347433	1.16413	1.52818
Itih2	-1.40806	0.86972	1.33849	0.811469	0.137309	-0.40567	-1.27383	-0.0694235	-0.78236	1.04178	0.41512	1.56017	-0.0353498	-1.28589	-1.01539	0.101927
Kynu	-0.598559	1.79167	0.797697	-0.0113672	-0.760815	-1.47722	0.10986	0.148729	0.0959186	0.598864	1.20964	1.32042	-0.924819	-1.4154	-0.146081	-0.738538
Ralgapa2	-1.33201	-1.07523	-0.46627	0.578918	1.73258	0.615506	0.233012	-0.286503	-0.227045	-0.453035	0.16319	1.78623	0.877375	0.173304	-1.02793	-1.29209
Dcaf15	0.250403	0.597225	1.37683	0.962221	-0.470268	-0.204397	-1.66895	-0.843071	0.639576	0.506519	1.00068	-0.904725	-0.917693	-1.02153	-0.743605	1.44078
Amdhd1	0.0159122	0.588903	1.55429	1.09921	-0.536643	-0.944488	-1.25578	-0.521404	0.0121646	1.03205	1.23715	0.70023	-0.236535	-1.31942	-1.45472	0.029068
Apex1	0.308129	2.10218	-0.34225	0.133766	-0.572582	-1.11849	-0.821761	0.311008	0.326142	1.47961	0.474763	0.240426	-1.20455	-1.68341	-0.00228761	0.369306
Serpinb9	0.0646722	0.502113	0.786497	1.44742	-0.361638	-1.82175	-0.750255	0.132939	0.74017	0.191088	0.959406	1.43785	-0.29992	-1.36205	-1.04999	-0.61655
Dennd5b	-0.810687	-0.904643	0.52715	0.242969	2.12346	-0.760659	-0.129409	-0.288183	0.119188	-1.01808	0.0749427	1.61264	0.712644	0.552616	-0.568462	-1.48549
Gpr146	-0.309505	-0.869156	0.862794	1.97074	0.307271	-0.677632	-0.375833	-0.908679	-0.984423	0.26729	0.609259	1.42614	1.19864	-0.89558	-0.835702	-0.785622
Rcc1	0.337112	0.0878447	-2.01133	-0.203885	0.000358056	-0.183491	0.349982	1.62341	1.35419	-0.580742	-0.285696	-1.33193	-0.729329	0.500035	-0.36191	1.43538
1810046K07Rik	-0.463421	-0.345724	0.532508	2.21729	0.0816224	-0.925642	-0.57061	-0.526024	-1.14464	0.472927	1.79347	0.775812	-0.736736	-1.04191	-0.137836	0.0189164
Abcg5	-0.955972	-0.792083	-0.0412954	1.00398	1.61518	0.716456	-0.516754	-1.02951	-0.960589	-0.456549	-0.107185	1.27245	1.55886	0.446521	-0.687832	-1.06568
Stat3	-0.727002	1.09141	0.499791	0.420115	-0.246074	-1.42376	-0.967419	1.35294	0.699952	0.927524	-0.43789	1.7709	-0.729302	-0.810927	-0.959023	-0.461232
Bhmt2	-0.48576	1.57962	-0.755777	-0.245954	-1.16134	-0.770475	0.955873	0.883804	-0.0190568	-0.0796164	-0.751786	-0.979909	-1.09107	0.777398	1.90107	0.242964
Igf2r	-1.30423	-0.541089	0.0747226	1.53143	1.22412	0.163625	-1.0593	-0.0892846	-0.668333	0.598546	0.425118	1.64737	0.346677	-1.11479	-1.38393	0.149347
Mrap	0.0975633	0.739775	-0.574033	-0.844829	-1.70353	0.0610182	1.00937	1.21466	-0.132012	-0.513896	-0.419522	-0.960453	-0.940922	0.148489	0.800396	2.01792
Reps1	-0.0588519	0.505547	1.95481	0.125119	0.228103	-0.456003	-1.11771	-1.18101	0.364461	0.986912	1.17958	0.459934	0.248886	-0.715488	-1.77708	-0.747205
Aaas	-0.598954	1.74905	0.979372	0.294614	-0.180439	-0.413669	-1.48859	-0.34138	-0.236723	1.35891	1.04615	-0.136818	-0.460216	-1.08147	-1.3591	0.869282
Slc17a3	0.21664	0.45093	-0.693383	-1.14799	-1.43075	0.214014	1.21649	1.17404	0.259807	0.144742	-0.747396	-0.943086	-1.41023	0.391536	1.7293	0.575334
Cyp2c55	-0.144853	-0.118052	1.04048	1.42122	0.627403	-1.29589	-0.208949	-1.32135	-0.0452632	-0.265478	2.02168	0.629317	-0.422757	-1.45743	-0.09668	-0.363392
Patz1	-0.754678	-0.501279	1.01404	1.51262	0.644775	0.231222	-0.861768	-1.28493	-0.0731356	1.81301	0.843765	0.00236259	0.163364	-1.13393	-0.372743	-1.24269
Ppp3ca	-0.139795	-0.731846	0.732849	0.00898021	2.09663	-0.564416	-1.02518	-0.377219	-0.988903	-0.512573	0.684454	1.04402	1.70185	-0.435798	-0.753313	-0.739733
Prim2	0.267049	0.540531	1.34006	0.356947	-0.882046	-0.585994	-1.75414	0.717589	-0.0404721	0.430895	0.512168	1.75798	-0.602674	-1.73768	-0.273834	-0.0463878
Shisa5	-0.329564	1.27147	0.701206	1.48855	-0.876618	-0.570415	-1.00732	-0.677305	0.284968	0.850824	-0.0325391	1.64333	-0.344828	-0.704774	-1.69638	-0.000602346
Agxt	-0.415473	0.0367973	1.27545	1.41034	0.418588	-0.353736	-1.40592	-0.966048	-0.580275	1.15732	1.15819	1.17757	-0.250507	-0.990339	-1.114	-0.557953
Pold1	-0.546734	1.61031	-0.02249	-0.134878	-1.63092	1.02772	-0.556014	0.253008	0.071584	1.15882	-0.782959	-0.964423	-0.904501	-0.778123	0.735002	1.4646
Cirh1a	0.107407	2.21347	-0.651746	-1.06232	-0.514364	0.259982	0.0897538	-0.442183	0.892193	-1.55948	-0.780901	0.230748	1.225	0.935094	-0.0907934	-0.851861
Zkscan17	-0.517468	-0.0727973	0.937287	1.07152	1.39936	-0.735877	-1.16968	-0.91235	-0.296306	0.151723	0.773785	1.52401	0.888351	-0.886285	-1.26548	-0.889801
Mpzl1	1.52302	0.837156	1.04262	-0.826621	-1.06998	-0.947652	-0.35112	-0.20742	0.635793	1.9583	0.274016	-0.395521	-0.994029	-1.01668	-0.678665	0.216793
Il12rb1	-0.552589	-0.90317	-0.734694	0.125644	1.03411	1.95325	-0.379918	-0.542635	-0.618782	-0.916679	-0.836015	-0.300357	1.92646	1.07095	0.0327506	-0.358332
Mak16	1.61049	0.398313	-1.376	-1.44347	0.183142	0.403218	0.269273	-0.0449659	0.191206	-1.30233	-0.127743	-0.734652	1.9497	0.732552	-0.107171	-0.601563
Gstm4	-0.0223467	1.72073	0.680208	0.614643	-0.0945996	-0.546776	-1.42553	-0.926322	-0.530601	1.85393	0.719748	0.377139	-0.435639	-1.04771	-1.13731	0.200449
Slco1a4	-1.28522	-1.2065	-0.295794	0.107319	0.375653	1.60204	0.998999	-0.296505	-1.15616	-1.20956	-0.192769	1.40359	1.31414	0.392927	0.00606767	-0.558234
Aim1	-1.24789	-1.39447	0.780068	1.1324	1.19033	0.104974	-0.183665	-0.381754	-0.221533	0.487317	0.0259586	1.03935	0.00161707	1.38817	-1.40487	-1.31601
Ahcyl2	-0.265945	0.787206	-0.646615	-1.24098	-1.00763	-0.194355	1.29459	1.27373	0.43507	-1.21837	0.230152	-1.22633	-0.766577	0.755645	1.60514	0.185267
Wipf3	-0.957356	-0.781705	-0.0571159	0.875759	1.78388	0.535771	-0.343238	-1.05599	-0.775036	-0.781975	-0.148644	0.646277	1.93392	0.623337	-0.527952	-0.969923
Srxn1	0.194534	1.69567	0.527325	0.661317	-1.59177	-0.7309	-0.471911	-0.284262	1.43981	0.916357	0.886248	-0.0919724	-0.0875556	-0.869927	-0.847089	-1.34587
Zfp706	0.280851	1.73358	-0.166185	-1.61335	-0.853933	0.270026	-0.28501	0.634018	-0.0233348	0.193571	-0.1986	-1.57072	-0.945934	-0.0320924	0.942996	1.63411
Rnase4	-1.59254	-0.838421	-0.0929701	1.01709	1.25313	0.912818	-0.109378	-0.549725	-0.723083	-0.80231	0.0459968	1.56163	1.36641	0.014328	-0.254422	-1.20856
Slc25a22	-0.830499	1.41821	0.0825557	0.316427	0.622777	0.863527	-1.21875	-1.25425	0.0861994	0.315721	0.583637	1.93058	-0.484005	-0.383236	-1.43979	-0.609099
Bcl10	0.785445	0.0113526	1.14193	0.881805	0.529261	-1.38996	-1.27041	-0.689428	-0.851725	0.754778	0.900159	1.20753	-0.136803	-1.80111	-0.328923	0.256093
Lamtor1	0.318002	1.38878	0.42725	0.795134	-1.6264	-0.996619	-0.637887	0.331741	0.139818	0.241735	-0.25286	-1.41913	-1.10505	0.00860457	0.571225	1.81566
Dyrk3	0.146575	-0.132441	0.493885	0.599558	1.79986	-0.91894	-1.37934	-0.609154	-0.962399	-0.243865	1.56497	1.3015	0.518584	-0.801412	-0.764542	-0.612837
Neu2	1.42476	-0.526347	-0.962954	-0.525002	-1.41216	0.964273	0.400475	0.63696	0.658863	-0.323728	-1.04056	-0.499878	-1.43012	0.380485	1.57249	0.68244
Angptl2	-0.067454	-1.03757	0.0381384	-0.0987533	1.33482	1.45969	-0.236242	-1.39263	-0.377523	-1.05498	-1.10982	0.0869072	0.238965	2.00586	0.553905	-0.343307
Etnk2	-1.35534	-0.275208	-0.812524	1.27323	0.999583	1.12569	-0.273714	-0.681719	-1.19079	-0.675262	-0.675582	-0.014354	0.682297	1.99122	0.281844	-0.399372
Efna1	-0.810471	0.893114	1.26542	0.581707	-0.94959	-1.31424	-0.511603	0.845653	0.183606	0.984423	1.03075	-0.879693	-1.24863	-0.956957	-0.360829	1.24733
Zfp707	0.302194	-0.410996	1.69478	1.2411	-0.372334	-1.02334	-0.957372	-0.474038	-0.275303	0.834278	0.435862	0.0241901	-1.09755	-1.16105	-0.545697	1.78527
Mal2	0.505483	0.296924	-0.677218	-1.24009	-1.11418	-0.319804	1.45858	1.0903	0.150006	-0.5894	-0.295665	-0.920366	-1.26918	1.02511	1.73394	0.165557
Abcb4	-1.53758	0.860113	1.54639	-0.149394	0.638128	0.0920668	-0.813893	-0.635832	-1.02001	0.256704	0.327166	1.62685	0.979579	-0.552691	-1.34109	-0.276507
Gtpbp4	0.915723	0.647061	-1.14306	-1.64147	-0.147377	-0.389936	0.981571	0.777492	0.123185	-2.24804	0.430198	-0.260345	1.15852	0.487089	0.314389	-0.00500331
Stim2	-1.03154	-0.831378	-1.2412	-0.288811	1.14025	1.10965	1.03842	0.104605	-0.289418	-0.744711	-0.81856	-0.263657	1.08299	1.83659	0.212195	-1.01544
Smo	1.16907	1.06169	0.232808	0.773391	-1.00362	-1.62657	-0.212038	-0.394733	1.06039	0.823655	0.813709	0.678267	-0.223817	-1.31427	-1.4706	-0.367329
Tubb5	-0.629263	1.49376	0.754347	1.15386	-1.12484	-0.553868	-0.93547	-0.158534	0.119261	1.3401	0.245529	-0.556195	-1.57278	-0.636824	-0.299708	1.36061
Myh14	-0.236546	1.28484	0.649629	1.29635	0.0430364	-1.13646	-1.16336	-0.737498	-0.167884	0.89935	0.5367	0.987316	-0.7993	-1.52873	-0.943931	1.01648
Card6	-0.422249	0.591911	0.889475	1.23577	0.804702	-0.598484	-1.34929	-1.15184	0.688103	1.43326	0.397911	0.828231	-0.278881	-0.995066	-1.48967	-0.583889
Slc38a3	-0.986644	-0.261677	-0.0502966	1.75959	1.13115	0.167688	-0.839365	-0.920446	-0.971112	-0.243387	-0.105239	1.75739	1.24957	-0.0539863	-0.807758	-0.825474
Ywhag	-0.675503	0.72442	-1.13703	-0.847513	-0.239843	1.93027	0.434264	-0.18906	-0.156797	-0.542754	-1.34587	-0.975729	-0.103626	1.45357	1.28133	0.389865
Igfbp1	-1.09709	1.01366	-0.272828	0.367855	1.54205	-0.895801	-1.09128	0.433447	-0.391232	2.23685	-0.208439	-0.388826	-0.563603	-0.684995	-0.656357	0.656597
Crot	0.364155	0.61016	1.79315	-0.156414	-0.701459	-1.47637	-0.711428	0.278199	0.377358	0.908444	1.21203	1.08384	-0.777216	-1.24616	-0.872622	-0.685675
Aqp9	-1.15464	0.868349	0.899884	0.32735	1.39315	-0.433564	-1.12489	-0.775637	-0.561773	0.395152	0.534608	1.47646	1.07734	-0.781546	-1.08898	-1.05127
Slc43a1	-1.31211	-0.229649	-1.11311	0.99838	1.56556	0.432997	0.211625	-0.553689	-1.6812	-0.527803	-0.515648	0.467052	0.954711	0.834646	1.15424	-0.686001
Adssl1	-0.0320784	0.158435	0.249985	1.49651	0.37588	0.621964	-1.32757	-1.54313	-1.80135	0.167546	0.482409	1.72785	-0.335972	0.174901	0.16592	-0.581304
Hoga1	-0.929118	-1.03091	0.445272	1.35397	1.20024	0.55902	-0.722473	-0.876007	-1.50721	-0.626605	-0.204606	0.823668	1.60341	0.801294	-0.501467	-0.388485
Camkk2	0.69007	0.218716	-0.181768	-0.653351	-1.45251	-0.876443	0.58221	1.67307	1.38615	0.286928	0.387278	0.0609371	-1.52079	-1.44596	0.220808	0.624654
Aifm2	-1.24046	-0.633923	-0.743131	-0.277342	0.72954	1.83513	0.652846	-0.322654	-0.808232	-0.862591	-1.04877	-0.505038	0.267048	1.8879	0.393184	0.676498
Pld1	0.794299	0.692878	1.1088	-0.150142	-1.14337	-1.6594	-0.327714	0.684649	0.768607	1.04009	1.46576	0.0472902	-0.996879	-0.866637	-1.1585	-0.299728
Nr1i3	-0.519752	-0.320162	-0.666377	-0.90512	1.72257	1.36767	0.0452187	-0.724047	-0.57928	-0.965624	-1.19472	-0.408357	1.47106	1.26771	0.58079	-0.171586
Mxd1	-1.39137	-0.631637	0.174455	1.54247	1.13787	0.160842	-0.0261068	-0.966527	-0.61268	1.08087	-0.00806433	0.976913	-0.506602	1.23131	-0.637832	-1.52392
Arhgef3	-1.34175	-0.0416215	1.36695	0.346154	1.42551	-0.78828	-0.272952	-0.694006	0.222351	0.28946	0.67412	1.52472	-0.431884	0.186259	-0.589019	-1.87601
Tjp3	0.600757	1.80415	-0.172747	-0.890939	-1.50176	-0.314354	0.0210302	0.453863	0.879725	0.915616	-0.208687	-0.935631	-1.46008	-0.759496	0.269516	1.29903
Tyk2	-0.298582	0.350453	1.59037	1.2847	-0.991457	-0.924596	-0.865643	-0.145245	0.42551	1.27378	0.45194	1.20651	-0.405735	-0.765504	-0.648547	-1.53795
2810459M11Rik	0.566874	1.62152	0.880586	-1.47423	-0.722332	-0.673979	-0.328172	0.129726	1.02416	-0.0401616	1.64159	0.418517	-0.0435625	-1.04475	-0.786124	-1.16967
Casp7	-0.504792	-0.91907	-0.214153	1.76934	1.30668	-0.0960426	-0.439674	-0.902288	-0.856482	-0.16212	0.29178	0.135549	1.19511	1.41996	-1.57942	-0.444384
Crlf3	0.828645	-0.219477	-1.33791	-1.47299	1.39673	-0.0316854	0.375959	0.460733	-0.0986115	-1.73118	0.0986326	-0.828126	0.747974	1.46911	0.681714	-0.33951
Adar	0.572145	2.03138	-0.400414	-0.434627	-1.23004	-0.670317	-0.270148	0.40202	1.80297	0.433352	0.218408	0.34371	-0.498763	-0.413715	-1.71672	-0.169243
Hcn3	-0.677273	-0.877479	-1.00852	-0.127509	0.320857	2.10639	0.417591	-0.15406	-0.571937	-0.970041	-0.984651	-0.940747	1.59668	0.783504	0.295492	0.7917
Ypel5	-1.19596	-0.785063	0.367892	0.781932	1.81519	-0.321661	0.211441	-0.873773	-1.53098	-0.892714	0.265331	1.3071	1.23032	0.406728	-0.177956	-0.607836
Tsr1	0.461613	0.436854	-1.06872	-1.22308	-0.785928	-0.346144	1.38849	1.13692	1.05393	-1.05002	-0.401254	-0.378502	0.351331	0.533063	1.37208	-1.48062
Tgfbr3	0.272955	0.0848663	0.643823	0.581283	1.37228	-0.157488	-0.983929	-1.81379	-0.0126699	-0.135573	0.425091	0.0534358	1.67219	0.19302	-0.216173	-1.97932
Sec14l2	-0.453061	1.33583	1.18294	-0.265744	-1.42324	-0.822738	-0.384598	0.830609	-0.0371742	0.645617	-0.336538	-0.674855	-1.33387	-0.599299	0.411086	1.92503
Poldip2	-1.42747	0.203009	-0.240277	0.315718	0.470917	1.93652	-0.631189	-0.627225	-1.72231	-0.604997	-0.503495	0.656685	0.930934	1.44473	-0.0348101	-0.16674
Elmo3	-0.712238	-0.663982	1.04738	1.47969	0.559057	0.407191	-1.21016	-0.906929	-0.617254	0.596436	0.627187	1.52775	0.521334	-1.06695	-1.45153	-0.13697
4930523C07Rik	-1.16784	-0.694154	0.107043	1.37203	1.61621	-0.174567	-0.360095	-0.69863	-1.26616	1.14081	-0.257871	1.84416	-0.254683	-0.628819	-0.310875	-0.266564
Rfk	-0.0546065	0.295609	-0.80219	-1.47481	-0.730365	0.110047	1.42179	1.23452	0.0385482	-1.30575	0.229897	0.522735	0.613308	1.4867	-0.0429811	-1.54245
Slc16a1	0.784859	0.67539	0.0119609	-1.58417	-1.02322	-0.752253	1.0534	0.834031	1.32812	0.658528	-0.231935	-0.611985	-1.36838	-1.20837	0.635484	0.79853
Abcd2	-0.48749	-1.09158	0.909106	0.539215	1.84646	-0.386073	-0.590234	-0.739412	-0.197634	-0.412288	-0.573191	1.94279	1.10479	-0.21978	-0.639781	-1.0049
Tgoln1	0.671606	0.404848	1.14642	-1.74689	-0.761144	-0.81419	0.255905	0.843449	0.90073	0.580522	0.832966	0.7744	-1.11668	-1.54318	-0.861625	0.432868
Batf	-0.130653	0.165741	0.305445	1.53747	-0.827346	0.939434	-0.305443	-1.68464	-0.753952	-0.46883	-0.745116	0.269372	1.48184	1.4919	-0.2197	-1.05551
Gale	0.176123	1.3709	-0.194001	-0.488048	-1.98775	-0.168077	0.620381	0.670463	-0.163721	0.598843	-0.712367	-0.903393	-1.22848	-0.210945	0.919545	1.70052
Stat1	-0.254727	0.259415	-0.0602296	2.30497	-0.750774	-0.852707	-0.484046	-0.161905	0.400676	1.15771	0.717869	1.0218	-1.08355	-0.634999	-1.53642	-0.0430839
Snx10	-0.772055	-1.65686	-0.431175	0.616879	1.15447	-0.417659	1.22776	0.278642	-0.699003	-0.897229	-0.388391	0.778669	1.54695	0.773224	0.260675	-1.37489
Hpcal1	-0.87613	0.942364	0.691713	0.387864	-0.10695	0.997035	-0.113102	-1.92279	-1.51967	0.00968849	0.756567	0.0816577	1.16869	1.00028	-1.30727	-0.189948
Mgp	2.01777	-1.22378	-0.530366	-0.752428	0.491724	0.41728	-0.0109493	-0.409257	-0.24591	-0.797503	-1.39058	-0.597479	0.162	0.0545359	1.51159	1.30335
Sult1d1	-0.583899	-1.14235	-0.628373	-0.718793	0.862182	-0.239297	1.79068	0.65985	-0.782689	-1.01917	0.0438	-0.488863	0.63249	1.40914	1.26475	-1.05946
Cdo1	-0.26592	0.674637	1.84459	-0.0473861	0.614262	-1.00594	-1.03828	-0.775965	-0.362158	0.712054	1.29879	1.0611	0.18559	-0.475818	-0.784908	-1.63465
Lcp1	-0.767281	2.122	0.562941	0.221595	-0.106477	-0.363686	-0.780512	-0.888582	-0.183005	0.525943	0.735601	0.968889	1.06294	-0.281709	-1.40514	-1.42353
Sun2	-0.420803	-0.106413	0.712647	0.707112	1.77516	-0.919332	-1.24766	-0.500715	-0.571975	0.77635	0.419534	1.7553	0.225139	-1.16092	-1.15349	-0.289942
Adh4	-0.41795	0.179498	1.73547	0.175796	-0.169227	-1.87858	-0.0598524	0.434844	0.197965	0.613933	1.27274	0.968045	0.0837645	-1.63483	-0.419303	-1.08232
Pml	-0.458511	1.31186	0.836982	1.39634	-0.834165	-0.736157	-0.882792	-0.633561	0.838748	1.45872	0.304594	0.404174	-1.27769	-0.896767	-1.16752	0.335736
Fam35a	-0.400604	0.026198	-1.08754	-1.56459	-0.0674959	1.08438	0.940258	1.0694	-0.0851576	-1.04146	-0.934995	-0.34668	0.152257	2.12207	0.501926	-0.36797
Alyref	0.0615425	-1.42586	-1.15944	-0.403137	-0.170849	1.06031	1.35584	0.681595	0.433283	-0.136391	-0.687483	-1.06699	-1.13237	0.782547	-0.00584085	1.81325
Traf5	0.232225	-0.463354	-1.42879	0.143288	0.0596263	1.8729	0.524042	-0.939931	0.48898	-0.516217	-0.98719	-1.5509	-0.336451	0.774034	1.32712	0.800626
Slc16a5	-0.205056	-0.797389	-0.944065	-0.807221	1.4217	0.543966	1.43124	-0.643177	-0.789889	-1.15637	-1.2186	0.15392	0.473636	1.55527	0.940935	0.0410945
Cbx2	-1.06255	1.364	0.879786	1.16412	-0.341825	-1.1672	-0.579963	-0.256369	0.102071	1.77225	0.915471	0.251748	-1.44705	-0.572072	-0.552299	-0.470116
Krt18	-0.456213	1.02894	0.712314	1.55192	-0.530672	-0.0600613	-1.19142	-1.0548	0.405392	1.51532	0.363248	0.0986391	-1.22666	-1.51368	-0.339705	0.697449
Serpina5	-0.981195	1.09879	-0.625681	-0.806286	-0.721078	0.427154	1.75089	-0.142587	-0.676579	-0.485543	-0.919792	-0.833887	-0.379908	1.20706	1.74524	0.343416
Cs	-0.952165	1.77333	0.297525	0.896915	-1.3343	-0.262302	-0.453205	0.0342033	-0.224068	0.928305	0.212183	-0.0425336	-1.40394	-1.1808	0.0768344	1.63401
Gm10658	-0.516633	-0.827874	-0.877262	-0.684007	0.289639	0.0390739	2.12645	0.450612	-1.34585	-0.928751	-0.404448	-0.370379	0.359099	0.194092	1.85767	0.638569
Khnyn	0.486706	0.26336	0.43062	1.80271	-0.792431	-1.25864	-1.01926	0.0869335	0.615932	1.99464	0.0836463	0.0608833	-1.30722	-0.538807	-0.785431	-0.12365
Acsm5	-1.08803	-0.559168	0.377568	1.38235	1.4427	0.0874965	-0.745706	-0.897201	-0.985033	-0.34599	0.627547	1.20308	1.52203	-0.164615	-0.949106	-0.907914

## Sheet: drTF_peaked_night
gene.symbol	ZT0_zsocred_iBAQ	ZT3_zscore_iBAQ	ZT6_zsocred_iBAQ	ZT9_zscore_iBAQ	ZT12_zsocred_iBAQ	ZT15_zscore_iBAQ	ZT18_zsocred_iBAQ	ZT21_zscore_iBAQ	ZT24_zsocred_iBAQ	ZT27_zscore_iBAQ	ZT30_zsocred_iBAQ	ZT33_zscore_iBAQ	ZT36_zsocred_iBAQ	ZT39_zscore_iBAQ	ZT42_zsocred_iBAQ	ZT45_zscore_iBAQ
Dbp	-0.61111	-0.61111	-0.61111	0.655613	2.16097	0.224606	-0.59675	-0.61111	-0.55409	-0.55409	-0.502076	-0.259322	2.24794	0.675644	-0.499914	-0.55409
Srebf1	-0.785142	0.847531	-0.85658	-0.499159	-1.35682	1.23583	1.10335	0.310986	-0.315925	-0.431072	-0.676101	-1.25904	-0.650712	0.741421	1.70875	0.88268
Bhlhe40	-0.625541	-0.881356	-0.85319	0.360627	0.144507	2.20166	-0.0223423	-0.32437	-0.575846	-1.21694	-0.847298	0.358487	1.23377	1.54271	0.150305	-0.645192
Zhx2	0.820984	0.531159	-1.40178	0.0269039	-0.864949	-0.869722	1.59611	0.161299	-0.429597	-1.80894	-0.50011	-0.332314	1.01033	1.38389	0.244252	0.432485
Zhx3	1.03431	0.899269	-1.05411	-0.920423	-1.03569	-0.202264	1.42426	-0.145357	-0.19148	0.579916	-1.19592	-1.25204	-0.839743	0.971851	1.21077	0.71664
Sox9	0.78474	0.770093	-0.479619	-0.951364	-0.951364	-0.951364	1.6843	0.0945766	1.49839	1.459	0.177668	-0.881372	-0.881372	-0.881372	-0.51346	0.022522
Nfia	-1.3256	-1.22158	0.382181	0.713225	0.461068	0.906301	1.05666	-0.972256	-1.31783	-1.02239	1.27912	0.496645	0.900541	0.285979	0.479221	-1.10129
Mef2c	0.0336201	0.0723619	-0.0624069	-0.559962	-1.48285	1.2979	-0.777793	1.47913	-0.241298	-0.110146	-0.571779	-0.854842	-1.11207	0.351207	0.466713	2.07222
Rora	-0.39979	0.838265	-0.356021	-0.730462	-0.730462	-0.730462	0.00895248	2.09998	0.272689	1.27039	1.60272	-0.905995	-0.905995	-0.905995	-0.521345	0.0935295
Prdm16	0.876273	-0.709079	-0.747553	-0.747553	-0.747553	0.360596	-0.249911	1.96478	2.21599	0.264737	-0.64459	-0.64459	-0.64459	0.481151	-0.434089	-0.594022
Cebpb	-0.692448	-0.569776	-0.49978	-0.357043	-0.780897	-0.290258	1.46119	1.72902	0.204125	-1.10074	-0.382334	-0.705175	-1.10121	1.00155	0.443372	1.6404

## Sheet: drTFs_peaked_night_activation
gene.symbol	ZT0_zscored_FPKM	ZT3_zscored_FPKM	ZT6_zscored_FPKM	ZT9_zscored_FPKM	ZT12_zscored_FPKM	ZT15_zscored_FPKM	ZT18_zscored_FPKM	ZT21_zscored_FPKM	ZT24_zscored_FPKM	ZT27_zscored_FPKM	ZT30_zscored_FPKM	ZT33_zscored_FPKM	ZT36_zscored_FPKM	ZT39_zscored_FPKM	ZT42_zscored_FPKM	ZT45_zscored_FPKM
Myh14	-0.236546	1.28484	0.649629	1.29635	0.0430364	-1.13646	-1.16336	-0.737498	-0.167884	0.89935	0.5367	0.987316	-0.7993	-1.52873	-0.943931	1.01648
Aaas	-0.598954	1.74905	0.979372	0.294614	-0.180439	-0.413669	-1.48859	-0.34138	-0.236723	1.35891	1.04615	-0.136818	-0.460216	-1.08147	-1.3591	0.869282
Cln8	-1.49675	-0.0414996	-0.738364	0.817925	1.67923	0.608977	-0.48222	-0.347304	-0.455727	-0.491794	-0.958264	0.527022	1.44582	1.42193	-0.486068	-1.00293
Cyp3a13	-0.830665	0.0614243	-0.944074	-1.00059	-0.49149	0.363536	1.45231	1.38955	0.897341	-0.860299	-1.42752	1.29231	-0.647675	-0.15347	1.12024	-0.220932
Cdc20	-0.305806	1.54362	1.26061	0.0132113	0.170385	-1.29036	-1.06459	-0.327071	-0.123465	0.97761	1.82794	-0.393701	0.363304	-1.07785	-0.7721	-0.801741
Foxa3	0.721683	-0.0568868	-0.935148	-0.890994	0.16997	2.03755	-0.323288	-0.722884	-0.487493	-0.933935	-0.710363	0.0694072	1.59884	1.44115	-0.855957	-0.121653
Cttn	-0.992421	1.8815	0.108824	0.833677	0.13969	-0.112054	-0.867213	-0.992002	-0.153451	0.855084	0.603618	1.39171	-0.0400449	0.0912352	-1.09303	-1.65513
Slc39a14	-0.941905	-0.614149	-0.989714	-0.463876	1.75978	1.1792	0.195133	-0.124472	-0.0331255	-0.822849	-0.738824	1.88304	0.873297	0.321367	-0.377657	-1.10525
Wdr36	-1.47205	-0.538291	-1.02152	-0.0963491	0.0513337	0.986838	1.45117	0.638865	-0.525973	-0.147479	-0.599371	0.328471	0.741761	0.846393	1.22093	-1.86473
Pah	-1.5541	-0.456455	-0.722394	0.102765	1.37935	1.11892	0.64935	-0.517443	-1.40214	-0.77121	-0.0666685	0.017605	0.735501	1.49036	0.912701	-0.916147
Hnrnpa1	-0.256799	-1.29306	0.874155	1.70828	0.296532	-0.389129	-1.14027	0.200284	-0.276589	0.726897	1.24006	1.16658	-1.3251	-1.11591	-0.66008	0.244139
Syde2	-0.536709	-1.26571	-0.863102	-0.177457	1.7691	0.170265	1.07088	-0.167267	-0.93334	-0.554918	-0.381048	0.0600657	1.08657	1.67966	0.300077	-1.25706
Dtx4	0.675879	1.45631	-0.0934924	-1.07035	-1.40801	-0.667207	0.216003	0.890871	1.38875	0.895539	0.547255	-0.868846	-1.578	-0.778038	0.0513908	0.341958
Enpp5	-0.445066	0.354521	1.5748	0.263118	-0.05466	-1.82644	-0.557316	0.691044	-0.24924	0.457819	0.446769	1.57622	0.824613	-1.18936	-0.611585	-1.25523
Sds	-0.804384	-0.738018	-0.335363	1.55357	0.786617	1.1574	-0.73237	-0.887446	-0.847145	-0.785835	-0.44589	0.350885	0.141738	2.12065	-0.851515	0.317114
Ak4	-0.940432	-1.16271	-1.07798	0.309886	0.973693	1.35592	0.805774	-0.264153	-0.662096	-0.919661	-0.773082	-0.00553918	1.63936	1.30478	0.236253	-0.820008
Dbp	-0.726365	-0.744216	-0.302838	1.2723	1.80021	0.0853686	-0.662952	-0.721498	-0.655124	-0.652215	-0.31718	1.32975	1.85193	-0.35881	-0.590206	-0.60815
Pdss1	-1.01145	-0.911214	-0.757053	0.133248	-0.0833205	-0.289163	1.13926	1.77969	0.328527	-0.463302	-0.875408	-0.99473	-0.854854	0.298072	1.92149	0.640209
Bhlhb9	-0.133831	-1.16013	0.83011	0.150471	1.74365	-0.366542	0.237565	-1.3013	-0.611962	-0.240603	-0.35576	2.33325	0.252995	-0.154856	-0.327752	-0.895312
Slc25a22	-0.830499	1.41821	0.0825557	0.316427	0.622777	0.863527	-1.21875	-1.25425	0.0861994	0.315721	0.583637	1.93058	-0.484005	-0.383236	-1.43979	-0.609099
Rps6ka1	-0.534476	0.222659	0.4202	1.12258	-0.0970678	1.40859	-1.23716	-1.30533	-0.264659	-0.282231	0.272325	0.105008	2.1729	-0.648083	-1.27145	-0.0838024
Papss2	-1.47988	-0.0762201	-0.886001	0.846446	1.53227	-0.193654	0.79346	-0.536427	-1.45622	-0.401944	-0.354038	0.430748	1.39027	1.22559	0.141341	-0.975743
Parp4	-0.495997	-0.199335	0.768752	0.565269	1.81152	-0.300999	-1.32156	-0.827657	0.163717	-0.0982987	0.419537	1.72932	0.679867	-0.907075	-1.51206	-0.47501
Trappc4	0.0626068	1.2459	0.784721	1.13612	-0.160698	-1.01484	-1.45846	-0.595351	1.11193	0.631636	1.02292	0.583988	-0.57971	-1.0277	-0.141509	-1.60156
Got1	-0.434322	-0.0841188	-0.261856	1.26034	1.72171	-0.130576	-0.933008	-1.13817	-0.424976	-0.0614337	0.482606	1.15919	0.965897	0.232117	-2.03778	-0.315624
Nudt19	-0.788586	0.15362	-1.5735	-0.284419	0.650434	1.79536	0.297629	-0.250546	-0.817213	-1.46174	-0.648533	-0.0761014	1.41901	1.2552	0.415429	-0.0860449
Cd79b	-0.231473	-0.19604	0.561278	2.0908	-0.943006	-1.11037	0.120147	-0.291344	0.0694439	1.80431	0.664244	0.387801	-0.0384864	-1.08614	-1.31575	-0.48543
Stom	-0.212253	1.79239	1.21723	-0.332244	-0.733236	-0.948971	-0.841778	0.0588566	0.401026	1.18278	0.734425	1.04337	-0.810004	-1.55594	-0.843869	-0.15179
Mgrn1	-1.22631	-0.566213	0.822763	1.41463	0.953	0.320973	-0.792382	-0.926467	-1.07563	-0.303919	0.853652	1.28983	1.0587	0.249965	-0.919936	-1.15267
Xaf1	-0.333329	0.252954	0.74199	1.90891	-0.19954	-1.31014	-0.925035	-0.13581	0.631428	0.167678	1.27798	0.881762	0.215213	-1.04907	-1.67804	-0.446956
Il1rn	0.419429	0.0296961	1.63198	0.758649	0.0628492	-1.14175	-1.48312	-0.277738	0.0992017	0.666401	-0.0431666	1.71342	0.632523	-1.07225	-1.18016	-0.815971
Pnkd	0.680064	1.40226	-0.347345	-0.760139	-1.82272	0.0635877	0.0466012	0.737694	-0.143572	0.377306	-0.083231	-1.21244	-1.25394	-0.0609443	0.495818	1.881
Nostrin	-0.32876	0.756113	1.083	1.35481	-0.644931	-0.884526	0.113631	-1.44934	0.104535	0.610525	1.51329	1.10861	-0.834585	-1.24692	-0.797745	-0.457718
Serpina5	-0.981195	1.09879	-0.625681	-0.806286	-0.721078	0.427154	1.75089	-0.142587	-0.676579	-0.485543	-0.919792	-0.833887	-0.379908	1.20706	1.74524	0.343416
Zfp707	0.302194	-0.410996	1.69478	1.2411	-0.372334	-1.02334	-0.957372	-0.474038	-0.275303	0.834278	0.435862	0.0241901	-1.09755	-1.16105	-0.545697	1.78527
Acad8	-0.789344	-0.67182	1.82843	1.21321	0.142963	-0.691464	-0.715386	-0.316587	-0.737768	1.17472	1.25918	1.15541	-0.769995	-0.420708	-0.88599	-0.774842
Smo	1.16907	1.06169	0.232808	0.773391	-1.00362	-1.62657	-0.212038	-0.394733	1.06039	0.823655	0.813709	0.678267	-0.223817	-1.31427	-1.4706	-0.367329
Ptp4a1	-0.590412	-1.07549	-0.86514	-0.516641	1.83035	0.869782	0.568896	-0.221349	-1.05299	-1.34116	-0.935592	0.540699	1.00253	1.23143	0.630584	-0.0754917
Mpzl1	1.52302	0.837156	1.04262	-0.826621	-1.06998	-0.947652	-0.35112	-0.20742	0.635793	1.9583	0.274016	-0.395521	-0.994029	-1.01668	-0.678665	0.216793
Bbox1	-1.80216	-0.847304	-0.0515018	0.18298	1.10366	0.273175	1.29665	-0.155495	-1.39144	-0.908355	-0.168228	0.869589	0.991773	0.722732	0.92726	-1.04333
Poldip2	-1.42747	0.203009	-0.240277	0.315718	0.470917	1.93652	-0.631189	-0.627225	-1.72231	-0.604997	-0.503495	0.656685	0.930934	1.44473	-0.0348101	-0.16674
Esr1	-0.51719	-0.803924	-1.01573	-0.558603	0.316194	-0.0633855	2.07853	0.564108	0.394812	-0.959453	-1.23079	-0.924723	0.227395	1.20423	1.4258	-0.137262
Ppp3ca	-0.139795	-0.731846	0.732849	0.00898021	2.09663	-0.564416	-1.02518	-0.377219	-0.988903	-0.512573	0.684454	1.04402	1.70185	-0.435798	-0.753313	-0.739733
Nr1h2	-0.220289	1.34032	0.298608	1.11633	0.364956	-0.418861	-1.70592	-0.775144	0.368562	0.775823	0.691382	0.540834	-0.137019	-1.55673	-1.5281	0.845255
Slco2a1	0.138365	1.8175	0.35244	-0.249901	-1.62192	-0.132274	-0.783178	0.478968	0.722402	1.59465	-0.281598	-0.544215	-1.24098	-0.941224	-0.323518	1.01448
Slc17a3	0.21664	0.45093	-0.693383	-1.14799	-1.43075	0.214014	1.21649	1.17404	0.259807	0.144742	-0.747396	-0.943086	-1.41023	0.391536	1.7293	0.575334
Nras	1.56456	0.0322626	1.09227	-0.468058	0.599605	-0.999999	-1.1574	-0.663243	-0.343215	-0.0902371	1.28254	0.846186	0.750481	0.227758	-0.934157	-1.73936
Banp	0.100577	0.156736	-1.02977	-0.844245	-0.148937	2.02126	0.597376	-0.852999	1.07193	-0.883362	-1.1332	-0.96996	-0.493905	1.46612	0.407247	0.535132
0610005C13Rik	-0.658367	-1.18618	0.0309035	1.12226	1.63035	0.461876	-0.852997	-0.547851	-1.04598	-0.932664	-0.0587575	0.269255	2.12838	0.376718	-0.27727	-0.459689
Fdx1	-0.674883	-0.620091	-0.974681	0.500274	1.91231	0.878124	-0.438254	-0.582797	-1.10949	-1.06459	-0.218168	-0.114318	1.85832	0.96423	0.108442	-0.424426
Ppard	1.09471	1.60908	-0.918127	-0.78667	-0.771425	-0.587875	-0.430195	0.790494	1.48631	0.694864	-0.956428	-0.913492	-0.851106	-0.606362	-0.0632364	1.20945
Dock8	-0.733459	0.0443049	0.300579	2.07204	0.0783081	-1.4117	-0.0854625	-0.264609	-0.83541	0.869862	0.727487	1.35222	0.417293	-0.424853	-0.49913	-1.60746
Lpl	1.4573	-0.193496	1.33809	0.161921	-0.555221	-1.54305	-0.568772	-0.0967741	-0.522422	-0.131041	1.1858	1.79091	-0.138316	-1.27739	-0.583677	-0.323862
Zcchc24	-1.40852	-1.19522	-0.180204	0.74714	1.63687	0.525298	-0.192468	0.0671091	-0.259011	-0.678512	-0.418198	1.12472	1.34612	0.83034	-0.407595	-1.53786
Gprc5c	-1.24526	1.08345	0.884936	1.252	0.068422	-0.315516	-0.459308	-1.26872	-0.843001	0.674032	0.851462	1.5508	0.423588	-0.617061	-1.19943	-0.840386
Col4a1	1.05978	1.83247	0.307871	-0.207757	-0.446569	-0.746389	-0.952328	-0.847075	1.34314	1.06838	0.109513	0.305983	-0.69534	-0.802144	-1.64918	0.319647
Ltbr	-1.39407	0.346185	0.128454	0.677789	0.805659	1.37989	-0.876356	-1.06755	-0.912076	-0.802684	-0.225297	1.0671	1.81079	0.368841	-0.472152	-0.834521
Zmynd19	-0.975045	0.690549	-0.610178	-0.902154	-0.87351	1.53659	0.010362	1.12339	0.387367	-1.66392	-1.17053	-0.357775	0.996787	1.0662	0.668949	0.072929
Acaca	-1.38369	-0.719102	-1.05057	0.786473	-0.26406	1.3591	0.881256	0.390591	-0.382483	-0.850915	-1.33193	-0.517127	-0.104009	0.45903	1.09243	1.63501
Klhdc8a	1.4906	0.782421	0.0951907	-1.20403	-1.34331	-0.691601	0.284876	0.585858	1.40524	0.82031	0.42209	-0.7187	-1.50879	-1.03183	0.0513767	0.560297
Cs	-0.952165	1.77333	0.297525	0.896915	-1.3343	-0.262302	-0.453205	0.0342033	-0.224068	0.928305	0.212183	-0.0425336	-1.40394	-1.1808	0.0768344	1.63401
Psma5	-0.142945	-0.434821	1.33652	1.71452	-0.225355	-1.02128	-0.943854	-0.282781	0.0821163	0.363915	1.66204	0.791605	0.151161	-1.3459	-1.15587	-0.549075
Elovl3	0.667652	1.86753	0.00758553	-0.790418	-0.935116	-0.958153	-0.494929	0.635851	0.914227	1.71834	-0.0454879	-0.785359	-1.14487	-0.957632	-0.24937	0.550148
Per2	-0.719145	-0.783647	-0.925338	-0.21733	0.146648	2.07484	0.735874	-0.311898	-0.64496	-0.984192	-1.00249	-0.700298	0.265176	1.55374	1.25196	0.261063
Pde4b	-0.433655	0.512212	1.5887	1.12232	-0.0503065	-1.32498	-0.769625	-0.64467	-0.507885	1.03486	1.30087	0.556935	-1.14362	-1.11397	-0.809173	0.681985
Nnmt	-1.09181	0.838696	-1.6018	-0.559076	-0.0953874	0.926062	1.02194	0.561386	-0.55607	-0.939608	-0.447992	0.130722	-0.132131	1.93497	0.961231	-0.951117
Glyctk	-0.797695	0.625742	-1.3843	-0.376255	-0.849241	1.39152	1.07615	0.314077	0.259745	-0.855704	-1.17477	-0.376385	-0.211772	1.75135	1.13502	-0.527478
Daglb	-0.677816	1.09664	0.833902	1.24652	0.370308	-0.634244	-0.957853	-1.27745	0.0957902	-0.19962	0.548821	1.84428	0.571551	-1.182	-1.07958	-0.599246
Slc45a4	-0.86431	0.405981	1.53304	0.981715	-0.955545	-1.26149	-0.278058	0.438667	0.995592	1.38052	0.61601	0.317026	-0.873393	-1.26425	-1.12224	-0.0492583
Gnat1	-0.615459	-0.434131	-0.0280844	2.25812	0.560711	-0.507736	-0.615779	-0.61764	-0.387554	-0.494537	0.220516	2.21801	0.459273	-0.462654	-0.721457	-0.831597
Rbmxl1	0.903595	0.717407	-1.23557	-1.21325	-1.10894	0.438904	0.999972	0.497888	0.264782	-0.583046	-0.648095	-1.52846	0.149948	-0.347433	1.16413	1.52818
Inadl	-1.1065	0.132918	1.02361	1.3204	0.190328	0.592084	-1.43877	-0.714067	-0.789961	0.375123	1.06667	1.33316	0.266143	-1.1295	-1.38073	0.259091
Agxt	-0.415473	0.0367973	1.27545	1.41034	0.418588	-0.353736	-1.40592	-0.966048	-0.580275	1.15732	1.15819	1.17757	-0.250507	-0.990339	-1.114	-0.557953
Neu2	1.42476	-0.526347	-0.962954	-0.525002	-1.41216	0.964273	0.400475	0.63696	0.658863	-0.323728	-1.04056	-0.499878	-1.43012	0.380485	1.57249	0.68244
Grhpr	-0.601695	1.52758	0.800344	1.06161	-0.232145	-0.687186	-1.29834	-0.570165	-0.40263	0.982362	0.766088	1.43347	0.112002	-0.530501	-1.45469	-0.906107
Slc17a2	0.19886	-1.96918	-0.0453559	-0.810323	0.166902	0.772999	1.27737	0.408728	-0.766319	-0.806897	-0.275931	0.380165	1.96888	0.853028	-0.572354	-0.780569
Gbp6	0.17019	0.217326	0.644786	1.81034	-1.06302	-1.40326	-0.362453	-0.0139127	0.878905	1.02767	0.64865	0.880043	-1.41211	-1.11692	-0.855611	-0.0506225
Xdh	-1.65982	-0.444898	-0.873576	0.829366	0.771244	1.25934	0.511024	-0.392684	-1.25658	-0.778219	-0.125523	0.20274	0.615262	2.03443	-0.374109	-0.317992
5031439G07Rik	-0.456232	0.850017	0.55034	1.30175	0.828026	-1.13678	-0.638557	-1.29856	-0.416612	-0.0584298	0.102961	1.60666	0.983805	0.177279	-0.772294	-1.62337
Maff	-0.793709	-0.706677	-0.308195	1.51655	1.54685	0.162504	-0.870164	-0.547161	-0.73234	0.261355	-0.452046	2.04632	0.641181	-0.136678	-1.16672	-0.461069
Serpina4-ps1	1.47493	-0.934141	-0.938597	-0.933496	-0.557006	1.25873	0.545809	0.0837719	-0.540779	-0.861882	-0.327289	-0.807298	-0.63353	1.43103	0.0814254	1.65832
Pnpla2	-0.659965	-0.0791375	0.161638	0.867256	1.79595	0.161417	-1.16585	-1.0813	-0.685702	-0.276707	-0.166079	1.30821	1.65238	-0.223976	-1.37006	-0.23806
Upp2	-0.893259	-1.02111	-0.488903	1.36044	1.65721	0.0623806	-0.125832	-0.550934	-0.931417	-0.927916	-0.644584	0.645801	1.64065	1.09947	-0.167739	-0.714267
Rpl7l1	0.0182553	1.14984	-1.19583	-1.21215	-0.996121	1.00712	0.705586	0.523303	0.285994	-1.1728	-1.05229	-0.900436	0.333038	1.348	1.29533	-0.136847
Apex1	0.308129	2.10218	-0.34225	0.133766	-0.572582	-1.11849	-0.821761	0.311008	0.326142	1.47961	0.474763	0.240426	-1.20455	-1.68341	-0.00228761	0.369306
Lmnb2	-0.613937	0.0884009	-0.904165	-0.635923	-0.122746	2.23283	0.420371	-0.464827	0.276532	-0.706896	-1.39786	-0.593088	0.0102118	1.4989	1.30909	-0.396894
Meis1	0.327257	-0.934386	-0.589997	-0.105564	-1.44509	0.815627	1.68734	0.244812	0.374387	0.914804	-1.30659	-1.51159	-0.559032	0.467578	0.504587	1.11586
Zkscan17	-0.517468	-0.0727973	0.937287	1.07152	1.39936	-0.735877	-1.16968	-0.91235	-0.296306	0.151723	0.773785	1.52401	0.888351	-0.886285	-1.26548	-0.889801
Hsd3b7	0.308603	0.811052	1.35509	0.766449	-0.77981	-1.48755	-1.00081	0.0269748	0.176486	1.30936	1.18211	0.721974	-0.842617	-1.35288	-0.799882	-0.394559
Clec2h	-0.543543	-0.944638	1.18558	1.38305	1.00856	-0.754002	-0.575422	-0.759585	-0.937434	-0.358137	1.32071	1.33214	0.850545	-0.59297	-1.02557	-0.58928
Patz1	-0.754678	-0.501279	1.01404	1.51262	0.644775	0.231222	-0.861768	-1.28493	-0.0731356	1.81301	0.843765	0.00236259	0.163364	-1.13393	-0.372743	-1.24269
Gtf2e2	0.802746	-0.137524	-1.72745	-1.17205	-0.0416371	0.403074	1.11097	0.761865	0.229397	-1.05502	-0.494859	-0.561486	0.417421	0.692735	1.85597	-1.08416
Gtf2e1	0.144018	0.230576	-0.644881	-1.02852	-1.15676	0.431606	1.98146	0.0424932	0.461901	-1.26958	-0.836755	-0.437641	-0.0319934	0.968877	1.73183	-0.586637
Fbxo4	-0.826375	-0.240407	1.03133	0.843425	1.5635	-1.02146	-0.468665	-0.881343	-0.481578	0.114305	0.741248	1.1366	0.73471	0.498102	-0.945828	-1.79756
Hnrnpu	0.597288	1.01449	-0.926087	-1.71624	-0.328509	-0.383458	0.733777	1.00874	-0.136725	-0.0350166	0.586865	-0.109736	-1.18349	-1.41963	0.616024	1.68171
Gna11	-1.1148	0.551389	-0.663979	0.377408	-0.102259	2.05818	-0.476153	-0.629787	-1.27294	-0.921801	-0.944527	-0.10646	0.633615	1.66621	0.498843	0.447061
Agpat2	-0.240033	1.02943	-0.562826	-0.802267	-1.70065	0.453606	0.625827	1.19692	0.160945	0.178331	-0.668339	-1.49607	-0.986898	0.466241	0.776231	1.56956
Serpinb1a	0.621727	0.104807	1.98503	-0.57506	0.269892	-1.21545	-0.785313	-0.405636	-0.15533	1.53537	1.04117	0.661271	-0.707357	-1.4125	-0.74434	-0.21829
4833411C07Rik	0.49674	-0.457362	1.69302	0.556453	-0.0332736	-0.873204	-1.59922	0.216852	0.324295	1.25477	0.75796	-0.0479157	-0.327366	-1.50013	-1.2984	0.836783
Prim2	0.267049	0.540531	1.34006	0.356947	-0.882046	-0.585994	-1.75414	0.717589	-0.0404721	0.430895	0.512168	1.75798	-0.602674	-1.73768	-0.273834	-0.0463878
Myo18a	-0.480413	0.67967	-0.107371	0.687511	1.12451	0.857474	-1.30767	-1.45371	0.493489	-0.704047	-0.386548	1.49371	1.07968	0.306249	-1.22995	-1.05259
Bco2	0.309924	0.834387	1.14405	0.660236	-0.881787	-1.84701	-0.463319	0.24352	-0.710697	1.36344	1.19571	-0.184407	-1.10434	-1.28312	0.2124	0.511013
Tmem184a	-0.192992	0.220136	1.58762	1.09852	-0.0304453	-1.61852	-0.538932	-0.525386	0.0251197	0.75315	0.125692	1.47436	0.0249319	-1.87412	-0.807556	0.278426
Dennd5b	-0.810687	-0.904643	0.52715	0.242969	2.12346	-0.760659	-0.129409	-0.288183	0.119188	-1.01808	0.0749427	1.61264	0.712644	0.552616	-0.568462	-1.48549
Wipf3	-0.957356	-0.781705	-0.0571159	0.875759	1.78388	0.535771	-0.343238	-1.05599	-0.775036	-0.781975	-0.148644	0.646277	1.93392	0.623337	-0.527952	-0.969923
Atp6v0d2	-0.985566	-0.846231	-0.0687117	0.987257	1.89867	-0.756913	0.139914	-0.368415	-1.18785	-0.755925	-0.110257	1.72292	1.30528	-0.236085	-0.419556	-0.318525
Nags	0.405752	1.92382	-0.968256	-0.981264	-0.937926	0.536397	-0.171252	0.192735	0.47514	-0.102827	-0.519628	-1.71813	-0.701937	0.410845	0.551562	1.60498
Npm1	-0.705845	-1.99067	0.483982	-0.105242	1.37044	0.570732	0.0910068	0.285596	-1.20041	-0.217193	1.88126	0.270123	0.886285	-0.296374	-0.38769	-0.936006
D1Ertd622e	-0.314372	-0.384472	-0.725861	-0.982151	0.647084	1.88786	0.733121	-0.861205	-0.79948	-1.17434	-0.307099	0.434821	1.49435	1.31838	-0.122775	-0.843858
Bhmt	-0.225359	1.80081	-0.0777446	-0.305761	-0.558036	-1.54882	-0.0314206	0.946325	0.461971	0.251612	-0.134434	-0.553597	-1.83533	-0.530101	1.24659	1.0933
C730027H18Rik	1.0295	-0.937307	1.48214	0.809545	-0.385803	-1.3135	-0.567029	-0.117552	0.0288732	0.142303	1.27284	0.0892924	-0.212395	-1.90293	-0.579395	1.16141
Ahcyl2	-0.265945	0.787206	-0.646615	-1.24098	-1.00763	-0.194355	1.29459	1.27373	0.43507	-1.21837	0.230152	-1.22633	-0.766577	0.755645	1.60514	0.185267
Gmnn	-0.680222	-1.23434	-0.527346	0.781147	1.82741	0.663271	-0.443971	-0.385949	-1.71065	0.185993	0.25811	0.372932	1.74119	0.183202	-0.859519	-0.171261
Syt11	0.573877	1.14024	-0.670155	-0.726351	-1.5493	-0.556157	0.686596	1.10126	-0.0199115	0.778722	-0.755342	-1.12966	-0.944616	-0.422544	0.818131	1.67522
Itga5	0.852955	1.36136	-0.565531	-1.49228	-1.20549	0.374492	0.176729	0.497762	1.37735	-0.136018	-0.666542	-1.15779	-0.911939	-0.440481	0.51991	1.41551
Dedd2	-0.758034	-0.455388	-0.033721	2.06208	0.840399	-0.0733549	-0.820095	-0.761889	-0.977107	-0.448622	0.0832773	2.01843	0.701913	-0.266297	-1.09505	-0.0165407
Abhd4	-0.467321	1.57065	0.683308	0.878731	0.104994	-0.573676	-1.50007	-0.696611	0.589487	0.712329	0.559421	1.23471	0.131878	-1.25843	-1.60411	-0.365289
Hsd17b6	-0.764625	-0.531072	0.52903	-0.3194	0.130981	2.21039	-0.453671	-0.801635	-1.45744	-1.19902	0.0190132	0.336429	0.885918	1.58003	0.0394522	-0.204374
Paics	-2.24309	-0.173979	0.229837	1.17434	0.497137	-0.0988649	0.481377	0.133244	-1.07181	0.548308	1.17829	0.650471	0.181937	-0.0866469	0.46543	-1.86598
Cstb	-1.38449	-0.715964	1.09537	1.47071	0.435235	-0.580864	0.401113	-0.721113	-1.92306	0.192825	0.553757	0.877567	1.24755	0.153283	-0.571993	-0.529934
Inhbe	0.396555	-0.199718	-0.710443	-1.09067	1.2551	0.611108	1.11914	-1.38107	0.0944075	-1.48792	-0.624761	0.880231	1.61633	0.19972	0.265064	-0.943073
Tpd52l1	-1.16298	-0.768917	0.339623	0.244922	1.97073	0.518656	-0.376038	-0.765988	-1.47296	-0.659426	0.488187	0.390424	1.76591	0.288081	0.0914231	-0.891634
Atf3	0.650429	-0.420235	-0.729996	-0.749373	-0.598926	2.14471	0.241185	-0.537795	-0.6254	-0.970756	-0.68495	-0.605989	0.7874	0.820949	1.80526	-0.526511
Rgs16	-0.612138	-0.6126	-0.451862	1.62726	1.59798	-0.343179	-0.603044	-0.602411	-0.52183	-0.526062	-0.459468	0.610563	2.28503	-0.422382	-0.503699	-0.46215
Uba7	-0.074881	-0.074662	-0.620082	2.16502	0.653111	-0.445546	-0.741481	-0.861479	-0.385333	-0.101078	0.252604	2.16425	0.0971599	-0.448922	-1.35345	-0.225225
Fasn	-0.672528	-0.364422	-1.13023	0.564758	-0.816064	1.92516	0.649566	-0.156238	-0.712348	-0.684107	-1.05686	-0.992578	0.258855	0.530794	1.47947	1.17678
Kifap3	0.858645	0.404853	0.0496265	-0.478815	-0.147131	-2.00323	-0.0371421	1.35319	0.962879	1.2343	-0.00278328	-0.239831	-1.79866	-0.93046	0.174065	0.600495
Sod2	-1.82475	-0.473922	-0.156788	-0.170308	1.1705	1.40846	0.159737	-0.112919	-0.736272	-0.781694	-0.90391	-0.626669	-0.518825	1.07702	1.01386	1.47649
Rbms1	0.387203	-0.188228	0.383128	1.28673	1.28543	-1.08375	-0.890681	-1.17984	-0.249747	0.360253	0.92819	1.33445	0.670341	-0.691978	-1.66183	-0.689678
Ifi47	0.843106	0.607197	0.603697	0.432515	-1.44644	-1.59034	-0.270861	0.821122	1.35507	0.579021	0.770549	0.287601	-1.40294	-1.40904	-0.391934	0.211668
Ggt6	0.244873	0.0818342	-1.03665	-0.67888	-1.51989	0.572155	1.04442	1.29213	-0.362162	0.587871	-1.07024	-1.06194	-0.874787	0.16361	1.18221	1.43543
Tnfaip8l1	-0.689295	1.19795	1.50018	-0.0664988	-0.0607713	0.3215	-1.48948	-0.713585	0.9447	1.46238	0.637797	0.21644	-1.1762	-0.870987	-1.17109	-0.0430484
Cd276	-1.40503	-0.740367	0.736554	1.26329	1.06715	0.393254	-0.958654	-0.356197	-1.36396	-0.413242	-0.135948	1.53196	1.29604	-0.942954	-0.116699	0.144813
Slc25a47	-0.874762	-0.665359	0.191404	1.21922	1.68038	0.132823	-0.91332	-0.770384	-0.414843	-0.298237	-0.576945	1.79884	1.33746	-0.287668	-0.984361	-0.574246
Ssh3	-0.251017	-0.656925	1.24137	1.24044	0.674707	-0.101161	-1.64581	-0.501609	0.715032	1.01545	0.543489	0.720636	-0.253754	-1.28377	-1.69521	0.238126
Stx7	0.954742	0.63917	-0.589343	-0.90101	-1.27876	-0.877941	0.967151	1.086	0.898154	0.231062	-0.255873	-1.80526	-0.847232	0.603243	1.3099	-0.133988
Agl	-1.50207	-0.764355	-0.448878	0.751031	1.37365	1.01959	0.218844	-0.647811	-0.852851	-0.606018	-0.00467707	1.74136	1.23435	0.121385	-0.801816	-0.831729
Slc16a7	-1.29868	-0.878625	-0.732109	-0.454975	1.13496	0.642452	1.44092	0.146062	-1.4186	-0.758808	-0.945682	-0.118853	0.888496	0.631155	1.50628	0.216012
Slc39a11	-1.15795	1.26465	0.116039	1.61214	0.132507	-0.679572	-0.907293	-0.380523	-1.26921	0.642621	-0.745768	1.19143	0.837069	0.171412	0.568046	-1.39561
Kcne3	0.477471	-0.850563	-1.29319	-0.975127	0.2214	0.848519	1.62882	-0.0573314	-1.37671	-1.16236	0.840509	-0.285681	1.70174	-0.0350616	0.0640406	0.253529
Apon	-0.0229633	2.24037	0.423565	-0.342753	-0.704559	-0.669564	-0.856792	-0.0673014	0.571644	1.00339	-0.401929	1.0565	-0.964816	-1.36247	-0.844668	0.942346
Sco2	0.146276	-0.627606	0.478049	-1.87972	-0.431188	1.36554	0.0729307	0.875725	0.0812979	-0.671781	-0.744909	-0.953805	-0.932283	0.548718	0.926871	1.74589
Tmem110	-1.1995	-1.08535	1.01165	1.48627	0.0803714	0.491197	0.153217	-0.937853	-1.11276	-1.36102	-0.269813	0.623983	0.893625	1.5733	-0.411445	0.0641337
Fmo2	0.087792	-1.03075	-1.02855	-0.889501	1.33042	0.77229	1.22377	-0.465471	-0.171771	-0.761808	-1.04674	-1.05103	0.850045	1.62687	0.854635	-0.300201
Cbs	0.0012461	1.48759	0.867352	0.970435	-0.730571	-0.932877	-1.22271	-0.440467	0.379852	1.23332	0.687751	0.729025	-1.20551	-1.27014	-1.02214	0.467838
Gck	-0.378013	-0.0236631	-0.975754	-0.807975	-0.766436	2.03016	0.703628	0.218049	-0.345327	-1.10737	-0.585784	-1.1551	-0.0146547	1.58565	1.08167	0.54091
Sult1d1	-0.583899	-1.14235	-0.628373	-0.718793	0.862182	-0.239297	1.79068	0.65985	-0.782689	-1.01917	0.0438	-0.488863	0.63249	1.40914	1.26475	-1.05946
Slc37a4	-1.18024	-0.209133	-0.874258	0.082894	0.888919	1.91204	-0.0329093	-0.587314	-0.944353	-0.825594	-1.07837	-0.248355	1.13046	1.63975	0.464921	-0.138456
Rcc1	0.337112	0.0878447	-2.01133	-0.203885	0.000358056	-0.183491	0.349982	1.62341	1.35419	-0.580742	-0.285696	-1.33193	-0.729329	0.500035	-0.36191	1.43538
Mfsd2a	-0.572875	-0.580476	-0.553167	-0.467592	1.77459	1.45009	-0.468493	-0.582075	-0.569213	-0.681695	-0.694282	-0.120513	0.46438	2.29224	-0.290436	-0.400479
Psen2	0.420868	1.35606	0.798823	-0.329174	-1.76274	-0.815778	-0.286599	0.618543	0.0581847	0.648729	-0.058987	-0.702139	-1.35283	-0.758419	0.267453	1.898
Slc10a3	0.101436	0.535243	-0.777208	-1.07325	-0.463386	2.07138	0.229659	-0.623871	0.487318	-0.915289	-1.42497	-0.824282	1.11998	1.39359	0.131471	0.0321846
Trim34a	0.685583	0.709838	1.05998	-0.414803	0.29934	-2.13985	0.0447027	-0.244782	0.613648	1.01075	1.51873	-0.0528245	-0.113905	-1.32695	-1.10613	-0.543315
Rab43	-1.30065	-0.989596	0.0503444	0.930804	1.81647	-0.0157259	-0.105438	-0.386208	-0.58552	-0.699806	-0.715864	1.02979	1.86674	0.39229	-0.391885	-0.895737
Ppp1r1b	1.68229	0.433618	-0.855877	-1.08189	-1.22662	-0.0224249	0.52279	0.548116	0.369742	-0.161372	-0.923592	-1.36324	-0.736402	0.446992	0.645272	1.7226
Mthfr	1.54766	0.925732	-0.656341	-1.05241	-1.09743	-0.674825	0.358823	0.648784	1.51507	0.660523	-0.64762	-0.990954	-1.09985	-0.697878	0.19706	1.06365
Rnf186	-1.04138	-0.556601	1.09099	1.31869	-0.144837	1.04818	-1.0651	-0.649942	-0.89662	-0.241599	-0.0991334	2.17107	0.652807	-0.255883	-0.528596	-0.802047
Pnpla3	0.157288	-0.747094	-0.949565	-0.410273	-1.05967	0.806398	1.85893	0.34398	-0.478042	-0.605665	-0.710527	-0.670389	-0.501296	0.0309868	0.799932	2.135
Ocln	-0.869477	-0.648196	1.67078	1.39176	0.0284689	-0.861128	-0.57901	-0.1332	-0.08251	1.64927	0.838946	0.819703	-0.840365	-1.23759	-0.598369	-0.549085
Rcl1	-0.784638	-0.62923	1.16452	1.35139	1.08317	-0.736132	-0.867704	-0.581373	-0.815384	0.518817	0.764781	1.60942	0.636796	-0.770756	-1.00618	-0.937492
Abcd2	-0.48749	-1.09158	0.909106	0.539215	1.84646	-0.386073	-0.590234	-0.739412	-0.197634	-0.412288	-0.573191	1.94279	1.10479	-0.21978	-0.639781	-1.0049
Cacybp	-0.279182	-1.16788	-0.241615	-0.782442	-0.675631	0.445397	1.89106	0.81029	-0.471595	-0.651651	-0.357382	-0.869087	-0.571283	1.28528	1.8556	-0.219887
Acp2	-0.141302	1.39714	-0.122419	-0.28876	-1.45798	-0.96722	0.23376	1.34678	0.474316	1.51956	0.170464	0.028463	-1.58307	-0.908161	0.877462	-0.579033
Igf2r	-1.30423	-0.541089	0.0747226	1.53143	1.22412	0.163625	-1.0593	-0.0892846	-0.668333	0.598546	0.425118	1.64737	0.346677	-1.11479	-1.38393	0.149347
Tmie	0.0266177	1.2784	-0.272964	-0.798168	-1.84128	0.0223503	0.849053	0.735989	-0.129977	0.348442	-0.26309	-1.06538	-1.41408	-0.132824	1.09332	1.56359
Lipa	0.257632	0.605461	0.463682	-1.12835	-1.32023	-1.00037	0.857055	1.26513	0.407567	0.914268	-0.573152	-0.449789	-1.39994	-1.06483	0.964611	1.20126
Stat5b	-0.185494	0.944375	1.61977	-0.146779	-0.882947	-1.44031	-0.488288	0.579673	0.576455	1.81681	0.752844	-0.0700221	-0.959715	-1.04402	-0.85962	-0.212725
Krt19	0.102583	0.832702	-0.280055	-1.56658	-0.86351	1.70166	0.281052	-0.207854	0.160952	-0.399381	-0.849784	-0.898459	-0.262651	-0.314322	0.324925	2.23872
Ralgapa2	-1.33201	-1.07523	-0.46627	0.578918	1.73258	0.615506	0.233012	-0.286503	-0.227045	-0.453035	0.16319	1.78623	0.877375	0.173304	-1.02793	-1.29209
Lamtor1	0.318002	1.38878	0.42725	0.795134	-1.6264	-0.996619	-0.637887	0.331741	0.139818	0.241735	-0.25286	-1.41913	-1.10505	0.00860457	0.571225	1.81566
F3	-0.440937	-1.17535	-0.42822	1.1138	1.80701	-0.00565686	-0.0134892	-0.857157	-1.02464	-0.0658549	1.0238	1.54282	0.791411	-1.04127	-0.778741	-0.447529
Lmo7	-0.413047	-0.771165	-0.882509	0.162418	1.70954	0.992356	0.377122	-1.17472	-1.13225	-0.397025	-1.10436	0.16726	1.64265	0.814025	0.694701	-0.685003
Gstm4	-0.0223467	1.72073	0.680208	0.614643	-0.0945996	-0.546776	-1.42553	-0.926322	-0.530601	1.85393	0.719748	0.377139	-0.435639	-1.04771	-1.13731	0.200449
Gpr65	-0.376301	-0.0767669	-1.39311	-0.665054	-0.551239	0.530547	1.84855	0.683372	-0.291508	-1.63326	-0.419176	0.0119782	1.87892	0.711373	-0.0985217	-0.159799
Acsm5	-1.08803	-0.559168	0.377568	1.38235	1.4427	0.0874965	-0.745706	-0.897201	-0.985033	-0.34599	0.627547	1.20308	1.52203	-0.164615	-0.949106	-0.907914
Flot1	-0.383003	-0.11254	0.285515	1.15409	1.05792	0.73044	-1.51008	-1.22234	-0.487968	-0.0411589	0.359612	1.23925	1.46827	-0.696142	-1.53674	-0.305127
Cep78	0.471073	0.163266	-0.300695	-0.838413	-1.66794	0.0548459	0.376892	1.74097	0.654532	0.202412	0.951695	-2.12498	-0.255843	-0.419955	0.929289	0.0628523
Adra1b	0.781511	1.5628	-0.164821	-0.0476549	-1.62215	-0.638768	-0.594899	0.723982	0.152711	1.23856	-0.280381	-0.964452	-1.09897	-0.929935	0.398308	1.48416
Fam114a1	-0.565677	0.272393	1.39611	1.29023	-0.282191	-1.25214	-1.12786	0.26913	-0.0685902	1.16806	0.752192	1.41391	-0.660726	-1.36146	-0.583707	-0.659679
Nup133	-1.12798	0.428493	0.193723	1.39456	1.24011	-0.667599	-1.23585	-0.225458	-0.325249	1.07005	1.17799	1.06883	-0.0686021	-1.43119	-0.909257	-0.582573
Slc38a7	-0.44259	1.54573	0.392293	0.553118	-0.0523939	0.634533	-1.52669	-1.104	-0.597615	-0.171893	-0.29166	2.00478	0.759154	0.187362	-1.18107	-0.709052
Fgfrl1	-0.932815	-0.807567	0.655007	1.49448	1.25681	-0.185529	-0.510598	-0.969787	-0.980802	-0.612502	-0.100688	1.35975	1.73888	-0.439131	-0.728899	-0.236606
Setd8	0.281818	-0.772833	-0.495172	-1.42149	-0.786357	1.0714	1.19996	0.92267	-0.851644	-1.21879	-0.0217687	-1.00389	0.474024	1.44325	1.21331	-0.0344972
Clic1	0.799736	1.29499	1.22728	-0.296406	-1.35752	-1.01677	-0.308993	-0.342311	-0.469843	1.77113	1.07347	-0.536331	-0.174762	-1.04869	-0.971933	0.356953
Prim1	0.291049	0.980741	0.253243	1.09574	-1.00159	-1.41602	-1.01255	0.809383	0.756404	0.777566	0.518148	0.382067	-0.683859	-2.16392	-0.087353	0.500946
Rab4a	-1.47272	-0.28812	-0.0624571	0.299296	0.229452	2.05337	-0.158389	-0.600433	-1.45795	-0.930441	-0.615825	-0.272088	0.0773934	1.36738	0.881083	0.950445
Bcl10	0.785445	0.0113526	1.14193	0.881805	0.529261	-1.38996	-1.27041	-0.689428	-0.851725	0.754778	0.900159	1.20753	-0.136803	-1.80111	-0.328923	0.256093
Rapgef4	-0.296427	-1.34565	0.0140098	0.709939	2.02615	-0.602892	-0.232393	-0.272732	-0.543043	-0.819702	-0.452936	1.31815	1.76007	-0.0601894	-0.236342	-0.966013
Per3	-0.877692	-1.00731	-0.726483	1.02725	1.78775	0.307748	0.0687855	-0.58005	-0.904292	-1.03237	-0.772627	0.637195	1.8658	0.576634	0.15482	-0.525164
Abcb4	-1.53758	0.860113	1.54639	-0.149394	0.638128	0.0920668	-0.813893	-0.635832	-1.02001	0.256704	0.327166	1.62685	0.979579	-0.552691	-1.34109	-0.276507
Gpr146	-0.309505	-0.869156	0.862794	1.97074	0.307271	-0.677632	-0.375833	-0.908679	-0.984423	0.26729	0.609259	1.42614	1.19864	-0.89558	-0.835702	-0.785622
Cyp8b1	-0.332943	1.11221	1.13276	-0.307316	-0.398991	-1.55854	-0.724718	1.07754	0.423248	1.34046	-0.0709447	0.0546435	-1.20493	-1.34071	-0.451789	1.25001
Pla2g12b	0.431577	0.698716	1.24943	0.747642	-0.309056	-1.72034	-1.07225	-0.0257196	0.368834	0.996956	0.907049	0.718717	-0.901579	-1.48854	-1.11352	0.512082
Fam35a	-0.400604	0.026198	-1.08754	-1.56459	-0.0674959	1.08438	0.940258	1.0694	-0.0851576	-1.04146	-0.934995	-0.34668	0.152257	2.12207	0.501926	-0.36797
Abcg5	-0.955972	-0.792083	-0.0412954	1.00398	1.61518	0.716456	-0.516754	-1.02951	-0.960589	-0.456549	-0.107185	1.27245	1.55886	0.446521	-0.687832	-1.06568
Psmb10	-0.823916	-0.633555	-0.25044	1.70525	0.72598	0.932017	-0.524857	-1.13048	-1.19868	-0.742906	-0.966758	0.296327	1.25466	0.869841	-0.633512	1.12103
Ypel5	-1.19596	-0.785063	0.367892	0.781932	1.81519	-0.321661	0.211441	-0.873773	-1.53098	-0.892714	0.265331	1.3071	1.23032	0.406728	-0.177956	-0.607836
Il12rb1	-0.552589	-0.90317	-0.734694	0.125644	1.03411	1.95325	-0.379918	-0.542635	-0.618782	-0.916679	-0.836015	-0.300357	1.92646	1.07095	0.0327506	-0.358332
Mmd	-1.18661	1.11218	1.33417	-0.495939	1.02355	-0.951108	-0.534639	-0.301603	-0.388193	0.141069	0.562798	1.3882	1.09277	-0.309871	-0.924496	-1.56228
Slc10a1	-1.62225	-0.498612	0.183101	1.00241	0.999863	1.11896	-0.337518	-0.84595	-1.82679	-0.606883	-0.51654	1.11797	1.20191	0.274403	-0.134004	0.489933
AU022252	0.0602022	1.48561	0.35399	0.708676	-1.88751	-0.510509	-0.502955	0.292496	1.31534	1.00306	0.243743	-0.408781	-1.66685	-1.04865	0.305435	0.256699
Topors	-0.105051	-1.62799	0.528086	0.637571	1.26464	-1.332	0.515175	0.119565	-0.926286	0.657017	0.456889	1.77364	0.200391	-0.918413	-1.21295	-0.0302877
Itm2c	-0.0268117	2.04677	0.324901	0.631798	-0.738301	-0.76058	-0.526982	-0.950793	0.614912	0.953365	-0.353294	1.31896	0.459875	-0.348137	-1.23345	-1.41224
Slc16a1	0.784859	0.67539	0.0119609	-1.58417	-1.02322	-0.752253	1.0534	0.834031	1.32812	0.658528	-0.231935	-0.611985	-1.36838	-1.20837	0.635484	0.79853
Mfsd7c	-0.46082	-0.569816	2.12232	0.640304	0.263954	-0.451698	-0.568775	-0.975466	-0.245928	-0.172333	0.766003	2.00806	0.190767	-0.904575	-1.03078	-0.611211
Cyp2u1	0.224918	1.27474	0.654615	0.938509	-1.74944	-0.601965	-0.769066	0.0276957	2.05655	-0.0227353	0.8206	-0.34298	-0.571654	-1.15382	-0.315195	-0.470763
Pdcd4	0.650202	0.125265	1.23681	0.499428	-1.23563	-1.76716	0.167446	0.323644	-0.788723	1.30477	1.35035	0.242203	-0.988684	-1.24232	-0.302824	0.425228
Fga	0.0688301	2.098	0.461	-0.503215	-0.732726	-0.904053	-0.816076	0.328243	1.13047	0.886488	-0.132161	1.29913	-0.540319	-1.32047	-1.06159	-0.261549
Dcaf15	0.250403	0.597225	1.37683	0.962221	-0.470268	-0.204397	-1.66895	-0.843071	0.639576	0.506519	1.00068	-0.904725	-0.917693	-1.02153	-0.743605	1.44078
Cxcl12	0.0932646	-0.982088	-0.236571	-1.66802	0.16812	0.816405	1.55932	0.249568	1.24372	-0.550533	-1.03993	-1.15234	-0.0573284	-0.0253754	1.6528	-0.0710119
Mfsd9	0.389219	0.451973	1.48948	-0.185325	-1.29735	-1.52703	0.609588	0.0694426	-0.00304035	1.87578	0.667732	-0.239554	-1.34182	-0.956934	0.360852	-0.363017
Tmem120b	0.511256	-0.0630674	-1.81333	-1.2198	0.517115	1.07047	0.343931	0.653428	-0.103057	-1.16598	-1.06455	-0.957742	0.840713	0.438816	1.57874	0.433072
Serpinb9	0.0646722	0.502113	0.786497	1.44742	-0.361638	-1.82175	-0.750255	0.132939	0.74017	0.191088	0.959406	1.43785	-0.29992	-1.36205	-1.04999	-0.61655
Frat1	0.897063	0.597849	0.133105	-0.991557	-1.21696	-1.01572	0.0734361	1.52279	1.04845	0.623453	0.297542	-0.531977	-1.46052	-1.3463	0.325998	1.04336
Pex3	-1.14368	-0.456745	1.32826	0.848288	1.30656	-0.760231	-0.355706	-0.766757	-0.954499	0.13924	0.636173	1.33459	0.045217	0.856389	-0.310091	-1.74702
Col4a2	0.823938	1.51314	0.268953	0.174987	0.441981	-0.707664	-1.07191	-1.44342	0.932163	1.29362	0.191335	1.03894	-0.645369	-1.11481	-1.19747	-0.498406
Fads3	1.41378	-0.57502	-1.61331	-0.192467	1.02019	-0.829553	0.40295	0.373426	0.192981	0.07594	-0.414837	-1.22153	-0.854521	-0.611221	1.12036	1.71283
Aim1	-1.24789	-1.39447	0.780068	1.1324	1.19033	0.104974	-0.183665	-0.381754	-0.221533	0.487317	0.0259586	1.03935	0.00161707	1.38817	-1.40487	-1.31601
Pbld1	-1.36307	-1.14601	0.751807	1.17407	1.29889	-0.113967	-0.3452	-0.256524	-1.08706	-0.812473	0.491213	0.906211	1.77519	0.051337	-0.482317	-0.842091
Cps1	-1.38021	-0.679145	-1.14239	0.403963	-0.00697086	0.398981	1.43995	0.965836	-0.88203	-0.482745	-0.910549	-0.170597	-0.817003	1.20413	1.69799	0.360804
Aco2	-1.63143	0.0554518	-0.96982	-0.280062	0.249021	1.6534	0.678814	0.244619	-0.951645	-0.853961	-0.978197	-0.105653	0.0799091	2.0097	0.526263	0.273579
4930581F22Rik	-0.188957	-0.829868	1.00953	0.915325	1.54946	-0.746302	-0.864362	-0.844825	-0.368773	-0.399573	0.839243	0.57964	1.79447	-1.23507	-0.91037	-0.299575
Rrp1b	1.12166	1.00299	-1.19156	-0.969232	-0.908091	1.18265	-0.369156	0.130731	2.18048	-0.458642	-1.04871	-0.614167	-0.490918	-0.201269	0.121455	0.511764
Rora	0.310054	-1.68166	0.0190963	-0.247284	0.334604	-1.03032	0.826728	1.46879	0.547144	0.269394	-1.12886	-0.500498	-1.60817	0.439194	0.566414	1.41538
Dlc1	0.0659552	0.191347	1.20274	0.696882	-0.922841	-1.73869	-0.46353	0.968134	0.942352	1.07651	1.30336	-0.19331	-1.45479	-0.890752	-0.403721	-0.379651
Gys2	-0.948223	-0.837694	-0.672879	0.248238	1.4604	1.527	-0.144969	-0.631867	-1.13006	-0.932283	-0.995405	0.614431	1.32822	1.24034	0.233184	-0.358429
Tgfbr3	0.272955	0.0848663	0.643823	0.581283	1.37228	-0.157488	-0.983929	-1.81379	-0.0126699	-0.135573	0.425091	0.0534358	1.67219	0.19302	-0.216173	-1.97932
Il4ra	0.139629	1.27923	1.4195	-0.452553	-1.65455	-0.0993124	-0.61365	-0.0182986	0.0432846	1.55016	0.266665	-0.264073	-1.12832	-1.00267	-0.740684	1.27563
Fkbp15	-1.12936	0.24376	1.19793	1.32778	0.528108	-0.520026	-1.353	-0.295199	0.271239	0.217668	0.848833	1.64876	0.109828	-1.13834	-1.30717	-0.650816
Atp1b1	-0.582455	-0.75349	-0.693489	-0.0874091	0.71301	2.07184	0.204716	-0.872719	-1.00377	-1.1421	-0.247706	0.413869	1.78576	0.934396	-0.126028	-0.614412
Cirh1a	0.107407	2.21347	-0.651746	-1.06232	-0.514364	0.259982	0.0897538	-0.442183	0.892193	-1.55948	-0.780901	0.230748	1.225	0.935094	-0.0907934	-0.851861
Mkrn1	-0.030229	1.60498	0.565193	0.957428	-0.328803	-1.41343	-0.962985	-0.39216	0.467762	2.1331	-0.164448	0.38328	-0.596747	-0.897067	-0.569854	-0.756023
Ncl	-0.570153	-1.80961	-0.327337	-0.323502	1.35486	1.06986	0.191974	0.413904	-1.42517	-1.34426	0.322787	0.727323	1.14593	-0.631865	0.390544	0.814702
Serpinb6b	0.714143	-0.206235	0.181828	-0.440746	-0.918217	-1.46777	0.383188	1.75381	0.654721	1.44233	1.01784	-0.364648	-0.786215	-1.62506	-0.222585	-0.116379
Pde9a	-0.0876926	0.639992	0.508487	-0.390779	-2.2546	0.160021	0.557492	0.86708	0.221207	1.28397	0.489714	-0.935234	-1.78257	-0.410353	0.250475	0.882788
Sh3glb1	-0.653545	-1.93069	-0.260402	0.72379	1.32787	0.552276	0.400026	-0.159327	-1.09782	-0.914376	0.257115	0.392007	1.58963	0.606171	0.449042	-1.28177
Rnf216	-0.454248	0.0161145	1.54215	0.00418227	1.43719	-0.805949	-1.17573	-0.563707	0.381274	0.00882192	1.01683	0.583461	0.197433	-0.026378	-2.32663	0.165188
Dnmt3b	1.93739	0.409633	-0.507975	-1.05165	-0.900991	-0.683636	0.155921	0.641304	1.4192	0.466273	0.174149	-1.25731	-1.40237	-0.561857	0.264761	0.897149
Kcnk5	-1.0531	-0.356331	-0.550662	0.141447	1.99266	0.902781	-0.344303	-0.732485	-0.653774	-1.00016	-0.688089	-0.222032	1.88913	0.996107	0.306792	-0.627966
Hfe2	0.179757	1.20734	0.220818	-0.679097	-1.95882	-0.359972	0.511249	0.878726	0.0204397	0.361945	0.1858	-0.406442	-1.8789	-0.619051	1.05317	1.28304
Abtb2	0.211232	0.95319	-0.476832	-1.02463	-1.38485	-0.540347	1.15294	1.10929	0.796114	1.44561	-0.463291	-1.27143	-1.23735	-0.432068	0.742324	0.420097
Cecr2	-0.455341	-0.197034	0.95107	1.59482	0.447657	-0.811597	-1.56384	0.0342627	0.0381388	1.77672	0.707898	0.777047	-0.783199	-0.925848	-0.772671	-0.818088
Pik3ap1	-1.14352	1.09026	0.0247542	1.12011	1.18547	-0.58427	-0.660748	-1.03206	0.0302506	0.0510236	0.0509257	2.10799	0.253597	-0.317848	-0.994265	-1.18168
Pus7	-0.0369808	-0.0656318	-1.35391	-1.25517	-0.34766	1.26216	1.25701	0.540174	-0.37947	-0.000532287	-0.667208	-1.32407	0.00677485	1.39671	1.54185	-0.574054
Camkk2	0.69007	0.218716	-0.181768	-0.653351	-1.45251	-0.876443	0.58221	1.67307	1.38615	0.286928	0.387278	0.0609371	-1.52079	-1.44596	0.220808	0.624654
Mxd1	-1.39137	-0.631637	0.174455	1.54247	1.13787	0.160842	-0.0261068	-0.966527	-0.61268	1.08087	-0.00806433	0.976913	-0.506602	1.23131	-0.637832	-1.52392
Sox9	1.94342	0.988359	-0.46272	-1.10442	-0.758033	-0.434036	-0.217663	0.0450876	1.84933	-0.0516456	-0.33053	-1.09673	-0.602269	-0.828736	-0.0412345	1.10182
Smagp	0.62508	1.74146	0.795839	-0.240262	-0.961591	-1.11742	-0.843932	0.000819227	1.00796	1.15415	0.744773	-0.179464	-0.978042	-1.35293	-0.972652	0.576214
Shisa5	-0.329564	1.27147	0.701206	1.48855	-0.876618	-0.570415	-1.00732	-0.677305	0.284968	0.850824	-0.0325391	1.64333	-0.344828	-0.704774	-1.69638	-0.000602346
Tnfrsf1b	-0.907849	0.0251532	-0.539217	-0.338597	1.99166	1.00944	-0.705535	-0.535062	-0.313042	-0.232056	-0.707998	0.414504	2.13927	0.39577	-0.809421	-0.887027
Mcl1	-0.223673	-0.819111	-0.723597	0.111496	-0.288387	0.333486	2.26313	-0.653346	-0.497215	-1.16691	0.767318	0.971789	0.9226	0.618356	0.00405337	-1.61999
Fpgs	0.595971	1.25048	0.354872	-1.04269	-1.51776	-0.289382	-0.47273	1.12124	0.938481	0.955941	-0.192223	-0.824908	-1.68404	-0.447179	0.0499609	1.20397
Zfp512	1.34466	0.870049	1.21596	-0.708496	-1.25004	-0.647133	-0.670076	-0.154928	0.350583	1.70016	0.994268	-0.391894	-1.44783	-0.732466	-0.459887	-0.0129359
Nasp	0.059257	-1.41762	-0.133444	0.218627	1.68978	0.743993	0.0673508	-1.22794	-0.432131	-1.90073	-0.123539	0.787766	1.41574	0.314457	0.448571	-0.510139
Nfkb1	0.592583	1.03341	1.11015	-0.845811	-1.35766	-1.22519	0.5027	0.189819	1.09881	1.67246	-0.0426463	-0.632082	-1.24809	-0.166362	-0.963979	0.281889
Rdh16	-1.81163	-0.745426	0.801828	0.848241	1.04353	-0.410971	0.639394	-0.364964	-1.481	-0.663156	-0.99927	0.315241	-0.205939	0.818321	1.33371	0.882093
Neu1	-1.13802	0.117287	1.36444	1.10182	0.68776	-0.101344	-1.20001	-0.831949	-1.09417	0.0505144	0.248206	1.29917	1.41286	-0.632537	-1.28628	0.00223096
Mafk	-0.443884	-0.346815	1.08567	1.77952	0.42053	-1.02301	-0.859453	-0.61257	-0.263922	0.459593	0.570163	2.01441	-0.357133	-0.872008	-1.12576	-0.425346
Lifr	-1.5381	0.132931	1.04596	1.13326	0.430753	-1.04256	-0.771276	0.609037	-1.02574	-0.175986	0.633398	1.73281	0.729158	-0.699082	0.0269002	-1.22146
Serpinf2	-0.425517	1.21371	1.11185	1.04091	-0.215674	-1.00735	-1.35354	-0.364388	0.291422	1.05349	0.278042	1.39747	-0.50159	-1.50414	-1.11816	0.103462
Rnf125	0.516731	0.220431	0.593833	-0.169959	-1.12337	-1.53115	-0.14242	1.63591	0.64047	2.01408	0.329892	-0.33324	-0.849431	-1.1663	-0.439615	-0.195847
Sirt3	-1.06176	-1.43149	0.569923	1.12673	1.29959	0.378799	-0.377843	-0.503947	-1.58971	-0.738222	-0.123695	0.276571	1.64926	0.873771	-0.556073	0.208097
Zc3h12d	0.0463279	1.32618	1.07467	0.907022	-0.764186	-1.27469	-0.963965	-0.351361	-0.0365029	2.22538	0.234529	-0.0105354	-0.724365	-0.637599	-1.02933	-0.0215744
Zfp706	0.280851	1.73358	-0.166185	-1.61335	-0.853933	0.270026	-0.28501	0.634018	-0.0233348	0.193571	-0.1986	-1.57072	-0.945934	-0.0320924	0.942996	1.63411
Mat1a	-1.31583	-0.958507	-0.744361	0.254517	0.559439	1.47733	1.06047	-0.333057	-0.816868	-1.11626	-1.14058	1.10391	0.55896	1.38934	0.413364	-0.391865
Acnat2	0.11499	1.48827	-0.940531	-1.21528	-1.03269	-0.0208418	0.639147	0.966931	1.66221	0.907424	-1.1687	-0.484408	-0.722475	-0.762358	-0.23953	0.807834
Atp6v1c1	-1.65913	0.121374	0.0137133	0.929358	1.70673	-0.213034	-0.393647	-0.505358	-0.968241	-0.581506	0.459359	0.810101	1.62584	0.269772	-0.161006	-1.45432
Lcp1	-0.767281	2.122	0.562941	0.221595	-0.106477	-0.363686	-0.780512	-0.888582	-0.183005	0.525943	0.735601	0.968889	1.06294	-0.281709	-1.40514	-1.42353
Lag3	1.4888	0.027712	-0.539026	-0.996563	-1.35821	-0.356057	0.754302	0.979041	0.0468106	-0.0251381	-0.812965	-0.981256	-1.06761	0.0475125	0.98895	1.8037
Hes1	2.08034	-0.603804	0.948205	-0.383211	-0.233434	-0.717568	-0.766233	-0.324293	0.860217	0.679233	1.66296	0.175874	-0.77687	-1.0613	-0.977934	-0.562181
Ywhag	-0.675503	0.72442	-1.13703	-0.847513	-0.239843	1.93027	0.434264	-0.18906	-0.156797	-0.542754	-1.34587	-0.975729	-0.103626	1.45357	1.28133	0.389865
Dyrk3	0.146575	-0.132441	0.493885	0.599558	1.79986	-0.91894	-1.37934	-0.609154	-0.962399	-0.243865	1.56497	1.3015	0.518584	-0.801412	-0.764542	-0.612837
Dyrk1a	0.472999	0.418522	1.31083	-0.118732	0.880261	-1.60751	-1.22129	-0.135083	0.423705	0.968381	0.705715	0.748288	0.444931	-1.22532	-1.73705	-0.328644
Thrsp	-0.839973	-0.992639	-1.18433	0.189551	-0.143381	1.37059	1.38796	0.212229	-0.748549	-0.818383	-0.908801	-0.793739	-0.0200682	1.62038	1.21858	0.450587
Serpina3m	-1.10307	-0.327893	-0.940853	-0.403213	-0.50086	0.547034	1.78544	0.943417	0.0904526	-0.760116	-1.42142	0.0570801	-0.349856	1.52017	1.32181	-0.458109
Tardbp	0.138579	-0.857316	0.0338073	-0.863881	-0.213566	-0.945029	0.684876	2.02253	0.31681	-0.420829	-0.276058	-0.938668	-1.22334	-0.3334	1.32979	1.54569
Skp2	0.48553	0.338636	-1.25606	-1.50865	-0.34217	0.489771	1.54129	0.251653	-0.304164	-0.813799	-0.394343	-0.802732	-0.533148	1.99621	1.06368	-0.211702
Irf5	1.03369	0.713372	1.4374	-0.439879	-0.605338	-1.62986	-0.326599	-0.182784	-0.337455	0.247817	2.11856	0.104928	0.323787	-1.0088	-0.447562	-1.00128
Trp53inp2	-0.391411	0.652307	-1.19261	-1.53678	-0.140276	1.32952	0.765621	0.513631	0.466409	-0.463469	-1.18687	-0.485989	-0.733877	1.94588	0.725416	-0.267495
Pld1	0.794299	0.692878	1.1088	-0.150142	-1.14337	-1.6594	-0.327714	0.684649	0.768607	1.04009	1.46576	0.0472902	-0.996879	-0.866637	-1.1585	-0.299728
Rap2a	-0.793647	-0.289933	-0.899122	-1.23681	0.0298651	0.836912	1.66573	0.687002	-0.541853	-0.78605	-0.626813	-0.940515	0.16552	1.74372	1.28578	-0.299788
Plbd1	-0.951907	0.683004	-0.113567	0.588253	1.88007	-1.12578	-0.42745	-0.532621	-1.30277	0.381396	0.327659	0.766047	1.03142	0.439017	0.142264	-1.78503
Ddx58	-0.37577	1.96366	0.892853	0.110173	-1.09496	-0.896837	-0.37304	-0.22607	0.459899	1.06109	0.746622	1.15728	-0.354676	-1.44101	-1.15839	-0.470809
Tbc1d8	-0.59487	-0.450598	-1.23433	0.024079	1.30353	1.70167	-0.227739	-0.521739	-0.185505	-1.02143	-0.806169	-0.0599811	1.42503	1.65159	-0.559994	-0.443537
Ano10	-0.467481	2.21762	0.145336	0.547805	-0.516937	-0.797133	-0.597647	-0.531568	-0.925144	0.797095	0.812384	1.29953	0.486086	-1.01508	-0.0812894	-1.37358
Noc3l	1.19191	0.41155	-1.62952	-0.698888	-0.0975163	-0.531551	-0.0501354	1.40415	1.94487	-0.466551	-0.982886	-0.762984	0.259941	0.322372	0.627013	-0.941779
Rnase4	-1.59254	-0.838421	-0.0929701	1.01709	1.25313	0.912818	-0.109378	-0.549725	-0.723083	-0.80231	0.0459968	1.56163	1.36641	0.014328	-0.254422	-1.20856
Sfpq	-0.575174	0.464031	-1.45374	-1.28975	0.212431	1.18569	1.01577	0.440745	0.558177	-1.70656	-1.14909	-0.572267	0.690746	0.894461	0.756202	0.528339
As3mt	-0.495742	0.0345125	-2.04269	0.484694	-0.26164	0.766748	1.27806	0.236061	-0.081491	0.15465	-1.46548	-0.5538	-1.12565	1.19711	1.10731	0.76735
St3gal4	-0.100733	-0.823021	-0.898814	-0.84398	0.389973	2.12991	0.28896	-0.142291	-0.360854	-1.24428	-0.361564	-0.303741	1.57486	1.42818	0.0275984	-0.760205
Khnyn	0.486706	0.26336	0.43062	1.80271	-0.792431	-1.25864	-1.01926	0.0869335	0.615932	1.99464	0.0836463	0.0608833	-1.30722	-0.538807	-0.785431	-0.12365
Sun2	-0.420803	-0.106413	0.712647	0.707112	1.77516	-0.919332	-1.24766	-0.500715	-0.571975	0.77635	0.419534	1.7553	0.225139	-1.16092	-1.15349	-0.289942
Cnksr3	0.504224	0.607558	1.18295	-0.98645	-0.766841	-1.52066	-0.0690988	1.04832	1.50551	0.885135	0.90311	-0.869659	-1.02974	-0.918661	0.186782	-0.662476
Thpo	1.31924	1.68605	-0.523051	-0.91802	-0.930216	0.0430935	-0.658008	-0.0190894	0.35142	1.56509	0.35721	-0.825257	-1.33221	-0.545736	-0.637752	1.06724
Samhd1	-0.188635	1.44344	0.722824	1.13636	-0.944392	-0.594075	-1.32682	-0.24871	0.86613	0.787289	1.04507	-0.219436	-0.330663	0.292035	-2.03176	-0.408667
Kynu	-0.598559	1.79167	0.797697	-0.0113672	-0.760815	-1.47722	0.10986	0.148729	0.0959186	0.598864	1.20964	1.32042	-0.924819	-1.4154	-0.146081	-0.738538
Arsa	-0.434749	-0.826119	0.465474	1.82053	0.937489	-0.11637	-0.942616	-0.903641	-0.473347	0.314208	0.130877	1.85552	0.741137	-0.994475	-1.25613	-0.317792
Clip1	-0.708965	-0.761438	-0.224293	-0.68278	1.55921	1.48436	0.188869	-0.854961	-0.822485	-0.905278	-0.516364	0.0560795	1.25632	1.80693	-0.500356	-0.37485
Paqr9	0.998066	1.11579	-0.0500745	-1.11724	-1.18278	-1.0729	0.429662	0.87947	1.12635	0.496337	-0.674204	-0.576701	-1.27131	-1.06509	1.07543	0.889193
Junb	-0.582749	-0.0842639	0.427504	2.03998	0.521096	-0.864485	-1.06662	-0.390469	-0.457654	1.63979	0.932666	0.842115	-0.701795	-0.910492	-1.05773	-0.286906
Timp3	0.611253	-1.17585	-0.697088	-0.847941	1.2133	1.20672	0.573633	-0.884026	-0.123572	-1.04037	-0.820996	-0.816758	0.542211	1.83522	0.848222	-0.423954
Insc	-0.0480201	0.51814	-0.82632	-0.593456	-1.64623	0.176658	1.32494	1.0943	0.734881	0.549309	-0.754486	-0.88067	-1.78288	0.433255	0.827904	0.872688
Irf9	-0.219231	1.90519	0.593959	0.657314	-1.10799	-0.71552	-0.854816	-0.258901	1.33436	0.47336	1.00862	0.751988	-0.926264	-1.20868	-0.898986	-0.534392
St6gal1	0.054809	0.638845	1.41465	0.561933	-0.345708	-1.32044	-1.47793	0.473838	0.866602	0.43264	0.334557	1.48866	0.188681	-1.14076	-1.22941	-0.940967
Arl4a	0.503634	-0.755803	0.229073	-0.971447	-0.440813	-1.04775	0.607558	1.87555	0.0267696	1.93905	-0.267364	-1.02496	-1.31526	-0.110578	0.161458	0.590875
Hlf	-1.04135	-0.750384	-0.444017	-0.75968	1.03988	1.79763	0.434592	-0.276674	-0.20619	-1.35719	-0.751575	-0.102342	1.26086	1.53334	0.325487	-0.702384
Slc16a5	-0.205056	-0.797389	-0.944065	-0.807221	1.4217	0.543966	1.43124	-0.643177	-0.789889	-1.15637	-1.2186	0.15392	0.473636	1.55527	0.940935	0.0410945
Serpinh1	1.216	1.36678	-0.108592	-0.988297	-0.904682	0.694901	-0.114044	-1.16207	0.577	0.506719	-1.11668	-1.18708	-1.01502	0.151577	0.526723	1.55676
Gpt2	-0.99327	-1.07873	-1.21454	0.602715	1.569	0.420153	0.604063	0.0906023	-0.873463	-0.896039	-1.02825	-0.523763	0.665261	1.75381	0.74866	0.153784
Aldh5a1	-1.2503	0.322143	1.41615	-0.388908	-0.463486	0.750866	-1.27095	0.884481	-0.330433	1.32423	1.64334	0.102922	-0.679987	-0.427049	-1.28977	-0.343248
Comt	0.130089	1.44276	1.08973	0.250299	-1.22813	-1.24756	-0.714118	0.276931	0.665419	0.00116519	0.74952	-0.0797495	-0.528997	-1.68117	-0.681387	1.55519
Gss	-1.02584	0.0430646	0.824371	0.755147	0.854356	0.990328	-1.27075	-1.17067	-0.588929	-0.395129	0.31503	1.56954	1.22622	0.0605117	-0.961344	-1.22591
Galnt11	-0.864946	-1.11085	-0.992867	0.0190807	1.08737	-0.410665	1.35751	0.915362	-0.590144	-0.511497	-0.70016	-0.096602	0.977394	1.46881	0.872357	-1.42016
Mak16	1.61049	0.398313	-1.376	-1.44347	0.183142	0.403218	0.269273	-0.0449659	0.191206	-1.30233	-0.127743	-0.734652	1.9497	0.732552	-0.107171	-0.601563
Gtf3a	-0.468622	-1.65296	-0.642632	0.630111	0.949294	1.45319	0.17335	-0.441728	-1.15039	-1.50893	0.146741	0.110073	0.924177	1.53523	0.248522	-0.305418
Pml	-0.458511	1.31186	0.836982	1.39634	-0.834165	-0.736157	-0.882792	-0.633561	0.838748	1.45872	0.304594	0.404174	-1.27769	-0.896767	-1.16752	0.335736
Snrnp25	-0.551089	-0.0368571	0.318203	2.15964	0.286112	-0.489895	-1.14827	-0.53784	-0.718457	0.0366165	1.61877	0.712982	0.939278	-0.53803	-1.22356	-0.827593
Tbc1d30	-0.772176	-0.13033	1.15554	1.38967	0.871023	-1.20271	-0.822447	-0.488573	-0.0595417	-0.390859	0.916145	1.31347	1.17187	-0.953093	-0.971326	-1.02666
Slco1a4	-1.28522	-1.2065	-0.295794	0.107319	0.375653	1.60204	0.998999	-0.296505	-1.15616	-1.20956	-0.192769	1.40359	1.31414	0.392927	0.00606767	-0.558234
Thyn1	-0.489389	0.0772454	1.88745	0.775848	0.00465031	-1.18678	-1.08689	0.0178723	0.554338	0.620179	0.2464	-0.915744	-2.09353	0.218748	0.543163	0.826451
Hsd3b5	0.161539	0.434601	1.34007	0.962597	-0.113936	-1.77605	-0.943981	-0.0648344	-0.0551867	0.138122	1.49914	0.869171	0.40001	-1.80867	-0.531715	-0.510873
Slc46a3	-1.7076	-0.265425	-0.936717	-0.200799	0.72671	0.948427	1.28254	0.152869	-1.00664	-0.481574	-1.32979	-0.400586	1.10427	0.950415	1.29816	-0.134254
Dnttip2	0.86238	-0.545701	-0.861854	-1.39486	-0.601964	0.198171	1.41857	0.92526	0.631898	-2.11463	-0.370628	0.102269	1.29175	0.352965	0.355126	-0.248751
Sla2	-1.10408	0.217654	-0.85293	0.271893	-0.281497	1.74929	0.946656	-0.946994	-0.712143	-0.385885	0.107621	0.0346646	1.18594	1.37145	0.137577	-1.73923
Rfk	-0.0546065	0.295609	-0.80219	-1.47481	-0.730365	0.110047	1.42179	1.23452	0.0385482	-1.30575	0.229897	0.522735	0.613308	1.4867	-0.0429811	-1.54245
2810459M11Rik	0.566874	1.62152	0.880586	-1.47423	-0.722332	-0.673979	-0.328172	0.129726	1.02416	-0.0401616	1.64159	0.418517	-0.0435625	-1.04475	-0.786124	-1.16967
Litaf	0.716566	1.552	0.389141	-0.709275	-1.19549	-0.961855	-0.619133	0.828046	1.35074	0.504848	-0.133257	-0.250149	-1.27898	-1.02183	-0.538852	1.36748
Abcg8	-0.819945	-0.416952	0.359449	1.66747	1.19204	-0.0757952	-0.936964	-0.969309	-0.722863	-0.162417	0.428612	1.64625	1.15859	-0.294408	-1.12506	-0.928698
Cebpd	-0.10453	-0.268679	-1.05769	-0.487513	1.91182	1.12914	-0.546257	-0.576283	-0.208516	-1.14773	-0.623821	0.193735	1.29356	1.67542	-0.719544	-0.463107
Pmvk	0.866139	-0.326854	-0.862214	0.392518	-0.840061	-1.40709	0.78136	1.3962	0.347059	0.302328	-0.904345	-0.666977	-0.994066	-0.789708	0.997039	1.70867
Nek2	0.751019	0.757369	1.5073	0.23257	-0.325032	-1.53963	-0.918768	-0.464829	-0.247842	0.412208	1.38382	1.33601	0.0311161	-1.27632	-1.03822	-0.600768
Bag4	-0.8574	-0.778553	0.898705	0.290652	1.62571	-1.28307	0.537759	-0.433808	0.0905238	-0.196226	0.712419	1.29997	0.678263	0.030853	-0.646972	-1.96883
Cyp2e1	-1.62572	-0.382877	0.0972717	0.28385	1.42133	1.24236	-0.418299	-0.617917	-1.59819	-0.650972	0.0187381	1.13099	1.39156	0.367148	0.146809	-0.806082
Mettl22	-0.732359	0.226675	0.840506	1.75419	0.364619	-0.418706	-1.37097	-0.663954	-1.40229	-0.123207	1.26083	1.4944	-0.984594	-0.0288498	0.209526	-0.425822
1190005I06Rik	0.197893	-1.2735	0.529268	0.976353	1.15641	0.167557	-1.65225	-0.10173	-0.78251	0.11477	1.16158	0.962515	1.14889	-0.655923	-1.44831	-0.501016
Cyp7a1	-0.0551415	-0.951287	-0.905551	-1.08302	0.723259	-0.311114	1.02346	1.55939	-0.36713	-1.1734	-0.774379	-0.508775	1.63126	0.528673	1.18891	-0.525166
Gtf2ird1	0.737399	0.8749	-0.00112785	-0.633336	-2.16241	0.282897	0.198727	0.702951	0.555229	0.794922	0.044862	0.0582434	-2.03525	-0.442548	-0.259582	1.28412
Tacc1	1.02522	-0.77705	-0.347179	-1.40309	-0.954214	1.26412	0.73163	0.460568	0.167586	-1.89353	-0.494949	-0.560692	0.789424	1.12604	0.962628	-0.0965096
Srxn1	0.194534	1.69567	0.527325	0.661317	-1.59177	-0.7309	-0.471911	-0.284262	1.43981	0.916357	0.886248	-0.0919724	-0.0875556	-0.869927	-0.847089	-1.34587
Hpcal1	-0.87613	0.942364	0.691713	0.387864	-0.10695	0.997035	-0.113102	-1.92279	-1.51967	0.00968849	0.756567	0.0816577	1.16869	1.00028	-1.30727	-0.189948
Avpr1a	1.11144	1.04376	-0.00540164	-0.952846	-1.34913	-0.97036	0.127948	0.99459	1.24305	1.10181	0.400096	-0.751542	-1.33535	-1.18772	-0.0367069	0.566362
Irgm2	0.0899553	0.275923	0.767286	1.72996	-1.02723	-1.48382	-0.263751	-0.0883195	0.269516	0.710253	1.10993	1.30185	-0.500194	-1.34937	-1.11472	-0.427267
Cdo1	-0.26592	0.674637	1.84459	-0.0473861	0.614262	-1.00594	-1.03828	-0.775965	-0.362158	0.712054	1.29879	1.0611	0.18559	-0.475818	-0.784908	-1.63465
Tk2	0.678296	-0.318532	1.56214	0.0644845	0.670259	0.00590121	-1.33953	-1.32302	-0.343036	0.378397	1.48257	-0.0956548	1.20666	-0.28918	-1.527	-0.812762
Sult1a1	-0.759518	-0.435863	-1.39155	-0.925972	0.615178	0.708533	1.37969	0.809506	-0.455923	-0.999645	-0.863104	-0.822537	-0.408425	1.21909	1.20144	1.12911
Rxrg	1.65599	0.756988	-0.531036	-0.490566	-1.71669	-0.228997	0.210455	0.343853	0.306561	-0.150837	0.139107	-0.560265	-0.601006	-1.68565	1.48913	1.06296
Csf2rb	-0.530715	1.51853	0.573515	0.471291	-0.945207	-1.59753	-0.122935	0.633055	0.582675	1.17007	0.07987	0.919023	-0.450999	-1.92989	-0.656459	0.285706
Msh2	-0.892349	0.0756776	-0.437605	1.72812	0.438956	-1.23843	-0.624805	0.950428	-0.0371535	0.736537	1.66068	0.433774	-1.19232	-1.39119	-0.361056	0.150733
Usp18	-1.04734	1.02931	0.562427	1.59264	0.161437	-0.721866	-1.10515	-0.47146	0.634462	-0.232022	0.926158	1.42152	0.323245	-0.75202	-1.54849	-0.772847
Elmo3	-0.712238	-0.663982	1.04738	1.47969	0.559057	0.407191	-1.21016	-0.906929	-0.617254	0.596436	0.627187	1.52775	0.521334	-1.06695	-1.45153	-0.13697
Foxp1	1.25101	-0.51188	1.304	0.807491	-0.11205	-1.36257	-0.639743	-0.736251	-0.067839	0.848229	1.35541	-0.107547	-1.11753	-1.33909	-0.590002	1.01837
Crlf3	0.828645	-0.219477	-1.33791	-1.47299	1.39673	-0.0316854	0.375959	0.460733	-0.0986115	-1.73118	0.0986326	-0.828126	0.747974	1.46911	0.681714	-0.33951
Pfkfb1	-0.933004	-0.393502	-1.16395	-0.785882	0.365007	0.371566	1.77276	0.767002	-0.434577	-0.391936	-1.12581	-0.824723	-0.723481	0.906272	1.29044	1.30381
Fbxo28	0.875974	0.228639	-1.18692	-0.874389	0.377286	0.135721	1.59076	-1.14707	-0.229715	-1.41291	-0.709745	1.39509	0.557387	0.57704	0.870995	-1.04814
Fam83h	0.761987	2.0046	0.321141	-0.345645	-1.01475	-0.755159	-0.716117	-0.256052	0.418654	1.05888	-0.0456751	0.0190066	-1.18205	-1.08535	-0.773361	1.58989
Asl	-0.927887	-0.136285	-1.25206	-0.347927	0.0655558	2.04826	0.475947	0.0743985	-0.679767	-0.722091	-0.975067	-0.795542	-0.317732	1.50671	0.774247	1.20924
Gtpbp4	0.915723	0.647061	-1.14306	-1.64147	-0.147377	-0.389936	0.981571	0.777492	0.123185	-2.24804	0.430198	-0.260345	1.15852	0.487089	0.314389	-0.00500331
Lpin3	0.838461	-0.732911	1.01073	1.17235	0.375135	-1.30904	-1.22138	-0.133344	-0.287313	1.44162	0.950067	0.586354	0.0371977	-1.13368	-1.51661	-0.0776401
Leprotl1	0.27535	1.75631	0.453091	-0.263417	-1.33019	-1.08705	-0.447291	0.64321	0.719573	0.790729	1.34769	-0.366331	-1.32787	-1.35142	-0.293024	0.480654
Gda	-0.326789	-0.840083	-0.821892	-0.623037	0.120047	-0.348856	2.11065	0.729965	-0.560401	-0.843848	-0.856381	-0.328035	0.0706226	1.25734	1.80344	-0.542743
Ift172	-0.409047	1.55973	0.5853	0.187323	-0.806766	-0.0211894	-1.72476	0.629405	0.600715	1.21472	0.423392	0.427171	-1.96312	-0.24301	-0.855722	0.395858
Cml5	0.196074	-0.125088	-0.916329	-1.13767	-1.00791	0.261346	1.32954	1.40003	-0.249179	-0.110636	-1.10248	-1.17892	-0.586754	0.551771	1.55093	1.12527
G3bp1	0.0817917	2.09362	-0.715827	-0.934834	-1.05083	0.0666781	0.160728	0.298667	1.82243	-0.738945	-0.850546	-0.780087	-0.806328	-0.012457	1.01276	0.35317
Sae1	-0.484918	2.25082	0.270454	0.210967	-0.69162	-0.921957	-0.155836	-0.477907	-0.0554071	1.07921	-0.329402	-0.148122	-1.62684	-0.75735	0.289412	1.5485
Bcar1	-0.989273	0.350847	0.749034	1.4027	0.27556	0.604039	-1.37787	-1.01504	0.0524135	-0.20709	0.727408	1.36391	0.240426	-0.381193	-2.07039	0.274522
Ceacam1	-0.364653	1.93337	0.721702	-1.02892	-0.611568	0.315963	-1.03487	0.0689705	0.0516389	1.21731	0.189406	0.830695	-1.03007	-1.34803	-0.932037	1.02109
1110034G24Rik	-0.596805	-0.84302	-0.116996	1.35942	1.75797	-0.824252	-0.491634	-0.244685	-1.14358	-0.525308	0.155487	0.173693	2.25047	-0.278335	-0.415829	-0.216597
Gfra1	-1.15568	-0.0607185	-1.06603	-0.695769	0.0285188	1.18249	1.61831	0.148885	-0.468078	-0.790698	-0.678496	0.809371	0.577644	1.7022	0.180873	-1.33281
Adora1	-1.2633	-0.702195	0.665126	1.29532	1.06094	0.527468	-0.533414	-1.04995	-0.969009	-0.433792	1.08917	1.53748	0.755775	-0.147942	-0.754435	-1.07725
Scamp5	-0.140009	1.85568	0.21705	1.02498	-0.843044	-0.310226	-0.94804	-0.856391	-0.00611835	0.396816	0.806683	1.7585	-0.0938121	-0.569251	-1.40917	-0.883645
Npas2	1.54908	1.51872	-0.383554	-0.708554	-0.734144	-0.724129	-0.731725	0.214308	1.70266	1.34551	-0.443983	-0.722194	-0.74082	-0.71456	-0.672366	0.245757
Klf13	-0.854867	-0.772502	-0.7476	0.508945	1.7786	1.08978	-0.4774	-0.524952	-0.803048	-0.757411	-0.884102	0.998106	1.67325	0.757849	-0.76133	-0.223313
Gckr	-0.976464	-0.799809	0.177386	1.94365	0.610255	0.45739	-0.609914	-0.802489	-1.57083	-0.176781	0.273689	1.22361	0.503661	0.539704	-1.4138	0.620744
Trmt5	-0.0532727	-0.129851	-0.812191	-0.81256	-0.751359	-0.540379	1.54513	1.55449	0.171177	-0.16972	-0.510455	-0.495957	-1.57583	0.153764	1.91467	0.512345
Eps8l2	0.287809	1.41531	1.27637	-0.20337	-1.23608	-0.963712	-0.845335	0.269006	0.629661	1.38128	0.489834	0.0929558	-1.38533	-1.22324	-0.710718	0.725556
Rsl1d1	-0.767822	-0.72764	-0.698416	-1.26835	0.6462	1.62083	0.484502	0.7107	-0.563962	-1.44845	-0.21326	-0.0966918	1.68949	1.14257	0.0911032	-0.600797
Neu3	0.683474	0.858314	-1.24408	-1.35628	-0.792399	-0.0349742	0.969681	0.916261	0.909479	-0.195118	-0.545953	-1.21597	-1.26568	0.956575	-0.000214423	1.35689
Pcgf6	0.25161	-1.59159	-0.815567	-0.920684	0.767355	1.1813	0.93168	0.195901	-0.153405	-1.2336	0.861875	0.915801	0.853219	0.740417	-0.43169	-1.55262
Srsf1	1.32481	-0.526966	-0.696839	-0.931509	-0.754167	-0.608938	1.46311	0.7305	0.861646	0.243752	-0.300799	-0.751642	-1.26443	0.375344	1.73212	-0.895994
Hoga1	-0.929118	-1.03091	0.445272	1.35397	1.20024	0.55902	-0.722473	-0.876007	-1.50721	-0.626605	-0.204606	0.823668	1.60341	0.801294	-0.501467	-0.388485
Ccnf	-0.257495	0.676091	-1.59613	-0.536192	-0.701722	0.86263	0.00204513	1.55078	0.204706	0.0815756	-1.41021	-1.02521	-0.731847	0.422573	0.932896	1.52552
Stat3	-0.727002	1.09141	0.499791	0.420115	-0.246074	-1.42376	-0.967419	1.35294	0.699952	0.927524	-0.43789	1.7709	-0.729302	-0.810927	-0.959023	-0.461232
Tjp3	0.600757	1.80415	-0.172747	-0.890939	-1.50176	-0.314354	0.0210302	0.453863	0.879725	0.915616	-0.208687	-0.935631	-1.46008	-0.759496	0.269516	1.29903
Bag3	0.0993244	1.46245	-1.00481	-0.907077	-0.71394	1.42918	0.264668	-0.629793	0.430895	-0.877495	-1.02364	-0.72867	-0.270265	1.85718	0.920852	-0.308859
Card6	-0.422249	0.591911	0.889475	1.23577	0.804702	-0.598484	-1.34929	-1.15184	0.688103	1.43326	0.397911	0.828231	-0.278881	-0.995066	-1.48967	-0.583889
Fam47e	-1.04438	-0.537157	-1.71987	0.3879	0.338184	0.987087	1.07904	0.509196	-0.621324	-0.824838	-0.954495	-0.945397	-0.0314597	1.22821	1.46804	0.681257
Hsd17b2	-0.281774	1.16029	1.05406	1.22981	-0.596438	-1.29542	-0.869652	-0.400879	-0.710305	0.704332	1.10685	1.20709	-0.182524	-1.6623	-0.686221	0.223072

## Sheet: drTFs_peaked_night_represssion
gene.symbol	ZT0_zscored_FPKM	ZT3_zscored_FPKM	ZT6_zscored_FPKM	ZT9_zscored_FPKM	ZT12_zscored_FPKM	ZT15_zscored_FPKM	ZT18_zscored_FPKM	ZT21_zscored_FPKM	ZT24_zscored_FPKM	ZT27_zscored_FPKM	ZT30_zscored_FPKM	ZT33_zscored_FPKM	ZT36_zscored_FPKM	ZT39_zscored_FPKM	ZT42_zscored_FPKM	ZT45_zscored_FPKM
Gtf2e2	0.802746	-0.137524	-1.72745	-1.17205	-0.0416371	0.403074	1.11097	0.761865	0.229397	-1.05502	-0.494859	-0.561486	0.417421	0.692735	1.85597	-1.08416
Atp1b1	-0.582455	-0.75349	-0.693489	-0.0874091	0.71301	2.07184	0.204716	-0.872719	-1.00377	-1.1421	-0.247706	0.413869	1.78576	0.934396	-0.126028	-0.614412
Pdcd4	0.650202	0.125265	1.23681	0.499428	-1.23563	-1.76716	0.167446	0.323644	-0.788723	1.30477	1.35035	0.242203	-0.988684	-1.24232	-0.302824	0.425228
Hnrnpa1	-0.256799	-1.29306	0.874155	1.70828	0.296532	-0.389129	-1.14027	0.200284	-0.276589	0.726897	1.24006	1.16658	-1.3251	-1.11591	-0.66008	0.244139
Paqr9	0.998066	1.11579	-0.0500745	-1.11724	-1.18278	-1.0729	0.429662	0.87947	1.12635	0.496337	-0.674204	-0.576701	-1.27131	-1.06509	1.07543	0.889193
Irf9	-0.219231	1.90519	0.593959	0.657314	-1.10799	-0.71552	-0.854816	-0.258901	1.33436	0.47336	1.00862	0.751988	-0.926264	-1.20868	-0.898986	-0.534392
Sh3glb1	-0.653545	-1.93069	-0.260402	0.72379	1.32787	0.552276	0.400026	-0.159327	-1.09782	-0.914376	0.257115	0.392007	1.58963	0.606171	0.449042	-1.28177
Hsd17b6	-0.764625	-0.531072	0.52903	-0.3194	0.130981	2.21039	-0.453671	-0.801635	-1.45744	-1.19902	0.0190132	0.336429	0.885918	1.58003	0.0394522	-0.204374
Hnrnpu	0.597288	1.01449	-0.926087	-1.71624	-0.328509	-0.383458	0.733777	1.00874	-0.136725	-0.0350166	0.586865	-0.109736	-1.18349	-1.41963	0.616024	1.68171
Pbld1	-1.36307	-1.14601	0.751807	1.17407	1.29889	-0.113967	-0.3452	-0.256524	-1.08706	-0.812473	0.491213	0.906211	1.77519	0.051337	-0.482317	-0.842091
Acnat2	0.11499	1.48827	-0.940531	-1.21528	-1.03269	-0.0208418	0.639147	0.966931	1.66221	0.907424	-1.1687	-0.484408	-0.722475	-0.762358	-0.23953	0.807834
Il1rn	0.419429	0.0296961	1.63198	0.758649	0.0628492	-1.14175	-1.48312	-0.277738	0.0992017	0.666401	-0.0431666	1.71342	0.632523	-1.07225	-1.18016	-0.815971
Myh14	-0.236546	1.28484	0.649629	1.29635	0.0430364	-1.13646	-1.16336	-0.737498	-0.167884	0.89935	0.5367	0.987316	-0.7993	-1.52873	-0.943931	1.01648
Xdh	-1.65982	-0.444898	-0.873576	0.829366	0.771244	1.25934	0.511024	-0.392684	-1.25658	-0.778219	-0.125523	0.20274	0.615262	2.03443	-0.374109	-0.317992
Dlc1	0.0659552	0.191347	1.20274	0.696882	-0.922841	-1.73869	-0.46353	0.968134	0.942352	1.07651	1.30336	-0.19331	-1.45479	-0.890752	-0.403721	-0.379651
Slc46a3	-1.7076	-0.265425	-0.936717	-0.200799	0.72671	0.948427	1.28254	0.152869	-1.00664	-0.481574	-1.32979	-0.400586	1.10427	0.950415	1.29816	-0.134254
Irf5	1.03369	0.713372	1.4374	-0.439879	-0.605338	-1.62986	-0.326599	-0.182784	-0.337455	0.247817	2.11856	0.104928	0.323787	-1.0088	-0.447562	-1.00128
Rdh16	-1.81163	-0.745426	0.801828	0.848241	1.04353	-0.410971	0.639394	-0.364964	-1.481	-0.663156	-0.99927	0.315241	-0.205939	0.818321	1.33371	0.882093
Daglb	-0.677816	1.09664	0.833902	1.24652	0.370308	-0.634244	-0.957853	-1.27745	0.0957902	-0.19962	0.548821	1.84428	0.571551	-1.182	-1.07958	-0.599246
Trim34a	0.685583	0.709838	1.05998	-0.414803	0.29934	-2.13985	0.0447027	-0.244782	0.613648	1.01075	1.51873	-0.0528245	-0.113905	-1.32695	-1.10613	-0.543315
Ggt6	0.244873	0.0818342	-1.03665	-0.67888	-1.51989	0.572155	1.04442	1.29213	-0.362162	0.587871	-1.07024	-1.06194	-0.874787	0.16361	1.18221	1.43543
Fpgs	0.595971	1.25048	0.354872	-1.04269	-1.51776	-0.289382	-0.47273	1.12124	0.938481	0.955941	-0.192223	-0.824908	-1.68404	-0.447179	0.0499609	1.20397
Rbms1	0.387203	-0.188228	0.383128	1.28673	1.28543	-1.08375	-0.890681	-1.17984	-0.249747	0.360253	0.92819	1.33445	0.670341	-0.691978	-1.66183	-0.689678
Sco2	0.146276	-0.627606	0.478049	-1.87972	-0.431188	1.36554	0.0729307	0.875725	0.0812979	-0.671781	-0.744909	-0.953805	-0.932283	0.548718	0.926871	1.74589
Frat1	0.897063	0.597849	0.133105	-0.991557	-1.21696	-1.01572	0.0734361	1.52279	1.04845	0.623453	0.297542	-0.531977	-1.46052	-1.3463	0.325998	1.04336
Tmem110	-1.1995	-1.08535	1.01165	1.48627	0.0803714	0.491197	0.153217	-0.937853	-1.11276	-1.36102	-0.269813	0.623983	0.893625	1.5733	-0.411445	0.0641337
Agxt	-0.415473	0.0367973	1.27545	1.41034	0.418588	-0.353736	-1.40592	-0.966048	-0.580275	1.15732	1.15819	1.17757	-0.250507	-0.990339	-1.114	-0.557953
Gnat1	-0.615459	-0.434131	-0.0280844	2.25812	0.560711	-0.507736	-0.615779	-0.61764	-0.387554	-0.494537	0.220516	2.21801	0.459273	-0.462654	-0.721457	-0.831597
Myo18a	-0.480413	0.67967	-0.107371	0.687511	1.12451	0.857474	-1.30767	-1.45371	0.493489	-0.704047	-0.386548	1.49371	1.07968	0.306249	-1.22995	-1.05259
Grhpr	-0.601695	1.52758	0.800344	1.06161	-0.232145	-0.687186	-1.29834	-0.570165	-0.40263	0.982362	0.766088	1.43347	0.112002	-0.530501	-1.45469	-0.906107
Pfkfb1	-0.933004	-0.393502	-1.16395	-0.785882	0.365007	0.371566	1.77276	0.767002	-0.434577	-0.391936	-1.12581	-0.824723	-0.723481	0.906272	1.29044	1.30381
Abcd2	-0.48749	-1.09158	0.909106	0.539215	1.84646	-0.386073	-0.590234	-0.739412	-0.197634	-0.412288	-0.573191	1.94279	1.10479	-0.21978	-0.639781	-1.0049
Hfe2	0.179757	1.20734	0.220818	-0.679097	-1.95882	-0.359972	0.511249	0.878726	0.0204397	0.361945	0.1858	-0.406442	-1.8789	-0.619051	1.05317	1.28304
Mkrn1	-0.030229	1.60498	0.565193	0.957428	-0.328803	-1.41343	-0.962985	-0.39216	0.467762	2.1331	-0.164448	0.38328	-0.596747	-0.897067	-0.569854	-0.756023
Fbxo4	-0.826375	-0.240407	1.03133	0.843425	1.5635	-1.02146	-0.468665	-0.881343	-0.481578	0.114305	0.741248	1.1366	0.73471	0.498102	-0.945828	-1.79756
Cep78	0.471073	0.163266	-0.300695	-0.838413	-1.66794	0.0548459	0.376892	1.74097	0.654532	0.202412	0.951695	-2.12498	-0.255843	-0.419955	0.929289	0.0628523
Upp2	-0.893259	-1.02111	-0.488903	1.36044	1.65721	0.0623806	-0.125832	-0.550934	-0.931417	-0.927916	-0.644584	0.645801	1.64065	1.09947	-0.167739	-0.714267
Agpat2	-0.240033	1.02943	-0.562826	-0.802267	-1.70065	0.453606	0.625827	1.19692	0.160945	0.178331	-0.668339	-1.49607	-0.986898	0.466241	0.776231	1.56956
Flot1	-0.383003	-0.11254	0.285515	1.15409	1.05792	0.73044	-1.51008	-1.22234	-0.487968	-0.0411589	0.359612	1.23925	1.46827	-0.696142	-1.53674	-0.305127
Pnpla2	-0.659965	-0.0791375	0.161638	0.867256	1.79595	0.161417	-1.16585	-1.0813	-0.685702	-0.276707	-0.166079	1.30821	1.65238	-0.223976	-1.37006	-0.23806
Gna11	-1.1148	0.551389	-0.663979	0.377408	-0.102259	2.05818	-0.476153	-0.629787	-1.27294	-0.921801	-0.944527	-0.10646	0.633615	1.66621	0.498843	0.447061
Rrm2	-0.998557	-0.476434	-0.928572	-0.41803	0.896604	1.87452	0.483442	-0.432971	-0.890013	-0.941278	-0.82021	-0.708766	0.964308	1.72534	0.422515	0.248102
Rec8	0.409297	-0.615534	0.39065	0.103529	0.938885	1.39468	-1.19358	-1.42793	-0.309617	1.26875	1.50523	-0.293283	0.131774	-1.14276	-1.26798	0.107884
Slc38a7	-0.44259	1.54573	0.392293	0.553118	-0.0523939	0.634533	-1.52669	-1.104	-0.597615	-0.171893	-0.29166	2.00478	0.759154	0.187362	-1.18107	-0.709052
Rpl7l1	0.0182553	1.14984	-1.19583	-1.21215	-0.996121	1.00712	0.705586	0.523303	0.285994	-1.1728	-1.05229	-0.900436	0.333038	1.348	1.29533	-0.136847
Stbd1	-1.20203	-0.680341	-0.542846	1.55556	1.40454	0.225238	-0.199151	-0.560967	-0.519731	-1.199	-0.652675	1.27706	1.57756	0.321804	-0.00305337	-0.801966
Angptl2	-0.067454	-1.03757	0.0381384	-0.0987533	1.33482	1.45969	-0.236242	-1.39263	-0.377523	-1.05498	-1.10982	0.0869072	0.238965	2.00586	0.553905	-0.343307
Sirt3	-1.06176	-1.43149	0.569923	1.12673	1.29959	0.378799	-0.377843	-0.503947	-1.58971	-0.738222	-0.123695	0.276571	1.64926	0.873771	-0.556073	0.208097
Serpinb6b	0.714143	-0.206235	0.181828	-0.440746	-0.918217	-1.46777	0.383188	1.75381	0.654721	1.44233	1.01784	-0.364648	-0.786215	-1.62506	-0.222585	-0.116379
Clic1	0.799736	1.29499	1.22728	-0.296406	-1.35752	-1.01677	-0.308993	-0.342311	-0.469843	1.77113	1.07347	-0.536331	-0.174762	-1.04869	-0.971933	0.356953
Bhmt	-0.225359	1.80081	-0.0777446	-0.305761	-0.558036	-1.54882	-0.0314206	0.946325	0.461971	0.251612	-0.134434	-0.553597	-1.83533	-0.530101	1.24659	1.0933
Sox9	1.94342	0.988359	-0.46272	-1.10442	-0.758033	-0.434036	-0.217663	0.0450876	1.84933	-0.0516456	-0.33053	-1.09673	-0.602269	-0.828736	-0.0412345	1.10182
Papss2	-1.47988	-0.0762201	-0.886001	0.846446	1.53227	-0.193654	0.79346	-0.536427	-1.45622	-0.401944	-0.354038	0.430748	1.39027	1.22559	0.141341	-0.975743
Gss	-1.02584	0.0430646	0.824371	0.755147	0.854356	0.990328	-1.27075	-1.17067	-0.588929	-0.395129	0.31503	1.56954	1.22622	0.0605117	-0.961344	-1.22591
Acaca	-1.38369	-0.719102	-1.05057	0.786473	-0.26406	1.3591	0.881256	0.390591	-0.382483	-0.850915	-1.33193	-0.517127	-0.104009	0.45903	1.09243	1.63501
Lpin3	0.838461	-0.732911	1.01073	1.17235	0.375135	-1.30904	-1.22138	-0.133344	-0.287313	1.44162	0.950067	0.586354	0.0371977	-1.13368	-1.51661	-0.0776401
Slc25a47	-0.874762	-0.665359	0.191404	1.21922	1.68038	0.132823	-0.91332	-0.770384	-0.414843	-0.298237	-0.576945	1.79884	1.33746	-0.287668	-0.984361	-0.574246
4930581F22Rik	-0.188957	-0.829868	1.00953	0.915325	1.54946	-0.746302	-0.864362	-0.844825	-0.368773	-0.399573	0.839243	0.57964	1.79447	-1.23507	-0.91037	-0.299575
Apex1	0.308129	2.10218	-0.34225	0.133766	-0.572582	-1.11849	-0.821761	0.311008	0.326142	1.47961	0.474763	0.240426	-1.20455	-1.68341	-0.00228761	0.369306
Krt19	0.102583	0.832702	-0.280055	-1.56658	-0.86351	1.70166	0.281052	-0.207854	0.160952	-0.399381	-0.849784	-0.898459	-0.262651	-0.314322	0.324925	2.23872
Usp18	-1.04734	1.02931	0.562427	1.59264	0.161437	-0.721866	-1.10515	-0.47146	0.634462	-0.232022	0.926158	1.42152	0.323245	-0.75202	-1.54849	-0.772847
Nags	0.405752	1.92382	-0.968256	-0.981264	-0.937926	0.536397	-0.171252	0.192735	0.47514	-0.102827	-0.519628	-1.71813	-0.701937	0.410845	0.551562	1.60498
Gpt2	-0.99327	-1.07873	-1.21454	0.602715	1.569	0.420153	0.604063	0.0906023	-0.873463	-0.896039	-1.02825	-0.523763	0.665261	1.75381	0.74866	0.153784
Nostrin	-0.32876	0.756113	1.083	1.35481	-0.644931	-0.884526	0.113631	-1.44934	0.104535	0.610525	1.51329	1.10861	-0.834585	-1.24692	-0.797745	-0.457718
Ifi47	0.843106	0.607197	0.603697	0.432515	-1.44644	-1.59034	-0.270861	0.821122	1.35507	0.579021	0.770549	0.287601	-1.40294	-1.40904	-0.391934	0.211668
Dyrk3	0.146575	-0.132441	0.493885	0.599558	1.79986	-0.91894	-1.37934	-0.609154	-0.962399	-0.243865	1.56497	1.3015	0.518584	-0.801412	-0.764542	-0.612837
Nasp	0.059257	-1.41762	-0.133444	0.218627	1.68978	0.743993	0.0673508	-1.22794	-0.432131	-1.90073	-0.123539	0.787766	1.41574	0.314457	0.448571	-0.510139
Cxcl12	0.0932646	-0.982088	-0.236571	-1.66802	0.16812	0.816405	1.55932	0.249568	1.24372	-0.550533	-1.03993	-1.15234	-0.0573284	-0.0253754	1.6528	-0.0710119
AU022252	0.0602022	1.48561	0.35399	0.708676	-1.88751	-0.510509	-0.502955	0.292496	1.31534	1.00306	0.243743	-0.408781	-1.66685	-1.04865	0.305435	0.256699
Junb	-0.582749	-0.0842639	0.427504	2.03998	0.521096	-0.864485	-1.06662	-0.390469	-0.457654	1.63979	0.932666	0.842115	-0.701795	-0.910492	-1.05773	-0.286906
Adora1	-1.2633	-0.702195	0.665126	1.29532	1.06094	0.527468	-0.533414	-1.04995	-0.969009	-0.433792	1.08917	1.53748	0.755775	-0.147942	-0.754435	-1.07725
Mfsd2a	-0.572875	-0.580476	-0.553167	-0.467592	1.77459	1.45009	-0.468493	-0.582075	-0.569213	-0.681695	-0.694282	-0.120513	0.46438	2.29224	-0.290436	-0.400479
Gtf2ird1	0.737399	0.8749	-0.00112785	-0.633336	-2.16241	0.282897	0.198727	0.702951	0.555229	0.794922	0.044862	0.0582434	-2.03525	-0.442548	-0.259582	1.28412
Patz1	-0.754678	-0.501279	1.01404	1.51262	0.644775	0.231222	-0.861768	-1.28493	-0.0731356	1.81301	0.843765	0.00236259	0.163364	-1.13393	-0.372743	-1.24269
Ppp3ca	-0.139795	-0.731846	0.732849	0.00898021	2.09663	-0.564416	-1.02518	-0.377219	-0.988903	-0.512573	0.684454	1.04402	1.70185	-0.435798	-0.753313	-0.739733
2810459M11Rik	0.566874	1.62152	0.880586	-1.47423	-0.722332	-0.673979	-0.328172	0.129726	1.02416	-0.0401616	1.64159	0.418517	-0.0435625	-1.04475	-0.786124	-1.16967
Prim2	0.267049	0.540531	1.34006	0.356947	-0.882046	-0.585994	-1.75414	0.717589	-0.0404721	0.430895	0.512168	1.75798	-0.602674	-1.73768	-0.273834	-0.0463878
Zfp707	0.302194	-0.410996	1.69478	1.2411	-0.372334	-1.02334	-0.957372	-0.474038	-0.275303	0.834278	0.435862	0.0241901	-1.09755	-1.16105	-0.545697	1.78527
Parp4	-0.495997	-0.199335	0.768752	0.565269	1.81152	-0.300999	-1.32156	-0.827657	0.163717	-0.0982987	0.419537	1.72932	0.679867	-0.907075	-1.51206	-0.47501
Col4a1	1.05978	1.83247	0.307871	-0.207757	-0.446569	-0.746389	-0.952328	-0.847075	1.34314	1.06838	0.109513	0.305983	-0.69534	-0.802144	-1.64918	0.319647
Pde4b	-0.433655	0.512212	1.5887	1.12232	-0.0503065	-1.32498	-0.769625	-0.64467	-0.507885	1.03486	1.30087	0.556935	-1.14362	-1.11397	-0.809173	0.681985
Rxrg	1.65599	0.756988	-0.531036	-0.490566	-1.71669	-0.228997	0.210455	0.343853	0.306561	-0.150837	0.139107	-0.560265	-0.601006	-1.68565	1.48913	1.06296
Stom	-0.212253	1.79239	1.21723	-0.332244	-0.733236	-0.948971	-0.841778	0.0588566	0.401026	1.18278	0.734425	1.04337	-0.810004	-1.55594	-0.843869	-0.15179
Csf2rb	-0.530715	1.51853	0.573515	0.471291	-0.945207	-1.59753	-0.122935	0.633055	0.582675	1.17007	0.07987	0.919023	-0.450999	-1.92989	-0.656459	0.285706
Stxbp2	-0.558767	0.792098	0.730255	1.14685	0.569552	0.101354	-1.45852	-1.32283	-0.679728	0.984568	0.206554	1.27977	0.454324	-0.752555	-1.7467	0.253773
Atp6v0d2	-0.985566	-0.846231	-0.0687117	0.987257	1.89867	-0.756913	0.139914	-0.368415	-1.18785	-0.755925	-0.110257	1.72292	1.30528	-0.236085	-0.419556	-0.318525
Rfk	-0.0546065	0.295609	-0.80219	-1.47481	-0.730365	0.110047	1.42179	1.23452	0.0385482	-1.30575	0.229897	0.522735	0.613308	1.4867	-0.0429811	-1.54245
Prim1	0.291049	0.980741	0.253243	1.09574	-1.00159	-1.41602	-1.01255	0.809383	0.756404	0.777566	0.518148	0.382067	-0.683859	-2.16392	-0.087353	0.500946
Abcb4	-1.53758	0.860113	1.54639	-0.149394	0.638128	0.0920668	-0.813893	-0.635832	-1.02001	0.256704	0.327166	1.62685	0.979579	-0.552691	-1.34109	-0.276507
Mfsd9	0.389219	0.451973	1.48948	-0.185325	-1.29735	-1.52703	0.609588	0.0694426	-0.00304035	1.87578	0.667732	-0.239554	-1.34182	-0.956934	0.360852	-0.363017
Scamp5	-0.140009	1.85568	0.21705	1.02498	-0.843044	-0.310226	-0.94804	-0.856391	-0.00611835	0.396816	0.806683	1.7585	-0.0938121	-0.569251	-1.40917	-0.883645
C730027H18Rik	1.0295	-0.937307	1.48214	0.809545	-0.385803	-1.3135	-0.567029	-0.117552	0.0288732	0.142303	1.27284	0.0892924	-0.212395	-1.90293	-0.579395	1.16141
Pex3	-1.14368	-0.456745	1.32826	0.848288	1.30656	-0.760231	-0.355706	-0.766757	-0.954499	0.13924	0.636173	1.33459	0.045217	0.856389	-0.310091	-1.74702
Tdrkh	0.296404	0.358512	0.20884	0.804549	-1.52015	-1.55613	0.274374	1.1336	0.567159	1.96553	0.033028	-0.630906	-1.33186	-0.765769	-0.0641577	0.226982
Dcaf15	0.250403	0.597225	1.37683	0.962221	-0.470268	-0.204397	-1.66895	-0.843071	0.639576	0.506519	1.00068	-0.904725	-0.917693	-1.02153	-0.743605	1.44078
Thyn1	-0.489389	0.0772454	1.88745	0.775848	0.00465031	-1.18678	-1.08689	0.0178723	0.554338	0.620179	0.2464	-0.915744	-2.09353	0.218748	0.543163	0.826451
Psma5	-0.142945	-0.434821	1.33652	1.71452	-0.225355	-1.02128	-0.943854	-0.282781	0.0821163	0.363915	1.66204	0.791605	0.151161	-1.3459	-1.15587	-0.549075
Enpp5	-0.445066	0.354521	1.5748	0.263118	-0.05466	-1.82644	-0.557316	0.691044	-0.24924	0.457819	0.446769	1.57622	0.824613	-1.18936	-0.611585	-1.25523
Brap	-1.01448	-0.722729	0.644111	1.39477	1.39044	-0.199775	-0.773135	-0.719205	-0.775351	0.544542	0.281348	1.65948	0.853541	-0.543238	-1.33015	-0.690173
As3mt	-0.495742	0.0345125	-2.04269	0.484694	-0.26164	0.766748	1.27806	0.236061	-0.081491	0.15465	-1.46548	-0.5538	-1.12565	1.19711	1.10731	0.76735
Serpina4-ps1	1.47493	-0.934141	-0.938597	-0.933496	-0.557006	1.25873	0.545809	0.0837719	-0.540779	-0.861882	-0.327289	-0.807298	-0.63353	1.43103	0.0814254	1.65832
Slc16a7	-1.29868	-0.878625	-0.732109	-0.454975	1.13496	0.642452	1.44092	0.146062	-1.4186	-0.758808	-0.945682	-0.118853	0.888496	0.631155	1.50628	0.216012
Stx7	0.954742	0.63917	-0.589343	-0.90101	-1.27876	-0.877941	0.967151	1.086	0.898154	0.231062	-0.255873	-1.80526	-0.847232	0.603243	1.3099	-0.133988
Psmb10	-0.823916	-0.633555	-0.25044	1.70525	0.72598	0.932017	-0.524857	-1.13048	-1.19868	-0.742906	-0.966758	0.296327	1.25466	0.869841	-0.633512	1.12103
Ypel5	-1.19596	-0.785063	0.367892	0.781932	1.81519	-0.321661	0.211441	-0.873773	-1.53098	-0.892714	0.265331	1.3071	1.23032	0.406728	-0.177956	-0.607836
Hsd3b7	0.308603	0.811052	1.35509	0.766449	-0.77981	-1.48755	-1.00081	0.0269748	0.176486	1.30936	1.18211	0.721974	-0.842617	-1.35288	-0.799882	-0.394559
Fam47e	-1.04438	-0.537157	-1.71987	0.3879	0.338184	0.987087	1.07904	0.509196	-0.621324	-0.824838	-0.954495	-0.945397	-0.0314597	1.22821	1.46804	0.681257
Kifap3	0.858645	0.404853	0.0496265	-0.478815	-0.147131	-2.00323	-0.0371421	1.35319	0.962879	1.2343	-0.00278328	-0.239831	-1.79866	-0.93046	0.174065	0.600495
Pik3ap1	-1.14352	1.09026	0.0247542	1.12011	1.18547	-0.58427	-0.660748	-1.03206	0.0302506	0.0510236	0.0509257	2.10799	0.253597	-0.317848	-0.994265	-1.18168
Thpo	1.31924	1.68605	-0.523051	-0.91802	-0.930216	0.0430935	-0.658008	-0.0190894	0.35142	1.56509	0.35721	-0.825257	-1.33221	-0.545736	-0.637752	1.06724
Stat5b	-0.185494	0.944375	1.61977	-0.146779	-0.882947	-1.44031	-0.488288	0.579673	0.576455	1.81681	0.752844	-0.0700221	-0.959715	-1.04402	-0.85962	-0.212725
Cnnm4	-0.0365897	0.0142416	-1.33288	-0.356479	-1.10616	1.74311	0.894629	0.180126	0.738388	-0.394767	-0.641891	-1.17418	-1.26714	0.622232	0.688661	1.42869
Card6	-0.422249	0.591911	0.889475	1.23577	0.804702	-0.598484	-1.34929	-1.15184	0.688103	1.43326	0.397911	0.828231	-0.278881	-0.995066	-1.48967	-0.583889
Per3	-0.877692	-1.00731	-0.726483	1.02725	1.78775	0.307748	0.0687855	-0.58005	-0.904292	-1.03237	-0.772627	0.637195	1.8658	0.576634	0.15482	-0.525164
Syde2	-0.536709	-1.26571	-0.863102	-0.177457	1.7691	0.170265	1.07088	-0.167267	-0.93334	-0.554918	-0.381048	0.0600657	1.08657	1.67966	0.300077	-1.25706
Ppard	1.09471	1.60908	-0.918127	-0.78667	-0.771425	-0.587875	-0.430195	0.790494	1.48631	0.694864	-0.956428	-0.913492	-0.851106	-0.606362	-0.0632364	1.20945
Cd276	-1.40503	-0.740367	0.736554	1.26329	1.06715	0.393254	-0.958654	-0.356197	-1.36396	-0.413242	-0.135948	1.53196	1.29604	-0.942954	-0.116699	0.144813
Pah	-1.5541	-0.456455	-0.722394	0.102765	1.37935	1.11892	0.64935	-0.517443	-1.40214	-0.77121	-0.0666685	0.017605	0.735501	1.49036	0.912701	-0.916147
Inhbe	0.396555	-0.199718	-0.710443	-1.09067	1.2551	0.611108	1.11914	-1.38107	0.0944075	-1.48792	-0.624761	0.880231	1.61633	0.19972	0.265064	-0.943073
Etnk2	-1.35534	-0.275208	-0.812524	1.27323	0.999583	1.12569	-0.273714	-0.681719	-1.19079	-0.675262	-0.675582	-0.014354	0.682297	1.99122	0.281844	-0.399372
Dedd2	-0.758034	-0.455388	-0.033721	2.06208	0.840399	-0.0733549	-0.820095	-0.761889	-0.977107	-0.448622	0.0832773	2.01843	0.701913	-0.266297	-1.09505	-0.0165407
G3bp1	0.0817917	2.09362	-0.715827	-0.934834	-1.05083	0.0666781	0.160728	0.298667	1.82243	-0.738945	-0.850546	-0.780087	-0.806328	-0.012457	1.01276	0.35317
Tpd52l1	-1.16298	-0.768917	0.339623	0.244922	1.97073	0.518656	-0.376038	-0.765988	-1.47296	-0.659426	0.488187	0.390424	1.76591	0.288081	0.0914231	-0.891634
Wdr89	0.190264	1.94698	-0.958084	-0.417096	-1.15565	-0.398817	0.026989	0.765413	1.31539	-0.318767	1.13159	-1.06553	-1.41344	0.00135555	0.763518	-0.414118
Elovl3	0.667652	1.86753	0.00758553	-0.790418	-0.935116	-0.958153	-0.494929	0.635851	0.914227	1.71834	-0.0454879	-0.785359	-1.14487	-0.957632	-0.24937	0.550148
Sult1d1	-0.583899	-1.14235	-0.628373	-0.718793	0.862182	-0.239297	1.79068	0.65985	-0.782689	-1.01917	0.0438	-0.488863	0.63249	1.40914	1.26475	-1.05946
Slc17a2	0.19886	-1.96918	-0.0453559	-0.810323	0.166902	0.772999	1.27737	0.408728	-0.766319	-0.806897	-0.275931	0.380165	1.96888	0.853028	-0.572354	-0.780569
Kcne3	0.477471	-0.850563	-1.29319	-0.975127	0.2214	0.848519	1.62882	-0.0573314	-1.37671	-1.16236	0.840509	-0.285681	1.70174	-0.0350616	0.0640406	0.253529
Calr3	-0.522482	1.02805	0.970023	0.598214	-1.96345	0.235439	-0.620645	0.274853	0.349119	1.17706	0.130824	-0.718489	-0.934205	-1.33726	-0.173144	1.50609
Cbs	0.0012461	1.48759	0.867352	0.970435	-0.730571	-0.932877	-1.22271	-0.440467	0.379852	1.23332	0.687751	0.729025	-1.20551	-1.27014	-1.02214	0.467838
Igf2r	-1.30423	-0.541089	0.0747226	1.53143	1.22412	0.163625	-1.0593	-0.0892846	-0.668333	0.598546	0.425118	1.64737	0.346677	-1.11479	-1.38393	0.149347
Nsun2	-1.55178	-0.131811	-0.820297	-0.0752146	-0.512593	0.794957	1.57489	0.721849	-0.525047	-0.771303	-1.02099	-0.164125	0.775719	1.74569	0.819694	-0.859636
Tmem120b	0.511256	-0.0630674	-1.81333	-1.2198	0.517115	1.07047	0.343931	0.653428	-0.103057	-1.16598	-1.06455	-0.957742	0.840713	0.438816	1.57874	0.433072
Hsd3b5	0.161539	0.434601	1.34007	0.962597	-0.113936	-1.77605	-0.943981	-0.0648344	-0.0551867	0.138122	1.49914	0.869171	0.40001	-1.80867	-0.531715	-0.510873
Ltbr	-1.39407	0.346185	0.128454	0.677789	0.805659	1.37989	-0.876356	-1.06755	-0.912076	-0.802684	-0.225297	1.0671	1.81079	0.368841	-0.472152	-0.834521
Tsr1	0.461613	0.436854	-1.06872	-1.22308	-0.785928	-0.346144	1.38849	1.13692	1.05393	-1.05002	-0.401254	-0.378502	0.351331	0.533063	1.37208	-1.48062
Sod2	-1.82475	-0.473922	-0.156788	-0.170308	1.1705	1.40846	0.159737	-0.112919	-0.736272	-0.781694	-0.90391	-0.626669	-0.518825	1.07702	1.01386	1.47649
Nme7	-0.521761	-0.389911	1.35342	0.991362	0.499944	0.123862	-1.85926	-0.197656	-0.0159265	0.496193	0.53079	1.6589	0.526616	-1.17358	-1.10895	-0.914041
Sult1a1	-0.759518	-0.435863	-1.39155	-0.925972	0.615178	0.708533	1.37969	0.809506	-0.455923	-0.999645	-0.863104	-0.822537	-0.408425	1.21909	1.20144	1.12911
Leprotl1	0.27535	1.75631	0.453091	-0.263417	-1.33019	-1.08705	-0.447291	0.64321	0.719573	0.790729	1.34769	-0.366331	-1.32787	-1.35142	-0.293024	0.480654
Hopx	0.422873	-1.14905	-1.53703	-0.386864	0.567972	1.59265	0.314749	0.174705	-0.994911	-1.60527	0.0499006	0.609727	1.03983	1.2674	0.20668	-0.573359
Dennd5b	-0.810687	-0.904643	0.52715	0.242969	2.12346	-0.760659	-0.129409	-0.288183	0.119188	-1.01808	0.0749427	1.61264	0.712644	0.552616	-0.568462	-1.48549
Trp53inp2	-0.391411	0.652307	-1.19261	-1.53678	-0.140276	1.32952	0.765621	0.513631	0.466409	-0.463469	-1.18687	-0.485989	-0.733877	1.94588	0.725416	-0.267495
Tox	-0.621325	-0.762827	-0.168626	-0.0193842	2.37259	-0.0441783	-0.170556	-0.58569	-1.13989	-0.441468	-0.631819	0.81438	1.94078	0.422501	-0.610851	-0.353641
Dbp	-0.726365	-0.744216	-0.302838	1.2723	1.80021	0.0853686	-0.662952	-0.721498	-0.655124	-0.652215	-0.31718	1.32975	1.85193	-0.35881	-0.590206	-0.60815
Smo	1.16907	1.06169	0.232808	0.773391	-1.00362	-1.62657	-0.212038	-0.394733	1.06039	0.823655	0.813709	0.678267	-0.223817	-1.31427	-1.4706	-0.367329
Rbmxl1	0.903595	0.717407	-1.23557	-1.21325	-1.10894	0.438904	0.999972	0.497888	0.264782	-0.583046	-0.648095	-1.52846	0.149948	-0.347433	1.16413	1.52818
Galnt11	-0.864946	-1.11085	-0.992867	0.0190807	1.08737	-0.410665	1.35751	0.915362	-0.590144	-0.511497	-0.70016	-0.096602	0.977394	1.46881	0.872357	-1.42016
Asl	-0.927887	-0.136285	-1.25206	-0.347927	0.0655558	2.04826	0.475947	0.0743985	-0.679767	-0.722091	-0.975067	-0.795542	-0.317732	1.50671	0.774247	1.20924
Esr1	-0.51719	-0.803924	-1.01573	-0.558603	0.316194	-0.0633855	2.07853	0.564108	0.394812	-0.959453	-1.23079	-0.924723	0.227395	1.20423	1.4258	-0.137262
Nudt19	-0.788586	0.15362	-1.5735	-0.284419	0.650434	1.79536	0.297629	-0.250546	-0.817213	-1.46174	-0.648533	-0.0761014	1.41901	1.2552	0.415429	-0.0860449
Ssh3	-0.251017	-0.656925	1.24137	1.24044	0.674707	-0.101161	-1.64581	-0.501609	0.715032	1.01545	0.543489	0.720636	-0.253754	-1.28377	-1.69521	0.238126
Thrsp	-0.839973	-0.992639	-1.18433	0.189551	-0.143381	1.37059	1.38796	0.212229	-0.748549	-0.818383	-0.908801	-0.793739	-0.0200682	1.62038	1.21858	0.450587
Serpina3m	-1.10307	-0.327893	-0.940853	-0.403213	-0.50086	0.547034	1.78544	0.943417	0.0904526	-0.760116	-1.42142	0.0570801	-0.349856	1.52017	1.32181	-0.458109
Pcdh1	-0.387624	1.58742	1.41959	-0.696791	-0.653239	0.0851782	-1.166	-0.188533	0.368686	1.61634	0.106102	1.05766	-0.129775	-0.995465	-1.19407	-0.829473
Pdss1	-1.01145	-0.911214	-0.757053	0.133248	-0.0833205	-0.289163	1.13926	1.77969	0.328527	-0.463302	-0.875408	-0.99473	-0.854854	0.298072	1.92149	0.640209
Lifr	-1.5381	0.132931	1.04596	1.13326	0.430753	-1.04256	-0.771276	0.609037	-1.02574	-0.175986	0.633398	1.73281	0.729158	-0.699082	0.0269002	-1.22146
Snx10	-0.772055	-1.65686	-0.431175	0.616879	1.15447	-0.417659	1.22776	0.278642	-0.699003	-0.897229	-0.388391	0.778669	1.54695	0.773224	0.260675	-1.37489
Sds	-0.804384	-0.738018	-0.335363	1.55357	0.786617	1.1574	-0.73237	-0.887446	-0.847145	-0.785835	-0.44589	0.350885	0.141738	2.12065	-0.851515	0.317114
Plbd1	-0.951907	0.683004	-0.113567	0.588253	1.88007	-1.12578	-0.42745	-0.532621	-1.30277	0.381396	0.327659	0.766047	1.03142	0.439017	0.142264	-1.78503
Nphp1	1.50572	-0.97018	0.311838	1.3706	0.00983189	-0.748553	-1.02357	-0.45568	-0.899091	-0.0351651	1.19778	0.878074	1.14511	-0.237256	-0.516284	-1.53317
St3gal4	-0.100733	-0.823021	-0.898814	-0.84398	0.389973	2.12991	0.28896	-0.142291	-0.360854	-1.24428	-0.361564	-0.303741	1.57486	1.42818	0.0275984	-0.760205
Inadl	-1.1065	0.132918	1.02361	1.3204	0.190328	0.592084	-1.43877	-0.714067	-0.789961	0.375123	1.06667	1.33316	0.266143	-1.1295	-1.38073	0.259091
Gstm4	-0.0223467	1.72073	0.680208	0.614643	-0.0945996	-0.546776	-1.42553	-0.926322	-0.530601	1.85393	0.719748	0.377139	-0.435639	-1.04771	-1.13731	0.200449
Neu2	1.42476	-0.526347	-0.962954	-0.525002	-1.41216	0.964273	0.400475	0.63696	0.658863	-0.323728	-1.04056	-0.499878	-1.43012	0.380485	1.57249	0.68244
Serpina5	-0.981195	1.09879	-0.625681	-0.806286	-0.721078	0.427154	1.75089	-0.142587	-0.676579	-0.485543	-0.919792	-0.833887	-0.379908	1.20706	1.74524	0.343416
Fam35a	-0.400604	0.026198	-1.08754	-1.56459	-0.0674959	1.08438	0.940258	1.0694	-0.0851576	-1.04146	-0.934995	-0.34668	0.152257	2.12207	0.501926	-0.36797
Stim2	-1.03154	-0.831378	-1.2412	-0.288811	1.14025	1.10965	1.03842	0.104605	-0.289418	-0.744711	-0.81856	-0.263657	1.08299	1.83659	0.212195	-1.01544
Snrnp25	-0.551089	-0.0368571	0.318203	2.15964	0.286112	-0.489895	-1.14827	-0.53784	-0.718457	0.0366165	1.61877	0.712982	0.939278	-0.53803	-1.22356	-0.827593
Serpina7	0.502991	-1.82106	0.407582	0.645894	-0.461174	1.38366	0.172959	-0.830853	0.490996	-0.590537	0.572748	1.53048	0.556009	-0.751564	-1.68864	-0.11949
Atf3	0.650429	-0.420235	-0.729996	-0.749373	-0.598926	2.14471	0.241185	-0.537795	-0.6254	-0.970756	-0.68495	-0.605989	0.7874	0.820949	1.80526	-0.526511
Casp7	-0.504792	-0.91907	-0.214153	1.76934	1.30668	-0.0960426	-0.439674	-0.902288	-0.856482	-0.16212	0.29178	0.135549	1.19511	1.41996	-1.57942	-0.444384
Lcp1	-0.767281	2.122	0.562941	0.221595	-0.106477	-0.363686	-0.780512	-0.888582	-0.183005	0.525943	0.735601	0.968889	1.06294	-0.281709	-1.40514	-1.42353
Rab43	-1.30065	-0.989596	0.0503444	0.930804	1.81647	-0.0157259	-0.105438	-0.386208	-0.58552	-0.699806	-0.715864	1.02979	1.86674	0.39229	-0.391885	-0.895737
Dtx4	0.675879	1.45631	-0.0934924	-1.07035	-1.40801	-0.667207	0.216003	0.890871	1.38875	0.895539	0.547255	-0.868846	-1.578	-0.778038	0.0513908	0.341958
Tmem184a	-0.192992	0.220136	1.58762	1.09852	-0.0304453	-1.61852	-0.538932	-0.525386	0.0251197	0.75315	0.125692	1.47436	0.0249319	-1.87412	-0.807556	0.278426
Rapgef4	-0.296427	-1.34565	0.0140098	0.709939	2.02615	-0.602892	-0.232393	-0.272732	-0.543043	-0.819702	-0.452936	1.31815	1.76007	-0.0601894	-0.236342	-0.966013
Cttn	-0.992421	1.8815	0.108824	0.833677	0.13969	-0.112054	-0.867213	-0.992002	-0.153451	0.855084	0.603618	1.39171	-0.0400449	0.0912352	-1.09303	-1.65513
Acp2	-0.141302	1.39714	-0.122419	-0.28876	-1.45798	-0.96722	0.23376	1.34678	0.474316	1.51956	0.170464	0.028463	-1.58307	-0.908161	0.877462	-0.579033
Setd8	0.281818	-0.772833	-0.495172	-1.42149	-0.786357	1.0714	1.19996	0.92267	-0.851644	-1.21879	-0.0217687	-1.00389	0.474024	1.44325	1.21331	-0.0344972
Prkce	-1.19127	-0.847993	0.862748	1.51077	0.794352	-0.345778	0.232311	-1.01514	-1.18103	-1.12201	-0.111747	1.33184	1.47106	-0.301566	-0.431387	0.34484
Hcn3	-0.677273	-0.877479	-1.00852	-0.127509	0.320857	2.10639	0.417591	-0.15406	-0.571937	-0.970041	-0.984651	-0.940747	1.59668	0.783504	0.295492	0.7917
Rnf125	0.516731	0.220431	0.593833	-0.169959	-1.12337	-1.53115	-0.14242	1.63591	0.64047	2.01408	0.329892	-0.33324	-0.849431	-1.1663	-0.439615	-0.195847
Poldip2	-1.42747	0.203009	-0.240277	0.315718	0.470917	1.93652	-0.631189	-0.627225	-1.72231	-0.604997	-0.503495	0.656685	0.930934	1.44473	-0.0348101	-0.16674
Rgs16	-0.612138	-0.6126	-0.451862	1.62726	1.59798	-0.343179	-0.603044	-0.602411	-0.52183	-0.526062	-0.459468	0.610563	2.28503	-0.422382	-0.503699	-0.46215
Dnase2b	-0.770923	0.979514	-0.581557	-1.34162	-0.803065	0.238046	1.07585	1.20376	-0.516762	-0.799723	-1.03852	-0.831851	-0.102402	0.414947	1.50575	1.36856
Sae1	-0.484918	2.25082	0.270454	0.210967	-0.69162	-0.921957	-0.155836	-0.477907	-0.0554071	1.07921	-0.329402	-0.148122	-1.62684	-0.75735	0.289412	1.5485
Wdr36	-1.47205	-0.538291	-1.02152	-0.0963491	0.0513337	0.986838	1.45117	0.638865	-0.525973	-0.147479	-0.599371	0.328471	0.741761	0.846393	1.22093	-1.86473
Sla2	-1.10408	0.217654	-0.85293	0.271893	-0.281497	1.74929	0.946656	-0.946994	-0.712143	-0.385885	0.107621	0.0346646	1.18594	1.37145	0.137577	-1.73923
Insc	-0.0480201	0.51814	-0.82632	-0.593456	-1.64623	0.176658	1.32494	1.0943	0.734881	0.549309	-0.754486	-0.88067	-1.78288	0.433255	0.827904	0.872688
Fads3	1.41378	-0.57502	-1.61331	-0.192467	1.02019	-0.829553	0.40295	0.373426	0.192981	0.07594	-0.414837	-1.22153	-0.854521	-0.611221	1.12036	1.71283
Bhmt2	-0.48576	1.57962	-0.755777	-0.245954	-1.16134	-0.770475	0.955873	0.883804	-0.0190568	-0.0796164	-0.751786	-0.979909	-1.09107	0.777398	1.90107	0.242964
Fga	0.0688301	2.098	0.461	-0.503215	-0.732726	-0.904053	-0.816076	0.328243	1.13047	0.886488	-0.132161	1.29913	-0.540319	-1.32047	-1.06159	-0.261549
Zkscan17	-0.517468	-0.0727973	0.937287	1.07152	1.39936	-0.735877	-1.16968	-0.91235	-0.296306	0.151723	0.773785	1.52401	0.888351	-0.886285	-1.26548	-0.889801
1110034G24Rik	-0.596805	-0.84302	-0.116996	1.35942	1.75797	-0.824252	-0.491634	-0.244685	-1.14358	-0.525308	0.155487	0.173693	2.25047	-0.278335	-0.415829	-0.216597
Nup133	-1.12798	0.428493	0.193723	1.39456	1.24011	-0.667599	-1.23585	-0.225458	-0.325249	1.07005	1.17799	1.06883	-0.0686021	-1.43119	-0.909257	-0.582573
Bag3	0.0993244	1.46245	-1.00481	-0.907077	-0.71394	1.42918	0.264668	-0.629793	0.430895	-0.877495	-1.02364	-0.72867	-0.270265	1.85718	0.920852	-0.308859
Msh2	-0.892349	0.0756776	-0.437605	1.72812	0.438956	-1.23843	-0.624805	0.950428	-0.0371535	0.736537	1.66068	0.433774	-1.19232	-1.39119	-0.361056	0.150733
Zcchc24	-1.40852	-1.19522	-0.180204	0.74714	1.63687	0.525298	-0.192468	0.0671091	-0.259011	-0.678512	-0.418198	1.12472	1.34612	0.83034	-0.407595	-1.53786
1810046K07Rik	-0.463421	-0.345724	0.532508	2.21729	0.0816224	-0.925642	-0.57061	-0.526024	-1.14464	0.472927	1.79347	0.775812	-0.736736	-1.04191	-0.137836	0.0189164
Galt	0.423939	1.21853	0.641579	1.14909	-0.567339	-0.748865	-1.54841	-0.568518	-0.381794	1.04742	0.573073	-0.140904	-0.856348	-1.31425	-0.552823	1.62563
Dnttip2	0.86238	-0.545701	-0.861854	-1.39486	-0.601964	0.198171	1.41857	0.92526	0.631898	-2.11463	-0.370628	0.102269	1.29175	0.352965	0.355126	-0.248751
Meis1	0.327257	-0.934386	-0.589997	-0.105564	-1.44509	0.815627	1.68734	0.244812	0.374387	0.914804	-1.30659	-1.51159	-0.559032	0.467578	0.504587	1.11586
Tubb5	-0.629263	1.49376	0.754347	1.15386	-1.12484	-0.553868	-0.93547	-0.158534	0.119261	1.3401	0.245529	-0.556195	-1.57278	-0.636824	-0.299708	1.36061
Tbc1d30	-0.772176	-0.13033	1.15554	1.38967	0.871023	-1.20271	-0.822447	-0.488573	-0.0595417	-0.390859	0.916145	1.31347	1.17187	-0.953093	-0.971326	-1.02666
Ogn	0.834948	-1.20793	-0.464514	-0.858205	-0.0715066	-0.259396	1.95286	0.0737437	0.651243	-0.700367	-1.04072	-0.777477	-0.364763	-0.146637	2.03022	0.348508
Cd79b	-0.231473	-0.19604	0.561278	2.0908	-0.943006	-1.11037	0.120147	-0.291344	0.0694439	1.80431	0.664244	0.387801	-0.0384864	-1.08614	-1.31575	-0.48543
Elmo3	-0.712238	-0.663982	1.04738	1.47969	0.559057	0.407191	-1.21016	-0.906929	-0.617254	0.596436	0.627187	1.52775	0.521334	-1.06695	-1.45153	-0.13697
Mxd1	-1.39137	-0.631637	0.174455	1.54247	1.13787	0.160842	-0.0261068	-0.966527	-0.61268	1.08087	-0.00806433	0.976913	-0.506602	1.23131	-0.637832	-1.52392
Irgm2	0.0899553	0.275923	0.767286	1.72996	-1.02723	-1.48382	-0.263751	-0.0883195	0.269516	0.710253	1.10993	1.30185	-0.500194	-1.34937	-1.11472	-0.427267
Gtf2e1	0.144018	0.230576	-0.644881	-1.02852	-1.15676	0.431606	1.98146	0.0424932	0.461901	-1.26958	-0.836755	-0.437641	-0.0319934	0.968877	1.73183	-0.586637
Bbox1	-1.80216	-0.847304	-0.0515018	0.18298	1.10366	0.273175	1.29665	-0.155495	-1.39144	-0.908355	-0.168228	0.869589	0.991773	0.722732	0.92726	-1.04333
Npas2	1.54908	1.51872	-0.383554	-0.708554	-0.734144	-0.724129	-0.731725	0.214308	1.70266	1.34551	-0.443983	-0.722194	-0.74082	-0.71456	-0.672366	0.245757
Hnrnpab	-0.157384	1.85139	-1.0358	-1.27017	-0.369883	0.830492	0.183871	-0.0325141	0.591789	-1.51627	0.429423	0.781747	0.837333	0.645917	-0.225235	-1.5447
Trim7	-0.311333	0.279664	-0.964847	-1.22348	-0.905267	0.583291	1.21402	1.32795	-0.782489	-0.455671	-1.14907	-0.784147	-0.253106	0.780394	1.51717	1.12691
Aaas	-0.598954	1.74905	0.979372	0.294614	-0.180439	-0.413669	-1.48859	-0.34138	-0.236723	1.35891	1.04615	-0.136818	-0.460216	-1.08147	-1.3591	0.869282
Ccnf	-0.257495	0.676091	-1.59613	-0.536192	-0.701722	0.86263	0.00204513	1.55078	0.204706	0.0815756	-1.41021	-1.02521	-0.731847	0.422573	0.932896	1.52552
Bco2	0.309924	0.834387	1.14405	0.660236	-0.881787	-1.84701	-0.463319	0.24352	-0.710697	1.36344	1.19571	-0.184407	-1.10434	-1.28312	0.2124	0.511013
Abcg5	-0.955972	-0.792083	-0.0412954	1.00398	1.61518	0.716456	-0.516754	-1.02951	-0.960589	-0.456549	-0.107185	1.27245	1.55886	0.446521	-0.687832	-1.06568
Tyk2	-0.298582	0.350453	1.59037	1.2847	-0.991457	-0.924596	-0.865643	-0.145245	0.42551	1.27378	0.45194	1.20651	-0.405735	-0.765504	-0.648547	-1.53795
Tgfbr3	0.272955	0.0848663	0.643823	0.581283	1.37228	-0.157488	-0.983929	-1.81379	-0.0126699	-0.135573	0.425091	0.0534358	1.67219	0.19302	-0.216173	-1.97932
Lamtor1	0.318002	1.38878	0.42725	0.795134	-1.6264	-0.996619	-0.637887	0.331741	0.139818	0.241735	-0.25286	-1.41913	-1.10505	0.00860457	0.571225	1.81566
Nsmce2	0.130867	-0.4868	0.605767	0.90727	1.45946	-0.133947	-1.64513	-0.837484	-0.434637	-0.0697427	0.688318	1.37659	1.22483	-0.934207	-1.34457	-0.506574
Nnmt	-1.09181	0.838696	-1.6018	-0.559076	-0.0953874	0.926062	1.02194	0.561386	-0.55607	-0.939608	-0.447992	0.130722	-0.132131	1.93497	0.961231	-0.951117
Pde9a	-0.0876926	0.639992	0.508487	-0.390779	-2.2546	0.160021	0.557492	0.86708	0.221207	1.28397	0.489714	-0.935234	-1.78257	-0.410353	0.250475	0.882788
Nr1d2	-0.878909	-0.957986	0.340499	1.38616	1.55265	-0.378795	-0.255608	-0.808007	-0.986827	-0.617765	0.268593	1.60259	1.29499	-0.0155318	-0.51639	-1.02966
Cs	-0.952165	1.77333	0.297525	0.896915	-1.3343	-0.262302	-0.453205	0.0342033	-0.224068	0.928305	0.212183	-0.0425336	-1.40394	-1.1808	0.0768344	1.63401
Noc3l	1.19191	0.41155	-1.62952	-0.698888	-0.0975163	-0.531551	-0.0501354	1.40415	1.94487	-0.466551	-0.982886	-0.762984	0.259941	0.322372	0.627013	-0.941779
Tk2	0.678296	-0.318532	1.56214	0.0644845	0.670259	0.00590121	-1.33953	-1.32302	-0.343036	0.378397	1.48257	-0.0956548	1.20666	-0.28918	-1.527	-0.812762
Rfc5	0.445756	0.319837	1.21165	0.950288	0.135272	-1.75421	-1.08794	-0.220656	-0.0353574	0.920312	1.03131	0.737826	-0.81313	-1.78704	-0.613313	0.559393
Fam102a	-0.889735	-0.260008	-0.943181	-0.466823	0.841547	2.01627	0.179065	-0.477132	-0.430585	-0.857014	-1.26619	-0.392683	1.00698	1.72098	0.51116	-0.292637
5031439G07Rik	-0.456232	0.850017	0.55034	1.30175	0.828026	-1.13678	-0.638557	-1.29856	-0.416612	-0.0584298	0.102961	1.60666	0.983805	0.177279	-0.772294	-1.62337
Tacc1	1.02522	-0.77705	-0.347179	-1.40309	-0.954214	1.26412	0.73163	0.460568	0.167586	-1.89353	-0.494949	-0.560692	0.789424	1.12604	0.962628	-0.0965096
Wipf3	-0.957356	-0.781705	-0.0571159	0.875759	1.78388	0.535771	-0.343238	-1.05599	-0.775036	-0.781975	-0.148644	0.646277	1.93392	0.623337	-0.527952	-0.969923
Atp6v1c1	-1.65913	0.121374	0.0137133	0.929358	1.70673	-0.213034	-0.393647	-0.505358	-0.968241	-0.581506	0.459359	0.810101	1.62584	0.269772	-0.161006	-1.45432
Ralgapa2	-1.33201	-1.07523	-0.46627	0.578918	1.73258	0.615506	0.233012	-0.286503	-0.227045	-0.453035	0.16319	1.78623	0.877375	0.173304	-1.02793	-1.29209
Ptpn6	0.271781	1.6937	0.00385223	0.721689	-1.76464	-0.479979	-0.00793741	-0.438462	0.233341	1.99058	-0.234324	-0.551268	-1.3805	-0.50333	-0.205027	0.650531
4930523C07Rik	-1.16784	-0.694154	0.107043	1.37203	1.61621	-0.174567	-0.360095	-0.69863	-1.26616	1.14081	-0.257871	1.84416	-0.254683	-0.628819	-0.310875	-0.266564
Col5a3	2.03253	-0.268646	0.271284	0.25901	0.326997	-0.618847	-1.28526	-0.717069	0.566859	0.866286	0.649494	-0.335296	-1.14854	-1.15574	-0.85819	1.41513
Hlf	-1.04135	-0.750384	-0.444017	-0.75968	1.03988	1.79763	0.434592	-0.276674	-0.20619	-1.35719	-0.751575	-0.102342	1.26086	1.53334	0.325487	-0.702384
Crlf3	0.828645	-0.219477	-1.33791	-1.47299	1.39673	-0.0316854	0.375959	0.460733	-0.0986115	-1.73118	0.0986326	-0.828126	0.747974	1.46911	0.681714	-0.33951
Gtpbp4	0.915723	0.647061	-1.14306	-1.64147	-0.147377	-0.389936	0.981571	0.777492	0.123185	-2.24804	0.430198	-0.260345	1.15852	0.487089	0.314389	-0.00500331
Cps1	-1.38021	-0.679145	-1.14239	0.403963	-0.00697086	0.398981	1.43995	0.965836	-0.88203	-0.482745	-0.910549	-0.170597	-0.817003	1.20413	1.69799	0.360804
Timp3	0.611253	-1.17585	-0.697088	-0.847941	1.2133	1.20672	0.573633	-0.884026	-0.123572	-1.04037	-0.820996	-0.816758	0.542211	1.83522	0.848222	-0.423954
Trmt5	-0.0532727	-0.129851	-0.812191	-0.81256	-0.751359	-0.540379	1.54513	1.55449	0.171177	-0.16972	-0.510455	-0.495957	-1.57583	0.153764	1.91467	0.512345
Sun2	-0.420803	-0.106413	0.712647	0.707112	1.77516	-0.919332	-1.24766	-0.500715	-0.571975	0.77635	0.419534	1.7553	0.225139	-1.16092	-1.15349	-0.289942
Aifm2	-1.24046	-0.633923	-0.743131	-0.277342	0.72954	1.83513	0.652846	-0.322654	-0.808232	-0.862591	-1.04877	-0.505038	0.267048	1.8879	0.393184	0.676498
Tjp3	0.600757	1.80415	-0.172747	-0.890939	-1.50176	-0.314354	0.0210302	0.453863	0.879725	0.915616	-0.208687	-0.935631	-1.46008	-0.759496	0.269516	1.29903
Gm10658	-0.516633	-0.827874	-0.877262	-0.684007	0.289639	0.0390739	2.12645	0.450612	-1.34585	-0.928751	-0.404448	-0.370379	0.359099	0.194092	1.85767	0.638569
Paics	-2.24309	-0.173979	0.229837	1.17434	0.497137	-0.0988649	0.481377	0.133244	-1.07181	0.548308	1.17829	0.650471	0.181937	-0.0866469	0.46543	-1.86598
Cyp2u1	0.224918	1.27474	0.654615	0.938509	-1.74944	-0.601965	-0.769066	0.0276957	2.05655	-0.0227353	0.8206	-0.34298	-0.571654	-1.15382	-0.315195	-0.470763
Fdx1	-0.674883	-0.620091	-0.974681	0.500274	1.91231	0.878124	-0.438254	-0.582797	-1.10949	-1.06459	-0.218168	-0.114318	1.85832	0.96423	0.108442	-0.424426
N4bp2l1	-1.02434	-1.2524	0.306491	0.413099	1.59864	1.00429	-0.580081	-0.465703	-1.09367	-0.686093	-0.0066974	0.53552	0.779648	1.86116	-0.760898	-0.628974
Ddx58	-0.37577	1.96366	0.892853	0.110173	-1.09496	-0.896837	-0.37304	-0.22607	0.459899	1.06109	0.746622	1.15728	-0.354676	-1.44101	-1.15839	-0.470809
Amdhd1	0.0159122	0.588903	1.55429	1.09921	-0.536643	-0.944488	-1.25578	-0.521404	0.0121646	1.03205	1.23715	0.70023	-0.236535	-1.31942	-1.45472	0.029068
Tep1	0.70163	-0.354089	0.303075	1.71722	0.474581	-1.19963	-1.22631	-0.416484	0.728142	1.67771	0.368358	0.561919	-0.477318	-1.17183	-1.14324	-0.543739
Ano10	-0.467481	2.21762	0.145336	0.547805	-0.516937	-0.797133	-0.597647	-0.531568	-0.925144	0.797095	0.812384	1.29953	0.486086	-1.01508	-0.0812894	-1.37358
Gbp6	0.17019	0.217326	0.644786	1.81034	-1.06302	-1.40326	-0.362453	-0.0139127	0.878905	1.02767	0.64865	0.880043	-1.41211	-1.11692	-0.855611	-0.0506225
Dyrk1a	0.472999	0.418522	1.31083	-0.118732	0.880261	-1.60751	-1.22129	-0.135083	0.423705	0.968381	0.705715	0.748288	0.444931	-1.22532	-1.73705	-0.328644
Aim1	-1.24789	-1.39447	0.780068	1.1324	1.19033	0.104974	-0.183665	-0.381754	-0.221533	0.487317	0.0259586	1.03935	0.00161707	1.38817	-1.40487	-1.31601
Gck	-0.378013	-0.0236631	-0.975754	-0.807975	-0.766436	2.03016	0.703628	0.218049	-0.345327	-1.10737	-0.585784	-1.1551	-0.0146547	1.58565	1.08167	0.54091
Cd9	1.71767	0.401259	0.924066	0.094432	-0.44349	-0.422266	-1.32364	-0.948033	0.865382	1.40632	0.0834947	0.451925	-0.576393	-1.70183	-0.853451	0.324547
Uba7	-0.074881	-0.074662	-0.620082	2.16502	0.653111	-0.445546	-0.741481	-0.861479	-0.385333	-0.101078	0.252604	2.16425	0.0971599	-0.448922	-1.35345	-0.225225
Arl4a	0.503634	-0.755803	0.229073	-0.971447	-0.440813	-1.04775	0.607558	1.87555	0.0267696	1.93905	-0.267364	-1.02496	-1.31526	-0.110578	0.161458	0.590875
Sec14l2	-0.453061	1.33583	1.18294	-0.265744	-1.42324	-0.822738	-0.384598	0.830609	-0.0371742	0.645617	-0.336538	-0.674855	-1.33387	-0.599299	0.411086	1.92503
Lag3	1.4888	0.027712	-0.539026	-0.996563	-1.35821	-0.356057	0.754302	0.979041	0.0468106	-0.0251381	-0.812965	-0.981256	-1.06761	0.0475125	0.98895	1.8037
Iffo2	-0.000515889	-0.543802	0.120535	0.226459	1.28719	1.11425	-0.29243	-1.91169	0.2001	-1.46025	-0.776952	0.138151	1.87131	0.323505	0.378691	-0.674561
Cd79a	-0.174294	0.567034	1.88744	0.684809	-0.744877	-1.22683	-0.674765	-0.318509	0.0316718	1.2756	1.47336	-0.258884	-0.479509	-1.26997	-1.09079	0.31853
Gpr146	-0.309505	-0.869156	0.862794	1.97074	0.307271	-0.677632	-0.375833	-0.908679	-0.984423	0.26729	0.609259	1.42614	1.19864	-0.89558	-0.835702	-0.785622
Mgrn1	-1.22631	-0.566213	0.822763	1.41463	0.953	0.320973	-0.792382	-0.926467	-1.07563	-0.303919	0.853652	1.28983	1.0587	0.249965	-0.919936	-1.15267
Srsf1	1.32481	-0.526966	-0.696839	-0.931509	-0.754167	-0.608938	1.46311	0.7305	0.861646	0.243752	-0.300799	-0.751642	-1.26443	0.375344	1.73212	-0.895994
Cyp2c55	-0.144853	-0.118052	1.04048	1.42122	0.627403	-1.29589	-0.208949	-1.32135	-0.0452632	-0.265478	2.02168	0.629317	-0.422757	-1.45743	-0.09668	-0.363392
Nrg4	-0.731928	-0.901908	-0.6463	0.0606222	1.90576	1.10782	-0.231191	-0.562876	-0.675365	-0.7986	-0.772912	-0.0425455	1.33705	1.73423	-0.0699886	-0.711868
Cyp2e1	-1.62572	-0.382877	0.0972717	0.28385	1.42133	1.24236	-0.418299	-0.617917	-1.59819	-0.650972	0.0187381	1.13099	1.39156	0.367148	0.146809	-0.806082
Slc37a4	-1.18024	-0.209133	-0.874258	0.082894	0.888919	1.91204	-0.0329093	-0.587314	-0.944353	-0.825594	-1.07837	-0.248355	1.13046	1.63975	0.464921	-0.138456
Fgg	0.276822	1.77836	0.466829	-0.559881	-1.04806	-1.06688	-0.623987	0.776792	1.12556	0.517913	0.0795391	1.33487	-0.714493	-1.54756	-0.874664	0.0788365
Lpl	1.4573	-0.193496	1.33809	0.161921	-0.555221	-1.54305	-0.568772	-0.0967741	-0.522422	-0.131041	1.1858	1.79091	-0.138316	-1.27739	-0.583677	-0.323862
Tmie	0.0266177	1.2784	-0.272964	-0.798168	-1.84128	0.0223503	0.849053	0.735989	-0.129977	0.348442	-0.26309	-1.06538	-1.41408	-0.132824	1.09332	1.56359
Bag4	-0.8574	-0.778553	0.898705	0.290652	1.62571	-1.28307	0.537759	-0.433808	0.0905238	-0.196226	0.712419	1.29997	0.678263	0.030853	-0.646972	-1.96883
D1Ertd622e	-0.314372	-0.384472	-0.725861	-0.982151	0.647084	1.88786	0.733121	-0.861205	-0.79948	-1.17434	-0.307099	0.434821	1.49435	1.31838	-0.122775	-0.843858
Pld1	0.794299	0.692878	1.1088	-0.150142	-1.14337	-1.6594	-0.327714	0.684649	0.768607	1.04009	1.46576	0.0472902	-0.996879	-0.866637	-1.1585	-0.299728
Gfra1	-1.15568	-0.0607185	-1.06603	-0.695769	0.0285188	1.18249	1.61831	0.148885	-0.468078	-0.790698	-0.678496	0.809371	0.577644	1.7022	0.180873	-1.33281
Ceacam1	-0.364653	1.93337	0.721702	-1.02892	-0.611568	0.315963	-1.03487	0.0689705	0.0516389	1.21731	0.189406	0.830695	-1.03007	-1.34803	-0.932037	1.02109
Gkap1	-0.47254	-1.49107	-0.165136	-0.151581	1.81648	0.721745	0.440873	-0.698766	-1.32763	-1.29138	0.262393	-0.315258	1.75776	0.373241	0.155963	0.384913
Dnaja4	1.05115	0.346343	-0.65797	-1.37569	-1.12704	0.358202	1.43193	-0.0269205	-0.550232	-0.961731	-0.813887	0.112944	-0.402039	1.23818	1.79624	-0.419471
Bhlhb9	-0.133831	-1.16013	0.83011	0.150471	1.74365	-0.366542	0.237565	-1.3013	-0.611962	-0.240603	-0.35576	2.33325	0.252995	-0.154856	-0.327752	-0.895312
Pnkd	0.680064	1.40226	-0.347345	-0.760139	-1.82272	0.0635877	0.0466012	0.737694	-0.143572	0.377306	-0.083231	-1.21244	-1.25394	-0.0609443	0.495818	1.881
Axin2	1.55285	1.28726	0.307008	-0.416132	-0.0996402	-1.27731	-0.907278	-0.446758	1.27889	0.198156	1.32175	-0.214384	0.295845	-1.61644	-0.760685	-0.503136
Slc10a1	-1.62225	-0.498612	0.183101	1.00241	0.999863	1.11896	-0.337518	-0.84595	-1.82679	-0.606883	-0.51654	1.11797	1.20191	0.274403	-0.134004	0.489933
Hsd17b2	-0.281774	1.16029	1.05406	1.22981	-0.596438	-1.29542	-0.869652	-0.400879	-0.710305	0.704332	1.10685	1.20709	-0.182524	-1.6623	-0.686221	0.223072
Plin2	0.0429809	1.95342	0.67525	-0.255142	-0.838513	-1.33881	-0.381449	0.142266	0.451591	1.29378	-0.125866	0.884023	-1.52282	-1.2641	-0.287125	0.570518
St6gal1	0.054809	0.638845	1.41465	0.561933	-0.345708	-1.32044	-1.47793	0.473838	0.866602	0.43264	0.334557	1.48866	0.188681	-1.14076	-1.22941	-0.940967
Trappc4	0.0626068	1.2459	0.784721	1.13612	-0.160698	-1.01484	-1.45846	-0.595351	1.11193	0.631636	1.02292	0.583988	-0.57971	-1.0277	-0.141509	-1.60156
Slc45a4	-0.86431	0.405981	1.53304	0.981715	-0.955545	-1.26149	-0.278058	0.438667	0.995592	1.38052	0.61601	0.317026	-0.873393	-1.26425	-1.12224	-0.0492583
Serpinb1a	0.621727	0.104807	1.98503	-0.57506	0.269892	-1.21545	-0.785313	-0.405636	-0.15533	1.53537	1.04117	0.661271	-0.707357	-1.4125	-0.74434	-0.21829
Slc30a10	0.891754	0.884666	-0.0359631	-1.17536	-1.48777	-0.64326	0.477953	1.08798	1.51482	0.515655	0.0358815	-1.08299	-1.44591	-0.647147	0.819509	0.290177
Ywhag	-0.675503	0.72442	-1.13703	-0.847513	-0.239843	1.93027	0.434264	-0.18906	-0.156797	-0.542754	-1.34587	-0.975729	-0.103626	1.45357	1.28133	0.389865
Skp2	0.48553	0.338636	-1.25606	-1.50865	-0.34217	0.489771	1.54129	0.251653	-0.304164	-0.813799	-0.394343	-0.802732	-0.533148	1.99621	1.06368	-0.211702
Cecr2	-0.455341	-0.197034	0.95107	1.59482	0.447657	-0.811597	-1.56384	0.0342627	0.0381388	1.77672	0.707898	0.777047	-0.783199	-0.925848	-0.772671	-0.818088
Slco2a1	0.138365	1.8175	0.35244	-0.249901	-1.62192	-0.132274	-0.783178	0.478968	0.722402	1.59465	-0.281598	-0.544215	-1.24098	-0.941224	-0.323518	1.01448
Uox	-1.45683	-1.09822	-0.540962	1.41772	0.760033	0.757726	0.399876	-0.239346	-1.46034	-1.04031	-0.391459	0.304908	0.867119	1.26348	0.965331	-0.508731
C730036E19Rik	0.254646	-1.73286	-0.564434	-1.04369	0.632271	0.947748	0.967644	0.538671	0.0496732	-0.766738	-1.09942	-0.790533	-0.691032	0.895665	1.65425	0.74813
Rcl1	-0.784638	-0.62923	1.16452	1.35139	1.08317	-0.736132	-0.867704	-0.581373	-0.815384	0.518817	0.764781	1.60942	0.636796	-0.770756	-1.00618	-0.937492
Serpinb9	0.0646722	0.502113	0.786497	1.44742	-0.361638	-1.82175	-0.750255	0.132939	0.74017	0.191088	0.959406	1.43785	-0.29992	-1.36205	-1.04999	-0.61655
Pml	-0.458511	1.31186	0.836982	1.39634	-0.834165	-0.736157	-0.882792	-0.633561	0.838748	1.45872	0.304594	0.404174	-1.27769	-0.896767	-1.16752	0.335736
Rora	0.310054	-1.68166	0.0190963	-0.247284	0.334604	-1.03032	0.826728	1.46879	0.547144	0.269394	-1.12886	-0.500498	-1.60817	0.439194	0.566414	1.41538
Litaf	0.716566	1.552	0.389141	-0.709275	-1.19549	-0.961855	-0.619133	0.828046	1.35074	0.504848	-0.133257	-0.250149	-1.27898	-1.02183	-0.538852	1.36748
Kynu	-0.598559	1.79167	0.797697	-0.0113672	-0.760815	-1.47722	0.10986	0.148729	0.0959186	0.598864	1.20964	1.32042	-0.924819	-1.4154	-0.146081	-0.738538
Aqp9	-1.15464	0.868349	0.899884	0.32735	1.39315	-0.433564	-1.12489	-0.775637	-0.561773	0.395152	0.534608	1.47646	1.07734	-0.781546	-1.08898	-1.05127
Zfp229	0.209134	-0.795569	-1.06995	-0.371045	-0.137976	-0.718888	1.85775	1.02654	-1.30588	-0.366451	-0.785993	-0.158382	-0.443344	1.26865	1.63966	0.15174
Ormdl3	-0.0369577	-0.105863	-0.148384	-1.13985	-1.497	0.381962	1.13523	1.41085	0.202703	-0.223769	-0.81178	-1.13723	-1.15308	0.540674	1.29325	1.28924
Adcy9	-0.875682	-0.210212	1.18395	1.43008	0.889385	-0.761378	-0.830221	-0.825923	0.404109	0.324864	0.864198	1.60399	-0.11776	-0.668756	-1.35508	-1.05556
Cacybp	-0.279182	-1.16788	-0.241615	-0.782442	-0.675631	0.445397	1.89106	0.81029	-0.471595	-0.651651	-0.357382	-0.869087	-0.571283	1.28528	1.8556	-0.219887
Stat3	-0.727002	1.09141	0.499791	0.420115	-0.246074	-1.42376	-0.967419	1.35294	0.699952	0.927524	-0.43789	1.7709	-0.729302	-0.810927	-0.959023	-0.461232
Slc39a11	-1.15795	1.26465	0.116039	1.61214	0.132507	-0.679572	-0.907293	-0.380523	-1.26921	0.642621	-0.745768	1.19143	0.837069	0.171412	0.568046	-1.39561
Smagp	0.62508	1.74146	0.795839	-0.240262	-0.961591	-1.11742	-0.843932	0.000819227	1.00796	1.15415	0.744773	-0.179464	-0.978042	-1.35293	-0.972652	0.576214
Fbxo28	0.875974	0.228639	-1.18692	-0.874389	0.377286	0.135721	1.59076	-1.14707	-0.229715	-1.41291	-0.709745	1.39509	0.557387	0.57704	0.870995	-1.04814
Fmo2	0.087792	-1.03075	-1.02855	-0.889501	1.33042	0.77229	1.22377	-0.465471	-0.171771	-0.761808	-1.04674	-1.05103	0.850045	1.62687	0.854635	-0.300201
Itm2c	-0.0268117	2.04677	0.324901	0.631798	-0.738301	-0.76058	-0.526982	-0.950793	0.614912	0.953365	-0.353294	1.31896	0.459875	-0.348137	-1.23345	-1.41224
Plekhf1	-0.903318	-0.504166	0.42285	1.26283	1.08565	0.727776	-1.40674	-0.684884	-0.819118	1.70459	-0.0676499	0.381986	0.434538	0.433248	-1.64981	-0.417782
Cyp3a13	-0.830665	0.0614243	-0.944074	-1.00059	-0.49149	0.363536	1.45231	1.38955	0.897341	-0.860299	-1.42752	1.29231	-0.647675	-0.15347	1.12024	-0.220932
Nr1i3	-0.519752	-0.320162	-0.666377	-0.90512	1.72257	1.36767	0.0452187	-0.724047	-0.57928	-0.965624	-1.19472	-0.408357	1.47106	1.26771	0.58079	-0.171586
Tgfbr2	-0.984607	-0.72728	-0.838904	0.812827	1.82866	-0.180077	0.659818	-0.570433	-0.906051	0.101915	-0.315743	0.444342	1.92534	0.178257	0.0320204	-1.46008
Lmo7	-0.413047	-0.771165	-0.882509	0.162418	1.70954	0.992356	0.377122	-1.17472	-1.13225	-0.397025	-1.10436	0.16726	1.64265	0.814025	0.694701	-0.685003
Mcl1	-0.223673	-0.819111	-0.723597	0.111496	-0.288387	0.333486	2.26313	-0.653346	-0.497215	-1.16691	0.767318	0.971789	0.9226	0.618356	0.00405337	-1.61999
Foxa3	0.721683	-0.0568868	-0.935148	-0.890994	0.16997	2.03755	-0.323288	-0.722884	-0.487493	-0.933935	-0.710363	0.0694072	1.59884	1.44115	-0.855957	-0.121653
Cstb	-1.38449	-0.715964	1.09537	1.47071	0.435235	-0.580864	0.401113	-0.721113	-1.92306	0.192825	0.553757	0.877567	1.24755	0.153283	-0.571993	-0.529934
Khnyn	0.486706	0.26336	0.43062	1.80271	-0.792431	-1.25864	-1.01926	0.0869335	0.615932	1.99464	0.0836463	0.0608833	-1.30722	-0.538807	-0.785431	-0.12365
Il4ra	0.139629	1.27923	1.4195	-0.452553	-1.65455	-0.0993124	-0.61365	-0.0182986	0.0432846	1.55016	0.266665	-0.264073	-1.12832	-1.00267	-0.740684	1.27563
Neu1	-1.13802	0.117287	1.36444	1.10182	0.68776	-0.101344	-1.20001	-0.831949	-1.09417	0.0505144	0.248206	1.29917	1.41286	-0.632537	-1.28628	0.00223096
Ccna2	0.531242	0.850568	0.197807	0.908883	-0.339054	-2.208	-0.232609	0.291166	0.718079	0.491345	0.559859	-0.199414	-1.33003	-1.40679	1.43812	-0.271173
Syt11	0.573877	1.14024	-0.670155	-0.726351	-1.5493	-0.556157	0.686596	1.10126	-0.0199115	0.778722	-0.755342	-1.12966	-0.944616	-0.422544	0.818131	1.67522
Tat	-1.19442	0.285025	-1.16098	-0.517565	0.986602	1.50187	0.616495	-0.517018	-0.457337	-0.535438	-0.920349	-0.867273	-0.356729	1.71993	1.34708	0.0701201
Trp53i11	1.15814	-0.210728	1.81003	0.217939	-0.651242	-0.575447	-0.817797	-0.930893	1.03428	1.48109	-0.245975	-0.609848	-0.726093	-0.709968	-1.17193	0.948436
Zmynd19	-0.975045	0.690549	-0.610178	-0.902154	-0.87351	1.53659	0.010362	1.12339	0.387367	-1.66392	-1.17053	-0.357775	0.996787	1.0662	0.668949	0.072929
Rps6ka1	-0.534476	0.222659	0.4202	1.12258	-0.0970678	1.40859	-1.23716	-1.30533	-0.264659	-0.282231	0.272325	0.105008	2.1729	-0.648083	-1.27145	-0.0838024
Slc16a5	-0.205056	-0.797389	-0.944065	-0.807221	1.4217	0.543966	1.43124	-0.643177	-0.789889	-1.15637	-1.2186	0.15392	0.473636	1.55527	0.940935	0.0410945
Agl	-1.50207	-0.764355	-0.448878	0.751031	1.37365	1.01959	0.218844	-0.647811	-0.852851	-0.606018	-0.00467707	1.74136	1.23435	0.121385	-0.801816	-0.831729
Atp1a1	-1.58117	-0.290914	-0.8566	0.0612007	0.315803	1.81208	0.542565	-0.0029673	-1.12563	-0.823455	-1.26765	0.990226	1.2737	0.909309	0.114716	-0.0712157
Adar	0.572145	2.03138	-0.400414	-0.434627	-1.23004	-0.670317	-0.270148	0.40202	1.80297	0.433352	0.218408	0.34371	-0.498763	-0.413715	-1.71672	-0.169243
Mafk	-0.443884	-0.346815	1.08567	1.77952	0.42053	-1.02301	-0.859453	-0.61257	-0.263922	0.459593	0.570163	2.01441	-0.357133	-0.872008	-1.12576	-0.425346
AA986860	-0.382116	-0.405801	-0.699268	-0.752164	0.936098	2.06266	-0.051547	-0.707864	-0.347822	-0.736032	-0.879538	-0.143992	0.609666	2.20938	-0.491228	-0.220434
4833411C07Rik	0.49674	-0.457362	1.69302	0.556453	-0.0332736	-0.873204	-1.59922	0.216852	0.324295	1.25477	0.75796	-0.0479157	-0.327366	-1.50013	-1.2984	0.836783
Cyp7a1	-0.0551415	-0.951287	-0.905551	-1.08302	0.723259	-0.311114	1.02346	1.55939	-0.36713	-1.1734	-0.774379	-0.508775	1.63126	0.528673	1.18891	-0.525166
Cdc20	-0.305806	1.54362	1.26061	0.0132113	0.170385	-1.29036	-1.06459	-0.327071	-0.123465	0.97761	1.82794	-0.393701	0.363304	-1.07785	-0.7721	-0.801741
Lipa	0.257632	0.605461	0.463682	-1.12835	-1.32023	-1.00037	0.857055	1.26513	0.407567	0.914268	-0.573152	-0.449789	-1.39994	-1.06483	0.964611	1.20126
Bcl10	0.785445	0.0113526	1.14193	0.881805	0.529261	-1.38996	-1.27041	-0.689428	-0.851725	0.754778	0.900159	1.20753	-0.136803	-1.80111	-0.328923	0.256093
Slc39a14	-0.941905	-0.614149	-0.989714	-0.463876	1.75978	1.1792	0.195133	-0.124472	-0.0331255	-0.822849	-0.738824	1.88304	0.873297	0.321367	-0.377657	-1.10525
Rnf216	-0.454248	0.0161145	1.54215	0.00418227	1.43719	-0.805949	-1.17573	-0.563707	0.381274	0.00882192	1.01683	0.583461	0.197433	-0.026378	-2.32663	0.165188
Zfp512	1.34466	0.870049	1.21596	-0.708496	-1.25004	-0.647133	-0.670076	-0.154928	0.350583	1.70016	0.994268	-0.391894	-1.44783	-0.732466	-0.459887	-0.0129359
Lrit1	0.965886	-0.897009	0.928112	1.40873	-0.147249	-1.19391	-0.981039	-0.0835158	0.295416	0.916706	1.39798	0.389136	0.352018	-1.07463	-1.35779	-0.918835
Abtb2	0.211232	0.95319	-0.476832	-1.02463	-1.38485	-0.540347	1.15294	1.10929	0.796114	1.44561	-0.463291	-1.27143	-1.23735	-0.432068	0.742324	0.420097
Kcnk5	-1.0531	-0.356331	-0.550662	0.141447	1.99266	0.902781	-0.344303	-0.732485	-0.653774	-1.00016	-0.688089	-0.222032	1.88913	0.996107	0.306792	-0.627966
Sh3pxd2a	1.14418	0.912145	0.432447	-1.01648	-1.75019	-0.47442	0.192639	0.559683	1.24482	1.0371	0.0145364	-0.0719786	-2.05562	-0.244651	-0.163532	0.239326
Ethe1	0.484165	1.90662	0.448933	-0.200632	-1.05807	-1.11438	-0.690676	0.224034	0.273521	0.955084	0.294692	-0.773623	-1.06533	-1.17886	-0.17097	1.66548
Got1	-0.434322	-0.0841188	-0.261856	1.26034	1.72171	-0.130576	-0.933008	-1.13817	-0.424976	-0.0614337	0.482606	1.15919	0.965897	0.232117	-2.03778	-0.315624
Cyp8b1	-0.332943	1.11221	1.13276	-0.307316	-0.398991	-1.55854	-0.724718	1.07754	0.423248	1.34046	-0.0709447	0.0546435	-1.20493	-1.34071	-0.451789	1.25001
Comt	0.130089	1.44276	1.08973	0.250299	-1.22813	-1.24756	-0.714118	0.276931	0.665419	0.00116519	0.74952	-0.0797495	-0.528997	-1.68117	-0.681387	1.55519
Pla2g12b	0.431577	0.698716	1.24943	0.747642	-0.309056	-1.72034	-1.07225	-0.0257196	0.368834	0.996956	0.907049	0.718717	-0.901579	-1.48854	-1.11352	0.512082
2700094K13Rik	-0.709198	-0.657843	0.275568	1.79056	1.12661	-0.117207	-0.713227	-0.995265	-1.6841	-0.59794	0.420685	0.745733	1.39387	0.716606	-0.744347	-0.250505
Saa4	-1.21971	-0.600809	-0.860753	-0.499554	-0.172785	1.10288	1.56228	0.68845	-0.38667	-0.840805	-0.801422	0.319539	-0.318372	1.95987	0.886691	-0.818829
Cd4	0.6219	1.56209	-0.602823	-0.627829	-1.14193	-1.09217	0.862376	0.418383	1.38489	0.411995	-0.621078	-1.39674	-1.08781	-0.282081	0.949437	0.641389
Fgfrl1	-0.932815	-0.807567	0.655007	1.49448	1.25681	-0.185529	-0.510598	-0.969787	-0.980802	-0.612502	-0.100688	1.35975	1.73888	-0.439131	-0.728899	-0.236606
Camkk2	0.69007	0.218716	-0.181768	-0.653351	-1.45251	-0.876443	0.58221	1.67307	1.38615	0.286928	0.387278	0.0609371	-1.52079	-1.44596	0.220808	0.624654
Serpinh1	1.216	1.36678	-0.108592	-0.988297	-0.904682	0.694901	-0.114044	-1.16207	0.577	0.506719	-1.11668	-1.18708	-1.01502	0.151577	0.526723	1.55676
Cblc	-0.636786	0.802887	0.843048	1.19326	0.362552	-0.0612703	-1.77426	-0.729427	-1.16838	0.253873	1.06419	1.2526	0.784557	-0.829115	-1.24642	-0.111306
Mrap	0.0975633	0.739775	-0.574033	-0.844829	-1.70353	0.0610182	1.00937	1.21466	-0.132012	-0.513896	-0.419522	-0.960453	-0.940922	0.148489	0.800396	2.01792
Mpzl1	1.52302	0.837156	1.04262	-0.826621	-1.06998	-0.947652	-0.35112	-0.20742	0.635793	1.9583	0.274016	-0.395521	-0.994029	-1.01668	-0.678665	0.216793
Plekha8	-0.68178	-0.30656	-1.09207	-0.805758	0.0210597	0.705002	2.02049	0.139623	-0.248319	-1.04324	-0.710405	-0.578308	0.432299	1.84461	0.980962	-0.677591
Avpr1a	1.11144	1.04376	-0.00540164	-0.952846	-1.34913	-0.97036	0.127948	0.99459	1.24305	1.10181	0.400096	-0.751542	-1.33535	-1.18772	-0.0367069	0.566362
Rap2a	-0.793647	-0.289933	-0.899122	-1.23681	0.0298651	0.836912	1.66573	0.687002	-0.541853	-0.78605	-0.626813	-0.940515	0.16552	1.74372	1.28578	-0.299788
Nr1d1	-0.826346	-0.196978	1.55223	1.5214	0.0433128	-0.451191	-0.816175	-0.82625	-0.804148	-0.0193258	1.30876	1.73117	-0.0185049	-0.585592	-0.812273	-0.800083
Banp	0.100577	0.156736	-1.02977	-0.844245	-0.148937	2.02126	0.597376	-0.852999	1.07193	-0.883362	-1.1332	-0.96996	-0.493905	1.46612	0.407247	0.535132
Gmnn	-0.680222	-1.23434	-0.527346	0.781147	1.82741	0.663271	-0.443971	-0.385949	-1.71065	0.185993	0.25811	0.372932	1.74119	0.183202	-0.859519	-0.171261
Nr1h2	-0.220289	1.34032	0.298608	1.11633	0.364956	-0.418861	-1.70592	-0.775144	0.368562	0.775823	0.691382	0.540834	-0.137019	-1.55673	-1.5281	0.845255
Batf	-0.130653	0.165741	0.305445	1.53747	-0.827346	0.939434	-0.305443	-1.68464	-0.753952	-0.46883	-0.745116	0.269372	1.48184	1.4919	-0.2197	-1.05551
Tbc1d8	-0.59487	-0.450598	-1.23433	0.024079	1.30353	1.70167	-0.227739	-0.521739	-0.185505	-1.02143	-0.806169	-0.0599811	1.42503	1.65159	-0.559994	-0.443537
Cml5	0.196074	-0.125088	-0.916329	-1.13767	-1.00791	0.261346	1.32954	1.40003	-0.249179	-0.110636	-1.10248	-1.17892	-0.586754	0.551771	1.55093	1.12527
Gtf3a	-0.468622	-1.65296	-0.642632	0.630111	0.949294	1.45319	0.17335	-0.441728	-1.15039	-1.50893	0.146741	0.110073	0.924177	1.53523	0.248522	-0.305418
Nup43	1.37633	1.39995	0.580594	-0.220663	-0.576505	-0.949325	-1.14418	-0.466196	0.748832	0.0905949	2.08345	-0.827189	-0.267928	-0.588878	-0.287726	-0.951155
Pold1	-0.546734	1.61031	-0.02249	-0.134878	-1.63092	1.02772	-0.556014	0.253008	0.071584	1.15882	-0.782959	-0.964423	-0.904501	-0.778123	0.735002	1.4646
Rnase4	-1.59254	-0.838421	-0.0929701	1.01709	1.25313	0.912818	-0.109378	-0.549725	-0.723083	-0.80231	0.0459968	1.56163	1.36641	0.014328	-0.254422	-1.20856
Ptp4a1	-0.590412	-1.07549	-0.86514	-0.516641	1.83035	0.869782	0.568896	-0.221349	-1.05299	-1.34116	-0.935592	0.540699	1.00253	1.23143	0.630584	-0.0754917
Dock8	-0.733459	0.0443049	0.300579	2.07204	0.0783081	-1.4117	-0.0854625	-0.264609	-0.83541	0.869862	0.727487	1.35222	0.417293	-0.424853	-0.49913	-1.60746
1190005I06Rik	0.197893	-1.2735	0.529268	0.976353	1.15641	0.167557	-1.65225	-0.10173	-0.78251	0.11477	1.16158	0.962515	1.14889	-0.655923	-1.44831	-0.501016
Cebpd	-0.10453	-0.268679	-1.05769	-0.487513	1.91182	1.12914	-0.546257	-0.576283	-0.208516	-1.14773	-0.623821	0.193735	1.29356	1.67542	-0.719544	-0.463107
Ifih1	-0.794622	-0.388509	0.476689	1.25791	0.800135	-1.90109	0.237631	0.311851	-0.295775	0.136972	0.455165	1.99181	0.383618	-0.756345	-0.669999	-1.24545
Npm1	-0.705845	-1.99067	0.483982	-0.105242	1.37044	0.570732	0.0910068	0.285596	-1.20041	-0.217193	1.88126	0.270123	0.886285	-0.296374	-0.38769	-0.936006
Col4a2	0.823938	1.51314	0.268953	0.174987	0.441981	-0.707664	-1.07191	-1.44342	0.932163	1.29362	0.191335	1.03894	-0.645369	-1.11481	-1.19747	-0.498406
Mettl22	-0.732359	0.226675	0.840506	1.75419	0.364619	-0.418706	-1.37097	-0.663954	-1.40229	-0.123207	1.26083	1.4944	-0.984594	-0.0288498	0.209526	-0.425822
Slco1a4	-1.28522	-1.2065	-0.295794	0.107319	0.375653	1.60204	0.998999	-0.296505	-1.15616	-1.20956	-0.192769	1.40359	1.31414	0.392927	0.00606767	-0.558234
Mgp	2.01777	-1.22378	-0.530366	-0.752428	0.491724	0.41728	-0.0109493	-0.409257	-0.24591	-0.797503	-1.39058	-0.597479	0.162	0.0545359	1.51159	1.30335
Esrra	-0.620815	-0.818842	-1.30817	-0.100834	0.84866	1.85182	0.250393	-0.10222	-0.446514	-1.21848	-0.976494	-0.920679	1.13291	1.2294	0.600014	0.599846
Mak16	1.61049	0.398313	-1.376	-1.44347	0.183142	0.403218	0.269273	-0.0449659	0.191206	-1.30233	-0.127743	-0.734652	1.9497	0.732552	-0.107171	-0.601563
Mat1a	-1.31583	-0.958507	-0.744361	0.254517	0.559439	1.47733	1.06047	-0.333057	-0.816868	-1.11626	-1.14058	1.10391	0.55896	1.38934	0.413364	-0.391865
Mcm7	0.0416157	2.00983	0.448773	-0.423247	-1.5361	-0.426022	0.0663465	-0.18119	-0.000940668	0.711577	-0.17973	-0.2319	-0.952571	-1.31066	0.0195025	1.94473
F3	-0.440937	-1.17535	-0.42822	1.1138	1.80701	-0.00565686	-0.0134892	-0.857157	-1.02464	-0.0658549	1.0238	1.54282	0.791411	-1.04127	-0.778741	-0.447529
Sort1	-0.0168537	0.283573	1.60475	1.15338	-0.12596	-1.27703	-0.972026	-0.649836	0.174611	0.948051	0.615319	1.43218	0.0733498	-1.31488	-1.11735	-0.811289
Btg1	-0.0751341	0.265729	0.599274	-0.623876	-1.1453	-0.892225	-0.14041	2.01194	0.753368	1.16909	0.0327494	-0.713847	-1.41547	-1.10779	0.139631	1.14226
Ccne1	-0.72254	-0.855631	-0.327181	0.343908	2.04974	0.745191	-0.577725	-0.655758	-0.596722	-0.742995	-0.40743	0.429159	2.2772	0.0869672	-0.497909	-0.548269
Adh4	-0.41795	0.179498	1.73547	0.175796	-0.169227	-1.87858	-0.0598524	0.434844	0.197965	0.613933	1.27274	0.968045	0.0837645	-1.63483	-0.419303	-1.08232
Tnfaip8l1	-0.689295	1.19795	1.50018	-0.0664988	-0.0607713	0.3215	-1.48948	-0.713585	0.9447	1.46238	0.637797	0.21644	-1.1762	-0.870987	-1.17109	-0.0430484
Cln8	-1.49675	-0.0414996	-0.738364	0.817925	1.67923	0.608977	-0.48222	-0.347304	-0.455727	-0.491794	-0.958264	0.527022	1.44582	1.42193	-0.486068	-1.00293
Glyctk	-0.797695	0.625742	-1.3843	-0.376255	-0.849241	1.39152	1.07615	0.314077	0.259745	-0.855704	-1.17477	-0.376385	-0.211772	1.75135	1.13502	-0.527478
Dolk	0.0731881	1.88363	0.719278	-0.0859664	-0.61094	-0.633362	-1.46089	0.115058	-0.408508	1.1536	1.29368	0.652511	-0.166404	-1.75364	-0.349668	-0.421578
Fasn	-0.672528	-0.364422	-1.13023	0.564758	-0.816064	1.92516	0.649566	-0.156238	-0.712348	-0.684107	-1.05686	-0.992578	0.258855	0.530794	1.47947	1.17678
Rsl1d1	-0.767822	-0.72764	-0.698416	-1.26835	0.6462	1.62083	0.484502	0.7107	-0.563962	-1.44845	-0.21326	-0.0966918	1.68949	1.14257	0.0911032	-0.600797
Maff	-0.793709	-0.706677	-0.308195	1.51655	1.54685	0.162504	-0.870164	-0.547161	-0.73234	0.261355	-0.452046	2.04632	0.641181	-0.136678	-1.16672	-0.461069
Abcc2	-1.51846	-0.301926	-0.360236	1.44777	1.37272	-0.0948386	0.137001	-0.682032	-0.774744	0.172708	-0.231059	1.63218	0.930255	0.252906	-0.37528	-1.60697

## Sheet: GO_pathway
GO process enriched by transcripts actived by daytime peaked DR-TFs (ZT0-ZT12)
Category	Term	Count	%	PValue	Genes	List Total	Pop Hits	Pop Total	Fold Enrichment	Bonferroni	Benjamini	FDR
GOTERM_BP_ALL	GO:0055088~lipid homeostasis	21	3.98482	1.11123e-10	9.95419	LPL, SOAT2, LAMTOR1, SLC37A4, ACACA, PNPLA2, RORA, PNPLA3, STAT3, ABCB4, NR1H2, ABCG8, GCKR, GOT1, ABCG5, DGAT1, GCK, CYP7A1, PLA2G12B, ACAD8, ORMDL3	477	126	18082	6.31796	6.36625e-07	7.95782e-08
GOTERM_BP_ALL	GO:0006629~lipid metabolic process	71	13.4725	4.56131e-10	9.34091	PPARD, STAT5B, G6PDX, NFKB1, RORA, PMVK, ADORA1, SLC16A1, SERPINA6, ST3GAL4, ELOVL3, SULT1A1, CYP7A1, ACOT12, ACAD8, THRSP, CEACAM1, AGPAT2, PLD1, CYP3A13, ALDH5A1, ACNAT2, ESR1, PNPLA2, CYP2E1, PRKCE, PNPLA3, LPIN3, DGAT1, NEU1, ORMDL3, NEU3, NEU2, CLN8, CROT, HSD3B7, FDX1, HSD3B5, SLC37A4, ABHD4, PLBD1, SEC14L2, PDSS1, NR1H2, SLCO1A4, NR1D1, SH3GLB1, ADH4, PLA2G12B, FASN, ABCD2, PER2, HSD17B6, …	477	1217	18082	2.21155	2.61317e-06	2.61317e-07
GOTERM_BP_ALL	GO:0045088~regulation of innate immune response	17	3.22581	0.000224257	3.64925	PTPN6, IFIH1, FLOT1, STAT5B, ESR1, NFKBIA, SAMHD1, PRKCE, LGALS9, DDX58, SERPINB9, NR1D1, RIPK2, PIK3AP1, LAG3, CEACAM1, ADAR	477	218	18082	2.95611	0.723325	0.011613
GOTERM_BP_ALL	GO:0002757~immune response-activating signal transduction	18	3.41556	0.000718673	3.14347	PTPN6, BCL10, IFIH1, BCAR1, FLOT1, NFKBIA, PRKCE, LGALS9, DDX58, NRAS, NR1D1, PSEN2, PDE4B, RIPK2, PIK3AP1, CD79B, CD79A, CEACAM1	477	266	18082	2.56519	0.983735	0.0281973
GO process enriched by transcripts repressed by day peaked DR-TFs (ZT0-ZT12)
Category	Term	Count	%	PValue	Genes	List Total	Pop Hits	Pop Total	Fold Enrichment	Bonferroni	Benjamini	FDR
GOTERM_BP_ALL	GO:0051726~regulation of cell cycle	38	7.37864	0.0015503	NEK2, CRLF3, STAT5B, PML, SAE1, AURKA, RCC1, SOX9, CDT1, CCNE1, SH3GLB1, TARDBP, NPM1, PER2, NSMCE2, FBXO4, AXIN2, APEX1, CCNA2, ZC3H12D, PTPN6, GTPBP4, MSH2, GMNN, CCNF, SKP2, ESR1, NPR2, CDC20, CLIC1, STAT3, JUNB, NRAS, HDAC3, POC1A, SFPQ, POLDIP2, TJP3	469	856	18128	1.71588	0.999826	0.0523614	2.9426
GOTERM_BP_ALL	GO:0044042~glucan metabolic process	8	1.5534	0.00253551	NR1D1, SLC37A4, PER2, ADRA1B, GYS2, CPS1, STBD1, AGL	469	72	18128	4.29472	0.999999	0.0745029	4.76975
GOTERM_BP_ALL	GO:0006073~cellular glucan metabolic process	8	1.5534	0.00253551	NR1D1, SLC37A4, PER2, ADRA1B, GYS2, CPS1, STBD1, AGL	469	72	18128	4.29472	0.999999	0.0745029	4.76975
GOTERM_BP_ALL	GO:0010564~regulation of cell cycle process	23	4.46602	0.0176255	PTPN6, CRLF3, NEK2, MSH2, CCNF, ESR1, PML, CDC20, AURKA, SOX9, RCC1, CDT1, POC1A, SH3GLB1, SFPQ, NPM1, NSMCE2, FBXO4, AXIN2, TJP3, APEX1, CCNA2, ZC3H12D	469	523	18128	1.69982	1	0.239788	28.9886
GO process enriched by transcripts actived by night peaked DR-TFs (ZT12-ZT24)
Category	Term	Count	%	PValue	Genes	List Total	Pop Hits	Pop Total	Fold Enrichment	Bonferroni	Benjamini	FDR
GOTERM_BP_ALL	GO:0006073~cellular glucan metabolic process	7	1.82292	0.0028909	GCK, SLC37A4, PER2, ADRA1B, GYS2, CPS1, AGL	357	72	18128	4.93682	1	0.0935882	5.37768
GOTERM_BP_ALL	GO:0044042~glucan metabolic process	7	1.82292	0.0028909	GCK, SLC37A4, PER2, ADRA1B, GYS2, CPS1, AGL	357	72	18128	4.93682	1	0.0935882	5.37768
GOTERM_BP_ALL	GO:0051726~regulation of cell cycle	29	7.55208	0.00585892	NEK2, CRLF3, STAT5B, PML, SAE1, RCC1, SOX9, SH3GLB1, TARDBP, NPM1, PER2, FBXO4, APEX1, ZC3H12D, GTPBP4, MSH2, GMNN, CCNF, ESR1, SKP2, CDC20, CLIC1, STAT3, JUNB, HES1, NRAS, SFPQ, POLDIP2, TJP3	357	856	18128	1.72031	1	0.145358	10.613
GO process enriched by transcripts repressed by night peaked DR-TFs (ZT12-ZT24)
Category	Term	Count	%	PValue	Genes	List Total	Pop Hits	Pop Total	Fold Enrichment	Bonferroni	Benjamini	FDR
GOTERM_BP_ALL	GO:0055088~lipid homeostasis	17	4.1769	5.86793e-09	LPL, LAMTOR1, SLC37A4, ACACA, PNPLA2, RORA, STAT3, ABCB4, NR1H2, GOT1, ABCG5, GCK, NR1D2, CYP7A1, POLD1, PLA2G12B, ORMDL3	370	126	18128	6.61038	3.00551e-05	4.29364e-06	1.11953e-05
GOTERM_BP_ALL	GO:0006629~lipid metabolic process	56	13.7592	2.12167e-08	PPARD, STAT5B, RORA, ADORA1, ST3GAL4, ELOVL3, CYP7A1, SULT1A1, THRSP, CEACAM1, AGPAT2, PLD1, CYP2C55, CYP3A13, ACNAT2, ESR1, PNPLA2, CYP2E1, PRKCE, LPIN3, NEU1, ORMDL3, NEU2, CLN8, HSD17B2, HSD3B7, FDX1, HSD3B5, SLC37A4, PLBD1, PDSS1, SEC14L2, NR1H2, SLCO1A4, NR1D1, SH3GLB1, ADH4, PLA2G12B, FASN, ABCD2, HSD17B6, ETNK2, LPL, LIPA, LAMTOR1, IL1RN, FADS3, ACACA, ATP1A1, CPS1, DAGLB, DOLK, AVPR1A, SU…	370	1220	18128	2.24893	0.000108666	1.20746e-05	4.04791e-05
GOTERM_BP_ALL	GO:0045088~regulation of innate immune response	13	3.1941	0.00205227	PTPN6, IFIH1, STAT5B, FLOT1, ESR1, PRKCE, DDX58, SERPINB9, NR1D1, PIK3AP1, LAG3, CEACAM1, ADAR	370	222	18128	2.86905	0.999973	0.0795149	3.8437
GOTERM_BP_ALL	GO:0002376~immune system process	64	15.7248	0.0149991	KYNU, ATP1B1, STAT5B, RNF216, RORA, PEX3, ADORA1, CXCL12, BATF, PDE4B, PATZ1, PIK3AP1, CEACAM1, LAG3, BCL10, GBP6, SH3PXD2A, LTBR, SLA2, FLOT1, ESR1, STXBP2, PRKCE, JUNB, STOM, TYK2, SERPINB9, PSMA5, SNX10, LCP1, PSMB10, IFIH1, STX7, HSD3B7, IL4RA, SLC37A4, PML, SOX9, MEIS1, RNF125, FGG, NR1D1, FGA, FASN, DYRK3, CD4, THPO, PTPN6, ESRRA, IRGM2, CEBPD, MSH2, TRIM34A, TGFBR2, CD276, DOCK8, ABCB4, SO…	370	2368	18128	1.32418	1	0.28064	25.0488
