# Supplementary material for: A proteomics landscape of circadian clock in mouse liver
Source: Nat Commun. 2018 Apr 19;9:1553. doi: 10.1038/s41467-018-03898-2 (PMC5908788; doi:10.1038/s41467-018-03898-2)
Supplement: Supplementary file 15 — Supplementary Data 12 [file 41467_2018_3898_MOESM15_ESM.xlsx]

## Sheet: Legend
Supplementary Data 12 Matrix of Ubiquitylation pattern of diurnal rhythm in mouse liver.
Sheet1	Matrix of 3,424 ubiquitylated peptides.
Sheet2	Matrix of the 1,144 Ubiquitylated proteins.

## Sheet: peptides-matrix
peptides	GI	poison in protein	poison in peptide	ZT0_iBAQ_repeat1	ZT0_iBAQ_repeat2	ZT0_iBAQ_repeat3	ZT0_iBAQ_repeat4	average-ZT0_iBAQ	ZT6_iBAQ_repeat1	ZT6_iBAQ_repeat2	ZT6_iBAQ_repeat3	ZT6_iBAQ_repeat4	average-ZT6_iBAQ	ZT12_iBAQ_repeat1	ZT12_iBAQ_repeat2	ZT12_iBAQ_repeat3	ZT12_iBAQ_repeat4	average-ZT12_iBAQ	ZT18_iBAQ_repeat1	ZT18_iBAQ_repeat2	ZT18_iBAQ_repeat3	ZT18_iBAQ_repeat4	average-ZT18_iBAQ
AAAIAPKKK	gi218777834	497	9											7036100	3442100			5239100
AAASKLGEFAK	gi8394027	188	5			1018700	824580	921640
AAAVGTANKSTVEGIQASVK	gi31543942	655	9				196940	196940
AAAYSKLGNYVGAVQDCER	gi21313588	138	6			138480	117950	128215								278680	434830	356755
AADEEKKR	gi228008363	374	6																18312000	2187200			10249600
AADEEKKR	gi228008363	375	7																18312000	2187200			10249600
AADESERGMK	gi482677666	128	10																		110540	1049100	579820
AAEAILKR	gi85702366	858	7	10138000	6575600			8356800		3563700			3563700							1410000			1410000
AAEEKMNQQGADTPK	gi21362309	393	5				128390	128390
AAEHETKELR	gi120587005	244	7		6738900			6738900		5721900	1982900	5563600	4422800			1868000		1868000
AAFADLDLRAGSDLK	gi257196209	16	15			194670	219060	206865
AAGDETGAKVER	gi254553321	249	9		16900000	2480500	2524100	7.30153e+06			1375000	962590	1168795			615870	864180	740025	3056800				3056800
AAGKGDVPTK	gi7305443	125	4		2023500			2023500		1335700			1335700
AAIEHIKQK	gi158517825	60	7																2178100	4789400			3483750
AAIKSLSR	gi134053913	147	4	6408400	5056000			5732200						6749900	48736			3399318	8616500	1858100			5237300
AAKEGGADGVTATNTVSGLMGLK	gi25140985	725	3			1546200	66542	806371
AAKVFESIGKFGLALAVAGGVVNSALYNVDAGHR	gi6679299	11	10
AALKVEESELK	gi124248585	240	4	19547000	641580		1694200	7294260								1362200	1334800	1348500		1068200	2907800	2237300	2071100
AALLKHGLGNR	gi451172117	184	5	7413300	2619600	532240	453260	2754600			289170	211770	250470	2165200	484510	322970	308700	820345	3651000				3651000
AANSFNPNWSLKDTLVSYMETK	gi309272601	5175	12								318110	445920	382015
AAPAKGENLSLVVHGPGDIR	gi22128627	6	5	15723000	8010300	3511200	2792500	7509250			2169000	2291200	2230100	15713000	6588200	114880	122430	5.63463e+06			2823200	3389800	3106500
AAPISCHVQVAHEKEK	gi21450293	531	14			144680	155050	149865
AAPTEPPEAPEATAAGGVTSKQMALVLDR	gi21703976	372	21			383240		383240
AAQESLHVKTPLR	gi21704136	10	9	24511000		653250	535850	8566700			535590		535590
AAQIPIVAATSTPAVARNSKK	gi27369894	22	21			752450	354190	553320
AASAASSEHFEKLHEIFR	gi31980617	13	12	5988900	1434100	1147700	839360	2352515			1185700	718260	951980			74678	899130	486904
AAVASLLQSVQVPEFTPKSGVK	gi444299620	802	18			1342200	937710	1139955			1130000	1059300	1094650				1039300	1039300
AAVKTLNPK	gi6753324	5	4	13658000		1251300	1063100	5.32413e+06	2494100	2283900	433150	429540	1.41017e+06	4127600		434740	516300	1692880
AAVSGLWGKVNADEVGGEALGR	gi31982300	18	9	104150000	59548000	19632000	12219000	48887250	48447000	24691000	3989700	8030000	21289425	22021000	29853000	4058900	4360700	15073400	90770000	52077000	18518000	13423000	43697000
AAWGKIGGHGAEYGAEALER	gi145301578	17	5	17403000	3512700	7093700	6174900	8546075	3983400		467010	371480	1.6073e+06	4298700	2557900	402940	2689700	2487310	6417800	3167800	3148600	2314900	3762275
AAYKLVLIR	gi114326546	5	4	376650000	264160000	59096000	41513000	185354750	176760000	139620000	54920000	82032000	113333000	259270000	128470000	51786000	55731000	123814250	403300000	146130000	49812000	91980000	172805500
ACAAQTKATFLK	gi228008337	248	7	2606000		144420		1375210								131280	206840	169060		1136900	639100	780380	852127
ACEGGKFATVEVTDKPVDEALR	gi124001580	40	6			231240	198020	214630									242650	242650
ACGKSHLVVHSSMEPDVGLLR	gi124487183	225	4			384770	425120	404945
ACGVSVKK	gi52627143	337	8		8521000			8521000
ACLSPSQLKK	gi357540869	10	9	3782500				3782500
ACVVHGSDLKDMTSEELDDILR	gi21450277	671	10			1121500	1226700	1174100			720460	1973000	1346730			1161400	1056600	1109000			2728200	1768200	2248200
ADEVTEKQVYDAHTK	gi340139110	8	7			286750	236480	261615			190860	283880	237370			169140	196950	183045
ADGIVSKNF	gi21536222	81	7	69159000	39140000			54149500	23901000	20503000	1137000	1379600	11730150	37456000	377990	994140	1786900	1.01538e+07	46535000	15383000			30959000
ADIFMFDEPSSYLDVKQR	gi114205431	250	16									517740	517740
ADIKIWVLTGDKK	gi80861460	727	4								524770		524770
ADLINNLGTIAKSGTK	gi40556608	107	12			561930	508870	535400			633790	591070	612430
ADPYVEITGTAGKK	gi213418055	448	13								308460	221880	265170
ADSLQKNQDLEFER	gi110347487	141	6			162820	95837	129328
ADTAPQLKR	gi21312256	9	8	3407000	3111700			3259350													637430	467980	552705
AEAADLMSLKPK	gi27229101	90	12																		7783300	9167600	8475450
AEAETMYQIKYEELQTLAGK	gi114145561	291	10			804730	540900	672815
AEDKEWIPVTK	gi18087805	58	4											47870000	21590000			34730000
AEDKEWIPVTK	gi94383782	58	4	59551000	29591000	2165100	2419700	23431700	27658000	34467000	1763900	1431800	16330175			3273200	5522000	4397600	48399000	20695000			34547000
AEDKEWIPVTKLGR	gi94383782	65	11	7851300	4973100			6412200			2303100	4513200	3408150			602300	1621400	1111850		8499900	9033700	7086500	8206700
AEDSVVYTWSSKR	gi110626010	407	12													149030		149030
AEFPSKVSTR	gi20279132	7	6									1030500	1030500						10161000				10161000
AEGSEAAQLAEIYGKLEEIEADKAPAR	gi29789050	294	15			1234800	813330	1024065			2339300	1688700	2014000			2132300	1433500	1782900
AEGSEAAQLAEIYGKLEEIEADKAPAR	gi29789050	302	23			1514700		1514700
AEIIADKQSGK	gi226443091	133	7			408150	398600	403375			124160	114740	119450				119480	119480
AEIYNSVDQVKR	gi254553342	108	11	1621100	2224600	299840	259200	1101185	8802300	5526000	690020	849340	3966915
AEKLVMFQR	gi31543675	205	3	12459000	360500			6409750						14501000	6083300	509470	946900	5.51017e+06	4196000	1215400			2705700
AEKMGQNLNR	gi240255653	154	3	4804500	1470200	239420	304450	1.70464e+06		2464100	213350	125920	934457			129440	760570	445005
AEKVLEACSIACNK	gi67846103	369	3	7136900		232240		3684570
AELDQLPGAQEKK	gi6752944	358	12	2686800				2686800
AELQEVQITEEKPLLPGQTPETAKEAELAAR	gi7305305	25	24									772840	772840
AEMGSKGVTAGKIASNVQK	gi134053947	7	6			4283700	4111500	4197600			1225500		1225500			2634600		2634600
AENVEVILTSSKQIDK	gi19527190	116	12			740030	1129300	934665			589980	654880	622430			527970	936750	732360
AERPDGLILGMGGQTALNCGVELFKR	gi124248512	522	25	11339000	3920800	5313800	3950200	6130950			1985800	1070500	1528150			4701100	4234900	4468000		3469500	7878000		5673750
AETAAKHGEAQVK	gi114326546	106	6			3373500	14584000	8978750								1396700		1396700
AEVEETLKR	gi254540041	9	8																		990110		990110
AEYLASIFGTEKDK	gi25072205	13	12									666660	666660
AEYLASIFGTEKDK	gi25072205	15	14								451720		451720
AEYLASIFGTEKDK	gi254939694	13	12													1045700	1025000	1035350
AEYLASIFGTEKDK	gi254939700	13	12			1631800		1631800
AEYLASIFGTEKDK	gi254939700	15	14				1594000	1594000
AFEEAEKNAPAIIFIDELDAIAPK	gi225543319	295	7			380670	428780	404725			799240	767420	783330
AFGGTALAMTKGAR	gi257467563	355	11																	1201400			1201400
AFKAWAVAR	gi163310765	236	3	3914500	4003500			3959000
AFKDTGKTPVEPEVAIHR	gi13385652	4	3	937630000	803350000	108660000	133390000	495757500	758580000	716280000	64263000	120660000	414945750	351880000	153660000	30096000	91281000	156729250	1248200000	307810000	125060000	107250000	447080000
AFLEEGFTNKAEEINAEIER	gi27370144	563	10								459360		459360
AFMKASSELFNQK	gi31981842	321	4														574380	574380
AFNDAEVLYNRSLNEYKALK	gi24415998	381	17
AFNDAEVLYNRSLNEYKALK	gi24415998	384	20
AFSAGKR	gi11276065	434	6		4641500			4641500
AFSAWKQMGEQR	gi7305395	179	6	12660000	4232000	1910300	2115300	5229400			371110	934150	652630	3241600	2142900	532230	1099400	1.75403e+06	6097000	4013000			5055000
AFVKMCR	gi19526912	14	4	8181700				8181700						8948300	4752600			6850450
AFVTMLDELLAEHKTTWDPTQPPR	gi254939516	262	14			508730	373790	441260								696450		696450
AGASIVGVNCHFDPSVSLQTVKLMK	gi7709990	229	22	13228000	4483200	11828000	8636600	9543950	21212000	10522000	18016000	18973000	17180750	17369000	198530000	2670700	14984000	58388425	246040000	346190000	1197400	1351500	148694725
AGDAFGDTSFLTSKAR	gi254039694	56	14			202890	227870	215380
AGDSLMVMIAMKMEHTIKAPK	gi186700620	683	18																		644060	1679200	1161630
AGDSLMVMIAMKMEHTIKAPK	gi186700620	686	21																		644060	1679200	1161630
AGEAVYKLAESGSCLGK	gi89337262	273	7			686750	839820	763285			353390	574600	463995			593950	457080	525515
AGEIKGFTGIDSDYEKPETPECVLK	gi61098088	174	5																		2228300	1406900	1817600
AGEYEALPEKLK	gi18252784	154	12			941450	824760	883105
AGGMLSPETLTGIHKALQEGNLSDVMIQIQK	gi410991938	49	15						23923000	8162600	2476900	2054100	9154150
AGKPVLHYFDGR	gi116325999	4	3	3911000	4035400			3973200	16031000	9367700	975760		8.79149e+06						4435800				4435800
AGLLEKLK	gi7106255	39	6								2188600	2479300	2333950
AGPEQKGQIIK	gi225579122	264	6																			374240	374240
AGQSDKDVKYYTLEEIQK	gi13385268	10	9			909410	767760	838585								675310	1082200	878755		4106400			4106400
AGSNVMQTFTFYASEDKLENR	gi7709990	82	17	8833900		6154000	875310	5.28774e+06				1794300	1794300		4445800	690200	983190	2039730		7577100			7577100
AGTALKR	gi20806111	7	6			245230	226570	235900
AGTTTIEAVKR	gi359279904	11	10																		1460300		1460300
AGTTTIEAVKR	gi359279908	11	10	4529500				4529500			158350	176260	167305
AGTTTIEAVKR	gi418203916	11	10			364010	499530	431770								120610		120610
AHADEFPLTTDSSEKQGVVCIFGTGDFGK	gi31981509	18	15			1048800		1048800			2883400	5622800	4253100				952460	952460
AHETNILEIKTMAGFINYK	gi62241019	268	10				2013900	2013900			1690500	3218500	2454500			4161600	3490000	3825800
AHHKFSETHADPHNSR	gi31543675	158	4		2197100			2197100
AHIAQLCEKAGLLQR	gi51491845	619	9	32570000	13333000	1039300	53753	1.1749e+07			2226100	2910800	2568450	12238000	8539100	322870	4344000	6.36099e+06		8816900	1670100	1685100	4.05737e+06
AHPVFYQGTYSQALNDAKR	gi158533976	167	18								336560		336560
AHQVVEDGYEFFAKR	gi31980772	260	14														228300	228300
AHSKQELQEWVQR	gi125347767	356	4
AHTPDPASVSKALQR	gi125347767	1551	11								323700	227450	275575
AHVYVEEVPWKR	gi6678509	118	11	63254000	13533000	6203800	6095300	22271525	23604000	14126000	4269000	5614700	11903425	17030000	13957000	3953500	4689000	9907375		13717000			13717000
AHYHDNYGKNDEVEFVR	gi6678509	10	9						5684200		898320	704050	2.42886e+06			858620	893990	876305
AIAAAKQAQLHDFVMSLPEK	gi120432047	1193	6			435120	313890	374505			602430	1120700	861565			486240	942380	714310
AIAEGLGSELLVGTTKNALLR	gi21450111	578	16									509110	509110
AIAKGVGIISEGNETVEDIAAR	gi21450277	629	4			518080		518080			487070	534250	510660			431770	620030	525900
AIDSLSIEKGYR	gi20149748	776	9
AIGIDPGYSKAYGR	gi21313588	161	10	23452000	5926800	2152700	1836700	8342050	11885000	6010300	1056300	1254900	5051625	12648000	4105300	1187900	2705500	5161675	11544000	3468500	4220600	5107700	6085200
AIGLPEDLIQKGK	gi8393343	31	11			3846800	3113300	3480050		5543000			5543000			1459200	3046400	2252800		7196200			7196200
AIGLPEDLIQKGK	gi8393343	33	13	8465800	4781700	1504600		4.91737e+06	7156700			1319900	4238300			972420	894150	933285	43726000	7196200	8137700		1.96866e+07
AIGSASEGAQSSLQEVYHKSMTLK	gi7106387	187	19	9398900		565050	546410	3.50345e+06			288070	619700	453885
AIGVKPPR	gi225543319	236	5	7577900	6142000			6859950	4395600	4222700			4309150						5824200	828770			3326485
AIKIAGK			3	40229000				40229000
AIKLLEHAKGAGSK	gi21703784	189	3																		12054000	12857000	12455500
AIKLLEHAKGAGSK	gi21703784	195	9																		12054000	12857000	12455500
AIKLLEHAKGAGSK	gi21703784	200	14																		12054000	12857000	12455500
AILDDLLKLGK	gi31560705	641	8	2348300	1789500			2068900
AILEGAGQNVEQECSLLAKQSNHGYIVTGGGLLQCK	gi166197700	1290	19								1401300	2519700	1960500
AINPENGFFGVAPGTSVKTNPNAIK	gi7110683	342	18			720300	432370	576335			356080	836120	596100								1337000	1948400	1642700
AIQASLAKVCTNR	gi17647117	771	8	3600100	1590400	439710	304940	1.48379e+06			179100		179100
AIQEFQTLFVDSKFKK	gi110626050	89	13																		1499100	2098700	1798900
AIQEFQTLFVDSKFKK	gi110626050	92	16																		1499100	2098700	1798900
AISISENEEWKR	gi6681115	127	11			167970	185600	176785
AISISKDDEWKR	gi6681113	122	6	2231500				2231500
AITPNPEQVFAECSQKR	gi113865905	2079	16			272710	466740	369725
AIVPESKNGGSPALNNNPR	gi18017590	15	7	6337100	2030700			4183900	4026500				4026500	5664100	1748800			3706450
AKAAALAAAAADAPQR	gi300360482	195	2			628670	492510	560590			691270	785260	738265			557120	789150	673135	6473400	4261400			5367400
AKAGQGIPAPPEASPTAVPEPSTPFPPVLASGMSHPPPTSR	gi34447211	80	2			2251500		2251500
AKALGATDCLNPR	gi121247379	238	2	10130000	5215200			7672600
AKEDSGNKPMSK	gi27369569	132	2
AKEDSGNKPMSK	gi27369569	138	8
AKEDSGNKPMSK	gi27369569	142	12
AKEFTNVYIK	gi22507391	188	2								339730	358300	349015
AKEHLKSLDINCPR	gi11276065	251	2			411320	319390	365355			178790	171590	175190								644720	816660	730690
AKEIGFSDK	gi124248512	908	2	15649000	11445000			13547000	4557700	3887300			4222500	6495300	2381700			4438500	9099900	3468400			6284150
AKEILQEEEDLAEIVQLVGK	gi31560731	480	2			237750		237750
AKENTIYLQVQTGKSPHT	gi31982010	552	14						4732900				4732900
AKEWGYASHNGPDHWHELYPIAK	gi31982861	3	2								396340	377210	386775
AKGNPESSFNDENLLMVVR	gi160948612	286	2	86644000	43150000	13794000	13324000	39228000	9266300	6009800	5396500	9355900	7507125	13692000	3793900			8742950	11352000	5837300			8594650
AKGNPESSFNDENLR	gi157154304	286	2													257710	259380	258545
AKGNPESSFNDENLR	gi254939516	286	2	9694300	6014100	173940	171630	4.01349e+06								257710	259380	258545			330770	376290	353530
AKGNPESSFNDK	gi13386414	286	2	9694300	6014100	478700	470150	4.16431e+06				185020	185020			405200	331190	368195
AKGPHEKYGYNSYLSEK	gi32401429	112	2								537100		537100
AKGPHEKYGYNSYLSEK	gi32401429	127	17								537100		537100
AKIDNYIPIF	gi31981304	343	2								1699200	2089500	1894350
AKIQDKEGIPPDQQR	gi76443694	29	2	113390000	122410000	211600	1249900	59315375	228000000	137170000	203600	228360	91400490	12634000	8842000	39707	199170	5.42872e+06	199730000	27327000	1246400	234800000	115775850
AKIQDKEGIPPDQQR	gi76443694	33	6													39707	85504	62605.5			654450	1005100	829775
AKLAEQAER	gi134023662	11	2		8055200			8055200											10422000				10422000
AKLAEQAER	gi31543974	13	2	49284000	61304000			55294000											48012000	17369000			32690500
AKLAEQAER	gi359385698	11	2		8055200			8055200											10422000				10422000
AKLAEQAER	gi6756039	11	2	7389800	5258000			6323900											10422000				10422000
AKMTDFDR	gi13385472	103	2	14048000	4613200			9330600	3739300	4416000			4077650						4652800	2252200			3452500
AKPLTDQEK	gi268836255	3	2			808580	488290	648435			459610	540220	499915			1129700	917260	1023480	25758000	3375800			14566900
AKPLTDQEKR	gi268836255	10	9			200660	179040	189850			160530	170550	165540			146480		146480
AKPPPGGEQEPPPPAPQDVEMKEEAAAGSGSTGEGDGK	gi19705424	36	22				470730	470730				437140	437140			343190		343190
AKQLLQDISEPR	gi309272601	1427	2						5147100	3362700		831040	3.11361e+06
AKSAIESDVDFWDK	gi472339081	243	2			2359800	2623900	2491850								695220	1281200	988210
AKSQIALK	gi254540027	164	2	5463000	222330			2842665	6994700	3009900			5002300
AKTAHIVLEDGTK	gi124248512	44	2	2669800				2669800
AKTGGTYGEDLGADYNLSQVCDGK	gi93102409	2442	2	35705000	19081000	977150	625880	1.40973e+07			2095100	3853300	2974200	19026000	15935000	7132500	9448600	12885525			2609800	2032900	2321350
AKWDTANNPLYK	gi160358856	763	2						2155800		375470	439710	990327			174460	304570	239515
ALAAAGYDVEKNNSR	gi13430890	75	11	6602900	3601100	707300		3637100	3796800	2221400	360470	224170	1650710	4994800	1447500	422390	385750	1812610	5828300	1416400	906270	650300	2.20032e+06
ALAGCDFLTISPKLLGELLK	gi33859640	258	13			637340	450830	544085			1376100	1100100	1238100			1257000	1711100	1484050	5710100	5214100	1882000	2143800	3737500
ALDFQSYAKELVLK	gi227497652	103	9			673520	709090	691305								646650	830680	738665
ALEEKPKDPECSSGMAIAMFR	gi6754288	166	5									313940	313940
ALEEMESKDWLEK	gi257471036	269	8				448620	448620
ALERPYTSKHSWGK	gi16716467	79	14																			1114200	1114200
ALGLDSANEKGLYR	gi6753884	352	10
ALGPSCPSSEVYANLIKANGYPGNFSPSFSELQR	gi21630289	175	17									1343400	1343400
ALGQNPTNAEVLKVLGNPK	gi33620739	50	13	8891200	5208100	2260200	2911200	4817675			1351500	2763200	2057350			1504200	1515500	1509850	2409200	4664700			3536950
ALHGEQYLELYKPLPR	gi31982273	414	12			656440	638770	647605			707420	1021100	864260
ALIDQEVKNGIPSNR	gi6678760	105	8			534770	454820	494795
ALIEGQFMAKR	gi313760620	201	10	1365000				1365000
ALIGKGHPEFSTNR	gi7305619	423	5	7888000	1542700	448570	358630	2559475			1587000	1173100	1380050			764850	960580	862715	14122000	4369400	562560	558620	4903145
ALKAISR	gi254553342	279	3	2576400				2576400
ALKLGAK	gi148747410	227	3																1748600	13953000			7850800
ALKQISSNR	gi13937355	4	3			301960	214390	258175
ALKVEPENPEYNTGYAVVAYR	gi110626104	166	3								797240	1697700	1247470
ALKYCAGWADK	gi85861182	131	3	4265900	2332700	197750	112330	1727170
ALLSPTFTSGKLK	gi6681113	141	11				548880	548880			159040	319990	239515
ALLSPTFTSGKLK	gi6681113	143	13			459950		459950			308980		308980			247720	307010	277365
ALNMDDKGITTAAVCVYPAR	gi27777677	92	7			364000	300290	332145				221750	221750
ALPGHLKPFETLLSQNQGGK	gi10092608	128	7	204260000	14096000	3749000	2258400	56090850	28432000	16407000	667500	2965300	12117950		69233000	9208800	14743000	31061600	8138000	14347000	40876000	42505000	26466500
ALPPLALFTSKECHYSITK	gi21450351	188	11				736210	736210			269310	1065700	667505
ALPSKDLHVER	gi6680003	119	5						4494100	4937800			4715950
ALQASALAAWGGKAANK	gi21450291	317	13			736800	528060	632430			438930	613990	526460		2246600	612510	728880	1.196e+06		1915700	1423400	1061600	1466900
ALQASALAAWGGKAANK	gi21450291	321	17								438930		438930
ALQGQKSFIAILDNLLTENR	gi160948612	248	6	8032400	6525000			7278700	8691600	5551200	1871600	2738400	4713200		2899100			2899100
ALQSIEKER	gi359718995	122	7	5775800	3286200			4531000			273960	171400	222680	3029800			453780	1741790	5764000	1627200			3695600
ALQTKATQQGLK	gi93102409	1152	5			271100	222380	246740			124690	264330	194510			162330	234430	198380
ALQWHPDKNPDNK	gi229577329	34	8													255980	267770	261875
ALQWHPDKNPDNK	gi229577344	34	8			400560	392140	396350
ALSTGEKGFGYK	gi6679439	44	7						1513000				1513000
ALTAELDTLGKTGIQTSCLCPVFVNTGFTK	gi254553342	208	11								1743800		1743800
ALTAGEKAIAEER	gi27370144	482	7								91136	109620	100378
ALTCIPVSELKR	gi31981178	201	11			1109000	2163000	1636000			296030	856010	576020						25793000	5693500			15743250
ALVGGAVGGLAGAASKITSAMAK	gi66392160	2915	16								888740	1180700	1034720
ALYDFKSENPGEISLR	gi91598596	12	6	3904800		306640	292810	1.50142e+06			206040	329570	267805
ALYKAISVPR	gi190194418	166	4			433220	414700	423960
AMADSPHYHTVLTKSPK	gi21450071	69	14								123760	679700	401730	4270300	468040		183670	1640670	16789000	29378000			23083500
AMADSPHYHTVLTKSPK	gi21450071	72	17													1534200	978350	1256275
AMADSPHYHTVLTKSPK	gi405778333	69	14	29208000	6024900	1677200	1919800	9707475	33750000	9113000			21431500								1660200	2076700	1868450
AMIKSPAVFTPTDEETIQER	gi85702067	340	4	10257000	5922900	205700	166200	4137950			113700	190480	152090			41183	791110	416146
AMKAVCVLK	gi45597447	4	3	2479800	1525000			2002400				428270	428270
AMKEALIDQGDEFSDK	gi268607642	84	3													335810	512880	424345
AMKEALIDQGDEFSDKTDSSLLSR	gi268607642	84	3			931760	1067200	999480
AMKEENVK	gi124248512	453	3	1476100	6710200			4093150
AMKEHKTIK	gi225703070	244	6
AMKEHKTIK	gi225703070	247	9
AMKQVAGTMK	gi6680748	427	3	2224500				2224500
AMLEAHPKVVAHYPVEVR	gi30520195	332	8	36025000	2716600	2976100	2818700	11134100	4643800		2966900	4246500	3952400			936020	1723100	1329560
AMNYSAKDEVDGGPAGPPGGAAK	gi19526900	8	7								385860		385860
AMTKDNNLLGK	gi31981690	451	4	6452600	4879800	913200	729220	3243705	4795100	2935500	872010	906750	2377340	6485000	2936200	976030	950280	2.83688e+06			2079100	1458300	1768700
ANEELAGVVAEVQKNGR	gi7106255	89	14			465550	319200	392375								225320	328500	276910		3174300			3174300
ANEGELKTGYLSIVMDPDELPLDER	gi27777648	796	7														1579600	1579600
ANFLEKPVLGFVR	gi6755560	252	6	13766000	5611800			9688900
ANFSLEDIQHSKGPEPYSSSK	gi87162470	188	12									250990	250990
ANNTTYGLAAGLFTKDLDK	gi85861182	435	15	68680000	36752000	24801000	16408000	36660250	8215600	6573800	17652000	22929000	13842600	48043000	17152000	4375800	5062600	18658350		1485300	8899300	8806800	6.39713e+06
ANNTTYGLAAGVFTKDLDK	gi7106242	435	15			2741600	2704900	2723250			2415700	4514800	3465250			2159700	2396000	2277850		7032100	10929000	8943600	8.96823e+06
ANNTTYGLAAGVFTKDLDK	gi7106242	439	19			719080		719080			593140	1046600	819870
ANQCLKQDCCYDNR	gi21630289	327	6						7298300	6540400	497460	1016700	3838215
ANQEQYAEGKMR	gi82998543	88	10	1619500	1737600			1678550	1599900		135080	187660	640880	1672100		176420	208110	685543	2886800	425540			1656170
ANSACKLAHDHTDQVIK	gi86198312	255	6			455030		455030			184470		184470								577480	975110	776295
ANSANLKLR	gi254553458	25	7								1156700	1040300	1098500		1549800	581400	424240	851813
ANVWKNFQQR	gi228008365	416	5	26644000	12686000	1808200	1817100	10738825			731770	433410	582590	16734000	10590000	1297500	2530000	7787875	21422000	9210500	2176800	2554700	8841000
APAPYKR	gi49457861	1196	6							6614900			6614900
APEAEAHPVHIQSQLLQKTLGR	gi112818584	1127	18			342470	193230	267850
APEHIPLLFIAFPSSKDPTWEER	gi52627143	445	16			937350	667830	802590
APGDTAKDALFASQEK	gi226958490	60	7	4563400		259260	392170	1.73828e+06
APLVCLPVFVSKDPGLDLR	gi313747468	256	12			696790	754920	725855
APNQTDVLQKAAQFYK	gi6754288	246	10									433020	433020
APNSPDVLEIEFKK	gi6996911	228	13			1204600	899360	1051980			581670	621450	601560			240280	1019700	629990
APNSPDVLEIEFKK	gi6996911	229	14			1907400	2064700	1986050			1343400	1271800	1307600				1452900	1452900			2428500	2499500	2464000
AQEEAIKLK	gi21389311	529	7	1860500	1166100			1513300			499670	499570	499620
AQIPKMEQELK	gi329299050	128	5														522600	522600
AQIPKMEQELKEPGR	gi329299050	128	5	4760400	1429300			3094850
AQLVKDLQPR	gi162287106	348	5	3585600	2844100			3214850
AQTMANSGIK	gi126012517	319	10	5405300	4177400			4791350
AQTVMALLEEYKLSQTK	gi339895906	1269	12									1108200	1108200
AQYEALAQKNR	gi254540068	255	9								281090	71158	176124
ASAAQPDSVGVKAK	gi145207948	442	12						14545000	5418100			9981550
ASAAQPDSVGVKAK	gi145207948	444	14	3638500				3638500
ASDFQKVPEGGCSRPCEFR	gi124487311	1275	6									132190	132190
ASEAHCHYVTVKVFADK	gi429484484	537	12			316320	367800	342060			662890	236500	449695
ASESGKLWGGR	gi19526986	7	6	6370600		1306900	1237400	2.97163e+06			737850	1428600	1083225			482400	980060	731230		3039300			3039300
ASGADSKGDDLSTAILK	gi225543319	8	7	7942400	7216700	1880200	1707700	4686750	17607000	12603000	45388	4437500	8673222	10317000	4195700	1926400	3621600	5015175	26888000	7934800	11819000	11234000	14468950
ASGADSKGDDLSTAILKQK	gi225543319	18	17	12984000				12984000	5004800	2353600			3679200
ASGKPVAATMCIGPEGDLHGVPPGECAVR	gi7709990	179	4			184580	311760	248170			156100	220560	188330
ASGPPVSELITKAVAASK	gi9845257	46	12			7680800	1313000	4496900			803190	1996700	1399945			871030	978010	924520
ASKGGLIYGNYLQLEK	gi31982697	37	3	7680500	4298400	3285800	2840200	4526225			1806400	970130	1388265			1116300	2174100	1645200		6668300	1120400	1596200	3128300
ASLKGTPLAMSNEAR	gi242247261	241	4	2762000		446080	414830	1.20764e+06	5681100	5278000			5479550
ASLLKVDQEVK	gi6755214	6	5			379850	399930	389890
ASLPMLSPTGSPQEVEVGKILQGK	gi16716407	24	19	12481000	5356200	6150400	4356100	7085925	10967000	10389000	5053300	5014600	7855975			5638000	6257200	5947600
ASLSLAPVNIFKAGADEER	gi126521835	13	12			627830	490250	559040			543970	774790	659380			581930	566720	574325
ASLYKSVVSNSSR	gi6753890	56	5	7581800	4206300			5894050											5163500	1936600			3550050
ASNVTNKTDPR	gi283436182	8	7		4292200	230040	526900	1.68305e+06	2651400	2288000		314370	1.75126e+06	3069300	167350	356570	274410	966908	7781200	1609900			4695550
ASQGPVYKGVCK	gi13385290	65	8			225800	260220	243010
ASQRPDVLTTGGGNPIGDKLNIMTAGSR	gi157951741	38	19				441410	441410			288950	395940	342445
ASQSQGIQQLLQAEKR	gi15617197	16	15			427130	277390	352260											4317900				4317900
ASSTTELPPEYLTSPLSQQSQLPPKR	gi226874952	251	25														322480	322480
ASVGTLAFDEYGRPFLIIKDQDR	gi6671702	20	19			579050	550120	564585
ATAGAYIASQTVKK	gi6755204	91	13	8271100	2957000	645440	453090	3.08166e+06						18578000	7600300			13089150
ATAGAYIASQTVKK	gi6755204	92	14						3340900	3371800			3356350
ATAVMPDGQFKDISLSEYK	gi6754976	27	11	4297900		402080	351300	1683760				624210	624210
ATCIGNNSAAAVSMLKQDYK	gi6755196	176	16			363360	342330	352845				211110	211110
ATDKSFVEK	gi114326446	540	4									165140	165140
ATKIAIDTGFR	gi19527294	39	3	8532200	4007800	604630	790310	3483735
ATMYDLLAYIKHLDGESK	gi6754288	61	11						3943500	827080			2385290
ATNGMGIIFSKGNVWK	gi268607560	116	11			1136400	625560	880980								671190	914150	792670	6233200		1551500	1228300	3.00433e+06
ATQCLKSETPGSR	gi229606101	346	6		3593000			3593000
ATQEAFMKR	gi21450291	330	8	13027000	9512000			11269500	6928200	5809500			6368850	5685800				5685800	10801000	1594800			6197900
ATQQGLKAAMLGQEDPPQHGLPR	gi93102409	1159	7																		1089500	1205200	1147350
ATSPDAAPKASAAQPDSVGVK	gi145207948	430	9								572950		572950
ATTHYLQMDEVKK	gi339895906	833	12
ATTLSNAVSSLASTGLSLTKVDER	gi357394970	318	20			578170	410030	494100
AVAAAKEAFENGLWGK	gi27532959	469	6	12999000	4812700	5885900	7425500	7780775	8090400	4603000	6543600	4469200	5926550	8385800	6502100	3644100	7102300	6408575		5981400	4796200	3480200	4752600
AVAELKAR	gi93102417	89	6	1924900	1671200			1798050
AVAGNISDPGLQKSFLDSGYR	gi31543942	815	13	31136000	8815400	1946000	1447400	10836200			1067400		1067400
AVALHKALR	gi242247261	36	6	1320500				1320500			321750	176160	248955
AVASLNTPFMPPDPDVSPMKVIR	gi31982393	371	20	7657000	4431200	1356400	1056400	3625250			1185200	1037400	1111300			829910	826710	828310			2163900	2923500	2543700
AVASQLDCNFLKVVSSSIVDK	gi27754103	197	12	18617000		13121000	10048000	1.39287e+07			9635500	11371000	10503250		9714400	12688000	12935000	1.17791e+07		12278000	18038000	19057000	1.64577e+07
AVCLAAQSIAMGDSTIVVAGGMENMSKAPHLTHLR	gi110625948	124	27	6471600		1608500	1133500	3071200				1643600	1643600		9069300	1686000	1908200	4.22117e+06		3699700			3699700
AVCVLKGDGPVQGTIHFEQK	gi45597447	10	6								488130	689060	588595
AVDAMNKHGCQVHFGR	gi188035875	97	7	4649400	1916600	1162300	696480	2106195	6432800		700680	654340	2595940	5567100	3134100	1152200	973050	2.70661e+06		2497200			2497200
AVDCFTAALSVRPNDYLMWNKLGATLANGNQSEEAVAAYR	gi472339081	490	21								710320	1482100	1096210							6628900			6628900
AVDDGVNTFKVLTR	gi126723461	400	10			202680	171020	186850
AVDSLLNFETVKYYGAEGYEVDR	gi17647117	464	12			602490	577710	590100
AVEAGLSVKPYIK	gi110347487	464	9	76079000		6094800		41086900			717990	1010100	864045	16032000	6635600		1234400	7.96733e+06	18698000	5645200			12171600
AVEFKVVETDPSPYCIVAPDTVIHCEGEPIKR	gi225543319	164	5									830040	830040
AVFQANQENLPILKR	gi21450277	444	14			217800	100980	159390
AVIKNADMSEDMQQDAVDCATQAMEK	gi281182477	9	4									175020	175020
AVINEPSYKENAMR	gi254587896	439	9													76390	115600	95995			471610	636970	554290
AVISLMEMGFDEKEVIDALR	gi260447056	309	13			281250	187040	234145								556870	470100	513485
AVIVKNIDDGTSDRPYSHALVAGIDR	gi8567400	27	5			431340	292570	361955			337270	368980	353125
AVKEANAYDFIMK	gi153791547	501	3	1892100				1892100
AVKEANAYDFIMK	gi161086924	504	3			424680	458570	441625				352480	352480
AVKEVLLNHK	gi11276065	87	3	4429400	2374100	445050	475360	1.93098e+06						12211000	4113800	510870	592950	4357155	6223000	2476400	733930	378110	2452860
AVKSAEAAAEATK	gi21703976	525	3	9510800	2951900	278490	340840	3.27051e+06			143600	139110	141355
AVKYVECSALTQK	gi6753364	153	3
AVLCEKPMGVNAAEVR	gi27229131	97	6	5071600	3096500	577790	568430	2328580			160590	346890	253740			305770	707890	506830	4137400				4137400
AVLDKAVQADGQVK	gi258547156	501	5	9205800	3650100	722060	815950	3.59848e+06	5400400	3093800	313020	340490	2.28693e+06	3837700		424790	496600	1.58636e+06	4817100	1160700			2988900
AVLECKTLDIGNALMACR	gi309272601	4370	6						7073400	2765600		1785000	3.87467e+06
AVLKFAAATGATPIAGR	gi309264022	89	4	18133000	8207700	4209700	4881100	8857875	11321000	8155400	3428000	5077500	6995475	8064100	13492000	2024900	3381000	6740500		12722000	5363700	4616900	7.56753e+06
AVLLEKAGQVR	gi30017443	166	6	2438500	737320			1587910
AVNYFSKVK	gi51491845	1441	7	12263000	4425600			8344300	4560300	4442800			4501550	11574000	4800700			8187350	16254000				16254000
AVNYFSKVK	gi51491845	1443	9																8729200	5602700			7165950
AVPEEMELAKEEK	gi25140985	381	10			318550	265710	292130
AVQIVLRSMGQK	gi9506995	344	12											14045000				14045000	16952000	6352600			11652300
AVQNACQILMKR	gi114205420	1104	11	11513000	4097300	500930	536120	4.16184e+06			193340	203570	198455	6280400	1468200	104450	269210	2030565	8685900	4698200	1891400	1932200	4301925
AVSVIEKVLR	gi223555992	47	7								583780	890450	737115
AVTEGNLQKVIGIVK	gi205360918	68	9								496640	610820	553730
AVTITLKTLQQQTFK	gi34447211	8	7			499520	567950	533735			2060600	2279300	2169950
AVTKYTSAK	gi30089704	121	4		316520000			316520000
AVTKYTSSK	gi13386452	121	4											31257000	7120200			19188600
AVTKYTSSK	gi28316760	121	4	532190000	1538400000			1035295000
AVTKYTSSK	gi68131547	121	4																2701000000	1942800000	10966000	39317000	1173520750
AVTKYTSSK	gi68226433	121	4			287140000	279920000	283530000	775040000	2041600000	374920000	447840000	909850000			289870000	129110000	209490000
AVVKLEGDNK	gi8393343	84	4			530520	457760	494140
AVVPAKYLDEDTIYHLQPSGR	gi21704144	234	6				381710	381710
AVVPAKYLDEDTVYHLQPSGR	gi19526790	235	6	20963000	5698000	6965400	5953600	9895000	7735200	4775200	2502600	2212800	4306450	7936000	7136800	2843900	3321700	5309600	9979400	8811100	5869300	6135200	7698750
AVYQGPGSSPVKS	gi161484638	264	12	10191000		504730	573560	3756430			508440	41157	274798
AWDDDYVLKR	gi205277432	1768	9	6462500				6462500
AWKEHCQAEGETTK	gi124487049	652	3								191600	116380	153990
AWLATETQKNEK	gi238231411	199	9														82422	82422
AWNIWADIPAPKR	gi188035915	81	12	7467800		1905800	1896600	3.75673e+06			1225900	2341300	1783600			1425000	1816200	1620600
AWNTMVLKNIAASGK	gi268836255	804	8	10784000	5614500	4023400	2989600	5852875	6754200	7864100	3821600	2245400	5171325	56607000	76442000	1560100	141550	3.36877e+07	6862600	4772700	30970000	29831000	18109075
AWVNQLETQTGEASKLPYDVTTEQALTYPEVK	gi118344444	1024	15									1402700	1402700			1195600	1313400	1254500
AYAEALKENSYVK	gi11230778	221	7
AYDATTHFETTCDDIKDIYK	gi116089273	418	16			629010	281380	455195
AYETVCQKQDK	gi309272601	2966	8						1977000	4257700			3117350
AYETVCQKQDKEFFGLR	gi309272601	2966	8								2108000	1720200	1914100
AYFEKTHEQLTPLVR	gi157951676	67	5						8111500	7459000			7785250	5661000	6969600	1349300	2498700	4119650	10006000				10006000
AYLMSQPLAYHTPDCGKQGFIDLPEFPFGLEPR	gi7709990	258	17	12401000				12401000	20402000	11780000		1612800	1.12649e+07
AYYIAKEVSTTER	gi110349752	548	6			538670		538670
CADAPCQKSCPTSLDIK	gi25140985	89	8			74246	125960	100103
CATITPDEKR	gi162417977	81	9		1305800	298260	472090	692050													54087	210130	132108
CCLTYCFNKPEDK	gi76443694	152	9	10868000	5075800	331320	425350	4.17512e+06			256770	608510	432640
CEELLEKTVK	gi283945579	288	7			766490	664300	715395								643000	636560	639780
CELLYEGPPDDEAAMGIKSCDPK	gi33859482	386	18			795100	604540	699820			444310	915920	680115
CELLYEGPPDDEAAMGIKSCDPK	gi33859482	391	23														572040	572040
CELYSKQDTLALR	gi254675333	7	6	3399600		597570	643750	1.54697e+06
CFATQVYCKWR	gi6678509	196	9	12821000	7162400			9991700	11446000	3652800	397420	434110	3.98258e+06		5376400	315580	496960	2062980
CFGGLQKVFEHSSVELK	gi13937355	17	7	28384000	8352700	3887700	2800200	10856150	27929000	5959000	820940	1060100	8942260	10983000	21245000	2778800	3888600	9723850	11359000	10412000	1484100	1601900	6214250
CFIVGADNVGSKQMQQIR	gi6671569	38	12	4705400			653020	2679210			262260	438960	350610			414430	626890	520660
CFKPALPYLDVDMMDICKENGAYDAK	gi6753488	171	18			1817000	1491500	1654250			2405500	2295800	2350650			1538400	999780	1269090
CGGGNYKQAMACFAK	gi110626104	155	7								390610	529340	459975
CGHSQLVKCGNVEDIK	gi124487311	1408	8								87692	19556	53624
CGNQAAIMELDDTLKYSFLQFDPAPR	gi9506983	283	15								243390	370000	306695				389690	389690
CGPGYPTPLEAMKGPR	gi9507079	20	13	6324700	5209100	527680	647920	3177350			493000	770340	631670						6506400		2099000	1126700	3.24403e+06
CGVCEVCQQPECGKCK	gi313661497	550	14			1582200	963350	1272775			707730	1102200	904965			1269400		1269400			158420	195770	177095
CGVCEVCQQPECGKCK	gi313661497	552	16														1218500	1218500
CIYINQWQVNHDEKQWK	gi6753566	417	14																	5306000	3212700	3140100	3.88627e+06
CLATEKVK	gi7305619	476	6	10111000	2093800			6102400	7506900	4485000	746820	429490	3.29205e+06						2043500	1427400			1735450
CLELKPDNR	gi472339081	364	5	5866400	4404000	343400	452070	2.76647e+06
CLKCADAPCQK	gi25140985	81	3			192490	116820	154655
CLKDEDPYVR	gi21313640	131	3	3373200	3810300			3591750
CLTSEKVAQMQGQSK	gi160707927	251	6	7959500	3221300		505780	3.89553e+06	6096200	4358300	1101200	702580	3064570	2770600	681610	503030		1.31841e+06	10667000	1504700	1020800	3159000	4087875
CNEEDLKAIQDMFPNMDR	gi13591860	235	7								559540	596900	578220			599320	535170	567245
CNEIISWLDKNQTAEK	gi31981690	583	10																		8202000	5023000	6612500
CNEIISWLDKNQTAEKEEFEHQQK	gi31981690	583	10	9355100	2259200	994610	1173200	3.44553e+06	5195600		447980	347680	1.99709e+06			399070	531590	465330		6986900			6986900
CNLEIIDHIVGNQPDQEMQSASEWYLKNLQFHR	gi33859486	202	27			1025500	450930	738215									856630	856630
CPGLLTPSQIKPGTYKLFFDTER	gi110626070	67	16	6853900	1452900	1084300	975520	2591655	6830300		773200	1953600	3185700			2051200		2051200		5887800	3786400	2758000	4.14407e+06
CQNEQLQTAVTQQASQIQQHKDQYNLLK	gi23956096	698	21			700460	418270	559365
CSEVFCFKCR	gi6753118	258	8									131910	131910
CSSILLHGKEQPLDEELK	gi21450277	526	9			857790	529580	693685				809660	809660				771370	771370
CSVCPDYDLCSVCEGKGLHR	gi6754954	157	16	7458200	2590300	2108400	1976100	3533250			1444300	2283100	1863700			1041600	1324400	1183000			4661900	3980500	4321200
CTDDFNGAQCKAVCVEAGMIALR	gi228008337	400	11			1288700	635240	961970				2108100	2108100
CTESEEEEVTKGK	gi84452155	232	11			81502		81502
CTESEEEEVTKGK	gi84452155	234	13				61411	61411
CTLTSVPQTQALLNKAK	gi116174774	399	15				687980	687980			216510	297020	256765			295120	506920	401020
CTLTSVPQTQALLNKAK	gi116174774	401	17			725090	100750	412920
CTVFPKAQVEDAFR	gi93102409	1826	6	5613000	3056400	496160	554790	2.43009e+06				455700	455700
CVDPWLTKTK	gi164663850	273	8								392210	268880	330545				1696700	1696700
CVDPWLTKTK	gi164663850	275	10	2758000		1144700	1229500	1.71073e+06								743450		743450
CVICGGPGVSDAYYCKECTIQEK	gi24415990	73	16			231540		231540
CVKLDRPR	gi30794476	349	3	5575400	10464000		745640	5.59501e+06	2234900	5337900	1931300	1637000	2785275						15054000	1271100			8162550
CVLKIGEHTPSALAIMENANVLAR	gi293597569	153	4			754210	588410	671310	4745900				4745900
CVPVVCDSSQESEVKSLFEQVDR	gi31980844	72	15									511440	511440
CYECGKAFNWSSHLQIHMR	gi126723513	94	6									2052000	2052000
CYQMVISKESPDVEEEDLYER	gi6754288	351	8									2170900	2170900
CYVELGEPQEACKFCNLALLLPVVTK	gi41235741	379	13			574800		574800													977810	1357900	1167855
DAEAHPWLSDYDDLTSASYDKGYQFEEENPLR	gi472339081	287	21			2571200	1715500	2143350			1026800		1026800				1173600	1173600
DAEVVGMTTTGAAKYR	gi124487311	983	14								423970	616780	520375
DAFALAKEK	gi228008337	279	7	83138000	61088000			72113000								6657000	7407600	7032300		15212000			15212000
DAFALAKEK	gi228008337	281	9												15390000			15390000
DAFDTLFDHAPDKLNVVK	gi31982526	260	13			2139200	933910	1536555			7904700	3057600	5481150
DAFPVAGQKLIYAGK	gi171906578	45	9			1327600	996970	1162285			457930	809940	633935
DAGEKDKEQELSEEDK	gi19882201	39	5								159250	101400	130325
DAGLAKSIGVSNFNFR	gi19527294	161	6	4799200	3909200	1280100	955610	2.73603e+06								463730	642640	553185			2005300	2862100	2433700
DAGLAKSIGVSNFNR	gi13487925	161	6	15629000	14709000	3359100	3881800	9394725	8075600				8075600			710650	2189700	1450175		2209000	3028700	2458900	2.56553e+06
DAGLVKSLGVSNFNR	gi21703734	163	6	2810000		929050	864570	1534540
DAGSEKSSGVVR	gi160333863	751	6		4179800	721180	909940	1.93697e+06			261560	459980	360770			245180	395210	320195
DAILFPSFIHSQKR	gi157951741	169	13			782370	1028400	905385			775390	997390	886390			417460	645450	531455
DAKACVVHGSDLK	gi21450277	661	3	4073600	3341400	604400	529350	2.13719e+06			367880	334760	351320			444380	571150	507765			1104700	413140	758920
DAKIAWK	gi334724461	1643	3														508610	508610
DAKIAWK	gi334724461	1647	7														508610	508610
DAKLDKSQIHDIVLVGGSTR	gi31981690	325	3	7157100				7157100												2732000			2732000
DALDSGKYNGYAPSIGYLSSR	gi22122769	105	7	32282000	27651000	455790	310510	15174825	15708000	12375000	3940600	7507100	9882675		4794900			4794900	21472000	3856200	3669700	2701200	7924775
DALGKAPNQTDVLQK	gi6754288	236	5						7394600	4454200		188490	4012430
DAMLKQAPASR	gi164698483	11	5	3882100				3882100
DAMMAKAEYLCQIGDK	gi46049022	107	6			472420	363710	418065			381750	410580	396165			253740	240080	246910
DANGYCIKVPK	gi113374154	416	8													417950	498240	458095
DATAKAVLECK	gi309272601	4364	5								322900	296250	309575
DATIWSKGK	gi62530188	37	7	2486200				2486200
DATKAATAAADFTAK	gi160707896	73	4	4696900	2200600	582220	485350	1.99127e+06	4502800	3395300			3949050			225360	170430	197895			1244900	1990800	1617850
DATNDQVTKDAAEAIK	gi162417977	58	9	3204900		473390	458240	1.37884e+06			259380		259380			188860	419540	304200
DAVLLVFANKQDLPNAMNAAEITDK	gi6680718	127	10			720000	374110	547055
DCTYANQKAIDDQLLQR	gi124487049	1229	8						9066300	5445000	1276500	2029600	4454350
DDDNMGECLKVYR	gi6680351	305	10	6286500	3430700	904970	899360	2.88038e+06	8029900	4295800	1328200	1510400	3791075				802910	802910
DDFFIKIETWHKPDLGTLENVHGLDPNTWK	gi9790159	110	6								2148300		2148300			2896900	2647200	2772050
DDFFIKIETWHKPDLGTLENVHGLDPNTWK	gi9790159	116	12								2148300		2148300
DDKHGSYENAVHSGALDD	gi110625624	541	3	14374000	12747000	306610	294610	6930555	2362700	3365700	125770	133620	1.49695e+06	12169000	7130200	703770	581130	5146025	8991000	3981900			6486450
DDVFGYPQQFEDKPPLSKTEDR	gi115511018	1632	18			367270	257440	312355
DEASVYKICR	gi15011884	730	7	1418300	1123300			1270800
DEDGKELSDEDIR	gi20373165	316	5			227140		227140								430470	436300	433385
DEECSELSMVADKTEK	gi169790977	91	13			408390	390070	399230
DEEDDEDAFSDNINAATEEKSAMQANDHHQR	gi113680130	631	20									1435900	1435900				1001300	1001300			2406600	1717800	2062200
DEILPTTPISEQKGGKPEPPAMPQPVPTA	gi6755372	227	13													720460		720460
DELGLNKYMESDGIK	gi124248512	119	7	8404800	6438600	2403300	2634700	4970350			752180	631770	691975			455940	1610700	1033320			1286600	1262500	1274550
DELHHSGWNTCSSCFGDSTKSR	gi22164798	89	20			825240	711400	768320			372200	403390	387795			431280	297020	364150			3680800	2664000	3172400
DELIKATK	gi19527294	36	5	4736900	3103400			3920150
DELYEDAVQKR	gi239787090	83	10	1599600				1599600
DENGKLIYDAVDICDTWEAMEK	gi13487925	136	5			779950	550250	665100
DENQQFQKNLVVTIEEK	gi134032014	381	8			659790	1002300	831045			660180	1576700	1118440
DEQIPDGMCIDAEGKLWVACYNGGR	gi6677739	213	15			788720	676380	732550			947910	1551200	1249555			713150	370980	542065
DESVWEKPLR	gi160948612	414	7	124370000		52667000	44738000	73925000	11705000	10035000	16507000	15406000	13413250	16959000	28466000	25246000	53651000	31080500	14059000	24465000	10572000	12733000	15457250
DETVWEKPLR	gi124249071	252	7	29660000	8800500	77580000	75048000	47772125
DETVWEKPLR	gi13386414	414	7	29660000	8800500			19230250	6123300	1845800	32634000	28619000	17305525	10304000	14268000	44625000	77612000	36702250	8910800	9618200			9264500
DETVWEKPLR	gi157154304	414	7								32634000	28619000	30626500			44625000	77612000	61118500
DETVWEKPLR	gi31981816	414	7	29660000	8800500	77580000	75048000	47772125	6123300	1845800			3984550	10304000	14268000			12286000	8910800	9618200			9264500
DFEKAAR	gi20336734	145	4	8885200	3262800			6074000
DFESCLGAKQGFK	gi110347487	396	9	2796600		321170	408990	1.17559e+06											4611500	1035200	2047400		2564700
DFGMGKR	gi19526798	141	6	8801300	8551700			8676500
DFGPVGIMSKAISISK	gi6681113	116	10			2395000	2053700	2224350			1188800	1221000	1204900
DFGVGKR	gi407261476	95	6	36675000	26731000			31703000						12983000	4022400			8502700
DFIDAFLIEMQKDPDR	gi6753586	287	12	1097900		28471	387620	504664								871250	927270	899260
DFIDCFLTKMAQEK	gi124001560	271	9	54263000	30969000	15691000	9898500	27705375	3760300	3867500	2482200	2571400	3170350	12791000	17677000	6512300	9577700	11639500	27668000	9866000	7677400	7206900	13104575
DFIDYFLINGGQENGNYPLKNR	gi268607560	281	20			1435700	1268000	1351850			495740	453810	474775			1663000	1618300	1640650				2935300	2935300
DFIDYYLIKQK	gi116268125	270	9	9365400	5066000	2974700	4186500	5398150			1436100		1436100							4106600		7687200	5896900
DFIDYYLIKQK	gi116268125	272	11																8178900	4767900			6473400
DFLKEFNNK	gi111607496	249	4	7300600		801290	690050	2.93065e+06				651270	651270			882910	943540	913225		2697800			2697800
DFLLGAYQTEFPEGPTEQLMKGK	gi31982393	55	21	6497300	3073900	2019600		3863600			1643200		1643200
DFLLGAYQTEFPEGPTEQLMKGK	gi31982393	57	23				1861500	1861500				2601800	2601800			1482300		1482300
DFLPLVAKSSK	gi25140985	315	8			824330	818230	821280			471770	501200	486485
DFLPLVAKSSK	gi25140985	318	11	3119800	2400700			2760250
DFNPKHFLDDK	gi407261476	367	5				589710	589710									676820	676820
DFSELEPDKFQNKTNGITPR	gi268836255	479	9	2695700				2695700
DFSELEPDKFQNKTNGITPR	gi268836255	483	13	2695700				2695700
DFTPAAQAAFQKVVAGVAAALAHK	gi31982300	133	12			431700	319200	375450								234880	337190	286035			607560	513600	560580
DFTVSAMHGDMDQKER	gi21450625	309	14	16178000	8425300	214810	257160	6.26882e+06								42378	146490	94434
DGDGTITTKELGTVMR	gi6753244	31	9			970690	1288900	1129795			777770	1147300	962535			871840	1427400	1149620			2163000	1750900	1956950
DGKDQGVNVR	gi356995862	117	3													584810	679990	632400
DGKLVSESSDVVSK	gi114145561	479	3	2522700	1679900	247770		1.48346e+06				108190	108190			169800	181170	175485	4065700	1249600			2657650
DGLCSKTVEYHR	gi58037541	233	6	9198000	2950700			6074350	3921300	1217000	926450	584520	1.66232e+06	1969500		404080	332630	902070
DGQVKCLNCPEPQCPSVATPGQVK	gi257471036	136	5			564420	414470	489445
DGSIDLVINLPNNNTKFVHDNYVIR	gi124248512	1444	16			989340		989340				1481000	1481000
DGSPGFSKFR	gi6754026	238	8	18377000	11389000			14883000			1609900	755660	1182780								3414800	2835000	3124900
DGVDFGKWR	gi21450291	147	7											27233000	7832200			17532600	10338000	6794200			8566100
DHDMMLEKQLK	gi27370144	547	8								555240	798580	676910
DHGDLAFVDVPNDSSFQIVKNPR	gi7106255	68	20			577420	603900	590660								575800	619960	597880
DIAFEVEDCDHIVQKAR	gi33859486	109	15	4660500		2081000	2255100	2.99887e+06			979010	1091500	1035255			532420	787010	659715		2375000	3020100	3611000	3.00203e+06
DIDALNKNVR	gi21703734	303	7			300580	258610	279595
DIDMTPKHSGFSK	gi186287327	472	7	5821200	5628300			5724750	1328600	2244700			1786650		1304300			1304300
DIEEIKTQK	gi6680011	122	6	16466000	12248000	1921700	2719700	8338850	20180000	15015000	3274700	3929900	10599900	11046000	5005800	2895700	2617900	5391350			3769100	2964900	3367000
DIEPGSPAEAAGLKNNDLVVAVNGK	gi225579122	283	14			742090		742090			467140	823310	645225
DIESAPLHIAVTGETGAGKSTFINTLR	gi223555992	69	19									1512700	1512700
DIGKQVEEEKPGAGK	gi222418579	657	4								435460		435460
DIIKGEAETR	gi157057178	1037	4											1122400				1122400
DIKDTTVGTLSQR	gi6754724	180	3								189350	184720	187035
DIKFQDFFIPK	gi13386414	386	3	15122000	9371700	3434400	2957900	7721500			1158500	1428600	1293550	17300000	4726400	2337400	2060200	6606000		8866200	2984600	1667900	4.50623e+06
DIKGVSEIVHEGK	gi8393343	36	3			1544000	1675600	1609800			660110	526450	593280			223550	1106200	664875
DIKHDPSLQPWSASYDPGSAK	gi31982861	39	3	26211000	11971000	2330600	2582100	10773675	15463000	8356100	1149100	2016700	6746225			1425700	1148200	1286950	14027000	8055300	4369200	4167300	7654700
DILAELTKSQK	gi54027904	806	8			489560	493340	491450
DILDETAAKAK	gi205360909	379	9							18078000	2826100	2205600	7.70323e+06
DILDETAAKAK	gi205360909	381	11								1068900	955520	1012210
DILDIVPTEIHQKAPVVMGSSEDVQEFLEIYR	gi9506589	314	13													369950	459360	414655
DILNMDKTLK	gi124248512	889	7	6528300	4614000			5571150											6438800	4542300			5490550
DILSVMAKAKGLETTFFPMILPTK	gi295424152	705	8								359590		359590
DILSVMAKAKGLETTFFPMILPTK	gi295424152	707	10								359590		359590
DINEMKK	gi165377237	276	6							16523000			16523000
DINEMKK	gi165377237	277	7	67159000	5467200			36313100
DINKAILDDLLK	gi31560705	633	4	2453600				2453600
DINKALYVSDK	gi27532959	845	4	7139000				7139000
DIPASLSKLAK	gi268835091	60	8	5249000	5502800	1469100	1190300	3352800			845310	1175600	1010455			1127600	1874800	1501200
DIQEGADMLMVKPGLPYLDMVR	gi451172117	252	12	6121100	4039100	1394600	1218800	3193400			1392900	1388600	1390750			1775800	2042900	1909350			1985500	2130600	2058050
DIQENYGQDYVHTQKLIIPTLK	gi123173870	305	15			1049200	491300	770250
DIQKQVR	gi114155129	76	4		2879900			2879900
DISENKR	gi31981690	257	6							8659000			8659000
DISLSEYKGK	gi6754976	35	8		9632400	1232600	1816000	4227000			568890	778400	673645
DISLSEYKGK	gi6754976	37	10	11322000				11322000		4479500			4479500	10050000	3482300			6766150	7485400	3572600			5529000
DITVESKR	gi8394490	68	7	12570000	14940000			13755000												2157700			2157700
DIVLQKFAGPYDK	gi6678509	220	6	14221000	6533400	2311400	2486000	6387950			2102600	2020700	2061650			2611900	4149300	3380600
DIVLQKFAGPYDKGEYSPSVQK	gi6678509	220	6						6678500	5462000			6070250		3851800			3851800
DIVTESSKFDLVSFIPLLR	gi31542488	170	8														162800	162800
DIVVTINDHKR	gi392871558	613	10		2512200	520680	514370	1.18242e+06	9668400	6331300	314080	1034600	4337095	6623600		783080	655930	2.68754e+06			1232700	995910	1114305
DIYDKYGK	gi188219644	67	5		11494000			11494000
DKALQDYR	gi27754103	7	2	4299300	4036900			4168100
DKDFLSLIGK	gi157074229	192	2	4279000	2487400			3383200
DKECGQLLISENQK	gi33563292	38	14				239030	239030
DKEKNTVPWFPR	gi171543886	115	4	20301000	1752900			11026950	9667800	5827600			7747700						7480200	7357000			7418600
DKGTMLGK	gi124248512	176	2	29797000				29797000
DKMCSMVK	gi254553321	109	2	4672800	3267100			3969950
DKNSIYSGLEAFGDVK	gi31981842	291	2														925110	925110
DKNSKGDK	gi11612511	322	2													40555	177610	109082
DKNSKGDK	gi11612511	325	5													40555	177610	109082
DKQQDLDEADELFR	gi227497652	191	2	3774600				3774600								417550	797730	607640
DKYVKGLIEGK	gi33859650	339	5	3325800				3325800	3686500	3453500			3570000
DLADELALVDVMEDKLK	gi6754524	57	15								719480	816450	767965
DLAGSIIGKGGQR	gi13384620	405	9	6278200	3383000		1059700	3.57363e+06	5722200	2474800	780650		2992550			507120		507120	9940900	2570600	3022800	3995100	4882350
DLDLKKPIYQK	gi19526790	368	5	6946700	3254700	1074800	998460	3068665									611280	611280			2332300	3817500	3074900
DLDPELPSDEYFEPVDPEYQGKEAIR	gi262118230	475	22			2140800	891620	1516210				1779600	1779600
DLEEDHACIPIKK	gi33859482	571	12	2176400	1488300		357150	1.34062e+06		2931600	336820	283730	1184050								888060	1537700	1212880
DLEEDHACIPIKK	gi33859482	572	13			451220		451220									195080	195080
DLENLKAEVAR	gi124487201	1297	6			6109500	4408500	5259000								655640	1233200	944420			6709200	4566600	5637900
DLEQLTKMLGR	gi309272601	4651	7									290280	290280
DLFGKSDPYLEFHK	gi25141335	158	5	6439100	3517400	1718000	1332000	3251625			1151800	2411000	1781400			677280	726940	702110
DLGNMEENKK	gi31791059	572	9													200440	220460	210450	1798100				1798100
DLGVKIICGK	gi25140985	254	5	6208000	5202900			5705450
DLGYEPLVSWEEAKQK	gi162461559	350	14																11668000	4825200			8246600
DLGYEPLVSWEEAKQK	gi240120140	350	14	3073700				3073700			4502400		4502400
DLGYEPLVSWEEAKQK	gi240120140	352	16	3073700				3073700				6417700	6417700			2749300	1833400	2291350
DLGYEPLVSWEEAKQK	gi393794757	350	14			4437700	4705500	4571600
DLKGTSGNVALLELGCGTGANFQFYPQGCK	gi27229118	66	3						14986000	10770000	17367000	20150000	15818250			3630300	2823900	3227100
DLLDSKENEELQK	gi125347379	196	6									281910	281910
DLLLDPAWEKQQR	gi11230802	51	10								444190	418550	431370			258370	355260	306815
DLLTELQKKLDDSYSEAVR	gi144922638	1215	8																		96885000	92124000	94504500
DLLTELQKKLDDSYSEAVR	gi144922638	1216	9																		96885000	92124000	94504500
DLMEKAKTSEIQSQAK	gi157951676	51	5													91967	197920	144944
DLMEKAKTSEIQSQAK	gi157951676	53	7													809920	894470	852195
DLMVAQFSTPNLPPSLKVGFLPPAGK	gi214010153	434	17								728030	720480	724255
DLPNALDEKQLIEK	gi13385518	141	9	5927900	4174400	1388000	1146100	3159100	11002000	9646000	1456800	1999900	6026175	5702000	2676900	2099000	3619700	3524400	8780900	1924700	3142600	3191000	4259800
DLSHIGDAVVISCAKNGVK	gi7242171	164	15	10449000	5052900	1085700	1020800	4402100			3019000	2953700	2986350	8104500	3956300	486520	715760	3315770			708040	770900	739470
DLSHIGDAVVISCAKNGVK	gi7242171	168	19			448200		448200	15825000		1038900		8431950							6876200			6876200
DLSKPIGALNPKR	gi117956395	2270	12	7624000	1695600			4659800	3994500	3448200	564130	276260	2.07077e+06
DLSQLTKLHSFVSDDIFLR	gi268836255	521	7								573090	690190	631640
DLTDAFLAEVEKAK	gi13386414	284	12			2788900		2788900			1269600	1381100	1325350				1836700	1836700
DLTDAFLAEVEKAK	gi13386414	286	14							3172700			3172700						12120000				12120000
DLTDYLMKILTER	gi439253893	193	8	553000		461050	207350	407133	2960400	2352900	480610		1.9313e+06			899160	1366500	1132830
DLTEEVIGSEVKR	gi7710068	154	12	2056800				2056800
DLTLEENQVKKYHR	gi258613892	373	10									1458100	1458100
DLTLEENQVKKYHR	gi258613892	374	11			1374800	1213500	1294150				1465200	1465200
DLTLLWIKQIK	gi68533242	132	8			389750	380460	385105
DLWCSTLQSCLKEQR	gi329663224	296	12	2726300		251840	230530	1.06956e+06
DMLLANKVPAAAR	gi6671569	106	7	17559000		5648600	5509300	9572300			522810	858140	690475		1843400			1843400
DMLLANPHELSLLKER	gi63003917	153	14			1743800	1724900	1734350	3956900	2723800	1451400	2685400	2704375			309590	477880	393735			5783800	6973100	6378450
DMLNEGFKR	gi134032014	565	8
DMWTFMKENK	gi124486616	792	7	3405300	2134200			2769750
DNAGKEREAVQLMAEAEK	gi29789104	19	18			451100	349590	400345
DNAGKEREAVQLMAEAEK	gi29789104	6	5			451100	349590	400345
DNAYKDLAWK	gi33942104	52	5	8228100	3872600			6050350
DNCQCSDCYLHSAKAR	gi18485502	49	14													473050		473050
DNILFGSEYDEKK	gi116063566	726	12	4237300	4462900	4278600		4.32627e+06		4488700			4488700
DNILFGSEYDEKK	gi116063566	727	13				5122400	5122400	7506000	5813100	2098400	3430700	4712050			488680	1297100	892890
DNLNDDEVDSKTQPVR	gi161760636	20	11								582410	503720	543065			65228	156580	110904
DNMFSGSKINYTENR	gi254553458	89	8	2143700		291890	286150	907247			312250	529480	420865
DNMKSQNFYTLR	gi6680351	337	4								23484	317380	170432
DNYVPEVSALDQEIIEVDPDTKEMLK	gi6677801	103	22			534130		534130			1333900	1268300	1301100
DPEEIEKEEQAAAEKAVTK	gi309264022	220	15				229210	229210			223880	277950	250915
DPKFFSNPK	gi407261476	356	3													712690	749740	731215
DPKPISK			3																7468200	4250500			5859350
DPTNIKWGEAGAEYVVESTGVFTTMEK	gi6679937	84	6			2081400	1144000	1612700			1325900	2081800	1703850			1506200	1547700	1526950			3244900	2162700	2703800
DQALKALR	gi7305619	743	5	28519000	19613000	3196900	3032300	13590300			1998800	1841600	1920200	31580000	7168500	2629100	2402700	10945075	36201000	6961700			21581350
DQEEGVTEKLQNGDLDHMIPQHCNSELDGK	gi47059049	273	9									161110	161110
DQFTTLPEVKDR	gi6678509	185	10	5320700	6420000	1162900	1407500	3577775	5506400	4653600	118850	945990	2806210
DQKAFLEEGFTNK	gi27370144	553	3								380470	435470	407970
DQKLSELDDR	gi6678553	46	3	3400700	4083000			3741850
DQLQDEGELENIKK	gi154146206	283	13			132790	159620	146205
DQPQHLEKITCQQR	gi27370088	506	8	3665400	3205400	711660	689100	2067890			407650	400530	404090	1393900	542970	605200	649730	797950	4399300	623430	376430	204240	1400850
DQTCTPVPVKR	gi257096000	489	10	3408200	3296700			3352450
DQTKITYK	gi294774569	318	4	5749200	12603000			9176100	2141400	7419100			4780250						9654400	1869900			5762150
DQVIYPDGKEDQK	gi60218877	529	9			486690	352730	419710			234930		234930			328040	390380	359210			816130	858250	837190
DQVIYPDGKEDQK	gi60218877	533	13	4101800	2961600			3531700			182830		182830
DQVKQQYEHTVQVSR	gi21362309	275	4	11030000	6715000			8872500	2851900	3707900			3279900		2832000	198610	347200	1.12594e+06
DRDFLNLMEKLNEITK	gi160948608	200	10			1905600	1514100	1709850								2384100	2917200	2650650
DSDEADLVLAKEANMK	gi377834331	154	11													71329	180350	125840
DSDPMETEEKTASAVAGK	gi74315975	302	10			375720		375720								160620	400900	280760
DSIEFFKK	gi6681113	250	7								5009400	8277200	6643300
DSIEFFKK	gi6681113	251	8	55861000	32100000			43980500	30161000	18354000			24257500			2966900	4336200	3651550
DSKEFPNPEK	gi268607560	399	3	26888000	21542000	1997200	1654600	13020450	11951000	8025400	773210	1090300	5.45998e+06	23019000	4431400	2493900	3185200	8282375	34292000	7413500	3245400	2386000	11834225
DSSEEVNLSQIVPCEPSSEEKSK	gi222418579	416	21								306750	456530	381640
DSSEEVNLSQIVPCEPSSEEKSK	gi222418581	359	21								306750	456530	381640
DSVASTVSGVVDKTK	gi116235489	140	13								91136	592980	342058
DSYTPTQVAEKVK	gi21313534	635	11								142020	32384	87202			107130	247840	177485
DSYVGDEAQSKR	gi439253893	63	11	3650700	4115100	613230	535670	2228675	4236200	3559000	572140		2.78911e+06			396420	344960	370690	6019500	578760	762660	858320	2054810
DTDAEFVDIDGKSHLILSSR	gi21450363	389	12			801470		801470
DTGEEVEDGKIEEEGLNEKPGTAK	gi133778915	161	19			224290		224290									116070	116070
DTGKTPVEPEVAIHR	gi13385652	8	4	93274000	64371000	51026000	45714000	63596250	98867000	125750000	75013000	54958000	88647000	86264000	73922000	42004000	53914000	64026000	240790000	37585000	128940000	113280000	130148750
DTGSTQLKTKPKK	gi146198843	44	10								2123200	4289400	3206300
DTGSTQLKTKPKK	gi146198843	46	12								2123200	4289400	3206300
DTGSTQLKTKPKK	gi146198843	47	13								2123200	4289400	3206300
DTHPKFPAGGK	gi19745150	120	5			148090	144180	146135	3235600	2908500			3072050			126490	122360	124425
DTIKHIGYDDSAK	gi19526790	89	4	10688000		983060	865380	4.17881e+06			444690	784990	614840	7800800	3093900	2212300	1902300	3752325	9038700	1789500			5414100
DTLHKDLSNIR	gi6680351	250	5								219300	258050	238675
DTMKGMKEVLDQSGPR	gi256355165	229	4				240960	240960
DTSLNGFHIPKER	gi6753566	401	11		4950400			4950400
DTTETDLKQR	gi226958579	145	8																1826400				1826400
DTVAKSVTGMVDLAQR	gi116292166	139	5			329540	267130	298335
DTVLGKWQYF	gi77917602	364	6			3646900	3093100	3370000								3024000	349900	1686950
DTVSNKQLMAK	gi71274184	135	6			416010	767230	591620								326720	394800	360760
DTYEEVKQAGR	gi31980842	130	7	1241400				1241400
DVALAKQDYMPSDR	gi6754564	108	6	2045200				2045200
DVDALLKK	gi20149314	242	7								1143700	687840	915770			606630	506340	556485
DVEFEKIR	gi225703058	400	6							1662200	237320	166290	688603
DVFNKGYGFGMVK	gi6755967	20	5	4635100				4635100
DVIEEYFKCK	gi40254577	129	8	27860000	15930000	8376500	7775100	14985400	27607000	16956000		8057300	17540100	17342000	7946700	6452400	9592000	10333275	18570000	9026400			13798200
DVLSGGEKQR	gi6671497	610	8	3530100	4596300			4063200								565270		565270
DVMTKELFDGLR	gi309272601	2369	5								461890		461890
DVTDCLLIEMEKEK	gi11276065	275	12	5199400	5578600	7908700	5275100	5990450	4720800	4153000	3405700	4797600	4269275			5676000	8785900	7230950		2256500	5479400	6012100	4.58267e+06
DVTDCLLIEMEKEK	gi11276065	277	14			5434100	3870900	4652500
DVVKVGAVNADK	gi58037267	82	4			122640	103250	112945
DVVSNKELMTK	gi19527110	135	6	3841800				3841800									337630	337630
DVVSNKELMTK	gi306518591	135	6			329010	270250	299630
DWGMGKQGNEAR	gi11276065	140	6	60924000	57009000	2230500	41668	30051292	25759000	13057000	1471100	1219500	10376650	42725000	7545200	2741300	2627300	13909700	2476800	504580	10092000	7139500	5053220
DWLEKNSK	gi257471036	274	5
DWYDVKAPAMFNIR	gi254553321	34	6	5321700	2814800	1201800	987920	2581555
DYCSNHLQESLDSEPPVFLVSNVDISKYDFPK	gi223555992	224	27								2562300	2784400	2673350
DYEETIGKAK	gi188035915	66	8													176840	199440	188140
DYFEKYGK	gi157277969	126	5																3248200	1136700			2192450
DYIDCFLSKIEEEK	gi268835091	274	9			1217000	954960	1085980								1297300	1675800	1486550
DYLEKYYSFGSR	gi6754866	23	5	1172400				1172400
DYLHGDNSDIIPTDTIKNTVHVLAK	gi6678509	72	17								672200		672200
DYPDMAKEAGQK	gi45476581	40	7	2820100	1789100			2304600	3562400	2955000	148020	242890	1.72708e+06
DYPLIPVGKLVLNK	gi157951741	315	9			969230	878980	924105			996440	1323000	1159720
DYQDNKADVILK	gi31541824	88	6
DYTEMNDLQKR	gi84871986	62	10				444740	444740			141660	150350	146005			220660	257360	239010			1534000	1379900	1456950
DYTKVDR	gi19526790	290	4	45780000	19682000			32731000
DYVQKAQTK	gi114326446	403	5	3807600	396330			2101965	3409000	2881300	565650	248360	1.77608e+06						1379200				1379200
EAAELSQKNQR	gi329663224	927	8			612480	47211	329846
EAAGKSSGPTSLFAVTVAPPGAR	gi160333923	181	5								347630	444160	395895
EAANAMKLER	gi75992927	620	7														172250	172250
EADMEKLNQALCLLRK	gi33859674	1011	16									605920	605920
EADNTVMFMQGKRQK	gi242332490	645	12													108030	176290	142160
EAEALIQSEQLSKR	gi110626104	89	13			745410		745410	74615000	44547000	4740900	3308800	31802925			295020		295020
EAETFPFNPFDLTKVWPHK	gi157951741	301	14			991580	806430	899005			953340	1351900	1152620
EAFSHSQKEEPPEMELLK	gi291621688	1280	8									216540	216540
EAFSLFDKDGDGTITTK	gi6753244	22	8			302600	267910	285255
EAFSLFDKDGDGTITTKELGTVMR	gi6753244	31	17
EAGITEKVVFEQTK	gi226958349	192	7	13287000	7644500	1986300	1938800	6214150			770280	982550	876415			588540	224250	406395
EAGLKPFEQVK	gi31560705	649	5	5095300				5095300
EAHFLVEELKK	gi11276065	159	10	31006000	5888600	3614400	2912800	10855450	5923100	4895200	207400	1666800	3173125			2141600	2703400	2422500	10845000	6211100	10291000	10769000	9529025
EAHFLVEELKK	gi11276065	160	11																		10291000		10291000
EAHFLVEELKKTK	gi11276065	160	11	2962600	12910000	181380	147390	4.05034e+06
EAHFLVEELKKTK	gi11276065	162	13								207400	115600	161500
EAILEYILHQKR	gi13384956	78	11	2444800				2444800
EAILKFQGLEWK	gi17647117	482	5	3690000				3690000
EALALPESKSTPLSCLVEQAAQK	gi112818584	1095	9	2252600				2252600				1320900	1320900
EALFAFSVEALELQGAISWEAPAEKK	gi186659517	96	26																			2128900	2128900
EALIDQGDEFSDKTDSSLLSR	gi268607642	97	13	7431200		1561000	1485400	3.49253e+06			1051500	1187000	1119250			991190	1164200	1077695
EALKDEYDDLSDLTPAQQETLSDWDSQFTFKYHHVGK	gi31980806	163	31			1720200		1720200								1606400		1606400
EALSPIKFNR	gi25140985	455	7			876980	876590	876785			223440	421170	322305
EALVDKGEEFSGR	gi124001560	91	6	20723000	10688000	3548700	2983700	9485850	5990300	3942700			4966500	11810000	2964100	936880	2010000	4430245	18445000	3925200			11185100
EALVTKTK	gi90403595	931	6							3057700			3057700
EAMAVFMEHSFKDENQQFLK	gi170650637	371	12								818230	1447500	1132865
EANHLCDAFTAQAGQPINPNPMLNKSTCNVIASLIFAR	gi160948612	183	25				486610	486610									1137500	1137500
EANHLVSKLQK	gi6753566	174	8	13787000	6335500	1370700		7164400	3305400	2774300	519600	72252	1667888	6658900	924860	1270400	978660	2458205	12089000	5457700	2849900	3763400	6040000
EAPPMEKPEVVKTHLR	gi6677799	77	12	6088400	1713000	609740	862360	2318375			604030	311160	457595		1841800	286900	390960	839887
EAQQALVASK	gi85701794	11	10								387060	43830	215445
EASAQEDAKGVGR	gi124487057	40	9								204790	212610	208700
EASLAKIK	gi116325999	123	6	4503300	897040			2700170
EAVCIVLSDDTCSDEKIR	gi225543319	81	16			513580	610770	562175			2023100	3723600	2873350				526870	526870
EAWHGKPLPK	gi6678359	260	6								421140	327240	374190
EDGLLDTVVCSAPQKAR	gi125347767	1336	15			352090	231770	291930			276110	299080	287595
EDIRPEEIADQELAEAIQKSAEDAER	gi63003917	389	19			701130	896700	798915
EDKSPSEESTTTTSPESISGSVPSSGSSGR	gi34447211	122	3	9247000		902160		5074580			365330		365330				443010	443010
EDQKALPTSSR	gi295444876	417	4								562460	803550	683005
EDQMLMKDLEAAVSSEDDTANLER	gi205360918	296	7								862930	1010100	936515
EDRPKSSEDIIQPKK	gi225579132	248	5
EDRPKSSEDIIQPKK	gi225579132	257	14
EEAAAGSGSTGEGDGKAAATEHSQR	gi19705424	52	16			1212200		1212200			750320	1197200	973760			453920		453920			538040	697780	617910
EEAVIDKYMELVK	gi52627143	192	7			808830	614300	711565
EEDAEKAVIDLNNR	gi254939700	125	6			279980	246500	263240
EEDEELLGNNDSDETELLAGQKR	gi21704084	71	22			1110400	1004700	1057550									1246800	1246800
EEEEAFASSQSSQGAQSLTFSKFEEK	gi312261269	85	22								596380	362160	479270				282020	282020
EEFEHQQKELEK	gi31981690	597	8													266670	307120	286895
EEIPMSNMGSNTKSLDNNYSTLNER	gi146219849	791	13									217880	217880			95033	187040	141036
EEIYSAAKK	gi16716597	105	8							4252300			4252300
EELDFQKNIYSEELR	gi162287370	208	7	2979000				2979000
EELLRPQEKSEQAEPPAAADTHEAGDQNEAEK	gi6755566	116	9									285070	285070
EENGLKCIEEAIDK	gi31982332	268	6								254810	394570	324690								1493900	1270400	1382150
EENVKTVLMNPNIASVQTNEVGLK	gi124248512	458	5			1213900	1058900	1136400
EESGKPGAHVTVKK	gi32880197	100	13							4732800	1988000	1025500	2582100
EEVGALAKVLR	gi171543886	50	8	3739600	3080700	1381600	1539500	2435350			1167100	1556800	1361950		2925500			2925500	4852700	2758700			3805700
EEVVTIDTWMQGLLKPTCLYGQLPK	gi10092608	45	15								598070		598070
EEWQAKVAGNETSEAENDAAETEEAEEDR	gi6678345	83	6			720810		720810			326030	797360	561695			135370	892190	513780			2464800	1747200	2106000
EFDGKSLVSVTK	gi40556608	531	5								475380	604370	539875
EFDPLGPLPPGWEKR	gi343962614	407	14		2798100	1394000	971560	1721220			176770	1546800	861785
EFGIADPEEIMWFKK	gi429484484	89	14								984350	1278600	1131475
EFGIADPEEIMWFKNSVHR	gi66793429	89	14						6183600	1923800	1513900	1316400	2734425
EFGNTLEDKAR	gi158517825	51	9	1831500				1831500
EFHLNESGDPSSKSTEIK	gi325910859	154	13									141290	141290
EFIAKASK	gi169808411	522	5	7535200	4146700			5840950	2331700	2086200			2208950
EFKLCVIPR	gi11276065	486	3	8003100	5270500			6636800	6936400	2822200	266930	327500	2.58826e+06	6619400	3176100			4897750	13662000	9576500			11619250
EFLPQYSALISKAGGMLSPETLTGIHK	gi410991938	34	12						8535100	6367200	9959600	10569000	8857725
EFVDLMNSKEYK	gi18485502	324	9	3761400				3761400	4626800		491700	755930	1.95814e+06				1003600	1003600				1295700	1295700
EFVDLMNSKEYK	gi18485502	327	12		2356400			2356400											3697600	1902900			2800250
EGAKYVSHGATGK	gi6996911	112	4	3376200	8189300	13053000	13060000	9419625	346820	24436000	5938700	7807100	9632155			6567200	11844000	9205600			8241500	4298600	6270050
EGDLTHFNQKLEGFTLPR	gi77682555	961	10								444460	740500	592480
EGFDVGIIADPLYILDNKAQTFR	gi228008365	667	18				329400	329400				398220	398220	28963000	9070900	2937200	4067500	11259650	38692000	9303000	4375600	5625400	14499000
EGGADGVTATNTVSGLMGLKADGTPWPAVGIGR	gi25140985	745	20			1074600	1514500	1294550			967650	1727800	1347725			1815300	1502900	1659100
EGGLLTLAGAKAALDGTPGMIGYGMAK	gi21312520	135	11	21429000	9192100	6008500	5429200	10514700	45327000	28773000	1316300	2350500	19441700		15702000	4379600	4465000	8182200	11098000	12647000	7935900	6473300	9538550
EGGVTFTWVEKDISGK	gi22094115	626	11						6207100	5228500	2425600	2475000	4084050
EGGWDSVQDWMDVLSGGEKQR	gi60218877	576	19	11592000	7643200	3938700	2828500	6500600	11476000	9100700	3650700	3725300	6988175			360720	359300	360010		3896200			3896200
EGKEDEASTDVDEKPK	gi6677995	467	14			1118500	811810	965155			1015200	1173700	1094450				389590	389590			882020	702070	792045
EGLGTAMLYELIEKGK	gi228008349	119	14			1203200	924450	1063825			710020	941080	825550
EGLGTAMLYELIEKGK	gi228008349	121	16									1242600	1242600			1044700	1044600	1044650
EGLYQYKNICQQVNIK	gi146219837	75	7								213500	460840	337170
EGQEDQGLTKDFSNSPLHR	gi255003709	448	10				483820	483820
EGQEDQGLTKDYGSSPLHR	gi116517303	426	10	19118000	9615100	777560	727340	7559500			388920	315280	352100			425260		425260
EGVHGGLINKK	gi6755040	126	10	8541200	3128300			5834750	5077100	2032000			3554550			300770	166510	233640	6454200	3614700	345840	878930	2.82342e+06
EGVMVAKK	gi13399310	24	7	13793000	5691000			9742000
EHALAQAELLK	gi58037395	89	11												20027000			20027000
EHGAFDAVKCTHWAEGGQGALALAQAVQR	gi261878543	784	9			376940		376940
EHIAASVSIPSEKQR	gi357197139	56	13													60084	91835	75959.5
EHKESLDVTIPR	gi45504402	252	3														145800	145800
EHKESLDVTNPR	gi116268125	252	3													83785	102620	93202.5
EHLKSLDINCPR	gi11276065	255	4	12163000	7005600	3344900	3670100	6545900	4235700		1863500	1215200	2.43813e+06	3606800	1123900	1905900	3238900	2468875	7153100	786730	1084000	1351900	2.59393e+06
EHQISPGDFPNLKR	gi215983062	357	13													332340	463460	397900
EHYDSLTELVDYLKGK	gi31981509	97	14			3615300	2709600	3162450	9115200	5370200	13834000	23350000	12917350
EHYDSLTELVDYLKGK	gi31981509	99	16			3615300	2709600	3162450											5746000	2382800			4064400
EHYTDLKDRPFFTGLVK	gi37700232	56	7			741410	676510	708960			381690	359580	370635			90257	732520	411388
EIAEKLGAPLADIK	gi410991938	338	5						3454400	3006600	318530	552220	1.83294e+06
EIDNTPLNVALTGETGSGKSSFINTLR	gi85702067	81	19	4913900		1426000	1386800	2.57557e+06	5353200	6257500	1980000	4958400	4637275			784040	1024200	904120
EIFSKQADLSGITGTK	gi160333710	337	5						6508800	3838200	1324900	1111800	3195925
EIGFSDKQISK	gi124248512	915	7	21542000	9880900	1673100	1862900	8739725	8674500	6184800	1190000	761420	4202680	10917000	4927200	1107300	1305400	4564225		4566700			4566700
EIGINEDQFQEACTSPLAKTR	gi30352008	89	19			501230	472580	486905								184540	381310	282925
EIGTHKPLPGITVGDIGPK	gi429484484	216	6			777110	972710	874910			1393200	1570600	1481900			320110	454140	387125
EIKNIFYK	gi71061451	261	3	5247300	2536900			3892100
EILDHFSKDIQENYGQDYVHTQK	gi123173870	290	8			289800		289800								60684	240970	150827
EILEKAGQITNEALSNIR	gi120432047	935	5			6865700	6393400	6629550			4698900	10690000	7694450			10716000	12090000	11403000		6271300	11061000	10692000	9.34143e+06
EILEQLQNKGDADSSER	gi6754288	295	9								876040	1284700	1080370
EIMCKMIEMSSIK	gi229577450	982	5																		4044400	492790	2268595
EITALAPSTMKIK	gi439253893	328	11			55138000	46530000	50834000	240080000		4416700		122248350			15801000	31255000	23528000		36213000			36213000
EITALAPSTMKIK	gi439253893	330	13				58930000	58930000	122370000		9043300		65706650	72358000	29988000			51173000	107750000	36213000	35155000	31012000	52532500
EIVAQHTKEWSEMINTHSAEEQEIR	gi29293803	1022	8			419160	245680	332420									381620	381620				712560	712560
EIYDQFGEEGLKGGAGGTDGQGGTFR	gi165377271	73	12	30998000	19678000	8289800	6650400	16404050	9180500	5368300	1337500	1364200	4312625	8565800	5852500	2353400	4800300	5393000	11533000		3659100	2775100	5.98907e+06
EIYGEKYLASYLK	gi226510520	242	6			1799100		1799100
EKADAVYTGLNTR	gi6753830	60	2								345210	300130	322670
EKAILQATMR	gi126012517	44	2	1535900				1535900
EKALQFLEQVK	gi6753324	129	2									914600	914600
EKDPDMFCDPFTSSTTTNK	gi229577163	506	2													327500	447300	387400
EKDPDMFCDPFTSSTTTNK	gi6679671	820	2								432370	411780	422075
EKEEFAVPENSSVQQFKEEISK	gi22726191	53	17								394070	672560	533315
EKEHITSSVAQQSSSPR	gi21450227	246	2	6036400		258030	277750	2.19073e+06			233410	253140	243275			187930	117280	152605
EKGEFQILLDALDK	gi31982861	153	2								305790		305790
EKGIVVGIK	gi21450291	101	2	49836000	22092000			35964000	47409000	29383000			38396000						17436000	5196600			11316300
EKIEDNGNFR	gi169790977	49	2	5406100	4862700	506260	288740	2765950											6044500	770730			3407615
EKIEDNGNFR	gi334688869	49	2						3319500	2843500			3081500
EKILTTNTWSSELSK	gi6678499	207	2								97169	174850	136010
EKIPAIL	gi255958193	258	2	2782000	2850400			2816200
EKIWLEALK	gi410991938	286	2						14080000	6502100	1598900	287430	5.61711e+06
EKLDPTGMFLNSYLEK	gi30520195	423	2						2487100		913190		1700145
EKLEQHIQK	gi281427155	346	9
EKLPANQYTWSSR	gi6678419	401	2													95026	173500	134263
EKLPVHK	gi17157983	143	2							4266600			4266600
EKLPVHKSGNTPLDMNQFR	gi17157983	148	7	5634200				5634200
EKLQEEMLQR	gi31982755	188	2	6211400	3713800	843690	1012600	2.94537e+06	5994000	5335200	328760	467920	3031470	6642900	2326600	841470	1049100	2.71502e+06
EKMAFEKALSSVK	gi56961629	104	7								124470	3072000	1598235
EKMALNHGEEQVR	gi6680806	102	2	2931500	1611000	691930	904740	1.53479e+06			253570	402720	328145			215010	304410	259710	2827200	488950		149970	1.15537e+06
EKMDLTAK	gi254540027	312	2	22987000	15212000			19099500	1613600	20400000			11006800
EKNTVPWFPR	gi171543886	115	2								253930	347130	300530
EKPGGPGETVVEQQEEIPTLEAEEEPVALSTGAR	gi254675290	569	2								507530	1197500	852515
EKPKPDFFIQDINAGLK	gi124430711	84	2				340810	340810
EKPKPDFFIQDINAGLK	gi124430711	86	4				340810	340810
EKPVCGTTYK	gi162329570	221	2		2299200			2299200
EKQWVDQSSPVLLDNPVLGSMAK	gi13487925	225	2	21209000	13755000	4729200	4037300	10932625
EKTMEALLCPGA	gi347582671	395	2	8714200	5677500	783130	917150	4022995								314150	538420	426285
EKTPPRPQGQRPEPENR	gi31981757	141	2													385050	425210	405130
EKTTEKAK	gi163937858	1668	2
EKTTEKAK	gi163937858	1672	6
EKTTEKAK	gi163937858	1674	8
EKVKTVPLHLEEDIRPEMK	gi31543675	30	2			475170	332770	403970				397200	397200
EKVLATVTK	gi84662736	95	2	7175000	3700800			5437900
EKVLQDIR	gi226371770	204	2	12751000	8643900			10697450			455350	504660	480005
EKVLQDIR	gi85702067	203	2								455350	504660	480005
EKVVPLYGR	gi9507059	75	2	9598400	4872800			7235600											7280300	2277500			4778900
ELAEAVKPNYSPNIVKEDLVLAPSSG	gi19527212	383	16			1399900	1297500	1348700			814330		814330			2622900	1345700	1984300
ELAEEQMEVEDSEEMKK	gi309272601	3533	16								279340		279340
ELAEEQMEVEDSEEMKK	gi309272601	3534	17									361390	361390
ELAQVIAMMMEENEKVDIIAK	gi307344688	851	21																			1884800	1884800
ELASSDMCCESCGEKTPWK	gi188035917	232	15								84074	235470	159772
ELDEKPSILIQTLQK	gi6680534	361	5			509040	318570	413805			258530	393560	326045			325610	461490	393550
ELDQWIEQLNECKQLSESQVK	gi9506983	21	13	5609900	3102500	2355500	2440100	3377000			1481700	2459800	1970750			1833300	2077500	1955400				2226000	2226000
ELEEKVMELHK	gi190684673	157	5	4071400				4071400
ELEKVCNPIITK	gi31981690	601	4	11688000	8049600	2047300	2065400	5962575	5456700	5720500	1008500	196560	3095565			1253400	2445000	1849200	11715000	2872100			7293550
ELEMQKK	gi20149752	555	6			136270	225360	180815								236740	191630	214185
ELEQQMQQILDDTSEPQPGEAKLAALTAADR	gi162287142	379	22			773390	958660	866025			1163600	1137100	1150350			2057200	1190900	1624050
ELFEKQK	gi7709990	400	5								1906200		1906200						42491000	9967000			26229000
ELFESQLLKITDWNTER	gi160707927	169	9								549150	664490	606820
ELFLSKNEEASNK	gi170650637	395	6									93601	93601
ELFSNLQEFAGPSGKLTLLEVGCGTGANFK	gi33563290	71	15						8846200	7234600	9788700	9417800	8821825			946370	1142300	1044335
ELFSQIKDLK	gi27229118	63	7	3872800	2762500			3317650	36383000	22351000	7631700	9477900	18960900		2277500	874020	2330500	1827340
ELFSQIKDLK	gi27229118	66	10											6258100				6258100
ELGLEKVADSK	gi6752944	171	6	8140300	4900400	922880	648340	3652980	7029100	5675500	729480	751450	3.54638e+06
ELGLETYKVNEVER	gi257196228	81	8			215860		215860
ELHMNYKKILMSSAK	gi157384952	266	15
ELIEQLQNKPSDLGTK	gi14389431	162	9		6523800	5981500	4460100	5.65513e+06			1265500	1648400	1456950			982070	1749700	1365885			3837900	716720	2277310
ELIEQLQNKPSDLGTKLQDPR	gi14389431	169	16	4523900				4523900													2409100	2257300	2333200
ELIGEAAGKLHTGR	gi19526986	106	9	2538600		352670	183410	1.02489e+06			160290	117650	138970
ELKNHYLK	gi75992927	656	3	2540300				2540300
ELKTDNLPNQAR	gi255003709	136	3			186870	184470	185670			100360	78415	89387.5
ELKTDNLPNQAR	gi30039680	108	3	4128200	1663900			2896050								105800	149940	127870
ELKTHPEVCGR	gi254553256	129	3	2954700	2597800			2776250			416850	335210	376030
ELLEVVNKNFDLRPGVIVR	gi19526790	352	8			2765000	1661400	2213200								1607200	2195900	1901550		1975800			1975800
ELLGEYGLKPQCTVIK	gi226874851	141	9								1876000	901700	1388850
ELLTLDEKDPR	gi33504483	66	8	2318200	1412300	359140	362290	1.11298e+06								213450	313400	263425
ELLTTLQEASKSPGENCQHQLAK	gi158517895	357	11			216290	134510	175400
ELMTKLQESK	gi19527110	140	5	3444000	2570500			3007250								250000	327600	288800
ELMTKLQESK	gi306518591	140	5			351970	197930	274950													722430	673810	698120
ELNITAAKEIEVGGGR	gi6755376	49	8	4095500		530490	511530	1.71251e+06			268820	379340	324080			324860	444870	384865
ELQAGTSLSLFGDSYETQVIAHGQGSSKGPR	gi17921976	220	28								623790	908790	766290			720030	623070	671550		5381400			5381400
ELQDNVDVTKYEK	gi7305497	283	10			752510	562170	657340	3514500	2927600	598890	866090	1976770	3868500	1163300	413230	847680	1.57318e+06
ELQDNVDVTKYEKVEK	gi7305497	286	13	6679300	1588600			4133950
ELQGLEDFITKK	gi407261476	203	11				4869500	4869500								3730800	7603300	5667050	12658000	6981800	4011900	3123400	6693775
ELQGLEDFITKK	gi407261476	204	12			2945800	3075500	3010650			1248400	1544500	1396450			2333800	3264100	2798950			10404000		10404000
ELQKANQEQYAEGK	gi82998543	78	4	4365600	3484800	330440	317440	2124570			214290	175250	194770			259420	183350	221385
ELQLCKGLAR	gi93102409	1143	6	2188000				2188000								311660		311660		1130300			1130300
ELSGTIKEILGTAQSVGCNVDGR	gi160333553	130	7			1166000	1012300	1089150			553090	886120	719605			1068300	968510	1018405
ELSKIPMPVNFNEPLSMLQR	gi133504509	431	4			777320	598170	687745									962050	962050
ELTAVVQKR	gi6755372	75	8	5753900	4682300			5218100	5276700	4286300	927440	1348200	2959660	5474700	1435600			3455150	6625600	1949800			4287700
ELTKQYEK	gi27754103	38	4	2089600	7503100	2490500	1072200	3288850								960860	1192300	1076580
ELVLKVFGYQSVDGDHR	gi227497652	108	5			286970	274320	280645								286960	563000	424980
ELYDKGGEQAIK	gi258547148	66	5	10239000	9234300	1164100	764880	5350570	6483200	3857200	507290	282500	2.78255e+06	8004600	1065300			4534950	6427900	1423100			3925500
EMASKLDSLK	gi309272601	1259	5						3954800	4069400	841170	990350	2463930
EMFPVIEQYGDILVKYLR	gi6681113	158	15			164570	205440	185005	7092400	2923000	775380	548060	2834710			775110	594410	684760	11142000	180490	1273900	1145400	3.43545e+06
EMGDHLVKHGDGVK	gi33859486	88	8	2750100	1442000	806090	577830	1394005	6822800	1839400	528050	591160	2.44535e+06	3241800		465300	448010	1.38504e+06			1489600	1223700	1356650
EMLKLLDFGSLSNLQVTQPTVGMNFK	gi6677801	107	4	3906200		2501600		3203900	15605000	11638000	1157600	1036500	7359275		17351000	1178800	1305900	6611900		33614000	8375800	8809900	1.69332e+07
EMLNISGPPLKAGK	gi255069715	79	11									254970	254970
EMLQQSKILK	gi40556608	399	7	4278800	2195800			3237300
EMYSASKPLKGAR	gi262263372	46	10	16480000	4809000	268640	233350	5.44775e+06	5937400	5384000			5660700	3447200				3447200	13812000	3903400	720630	869560	4.8264e+06
ENALNLKGLGGVNVEELFGISK	gi7110683	567	7	3478700	2088900	1297200	1076400	1985300	6605900	5624900	405400	532490	3.29217e+06			1584500	1098900	1341700		15840000	19787000	17837000	1.78213e+07
ENAPAIIFIDEIDAIATKR	gi124248577	273	18			172050		172050
ENEDGWDWVQKNQ	gi165377056	448	11			342800	459050	400925				378950	378950
ENFLAGRPPELGQGDMDVASYLKGAR	gi31981686	301	23			1154600	265560	710080
ENINCQLSNSSSTKPGALLKTSPSPER	gi39540508	250	20			284710	352170	318440
ENKGSIDPYVYLPFGNGPR	gi6681113	425	3			935480		935480			849100	2041900	1445500
ENLKSAKIQVK	gi33859486	304	4													284930		284930
ENLKSAKIQVK	gi33859486	307	7													284930		284930
ENMYAVQTLKDFQYVDR	gi356995862	107	10	24226000	17486000	2563000	1522600	11449400	31337000	27186000	15457000	20445000	23606250	6361400	5586300	6225600	8562400	6683925			6220400	7812600	7016500
ENPGLKTIQATLSR	gi158854014	104	6	2831200	1992100	664960		1829420				202380	202380				294170	294170
ENPLQFKFR	gi157277950	79	7						9344400	6301000			7822700							8466900			8466900
ENPVQFKFR	gi83921618	79	7								201850	328580	265215
ENSIAVQKAADHYSEQMAQR	gi134032014	329	8								361460	517240	439350
ENSVAVQKAADHYSEQMAQR	gi170650637	327	8			185860	141450	163655			884010	742580	813295				115730	115730
ENTIYLQVQTGKSPHT	gi31982010	552	12								464190	649230	556710			355960	596560	476260
ENYGELADCCTKQEPER	gi163310765	117	12			72832	84939	78885.5
EPDLSSDIKER	gi169790977	149	9	2569600	3440800			3005200
EPLETLKSYR	gi124486921	300	7													212360	485510	348935
EPLFGISTGNIITGLAAGAKSYK	gi124248512	307	20	5551100	3312900	3308800	3486300	3914775			1983400	2316100	2149750			4612000	4774700	4693350		4429400			4429400
EPMTVSSDQMAKLR	gi31982861	224	12	15042000	6493700	521040	557210	5.65349e+06
EPNEDCKPR	gi146219830	517	7	775130	17043000			8909065		6182400			6182400
EPNEDCKPR	gi146219849	416	7								7495700	8663300	8079500			10738000	585630	5661815			9272700	5339700	7306200
EPNEDCKPR	gi146231979	517	7			25087000	25160000	25123500
EPPDQSSIQVPVLLLEYFKHVNPGR	gi133930784	252	19									315520	315520
EPRPSDIFQLK	gi157012013	407	11			10855000	4762900	7808950			8476500	9142800	8809650				2857400	2857400
EPWVEQDKFGK	gi33859486	127	8			11680000	10644000	11162000			4627800	11176000	7901900			5672600	6644800	6158700
EPWVEQDKFGK	gi33859486	130	11														14155000	14155000			27285000	26516000	26900500
EPWVEQDKFGKVK	gi33859486	130	11	3570700				3570700						2114400				2114400	2872100	978390			1925245
EQAALQEGHKLCLSTVDLEVK	gi313482803	293	10			667870	482100	574985				492510	492510				887800	887800
EQAETCGKQIEVMDDFSTR	gi39540508	151	8	19205000	13566000	727330	639390	8534430	4725200		1014700	1371400	2.37043e+06	6525400	6326200	2657700	4157700	4916750			973680	1068300	1020990
EQDEKTSAVKEELK	gi124486783	540	5									228520	228520
EQDEKTSAVKEELK	gi124486783	545	10									228520	228520
EQDIKDHDMMLK	gi170650637	539	5									119270	119270
EQEAQFEKLTR	gi146219830	25	8	3086300	2204300			2645300											4208800	1444600			2826700
EQEAQFEKLTR	gi146231979	25	8
EQFYHSCKQYGITGDNVR	gi13384788	166	8	8072000		633080	242130	2.9824e+06	4889200	4190600	732550	555070	2591855			454980	544730	499855				2588200	2588200
EQGFETKDIK	gi19527306	255	7			952720	956520	954620													960840		960840
EQGFETKDIK	gi339895909	239	7	11065000	8247300			9656150			930800		930800		2022500	705000	858780	1.19543e+06	14529000	4072000			9300500
EQGVTFPAIGSQAAEQAKASPALVAK	gi6755668	154	18								475530		475530
EQGYDVIAYLANIGQKEDFEEAR	gi6996911	41	16								616560	598280	607420
EQLGKTGIAGSR	gi7710096	313	5	3828300	2140600	297910	248050	1628715	5809100	4708700	530040	755500	2950835	3564400				3564400	7079600	1591300			4335450
EQLKELTK	gi27754103	34	4	20241000	17271000			18756000											13820000				13820000
EQLNKTQIEEVNVGGTENILR	gi21311981	93	5			881300	1034100	957700
EQLVQKAR	gi31543976	10	6			2164500		2164500			2856600	1357200	2106900				3277100	3277100
EQSALKADLER	gi268837154	206	6						3405800				3405800
EQSPVSKTK	gi124487333	689	7														111870	111870
EQTGQSMFVENKAFSMDEPASAK	gi160333237	340	12																	5064700			5064700
EQVIKAVVPAK	gi19526790	229	5	5109800	3854500	713780	628960	2576760
ESDELIFFVNGKK	gi114205420	18	13			458830	539920	499375			353760		353760
ESDLSGAQIKLR	gi188219589	135	10	2039400	1589500			1814450
ESDQLFKQYR	gi257467486	50	7	2542900				2542900
ESDTGLAPPALWDLAADKQTLQSEQPLQVAR	gi33859604	126	18			533020	616730	574875			515660	697290	606475			424250	466420	445335
ESFLPFSMGKR	gi160948618	444	10	3302700	1738700			2520700
ESGAAEQVDNKGR	gi85702366	870	11			436870	1042700	739785
ESHAKADSSMSQEQLR	gi163644252	175	5			234650	159130	196890				220980	220980								409330	306760	358045
ESKHLYEGSASESAEALR	gi242247261	275	3	1376400		303000	244410	641270
ESKHLYEGSASESAEALRK	gi242247261	275	3									92257	92257
ESKVVVPPLPGK	gi31560433	86	3	2302700				2302700
ESLQEAGKSDANTDLIGGSPK	gi6677995	219	8	7228200	3240800	1125800	899690	3.12362e+06				200750	200750			117850	251090	184470
ESPLLFKFR	gi70778915	79	7						30979000	17619000			24299000			5771100	8899400	7335250			8632200	7243600	7937900
ESVKGSLDR	gi329299050	42	4	3930400				3930400
ESVSPEDSEKK	gi188219597	371	10																		452990	831280	642135
ESWKTIEQASFSK	gi33563290	210	4						7191900		154490	787960	2711450
ETASLKLLPHQPR	gi225579122	235	6	3464500		286600	368790	1.3733e+06	3526100		237830	256140	1.34002e+06
ETDGSETPEPFAAEAKFFTESR	gi77404392	249	16								788200		788200
ETEGDVTSVKDAK	gi126723461	235	10								122650	117460	120055
ETGALIKEEIAETGNVK	gi90403595	940	7			203320	132990	168155									218150	218150
ETINGLNKQR	gi31981178	416	8	10758000	6236200	1939300	1531600	5116275	4040900	5910000	1258600	1144500	3088500	8327800	2833300	1222700	1334200	3429500	7090900	2657600	1320800	1373900	3110800
ETLIDLGTKAFAMTNQILVER	gi124248512	612	9	2427900	1606800	344280	249490	1.15712e+06	4109400	4421400	283730	234790	2262330	5758000	1524900		122520	2.46847e+06	9243600	3904800	137930	141540	3.35697e+06
ETLSGLAKNATELQNSGMSEEELMK	gi226958492	46	8									699120	699120
ETNTKNDPNQLNNLIR	gi162287106	378	5	10141000	5538100	353120	324630	4.08921e+06									206330	206330
ETTYYDVLGVKPNATQEELKK	gi258547148	23	20			457300		457300
ETVSEESNVLCLSKSPNK	gi33859482	594	14			238220		238220			557530	687100	622315
ETVVEVPQVTWEDIGGLEDVKR	gi225543319	486	21				3090200	3090200			3770400	3729800	3750100			2115300	2982500	2548900
ETVYCLNDDDETEVSKEDTIQGYR	gi160333605	307	16														190040	190040
EVAALLKAGIR	gi93102409	1808	7													18789	148300	83544.5
EVAEAYEVLSDKHK	gi229577344	61	14			188150		188150
EVAEAYEVLSDPKK	gi165377271	59	13			1763900		1763900								1490600	2536800	2013700
EVAEAYEVLSDPKKR	gi165377271	59	13	5479800				5479800
EVAEAYEVLSDPKKR	gi165377271	60	14	5479800				5479800
EVDEYCKIGR	gi22128627	107	7	9119000	9625000	677310	690620	5.02798e+06	5604100	4515000	407980	639540	2791655	6624700	903000	270530	512370	2077650	8039900	1738100	538510	1754200	3.01768e+06
EVEMDAVGKEGR	gi124248512	1183	9	26182000	19171000	2835000	2480200	12667050		6318800	1228400	1300800	2.94933e+06			1540600	1878400	1709500	24982000		1939500	2951200	9.95757e+06
EVEVVEIIQATVIKQNQALR	gi239052674	178	14								292230	357780	325005
EVFTEQADLSGITEAKK	gi148747546	350	16			596850	613180	605015			351250	426070	388660
EVGADFTIQVGKETPQEIASK	gi22128627	226	12			190480	386590	288535
EVGDVEIVVNNAGAIYPADLLSAKDEEITK	gi254553342	133	24								2408900	3166600	2787750
EVGKVGEWAIR	gi90568038	2023	4			5606400	7160600	6383500	7498800	4549700	5725300	10033000	6951700
EVGVYEALKDDSWLK	gi254540027	214	9								583740	1638700	1111220				837170	837170
EVHDSLTK	gi257467563	418	8						4691300	3784200			4237750
EVIDSIIKER	gi6754152	158	8	9494000	5377400			7435700								2356900	9238400	5797650
EVKENSVVFNNTPK	gi6753890	307	3			97104	68461	82782.5
EVLDNLDSHLKK	gi30520195	211	11						8956100	8520700	1442300	1065700	4996200
EVLDNLDSHLKK	gi30520195	212	12						15960000	11651000			13805500
EVLEYNALGGKYNR	gi19882207	57	11								1971000	351910	1161455			349350		349350
EVLKSFLQSQAIMEDSILQSDK	gi134053871	455	4								500790	603800	552295
EVLLCLFDEKR	gi31982697	271	10			1017000	1082800	1049900
EVLLKILR	gi205360909	386	5								22420	755890	389155
EVLLNHKNEFSGR	gi11276065	94	7	14044000	3200700	1572400	1512400	5082375	13618000	9267200	1082200		7.98913e+06	34158000	16793000	1237300	1436000	13406075	17700000	3696600	4526200	4660300	7645775
EVNAVDSEHEKNVMNDAWR	gi459352741	192	11	10730000	6780400	547940	502250	4.64015e+06	5085200		659400	957350	2.23398e+06		2680400	734760	1188500	1.53455e+06	7861400	3096300			5478850
EVNSQLDNNGCSTQEVNITELQSKK	gi31982171	302	25			123410	114510	118960
EVQEDMNLSLESKSFSLR	gi160707927	381	13	10282000	5245000			7763500			77359	178100	127730						7439100	5670600	555360	878000	3635765
EVQQLQGKIR	gi124486712	841	8			144570	124030	134300									95281	95281	2663400	591370			1627385
EVQTNDLKEVVNK	gi254553321	182	8	1898100	1922200	343190	219980	1.09587e+06	3656200				3656200
EVSCLVPESNQKMK	gi31543946	297	12								454340	298320	376330
EVSDGVLTSSKGQLQK	gi116235489	373	11						4205700	4110700	699240	1032300	2511985
EVSGIKAAYEAELGDAR	gi162287370	78	6			357540	477150	417345
EVSGQSLQNSKMDR	gi165377121	312	11	1076800	1310400			1193600
EVSPSSNLEEIFNWKR	gi147902337	454	15			793580	452120	622850								995390	738890	867140			2445800	2296500	2371150
EVTVDTKFNGFHLPK	gi6753586	388	7			712160	627750	669955								457480	642280	549880
EVVSHVIKQGK	gi33859486	63	8	34455000	53535000	5265400	5397000	24663100	168770000	60766000	7533900	4928000	60499475	62198000	19734000	7659600	5132800	23681100	35203000	6236800	3930300	4269600	12409925
EVVSHVIKQGK	gi33859486	66	11									3791700	3791700			5499500	2557700	4028600		5126900			5126900
EVWTYMKDNK	gi226958485	805	7	4470300	2419800			3445050
EVYQKIETVNK	gi110347487	615	5			292830	203200	248015			135360	75405	105382			264160	225840	245000
EWATPEVFNPEHFLENGQFKK	gi6753586	432	20			1066100	2403000	1734550
EWPANLDLKK	gi124248512	840	9	6181300		2717100	4143900	4.34743e+06
EWQELDDAEKAQR	gi19882201	178	10	3262700	2499400	1075600		2.27923e+06	3020100	3033700	624930	1103200	1.94548e+06			887150	1425800	1156475	5315000	754300			3034650
EYAEDDNIYQQKIK	gi19527388	71	12	9760700		369430	417240	3515790			324350		324350			134990	345000	239995
EYEGLESSLKEASFEK	gi259155334	99	10													56403	270650	163526
EYGVKVLGTSVESIMATEDR	gi124248512	532	5			3710700	2527000	3118850			2032200	1877100	1954650			3577600	2933400	3255500
EYHAEGGKVPIK	gi46560582	877	8	1469500				1469500	4849200	2753100	316340	634170	2.1382e+06								313030	445530	379280
EYIVSSLKNQLSSQK	gi451172071	245	8																		638250		638250
EYKVVGR	gi58037465	11	3	79279000	52375000	6735600	128080	34629420	53075000	47341000	5802500	5490700	27927300	25576000				25576000	31883000	16297000			24090000
EYLTKVDKLDASESLR	gi51491845	1609	5	5408400				5408400
EYNLNFSGSSTVQEVKR	gi40789280	220	16			110190	160160	135175
FAAKGEGQLSAAER	gi33859482	239	4	2598800	2475100			2536950
FADILPLGVPHKTSR	gi254939516	380	12													566360	818320	692340
FAELTLKAGIPK	gi27532959	615	7								528730	663670	596200
FAGPYDKGEYSPSVQK	gi6678509	227	7								154170	403100	278635
FAMKEMGTPDVR	gi82898755	54	4	4436800	1914100			3175450
FANQILSYGAELDADHPGFKDPVYR	gi171543886	150	20								3406300	4405300	3905800
FAQLCEKHGILR	gi197927289	158	7			344680	484960	414820									171310	171310		2254900			2254900
FAQLCEKHGILR	gi317008598	158	7	2506000				2506000
FAVLQTYGDTTHTLVEKINYTGR	gi33859486	149	17	4946800		3835000	2561500	3781100			2178300	2035700	2107000			2291500	3344400	2817950
FCKTSPTYK	gi339895906	586	3								375920	429390	402655
FCLNPKTNLCQK	gi31982511	107	6								227120	325410	276265
FCQKLAK	gi19527212	153	4	4420900	3665300			4043100
FCSWVDQKLNNDGLEEAR	gi6680806	29	8	9174400	7866700	2930800	1837100	5452250								172510	377670	275090		4323800	2720200	1400300	2.81477e+06
FDAVVGYKDK	gi16716597	296	8								892700	559530	726115
FDGKTPATLGHNTR	gi306518591	343	4			100090		100090
FDGKTPATLGPNTR	gi71274184	343	4	5079500	2824300	294470	375790	2143515						6823200	1424200	358910	408590	2253725	11369000				11369000
FDHEMFGLKPK	gi239937551	273	9	7524300	2790700	849100	899110	3.0158e+06			258620	275380	267000	3828600	2812000			3320300	5571900	3815900			4693900
FDHEMFGLKPKHR	gi239937551	275	11						7609700	1733400			4671550
FDPGHFLDEKGNFK	gi268607642	415	10														955930	955930
FDPGHFLDENGKFK	gi160948608	418	12			589480	599650	594565				986300	986300								1735700		1735700
FDQNAIMKILDL	gi189491664	418	8								504370	263440	383905
FDSSGIYFIPPSGDHKSYIDYTK	gi407260889	3748	23								1810400		1810400
FEEGGYVVCNTKQNGQWGPEER	gi226531139	76	12	10731000		2960700	2717200	5.46963e+06		5013700	79908	156480	1.75003e+06			417810	2946500	1682155
FEGKKPETLGSNTR	gi23956406	345	4																		138340	302240	220290
FEKNILK	gi31982697	228	3	18494000	10368000		1280000	1.00473e+07
FEPYSNPTKR	gi158186704	68	9	8237800	3761100			5999450
FETFPTSVSKDNLENFFIK	gi306518591	83	10			680500	586010	633255
FFAPKMVSEK	gi118344444	85	5
FFKNHTWIK	gi157074229	235	3	2586200				2586200
FFKNHTWIK	gi67010061	235	3						7504800	2018500			4761650	8070300				8070300
FFSNPKDFNPK	gi407261476	362	6	22358000	7668700	1982100	1921800	8482650	6014600		517300	739080	2423660	8670500	3822300	1926300	3228100	4411800	14303000	4378300	2164700	1628200	5618550
FGCQVAGKK	gi31982229	288	9
FGEDAGYTKR	gi160333695	252	9	6897100	7137700			7017400											5519200	386660			2952930
FGEVVDCTIKMDPNTGR	gi6754222	107	10	9443100	6461300	447840	553250	4.22637e+06				289410	289410
FGYEEMDNGYLKMDNYR	gi429484484	241	12			531600	381800	456700			435790	750230	593010
FHMYEGYSLSKVTFPVR	gi7305395	95	11	8072400	995830	512740	306480	2.47186e+06	18764000		370200	388870	6507690		5451100			5451100
FHPDKNKSPQAEEK	gi165377271	35	5
FHPDKNKSPQAEEK	gi165377271	37	7		5744300			5744300
FHPEHFLDAQGHFVKPEAFMPFSAGR	gi160948612	432	15	7560200				7560200	8826000				8826000		18052000			18052000		7269300			7269300
FHTVSGSKCEIK	gi6754222	228	8				166680	166680
FHVDISLTQFIQEYSHLQPGDHLTDVTLKVAGR	gi195963321	154	29												13299000			13299000
FHVDISLTQFIQEYSHLQPGDHLTDVTLKVAGR	gi82916992	125	29			457410		457410				900580	900580			930920	1346900	1138910
FHYKTDQGIK	gi157951741	237	4	6303900	3864600	536340	675590	2.84511e+06	6949200	4691900	388920	654770	3.1712e+06	3948600	1384400	636380	626940	1649080	4813300	815340	953330	1448500	2.00762e+06
FIDKSTQLTLQVYR	gi39540508	133	4				171730	171730									290290	290290
FIDLIPNSLPHEVTSDIKFR	gi160948608	375	18	7374300				7374300							4509600			4509600		4948500			4948500
FIDLLPTSLPHAVTCDIKFR	gi116268125	375	18				955540	955540				999510	999510			1191400		1191400				2258200	2258200
FIDLVPNNLPHEVTCDIKFR	gi45504402	375	18	6482400	2529500			4505950
FIDLVPNSLPHEVTCDIKFR	gi268607560	375	18	12263000		3488600		7875800											7293500	10300000		6577700	8.05707e+06
FIEDGKK	gi160707927	421	6	1946600	1765600			1856100
FIGMKSR	gi6996911	277	5	4578200	2353600			3465900
FIIDNTKGQTLGLGNTSFSDPFTGGGR	gi114431250	456	7								545860		545860
FIMESGAKGCEVVVSGK	gi6755372	132	8			285190	370160	327675								145360	317980	231670
FIYGNQDLFATSQNKEFDPLGPLPPGWEK	gi343962614	393	15			1856100	1719900	1788000		5772500	4188700	3681700	4.54763e+06			3136800	3608800	3372800			2228700	1685100	1956900
FKPKSFNKEEVLK	gi223555992	185	4						11865000	3586100			7725550
FKPPPPNSDIGWR	gi33468897	412	2	11468000	11026000			11247000
FKQHVQDWAIPR	gi30520195	303	2	1974600		370980	469320	938300
FKQISQAYEVLADSK	gi258547148	46	2			339780	318580	329180
FKSMDDVIK	gi7106242	412	2	4928800				4928800
FKSVDDVIK	gi85861182	412	2	14449000	7494200			10971600
FKTFNDNFVLFLQK	gi6753566	253	2	3782900	335720			2059310												1471000			1471000
FKTIMTK	gi116063566	242	2	2116000	2003500			2059750
FKWIHIEGR	gi31982229	134	2	13714000	916880			7315440
FKYSDYFK	gi11276065	422	2									454340	454340		6383200			6383200	8359300	6215000			7287150
FLASVSTVLTSKYR	gi145301578	140	12	3206400		387580		1796990								319330	609130	464230
FLDDQGQLLKR	gi189491662	462	10	4145600	4039600			4092600
FLEGNSVKPASWER	gi13878195	496	8
FLEQQNKMLETK	gi114145561	123	7													294980	318320	306650
FLFKSVAENR	gi33563290	109	4	11764000	3222800			7493400	23876000	16066000	5421200	3098500	12115425			653680	2860000	1756840	4497400	1590400			3043900
FLKDVTQQK	gi268607642	234	3	146880000	60993000	5583100	4925700	54595450	60082000	37689000	7283500	7706100	28190150	90394000	19008000	6812400	7784000	30999600
FLKDVTQQKK	gi268607642	234	3																65027000	22886000	807920	1118400	22459830
FLKDVTQQKK	gi268607642	240	9	1939000	1156400			1547700											2287800	614560	468270	827040	1.04942e+06
FLKFGMTPSK	gi225543319	505	3	6911300				6911300
FLKHVEEFCTR	gi309272601	4282	3								349770	453320	401545
FLKNHTWIK	gi186287327	235	3	3143600	897690			2020645						6170500	2524800			4347650
FLKVFPR	gi242247261	65	3		9697300			9697300	22168000	14707000			18437500
FLKVFPR	gi274326606	65	3																8659600	3237400			5948500
FLNDPKTVLSAESEELNR	gi261878547	676	6			640260	374990	507625
FLNDTEELAVARPEDTVGTLKSK	gi110625900	199	21	4226400		1412600	1176000	2.27167e+06									1723500	1723500			3335000	3420600	3377800
FLNDTEELAVARPEDTVGTLKSK	gi110625900	201	23	4226400				4226400
FLNKSSEDDGASER	gi113205073	596	4	1000400				1000400											2435500	434780		239630	1.03664e+06
FLPGFEAPTYKDTLLPK	gi33859486	166	11	5806800		14755000	41886000	2.08159e+07			8704200	10189000	9446600			19874000	9367200	14620600		3856900	28933000	7630500	1.34735e+07
FLPSPVYLKQATWGNE	gi113680506	211	9			2090200	1267200	1678700			1103900	1279900	1191900
FLQVVKR			6	5944800	5222300			5583550	16286000	24242000			20264000						35376000	18644000			27010000
FLSDKWMLQK	gi21450071	386	5								431720	566700	499210			524210	1004200	764205	9525600	4910100			7217850
FLSDKWMLQK	gi405778333	386	5	11005000	6083000	321300	281120	4422605	6719000	5122100			5920550								1260900	1157300	1209100
FLTKSMAENR	gi27229118	109	4	9238700	9538100	577180	512970	4.96674e+06	20400000	15009000	1803800	1240900	9613425	13220000	2137000	526860	828310	4.17804e+06	15508000	5369500			10438750
FLTNGFLGKK	gi31543737	60	9																	1583000			1583000
FLTNNNSAIDKTQSEK	gi6753566	440	11	6565300	4093600	2905600	2634700	4049800	2930800	2939300	1079900	1200400	2037600	32892000	15338000	384080	94109	1.2177e+07	16322000	3120300	818180	1008600	5317270
FMCTMNPQDQKGWISER	gi309272601	1356	11								46144	97745	71944.5
FMGKGVSQAVEHINK	gi70794816	60	4	2761200		727060	543890	1344050			414470	842430	628450	7260800	4403900	767560	1244700	3419240
FMKPGGENSR	gi45476581	26	3	4232800	3579400			3906100
FNADEFEDMVAEKR	gi16418339	188	13								263270	277420	270345
FNDGKVDPAGR	gi6677739	106	5	2741000				2741000											2565900	623030			1594465
FNDQDIEEIVKEKER	gi195976788	502	11																			6231000	6231000
FNDQDIEEIVKEKER	gi195976788	504	13																			6231000	6231000
FNGQFKTYGICGAIR	gi21536222	51	6	4130600		496940	359600	1662380	7984700	6349500			7167100	6284500	2122700	126370		2.84452e+06	3790100	2019700			2904900
FNGTVKAENGK	gi6679937	59	6								147290	113350	130320
FNISPDEDSSSYSSNSDFNYSYPTKQAALK	gi31543735	33	25								3684500	2285500	2985000
FNMDNKLQLIPGANGFR	gi27229113	320	6			1299800	662080	980940
FPALTPEQKK	gi21450291	13	9	4594600	2231800	380230	327460	1.88352e+06			295630	300890	298260
FPTDKAYYIAK	gi110349752	542	5			604420	567190	585805
FPYPTMSEITVLSAQAKYTEEQIK	gi109627663	322	17														555700	555700
FQDEEEVFEWNNEVKQGLSSSIFTK	gi188035915	424	15	4430400	3233100	4325900	4495300	4121175	5891800		5199800	6105800	5.73247e+06			6558500	6452700	6505600			12682000	10554000	11618000
FQFVSGADEKVLR	gi134032030	461	10			194300	211590	202945
FQGKLFACK	gi240120123	252	4	30015000	11591000	2324200	1722100	11413075	19933000	16761000	1048600	742590	9.6213e+06	17647000	7017600	1792200	1720400	7044300	11842000	7686100			9764050
FQQGKDLGQYVSVVVLDEVGLAEDSPK	gi309272601	2853	5
FQTEIQTVSKQFPCEPFK	gi211065507	330	10	11517000	3178400			7347700	13475000	5515500	1016600	1631300	5409600
FQTELGNLLVAKR	gi6753950	389	12							3933700			3933700
FRPDMEEEEAKK	gi6755206	195	11	2495400	1786000	555050	697020	1.38337e+06	6054600	3503600	710610	655330	2731035	4513500	531000	414450	451630	1477645	5067200	1387800			3227500
FSDVIKFDANR	gi339895906	1665	6						3051500				3051500
FSLNDALLAQKIK	gi410991938	175	11								416320	894040	655180
FSLNDALLAQKIK	gi410991938	177	13									422150	422150
FSPGYQIEKSSGR	gi19527110	183	9	16983000	10213000			13598000			213150	199970	206560			581590	588430	585010
FSPGYQIEKSSGR	gi306518591	183	9			625680	565170	595425						5166900				5166900	6176200				6176200
FSTLSKAHL	gi158854014	387	6	3800600				3800600
FSVMYNEQMASQKR	gi33563290	55	13						9960200	5024200	1189000	1775600	4487250
FTDEGNPEPVNNNGYSCVPSDEKNSETPL	gi14547899	683	23			528290	464200	496245				1197000	1197000				1124000	1124000			1461800		1461800
FTELELKAYAK	gi120432047	276	11			411170	423120	417145
FVCAQLPNAVLESISVIDTPGILSGEKQR	gi215983062	162	27			478690	301880	390285				679760	679760				1177300	1177300
FVEEQNLKDLR	gi295293207	292	8								200150	432370	316260
FVETLVVADKMMVGYHGR	gi124486614	260	10													13058000		13058000
FVFTPHMEAECLSESTALQKELQLCK	gi93102409	1137	20								695790	814290	755040
FVGAVDPIMEKFNSSISYDR	gi19526986	23	11			469620	356000	412810			515020	751570	633295
FVGHTKDVLSVAFSSDNR	gi6680047	106	6								178860	852130	515495								650370	539230	594800
FVIATSTKVDISDVK	gi84662736	208	8			182310	230080	206195			187740	215490	201615
FVTLSATNAKTNDVR	gi254540120	296	10	12130000	5403200			8766600						8968000	3637600	211930	381000	3.29963e+06		3029000			3029000
FVVSNLKVCCPLPEGSALVTFEDPK	gi21312544	71	7								550870	464560	507715
FVYKEEHPFEKR	gi9789961	13	11	2048800				2048800
FYDLSSKYYQTIGNHASYYK	gi6755210	161	7			594260	234680	414470			570250	1319900	945075
FYDPDQGTVMIDGHDSKK	gi120432047	1145	17	6490600				6490600								215090	419470	317280
FYDPDQGTVMIDGHDSKK	gi120432047	1146	18	6490600		168920	111180	2256900
FYEAFSKNLK	gi40556608	435	7	3283500				3283500		2865200			2865200
FYEAFSKNLK	gi40556608	438	10						4332300				4332300
FYEVNSKFYQSK	gi124487049	1505	7						4480700				4480700
FYGESLESVTSKTITTQGPKPK	gi124487049	552	12									189530	189530
FYKENLGQGVMVHR	gi6753762	375	3													147150	367360	257255
FYKHNADFCYK	gi22128627	134	3	49751000	10888000			30319500	19425000	9566100	1542000	51745	7.64621e+06	6489500			779420	3634460	19400000	11456000			15428000
FYKNAEGTWSVEK	gi22164798	279	3	1059000				1059000
FYKNEEGTWSVEK	gi9507079	279	3	11187000	4835400	1034100	930300	4496700	15331000	11134000			13232500	3995100		374710	689260	1.68636e+06	6878100	2978400	1655900	1499200	3252900
GAAELMQQKEATTEQQLR	gi7709990	386	9	14848000		30413000	32579000	2.59467e+07	7627800		186930	167580	2660770	44584000	97070000	5367200	5562400	38145900	7703200	7598600	89002000	102450000	51688450
GAALVSAVACKK	gi31982798	459	12	5509200	2162300	591040	430200	2173185
GAAPTGAIETTMKR	gi223555992	97	13						14321000	12612000	2108300	1893700	7733750
GAAQNIIPASTGAAKAVGK	gi6679937	213	15	59833000	42265000	7825400	6566400	29122450	25091000		3246300	3839500	10725600	23864000	9219900	3085800	4913200	10270725	54035000		12656000	10912000	2.58677e+07
GAAQNIIPASTGAAKAVGK	gi6679937	217	19													434080	873870	653975
GAEAANVTGPGGVPVQGSKYAADR	gi113205059	135	19
GAEVLSYSEAASKSDIIILAMHR	gi31981509	73	13			745850		745850			1931500	2393700	2162600
GAFGKPQGTVAR	gi242397462	121	5	4483900	3002500			3743200
GAGGSLQK	gi9625033	185	8																		901890		901890
GAGKEAAGK	gi160333923	176	4
GAGKEAAGK	gi160333923	181	9
GAIQLGIGYTVGNLSSKPER	gi226442759	97	17		6228600	575140	416610	2.40678e+06			1840800	3093700	2467250			140420	1334100	737260		10832000			10832000
GAIQLGITHTVGSLSTKPER	gi31982833	88	17			287050	294310	290680			4896700	7333800	6115250		14837000	24465	884900	5.24879e+06	5090600	14979000	1124500	1837300	5757850
GAKGDKAGR	gi68448549	520	3		2147700			2147700
GAKGDKAGR	gi68448549	523	6		2147700			2147700
GAKLTPEEEEILNK	gi309265983	88	3	7193400		1422800	1368400	3328200			307230	802500	554865			425890		425890
GALVIVNDLGGDFKGIGK	gi31982273	46	14	913870				913870			919090	1683300	1301195
GANVFKGYLKDPAR	gi31560705	518	6	9633800	1964900			5799350
GASDDEIKR	gi9055242	21	8		4104400			4104400
GASENSFQQLAKEFLPQYSALISK	gi410991938	22	12						25636000		5112500	5958400	1.22356e+07
GASKEILSEVER	gi6753320	381	4	7111500		868520	925830	2.96862e+06			387680	447900	417790				634920	634920
GDATVSYEDPPTAKAAVEWFDGK	gi88853581	423	14			7965000	1599800	4782400			1109600	2691200	1900400			858440		858440
GDDLSTAILKQK	gi225543319	18	10								76940	929230	503085			1949200	3359800	2654500	123400000	29589000	4596800	3197200	40195750
GDILDAQCLKR	gi113680667	70	10			800890	698590	749740
GDIPVFQEYKNK	gi11276065	110	10		8734700	2077700	2042100	4.28483e+06		5167900	528650	841440	2179330	26127000	7038100	107940	2393400	8916610	26917000	7945800	8796800	9408400	13267000
GDIPVFQEYKNK	gi11276065	112	12	42022000	19273000			30647500							13238000			13238000
GDLNDCFIPCTPKGCLELIK	gi261878543	150	13			2432900	1218400	1825650
GDNQSPIELHTKDIK	gi31982861	36	12	8202900	7177800	199980	190940	3942905	3330800		344360	356800	1.34399e+06						6232900	2790700			4511800
GDPVAILKR	gi124486712	761	8						4221300	4696800			4459050	6891500	1344100			4117800
GDQTQSTFKPVQPSK	gi145207948	376	9								273200	143230	208215
GEDLSSQHEPLKK	gi357527420	328	12			264010	206610	235310			203640	179150	191395			420860	466060	443460
GEDLSSQHEPLKK	gi357527420	329	13	1822900	2703100			2263000
GEGEVCVKGANVFK	gi31560705	512	8	8520900		1549800	1527100	3.86593e+06	8629500	6291600	19072	883210	3.95585e+06			516520	1052100	784310	7830000	2415200	3139800	3812900	4299475
GEIEQKPTPASR	gi110349752	7	6														87832	87832
GEIGDATPFNDAVNVQKISNLLSDYGYHLR	gi226958589	1010	17			647240		647240									468810	468810
GEIIAKQGGGGAGGSVPGIER	gi158186704	348	6													268150	725870	497010
GEIKNEFK	gi6680011	112	4	5611900	4149900			4880900			1060400	1353600	1207000
GEIPDMNSILDRDDLTIMKR	gi188035875	429	19	6348800	4120700	2576100	2149200	3798700				1224700	1224700	17052000	6253900	2239100	4973700	7629675	9747300	5084100	1086500	1254200	4293025
GELSARMKIPSNMWVEAWETAKPVPAR	gi158966667	730	8																		1004200	1148900	1076550
GEMAIKDAQTK	gi114145561	353	6	3756200	3458300			3607250						1881800				1881800	2584200		477570	424160	1.16198e+06
GEPGAGSPVKGCTGDLLEIQQPVDLAALR	gi23346557	154	10			1856000	1546300	1701150			743470	1402700	1073085			1253900	1108800	1181350			2757200	3472600	3114900
GESVMVVPTLSEEEAKQCFPK	gi6671549	199	16			348320	243560	295940
GETKSFYPEEVSSMVLTK	gi31981690	112	4								192940	298990	245965
GEVGLLDKTGGVLYADK	gi158854014	144	8			1455800	967710	1211755			781340	392760	587050
GFDFKTCNVLVALEQQSPDIAQCVHLDR	gi19526790	103	5													781920	664860	723390
GFDLPEQEQCLKDYR	gi410991938	319	12						19489000	12897000	2131900	2800900	9329700
GFDQEEVFEKPTR	gi226958589	831	10			481700	489360	485530								125680	207660	166670
GFFEGSIASKGK	gi226823359	825	10			1551600	1080300	1315950								343930	590020	466975
GFFEGSIASKGK	gi226823359	827	12	10236000	5073800			7654900
GFGFPQGAFVTETCMSAVAAKCR	gi114205420	938	21	3313400				3313400
GFLIPKGTDVITLLNTVHYDSDQFK	gi124001560	384	6			2508600	1319800	1914200			361900	633280	497590		9475300	2064300	1603400	4381000
GFLQKSPSK	gi312837073	50	5	4178000	2442200			3310100						12554000	2632400			7593200
GFLQKSPSKEPHFTDFEGK	gi312837073	50	5													3636600	1676300	2656450	8696100	9734400	12197000	12816000	10860875
GGDYALAPGSQTSDLSLPDCKVMVHDPHSLA	gi133922588	359	21														1207200	1207200			7047600	5400500	6224050
GGKLDMSDLK	gi31543675	195	3	7089600		786490	867990	2.91469e+06			200180	278690	239435	2569500	3019000	509800	466040	1641085
GGKPEPPAMPQPVPTA	gi6755372	230	3	9825900	7994000	1655000	1359300	5208550	9132500	8322500	860960	1608600	4981140			720460	1308800	1014630	21762000	3502900			12632450
GGLIYGNYLQLEKILNAQELQSEVK	gi31982697	50	13			1380200	1438200	1409200
GGSVQVLEDQELTCQPEPLVVKGK	gi22164798	379	22	14797000		2267800	2437400	6.50073e+06									1428800	1428800		5638200	1404300		3521250
GGSVQVLEDQELTCQPEPLVVKGK	gi22164798	381	24									2205200	2205200
GGVEKGPAALR	gi7106255	26	5	8889900	6629000			7759450			402430		402430			585850	535960	560905	7534400	1388800			4461600
GIAVHPELFSIDNGLLTPTLKAK	gi31560705	678	23			1058400	1183000	1120700
GIDNHTKEVVAIK	gi89337277	43	7														79714	79714
GIGFSHGNVWKATR	gi157074229	121	11	1416200				1416200
GIGFSHGNVWKATR	gi186287327	121	11													131810	348590	240200
GIGFSHGNVWKATR	gi254281186	150	11													131810	348590	240200
GIGHEEGGAAHTGVTDKTK	gi85702067	106	17		11166000	5038400	6437400	7.54727e+06			894640	1006200	950420			886870	1175400	1031135			963640	668550	816095
GIGHEEGGAAHTGVTDKTK	gi85702067	108	19						3291100	18790000		136470	7.40586e+06
GIGNEEEGAAKTGVVEVTMER	gi226371770	101	11	6199800		2070500	2077200	3.44917e+06			404800	399480	402140			733560	1284200	1008880
GIIFNNGPTWKDVR	gi11276065	123	11	4916600	3281000	2440300	1877300	3128800	10913000	8728500			9820750	34372000	11530000	1418300	1748000	12267075	54007000	14337000	10149000	5569000	21015500
GIKEAVSTPAR	gi71043970	157	3	3729000	1892000			2810500			183410	241950	212680						1561200	853970			1207585
GILAADESTGSIAKR	gi293597569	42	14	2545900	1288900			1917400			194690	128580	161635
GILLYGPPGTGKTLIAR	gi225543319	251	12								191950	561430	376690
GISEETTTGVHNLYK	gi262263372	166	15													98245	367310	232778
GISEETTTGVHNLYKMMSNGILK	gi262263372	166	15	608400	2357900	1174500	844370	1.24629e+06	37746000	12475000	1033600	867540	13030535						22230000	16190000			19210000
GISHDDIAQQSKQYWR	gi226958485	678	12	17174000	4710100	176410	143880	5.5511e+06			447390	476840	462115
GITCNIKSTEK	gi116063566	1323	7	1904300	958200			1431250
GITGIEDKEAWHGKPLPK	gi6678359	254	8	10946000	1486400	1645100	1097700	3793800
GIVEFSGKPAAR	gi357394934	200	8	2910700				2910700						3473000				3473000	3459100	1322300			2390700
GIVEPPEGTKIYK	gi162287106	428	10													130210	287260	208735
GIVGVENVAELKK	gi268836255	29	12									1936000	1936000			1359500	1015800	1187650
GIVGVENVAELKK	gi268836255	30	13								1280900		1280900
GIVVGIKLDQGGAPLAGTNK	gi21450291	108	7	41296000	18189000	4451800	2689200	16656500	38231000	21706000	13685000	9234300	20714075	15683000	29356000	5550500	6952500	14385500	21903000	14343000	9881000	8084100	13552775
GKATISNDGATILK	gi238814391	55	2								127350	191490	159420			223330	205440	214385
GKDAFPVAGQK	gi171906578	36	2	6637100	3432300			5034700											7424700	1894600			4659650
GKDAIAPK	gi329663593	852	2																			1060900	1060900
GKDAIAPK	gi329663593	858	8																			1060900	1060900
GKEAPFTHFDPSCLFPACR	gi31982861	171	2	5391900		1606200	1263500	2.75387e+06			1092900	938030	1015465
GKGIGFSHGNVWK	gi157074229	110	2	4728200	995870			2862035
GKGIGFSHGNVWK	gi186287327	110	2			1046700	1579800	1313250			248630	258360	253495			780170	946300	863235
GKLEAIITPPPAK	gi283945579	123	2	48455000	37330000	35384000	36790000	39489750	15842000	14612000	16440000	20409000	16825750	11342000	4613800	22969000	33690000	18153700	27208000	5447300	20188000	21604000	18611825
GKLPIVNENDELVAIIAR	gi377835587	208	2			7778800	4791100	6284950			2500600	2325300	2412950			7197500	6571200	6884350			4024700	3872000	3948350
GKNCELLLVVPEEVEAHQSWR	gi377835347	180	2	6944400	2405100	6585100	2344100	4569675			1536600	4252400	2894500			1774100	2651700	2212900	9469900	4514600	6349900	5971200	6576400
GKQIHNFISTSTFSQYTVVDDIAVAK	gi6724311	136	2			1537200		1537200				859650	859650			2673600	1678200	2175900
GKSALLER	gi157266281	9	2	7932500	5926200			6929350
GKSSQITEDFR	gi9790071	105	2	2830400	2755600			2793000						4484800	1046500			2765650	2974800				2974800
GKVLVDVSNNR	gi31981509	99	2						13595000	7418600	1098000	1329500	5860275
GKYKEETIEK	gi6677777	134	2		2376200			2376200
GKYVTLIYTNYENGK	gi10092608	103	2	11356000	7567000	5108000	334170	6.09129e+06	52214000	27774000	5896400	6129500	23003475	11155000	5695500	46452	3047600	4986138	14688000	13310000	10776000	11222000	12499000
GLASKPVVLSLQQYDTEYSFLK	gi309272601	3362	5								1222300	1587900	1405100
GLCYKQQISQLR	gi110626104	287	5								1608100	2467300	2037700
GLGTEKGEK			6		3706400			3706400
GLGTEKGEK			9		3706400			3706400
GLILTVKGEPGGQTAPYDFYSR	gi31560132	201	7									313620	313620
GLKCLHTFTNNVIAER	gi19527190	259	3			416940	293540	355240	10709000	5951600	2243200	2385900	5322425			339410	504130	421770			5332900	3913900	4623400
GLKLSGGEK	gi169234938	608	3			127640	134160	130900
GLKTLQVR	gi22122387	259	3											7884100	2371200			5127650
GLLCKSNQDNK	gi178057351	338	5
GLLFSASKQDLLR	gi21362309	117	8	5657500	4033000		452760	3.38109e+06			360650	556180	458415
GLLLLKQAGLEK	gi31543946	114	6								2297400	1910000	2103700
GLNADQLSMLGEKLLGPNAGPDGLIPWTR	gi328887938	525	13								212730	190800	201765
GLPGSGKTTLSR	gi158186629	407	7	2663500				2663500									191450	191450
GLPQLGTLGAGNHYAEIQVVDEIFNEYAAKK	gi21703842	244	30				817880	817880			1261200	1193600	1227400
GLPQLGTLGAGNHYAEIQVVDEIFNEYAAKK	gi21703842	245	31			1386100		1386100				449390	449390			667640	692120	679880
GLPSTYNKDLQEDK	gi19526986	323	8													86843		86843
GLSLQKCPEEVK	gi88853071	640	6	2173900				2173900
GLVSLAAEGLWNQKILFDEQDLGK	gi257468329	473	14								481390	474560	477975
GLVYIQQTDDSLIHFCWKDR	gi31981027	62	18									1665000	1665000
GLWIPEGEKVK	gi46560582	741	11	8027600				8027600			3392500	5820400	4606450							4870100			4870100
GLYIAKQATGGAAK	gi222418579	485	6								46515	94299	70407
GMAYDLSRIEKIMSETYMLIK	gi70995287	1884	11																		13370000	17782000	15576000
GMKEVLDQSGPR	gi256355165	232	3	8754000	6943700	676500	903200	4319350			255300	118490	186895	11328000	3645000	949370	998580	4.23024e+06
GMKEVLDQSGPR	gi257467563	281	3						4630500	3678600			4154550						6483500	3293700			4888600
GNLPPGPTPLPIIGNYHLIDMKDIGQCLTNFSK	gi186287327	48	22			774590		774590									1027800	1027800
GNPESSFNDKNLR	gi13386414	296	10	2640200	2909500	259940		1.93655e+06								202400		202400
GNPTKVVAVDCGIK	gi124248512	219	5		6088500	726810	778050	2531120								757130	954340	855735
GNVQVVIPFLTESYSSSQDPPEKSIPICTLK	gi444299620	627	23								776740	994880	885810							3107800			3107800
GNVWKNTR	gi160948608	121	5	5960800	4642900			5301850						9546000	3216900	979910	653580	3.5991e+06
GNVWKNTR	gi268607560	121	5													979910	653580	816745
GNYVAEKISGQK	gi7709990	93	7	70188000	33326000	3943700	3068700	27631600	49092000	20081000	202490	4645600	1.85053e+07	30563000	18084000	5708500	8359900	15678850	52547000	32818000	10463000	10727000	26638750
GPAGVELNSMQPVKETPGNA	gi261862282	487	14								197760	199170	198465
GPHSDLKVNFVAGAVEPYK	gi268370151	167	7			123480	138890	131185
GPLPIIEDSQKGHGIVFSEGER	gi268835091	112	11	4062300		541330	508160	1703930				603990	603990			349620	606750	478185
GPRMTKQFLQK	gi13386136	84	6						517800000				517800000
GPRMTKQFLQK	gi13386136	89	11						517800000				517800000
GPSTVTDLEETKR	gi163644277	631	12			231240	184450	207845								464380	388510	426445
GQDLLKR	gi190684673	28	6	7714900	3658700			5686800
GQELIGLMANSQKR	gi21362303	131	13	7414700				7414700
GQEVYVKK	gi111185951	993	7	1698500	2320000			2009250
GQGIAKALTR	gi227498710	165	6	4331200	2747000			3539100											3315400				3315400
GQIPEIKQTLEILK	gi124248572	81	7			1479600	1164900	1322250			1391500	1765000	1578250
GQPFYAVEKK	gi225543168	338	10	2076600				2076600
GQQDEALQSLKEAEALIQSEQLSK	gi110626104	76	11			700080	729530	714805			5521100	6873300	6197200
GQRDNAGAATEEFIK	gi60687506	330	15			1070700		1070700
GQVAKLEAALGEAK	gi162287370	171	5			1221200	1298700	1259950								688640	939220	813930
GRIPVFDKVSK	gi186287327	105	8	1806300				1806300
GSALSKVSPSPAGPQGSSER	gi171543897	251	6	6503000				6503000
GSESHKMIDLSGNPVLR	gi28076897	121	6			354870	354230	354550
GSIGTKFSDR	gi45476581	132	6		6472000			6472000
GSILIPNMSSVLKDETVWEKPLR	gi31981816	407	13			1101400	1129100	1115250		3695500			3695500
GSLWQEEMPEVKK	gi29244424	918	12																		704820	755370	730095
GSPNEKELIESAEGICSSDR	gi309272601	2929	6								1956500	1624800	1790650
GSSLPGKPSSPHSGQDPPAPPVD	gi19526868	83	7			1152900	1288800	1220850
GSSTKYLVEFR	gi31981027	21	5		20413000		4646400	12529700									4125300	4125300	19341000				19341000
GSVAYVPQQAWIQNCTLQENVLFGQPMNPKR	gi90403595	717	30	5016500	2278900	3441000	3387600	3531000	8693400	8861400	4735000	7055600	7336350			2393100	4117100	3255100		3633300			3633300
GSVEAETMKLVK	gi309272601	2468	9	7722200	2303200			5012700	10502000	3786900			7144450
GSVGSVTVSSKDNDEK	gi54020730	369	11			338270	246650	292460			347900	274710	311305			141990	227470	184730			270000	300800	285400
GSYYKDQAQAR	gi124487049	962	5								306700	207360	257030
GTAVFPFLSSILLDQKEFPNPEK	gi268835091	403	16				212130	212130
GTCPFGSKCLYR	gi88853570	342	8			360020	320090	340055
GTDVITLLNTVHYDSDQFKTPQEFNPEHFLDDNHSFK	gi124001560	403	19			2962000	2376700	2669350			830460	992930	911695			1413300	1627600	1520450			6891600	9297900	8094750
GTEFAESADAALQSDPALQDAGDTSKK	gi115270965	90	26			614780	721370	668075			641490	525910	583700			265290	705370	485330
GTEFLAAPSSYYKLLR	gi33859486	297	13	14473000	6962600	9336100	7264400	9509025	7842700	6566300	3443700	6299400	6038025	11646000	6694100	3672000	4563400	6643875	12397000	8392600	13692000	15912000	12598400
GTEVFPMLGSVLKDPK	gi407261476	353	13	8569700	5701700	2523300	2649500	4861050								2288800	2255800	2272300	5851700	2307200			4079450
GTFASLSELHCDKLHVDPENFR	gi17647499	96	13																		36213000	42177000	39195000
GTFASLSELHCDKLHVDPENFR	gi31982300	96	13	53329000	11725000	22508000	10530000	24523000	34663000	14370000	914880	1894000	12960470		7331900	6161100	9100700	7.53123e+06	37980000	45753000	36213000	42177000	40530750
GTHVIIPVGKGGSGGWK	gi239787892	186	10								468930	413900	441415
GTILEKGSYSDLMDK	gi116063566	840	6														529650	529650
GTILLPNMSSMLKDESVWEKPLR	gi160948612	407	13	10807000	3232800	2232600	2905900	4794575	13426000		2159300	2893700	6.15967e+06		11578000	3278800	2182700	5.67983e+06		10805000			10805000
GTKAIDVEQGQTR	gi240120112	371	3	5804400				5804400						2106700				2106700	7460400				7460400
GTKVILHLK	gi40556608	180	3				164770	164770
GTLDPVEKALR	gi31981690	319	8	8232900	5654700	5616700	3924200	5857125
GTMKMMQAVR	gi85701893	308	4	3351700	1625700			2488700
GTSGNVALLELGCGTGANFQFYPQGCKVTCVDPNPNFEK	gi27229118	93	27								1704700	2441400	2073050
GTTLIPNLSSVLKDETVWEKPLR	gi13386414	407	13			491490	450160	470825
GTTLIPNLSSVLKDETVWEKPLR	gi13386414	414	20			78071000	75498000	76784500													2896500	3080200	2988350
GTVGASGDLAPLSHLALGLIGEGKMWSPK	gi6754152	272	24			422100	33503	227802
GTVVIPTLDSLLFDNYEFPDPETFKPEHFLNENGKFK	gi11276065	422	37													1833100	2055000	1944050
GTWEKPGGASPMGYDFWYQPR	gi9507079	179	5			2649800		2649800			936980	1671800	1304390
GVAYDVPNAIFLEQKK	gi71061451	156	15				395630	395630								138510	508560	323535
GVAYDVPNAIFLEQKK	gi71061451	157	16			341690		341690								138510	508560	323535
GVDFFKQR	gi254540120	656	6	1770800				1770800
GVEETADKCR	gi254553342	79	8		4172000	604720	1139100	1971940			1236700	1168800	1202750			494070	496040	495055
GVEKMVNVVEK	gi7305371	622	4											13078000	5326600			9202300
GVFTKELPSGK	gi6671549	209	5			750940	418420	584680	20629000	14064000	1978400	1414700	9521525	3743900				3743900	5610300				5610300
GVGHEEKGAAPTGAIETTMK	gi223555992	84	7						34493000	17812000	347730	277700	1.32326e+07
GVGTQKIIGR	gi63003917	289	6	7381900	4565800	431870	473190	3213190			200790	199080	199935	5867200	1498400	385130	626650	2094345			1176200	765510	970855
GVGYETILKEQTGQSMFVENK	gi160333231	328	9								763580	1432200	1097890								899640	2615600	1757620
GVGYETILKEQTGQSMFVENK	gi160333237	328	9	7915000		611380	595100	3.04049e+06	7230300				7230300							4278800			4278800
GVLKEYGVK	gi124248512	527	4	14498000	7991500		1278900	7922800			658640	559520	609080	14327000	746410	973950	1030800	4269540	12990000	3641900			8315950
GVPLEHFITCIPGVNIATAQNGVK	gi124487213	1068	24																		21186000	15198000	18192000
GVPVKVTNIK	gi6996911	234	5	5219800	2239400			3729600
GVQDVLEILKEEFR	gi6754156	337	10			325440	280070	302755			326650	294240	310445			605950	746120	676035			582620	298970	440795
GVQFQNWAKTYGCSPEMYYQPTSVGEVR	gi30520195	15	9									643040	643040
GVSAPPAHQASGAKSSATVSR	gi91598596	211	14								93444	95725	94584.5
GVSEIVHEGKK	gi8393343	46	10	2792000		924810	555830	1.42421e+06	2121800		571210	655040	1.11602e+06			441360	384530	412945	2528000	875650	985890	1339500	1432260
GVTIASGGVLPNIHPELLAKK	gi283945579	116	20		2913100	8513500	8802900	6.74317e+06		9232700	6014900	7773000	7.67353e+06		9353000	5297700	6336900	6.99587e+06	11758000	4747800	13150000		9.88527e+06
GVTIASGGVLPNIHPELLAKK	gi283945579	117	21	27131000	2913100	3717700	2489400	9062800	26266000		12942000	18483000	1.92303e+07	8279800	9353000	12145000	17572000	11837450	50571000	66798000	8219400	6752100	33085125
GVVVLAKSFSEK	gi13487925	270	7	1711400				1711400
GWGLYCAGKAAR	gi160333789	175	9	2257200		362430	477980	1.03254e+06			129910	237110	183510			96463		96463
GWKTGDVEDSTVLK	gi40789280	145	3			419600	458340	438970								246130	437410	341770
GWLTKQYEDGQWK	gi226874922	395	5														519630	519630
GWVLGPNNYYSFASQQQKPEDSTIPSTELAKQVIEYAR	gi156713423	340	31			3625000	2236100	2930550	19856000	4055600	3781000	4796900	8122375		10070000	2950300	3112900	5.37773e+06
GYAFGAAKEQQR	gi19527212	63	8	2863300	1760400	269830	206170	1274925						5598900	845760	256840	272710	1.74355e+06
GYDYGPQFQGICEATLEGEQGKLLWK	gi93102409	1020	22			2311500	2162500	2237000	4585000		2495900	3806700	3629200			2756900	4206500	3481700
GYKLLPPYLR	gi257153454	342	3						5825300	4645200			5235250
GYVKAGPWTPEAAVEHPEAVR	gi7709990	40	4			26241000	26009000	26125000			20175000	25093000	22634000			22270000	26317000	24293500			34125000	47254000	40689500
HAFNLKQLDNPAR	gi7305619	184	6	7504900		252590	290720	2.68274e+06			111720		111720						7193200	3268000	2358000	2754900	3893525
HAIYEKLDDDGLIAPGVR	gi226958589	847	6				303870	303870
HALVNKMYGR	gi6678419	1206	6	3371000				3371000
HATGEAVFCDDMSVLPGELFLAVVTSSKSHAK	gi114205420	619	28			656750	253110	454930			499230	356230	427730								1535600		1535600
HATGEAVFCDDMSVLPGELFLAVVTSSKSHAK	gi114205420	623	32			572320		572320								618250	1024700	821475
HAVSEGTKAVTK	gi28316760	117	8	4257500	99625000			51941250
HAVSEGTKAVTK	gi30089704	117	8	4257500	99625000			51941250
HAVSEGTKAVTK	gi68131547	117	8																30580000		35796000	26611000	3.09957e+07
HAVSEGTKAVTK	gi68226433	117	8			49180000	40671000	44925500	2846000	41476000	21779000	19361000	21365500			13229000	28825000	21027000
HDPSLQPWSASYDPGSAKTILNNGK	gi31982861	57	18	11942000	6136300	793940	955920	4957040			210860	894220	552540			677230	1116600	896915			2809300	3612700	3211000
HDYLLSKGER	gi31982697	279	7	3255600	2939400			3097500
HELQANCYEEVKDR	gi6680924	144	12									187470	187470
HELQVEMKK	gi6681183	494	8	2937200	1784600	328030	235490	1321330									224280	224280
HFCNKLWNATK	gi255069795	951	5	13883000	6239100	4650500	3733400	7126500			4540800	4687500	4614150	5086100	3599800	3749800	3683900	4029900		31429000			31429000
HFDSNFKGGFNFYAGLK	gi239051904	441	7								2207500	2816200	2511850
HFHAKFTHEYS	gi33413404	490	5	14565000	8204100	1305000	546570	6.15517e+06	12613000	10020000	649200	505160	5946840	10755000	687110	759930	990300	3298085	8285300	2452200	1784300	778110	3.32498e+06
HFLDDKGQFK	gi407261476	373	6			1363100	1317100	1340100							1967700			1967700
HFLDDKGQFKK	gi407261476	377	10	3199900				3199900											1725700				1725700
HGDGVKDIAFEVEDCDHIVQK	gi33859486	94	6			2039100	41213	1.04016e+06			870580	1006700	938640			440250	737340	588795
HGEAQVKIWR	gi114326546	113	7	1648300				1648300
HGEVCPAGWKPGSDTIKPDVNK	gi6754976	178	10			795080	1210600	1002840			598670	344290	471480			66836	1112900	589868
HGEVCPAGWKPGSDTIKPDVNKSK	gi6754976	192	24
HGILATQVVALTLMKADGTVLECSESSNADVFQAAR	gi30520195	147	15								207910		207910
HGQKGTCGIQYR	gi226958589	942	4			3170800	661590	1916195
HGSWGSGLDMHTKPWIR	gi7709990	340	13			519400	504700	512050
HGWKGSLLGDMEGR	gi309272601	987	4						9908000	4446100			7177050
HHCPNTPIILVGTKLDLR	gi45592934	116	14			543140	669460	606300								96042	505400	300721
HHQQVLYLLNSKLLYR	gi21717787	219	12								490610		490610
HIDDKVFLTTAEVISQQVSDK	gi312147392	456	5	12137000	4541300	8759000	6055500	7873200	6721700	4926200	3283200	4388000	4829775	8736600	8351100	7379000	6588900	7763900
HIDSASMYQNEKEVGLAIR	gi13487925	59	12	9656900		755800	1231300	3.88133e+06								647060	645340	646200		3412900	3121200	2260500	2.93153e+06
HIFKLAQGEYIAPEK	gi31560705	562	4	7289500				7289500
HIGNLNEFSGDLKER	gi113204630	660	13			318660		318660								246070	617440	431755
HIGYDDSAKGFDFK	gi19526790	98	9	43935000	13935000	3350900	2884500	16026350						10442000	6966400	1423100	2075200	5226675
HKILLEAK	gi27229113	158	2	3389800	3082500			3236150	1420200	4259400			2839800
HKMTTLTPAYHAENYSPDDNR	gi21313534	649	2			224690	212370	218530
HKNLYMR	gi31542445	245	2																5594900	257250			2926075
HLDGESKAALECLGQAEDLR	gi6754288	68	7								422360	931590	676975
HLDVVDLSKNQIR	gi227430399	140	9	10947000	4020900	1166700	1020900	4288875			464260	1006800	735530			114860	226500	170680	2640500	2095200			2367850
HLHFTLVKDR	gi268836255	42	8													147110	193070	170090
HLKGQQDEALQSLK	gi110626104	65	3						4005300	1821900	1061700	1033700	1980650
HLKKQQK	gi29293803	933	3	14377000				14377000
HLKKQQK	gi29293803	934	4	14377000				14377000
HLPDVKK	gi52627143	374	6	27283000	22261000			24772000
HLPGPQQQAFKELQGLEDFITK	gi407261476	192	11			4566000	3559700	4062850	8686400	5323700	2538300	2492500	4760225			1555800	2072300	1814050	7275700	5683200	9431400	10028000	8104575
HLPPDDLAQVKR	gi19527212	26	11		2774000			2774000
HLQKILAVAER	gi22122769	232	4	4761400	2100300			3430850	6960000	5647600	1039700	685940	3583310						4936000	2511500			3723750
HLSMSQPQKK	gi164519045	769	9		2972500			2972500
HLTPVTLELGGKSPCYIDR	gi75677435	211	12				189210	189210
HLWNVDVQGSKAYSR	gi19526986	43	11	13320000	3038700	942570	1020100	4.58034e+06	32275000	7603800	5748200	8762100	13597275	26635000	42538000	5367100	6286200	20206575	25683000	39131000	7714300	10084000	20653075
HNHQGFGAGNFNSLFKAFEEEQALR	gi33859486	369	16	4139000	1218300	1911700	1355500	2156125				942570	942570			1607200	1048900	1328050
HNQKSEFTMDNLVVSIGDLFGAGTETTSSTVK	gi268607642	278	4														319840	319840
HNVMVSTEWAAPNVFKDGFNPAHVEAGLYGSR	gi22164798	211	16			986050		986050												7439100			7439100
HPALFKAIGVKPPR	gi225543319	231	6			405410	306580	355995			236580		236580
HPGSFDVVHVKDANGNSFATR	gi6677805	211	11			858260	572410	715335
HQGSLYSLFPDHSVKK	gi6677739	144	15			4865000	5636500	5250750
HQGSLYSLFPDHSVKK	gi6677739	145	16	10567000	2776900			6671950
HQGVMVGMGQKDSYVGDEAQSK	gi439253893	52	11	5220300		300540	542420	2.02109e+06	3704600	2581300	204730	254860	1.68637e+06			113830	266940	190385		1806500	2228600		2017550
HQKSLDLSNPQDFIDYFLIK	gi268607642	252	3	3114100	882050			1998075			1320200	1502700	1411450						3865700	5342600			4604150
HQNQVLEKQLAALR	gi189458807	653	8	3769900				3769900
HQPDGKYVVVTGITPTPLGEGK	gi261878543	370	6	19162000	2704600	3841800	3697500	7351475			1526100	2954700	2240400			147880	409720	278800			1581700	1388300	1485000
HSEALEALETSIKGSR	gi110349752	659	13			908840	694100	801470
HSENYKDNGGLIPEEK	gi6753566	294	6	31043000	26230000	1364500	1018100	14913900	3121600	2871900	935050	865650	1948550	5205900	1422000	263870	340470	1808060	6141500	1275500	1071500	2497700	2746550
HTAFICDK	gi76096364	310	8						3630200	4185300			3907750
HTNLVPHGTEKDVYR	gi31982171	655	11			175120	130500	152810
HTPEFSGGSVFGDNYYHEDGGMKPR	gi71043970	152	23			884200	1384600	1134400				980810	980810			479190	1395600	937395
HVAFLKSEK	gi31982632	296	6	7937800	5186900	292670	392410	3452445	3467500	3339300	212550	445820	1.86629e+06			286850	367090	326970
HVGDLGNVTAGKDGVANVSIEDR	gi45597447	92	12	23559000	12786000	3658900	4263400	11066825			1192000	1789600	1490800			1926100		1926100	13010000	8154600	789500		7.31803e+06
HVQQHAKPGDPQSVLEAIDTYCSEK	gi161484638	61	7			367840	301860	334850
HYGGLTGLNKAETAAK	gi114326546	100	10			283330		283330			533620		533620
HYLQLNLAGPAEQETKLDLISK	gi312283711	249	16									668100	668100
IAAQTLLGTAKMLQQEGK	gi119508439	218	11	17997000	8264300	6105000	5326900	9423300	20648000	6533600	4275700	9105400	10140675			4869100	3993100	4431100	16927000		1390700	1484000	6.60057e+06
IADGTVKR	gi13487925	75	7		1318700			1318700
IAEQVASFQEEKSK	gi6753294	695	12			450650	313710	382180			255120		255120
IAEQVASFQEEKSK	gi6753294	697	14													198250	198960	198605
IAKEEIFGPVQQIMK	gi7106242	398	3	4578800	4005800			4292300
IALGIPLPEIKNVVSGK	gi124248512	751	11		5658800	4959300	3497200	4705100			2034900	2519900	2277400			4020600	3112900	3566750			4348800	7088500	5718650
IANESLKNSLGVR	gi6680351	289	7			217580		217580				453630	453630			96570	158150	127360
IAPSFAVESMEDALKAADTIGYPVMIR	gi124248512	575	15			484360	458580	471470			520910	552590	536750			1399900	1575200	1487550			642330	523370	582850
IAQDLEMYGVNYFEIKNK	gi157277950	209	16									1324800	1324800		9440500		1975000	5707750				2303300	2303300
IAQDLEMYGVNYFEIKNK	gi157277950	211	18			1407700	742390	1075045			373390	642310	507850								3111400		3111400
IAQDLEMYGVNYFEIKNKK	gi157277950	209	16
IAQDLEMYGVNYFEIKNKK	gi157277950	211	18
IAQDLEMYGVNYFEIKNKK	gi157277950	212	19
IAQMGWRYFEK			11	4705200				4705200
IASGRPYNPSMSRPDAWGVTKGAAELMQQK	gi7709990	377	21	24222000				24222000											13838000	29822000			21830000
IASKVPQATR	gi242247261	184	4	555360	4696800			2626080		6047600	1537700	1708800	3.09803e+06
IASVTDIPEEFHVSLLTPTPNPKAIYSSK	gi114205420	1256	23				1381900	1381900									446080	446080
IASVTDIPEEFHVSLLTPTPNPKAIYSSK	gi114205420	1262	29			1285000		1285000				851000	851000			798400	1233400	1015900
IAVKIVQDAYK	gi312147392	496	4	8806800	3727700	1943300	1749000	4056700	3759400		699730	1023500	1.82754e+06	4773500	2651000	1112300	1879500	2604075
IAVYSCPFDGMITETKGTVLIK	gi126723461	254	16			738290	769590	753940
ICDQISDAVLDAHLKQDPNAK	gi19526790	48	15	11468000	6810300	12976000	10144000	10349575			4883400	6809800	5846600		13103000	10962000	12964000	12343000	10417000	9728900	22526000	20647000	15829725
ICGPSLKNNYMEK	gi239937551	253	7			444240	294510	369375								296190	412710	354450
ICKHPESNFCSR	gi6724311	105	3																2323800	172290			1248045
ICKTNLPSNTAFR	gi77682555	905	3	21692000	12615000	1295800	770740	9093385	8572600	4833400	2047900	1519400	4243325			879410	1055600	967505	4616500	1996200			3306350
ICLDILKDK	gi18017605	92	7	68369000	51375000	3705100	4068800	31879475			2087600	3501400	2794500	25914000	12426000	8380600		1.55735e+07	40586000	19861000	22449000	24637000	26883250
ICLDILKDK	gi18017605	94	9		26629000			26629000	25095000	19427000			22261000
IDELKISALNQNK	gi125628638	1743	5																		5495000	6640100	6067550
IDGASPLDKVCLIGCGFSTGYGSAVK	gi6724311	169	9			5017200	3869800	4443500			2123800	3159000	2641400			3907300	4350700	4129000
IDLPASLSEKEK	gi145580623	482	12	1478000				1478000
IDPTVTMMQVEEKPDVTYSDVGGCKEQIEK	gi33859604	223	25								929130	1249000	1089065				509940	509940
IDQYQGADAVGLEEKIK	gi31543902	102	15	10626000	6777600	2385500		6.59637e+06			581870	942780	762325				1623400	1623400
IDQYQGADAVGLEEKIK	gi31543902	104	17																			1990800	1990800
IDSDLDNEQKFKPK	gi223555992	181	10								270910	272280	271595
IDSDLWNEKK	gi205361128	192	9								502190		502190
IDSDLWNEKK	gi205361128	193	10									473830	473830
IEDILKNPR	gi187607842	336	6																	1783800			1783800
IEDLSQQAQLAAAEKFK	gi163965357	2116	17									496470	496470				404330	404330
IEDLSQQAQLAAAEKFK	gi41350312	142	15			608120	421660	514890												2354400			2354400
IEEELGSKAK	gi70794816	420	8	3528800	3459600			3494200
IEEELSGKSR	gi108773813	92	8														79620	79620
IEEHNAKQPLPQK	gi31982229	159	7		2359000			2359000								726060	382110	554085
IEFEGQSVDFVDPNKQNLIAEVSTK	gi124248512	197	15			759690	772780	766235								1337300	1114500	1225900
IEGAQNQGKKPEGTSNQGK	gi124486712	440	9																			570020	570020
IELMNAQKQRMK	gi6678908	396	8														864410	864410
IESKTVIITQEQR	gi7110683	91	4	5087500	3101800			4094650											5906400	3104200			4505300
IESLSSQLSNLQKESR	gi188219589	313	13			286090	206540	246315
IFGQANTSLKR	gi31560705	387	10	3685400	2137800			2911600
IFTNTKVKPQFQEILR	gi170014746	853	6			252080	290710	271395			190670	291410	241040
IFVAEMKDPQQVPIHR	gi125347767	1465	7								128420	345150	236785
IFVEESVYDEFVKR	gi85861182	321	13	6652900	4745200	1642500	1203900	3561125			1055500	1125300	1090400			1406100	1121500	1263800			2871900	3356000	3113950
IFVGGLSPDTPEEKIR	gi116256516	178	14			450600	415910	433255									441120	441120
IGAEVYHNLKNVIK	gi70794816	193	10			476580	505260	490920
IGDFVVKKPMVLGHEAAGTVTK	gi22128627	63	7			1156600	850800	1003700							5189700		345180	2767440
IGEDYVKDLSQLTK	gi268836255	514	7	3739400	3621000			3680200
IGEWELIQESGVPLKPLFGPGYTGIR	gi7305619	318	15			1903000	1136100	1519550
IGFTGSTEVGKHIMK	gi27532959	656	11	3245500		448690	409810	1368000			248720	325380	287050				572300	572300
IGKPHTVPCK	gi94383782	176	3	879270	8295100			4587185	2591400	5013100	726550		2.77702e+06						17886000	1235000		719020	6613340
IGQGYLIKDGK	gi255308899	294	8	20786000	11217000	2053000	1814000	8967500	8633000	10361000	1970300	1097100	5515350	6579000	3817800	966820	1292100	3163930	11342000	6290400			8816200
IGSSMKSVGEVMAIGR	gi124248512	793	6	13574000	6997000	3836100	5117300	7381100	8174900	4663700		1559100	4.79923e+06	11977000	5997800		2054800	6.67653e+06	11509000	7092300	5477700	5910900	7497475
IGSTPVVVLSGLNTIKQALVR	gi6753566	94	16
IGYPAPNFKATAVMPDGQFK	gi6754976	16	9
IHHYSMPWGSGVSKCPGR	gi227497652	438	14	5931500				5931500
IHHYVIEKR	gi77812697	28530	8	3872800				3872800	7664200	5844600			6754400	64391000	17900000			41145500
IHKTSNPWQSPSGTLPALR	gi241982740	185	3						33389000	8262100			20825550
IHKTSNPWQSPSGTLPALR	gi241982742	185	3	11622000	6703600	1419000	1876000	5405150			1374800	2544800	1959800		14882000	822540	1771300	5825280	8692500	13666000			11179250
IHPELLAKK	gi46250738	116	8			1891300	1783400	1837350			1514600	1422900	1468750			2386000	2392800	2389400
IHPELLAKK	gi46250738	117	9	7979300	3744300			5861800						5868100	2112900			3990500
IHSDIVKTQVFK	gi268836255	465	7	4710800		750690	684390	2.04863e+06	11503000	6437200	1510400	818580	5067295			616800	363020	489910
IHTIVISVQHNEDITLEAMQEALKEQVIK	gi19526790	224	24			1231600	787990	1009795								2185500	1440000	1812750
IIAGLVKVK	gi239937551	299	7											3454800	1307200			2381000
IICGKSLSTDEMTLSSLK	gi25140985	259	5				251090	251090			129420	167510	148465				277230	277230
IIECYEKKRPESLEK	gi71067349	379	15																		472190	404040	438115
IIEFVPTKAPYDPR	gi125656173	1928	8													119910	238390	179150
IIGGKYMGELVR	gi31982798	296	5	2775400			618760	1697080
IIGLDQVAGMSETALPGAFKTR	gi114326446	637	20								883470	1380700	1132085
IIKCLTSEK	gi160707927	245	3	13863000				13863000			668190	739550	703870			402430	439880	421155	5932600	2044000			3988300
IILDLISESPIKGR	gi13384620	219	12	2188900	985970			1587435			600360	1086900	843630
IIMEEVVKLEK	gi111185907	1471	11
IINEPTAAAIAYGLDKK	gi31981690	187	16	19229000	895110			10062055							6198100			6198100
IINEPTAAAIAYGLDKK	gi31981690	188	17								2514100	2917900	2716000			988820	1282200	1135510		8703800			8703800
IITEGFEAAKEK	gi6753324	127	10	12269000	6912200		342670	6.50796e+06			255370	292150	273760
IITEGFEAAKEK	gi6753324	129	12			446520		446520
IIVDELKQEVISTSSK	gi6680047	271	7	2212600		578860	462680	1.08471e+06			295870	480740	388305			232990	349050	291020
IIVDTYGGWGAHGGGAFSGKDYTK	gi19526790	286	20	8769200		1503400	1457800	3.91013e+06								177350	442090	309720
IIVDTYGGWGAHGGGAFSGKDYTK	gi19526790	290	24				533840	533840
IIYDKTNLCATWEALEACK	gi21703734	143	5			1174600		1174600
IKAAMPRIYELAAGGTAVGTGLNTR	gi226823367	260	2
IKAIQLEYSEAR	gi19705424	292	2									232190	232190
IKDILGDR	gi257196228	222	2	9781000	8688200			9234600	8785000	5594500			7189750
IKEEYEVAEMGAPHGSASVR	gi21539593	24	2	71920000	15797000	6893600	6611000	25305400	111260000	52308000	733980	287780	41147440	29074000	16568000	124780	191370	1.14895e+07	35230000	30352000	6463500	7034100	19769900
IKEHEESLDVTIPR	gi160948608	249	2	1735800		1587600	1212900	1512100			136070	210160	173115			765730	1457500	1111615
IKEHEESLDVTNPR	gi186287327	249	2			106870	79155	93012.5						4810900	2142600			3476750
IKENSEKIK	gi228008337	82	7							7868500	395730		4132115
IKGEIEFHNVTFHYPSRPEVK	gi120432047	417	2			602670		602670
IKGPDKMICALK			6																4780800	1881000			3330900
IKIIAPPER	gi439253893	330	2	4644100	3049700			3846900
IKMVATGVCR	gi6724311	40	2	10374000	3469500			6921750						8336600				8336600	11475000	2521500			6998250
IKQHLENDPGSNEDADIPK	gi31543902	104	2			779080	693310	736195								207140	445560	326350
IKQLVQK	gi31543697	156	2	1639600				1639600
IKQSFQK	gi110625861	502	2	2191300	1486000			1838650
IKVENTEENRR	gi21450291	48	2	981490		2350200	1153600	1.4951e+06	10874000	34981000	2779400	1276500	12477725			1114800	1724000	1419400	4723100	8439900			6581500
IKVIYVAR	gi19526822	127	2	4938600	2077800			3508200
ILDGFGDVLISVVPGSGKYFGLGLK	gi134032014	613	18								561680	242300	401990
ILDLIESGKK	gi85861182	362	9	5383400				5383400
ILDLIESGKK	gi85861182	363	10	12495000				12495000
ILESDRKEPLFGISTGNIITGLAAGAK	gi124248512	287	7	4724900				4724900
ILKDQDLQDILTR	gi86198312	66	3			725760	1144600	935180								313740	503610	408675
ILKETEFK	gi46560582	710	3																	787320			787320
ILKKPGLK	gi13487925	178	3	1220200	1718300			1469250											3450800	1021000			2235900
ILKPVKK	gi31542427	71	3
ILKPVKK	gi31542427	74	6
ILKSPEIQR	gi30794450	294	3	34010000	29106000	1144300	694860	16238790	26867000		1303800	1216700	9.79583e+06	27419000	9618600	1060000	780960	9719640	47974000	8579800			28276900
ILLANFLAQTEALMKGK	gi254553458	440	17	1610700				1610700						1930300	2802600	190800	379780	1325870
ILLLDEATSALDTESEKTVQLALDK	gi120432047	1255	17			1427900	513040	970470			2056500		2056500
ILLSHFNWDKEKLMER	gi163954953	142	12	5862000	1221000			3541500	20178000	4770000			12474000		3973700			3973700	9938900	9236000			9587450
ILNAQELQSEVKGNK	gi31982697	62	12	132670000	26091000	10092000	8154400	44251850	17735000	8442200	1583200	1648900	7352325	36188000	12132000	3451900	4744600	14129125	20470000		5801400	7011400	1.10943e+07
ILNDVSQAKAQHLK	gi17157983	384	9	3891600		148320	140620	1.39351e+06									83853	83853
ILNEKVNTPTTTVYR	gi27229277	242	5	3183800				3183800
ILNSKEGPR	gi313151233	90	5	7704100	10632000	683540	693290	4.92823e+06	3456900	2600100	646530	394360	1.77447e+06			781640	2561400	1671520	9872800	3811900	1600900	333390	3.90475e+06
ILPNVPEVEDSTDFFKSGAASVDVVR	gi27532959	349	16
ILPSVSHKPFESIDQGHVTHNWDEVGPDPNQLR	gi240120123	71	8	30672000	2830600	5464600	2147400	10278650				1480500	1480500			193470	1948000	1070735
ILQLKESR	gi268837785	263	5
ILSDDTALKEYK	gi171906578	60	9				360420	360420
ILSDDTALKEYK	gi171906578	63	12			264850		264850
ILSDDVPIKEYHIDEK	gi34447211	62	9			145200	213570	179385								212970	173790	193380
ILSKLHTVQPK	gi6679505	74	4			310640	281620	296130		1263200	263120	239390	588570	3130500		253130	362750	1.24879e+06
ILSSQMNQTQNSDKVR	gi134032014	634	14						3416100			71730	1743915
ILSYPLMQTGLAKSETLEER	gi112818584	1036	13								712480	863990	788235
ILTKLLEVSDDPQVLAVAAHDVGEYVR	gi31981588	396	4			1029600		1029600
ILVAGDTMDSVKQSAALCLLR	gi163644277	165	12				561350	561350
ILYGKQTR	gi19527212	32	5	2977100	717910			1847505
ILYKYEQNK	gi6754004	102	4								243180	113810	178495			19615	227980	123798
ILYNGSRPVTTFTKKDLTK	gi268607688	1588	14													313510		313510
ILYNGSRPVTTFTKKDLTK	gi268607688	1589	15													313510		313510
ILYSDQKGR	gi172072677	517	7		2294200			2294200								203940	128210	166075
IMFLLVDKETAR	gi225579122	214	8			501380	193750	347565				382600	382600
IMKAQALR	gi40556608	607	3	17052000	6924000	208840	332350	6.1293e+06						4353800				4353800
IMKDLDQCR	gi6677833	57	3						2241700	2263200			2252450
IMKSEVLR	gi228008337	59	3									130900	130900						5869000	1763600			3816300
IMLKLNPYAK	gi30794450	327	4	4954100				4954100
IMPTDKEPAR	gi312837073	461	6	1559500	1400100			1479800				275490	275490
IMTSSFSAMEVK	gi160707917	93	12								854980		854980								1698900	2154600	1926750
INALTAASEAACLIVSVDETIKNPR	gi238814391	521	22													442080	295240	368660
INAQLVEAKMALQDR	gi49355804	619	9			42595	461250	251922			331590		331590			392510	579020	485765
INGEWHTIILASDKR	gi169790977	46	14			623030	463680	543355
INKMLSCAGADR	gi242397462	101	3
INVFDFGQWPSKEALK	gi124487311	586	12								3860500	4956300	4408400
INYGGDIPKQYYVR	gi21362309	266	9				95311	95311
IPEHDLDPNVTIILKEPVR	gi124486712	97	15			862160	791520	826840			633340	908150	770745								1931000	3619000	2775000
IPEKEPPPPYLPA	gi109689716	299	4		10439000			10439000
IPFLEFSCPGVPPGLETLKETPAPR	gi19526822	100	19	19506000	8867400	14323000	11147000	13460850			2370600		2370600			6101000		6101000
IPGEETDTIQHVKDSR	gi162287142	329	13													313650	266820	290235
IPGGPQMIQLSLDGKR	gi22164798	397	15			1550700	1406600	1478650			4776800	4518700	4647750
IPGLPGKVFQGQK	gi31981816	242	7			941090	1095000	1018045				514000	514000			691600	1138600	915100
IPVFDKVSK	gi186287327	105	6			1228000	1558200	1393100				510320	510320			1123100	2456500	1789800
IPVFDKVSTGK	gi254281186	134	6													725170	1069600	897385
IQAKTDSEEKEEQMAEFR	gi31982697	244	4	10520000	3420900	1220400	1070600	4057975			348720	352760	350740			662080	742370	702225
IQDKEGIPPDQQR	gi76443694	33	4	3579500	8494700	384610	632270	3272770	11753000	17152000	742170	869970	7629285						14597000	2505800			8551400
IQDSLEITNTYKLVK	gi228008365	641	12	7188800				7188800								922800	1643900	1283350		2682600			2682600
IQDSLEITNTYKLVK	gi228008365	644	15		3575500			3575500
IQDSLEITNTYKLVKSR	gi228008365	641	12			2434900	1886000	2160450													4557000	915580	2736290
IQDSLEITNTYKLVKSR	gi228008365	644	15			298450	445410	371930													1352300	3642400	2497350
IQDTIEITGTFKHR	gi113374154	572	12	7404300				7404300
IQEEAGCLIKMLQGTCGAPIDPTIYLSK	gi19526798	157	10													944580	412100	678340
IQEVGEPSKEEK	gi39930429	19	9													373370	159650	266510
IQEVGEPSKEEK	gi39930429	22	12													173840	122900	148370
IQMKKTIK	gi82922210	62	4								408940	3315100	1862020			1011100		1011100
IQMKKTIK	gi82922210	63	5								408940	3315100	1862020			1011100		1011100
IQMKKTIK	gi82922210	66	8								408940	3315100	1862020			1011100		1011100
IQNIQFEAIVGHKTK	gi254553342	296	13						9034700		1229200	911250	3725050
IQPEEKPVEVSPAVTR	gi222418579	469	6								259400		259400
IQPEEKPVEVSPAVTR	gi222418581	412	6						8816500				8816500
IQPQQVAVWPTLVDINSLDSLTEAYKLR	gi429484484	488	26	4386600	3615300	2032200	2407700	3110450	16175000	9338900	4340000	212320	7516555	10195000	6256500	4354500	5567600	6593400	11498000	6961800	6334100	5203700	7499400
IQRPPEDSIQPYEKIK	gi21314832	91	14	9273800				9273800
IQSSLGGKVR	gi31560705	428	8	3209500				3209500
IQVQNMKNK	gi116063566	491	7			3307100	2250300	2778700	10909000		30376	771070	3903482	14504000	11447000	2971400	2238100	7790125	24020000	11633000	1549400	1455200	9664400
IQVQNMKNK	gi116063566	493	9	26100000	11450000			18775000			1460100		1460100							6495400	3453300		4974350
IQVYDPDYMKLILGR	gi86198312	104	10	2139500				2139500	3333400			889470	2111435			843470	910370	876920		2050500	1706700	1585000	1.78073e+06
ISEKEEVTTR	gi113195686	59	4		912940			912940
ISFDPQDTFESEFYLDEKR	gi148747546	235	18								1223100	1610000	1416550
ISFQPAVAGIKADK	gi160333680	14	11								373840	429160	401500
ISGQKVNEAACDIAR	gi7709990	98	5	24612000	11729000	2247500	2822600	10352775	14036000	7591800	1624800	983480	6059020	28310000	10154000	1549700	1793600	10451825	19873000	4024300	8090200	3260700	8812050
ISIMNGSSVASTSPSVKCK	gi40807347	27	17				533270	533270
ISLLKLTQGETLR	gi114155129	367	5													265250	236180	250715
ISQDQSPTNKTR	gi160333231	438	10								612360	337900	475130			565440	261660	413550
ITDFGLAKLLGAEEK	gi46560582	862	8			777750	641250	709500			1327200	1236300	1281750
ITDLKSGCTSLTPGPNCDR	gi21617851	41	5	2979900				2979900
ITELMQVLKDLNHGR	gi60218877	399	9	1340200	839980			1090090
ITFDVYKQNPR	gi162138890	139	7																6226800	1838200			4032500
ITIAILQLQEEGKLHMMK	gi163659879	795	18													2676500		2676500
ITITNDKGR	gi124339829	507	7	117950000	64108000	11388000	11430000	51219000	77242000	49804000	8848100	10417000	36577775	39347000	35892000	8944000	7036300	22804825	60455000	31996000	6116100	6668200	26308825
ITITNDKGR	gi31981690	507	7	117950000	64108000			91029000
ITLSKHQSVQLPR	gi116517303	408	5				148320	148320
ITNAKGDVEEVQGPGVVGEFPIISPGR	gi10181216	337	5			971360		971360
ITNKVFANPEDCAGFGK	gi31981068	42	4	21887000	1978800	3705100	3694100	7816250				575870	575870			1996100	2613100	2304600	13034000				13034000
ITNKVFANPEDCAGFGKGENAK	gi31981068	42	4																		5926900	6376300	6151600
ITQLTPFIGYAGGKTQTEK	gi113374154	442	14																	2907500			2907500
ITSHDIEVQDFLIPKGTILLPNMSSMLK	gi160948612	394	15			650880	448440	549660				507570	507570		4117900	2416700	1408800	2647800		16021000			16021000
ITSVAKALGVNTVGAQTLK	gi21704136	221	6	6691600		644940	556690	2.63108e+06				253800	253800			154550	458770	306660
ITVGVDGSVYKLHPSFK	gi31982798	414	11			320620	367390	344005
ITVKLTIQNR	gi160333553	61	4	6055700	3040800	1028300	1135800	2815150			845570	1170400	1007985		6496000	753030	1135000	2.79468e+06	2741500	5555200			4148350
ITYKAAATEDATPAALEK	gi294774569	322	4	3538200	1750800	1352700	1217800	1964875			1405100	1915900	1660500			1420500	1954400	1687450			3533000	3788500	3660750
IVALFPKDISR	gi268836255	421	7		2783000			2783000
IVANGKGILAADESVGTMGNR	gi21450291	28	6	5490500				5490500
IVIEKQGK	gi6753074	224	5	6012300	5827700			5920000	9439800	4622400	531070	417600	3.75272e+06	3653500				3653500
IVKDLMSK	gi70778976	267	3	3439500	3088200			3263850											5225700	1319600			3272650
IVKNFNYLK	gi116268125	235	3	7859700	3407300	1000100	863270	3.28259e+06	3799200	3167800	180480	229450	1.84423e+06	11228000	2673800	534070	1251000	3.92172e+06	16160000	5701400			10930700
IVKPNGEKPDEFESGISQALLELEMNSDLK	gi6755376	10	3								1042800		1042800
IVKPNGEKPDEFESGISQALLELEMNSDLK	gi6755376	15	8			1140200	973100	1056650			1042800	1290600	1166700			1249000	1268200	1258600
IVNKIPQATR	gi274326606	184	4	17298000	20631000	871870	554800	9.83892e+06	10809000	11511000	1203100	2015700	6384700	6090100	2677100	489130	505490	2440455	8354900	2472800			5413850
IVPIKDIR	gi459352741	308	5	44795000	19213000			32004000	14436000	11002000			12719000	24351000	6975400			15663200	22415000	9712600			16063800
IVQYECEGDTCQEEKIDALQLEYSYLLTSQLESQR	gi70608139	399	15								1205700	1147200	1176450			2622700	1908000	2265350
IVREPWVEQDKFGK	gi33859486	127	11	75336000	45914000			60625000	50045000	24264000			37154500	43377000	14996000			29186500	63562000	20553000			42057500
IVSQLLTLMDGLKQR	gi225543319	336	13	1112600		768450	453400	778150			633420	688260	660840				921070	921070
IVTLDSLEDSKLCR	gi113680130	29	11													47999	656270	352134
IVVKVLK	gi55742885	105	4	2439000	1701500			2070250
IVVLCGQEAVKEALVDQAEEFSGR	gi407261476	41	11				3744400	3744400									6189100	6189100			7355400	9003900	8179650
IVVLHGYKAVK	gi11276065	84	8	28402000	5275600	2219600	1780900	9419525	24985000	10625000	440110	1606600	9.41418e+06	19895000	43642000	2786900	4360900	17671200	17921000	34658000	8913500	9415200	17726925
IWVDQKSPVLLDDPVLCAMANK	gi19527294	231	6													1011100	1598000	1304550
IYAIAKALENNMSLDEIVR	gi124248512	856	6	13982000		3325000	3529200	6945400			925020	1422400	1173710		8858900	3776200	2837200	5.15743e+06			7724800	7776500	7750650
IYDQVQSGKLVGGMVSYLNDLPSQR	gi429484484	446	9
IYGNQDTSSQLKK	gi226874935	491	12	2546900	1329100			1938000											1705100				1705100
IYHPNVDKLGR	gi18017605	82	8			307740	209330	258535			203600	309950	256775
IYKIGQGYLIK	gi255308899	286	3	5188700	4488000	946450	1233600	2.96419e+06	13804000	8715200	1359300	1254500	6283250	6838100	4015700	870250	1737600	3.36541e+06	6272200	3856400	1788500	3123200	3760075
IYQNIQDGSLDLNAAESGVQHKPSAPQGGR	gi18390323	193	22									1989300	1989300
IYSLKIECGPK	gi42741690	68	5	14186000		1458100	1330300	5.65813e+06	6270600		756440	916920	2.64799e+06
IYSLKVECGSK	gi31543918	66	5	2103100				2103100
KAADAHVDAHYYEQNEQPTGTCAACITGGNR	gi339895909	102	1									86653	86653
KACGDSTLTQITAGLDPVGR	gi13937391	23	1								433250	957670	695460
KACNVVHEFTDAVIR	gi324120989	258	1			612430	445700	529065								247110	786760	516935
KADIDLTKR	gi6755368	54	8	8521700	6034600			7278150	6679500	7499200	699610	882630	3940235
KAEEMNKEIQQLR	gi170650637	563	1						2805700				2805700
KAGLNVKGK	gi6755050	629	1	295520	5775500			3035510
KAGLNVKGK	gi6755050	635	7	295520	5775500			3035510	22194000	51729000			36961500
KAILTQWDR	gi6753890	486	1	2833200				2833200
KALAAAGYDVEK	gi13430890	64	1	12995000	4753700	345710	411000	4.62635e+06	5683500	2525500			4104500	6650800	2299000	465560	501220	2479145	8612600	3061100			5836850
KALDIAENEMPGLMR	gi262263372	20	1	5269500	3044000			4156750	8621900	8428300	2833100	2742500	5656450	9076800	6360600			7718700	9495400	9577200			9536300
KAPTNEFYA	gi6755442	190	1
KAQGTGELTQLLNSLCTAIK	gi9506589	24	1								1004000	1258000	1131000
KAQINDAKYHEISIIYHNDK	gi148747408	1123	1																		11105000	9084000	10094500
KAQINDAKYHEISIIYHNDK	gi148747408	1142	20																		11105000	9084000	10094500
KATLELTHNWGTEDDETQSYHNGNSDPR	gi165932333	96	1			621360	507310	564335			713800		713800			98328	356400	227364
KATQEAFMK	gi21450291	322	1						3929200				3929200
KAVDEFNQQR	gi114205420	987	1				120000	120000
KAVEAGLSVKPYIK	gi110347487	464	10						5791300	3982500			4886900
KAYGLALAK	gi6678359	319	1	38988000	16002000			27495000	28794000	843030			14818515	25203000	7795700			16499350	23560000	10993000			17276500
KCFIFDRPAQR	gi6753950	232	1
KCGVEIISLK	gi31560705	241	1	6752800	2109000			4430900
KCSAAALDVLANVYR	gi115385966	377	1								317610	510420	414015			306060	428720	367390
KCYEMASHLR	gi6755040	127	1	2084400				2084400			173730	166050	169890			162020	164590	163305
KDFEKMYPAFHK	gi30520195	409	5
KDGVDFGK	gi21450291	140	1	4665800	4062000			4363900
KDGVDFGKWR	gi21450291	147	8	5909700	3633600	3346400	1822000	3677925	7252000	6292100			6772050
KDPNKLVLCEVFK	gi31982332	91	1		4817700			4817700	22757000	11814000	148550	782390	8875485						6073100	1997300			4035200
KDPNKLVLCEVFK	gi31982332	95	5	12967000	14458000	1044700	739590	7.30232e+06	8916400	4995600			6956000						1483200	1347500			1415350
KDWDDDQND	gi126723461	540	1	4271400	4531200			4401300
KEEIIKTLSK	gi226958657	179	1	13746000	8412000	443540	428520	5757515			187220	176720	181970	4127200	1955800			3041500
KEEIIKTLSK	gi226958657	184	6	17520000	6695200	2050600	1869800	7033900	7474300	5867000	1053800	1080900	3869000	17392000	7337500	1237700	1607700	6893725	7238500	3432400	2448600	4063600	4295775
KEFPMYSGR	gi52627143	164	1	36514000	24463000	1179900	664530	1.57054e+07
KEFQKAMEGLK	gi125628627	3960	1													153470	154870	154170
KEFQKAMEGLK	gi125628627	3964	5													153470	154870	154170
KEFQPLDPTQELIFPPELMR	gi114205420	205	1			1190700	1253000	1221850
KELQDNVDVTK	gi7305497	273	1	3564000	2138100		209420	1.97051e+06						2867400	658540			1762970	3682400	771260			2226830
KELQDNVDVTKYEK	gi7305497	283	11	4498600	3585300			4041950													1680100	2090700	1885400
KELSEPSSTR	gi124248512	841	1	6749500		2601500	948570	3433190
KENPLQFKFR	gi157277950	79	8	11922000	6882100	845100	995970	5.16129e+06			2083200	2436100	2259650		4657900	1554200	2229400	2.81383e+06
KENPVQFKFR	gi83921618	79	8						2900300				2900300
KEPLETLK	gi124486921	293	1	3735100	881370			2308235
KESPLLFKFR	gi70778915	79	8	19203000	5813400	8795000	8456300	10566925			9674000	8560300	9117150	9163300	4707500			6935400	12289000	6618000			9453500
KEVLQNNR	gi281485553	390	1
KEYIQGLK	gi52627143	173	1	7225500	5719500			6472500
KFEQMKQDR	gi31560656	284	6		7276200			7276200
KFHTVSGSKCEIK	gi6754222	228	9																2343100	480140			1411620
KFILEEINR	gi268607642	241	1	2566600	1517000			2041800
KFLQPGSQR	gi116325999	196	1						3232300				3232300
KFMADCPHTIGVEFGTR	gi18390323	35	1																	2143400			2143400
KFMNPFNLPNLYQK	gi14389431	123	1	7984800	4707200			6346000											7112100	4193500			5652800
KFYGPEGPYGVFAGR	gi31980806	105	1																13587000	2189600			7888300
KGDEYDVCAICLEEYEDGDKLR	gi164663850	233	1			686140	1093600	889870								445010	868360	656685
KGDFVALFPPLIHNDPEIFDAPK	gi160707927	387	1			1148000	1025600	1086800			955020	1091000	1023010
KGDIFLVR	gi225543319	148	1	3383400	1752400			2567900
KGDIYFNSGDLLMIDR	gi113374154	456	1													468450	693300	580875
KGEGAQNQAKK	gi124486712	229	10																	1941800			1941800
KGEGAQNQGK	gi124486712	210	1						2081600				2081600
KGEGAQNQGKK	gi124486712	219	10																	4545100			4545100
KGESGQSWPR	gi9790017	79	1	2787000	2526800			2656900
KGGPVTVTDANLVLGR	gi23346557	385	1			521060	504840	512950
KGISGDWK	gi188219649	258	1	4031200	2983200			3507200
KGITGDWK	gi313151233	245	1	60408000	32959000			46683500						48340000	244130			24292065	32486000	2840600			17663300
KGLNSVATAR	gi6753762	197	1	1228300				1228300						1405900				1405900
KGMPPPSNWR	gi146219830	355	1	5462900	6119700			5791300											8859600	2460300			5659950
KGTIGDWK	gi162329581	248	1		21515000			21515000							6142600			6142600
KGTVLLADNVIVPGTPDFLAYVR	gi161484638	205	1	4270700	3033700	1139400	776330	2.30503e+06			957320	998290	977805			1230400	1231100	1230750			1506800	1140200	1323500
KGVAINMVTEEDKR	gi21450625	369	1	2290800				2290800
KGVNLPNAEVDLPGLSEQDLLDLR	gi153792772	219	1														506280	506280
KGVQLQTHPNVDK	gi148747410	323	1			418840	532480	475660
KHLEINPDHPIVETLR	gi40556608	624	1	6682000	3373600	1084700	709670	2.96249e+06
KHNLCGETEEER	gi113679874	83	1		2341900			2341900
KHNMVVVSPILER	gi19527212	157	1	3980900	1323700			2652300
KHSQEMILR	gi309272601	2550	1						1402700	2422700	303010	213210	1085405
KIAELIYK	gi344217717	797	1			559320	419160	489240
KIDPQTLETLEK	gi253314530	146	1	7539600	4675400	2811300		5.00877e+06	7713500	3866100			5789800			1350800	2077800	1714300
KIEDNTLVFIVDVK	gi82883044	88	1											14864000	6304900			10584450
KIHEELDTVVGR	gi6753566	340	1	12506000	5932600			9219300								195440	233280	214360	13423000	9747800			11585400
KIIVDTYGGWGAHGGGAFSGK	gi19526790	266	1	5746800	2730000			4238400
KILATPPQEDAPSVDIANIR	gi6678359	283	1			319640	272900	296270
KILEFLGR	gi19526822	209	1	4523300	3602600			4062950
KINFDALLK	gi283945630	7	1	7339200	4069100			5704150			1249500	1601500	1425500	10660000	5946500			8303250	4455600	2190200			3322900
KINQYPESNAEYLAQLEPGAHVVK	gi31981509	109	1								2388800	1930600	2159700
KIQNQWK	gi31560689	276	1	1218900				1218900
KIQVPNCDEIFYAGTGNLLLR	gi226823359	447	1				3907700	3907700
KIQVQNMKNK	gi116063566	491	8	4286900	4016500			4151700
KITIGQSPTEK	gi261878543	543	1	7950800	4645500	153380	143800	3223370	3696200	4132000	719110	362830	2227535	3566800	720950	400980	277240	1.24149e+06	4103000	1679500			2891250
KKGDDQNR	gi6753320	528	1	4658700	197470			2428085
KKQLEEEIK	gi394025701	317	1						84430000	58013000			71221500
KKQLEEEIK	gi394025701	318	2						84430000	58013000			71221500
KLAECIR	gi30519943	417	1
KLDEAVAEAHLGK	gi262263372	389	1	6452000	2469100	1448600	1107800	2869375			542950	433610	488280		1619400	1160300	1191100	1323600		2947400			2947400
KLEAAATALATKSEK	gi30794450	364	12						3623800				3623800
KLEEEGEQFVKK	gi45476581	453	11	5794300	2964400			4379350			308970	454350	381660
KLEPASKEDVGLEGDFR	gi171542819	14	7								475040		475040
KLGAQAHPFVVDCSQR	gi16716597	82	1								782130	544890	663510
KLGSSLDWDR	gi255069795	432	1	7469300	4671100			6070200	7259900	5858500			6559200	5437700	1583400			3510550	8354600	2336400			5345500
KLLADQAEAR	gi226958657	151	1	2999800	1774100			2386950
KLLDFCR	gi16905111	174	1	1311300	1166000			1238650
KLLDGHPAPASPAK	gi255958193	243	1	2356800	1504400			1930600	6964100		840910	716000	2.84034e+06						6591800	1472300			4032050
KLLEGEEER	gi113195686	371	1	1869300	2009100			1939200
KLLEGEESR	gi114145561	399	1	8825200	6668500			7746850	3270900	3922200			3596550	3962800		519120	344190	1.6087e+06
KLLEMGLR	gi31982089	164	1	26725000	20524000			23624500						11691000	4320000			8005500
KLLLDPSSTPTK	gi242332593	20	1						1663700	2542800			2103250
KLNCQVIGASVDSHFCHLAWINTPK	gi6754976	68	1	6948900		1340200	736050	3.00838e+06			600760	1066200	833480
KLQPTDDFTQSSR	gi13385584	52	1
KLSPDYHEHSGR	gi124487049	1097	1						1812000	14961000	1708600	1869800	5087850
KLSQIFSDEDNHLSSR	gi31982627	376	1	3704000				3704000
KLYDGLLR	gi188035875	403	1	3079900				3079900
KMASSVNILPK	gi58037515	77	1	3952500	2105900			3029200
KMHMFIAR	gi113865905	1763	1	1249800	667060			958430
KMLEEEGTLDLLGLKR	gi312433957	3123	1			114200		114200
KMLEEEGTLDLLGLKR	gi312433957	3137	15			114200		114200
KMQMPFQK	gi226531139	87	1	1543200				1543200
KMVGDVTGAQAYASTAK	gi21539593	88	1	2878600	857930			1868265	2906500	4600100			3753300	3786600				3786600
KNDAFVPFSIGK	gi407261476	378	1	5781800	3128600			4455200											7976800	2890600			5433700
KNIHPWVK	gi124248512	935	1	3570300	2081200			2825750						2809000	272450			1540725
KNLALSR	gi255958263	515	1
KNNIHCNTIAPNAGSR	gi31982273	184	1						4907000	367910			2637455
KNPNTEFYMK	gi407261476	233	1											6390000	1939800			4164900
KNQPFLGYR	gi228008365	500	1	21218000	10794000			16006000	3292600				3292600	6605400				6605400	12649000	5572000			9110500
KNTASSESESDLGVNKK	gi125630303	503	16			2816400	1091800	1954100
KNTASSESESDLGVNKK	gi125630303	504	17			2816400	1091800	1954100
KPENNAKVEALTEPLNA	gi21313082	167	1			280730	267440	274085
KPENNAKVEALTEPLNA	gi21313082	173	7			447000		447000				453040	453040								883340	777990	830665
KPFDDAKCVESAK	gi116325999	211	7			199390		199390			126180	158130	142155			253900	192250	223075			793220	517880	655550
KPFDPENTKQAEFHVDESTTVK	gi6678087	222	9			534230	588830	561530
KPGLKYKPVCNQVECHPYLNQGK	gi13487925	179	1
KPLLESGTLGTKGNVQVVIPFLTESYSSSQDPPEK	gi444299620	593	1						16946000			9359800	13152900				4890300	4890300
KPLLESGTLGTKGNVQVVIPFLTESYSSSQDPPEK	gi444299620	604	12	19083000		6056700	5731800	10290500	3546300		6396300		4971300		15152000	4049700		9600850	8908000	18407000			13657500
KPLPDHVSIVEPKDEILPTTPISEQK	gi6755372	214	13	22416000	6258300	1445400	985910	7.7764e+06	15460000	8932200	1303900	1933600	6907425	18645000	15569000	1716500	2747000	9669375	23633000	16727000			20180000
KPMTTKDLLKK	gi20270031	457	1													6153100		6153100
KPMTTKDLLKK	gi20270031	466	10													6153100		6153100
KPMTTKDLLKK	gi20270031	467	11													6153100		6153100
KPPIDVYSGAGEK	gi120432047	1058	1	5880900				5880900								119630	168440	144035
KPPIDVYSGAGEKWDNFQGK	gi120432047	1070	13	3950500	1503900	742310	623500	1.70505e+06								325450	647200	486325
KPTVVLHGYEAVK	gi160948608	72	1	6879400	1811100	1289200	1240100	2804950			112930	159100	136015			541710	672690	607200
KPTVVLHGYEAVK	gi45504402	72	1	6879400	1811100	1289200	1240100	2804950			112930	159100	136015			541710	672690	607200
KPTVVLHGYEAVKEALVDHGDVFAGR	gi45504402	84	13			2661900	1012100	1837000								1704500	1718700	1711600
KPTVVLHGYEAVKEALVDHGEEFAGR	gi160948608	84	13	9161800	1590300	10516000	6098400	6841625			945700	1701600	1323650		10668000	4441500	2743700	5.95107e+06	7854700	9774600	11845000	887600	7590475
KQEVQAWDGEVR	gi7305619	163	1	1839000	1755200			1797100
KQFADIAYNYR	gi171543886	159	1	11023000	7867800			9445400						5898600				5898600	6218500				6218500
KQFKEYEK	gi307344688	1176	1
KQFKEYEK	gi307344688	1179	4
KQGGLGPMNIPLISDPKR	gi6754976	109	17	5747900				5747900
KQGGTLDDLEEQAR	gi33469101	555	1	1502300	2103800			1803050						2885700				2885700
KQGLEQFINK	gi31560433	119	1	9773300	5126300	883270	775130	4139500
KQHSLLKR	gi6677799	58	7								634050	709970	672010
KQIISELR	gi160707927	204	1																3656900	1135200			2396050
KQLADETLLK	gi188219589	183	1	5500700	4115800			4808250
KQLAQIK	gi225543319	211	1	36929000	9444300			23186650
KQLLCGAAIGTHEDDKYR	gi377835587	242	1	3714600				3714600
KQLQALSSELAQAR	gi157277950	526	1	2866900		893600	563140	1.44121e+06	3192400	3312800	508130	601190	1903630	7324400	1663200	566030	643490	2549280	5086900	1801400	1041000	1270200	2299875
KQLQDELQSQR	gi261862329	454	1								9394100	34562	4714331
KQLQDEMLR	gi162287370	181	1																	982680			982680
KQLQLFR	gi227498710	145	1	3426400	2328900			2877650
KQMVIDVLHPGK	gi46519156	21	1	7346600	3360600	1375600	1349400	3358050			872890	1178400	1025645	4370100	1746100	507460	1275100	1974690
KQSQSQDVLVLEDSK	gi116063566	277	1	3576900				3576900
KQVTVEAGILLTDLHPQLDK	gi30520195	83	1								1966800	1897900	1932350
KSADTLWGIQK	gi6754524	318	1	3194900				3194900
KSDPVVSYR	gi33859482	572	1	3327100	2365300			2846200
KSDYFIPFSTGK	gi160948608	421	1	4553200	3549900			4051550											10110000	4511800			7310900
KSDYFMPFSAGK	gi186287327	421	1	7521200	3664500			5592850						7594500	3651200			5622850	6745200	4922900			5834050
KSDYFMPFSTGK	gi116268125	421	1	19681000	12267000			15974000	11300000	6302900			8801450	21222000	13226000			17224000	23942000	19641000			21791500
KSDYFVPFSAGK	gi157074229	421	1	5968800	6368200			6168500											7407900	4894300			6151100
KSDYFVPFSAGK	gi254281186	450	1											8341400	6153400			7247400
KSEEMLNIVNNSK	gi6753566	211	1	13912000	4845600	1452800	1741100	5487875						20105000	9598800			14851900	14244000	5348500			9796250
KSEEMLNIVNNSKDFVENVTSGNAVDFFPVLR	gi6753566	211	1													1101600	2174500	1638050			1830600	1847900	1839250
KSEEMLNIVNNSKDFVENVTSGNAVDFFPVLR	gi6753566	223	13																	9520000			9520000
KSEQWATIEQLCSTVGVQLPGLHEFGAVGGSAR	gi41054974	513	1									485710	485710
KSESLSFVAFPISK	gi238624138	261	1			427960	302580	365270
KSFTFTPSALK	gi227497652	324	1	10920000		3683300		7301650						20376000	5081300	1614800	2576000	7412025	14620000	6160000			10390000
KSLEDWVTK	gi157154304	150	1
KSLEDWVTK	gi160948612	150	1	73989000	17455000	8837800	6894900	26794175	13180000	7385100			10282550	35898000	11705000			23801500	65503000	9878600			37690800
KSLESINSR	gi94408110	9	1	6108800	3005800			4557300						2255200				2255200
KSQIQEYVDYNGGAGVQHIALK	gi33859486	249	1	4081500		1383900	1416400	2.29393e+06	6027100			680730	3353915				1080000	1080000	5088800	6040200			5564500
KSSATVGPK	gi7106331	120	1	75214	237360000			118717607
KSVTGQTVLITGAGHGIGR	gi254553342	32	1								1068100	879120	973610
KTDTVANQGTKQEGVSNQVK	gi124486712	611	11								74886	123830	99358						3734800	2363100	117920		2071940
KTESHHK	gi30061327	120	1								6802600	140480	3471540
KTESHHK	gi30061399	120	1	1033900000	939520000	5743900	46679	4.94803e+08	1476800	248900000			125188400	3294000	37989	1537000	2920300	1.94732e+06
KTESHHKAK	gi30061399	126	7	3546200	184930			1865565						22898000	7459900			15178950
KTESHHKPK	gi30061379	120	1	98799000	17155000			57977000	120100000	13230000			66665000	27030000				27030000
KTESHKAK	gi30089710	125	6	5295400	223830			2759615
KTETHHK	gi30061371	120	1	286380000	88764000			187572000	167680000	22621000			95150500
KTKDSSEEVNLSQIVPCEPSSEEK	gi222418579	393	1								265590		265590
KTLFSSQIEELNLPK	gi148747546	300	1	3844800	2322500			3083650											6272100	1999000			4135550
KTNGAFIDPTFYLSR	gi407261476	115	1	2888500	2158800	989650	578230	1653795								906430	738340	822385
KTNGSPCDPTFILGCAPCNVICSIIFQDR	gi160948608	158	1				124900	124900
KTTQDVEFR	gi268607642	368	1	14239000	7989600			11114300						2687200				2687200	15300000	4623400			9961700
KTVGVEPAADGK	gi6677779	47	1													115640	95979	105810
KTVVVNCNPETVSTDFDECDK	gi124248512	1009	1														320200	320200
KVDFYKSGK	gi227497652	420	6	7551200	4390200			5970700
KVDQELDEVFGR	gi19527190	354	1	1314200				1314200
KVEHNQR	gi407261476	204	1	18826000	8511100			13668550						11964000	6872800			9418400
KVELWKEQFFENYYGQSSGLSLEDSQK	gi153792093	325	6												13860000			13860000			1267000	2067400	1667200
KVEQWKEK	gi90568303	351	6		5599400			5599400
KVFIEDVSK	gi6996911	58	1	2948700				2948700
KVGFVGISNWALDPAK	gi309272601	2899	1						4089500	4207900			4148700
KVGPYISEPPEYWEA	gi223555992	401	1						18864000	19076000			18970000
KVITAFNDGLNHLDSLK	gi31982300	67	1	54314000	22325000	8632400	7238300	23127425	38874000	14352000		2730700	1.86522e+07	17659000	14700000	493040	936500	8447135	32022000	46788000	3934000	2757700	21375425
KVLQEVQR	gi27229118	155	1						4211300		1562500	1070500	2.28143e+06	2189600				2189600
KVMKNVSEIR	gi11276065	234	1	4004900	2474200			3239550	2553700	1863600			2208650			60637	386680	223658	10077000	2585700	772940	1191600	3656810
KVNVVEQEKIDK	gi70794816	89	9	13259000	6068500	807390	1185400	5.33007e+06	2306300	2175800			2241050		2333400			2333400	4422300	702600			2562450
KVQFSQHPAAAK	gi31981178	119	1							2019000			2019000			189580	8616400	4402990	7378500	2160600			4769550
KVQFSQHPAAAKLPLEQSEDPAGLIR	gi31981178	130	12						13063000				13063000
KVSFIIGR	gi144922674	362	1											5468800	4411200			4940000
KVSVEPQDSHQDAQPR	gi357527420	19	1													237450	690890	464170
KWTSLQYEEK	gi309272601	607	1						2381200				2381200
KYEMFAQTLQQSR	gi225543319	754	1						15286000	5340700	430780	2313900	5842845	3305800	703990			2004895	8357200	1852700			5104950
KYFQEACDVPEPEEK	gi118344444	1177	1									167750	167750				205170	205170
KYLMIEEYLTK	gi115270960	455	1	9635500	5936200			7785850	3157000				3157000
KYPNMFKK	gi283837832	224	7												12000000			12000000
KYTPEQVAMATVTALHR	gi21450291	243	1	4357000				4357000
KYVDKLEK	gi7305619	353	1	7561100	1738800			4649950
LAAILAKHFADPR	gi54027904	906	7			575140	390110	482625
LADKALQGQK	gi160948612	242	4	27395000	22925000			25160000	31548000	10249000	957710	818410	10893280	10955000	310840			5632920
LADKALQGQKSFIAILDNLLTENR	gi160948612	242	4			6441400	429230	3435315								6154600	3657400	4906000	25841000	9827700	2655000	3626900	10487650
LADKALQGQKSFIAILDNLLTENR	gi160948612	248	10			3710300	2504600	3107450								6873600	6908800	6891200	8801300	4882500	8984000	6946100	7403475
LADVLEQSLEELAQAESKDQGK	gi30520135	93	18				1137800	1137800
LADVLEQSLEELAQAESKDQGK	gi30520135	97	22			1299200		1299200
LAEVALAYAKAGCQVVAPSDMMDGR	gi451172117	159	10			1413400	961270	1187335				775400	775400			980610	675990	828300
LAGDEKIQSAVATLR	gi67846103	451	6	4775100	3152300	1150200	1104700	2545575			532980	692630	612805			503610	734180	618895	5593000	3117800			4355400
LAHDHTDQVIKSR	gi86198312	266	11		10122000	1299500	2553100	4658200			305090	291600	298345			1117600	205820	661710			2122100	1907700	2014900
LAKAAFDDAIAELDTLSEESYK	gi226874906	196	3			720610		720610			746310	710770	728540
LAKQACQLAHDHTDGVIK	gi154146206	252	3			951990	1003300	977645
LAKQACQLAHDHTDGVIK	gi227116294	252	3	16606000	2502200			9554100								583310	661970	622640
LAPALSVKAAQTSDSEK	gi33859640	277	8	100930000	57051000	7661800	4870500	42628325	75199000	54515000	4841600	4195200	34687700	8991400	4673200	3513000	5563400	5685250	131570000	43868000	18221000	24251000	54477500
LAPGKTFDGQK	gi228008365	604	5	33771000		3824200	3581100	1.37254e+07			639170	903810	771490	12369000	1854800	2685200	2466800	4843950	19958000	4073500	608180	1193900	6458395
LAPNQTKELEEK	gi190684673	152	7	6568200	3587200			5077700	4029200		116530		2072865
LAQDALKSFSIASDPTSASSCYLEEHVSK	gi6753566	144	7	24288000	11491000	7120700	5891300	12197750			1480700	1569900	1525300		18437000	5722900	5279100	9813000	13620000		10371000	9693400	1.12281e+07
LASEKSEMQR	gi443609482	54	5		2316600			2316600								534870	268800	401835
LATHFTQDKALR	gi472339081	28	9	7986000				7986000											6361400	2191600			4276500
LAVVKFTMR	gi31543902	28	5	2845700				2845700
LCCQNHPETHTLVSKASDFQK	gi124487311	1269	15								82313	73840	78076.5
LCEKMAQFDAK	gi110625979	212	4	2968700	2860000	524000	426430	1.69478e+06			274570	462220	368395
LCLSPLTNLCGKLR	gi121247379	114	12	2872000				2872000
LCPHEQEDADCSSESVKFDAR	gi85861254	27	17			1493300	1353500	1423400								1136500	1185600	1161050
LCPPVPGQALMGMVVSPPTPSEPSFKQFQAER	gi33413404	373	26			914930		914930				1197300	1197300
LDAVVIGSGIGGLASAAVLAKAGK	gi52627143	87	21			2820000	2918300	2869150
LDDSQMEALQFALTKELAIIQGPPGTGK	gi124487311	605	15									327020	327020
LDEEDKLSHFR	gi27229113	39	6	6058300	3907800			4983050								11721	138270	74995.5
LDFLFKK	gi148277080	171	7											4637100				4637100
LDMSDLKAEK	gi31543675	202	7	8218500	4264400			6241450	3266300	3095900			3181100	11648000	3738800	1348000	2630100	4841225
LDPETGKR	gi6677739	233	7		9928300			9928300
LDQGGAPLAGTNKETTIQGLDGLSER	gi21450291	121	13	14827000	10168000	3628500	3627600	8062775	12353000	7214100	2411300	3251500	6307475			73970	2808100	1441035			1829200	2301600	2065400
LDQLIYIPLPDEKSR	gi225543319	651	13	2206400	2035700	2081600	5261400	2896275			3361400	4107200	3734300			6187300	1312100	3749700			5875000	3408600	4641800
LDSLKDSHIFQDFWQETAESLNTLDKDPR	gi309272601	1264	5								307590		307590
LDSQKHIDFSLR	gi33504483	155	5	14821000	6892500	1352900	1375800	6110550	3257500	2224000	915880	1351600	1937245		5976900	440300	647170	2354790	9240800		1280100	1657200	4.05937e+06
LDVIKALGYWGDPEDTQELPTPEAAPGR	gi224809379	311	5								422330	578700	500515			539370	571990	555680
LDVLLQKADHLR	gi41235741	185	7														1034500	1034500
LEAAATALATKSEK	gi30794450	364	11																		404110	750840	577475
LEAEFGKR	gi27804323	328	7	2991100	3515900			3253500
LECAEMDCEEGWALLKCGGGNYK	gi110626104	148	16								4687600	8152800	6420200
LEDFMIQKVK	gi19526798	252	10											6205200				6205200
LEDVADMNYFSVNNEGEICIKGNNVFK	gi58218988	496	21								850720	925800	888260
LEETLLKELPGHK	gi410991938	254	7								1987400	2099300	2043350
LEGDNKMVTTFK	gi8393343	90	6	23552000	14209000	1014400	787570	9.89074e+06			582090	553970	568030			499640	671220	585430		2153200			2153200
LEGHGDPLHLEEVKR	gi22165406	121	14	16411000	5045400	1877100	1715300	6262200	15537000	12455000	3000600	1351700	8086075		4886500	1979200	1064100	2.64327e+06	7853100	5565100	4690500	3238200	5336725
LEGLMEFYKTI	gi242247261	308	9			3658700	2532700	3095700			14327000	14703000	14515000
LEILQIHTKNMK	gi225543319	386	9	5931600	1260300	1541600	1488700	2555550	9102200		854200	1621300	3.85923e+06		1765300			1765300		3119300			3119300
LEILQIHTKNMK	gi225543319	389	12			939190	1708100	1323645		4253100	508580	906690	1.88946e+06		1765300		459220	1112260	7757100	7444200			7600650
LEKIFQNAPTDPTQDFSTQVAK	gi7305619	360	3	13551000	4575400	3186200	3088200	6100200			1499500	2451200	1975350		4235300	1922600	2980000	3.04597e+06	7883100	6064100			6973600
LEKLFVTNDAATILR	gi126723461	62	3																7911200				7911200
LEKLSAAEEIQGDGPK	gi255522964	442	3									411190	411190
LEKLTILAK	gi268370185	114	3	6892300	5352800			6122550
LEKPAKYDDIKK	gi6679937	257	11	24947000	14406000			19676500	24701000	8828800			16764900	5439300				5439300	19458000	1236100			10347050
LEKPAKYDDIKK	gi6679937	258	12
LEKVEQR	gi114326485	182	3						1065100	950100			1007600
LELLIDKTENLVDSSVTFKTTSR	gi33468929	160	7			676580	628090	652335								1303800	1286600	1295200
LELLIDKTENLVDSSVTFKTTSR	gi33468929	172	19			676580	628090	652335								1303800	1286600	1295200
LENCGITAANCKDLCDVVASK	gi285402638	212	12			115820	177740	146780
LEPIIKQNPSGTWEEWVK	gi114205420	1111	6	8840900	6159800	948880	462130	4.10293e+06			681330	669480	675405		4749200	3804400	3422500	3.99203e+06		5478300	8256500	3216900	5.65057e+06
LEPYMAAKHQQVGWNLEGLR	gi31560003	109	8	2897500				2897500
LEQEGMVAKSLIK	gi281485553	1894	9														237370	237370
LEQKLDEMTALAAELEECSNITR	gi339895906	1640	4								872630	809370	841000
LESNFDDIKHTTLGER	gi25140985	63	9				473920	473920									617070	617070
LESPKEGKGGKPSPPSGK	gi46592877	337	5								306750	186670	246710
LESPKEGKGGKPSPPSGK	gi46592877	343	11								306750	186670	246710
LETHQEASVKMLPTYVR	gi31982798	56	10	4532700		901520	995360	2.14319e+06								290590	321070	305830
LETKLLQDLPAHK	gi223555992	233	4								97675	128260	112968
LETVILDVTKTESIVAATQWVK	gi165377241	86	10													706100	641520	673810
LEVGTETIIDKSK	gi31560689	137	11								71230	304700	187965				494080	494080
LEVGTETIIDKSK	gi31560689	139	13	2904700				2904700
LFIGGLNTETNEKALEAVFGK	gi355390287	22	13								923410	942480	932945			1128100	964510	1046305
LFPQLEGKVESVTGGSPLTNQYYLAAPR	gi52627143	510	8			1193500	1201600	1197550
LFSLKQQKK	gi21704162	11	8													33893	190520	112206
LFSLKQQKK	gi21704162	12	9													33893	190520	112206
LFVEDSIHDQFVQKVVEEVGK	gi27532959	726	14			689350	601630	645490			1002100	1378900	1190500			1117300		1117300
LGAPLADIKGELK	gi410991938	347	9						6835000				6835000
LGDVISIQPCPDVKYGK	gi225543319	109	14	2661100	2027800	874460	814610	1.59449e+06	4441900	3384300	596350	1041400	2.36599e+06				1358700	1358700	6902800	1899700	5080900	5964500	4961975
LGDVISIQPCPDVKYGK	gi225543319	112	17				2513600	2513600	16683000				16683000			549820		549820
LGGPGSLPKGLAQSPLCR	gi110347495	106	9								194140	231610	212875
LGGVKNFILEK	gi268835091	245	5	3626000		631450	717560	1.65834e+06			155970	303360	229665			368450	696530	532490
LGHGLLSGEYSKPALESGDGEQVPEQK	gi7305619	391	12			293010	382860	337935
LGKEAGLKPFEQVK	gi31560705	644	3	3182300		443260	604000	1.40985e+06			81953		81953			116880	325620	221250
LGKEVQAAQAR	gi163644329	105	3	48116000		1267000	926190	16769730			331680		331680	2141500		604520	237670	994563	4893000	3608100	283860	1306900	2522965
LGKVADWTGATYQDK	gi125628629	41	3			228470	245050	236760
LGLDFPNLPYLIDGSHKITQSNAILR	gi113679874	69	17	3850100				3850100
LGLDFPNLPYLIDGSHKITQSNAILR	gi28076911	69	17			301120	366270	333695	21881000				21881000
LGLDFPNLPYLIDGSHKITQSNAILR	gi6680121	69	17								1628600	2401200	2014900			555700	738960	647330
LGPGQLTWKNSER	gi28893529	268	9	5781400	3513600			4647500			103940	403070	253505				678060	678060	4634100				4634100
LGVLHVGQKLEEQDEFEK	gi13507622	423	9			613040	503110	558075			214860	309340	262100				455450	455450
LHDKLGPSPLR	gi159032012	260	4	7045400	812330			3928865
LHGSGDLEAWEKGVLFASGQNLAR	gi255069715	188	12			1328400	1283500	1305950			1150900	1392000	1271450			1185700	1103300	1144500
LHIVKVVAK	gi7304963	199	5	21842000	5970500			13906250	35972000	18033000	4663600	4075800	15686100			1357900	55752	706826	10300000	9022400			9661200
LHKVIEASEIQAK	gi22164798	120	3	3448200	1704800	122130	203550	1369670			212410	138840	175625			112080	199180	155630	3410700				3410700
LHVLLNK	gi309272601	3609	7						5046500	3434300			4240400						13563000	4730800			9146900
LIDDMVAQAMKSEGGFIWACK	gi162417977	260	11			440960	698570	569765			673310	681130	677220
LIDRLEKK	gi227330602	230	7	3744200	5017600			4380900
LIEEENMLAPSLK	gi23943924	255	13													63949	117140	90544.5
LIEEQLTNKK	gi341572571	463	9
LIEEQLTNKK	gi341572571	464	10
LIELYKEAGVGK	gi33859640	130	6			850600	1026100	938350			370620	523310	446965		6375800			6375800		6928100			6928100
LIFAGKQLEDGRTLSDYNIQK	gi76443694	48	6	9314500000	8571200000	3427900000	3153900000	6116875000	9374400000	8119800000	2431800000	2890300000	5704075000	2939600000	2302800000	1574800000	3114200000	2482850000	10122000000	5336600000	3763800000	2818100000	5510125000
LIFEIHRSGEK	gi19527160	279	11						115210000	53694000	6981800	8964900	46212675			8702600	16138000	12420300
LIFHKIQSSLGGK	gi31560705	420	5	8472800	1076400			4774600
LIGDAAKNQVAMNPTNTVFDAK	gi31981690	56	7	18392000	9219200	1898400	1982100	7872925	24294000	16211000	2425600	3473700	11601075	12436000			2264300	7350150	18512000		573660	1076900	6.72085e+06
LIGEELAHLKEQSALK	gi268837154	200	10	2051700		171430		1111565
LIIPTLKER	gi123173870	312	7			211360	185760	198560
LIIVYHDKLR			8						8328900	7472500			7900700
LIKEAAGK	gi7106242	255	3	24164000	19625000			21894500
LIKNNASTDYDLSDK	gi255308899	300	3	9268700	5943600	900160	1055100	4291890	6013500	5895900	766330	659760	3.33387e+06	12693000		602630	692380	4662670	7496500	3194700			5345600
LIKVHLDK	gi6755376	155	3	4567400	4016600			4292000	6312000	3632200	419030	553710	2729235			364650	461930	413290	6617400	1848200			4232800
LILGGLEKPEK	gi254540223	463	8																		5644100	5291700	5467900
LILGGLEKPEK	gi254540223	466	11																		5644100	5291700	5467900
LILMDLK	gi254692960	73	7																28360000				28360000
LISPWSKSMTAGESLYSSQNSSSPEVIEDIGK	gi205360918	34	7								927060	2282100	1604580
LIVNKNAGETLLQR	gi269995993	1412	5	37712000	7357600	3453200	3717700	13060125	7442100	5618200	2692400	5319400	5268025	5677100	5037200	1777900	2596400	3772150		6343900	3048200	3449900	4.28067e+06
LIYAGKILSDDTALK	gi171906578	51	6	8349400	5119500	4738900	4365700	5643375	29973000	11975000	5264500	4259100	12867900	14236000	9348000	3568400	5100000	8063100	6614800	5379100	2622700	3097600	4428550
LIYAGKILSDDVPIK	gi34447211	53	6			1743100	1129600	1436350			984880	1620200	1302540			1277600	1975300	1626450
LIYAGKILSDDVPIKEYHIDEK	gi34447211	53	6						5691500				5691500							2381800			2381800
LIYDTKGR	gi6677805	106	6	10570000	7984800			9277400	8751000	6076800			7413900	5440900	1818300			3629600	14151000				14151000
LIYSGKQMNDEK	gi6679034	48	6	9648100	6651300	668830	571180	4.38485e+06	24112000	3617900		692120	9.47401e+06	10889000	2884400	651680	417560	3710660	30949000	6979800	1671400	1181500	10195425
LKAWNDIK	gi30794450	175	2	4891900	2839600			3865750	14500000	6147500	1351600	1830600	5957425
LKAYLMSQPLAYHTPDCGK	gi7709990	241	2	11366000	2794000	497590	667960	3.83139e+06			275800	352950	314375				355220	355220	4674400	14362000	1514900	1616500	5541950
LKDAVIQNTR	gi228008365	163	2	12841000	8718000	1159800	1251200	5992500						7460400	875450	1132300	1076300	2.63611e+06	12047000	2635200	1041000	1534500	4314425
LKDSWAER	gi71061451	412	2	7761800	6650600			7206200
LKECEDTSEEPEEKEGTQGEK	gi313482803	402	14			146630	143350	144990			92437	195200	143818			319040	86562	202801
LKEDTQVADVTTSR	gi93102409	1071	2	7969000				7969000						3296000		127380	183050	1.20214e+06
LKEHEDYCGAR	gi254553256	103	2								145460	126940	136200
LKEMFPIMR	gi269784682	143	2	2364700	515610			1440155												1915800			1915800
LKENINCQLSNSSSTKPGALLK	gi39540508	230	2	20017000	4942700			12479850
LKENINCQLSNSSSTKPGALLK	gi39540508	244	16	7929700		593110	413950	2978920
LKENINCQLSNSSSTKPGALLKTSPSPER	gi39540508	250	22	5476500				5476500
LKFLNDSEQVAR	gi11967945	107	2	8225100	5272600	1458600	1356400	4078175	2900300	3495000	448140	711790	1.88881e+06	12400000	4410900	524830	1762500	4.77456e+06	7515400	3021000			5268200
LKFSQFLEK	gi268836255	545	2												5023700			5023700
LKGEMMDLQHGSLFLK	gi6754524	59	2			1781100	1299300	1540200			6441600	7415600	6928600
LKINVFK	gi46402263	902	2						3482600	2883200			3182900	9977600				9977600
LKLSPSPSSR	gi113195686	381	2	2330400				2330400
LKNEGATVEVVGEMLDEAIQVAK	gi21704136	100	2								180820	66814	123817
LKNEIPNSHILDQYR	gi21450071	208	2								449030	750120	599575
LKNLQDINTLEVAGDIQLTHVQT	gi226531139	301	2			1375800	1686100	1530950			1124200	4456300	2790250
LKPGDLVGVNK	gi228008337	149	2	44429000	20105000	3124300	1286200	17236125	26622000	26222000	1179100	1077900	13775250	29670000		1769600	2039400	1.11597e+07	17341000				17341000
LKPYFLTDGTGTVTTANATGMNDGAAAVVLMKK	gi110625948	265	32			1755000	904060	1329530			2021200	2148900	2085050		11362000	1126700		6244350
LKPYFLTDGTGTVTTANATGMNDGAAAVVLMKK	gi110625948	266	33	11069000		1755000	904060	4576020			2021200	2148900	2085050			1126700	1207200	1166950			3611500		3611500
LKQEYFVVAATLQDVIR	gi268836255	295	2	4082500	1504500			2793500	2812800	3543900	955110	1498000	2.20245e+06
LKQIEEQTK	gi70778915	352	2			264700	266210	265455			272930	291620	282275
LKSDEDEPAK	gi268836896	130	2			9304200		9304200
LKTEGSDLCDR	gi282398108	539	2	14571000	14364000	2073800	1444300	8113275	4402900	6343900	567550	626350	2985175	8384000	1757800	1749700	1881000	3443125	14556000	2164400	2315300	2823900	5464900
LKTPTKPPCQ	gi190194425	2995	6								826210	698060	762135
LKVCALR	gi83699424	99	2	3929300				3929300	2115900	647520			1381710
LKVENTIR	gi87299619	416	2	2515200	1373400			1944300
LKVPPAINQFTQALDR	gi7305443	75	2	18636000	12005000	1170400	682150	8.12339e+06	19105000	14938000	3214700	4182000	10359925		5526600	933520	1448300	2636140	17149000	6724500			11936750
LKVYADSSK	gi39540508	99	2	3075100	11911000			7493050
LLAEAVDLCDTWEAMEKCK	gi19527294	153	17			3922500	2700100	3311300								1160000	1346500	1253250
LLDFCKSK	gi126090770	209	8											1489200	4778200			3133700
LLDLKQR	gi84370221	34	5		4969900			4969900
LLDMDGIIVEKQR	gi146219837	351	11			334340	292740	313540				257170	257170				368210	368210
LLDQNGGFKK	gi356995837	139	9								64552000	74041000	69296500			50450000	57507000	53978500
LLDQNGGFKK	gi356995837	140	10								64552000	74041000	69296500			50450000	57507000	53978500
LLDSEIKIMK	gi228008337	56	7	2993200				2993200				388250	388250			349080	678510	513795
LLEAAITPQTKLVWIETPTNPTLK	gi22122387	151	11	7424800	2886000	2594600	2353300	3814675			3530500	3231600	3381050		10116000	4795000	4798700	6569900			5397100	4368000	4882550
LLEDGEDFSLNDALDSSNSMQTVQKTTTR	gi254540068	400	25			2311300	1833100	2072200			1813300	2923100	2368200			2024300	2605000	2314650
LLEEALKK	gi255958263	470	7	77507000	48467000			62987000							19166000			19166000
LLEEALKK	gi255958263	471	8	39861000				39861000	34165000	24474000			29319500	70457000				70457000
LLEHKEIDGR	gi27754103	20	5	7500400	4232900	690780	1005100	3357295	2120500			428280	1274390			600710	410050	505380	7186100	1699600	1008000	1369600	2815825
LLENKIGVLQSLR	gi31982697	164	5	22439000	9762500	3553100	3361100	9778925	5315000		1076800	1489200	2627000	6227700	4174600	1466300	1468000	3334150	14271000	10230000	4051300	2627700	7795000
LLEPLVTQVTTLVNTNSKGPSNK	gi6753294	45	18			962960	709220	836090
LLEVQKR	gi19526986	192	6	4387300	3055100			3721200	3914300	2559800			3237050
LLGAEEKEYHAEGGK	gi46560582	869	7						1978400				1978400
LLGASKK			6	14043000	12482000			13262500	24277000	15570000			19923500
LLGELLKDNSK	gi33859640	265	7	5513200			1926800	3720000			2016600	2011600	2014100				2489900	2489900			5378600	5242300	5310450
LLGGVTIAQGGVLPNIQAVLLPKK	gi119433657	120	24
LLGGVTIAQGGVLPNIQAVLLPKK	gi7106331	119	23
LLGGVTIAQGGVLPNIQAVLLPKK	gi7106331	120	24
LLGQIKR			6						7760300	6529900			7145100
LLIYTEFGKMSLQPNEICVIQR	gi240120123	171	9												6465600			6465600	4601200	6391600			5496400
LLLDQKVWEVAAPYIEK	gi6754152	611	6			512700	624020	568360
LLLEGVENKLTPCLK	gi31560705	217	9	8462300		1949600	1836500	4082800			655280		655280			1075900	953360	1014630
LLLEYTETGYEEKR	gi113680506	31	13			388030	459800	423915			391050	475140	433095				419070	419070
LLLPGELAKHAVSEGTK	gi13386452	109	9											3826300	4830100			4328200
LLLPGELAKHAVSEGTK	gi28316760	109	9	16933000	5631100			11282050
LLLPGELAKHAVSEGTK	gi68131547	109	9																15005000	15390000	3079600	2566600	9010300
LLLPGELAKHAVSEGTK	gi68226433	109	9			3546800	3148900	3347850	7610800	3086200	1433200	1580600	3427700			2421600	3837700	3129650
LLMDDLKVLQPTIFPVVPR	gi31560705	357	7	3124800	2433300			2779050
LLMEKCSELSAVTER	gi169234790	142	5			162020	117260	139640
LLNKLADLMER	gi7106242	91	4	99506000	55694000	5905500	5145000	41562625	96393000	69171000	5207200	6746700	44379475	72979000	50498000	12474000	17409000	38340000	69130000	43567000	12745000	5410500	32713125
[truncated: 1,425 more rows]

## Sheet: ubi-Protein-matrix
Gene.Symbol	position in protein	ZT0_FOT*E6_repeat1	ZT0_FOT*E6_repeat2	ZT0_FOT*E6_repeat3	ZT0_FOT*E6_repeat4	average-ZT0_FOT*E6	ZT6_FOT*E6_repeat1	ZT6_FOT*E6_repeat2	ZT6_FOT*E6_repeat3	ZT6_FOT*E6_repeat4	average-ZT6_FOT*E6	ZT12_FOT*E6_repeat1	ZT12_FOT*E6_repeat2	ZT12_FOT*E6_repeat3	ZT12_FOT*E6_repeat4	average-ZT12_FOT*E6	ZT18_FOT*E6_repeat1	ZT18_FOT*E6_repeat2	ZT18_FOT*E6_repeat3	ZT18_FOT*E6_repeat4	average-ZT18_FOT*E6
42803	14	0	0	0	0	0	0	0	0	0	0	0	2475.26	332.45	29.1612	945.625	0	0	0	0	0
42985	297	0	0	0	79.3606	79.3606	0	0	0	0	0	0	0	854.567	0	854.567	0	0	0	0	0
42987	11	125.252	0	0	0	125.252	0	0	0	0	0	0	0	0	0	0	0	0	0	0	0
1110003E01Rik	83	0	0	138.977	174.298	156.637	0	0	0	0	0	0	0	0	0	0	0	0	0	0	0
1190003J15Rik	67	221.134	65.9066	130.707	131.93	137.419	288.744	0	118.705	248.161	218.537	0	0	462.32	0	462.32	0	391.072	479.815	377.746	416.211
1300001I01Rik	1297	0	0	736.471	596.208	666.34	0	0	0	0	0	0	0	147.775	173.459	160.617	0	0	850.194	625.459	737.826
1300002K09Rik	564	154.325	97.3516	0	0	125.838	0	0	0	0	0	0	0	0	0	0	0	0	0	0	0
1300010F03Rik	145	0	0	0	0	0	0	0	0	0	0	0	0	0	0	0	72.4746	0	0	0	72.4746
1700009P17Rik	12	0	0	0	0	0	0	0	0	0	0	0	0	0	5.4021	5.4021	0	0	0	0	0
2310035C23Rik	853	0	0	30.387	39.3158	34.8514	0	0	29.2725	37.0171	33.1448	0	0	0	0	0	0	0	0	0	0
2400001E08Rik	20	0	0	0	0	0	70.3311	130.034	0	0	100.183	0	0	0	0	0	0	0	0	0	0
2410002O22Rik	390	190.622	0	0	0	190.622	0	0	0	0	0	0	0	0	0	0	0	0	0	0	0
2810004N23Rik	130	0	0	1121.58	0	1121.58	0	0	0	0	0	0	0	0	0	0	0	0	0	0	0
2810007J24Rik	90;245;113	2197.57	1977.38	82.3974	93.761	1087.78	146.137	132.965	99.2583	50.0946	107.114	3859.11	27.2054	176.174	360.281	1105.69	2134.15	671.095	202.867	45.6624	763.444
4930525F21Rik	336	0	0	0	0	0	0	0	0	0	0	0	0	0	0	0	0	118.481	0	0	118.481
4931406C07Rik	256	0	0	83.9947	102.096	93.0453	0	0	0	0	0	0	0	0	0	0	0	0	0	0	0
4932418E24Rik	918	0	0	0	0	0	0	0	0	0	0	0	0	0	0	0	0	0	89.3152	103.458	96.3868
5730403B10Rik	21	135.538	158.831	469.668	413.471	294.377	149.895	137.444	699.858	693.203	420.1	0	0	992.055	370.451	681.253	0	0	421.371	720.306	570.839
5730469M10Rik	90	0	0	0	0	0	0	0	0	0	0	0	0	0	0	0	0	0	986.305	1255.63	1120.97
9530068E07Rik	233	296.764	133.85	0	0	215.307	165.769	62.2353	142.233	74.2502	111.122	157.23	0	91.0756	46.787	98.3644	0	0	0	0	0
A1cf	511;114	386.264	264.869	38.5962	80.8469	192.644	222.023	175.415	67.5522	55.7512	130.185	1325.06	0	141.511	106.928	524.501	0	0	81.3432	105.39	93.3664
A430107O13Rik	545	0	0	0	0	0	0	0	395.188	0	395.188	0	0	444.717	404.307	424.512	0	0	0	0	0
Aarsd1	161	0	0	186.761	177.382	182.071	0	0	237.579	199.129	218.354	0	0	0	0	0	0	0	0	0	0
Aass	535	0	0	0	0	0	0	0	0	0	0	0	0	0	37.7047	37.7047	0	0	0	0	0
Abca1	2023;2257	0	0	675.824	968.404	822.114	317.004	232.664	950.514	1355.61	713.947	0	0	0	0	0	0	0	0	0	0
Abca3	640;1620;503;512	475.819	107.268	271.887	191.567	261.635	0	0	0	0	0	0	0	254.948	182.715	218.831	0	0	0	140.634	140.634
Abca6	475	0	0	258.063	120.583	189.323	0	0	0	226.059	226.059	0	0	0	0	0	0	0	0	0	0
Abcb11	1193;935;276;1145;1146;417;1255;1058;1070;1297;935;1175;299;1263;1181	1330.24	482.979	1654.85	1291.43	1189.88	169.933	0	1134.02	1532.09	945.35	262.155	1056.19	3334.94	2195.88	1712.29	0	416.544	1401.66	1464.42	1094.21
Abcb1a	501;267;414	347.147	327.537	0	0	337.342	0	0	0	0	0	0	0	0	0	0	0	0	0	0	0
Abcb4	504;449;616;617	62.976	0	51.1931	62.0173	58.7288	0	0	116.932	283.105	200.019	0	0	0	0	0	0	0	0	0	0
Abcb6	771;464;482	235.208	72.1439	125.632	119.37	138.088	0	0	27.4963	0	27.4963	0	0	0	0	0	0	0	0	0	0
Abcb7	608	0	0	15.3864	18.1439	16.7651	0	0	0	0	0	0	0	0	0	0	0	0	0	0	0
Abcc2	726;727;242;1323;840;491;493;491;277;1398;291;292;276;277	1529.62	1678.31	1416.27	1856.61	1620.2	852.821	838.213	1050.29	1280.3	1005.4	1157.89	1275.63	814.887	653.9	975.578	953.154	1204.1	1015.78	320.857	873.474
Abcc3	931;940;717;11721178	259.26	170.013	469.385	505.214	350.968	367.504	609.522	726.939	896.257	650.056	0	0	580.654	714.466	647.56	54.6496	241.326	0	29.9581	108.645
Abcd1	610	113.895	208.498	0	0	161.196	0	0	0	0	0	0	0	127.406	0	127.406	0	0	0	0	0
Abcd3	529;533;576;399;260;416	989.675	660.009	6099.16	1855.07	2400.98	827.317	859.272	1398.91	1843.65	1232.29	1112.63	818.602	1047.81	1077.08	1014.03	556.536	492.789	1264.19	1346.69	915.052
Abce1	250;121;210;343	172.828	129.091	118.648	109.806	132.593	0	0	97.2364	165.518	131.377	242.963	179.46	0	0	211.211	0	0	0	0	0
Abcf3	294;302	0	0	331.439	109.995	220.717	0	0	359.14	214.512	286.826	0	0	480.599	201.633	341.116	0	0	0	0	0
Abcg2	358;171	349.325	222.292	111.249	87.6819	192.637	297.148	290.235	111.993	95.455	198.708	0	0	0	0	0	0	0	0	0	0
Abhd15	454;207;298	0	0	146.169	102.095	124.132	0	0	0	0	0	0	0	224.351	154.812	189.582	0	0	638.165	314.537	476.351
Abhd6	276	0	0	282.015	262.975	272.495	0	0	0	0	0	0	0	319.175	172.545	245.86	0	0	0	0	0
Abp1	441	0	0	0	0	0	0	0	338.906	357.735	348.321	0	0	0	0	0	0	0	0	0	0
Acaa1a	292	0	0	445.475	420.828	433.151	204.842	0	0	0	204.842	0	0	637.403	417.022	527.213	0	0	0	0	0
Acaa1b	292	158.677	132.498	0	0	145.588	0	0	382.461	452.333	417.397	0	0	0	0	0	0	0	0	0	0
Acaca	1928	0	0	0	0	0	0	0	0	0	0	0	0	27.0265	33.5314	30.279	0	0	0	0	0
Acad11	17	0	0	279.834	236.86	258.347	0	0	500.245	462.965	481.605	0	0	0	0	0	0	0	0	0	0
Acat3	124;265;266	565.929	0	617.01	397.827	526.922	0	0	620.608	754.722	687.665	0	2276.83	887.902	438.205	1200.98	0	245.737	457.652	0	351.694
Acly	4	231.555	0	40.5261	65.4876	112.523	0	149.59	0	0	149.59	0	0	112.352	78.4167	95.3846	0	0	0	0	0
Aco1	166;464;396;615;464;639;79	2544.84	0	828.341	95.754	1156.31	1381.31	203.658	277.153	307.077	542.3	1279.88	739.459	59.539	205.394	571.067	924.96	769.364	259.448	0	651.257
Acox1	89	0	0	0	0	0	261.405	98.3798	232.421	167.219	189.856	0	0	0	0	0	0	0	0	0	0
Acox2	83;137	51.6094	0	30.4027	47.6304	43.2142	0	0	0	32.9764	32.9764	0	0	0	29.7154	29.7154	0	0	0	0	0
Acsl1	641;633;649;518;512;678;562;387;428;241;644;420;217;357;504;533	2330.47	522.159	818.396	907.906	1144.73	364.803	321.742	116.111	112.192	228.712	0	0	614.368	434.602	524.485	310.708	160.419	397.877	522.229	347.808
Acsl4	620;656	81.9602	0	0	0	81.9602	0	0	0	0	0	0	0	0	24.2283	24.2283	0	0	0	0	0
Acsl5	496;616	661.863	0	288.657	242.04	397.52	0	0	130.607	117.602	124.104	0	0	192.093	178.002	185.048	0	0	462.214	372.336	417.275
Acsm1	324	73.1327	93.6546	6.29981	20.8392	48.4816	0	0	0	0	0	0	0	0	0	0	0	0	0	0	0
Actb	113	0	0	0	71.8385	71.8385	0	0	0	52.7813	52.7813	0	0	0	0	0	0	0	0	0	0
Actl7b	44;46;47	0	0	0	0	0	0	0	977.891	1634.62	1306.25	0	0	0	0	0	0	0	0	0	0
Actn4	51;422;351	216.488	161.911	75.2021	81.3662	133.742	0	0	319.683	245.31	282.496	0	509.484	161.589	109.314	260.129	0	235.05	0	0	235.05
Acy3	296	256.105	235.289	35.28	53.0698	144.936	146.585	170.766	32.6317	56.6315	101.654	0	0	64.6532	51.6341	58.1436	0	0	0	0	0
Adam24	407	0	0	1308.52	644.138	976.328	0	0	1301.35	1161.39	1231.37	0	0	0	401.916	401.916	0	0	0	0	0
Adamts6	260	0	0	0	0	0	0	0	0	0	0	0	0	2943.14	0	2943.14	0	0	0	0	0
Adh1	136;105;169;40;339;340;160;85;89;6;316;186	6786.86	3727.08	5327.26	4504.2	5086.35	3040	2620.36	4115.22	4848.8	3656.09	7392.47	10131.2	2936.09	2042.82	5625.64	2797.47	7129.51	4899.39	5321.56	5036.98
Adh4	238;114;339;341	419.496	236.572	32.728	31.6625	180.115	0	0	0	0	0	0	0	23.258	31.264	27.261	0	0	0	0	0
Adh5	107;339;113	58.7269	0	0	0	58.7269	0	0	106.666	78.5171	92.5915	0	0	0	0	0	0	0	0	0	0
Adk	255;239;102;145	357.001	374.115	0	0	365.558	0	0	142.901	11.0073	76.954	0	225.384	158.9	120.794	168.359	576.535	270.465	0	0	423.5
Adrm1	62;21;34;34	1206.93	1915.51	228.747	852.841	1051.01	842.139	1077.64	8.9617	224.008	538.186	2483.43	1704.22	541.477	855.045	1396.05	2394.51	1117.99	984.417	2130.61	1656.88
Aff4	283	0	0	0	0	0	0	0	56.0948	19.3196	37.7072	0	0	0	0	0	0	0	0	0	0
Agxt2l1	7	109.685	0	72.0342	87.0612	89.5933	0	0	0	0	0	0	0	0	0	0	0	0	0	0	0
Ahcy	46;166;166;20;389;4;188;226;186	5447.86	4032.56	1871.53	2296.59	3412.14	5915.89	3584.99	1730.12	1652.2	3220.8	9392.47	4393.28	2930.51	2632.02	4837.07	4528.11	5135.19	4025.11	2831.02	4129.86
Ahcyl2	224	0	0	0	0	0	0	0	0	0	0	0	1337.26	0	0	1337.26	0	0	0	0	0
Ahr	31	0	0	41.3301	40.9928	41.1615	0	0	0	0	0	0	0	0	0	0	0	0	0	0	0
Ahsa2	37	80.2147	0	0	0	80.2147	0	0	0	0	0	0	0	0	0	0	0	0	0	0	0
AI317395	417	0	0	0	0	0	0	0	86.3515	102.073	94.2123	0	0	0	0	0	0	0	0	0	0
Aimp1	319;44	223.951	189.496	0	0	206.723	0	0	0	0	0	0	0	0	0	0	0	0	0	0	0
Aimp2	70	0	0	0	0	0	0	0	40.2972	37.9267	39.1119	0	0	0	0	0	0	0	0	0	0
Akr1a1	85	240.557	0	115.644	88.6922	148.298	159.499	288.4	72.8029	116.232	159.233	0	0	0	0	0	0	0	0	0	0
Akr1c14	39;161;36;231;153;179;183;247;249	907.121	778.577	1119.24	926.864	932.95	0	0	0	0	0	0	0	593.865	504.559	549.212	0	0	254.113	392.004	323.058
Akr1c20	174	42.3077	52.8922	0	0	47.6	0	0	0	0	0	0	0	0	0	0	0	0	0	0	0
Akr1c21	209	0	0	0	0	0	0	0	0	0	0	118.887	532.474	0	0	325.68	0	0	0	0	0
Akr1c6	161;136;225;270;59;75;178;179;4;246;247;301;312;185;201	5695.46	4963.92	3355.63	3602.21	4404.3	1328.67	1272.83	673.075	523.251	949.458	2384.55	296.882	1771.12	1313.37	1441.48	2796.7	1013.45	1996.55	2286.27	2023.24
Akr1d1	163;303;143;157	90.6618	0	466.248	262.662	273.191	0	0	0	0	0	0	0	0	0	0	0	0	0	0	0
Alas1	541	180.994	0	0	0	180.994	0	0	0	0	0	0	0	0	0	0	0	0	0	0	0
Alb	236;117;75;413;460;267	297.754	181.607	146.156	11.4872	159.251	0	0	0	0	0	0	0	0	0	0	0	0	0	0	0
Alcam	572	0	0	0	0	0	0	0	0	0	0	0	0	45.1772	31.0094	38.0933	71.3516	0	0	0	71.3516
Aldh16a1	603	469.118	359.218	0	0	414.168	0	309.243	0	0	309.243	477.072	323.048	0	0	400.06	371.325	299.89	0	0	335.607
Aldh1a1	131;435;412;321;362;363;17;22;419;495;131;139;348	5208.34	3333.34	3533.94	2629.28	3676.22	799.848	838.734	3184.39	3489.14	2078.03	4535.32	2101.59	1427.79	1098.75	2290.86	605.741	882.04	1853.38	2802.27	1535.86
Aldh1a7	435;439;412;398;255;91;499;378	4670.53	3841.82	1238.07	1153.8	2726.06	4074.91	3537.29	1261.36	1563.47	2609.26	5826.11	5627.4	3298.29	2785.73	4384.38	2743.19	3360.83	2999.98	1965.99	2767.5
Aldh1l1	469;845;615;656;349;726;865;290;560;205;206;597;876	1986.79	1160.83	1555.18	1562.6	1566.35	481.677	235.39	1458.71	1614.06	947.458	669.461	1008.06	1498.79	1521.21	1174.38	0	607.756	607.778	476.661	564.065
Aldh2	385	0	0	25.3687	5.91461	15.6417	0	0	0	0	0	0	0	0	0	0	0	0	0	0	0
Aldh3a2	211;296	251.101	186.298	0	25.5889	154.329	0	0	0	0	0	534.496	355.9	0	0	445.198	306.045	155.033	0	0	230.539
Aldh7a1	81;66;424;58434	1416.83	324.902	1102.08	1179.54	1005.84	618.924	262.452	1371.25	1522.46	943.771	617.777	303.279	2382.15	1650.96	1238.54	462.514	235.441	1952.36	1931.57	1145.47
Aldh8a1	93;97;344;426	142.5	196.976	276.736	330.609	236.705	235.846	159.03	0	0	197.438	0	203.887	21.6544	131.059	118.867	0	86.5595	0	0	86.5595
Aldoa	153;42;200	82.1408	58.4672	294.746	198.504	158.464	200.628	0	363.944	415.073	326.548	0	0	114.007	206.007	160.007	0	0	257.876	301.224	279.55
Aldob	317;321;330;147;101;13;108;48;28;322;140;147;243;121	4677.79	3170.28	1795.39	1372.41	2753.97	5367.79	5389.24	3078.05	1864.41	3924.87	3880.01	4394.54	1657.02	1717.92	2912.37	2587.29	2542.86	1664.3	1567.87	2090.58
Aldoc	330	0	0	129.068	0	129.068	0	0	0	0	0	0	0	0	0	0	0	0	0	0	0
Amfr	596	32.2769	0	0	0	32.2769	0	0	0	0	0	0	0	0	0	0	96.6447	28.8784	0	32.8206	52.7813
Anapc1	985	132.708	203.531	0	0	168.119	0	0	0	0	0	0	0	0	0	0	0	0	0	0	0
Ankfy1	858;870;931;636937	327.092	774.404	116.3	183.773	350.392	0	182.242	0	59.5658	120.904	0	0	233.254	163.515	198.384	0	93.6532	0	0	93.6532
Anxa2	115	0	0	0	0	0	0	0	50.5234	0	50.5234	0	0	0	0	0	0	0	0	0	0
Anxa6	135	0	0	89.5289	60.3647	74.9468	0	0	0	50.4935	50.4935	0	0	0	0	0	0	0	461.694	487.619	474.656
Aox3	1104;18;938;619;623;1256;1262;987;205;1111;44;200;342;256;258;907	4951.8	2202.39	1223.12	1189.54	2391.71	783.843	716.851	632.231	622.395	688.83	2198.34	1556.75	1574.91	1303.84	1658.46	1998.28	2293.99	1742.09	1020.72	1763.77
Ap1b1	5	0	102.155	0	0	102.155	0	0	0	0	0	0	0	0	0	0	0	0	0	0	0
Ap2a2	631;165	0	0	27.8749	100.862	64.3687	0	0	0	0	0	0	0	104.667	54.647	79.6568	0	0	0	0	0
Ap2b1	131	108.833	172.843	0	0	140.838	0	0	0	0	0	0	0	0	0	0	0	0	0	0	0
Ap2m1	224;256;238	475.368	405.147	0	0	440.257	399.057	236.382	108.924	86.121	207.621	291.669	0	80.2434	82.9093	151.607	0	0	0	0	0
Apeh	434	0	0	0	0	0	0	0	111.771	91.5209	101.646	0	0	0	0	0	0	0	0	0	0
Apoa2	67;51;53	0	0	0	0	0	342.905	381.441	0	0	362.173	451.933	776.679	507.395	505.115	560.281	397.055	0	0	0	397.055
Apoa5	109	93.4849	0	0	0	93.4849	0	0	0	0	0	0	0	0	0	0	0	0	0	0	0
Apoc1	60;51	59.0915	0	0	0	59.0915	0	0	0	0	0	0	0	0	0	0	86.4307	318.115	0	0	202.273
Apoe	105;252	1823.11	336.238	267.36	220.384	661.773	0	0	101.458	22.5055	61.9819	468.618	26.3239	243.031	81.8066	204.945	468.914	280.011	128.874	294.412	293.053
Apol7a	355;418;281	0	0	0	0	0	394.069	381.635	0	0	387.852	0	0	0	0	0	257.276	298.568	0	0	277.922
Apol7b	229;232;225	395.872	437.948	142.357	205.654	295.458	0	0	39.1948	15.0515	27.1232	1198.36	406.192	213.979	140.458	489.747	0	0	0	0	0
Apol9a	141;36;275;275;65;184;308	194.044	652.947	531.337	431.68	452.502	1177.29	1331.26	2485.02	2118.85	1778.11	0	0	0	0	0	0	0	0	0	0
Apol9b	65;184	558.102	935.866	105.1	75.0315	418.525	456.939	588.653	184.706	256.05	371.587	486.189	298.331	110.245	71.1011	241.467	675.164	379.276	0	0	527.22
Aqp8	16	0	0	40.9468	49.7659	45.3563	0	0	43.6455	61.6313	52.6384	0	0	0	95.5362	95.5362	0	0	112.305	130.075	121.19
Araf	421	0	0	83.2304	55.139	69.1847	0	0	0	0	0	0	0	0	0	0	0	0	0	0	0
Arap3	296;927	87.9613	0	104.19	37.5619	76.5709	0	0	0	0	0	0	0	0	0	0	0	0	0	0	0
Arcn1	227;323;142	0	0	50.4891	72.0129	61.251	0	0	20.6997	16.2697	18.4847	0	0	0	0	0	69.3874	926.768	0	0	498.078
Arf3	127	0	0	86.7925	50.5949	68.6937	0	0	0	0	0	0	0	0	0	0	0	0	0	0	0
Arg1	39;89;68;26;17;75;290;205;210	1151.66	811.709	760.214	777.603	875.296	1850.03	1093.64	1041.87	883.877	1217.35	672.327	606.146	1324.64	966.733	892.462	1120.21	815.965	508.454	267.052	677.921
Arih1	142;314	189.131	55.3871	144.714	231.14	155.093	853.003	243.93	148.647	214.969	365.137	0	442.822	258.568	191.787	297.725	394.392	613.462	443.003	496.069	486.731
Arih2	258	0	0	0	0	0	0	0	0	16.7562	16.7562	0	0	0	0	0	0	0	0	0	0
Arl8b	141	191.258	189.36	167.317	154.999	175.733	465.098	493.28	223.655	254.043	359.019	455.206	298.309	473.094	509.139	433.937	348.441	127.84	398.232	437.051	327.891
Armc1	77;169	0	0	0	0	0	0	0	0	0	0	0	0	0	13.2784	13.2784	0	0	0	0	0
Ascc3	400	0	0	0	0	0	0	85.0021	36.4345	21.1234	47.52	0	0	0	0	0	0	0	0	0	0
Asgr1	3	0	0	47.1175	69.0863	58.1019	0	0	163.258	58.4073	110.833	0	0	67.9303	69.4667	68.6985	0	0	0	0	0
Asgr2	3	0	0	0	0	0	0	0	120.962	204.095	162.529	0	0	18.2658	194.108	106.187	0	0	0	0	0
Asl	71;106;23;323;43;192;266	858.754	276.428	370.286	378.256	470.931	1529.86	519.749	1099.45	1404.92	1138.49	2126.34	4740.36	1419.13	1074.01	2339.96	1019.14	2800.98	977.561	1381.14	1544.71
Aspg	225	0	0	46.3822	57.4935	51.9378	0	0	0	0	0	0	0	0	0	0	0	0	0	0	0
Ass1	228;229;112;41;277;234;58;408;165;209;176;215;239;121	2045.73	6826.39	7433.32	6743.66	5762.28	1273.76	2872.85	8478.67	11551.1	6044.09	2573.01	2747.11	14860.7	15059.1	8809.97	2535.38	894.9	3957.8	5666.73	3263.7
Asxl1	351	0	254.001	0	0	254.001	0	0	0	0	0	0	0	0	0	0	0	0	0	0	0
Asxl2	325;325	0	0	269.43	161.302	215.366	0	0	378.592	473.559	426.076	0	1544.53	595.052	970.004	1036.53	0	0	160.555	283.159	221.857
Atp11c	619;432;503	0	0	608.017	457.565	532.791	0	0	603.243	589.688	596.465	0	0	454.299	336.977	395.638	0	0	383.444	277.502	330.473
Atp1a1	671;629;444;526;661;359;950;726;727;625	565.8	260.143	771.243	550.561	536.937	0	0	332.605	710.335	521.47	153.422	60.5678	479.269	444.415	284.419	0	0	732.922	407.933	570.427
Atp2b1	747	0	0	19.1414	0	19.1414	0	0	0	0	0	0	0	0	0	0	0	0	0	0	0
Atp2b2	725	0	0	0	0	0	0	0	9.07991	49.4633	29.2716	0	0	0	72.0914	72.0914	0	0	0	0	0
Atp5a1	427	71.7712	0	0	0	71.7712	0	0	0	0	0	0	0	0	0	0	0	0	0	0	0
Atp6v0d1	343	0	0	0	0	0	0	0	260.869	265.424	263.147	0	0	0	0	0	0	0	0	0	0
Atp6v1a	480	0	0	28.6596	0	28.6596	0	0	0	0	0	0	0	0	0	0	0	0	0	0	0
Atp6v1g1	16	0	0	51.4885	37.5144	44.5014	0	0	0	0	0	0	0	0	0	0	171.342	0	0	0	171.342
Atp6v1h	396	0	0	124.113	0	124.113	0	0	0	0	0	0	0	0	0	0	0	0	0	0	0
Atp8b1	727	0	0	0	0	0	0	0	80.5651	0	80.5651	0	0	0	0	0	0	0	0	0	0
Atxn10	262	0	0	0	0	0	0	0	0	0	0	0	0	0	0	0	0	0	130.345	141.771	136.058
Atxn3	206;200	66.196	0	20.6651	0	43.4305	143.976	0	0	0	143.976	0	0	0	0	0	0	0	0	0	0
AU022252	65	0	0	20.5011	20.182	20.3415	0	0	0	0	0	0	0	0	54.1603	54.1603	0	0	0	0	0
Aup1	298;279	239.299	174.313	588.104	612.478	403.548	1479.33	917.012	440.002	391.703	807.012	902.588	921.638	1582.78	1346.45	1188.36	568.666	941.713	1119.44	1102.52	933.084
Bag2	189;195;200	0	0	0	0	0	0	0	0	0	0	0	0	0	0	0	0	0	4582.47	5282.83	4932.65
Bag3	455	310.879	269.279	0	0	290.079	133.459	0	0	0	133.459	0	0	0	0	0	0	0	0	0	0
Bag6	56	0	0	0	0	0	0	0	0	0	0	0	0	13.5423	12.9173	13.2298	0	0	0	0	0
Bbox1	49;324;327;242	121.358	106.891	55.6593	23.3209	76.8073	195.593	0	75.4881	96.0241	122.368	0	0	106.621	141.164	123.892	146.727	126.392	0	177.464	150.194
BC006779	356;1551;1336;14651699	0	0	42.4427	31.3447	36.8937	0	0	220.294	110.728	165.511	0	0	0	0	0	0	0	0	0	0
BC089597	242;98	0	0	271.567	72.7338	172.15	0	0	0	0	0	0	0	0	63.7236	63.7236	0	0	0	0	0
Bcmo1	146	243.257	212.086	338.889	0	264.744	326.08	197.706	0	0	261.893	0	0	304.457	292.259	298.358	0	0	0	0	0
Bcor	1412	1216.74	333.756	416.267	502.784	617.386	314.607	287.305	413.35	675.711	422.743	453.218	561.336	400.721	365.204	445.12	0	421.366	386.27	472.511	426.716
Bhmt	229;82;179;258;400;386;93;40;340;377;98;241;232;35;207;150;132;40;283	20399.9	6545.07	12046.5	12422.9	12853.6	8898.57	5242.9	9595.95	9734.56	8368	101250	96408.7	17185.3	13113.6	56989.3	20454.8	40589.9	31715.7	38517.5	32819.5
Bin1	7	0	0	516.379	556.042	536.211	0	0	188.144	0	188.144	0	0	593.813	0	593.813	0	0	0	0	0
Blvrb	178	0	0	0	0	0	0	0	0	0	0	0	0	0	0	0	540.742	201.215	0	0	370.979
Bpgm	102;29	390.584	429.928	436.703	370.808	407.006	0	0	38.9292	51.1566	45.0429	0	0	87.3432	95.9399	91.6415	112.188	319.666	344.705	212.331	247.223
Bpnt1	49	39.3072	52.5248	0	0	45.916	0	0	16.8739	13.9375	15.4057	0	0	29.8214	22.0819	25.9516	0	0	0	0	0
Bptf	2579;2582	0	0	0	0	0	0	0	0	0	0	0	2350.68	0	0	2350.68	0	812.192	0	0	812.192
Braf	735;737	0	0	0	0	0	0	0	0	0	0	0	0	1693.72	0	1693.72	0	0	0	0	0
Brap	399;380;380;384	52.9807	56.7616	474.96	329.001	228.426	374.323	865.863	811.108	485.66	634.238	0	0	1237.45	843.906	1040.68	955.535	671.447	2065.1	2166	1464.52
Brcc3	180	0	0	58.8055	48.3242	53.5649	0	0	0	54.782	54.782	0	0	0	0	0	0	0	0	0	0
Bre	41	96.1434	0	0	0	96.1434	0	0	0	0	0	0	0	0	0	0	0	0	0	0	0
Brpf3	540;545	0	0	0	0	0	0	0	0	58.0567	58.0567	0	0	0	0	0	0	0	0	0	0
C130074G19Rik	10	0	0	0	0	0	0	0	0	0	0	0	0	287.575	152.965	220.27	0	0	0	0	0
C2cd2	496	112.453	0	0	0	112.453	0	0	0	0	0	0	0	0	0	0	0	0	0	0	0
C430048L16Rik	379	0	0	0	0	0	0	0	0	0	0	0	0	0	0	0	0	0	59.8362	55.3389	57.5875
Cabin1	1884	0	0	0	0	0	0	0	0	0	0	0	0	0	0	0	0	0	1694.25	2435.49	2064.87
Calm1	31;22;31	0	0	153.489	210.544	182.016	0	0	119.407	145.739	132.573	0	0	196.504	200.775	198.64	0	0	274.097	239.81	256.953
Cand1	957	0	0	61.5455	51.8702	56.7079	0	0	49.6284	59.5709	54.5996	0	0	95.3265	63.8516	79.5891	0	0	0	0	0
Caprin1	221;123;126	0	104.297	0	137.472	120.884	0	0	60.326	116.298	88.3118	0	0	85.8308	109.447	97.639	0	0	0	0	0
Car3	3;39;153;224;36;171;57;64	2250.64	1626.78	712.53	835.83	1356.45	794.487	427.317	584.86	621.883	607.137	0	0	547.975	347.961	447.968	1157.53	720.399	909.664	1065.58	963.293
Carhsp1	65	0	0	27.2191	35.1923	31.2057	0	0	0	0	0	0	0	0	0	0	0	0	0	0	0
Casc5	1743	0	0	0	0	0	0	0	0	0	0	0	0	0	0	0	0	0	696.33	909.453	802.892
Cat	38;169;315;301;237;430;243;105;77	973.065	690.026	641.762	887.886	798.185	2311.35	1879.34	844.461	899.256	1483.6	1048.77	459.471	381.703	391.25	570.298	1342.17	701.292	633.873	1109.89	946.804
Cav1	8	0	0	34.5663	31.9817	33.274	0	0	29.3017	36.0606	32.6812	0	0	38.1225	27.7026	32.9125	0	0	0	0	0
Cbs	69;72;386;208	0	0	0	0	0	0	0	154.217	253.613	203.915	340.909	52.1575	463.945	304.696	290.427	1044.21	2277.44	0	0	1660.82
Ccdc104	89	0	0	60.4209	63.912	62.1664	0	0	0	0	0	0	0	41.5935	53.6342	47.6139	0	0	0	0	0
Ccdc125	263	0	0	387.504	1220.88	804.195	0	0	0	0	0	0	0	0	0	0	0	0	0	0	0
Ccdc30	317;318	0	0	0	0	0	7138.37	5933.37	0	0	6535.87	0	0	0	0	0	0	0	0	0	0
Ccdc39	506	0	0	0	0	0	0	0	117.862	157.514	137.688	0	0	0	0	0	0	0	0	0	0
Ccdc50	157;152;119	120.312	85.8251	128.375	211.166	136.42	0	0	28.158	179.561	103.86	0	0	159.324	228.192	193.758	61.951	56.7213	35.056	69.5338	55.8155
Ccdc66	8	0	0	0	0	0	0	0	231.07	0	231.07	0	0	0	0	0	0	0	0	0	0
Ccdc76	84;86	0	0	0	92.1827	92.1827	0	0	0	0	0	0	0	0	0	0	0	0	0	0	0
Ccdc81	401;404;409	0	0	0	0	0	0	0	0	0	0	0	0	481.589	0	481.589	0	0	0	0	0
Ccnl2	337;343	0	0	0	0	0	0	0	94.1874	47.4245	70.806	0	0	0	0	0	0	0	0	0	0
Cct2	13	0	0	75.6819	66.3017	70.9918	0	0	83.5128	98.4198	90.9663	0	0	131.161	79.7136	105.437	0	0	0	0	0
Cct3	381;528	379.753	8.95765	104.696	125.21	154.654	0	0	59.5184	56.8957	58.2071	0	0	0	89.3065	89.3065	0	0	0	0	0
Cct4	65	0	0	62.276	98.347	80.3115	0	0	0	0	0	0	0	0	19.2012	19.2012	0	0	0	0	0
Cct5	20	0	0	69.8017	74.3986	72.1001	0	0	0	0	0	0	0	0	0	0	0	0	0	0	0
Cct6a	5;129;127;129	836.508	313.552	204.664	190.117	386.21	105.435	116.795	105.705	207.854	133.947	329.517	0	97.9861	72.6216	166.708	0	0	0	0	0
Cct7	55;521;418	0	0	42.5356	78.092	60.3138	0	0	19.5514	24.3245	21.938	0	0	149.977	70.4246	110.201	0	0	0	0	0
Cct8	400;235;254;540;62;421	137.812	205.545	259.807	224.034	206.8	0	0	196.934	170.009	183.471	0	0	234.248	0	234.248	313.93	0	0	0	313.93
Cd101	154;155	0	0	0	0	0	0	0	0	0	0	0	0	1226.71	902.573	1064.64	0	0	0	0	0
Cd300lg	199	0	0	0	0	0	0	0	0	0	0	0	0	0	11.5933	11.5933	0	0	0	0	0
Cdc42	153;133;163	0	71.4952	0	0	71.4952	0	0	0	0	0	0	0	0	140.358	140.358	0	0	0	0	0
Cdc42ep4	56	0	0	24.4574	30.8173	27.6373	0	0	0	0	0	0	0	0	0	0	0	0	0	0	0
Cdh2	802	0	0	322.374	294.568	308.471	0	0	224.315	360.632	292.473	0	0	404.192	296.127	350.159	0	0	367.097	322.111	344.604
Cdipt	121	0	0	42.7779	47.9063	45.3421	0	0	0	0	0	0	0	0	0	0	0	0	0	0	0
Cdk5rap3	166	260.435	0	76.3147	32.7458	123.165	206.686	214.3	112.464	70.5093	150.99	0	0	102.548	76.6205	89.5843	0	0	0	354.49	354.49
Cdo1	8	582.72	504.427	0	0	543.573	915.357	974.236	0	0	944.796	1721.27	68.0865	667.087	389.763	711.552	0	0	0	0	0
Cfl1	144	0	0	0	0	0	0	0	0	23.8139	23.8139	0	0	0	0	0	0	0	0	0	0
Cfl2	92	0	0	43.9954	38.4476	41.2215	0	0	48.3756	35.9742	42.1749	0	0	43.4146	40.0101	41.7124	0	0	0	164.589	164.589
Cgn	653	121.632	0	0	0	121.632	0	0	0	0	0	0	0	0	0	0	0	0	0	0	0
Chic1	179	282.952	298.446	395.4	493.818	367.654	0	0	291.421	320.3	305.86	0	618.716	252.212	255.899	375.609	0	271.847	0	0	271.847
Chic2	117	309.402	268.943	264.223	376.74	304.827	405.483	382.315	221.613	286.575	323.996	927.257	842.261	485.31	385.965	660.198	292.843	337.676	0	0	315.26
Chuk	645	0	0	0	0	0	0	0	0	0	0	0	0	24.3489	24.7966	24.5727	0	0	0	0	0
Cideb	139	0	0	0	0	0	0	0	0	0	0	0	0	0	0	0	247.09	122.095	0	0	184.592
Cldn3	194	0	0	0	0	0	0	0	0	0	0	419.832	185.244	0	0	302.538	0	128.65	0	0	128.65
Clec2d	24	402.687	242.969	741.401	589.122	494.044	463.618	531.276	775.806	636.993	601.923	0	0	1270.75	880.124	1075.44	0	0	0	0	0
Clec4g	8	44.8501	0	0	0	44.8501	224.724	234.868	331.475	376.802	291.967	0	0	0	0	0	0	0	0	0	0
Clic4	199	704.71	270.834	0	0	487.772	1520.68	922.177	715.978	517.74	919.143	0	0	306.057	7.84196	156.95	408.721	599.274	0	0	503.998
Clint1	465	0	74.158	60.369	28.8428	54.4566	0	0	0	0	0	0	0	0	0	0	0	0	0	0	0
Clp1	281;351	0	0	0	0	0	0	0	34.3465	101.941	68.1438	0	0	0	0	0	0	0	0	0	0
Cltc	619;1441;1443;1609453	1620.99	805.567	172.175	49.1915	661.98	192.782	227.197	366.374	399.872	296.556	1900.98	1486.56	233.22	802.776	1105.88	991.375	957.76	211.636	230.798	597.892
Cmah	348;378;428;343412	556.412	573.998	42.5669	43.9032	304.22	0	0	26.873	29.9912	28.4321	0	0	29.348	69.4273	49.3877	0	0	0	0	0
Cml1	165;145	250.291	230.254	0	0	240.272	0	0	0	0	0	0	0	0	0	0	131.561	0	0	0	131.561
Cml2	26	83.8831	0	112.347	103.174	99.8012	0	0	93.0022	101.007	97.0048	0	0	139.343	75.6373	107.49	0	0	0	0	0
Cmtm6	167;173	0	0	87.7243	36.1688	61.9465	0	0	0	57.5486	57.5486	0	0	0	0	0	0	0	111.937	106.556	109.247
Cndp2	5	0	0	0	0	0	0	0	0	0	0	0	0	0	0	0	0	0	143.182	132.915	138.048
Comt	264;61;205;252	897.542	299.408	242.533	803.093	560.644	0	0	504.645	553.389	529.017	0	880.295	500.504	173.164	517.987	417.412	0	190.943	156.166	254.84
Copa	825;827;447;46271	330.254	230.158	240.931	709.689	377.758	0	0	22.8982	23.3464	23.1223	0	0	100.033	108.903	104.468	0	0	0	0	0
Copb1	685	0	0	97.8971	122.697	110.297	0	0	0	0	0	0	0	0	0	0	0	0	0	0	0
Copg	600	0	0	50.5	49.0383	49.7691	0	0	0	0	0	0	0	0	0	0	0	0	0	0	0
Cops2	426	215.104	0	199.816	145.56	186.826	0	0	0	52.108	52.108	0	0	228.5	198.735	213.618	0	0	0	0	0
Cops3	171	0	0	219.031	201.711	210.371	0	0	369.304	291.63	330.467	0	0	346.74	140.627	243.684	0	0	0	0	0
Cpne3	158	207.751	159.557	207.097	180.141	188.636	0	0	176.83	306.264	241.547	0	0	152.652	102.25	127.451	0	0	0	0	0
Cps1	522;908;44;453;119;1444;889;176;458;915;307;612;1183;840;532;219;527;751;575;197;793;287;856;841;935;1009;560;831;831;840;841;1309;171;1074;757;757;919;553;603;1269;26;1100;157;728;630;310;55;57;1471;811;892;772;1486;1029;214;453;1291;1168;228;880;	16410.5	10662.7	12037.8	12415.1	12881.5	4478.16	4132.06	5964.92	6978.23	5388.34	32691.1	8389.14	13818.9	10529.8	16357.2	7889.42	7512.57	12502.4	12349.4	10063.4
Cpt1a	379;329;180;292195	290.043	0	245.008	293.206	276.086	0	0	308.6	257.648	283.124	0	0	685.068	430.743	557.906	0	498.746	0	0	498.746
Crot	143;148;384;14857	307.34	0	42.1715	48.7488	132.753	0	218.187	0	0	218.187	0	0	30.4479	35.7613	33.1046	0	0	0	0	0
Csad	188	0	0	0	99.5655	99.5655	0	0	41.3457	135.373	88.3596	0	0	0	0	0	0	0	0	0	0
Csde1	246	0	0	0	0	0	0	0	17.3498	0	17.3498	0	0	0	0	0	0	0	0	0	0
Ctage5	99	0	0	0	0	0	0	0	0	0	0	0	0	12.7127	38.069	25.3909	0	0	0	0	0
Cth	259;151;72;140	3472.84	2684.47	1469.25	1626.3	2313.21	2214.31	0	1902.43	1791.17	1969.3	1375.63	3198.85	3122.14	3130.09	2706.68	540.306	1295.07	1541.18	1731.96	1277.13
Ctnna1	141;697;45;178;181;883;12	0	0	799.023	1079.54	939.282	0	0	297.962	208.455	253.209	0	0	352.333	336.94	344.637	0	0	641.08	132.882	386.981
Ctnna2	15	148.84	178.2	0	0	163.52	0	0	0	0	0	0	0	0	0	0	0	0	0	0	0
Ctnnb1	671	0	460.788	129.236	95.9559	228.66	64.3324	303.598	71.719	47.751	121.85	0	0	133.453	137.708	135.581	0	0	175.381	80.7676	128.074
Ctnnd1	517;25;355;791;416;603;517;25;704;	0	0	3246.96	3633.5	3440.23	0	0	0	0	0	0	0	0	0	0	0	0	0	0	0
Cul3	292	0	0	28.5608	31.7234	30.1421	0	0	0	0	0	399.515	0	74.7236	85.406	186.548	0	0	0	0	0
Cul5	772	790.758	0	124.162	130.767	348.562	1121.36	690.214	250.491	214.563	569.156	1278.12	2459.66	266.975	234.856	1059.9	237.189	1126.69	647.872	853.394	716.287
Cyb5	10;39;19	0	0	185.054	103.832	144.443	0	0	84.4677	92.6197	88.5437	0	687.651	715.571	326.375	576.533	0	272.75	2369.04	1061.14	1234.31
Cyb5r3	120;241	256.395	216.568	410.624	408.086	322.918	545.05	455.627	313.236	343.369	414.321	0	849.137	900.679	488.063	745.96	400.944	510.35	0	0	455.647
Cylc1	503;504	0	0	679.007	295.311	487.159	0	0	0	0	0	0	0	0	0	0	0	0	0	0	0
Cyp1a2	417;401;174;253440;294;94;340;211;211;223;144;288;105;420;223;166;265;445;276;498;453;250	5404.65	4452.94	3492.26	2786.46	4034.08	1727.52	439.048	1402.11	1271.06	1209.93	6635.33	8316.45	4088.06	2733.69	5443.38	6406.31	6621.73	6832.71	8107.02	6991.94
Cyp26a1	338;344	0	0	0	0	0	0	0	0	0	0	0	0	0	60.1523	60.1523	0	0	0	0	0
Cyp2a12	414;157;252;374;252;87;238	731.082	616.775	384.446	526.202	564.626	1026.82	586.469	247.353	118.218	494.714	740.927	66.1475	503.449	252.152	390.669	289.049	207.332	141.788	73.2756	177.861
Cyp2c29	270;272;252;375;235;421;241;138;432;247;160	5571.67	5296.12	507.295	812.162	3046.81	2019.86	971.863	248.185	156.112	849.004	5882.31	3933.09	494.406	265.833	2643.91	3396.11	3982.25	0	1362.16	2913.51
Cyp2c37	200;418;375;121;249;72;84;421;158;247;241;383;235;432;333	2255.57	1350.54	2573.19	2180.14	2089.86	297.909	0	283.19	454.539	345.213	2088.8	2674.13	3657.39	2374.46	2698.69	1301.14	1561.79	2048.48	640.018	1387.86
Cyp2c40	150;134;450;173;183;139	0	0	484.643	169.183	326.913	0	0	0	0	0	665.916	685.724	561.605	457.913	592.789	0	0	0	0	0
Cyp2c44	60;274;112;403;245;348;251;253;379	1052.95	577.75	688.805	693.407	753.228	0	0	153.721	264.592	209.157	0	0	1736.33	1420.74	1578.54	167.814	364.862	0	0	266.338
Cyp2c50	116;281;399;375;121;105;247;241;383;235	2672.73	1365.84	1816.43	1414.5	1817.38	505.216	410.405	585.095	628.261	532.244	3769	2173.51	3759.16	2886.38	3147.01	2119.84	1984.35	1211.77	2460.17	1944.03
Cyp2c54	252;375;72;84;247;383	546.694	239.43	476.286	304.589	391.75	0	0	17.3375	20.2101	18.7738	0	0	506.273	356.876	431.575	0	0	0	0	0
Cyp2c67	235;154;375	100.744	103.221	219.549	188.404	152.98	317.257	103.223	294.548	365.357	270.096	644.274	0	493.447	348.663	495.461	0	0	727.693	223.443	475.568
Cyp2c68	472;235;121;110;48;105;249;105;421;241;144;154;375	748.179	629.063	841.61	828.728	761.895	56.1651	114.79	190.325	436.935	199.554	1482.96	1072.36	1145.37	1237.81	1234.63	267.661	326.983	862.739	758.67	554.013
Cyp2c69	192;235;121;110;421;247	1226.75	867.971	0	0	1047.36	0	0	0	0	0	0	0	0	0	0	293.958	325.083	0	0	309.52
Cyp2c70	84;84;97;415;234;234;240;278;252;241;368;52;138;139	6035.97	3507.09	1110.04	1128.07	2945.29	2539.9	1927.35	1482.31	1320.55	1817.53	7430.92	2118.22	1834.54	1510.22	3223.48	3431.69	2222.87	161.72	266.455	1520.68
Cyp2d10	414;407;242;284;284;158;248;286	1744.74	1092.9	10261.9	11045	6036.13	381.581	436.629	93.0068	142.102	263.33	4130.3	3246.83	562.664	335.047	2068.71	2032.21	2076.48	1505.75	1204.7	1704.78
Cyp2d11	286;414;150;284158	0	0	0	0	0	0	0	5390.88	3635.41	4513.14	0	0	10383.2	11095.3	10739.3	0	0	0	0	0
Cyp2d12	286	0	0	0	0	0	0	0	0	0	0	0	0	0	0	0	1831.03	913.816	0	0	1372.42
Cyp2d22	262;286;380	312.777	272.812	82.2926	73.763	185.411	0	0	0	0	0	0	0	342.71	151.587	247.149	0	0	41.9154	51.5381	46.7267
Cyp2d26	286;414;386;284;286;296;407;414;120	2001.04	1340.96	10309.6	10734.9	6096.61	258.856	256.638	5382.9	4015.82	2478.55	2203.7	2116.7	10721.8	11511.4	6638.41	834.538	1227.75	745.257	650.318	864.465
Cyp2d40	252	956.949	399.209	9351.89	10149.5	5214.4	0	0	0	0	0	0	0	0	0	0	0	0	0	0	0
Cyp2d9	286;248;414;183;432;407;394;150;242;242;248;149;149;150;284;284;286;158	13330.5	5861.29	10830	9701.04	9930.72	4827.68	2034.73	4251.06	4172.93	3821.6	6187.35	9017.88	15551.4	12098.5	10713.8	4982.29	5910.54	6743.21	6780.42	6104.11
Cyp2e1	434;251;87;275;277;140;159;160;160;162;486;255;94;422;110;112;123;422;84;234;112;249;59;467;162;187;237;324;428;	11597	10848.4	4547.83	4053.51	7761.67	6399.69	5079.86	2143.73	2041.35	3916.16	20570.5	16216.7	6344.33	5870.26	12250.5	12782.5	9854.9	11198.9	9917.56	10938.5
Cyp2f2	271;91;384;403;163;242;139;57;60;421;422	4136.87	2757.36	5262.52	4483.47	4160.05	1045.4	802.411	1138.97	1143.01	1032.45	4904.29	5441.35	4058.68	3459.89	4466.05	2762.08	2533.12	4842.76	5207.16	3836.28
Cyp2j5	287;388;432	35.4226	0	217.793	462.303	238.506	0	0	0	0	0	0	0	299.483	220.769	260.126	0	0	0	0	0
Cyp2j6	444	106.558	78.8711	0	0	92.7147	0	0	0	0	0	0	0	0	0	0	0	0	0	0	0
Cyp2u1	462	133.754	183.245	0	0	158.499	0	0	0	0	0	0	0	0	0	0	0	0	0	0	0
Cyp3a11	122;141;143;116;250;251;158;425;96	1874.29	1456.12	515.339	423.633	1067.35	1574.85	1088.07	1335.33	1645.18	1410.86	0	0	940.152	768.059	854.105	442.133	11.9883	161.429	156.878	193.107
Cyp3a13	127;479	199.643	139.842	20.248	25.1007	96.2085	0	0	0	0	0	0	0	0	0	0	0	0	0	0	0
Cyp3a25	143;141;143	76.2946	23.3892	63.543	93.4702	64.1742	0	0	0	0	0	0	138.64	0	105.019	121.83	0	202.603	0	0	202.603
Cyp4a10	252	535.775	113.505	0	0	324.64	0	0	0	0	0	0	0	131.472	93.1113	112.292	0	0	0	0	0
Cyp4a12a	255;66;104;266307	206.347	567.235	298.987	500.079	393.162	140.916	0	75.1595	150.029	122.035	0	0	512.72	227.838	370.279	210.071	192.233	558.367	611.928	393.15
Cyp4a32	283;252	0	0	130.765	157.274	144.02	0	0	0	0	0	0	0	0	0	0	0	0	0	0	0
Cyp4f14	258;75;288	0	0	73.8255	60.2768	67.0511	0	0	0	0	0	0	380.829	117.268	196.98	231.692	0	0	0	0	0
Cyp4f15	316;299;286	0	0	94.7184	14.184	54.4512	0	0	0	0	0	0	0	106.035	83.9966	95.0157	0	0	0	0	0
Cyp4v3	116;259;354;495412	478.129	308.712	341.923	202.963	332.932	631.137	513.091	556.014	503.26	550.875	456.348	101.828	451.452	319.586	332.303	224.527	0	675.788	536.063	478.793
Cyp51	127;156;157;412;141;266;436	1405.39	1189.1	581.87	860.716	1009.27	865.22	573.721	134.045	362.994	483.995	1470.92	2151.2	991.248	960.091	1393.36	1725.64	66.0933	0	0	895.865
Cyp7a1	245;127;367;418	0	303.3	70.8745	92.0894	155.421	0	0	0	0	0	0	0	0	45.6828	45.6828	549.139	254.288	0	0	401.714
Cyp7b1	251;169;381;421;245;387;204;446;260	2795.81	1163.49	281.738	393.737	1158.69	846.163	634.033	572.308	479.662	633.041	2334.59	138.491	287.181	136.354	724.155	2799.8	2405.78	199.732	552.923	1489.56
Cyp8b1	103;191;108;438;324;420;242;94;334;403;366	2308.91	1097.23	2039.45	1290.54	1684.03	0	0	339.687	378.386	359.037	5113.67	2741	3113.03	2319.73	3321.86	2732.35	4851.24	1603.47	1707.84	2723.73
D030016E14Rik	268	0	0	0	272.361	272.361	0	0	259.533	408.839	334.186	0	0	937.983	490.896	714.44	0	0	0	0	0
D10Wsu52e	244;245;492;493	0	0	167.088	132.52	149.804	0	0	252.461	208.705	230.583	0	0	208.97	97.3521	153.161	0	0	116.957	0	116.957
D730039F16Rik	77	127.523	95.5281	0	0	111.526	0	0	0	0	0	0	0	0	0	0	0	0	0	0	0
Dak	372;525;535;46	306.856	133.904	274.473	207.843	230.769	0	0	252.14	183.061	217.6	0	0	224.279	209.153	216.716	0	0	0	0	0
Dars	330	371.584	144.179	0	0	257.882	569.641	282.053	156.073	207.22	303.747	0	0	0	0	0	0	0	0	0	0
Dbi	51;53;77	372.358	284.262	0	0	328.31	538.067	146.511	0	61.7101	248.763	0	0	0	0	0	746.131	488.199	326.078	351.75	478.039
Dcaf8	432	0	0	22.2671	22.999	22.6331	0	0	0	0	0	0	0	0	0	0	0	0	0	0	0
Dcp2	418	0	0	0	0	0	0	0	77.4332	33.4642	55.4487	0	0	0	0	0	0	0	0	0	0
Dcps	9;137;141	186.07	141.153	68.4383	58.873	113.634	0	0	0	0	0	147.842	55.3424	0	0	101.592	370.175	439.092	229.913	238.232	319.353
Dcun1d1	149;128;128;42;13421;	500.372	380.379	101.381	123.277	276.352	0	0	74.8694	0	74.8694	312.697	0	334.605	389.795	345.699	0	0	385.294	207.5	296.397
Ddb1	1121	1562.45	1089.14	615.564	858.616	1031.44	1938.13	1693.75	781.087	979.117	1348.02	1016.59	851.12	627.666	422.058	729.358	1520.88	1209.79	425.68	505.355	915.425
Ddi2	45;389;289;170;77;67;283	971.22	349.946	576.244	597.969	623.845	167.274	139.29	420.871	468.114	298.887	468.394	166.979	498.795	645.667	444.959	242.554	247.211	1094.13	1059.91	660.952
Ddx47	248	0	0	0	0	0	0	384.166	0	0	384.166	0	0	0	0	0	0	0	0	0	0
Ddx60	115;1229;1505;552;962;1097;833	0	0	0	0	0	649.285	1043.53	639.344	681.452	753.402	0	0	0	0	0	0	0	0	0	0
Dennd5b	482	47.6861	0	0	0	47.6861	0	0	0	0	0	0	0	0	0	0	0	0	0	0	0
Dera	92	0	0	43.8784	40.6114	42.2449	0	0	0	28.1684	28.1684	0	0	0	0	0	0	0	0	0	0
Dhcr24	76;367	0	130.638	0	0	130.638	0	0	0	0	0	0	0	59.7847	33.2206	46.5026	0	0	0	0	0
Dhdh	97	163.63	140.464	69.6498	76.8748	112.655	0	0	24.6545	44.0646	34.3596	0	0	68.9175	99.5703	84.2439	164.179	0	0	0	164.179
Dhrs1	72	0	0	0	0	0	0	0	0	64.9671	64.9671	0	0	0	0	0	0	0	0	0	0
Dhrs3	116	105.193	0	800.36	125.987	343.847	127.481	0	182.264	589.993	299.913	0	0	354.336	180.309	267.323	0	0	296.577	0	296.577
Dhx32	279	0	0	0	0	0	4870.38	2745.82	1071.88	1138.79	2456.72	0	0	1961.48	2269.94	2115.71	0	0	0	0	0
Diap1	494	94.7657	80.9532	39.5424	31.8478	61.7773	0	0	0	0	0	0	0	0	31.5467	31.5467	0	0	0	0	0
Dld	122	0	0	0	0	0	0	0	90.2372	0	90.2372	0	0	0	0	0	0	0	0	0	0
Dnaja1	66;23;46;60;59;60;37;44	787.076	927.75	458.327	299.76	618.228	274.07	334.511	126.249	94.8084	207.41	639.029	118.715	0	0	378.872	255.07	94.5233	124.312	148.14	155.511
Dnaja2	199	0	0	24.6551	0	24.6551	0	0	0	0	0	0	0	0	0	0	0	0	0	0	0
Dnajb1	21;195	0	186.184	67.709	59.1597	104.351	0	0	0	0	0	0	0	79.3328	49.0178	64.1753	0	0	0	0	0
Dnajb2	34;20;21;34;61;	0	0	70.9661	53.0333	61.9997	0	0	0	0	0	0	0	0	0	0	0	0	0	0	0
Dnajb4	273;59;59;60;35;37;44	1353.72	1153.21	1263.43	939.874	1177.56	388.096	274.526	205.339	173.291	260.313	683.831	652.192	866.4	1032.02	808.611	457.649	0	463.683	380.088	433.807
Dnajb6	67;60;61;23234	1216.45	951.269	1218.83	91.7202	869.567	138.244	0	139.767	155.393	144.468	1020.37	817.533	516.071	108.46	615.609	0	0	426.96	381.869	404.414
Dnmt1	550;552	0	0	190.727	130.284	160.505	0	0	108.654	140.01	124.332	0	0	286.11	171.392	228.751	0	0	20.0751	26.8134	23.4442
Dock1	819	0	0	0	0	0	0	0	0	0	0	0	0	0	0	0	0	0	1225.07	1468.66	1346.87
Dpp3	629;131	126.517	73.5365	0	0	100.027	0	0	0	0	0	0	0	0	0	0	0	0	0	0	0
Dpyd	725;381;89;81;315;318;254;455;745;259;63;107;272;875;448	2594.91	724.424	1093.25	1052.76	1366.34	475.877	346.595	586.162	857.017	566.413	0	0	754.194	655.216	704.705	441.975	0	1008.96	772.599	741.179
Dpys	489	109.962	149.545	0	0	129.754	0	0	0	0	0	0	0	0	0	0	0	0	0	0	0
Dsp	166	0	0	52.2226	56.0843	54.1534	0	0	0	0	0	0	0	0	0	0	0	0	0	0	0
Dtx3l	252	0	0	0	0	0	0	0	0	40.0798	40.0798	0	0	0	0	0	0	0	0	0	0
Dusp3	53	0	0	57.6013	0	57.6013	0	0	0	0	0	0	0	0	0	0	0	0	0	0	0
Dync1h1	57;1582	0	0	0	0	0	0	0	0	102.217	102.217	0	0	0	0	0	0	0	0	0	0
Dynll2	9;31	0	0	0	0	0	0	0	0	22.2324	22.2324	0	0	145.746	0	145.746	0	0	0	0	0
Dynlrb1	9	0	0	0	0	0	0	0	0	0	0	0	0	0	0	0	0	0	125.467	0	125.467
Dynlrb2	9	0	0	0	0	0	0	0	6.40275	0	6.40275	0	0	0	0	0	0	0	0	0	0
Eef1g	212	95.782	129.736	63.1657	57.6707	86.5885	0	0	42.1533	58.7147	50.434	0	0	0	0	0	0	0	0	0	0
Eef2	386;391;571;572;594;239;572;42;512;272;275;638	388.968	389.488	253.802	209.783	310.51	158.743	341.778	431.741	426.919	339.795	272.98	0	31.5095	160.973	155.154	209.666	147.477	112.536	210.609	170.072
Efr3a	369	0	0	40.7768	33.3571	37.067	0	0	53.4112	34.8958	44.1535	0	0	32.0031	31.9954	31.9993	0	0	34.2146	41.1987	37.7066
Egfr	877;741;710;862;869;848	306.414	0	93.754	86.7231	162.297	288.629	140.789	828.917	1046.21	576.137	0	0	0	0	0	0	375.77	39.6674	61.0215	158.82
Ehd3	357;162	0	0	57.7038	40.8264	49.2651	0	0	0	86.3484	86.3484	0	0	74.9061	230.786	152.846	0	0	0	0	0
Eif2c2	727	54.4358	0	0	0	54.4358	0	0	0	0	0	0	0	0	0	0	0	0	0	0	0
Eif3a	75;351;775	450.631	337.571	40.3031	164.265	248.192	828.991	404.381	244.749	244.682	430.701	1603.92	490.35	286.786	285.649	666.676	495.346	271.893	0	0	383.62
Eif3c	860	0	0	44.263	8.5276	26.3953	0	0	0	0	0	0	0	0	0	0	0	0	0	0	0
Eif3d	41	0	0	27.541	33.1407	30.3408	0	0	0	0	0	0	0	0	0	0	0	0	0	0	0
Eif4a1	309;369	595.877	382.189	25.8943	34.7785	259.685	0	0	0	0	0	0	0	9.55158	20.605	15.0783	0	0	0	0	0
Elp2	461	0	0	23.4219	28.6156	26.0187	0	0	0	0	0	0	0	0	0	0	0	0	0	0	0
Emcn	231	0	0	18.8304	0	18.8304	0	0	0	0	0	0	0	18.7317	17.5457	18.1387	0	0	0	0	0
Eml3	578	0	0	0	0	0	0	0	0	64.6711	64.6711	0	0	0	0	0	0	0	0	0	0
Endou	242;284;	0	0	301.58	303.074	302.327	0	0	0	0	0	0	0	0	0	0	0	0	0	0	0
Enpep	10;11	220.356	200.959	71.411	80.03	143.189	0	0	0	0	0	0	0	0	0	0	0	0	0	0	0
Ep400	2995	0	0	0	0	0	0	0	126.844	88.673	107.758	0	0	0	0	0	0	0	0	0	0
Epb4.1	157;28;152	592.189	328.689	0	0	460.439	170.33	0	17.8902	0	94.1101	0	0	0	0	0	0	0	0	0	0
Epb4.1l2	13	0	0	0	0	0	73.1254	0	0	0	73.1254	0	0	0	0	0	0	0	0	0	0
Ephx1	375;197	39.6298	0	0	0	39.6298	0	0	0	0	0	112.237	0	33.1662	51.6721	65.6917	0	0	0	0	0
Ephx2	371;55;57;404	682.706	470.709	406.96	394.619	488.748	0	0	434.229	462.279	448.254	470.055	214.987	521.149	116.283	330.618	0	137.351	274.211	400.414	270.659
Epn1	117;107	781.627	793.202	308.957	205.917	522.426	1324.74	1390.25	2373.03	2597.08	1921.27	507.848	622.527	1535	1300.01	991.347	0	0	788.253	1070.04	929.148
Eps15	506;820;	0	0	0	0	0	0	0	66.3795	52.3075	59.3435	0	0	0	0	0	0	0	0	0	0
Eps15l1	699;532;490;532;490;	103.509	0	41.3819	34.0779	59.6564	300.821	179.981	0	0	240.401	0	251.783	198.618	127.899	192.767	0	0	0	0	0
Erh	12	183.434	159.833	91.3949	105.754	135.104	236.265	196.085	32.7975	47.389	128.134	498.268	411.173	106.643	122.721	284.701	281.573	284.36	0	0	282.967
Ermp1	40	0	0	0	0	0	0	0	31.4403	27.0074	29.2238	0	0	0	0	0	0	0	0	0	0
Esam	289	0	0	0	0	0	0	0	74.5224	81.6115	78.067	0	0	0	0	0	0	0	0	0	0
Esd	4;17	915.781	378.896	505.043	407.695	551.854	1180.67	304.733	126.035	134.662	436.524	876.802	2367.5	626.314	546.962	1104.4	450.744	691.572	188.066	219.402	387.446
Espnl	11	0	0	0	0	0	0	0	59.4233	5.56762	32.4954	0	0	0	0	0	0	0	0	0	0
Esrp2	239	0	0	0	53.7271	53.7271	0	0	0	0	0	0	0	0	0	0	0	0	0	0	0
Esyt1	339;339	107.304	0	45.9446	53.1753	68.8078	155.843	176.606	0	0	166.224	0	0	0	0	0	0	0	0	0	0
Ewsr1	423	0	0	960.142	216.358	588.25	0	0	170.351	341.857	256.104	0	0	193.484	0	193.484	0	0	0	0	0
Ezr	79;79	0	0	0	0	0	122.607	0	30.989	41.7388	65.1116	0	0	0	0	0	0	0	0	0	0
Fabp1	31;33;84;36;46;90;57;96;78;80;121	2380.91	1215.41	1419.87	1129.11	1536.33	985.595	992.39	612.069	869.322	864.844	1449.52	999.277	1036.52	1102.34	1146.92	2623.36	2109.23	1283.83	376.596	1598.26
Fads2	105;48;28	200.846	125	0	0	162.923	0	0	0	0	0	721.113	377.575	156.27	148.727	350.921	367.095	109.282	0	0	238.189
Faf1	220;145	0	0	63.8636	83.6463	73.755	0	0	0	0	0	0	0	55.4753	61.5251	58.5002	0	0	0	0	0
Faf2	167;343	0	0	76.5353	98.3984	87.4669	0	0	51.6703	0	51.6703	0	0	0	0	0	0	0	0	0	0
Fah	371	187.273	0	0	0	187.273	0	0	0	0	0	168.184	0	0	0	168.184	296.041	0	0	0	296.041
Fam115c	144	0	0	0	0	0	0	0	0	0	0	0	0	0	0	0	0	11721.3	0	0	11721.3
Fam13a	512	0	0	0	0	0	58.6677	0	0	0	58.6677	369.043	73.7799	0	0	221.411	112.129	0	0	0	112.129
Fam176a	113	0	0	0	0	0	0	0	0	30.6238	30.6238	0	0	66.9116	64.327	65.6193	0	0	0	0	0
Fam18b	192;117	0	0	0	0	0	0	0	0	0	0	0	0	173.877	120.576	147.227	0	0	0	0	0
Fam59a	12	91.1877	0	70.4273	46.9569	69.524	0	0	0	0	0	0	0	0	0	0	0	0	0	0	0
Fam63a	325	0	67.3718	0	0	67.3718	0	0	0	0	0	0	0	0	0	0	0	0	0	0	0
Fam82a1	379;185;207	368.455	0	69.2894	0	218.872	0	0	0	0	0	0	0	0	145.511	145.511	0	0	123.909	185.983	154.946
Farp1	548;542;7;659	0	0	247.35	170.578	208.964	0	0	0	0	0	0	0	0	12.3543	12.3543	0	0	0	0	0
Fasn	2442;1152;1159;1826;1143;1808;1137;1020;1071;993	1747.28	1004.2	488.92	482.207	930.653	193.826	0	830.796	1167.93	730.852	1782.03	1775.77	2368.75	2000.28	1981.71	0	75.0753	468.778	443.502	329.118
Fbl	127	103.238	71.713	0	0	87.4756	0	0	0	0	0	0	0	0	0	0	0	0	0	0	0
Fbp1	314;24;72;73;110;151	503.415	0	398.35	294.151	398.639	0	0	946.893	854.988	900.941	0	0	346.947	313.141	330.044	0	0	332.971	486.701	409.836
Fbxo3	337;218	0	0	138.488	17.9248	78.2066	0	0	0	0	0	0	0	0	20.2913	20.2913	0	0	0	0	0
Fcer1g	60;80	0	0	0	0	0	0	0	119.623	64.948	92.2857	0	0	0	0	0	0	0	0	0	0
Fcgr2b	276	0	0	40.8974	24.2175	32.5575	0	0	0	0	0	0	0	0	0	0	0	0	0	0	0
Fdps	57;293;297;31	0	0	291.296	301.35	296.323	492.872	0	437.702	229.279	386.617	524.269	231.624	556.91	364.121	419.231	0	0	906.281	1179.24	1042.76
Fgb	318	0	0	0	0	0	0	0	89.7475	144.011	116.879	0	0	0	0	0	0	0	0	0	0
Fgg	165	0	0	0	0	0	0	0	25.069	29.0284	27.0487	0	0	0	0	0	0	0	0	0	0
Fgr	14	0	0	0	0	0	0	0	72.9304	0	72.9304	0	0	0	0	0	0	0	0	0	0
Fhdc1	852;858	0	0	0	0	0	0	0	0	0	0	0	0	0	0	0	0	0	0	290.61	290.61
Filip1l	136;143	0	0	0	0	0	0	0	3036.96	3953.61	3495.29	0	0	0	0	0	0	0	0	0	0
Fkbp3	170	80.7051	71.3319	0	0	76.0185	0	0	0	0	0	0	0	0	0	0	0	0	0	0	0
Flad1	273	0	0	82.7844	113.578	98.1811	0	0	54.2541	72.9901	63.6221	0	0	133.87	64.2919	99.0812	0	0	0	0	0
Fmo1	56;307;486;300	519.143	237.575	11.7054	9.25871	194.421	0	0	0	0	0	0	0	0	0	0	204.896	128.63	0	0	166.763
Fmo5	273;275;253;299;480;97;259;227	717.906	333.402	203.737	205.961	365.251	388.823	216.75	63.897	67.9484	184.354	851.99	600.44	127.986	119.478	424.973	958.467	353.916	99.7874	60.9626	368.283
Fpgs	66	0	0	46.0736	59.4802	52.7769	0	0	0	0	0	0	0	0	0	0	0	0	0	0	0
Frem3	1588;1589	0	0	0	0	0	0	0	0	0	0	0	0	141.324	0	141.324	0	0	0	0	0
Ftcd	154;77;79	43.9726	0	126.991	130.928	100.63	0	0	0	0	0	0	0	0	0	0	0	0	0	0	0
Fuk	301	0	0	139.181	35.9145	87.548	0	0	0	0	0	0	0	0	0	0	0	0	0	0	0
G3bp2	25	0	0	0	0	0	0	0	32.6977	52.5958	42.6468	0	0	0	0	0	0	0	0	0	0
Gabarap	13	66.1024	0	0	0	66.1024	0	0	0	0	0	0	0	0	0	0	0	0	0	0	0
Gapdh	84;59;213;217;257;258;192;225;261;105;111;143	4088.93	3448.06	1789.62	1617.95	2736.14	2104.9	657.771	1949.92	1635.05	1586.91	2339.36	1391.43	1846.3	1466.71	1760.95	3707.74	347.327	2473.67	2342.18	2217.73
Gars	89	62.1049	75.8091	0	0	68.957	0	0	0	0	0	0	0	0	0	0	0	0	0	0	0
Gbe1	472	0	0	42.0449	0	42.0449	0	0	0	0	0	0	0	0	0	0	0	0	0	0	0
Gbp2	389;232;372;466	0	0	0	0	0	2348.82	2782.78	1620.28	1357.89	2027.44	0	0	0	0	0	0	0	0	0	0
Gbp3	455	0	0	0	0	0	0	0	76.8836	76.6993	76.7915	0	0	0	0	0	0	0	0	0	0
Gbp6	371;395;327;539;563;389	0	0	22.4045	19.1298	20.7672	118.608	0	469.577	613.271	400.485	0	0	0	16.2783	16.2783	0	0	0	0	0
Gbp7	381;565;329;613;634;620	0	0	79.5345	135.552	107.543	144.412	0	243.079	488.126	291.872	0	0	0	0	0	0	0	0	0	0
Gbp9	563;482;547;553	0	0	0	0	0	0	0	228.169	170.683	199.426	0	0	0	0	0	0	0	0	0	0
Gck	459;296;414;56102	413.537	98.0865	244.683	350.634	276.735	0	0	0	0	0	0	0	65.4961	45.161	55.3286	0	0	0	0	0
Gckr	531;164	0	0	17.4405	20.9691	19.2048	0	0	0	0	0	0	0	0	47.7913	47.7913	0	0	0	0	0
Gclc	412;471	370.003	500.163	8.83885	11.1001	222.526	0	0	0	0	0	0	0	0	0	0	0	0	0	0	0
Gda	133	0	0	0	72.3037	72.3037	0	0	0	0	0	0	0	273.736	81.4746	177.605	0	0	0	0	0
Gdi2	418	0	0	75.8241	38.054	56.9391	0	0	0	0	0	0	0	0	0	0	0	0	0	0	0
Gfod1	308	108.139	73.7452	0	0	90.9422	0	0	0	0	0	0	0	0	0	0	0	0	0	0	0
Gja1	258	0	0	0	0	0	0	0	22.8583	0	22.8583	0	0	0	0	0	0	0	0	0	0
Gja4	119	0	0	0	0	0	189.983	252.511	0	0	221.247	0	0	0	0	0	0	0	0	0	0
Gjb1	260;260;244;250;250;276;276	2831.99	3277.34	1335.57	1299.07	2185.99	3905.33	3892.3	2375.87	1575.37	2937.22	1444.57	1256.32	1947.89	1292.13	1485.23	5044.82	2395.84	3254.65	2323.11	3254.61
Gjb2	122;112;116	966.064	911.075	1366.86	1382.06	1156.52	1165.44	1075.69	1272.3	1261.41	1193.71	881.832	557.837	1631.73	1297.99	1092.35	0	95.3469	477.623	406.084	326.351
Glo1	96	0	0	74.9019	68.6089	71.7554	0	0	109.586	0	109.586	0	0	22.1622	50.1304	36.1463	0	0	0	0	0
Glul	268;91;95;103;372;372	582.829	1029.96	884.633	779.769	819.297	6757.63	5332.22	2130.06	1396.91	3904.2	0	5700.06	157.633	544.782	2134.16	4170	222.164	189.308	173.999	1188.87
Gm10651	180	224.054	109.1	793.802	317.018	360.993	0	0	235.906	540.173	388.039	0	0	399.865	372.982	386.423	375.782	299.863	804.663	817.838	574.537
Gm10681	350	0	0	534.943	636.375	585.659	0	0	0	0	0	0	0	0	0	0	0	0	0	0	0
Gm11449	63	0	140.799	0	0	140.799	0	0	0	0	0	0	0	0	0	0	0	0	0	0	0
Gm12250	192;193	0	0	0	0	0	0	0	77.0986	60.1895	68.644	0	0	0	0	0	0	0	0	0	0
Gm15210	208;242	119.848	0	937.697	647.951	568.499	0	0	383.904	295.378	339.641	0	0	1622.25	924.291	1273.27	0	0	510.013	530.324	520.168
Gm15501	88	232.088	0	171.512	185.063	196.221	0	0	47.1674	101.94	74.5536	0	0	95.9914	0	95.9914	0	0	0	0	0
Gm17296	982	0	0	0	0	0	0	0	0	0	0	0	0	0	0	0	0	0	512.509	67.4944	290.002
Gm4070	1269;833;586;1665;1640;1274;1863;843;844;1327;385;1310;2401;489;1071	0	0	0	0	0	512.914	679.05	705.226	897.62	698.702	0	0	0	0	0	0	0	0	0	0
Gm4951	340;81;203;106;108;374	489.473	775.188	804.048	1080.63	787.334	365.428	1280.89	535.466	914.904	774.171	0	0	385.889	420.667	403.278	0	0	122.113	91.5671	106.84
Gm5451	21;28	782.44	712.158	3860.82	825.198	1545.15	0	0	0	0	0	0	0	0	0	0	0	0	1937.94	2917.47	2427.7
Gm5506	60;420;193;89	630.728	432.215	242.42	302.202	401.891	97.4963	111.267	63.6314	107.012	94.8516	579.649	750.792	173	175.077	419.63	175.484	46.6672	0	0	111.076
Gm6177	88	0	0	0	0	0	0	0	0	0	0	1186.63	702.606	0	0	944.62	0	0	0	0	0
Gm6747	88;78;104;72	193.103	410.586	112.278	129.636	211.401	131.772	53.4139	121.991	130.985	109.54	535.214	111.661	283.016	184.225	278.529	432.856	73.7549	137.003	167.138	202.688
Gm6834	27	0	0	0	0	0	0	0	105.077	85.9889	95.5329	0	0	0	0	0	0	0	0	0	0
Gm7429	9;26	1447.23	1069.4	50.365	54.2815	655.319	0	0	147.666	102.934	125.3	2663.71	883.081	323.39	193.573	1015.94	881.648	622.329	0	0	751.988
Gm8841	58;65;176;275257	2415.02	2002.93	602.226	567.923	1397.02	1492.67	2244.41	1375.1	1329.8	1610.49	0	0	1495.47	1386.47	1440.97	3045.65	2716.02	1928.95	1728.38	2354.75
Gmppa	309	97.0145	49.8484	62.2568	50.2094	64.8323	0	0	56.0595	80.2574	68.1585	0	0	74.9512	66.9841	70.9676	0	0	0	0	0
Gmps	183	199.611	170.121	0	0	184.866	0	0	0	0	0	0	0	0	0	0	0	0	0	0	0
Gna11	102	0	0	0	0	0	0	0	37.3341	14.457	25.8956	0	0	4.42103	32.0672	18.2441	0	0	0	0	0
Gnb2	23	0	0	0	0	0	0	0	66.5146	121.651	94.0826	0	0	0	0	0	0	0	0	0	0
Gnb2l1	106;271	71.3873	0	69.7788	62.5731	67.9131	0	0	72.8828	169.311	121.097	0	0	52.5136	49.0966	50.8051	0	0	82.4153	73.855	78.1351
Gne	210;195	662.605	629.807	315.274	294.527	475.553	351.165	276.121	238.623	252.042	279.488	1071.27	353.705	229.999	405.38	515.09	1217.02	591.397	0	0	904.207
Gng12	4;34	43.8016	0	152.176	97.4071	97.795	632.46	392.66	31.2868	28.472	271.22	256.359	0	110.295	76.8386	147.831	274.724	0	0	0	274.724
Gnmt	238;93;196;191201	1994.16	1551.56	181.899	299.311	1006.73	0	0	247.159	95.9898	171.575	2054.65	814.112	152.853	215.728	809.337	797.03	633.727	432.726	388.292	562.944
Got1	290	419.787	310.563	0	0	365.175	0	0	45.9254	60.4766	53.201	0	0	72.2916	64.0063	68.149	353.389	211.391	0	0	282.39
Got1l1	315;325	0	0	0	0	0	0	0	0	0	0	0	0	249.457	0	249.457	0	0	0	0	0
Gpi1	25;89;440;226;226;211	1621.95	577.233	2457.18	2294.51	1737.72	0	0	3636.68	3839.76	3738.22	2671.31	3680.18	5086.87	2771.95	3552.58	606.217	1074.29	155.309	204.336	510.038
Gpn2	257	0	0	0	0	0	0	0	18.294	34.9148	26.6044	0	0	0	0	0	0	0	0	0	0
Gpr126	430	0	0	0	0	0	0	0	0	47.3674	47.3674	0	0	0	0	0	0	0	0	0	0
Gprc5c	328;438;340;328;	255.369	0	73.6989	80.4817	136.517	305.653	0	0	0	305.653	0	0	0	0	0	0	620.602	0	0	620.602
Gpt	490;373;389;391	469.925	372.155	380.885	193.483	354.112	533.201	512.406	99.6682	216.26	340.384	858.6	76.5703	171.281	281.766	347.054	328.775	162.877	431.37	322.715	311.434
Gpx1	62	0	0	0	60.1469	60.1469	0	0	21.7483	19.0986	20.4235	0	0	49.7346	36.1997	42.9671	0	0	194.389	188.996	191.693
Gramd4	542;551	0	0	0	0	0	0	0	0	0	0	0	0	0	0	0	0	0	771.247	892.867	832.057
Grik2	795	0	0	0	0	0	0	0	0	0	0	0	0	603.257	0	603.257	0	0	0	0	0
Gsta3	4;123;196;211;64;141;195;196;33;36;138;84	1798.22	1222.36	506.26	443.155	992.5	3688.06	2436.63	904.996	679.84	1927.38	4834.41	7330.58	1542.87	757.6	3616.37	3904.91	5279.97	4838.73	5778.5	4950.53
Gstm1	31;50	238.305	165.699	167.566	184.054	188.906	0	0	0	0	0	0	0	0	0	0	283.946	85.955	0	0	184.951
Gstm2	69	0	0	0	0	0	0	0	250.03	305.019	277.525	0	0	125.249	103.941	114.595	0	0	0	0	0
Gstm4	69	0	0	36.2986	49.5346	42.9166	924.996	0	0	0	924.996	0	0	0	0	0	0	0	0	0	0
Gstm6	211;31;50	564.297	0	298.739	233.561	365.532	0	0	229.512	222.939	226.225	0	0	0	58.9455	58.9455	0	0	0	0	0
Gstm7	83;69;144	339.682	106.234	0	0	222.958	0	0	0	0	0	0	0	0	0	0	0	0	0	0	0
Gstp1	128;45;103;12182	7233	1160.28	1067.67	753.192	2553.53	3608.84	2415.29	1397.69	1506.88	2232.17	1247.27	8505.68	2086.04	2502.39	3585.35	1300.88	2033.56	7288.25	7732.37	4588.76
Gstz1	95	426.659	421.931	26.9539	47.5127	230.764	0	0	0	0	0	0	0	0	22.2197	22.2197	0	0	0	0	0
Gtf2f1	457;466;467	0	0	0	0	0	0	0	0	0	0	0	0	4160.54	0	4160.54	0	0	0	0	0
Gulo	332;423;211;212;303;15;147;409;83;317;6	1226.02	123.231	468.976	504.234	580.615	1354.75	1031.55	1150.99	1025.74	1140.76	0	0	210.97	242.367	226.669	0	0	0	0	0
Gyg	325	0	0	41.8485	56.6821	49.2653	0	0	74.5163	72.496	73.5061	528.812	0	108.552	114.027	250.464	0	0	0	0	0
Gypc	90	0	0	74.1088	97.5585	85.8337	0	0	98.4845	66.8051	82.6448	0	0	59.7937	99.2158	79.5048	0	0	0	0	0
Gys2	97;429;403;381	641.279	364.017	450.646	384.852	460.198	271.94	0	107.572	238.69	206.067	2349.35	1289.57	1153.64	1241.33	1508.47	756.718	616.039	973.645	1155.06	875.365
H1f0	59	44.4727	81.6563	0	0	63.0645	0	0	25.5189	24.1213	24.8201	0	0	60.9951	50.4174	55.7062	102.764	0	27.7353	26.4285	52.3092
H2afx	120;119;120;128	117.083	10857.4	0	0	5487.26	0	0	11.4325	13.9997	12.7161	0	0	44.5303	35.2629	39.8966	0	0	0	0	0
H2afy	288;123;116;117;166;291	2438.7	1957.66	6123.38	6853.89	4343.41	1780.07	1219.38	5483.48	6001.64	3621.14	1566.46	2598.72	9425.51	8425.52	5504.05	3552.98	5113.94	5611.81	4399.81	4669.63
H2afy2	116;117	257.444	169.849	227.987	241.188	224.117	0	0	232.528	180.748	206.638	468.466	235.458	537.781	336.566	394.568	0	0	0	0	0
H2afz	121;122	278.261	2530.25	544.069	368.22	930.2	0	362.673	212.893	129.172	234.912	0	0	215.671	28.3847	122.028	131.545	0	314.115	320.221	255.294
H2-D1	340	685.029	442.253	214.992	250.52	398.198	1515.31	938.234	423.39	452.994	832.482	827.386	0	0	216.247	521.817	539.433	0	322.124	414.987	425.514
H2-K1	359;338;338;359	0	0	314.695	357.752	336.224	886.78	782.262	1717.45	1078.64	1116.28	873.29	0	607.877	1051.9	844.354	519.116	753.41	1393.81	1518.75	1046.27
Haao	220;158;166	0	172.562	113.926	89.8823	125.457	0	0	95.7672	115.442	105.604	0	0	162.288	87.6397	124.964	0	357.436	0	0	357.436
Hacl1	225;21;368	354.62	209.741	279.377	247.87	272.902	84.7888	0	0	46.1898	65.4893	200.971	116.029	165.75	196.195	169.736	200.599	0	108.537	82.0988	130.412
Hagh	168	0	0	0	0	0	0	0	3.97736	32.3768	18.1771	0	0	0	0	0	0	0	0	0	0
Hal	158;272;611;200;592;182;172;131	1202.86	427.44	770.525	1098.2	874.756	0	0	0	0	0	0	0	885.084	1448.33	1166.7	0	0	0	0	0
Hao1	337	0	0	39.2302	37.8768	38.5535	0	0	50.1488	37.3766	43.7627	0	0	136.575	104.948	120.761	0	0	73.83	40.9481	57.389
Hba-a1	17;140;41;12;57;61;91;8	14615.9	8529.79	29025.7	14148.5	16580	4645.55	3821.77	5498.36	4660.15	4656.46	9748.14	14165.8	6356.6	5473.12	8935.91	12466.3	15737.1	6626.56	7833.53	10665.9
Hbb-b1	18;133;96;67;9;83;145;60;62	9930.48	5202.53	19544.4	16453.1	12782.6	6362.16	3357.99	4778.99	7536.52	5508.91	4935.08	8945.7	11219.7	5420.04	7630.12	8112.5	19975.7	20626	24732.4	18361.7
Hbb-b2	96	0	0	0	0	0	0	0	0	0	0	0	0	0	0	0	0	0	4588.93	5776.72	5182.83
Hdac1	89	140.771	0	31.4731	41.3674	71.2038	0	0	50.0291	34.8666	42.4478	0	0	73.405	42.6165	58.0108	0	202.078	0	0	202.078
Hdlbp	991	0	0	0	0	0	0	0	0	0	0	0	0	0	0	0	122.065	0	0	0	122.065
Hebp1	40	0	0	27.8749	26.7804	27.3276	0	0	0	0	0	0	0	0	34.1306	34.1306	0	0	0	0	0
Hectd1	1768;255	335.69	0	31.9288	52.7925	140.137	0	0	59.6013	34.1362	46.8688	0	0	72.5598	47.2104	59.8851	123.347	0	33.9687	127.843	95.0529
Hecw2	1196	0	0	0	0	0	0	338.275	0	0	338.275	0	0	0	0	0	0	0	0	0	0
Herc6	784;163;901	0	0	0	0	0	0	0	163.441	146.148	154.794	0	0	0	0	0	0	0	0	0	0
Hgd	252;71;171;414	2154.75	785.232	959.272	541.677	1110.23	842.646	857.129	160.986	282.394	535.789	1408.81	1502.54	447.55	547.442	976.586	652.494	935.051	73.9782	0	553.841
Hgs	251	0	0	0	0	0	0	0	0	0	0	0	0	0	45.3593	45.3593	0	0	0	0	0
Hist1h1c	46;17;21	172.909	694.008	1056.31	353.681	569.228	0	0	123.309	273.763	198.536	0	0	264.087	189.11	226.599	183.516	46.3915	0	0	114.954
Hist1h1d	17	0	159.824	0	0	159.824	0	0	0	0	0	0	0	0	0	0	0	0	0	0	0
Hist1h1e	75;64;17;2146	1454.09	1368.55	499.251	349.339	917.806	584.678	242.748	189.425	338.093	338.736	929.699	417.503	398.149	371.904	529.314	815.959	297.399	512.746	566.195	548.074
Hist1h2af	120;120	3187.65	778.187	0	0	1982.92	5077.1	676.56	0	0	2876.83	2157.88	0	0	0	2157.88	0	0	0	0	0
Hist1h2ah	120;96;120	165.627	109.091	83.8151	101.385	114.979	0	269.489	1196.7	159.633	541.941	0	224.347	105.582	97.6587	142.529	0	0	0	0	0
Hist1h2ak	120	9239.76	4026.52	0	0	6633.14	7088.49	1156.8	0	0	4122.64	0	0	0	0	0	0	0	0	0	0
Hist1h2bb	121;117;109;647	17926.9	74781.6	0	0	46354.2	0	0	0	0	0	0	0	0	0	0	0	0	0	0	0
Hist1h2bc	121;117;109;647	0	2305.62	0	0	2305.62	0	0	0	0	0	0	0	0	0	0	109591	130766	6751.26	9729.25	64209.5
Hist1h2bk	121;117	137.364	18877.2	0	0	9507.29	0	0	0	0	0	0	0	0	0	0	0	0	0	0	0
Hist2h2aa2	120;126;96;119	33580.7	42627	776.331	105.106	19272.3	62.4301	12728.3	0	0	6395.38	2090.98	835.551	468.94	517.085	978.138	0	152.455	0	0	152.455
Hist2h2ac	125;120	170.851	10.1534	0	0	90.502	0	0	0	0	0	0	0	0	0	0	0	0	0	0	0
Hist2h2bb	121;117;109;647	0	0	40996.7	43821.1	42408.9	33306.4	106683	61157	59573.2	65179.8	0	0	68903.1	22789.2	45846.2	119.501	39.3815	0	0	79.4414
Hist3h2ba	121;109	0	0	0	0	0	0	0	0	0	0	2800.79	1331.72	0	0	2066.26	0	0	0	0	0
Hk1	828	30.2339	14.7926	0	0	22.5133	0	0	0	0	0	0	0	0	0	0	0	0	0	0	0
Hmgcs1	321;291	0	0	0	0	0	0	0	0	0	0	0	0	0	210.915	210.915	0	0	0	0	0
Hmgcs2	276;137;139;447	202.769	76.9931	0	0	139.881	0	0	10.9356	38.7053	24.8205	0	0	0	69.4962	69.4962	0	0	0	0	0
Hmgn5	161	0	0	27.0371	0	27.0371	0	0	0	0	0	0	0	0	16.3262	16.3262	0	0	0	0	0
Hnrnpa0	133	0	0	49.2005	53.9069	51.5537	0	0	19.0616	14.5752	16.8184	0	0	0	16.8058	16.8058	0	0	0	0	0
Hnrnpa2b1	100;34	86.3803	116.009	0	0	101.195	0	242.027	451.582	254.951	316.187	0	0	0	0	0	0	255.354	0	0	255.354
Hnrnpa3	126	0	0	0	0	0	0	0	0	0	0	0	0	0	0	0	128.894	75.5004	0	0	102.197
Hnrnpab	107;228;228;8889	848.642	653.636	360.736	405.239	567.063	1775.8	430.835	177.742	288.723	668.275	2526.15	1557.01	246.329	447.095	1194.15	92.9782	886.792	610.515	746.151	584.109
Hnrnpc	8	0	194.703	27.7302	71.2583	97.8972	112.085	117.004	0	39.9337	89.6744	245.03	18.6492	80.3673	38.5979	95.6612	308.771	106.931	0	0	207.851
Hnrnpd	178;92	0	0	54.3177	56.2479	55.2828	0	0	0	0	0	0	0	0	62.047	62.047	0	289.813	0	0	289.813
Hnrnpf	224	283.097	189.886	291.948	311.608	269.135	194.046	165.427	93.6639	160.601	153.434	568.608	316.061	264.202	327.508	369.095	261.542	0	0	0	261.542
Hnrnph2	167;170	0	0	378.078	195.315	286.696	0	0	0	520.001	520.001	0	0	611.033	315.889	463.461	0	0	0	0	0
Hnrnpk	405;219;60	273.182	198.186	0	143.315	204.894	241.9	126.557	212.019	138.066	179.636	0	0	114.3	0	114.3	394.472	170.741	436.446	578.887	395.136
Hnrnpm	68;348;348	348.196	229.287	98.5529	80.9469	189.246	0	0	22.5144	13.9756	18.245	0	505.327	60.4384	102.099	222.622	0	180.186	0	0	180.186
Hnrnpu	181;176;181	0	0	0	0	0	0	0	53.3698	56.4206	54.8952	0	0	0	0	0	0	0	0	0	0
Hook1	693	0	0	18.74	29.3432	24.0416	0	0	0	0	0	0	0	0	0	0	0	0	0	0	0
Hpd	202;109;88;304307;127;130;130;63;66;149;166;297;94;369;127;249;307;237;270;10;7;132	7906.49	6798.76	8503.8	12323.6	8883.17	14275.8	7065.47	6993.92	7674.52	9002.44	10517.1	12175	13360	8885.17	11234.3	7301.11	8782.32	13698.3	12724.7	10626.6
Hrsp12	134;13	209.019	453.725	158.613	139.379	240.184	0	0	73.8914	94.4883	84.1899	0	0	228.343	114.705	171.524	0	0	0	0	0
Hsd11b1	73;286	169.07	0	0	0	169.07	0	0	0	0	0	0	0	0	0	0	0	0	0	0	0
Hsd17b11	105;296;82;70	0	0	0	0	0	0	217.455	404.708	383.499	335.221	0	0	0	0	0	0	0	0	0	0
Hsd17b13	108;279;208;133;79;296;32;70;227	135.428	290.163	198.709	239.435	215.934	3735.32	2528.48	2044.92	1879.54	2547.07	0	0	204.672	175.267	189.969	0	0	0	0	0
Hsd17b2	305;290;312	0	0	186.888	91.566	139.227	0	0	0	0	0	0	0	13.6776	33.8943	23.7859	0	0	0	0	0
Hsd17b4	414;46;184	29.4851	0	79.1307	86.3877	65.0011	207.438	18.8143	249.709	343.534	204.874	0	0	0	0	0	0	0	0	0	0
Hsd17b6	98;64	0	0	120.573	166.479	143.526	0	0	0	0	0	0	0	0	0	0	0	0	0	0	0
Hsd17b7	188	0	0	0	0	0	0	0	0	31.8827	31.8827	0	0	0	0	0	0	0	0	0	0
Hsd3b2	350	0	0	0	0	0	0	0	0	0	0	0	0	0	0	0	463.006	320.493	0	0	391.75
Hsd3b3	350;352	198.34	0	0	0	198.34	0	0	691.229	815.226	753.228	0	0	619.665	257.882	438.774	0	0	0	0	0
Hsd3b5	70;203;207	0	0	301.543	257.213	279.378	0	0	147.622	0	147.622	0	0	314.284	212.182	263.233	0	0	0	0	0
Hsp90ab1	107;531;399;435;438;180;607;624;69	1207.31	566.727	223.668	232.027	557.433	183.143	146.521	170.285	151.854	162.951	347.576	0	0	0	347.576	0	0	0	0	0
Hspa1a	507	3805.54	2908.07	1372.77	1545.8	2408.04	3265.32	2546.89	1358.4	1323.25	2123.47	3141.18	3999.74	2015.89	989.711	2536.63	2398.96	2125.2	775.036	913.302	1553.12
Hspa8	451;583;583;325;257;597;601;112;319;187;188;507;56;512;246;524;524;531;589;597;71;423;159;126;3;497;108;539;	11814.7	6396.84	4976.92	4802.59	6997.76	5708.7	4465.1	5378.45	5908.98	5365.31	7254.83	3157.49	7227	4865.67	5626.25	4965.86	3832.19	2019.34	3793.26	3652.66
Iars	600	0	0	0	0	0	0	0	0	18.8992	18.8992	0	0	0	0	0	0	0	0	0	0
Icam1	529	60.0271	52.8967	0	0	56.4619	0	0	76.7117	63.4592	70.0855	0	0	0	0	0	0	0	0	0	0
Idh1	81;58;260;126;321;243	532.691	202.483	239.878	309.508	321.14	139.36	132.842	143.191	86.5224	125.479	0	0	42.5672	167.41	104.988	0	0	6.85394	28.7802	17.8171
Ido2	395	281.155	257.543	94.4025	124.036	189.284	0	0	0	0	0	0	0	70.8063	75.733	73.2696	0	0	0	0	0
Ifi35	71;98	0	0	0	0	0	0	107.692	84.5721	59.012	83.7588	0	0	0	0	0	0	0	0	0	0
Ifit1	166;155;89;287;76;65;148;123	0	0	174.247	98.6621	136.454	3652.47	2371.23	3020.32	3183.81	3056.96	0	0	66.4946	0	66.4946	0	0	0	0	0
Ifit3	166;246;61;351;236;295;68;119;320;197;126	0	0	0	0	0	1014.09	601.385	412.459	1142.93	792.716	0	0	0	0	0	0	0	0	0	0
Ifitm2	23	0	0	103.601	176.8	140.201	0	0	285.049	397.813	341.431	0	0	343.156	146.608	244.882	0	0	0	0	0
Ifitm3	24;88	2413.3	755.503	830.99	894.076	1223.47	4826.26	2910.18	112.684	36.556	1971.42	2623.35	1846.31	28.1242	26.9177	1131.17	1397.99	2016	819.059	963.417	1299.12
Igtp	68;296;34;259	0	0	0	0	0	0	0	351.054	556.127	453.591	0	0	0	0	0	0	0	0	0	0
Iigp1	204;101;246;352;407;202	1154.33	965.12	407.587	503.203	757.561	594.244	528.565	603.79	674.715	600.329	0	808.551	923.82	820.767	851.046	247.61	443.75	247.726	428.875	341.99
Ikbkb	555	48.4702	95.4328	0	0	71.9515	0	0	0	0	0	230.373	0	0	0	230.373	0	0	0	0	0
Ikbke	154	0	0	0	0	0	0	0	104.122	92.3225	98.2222	0	0	0	0	0	0	0	0	0	0
Il23r	260	0	0	0	0	0	0	0	0	0	0	0	0	0	0	0	0	0	258.434	243.193	250.813
Ilk	154	155.012	66.6914	28.8609	41.174	72.9346	0	126.01	32.7545	15.9953	58.2532	0	0	29.1745	106.98	68.0773	0	0	0	0	0
Immt	467	0	0	1312.01	1286.52	1299.27	0	0	3305.54	1735.71	2520.62	0	0	267.921	2405.81	1336.87	0	0	0	0	0
Inmt	14	0	0	43.8362	32.1359	37.9861	0	0	0	0	0	0	0	0	0	0	0	0	0	0	0
Ino80c	22	0	0	90.7042	47.9009	69.3025	0	0	0	0	0	0	0	0	0	0	0	0	0	0	0
Insc	142;442	94.8851	76.6846	19.5307	15.8583	51.7397	0	0	0	0	0	0	0	0	0	0	0	0	0	0	0
Insr	1037;1047	69.3127	0	0	0	69.3127	0	0	0	0	0	89.6042	0	0	0	89.6042	0	0	0	0	0
Iqgap2	1024;85;1177;1390;1392;1354	341.804	1879.71	54.5973	1690.98	991.775	183.15	1148.65	808.277	2036.29	1044.09	165.15	0	2075.59	989.511	1076.75	186.889	45.6974	393.636	749.643	343.966
Irgm1	305;337;250;289;393;270	202.827	155.624	135.318	121.63	153.85	843.149	630.699	987.269	1065.07	881.547	0	0	21.7659	135.181	78.4733	0	0	0	0	0
Irgm2	379;381;386;316	0	0	24.8878	0	24.8878	250.317	1224.08	783.931	575.488	708.454	0	0	40.4958	21.8526	31.1742	0	0	0	0	0
Isg15	141;35	0	0	0	0	0	0	0	360.249	159.695	259.972	0	0	0	0	0	0	0	0	0	0
Itch	407;393;439;192	134.847	245.423	428.591	418.551	306.853	0	295.196	752.163	707.433	584.931	0	0	809.944	574.068	692.006	0	0	360.591	274.311	317.451
Itga9	448	0	0	41.3229	62.0822	51.7026	0	0	0	48.1372	48.1372	0	0	0	0	0	0	0	0	0	0
Itgb1	774;784	85.677	337.077	105.411	123.289	162.863	0	0	117.098	158.175	137.636	0	0	150.84	127.681	139.26	0	0	0	0	0
Itgb3	763	0	0	0	0	0	91.1341	0	57.6439	55.8554	68.2111	0	0	39.3216	42.8402	41.0809	0	0	0	0	0
Itih2	491;371	153.412	60.2908	0	0	106.851	0	0	0	0	0	0	0	0	0	0	67.6612	0	0	0	67.6612
Itm2b	39;13;16	2228.4	4666.16	2690.31	2569.64	3038.63	2061.83	1377.67	3005.66	3096.17	2385.33	13276.2	9542.23	5130.4	4371.36	8080.04	9631.82	0	4352.85	4646.22	6210.3
Itm2c	14	0	0	0	0	0	0	0	57.3937	54.5152	55.9544	0	0	0	0	0	0	0	0	0	0
Jak1	249	235.546	0	96.5916	93.3228	141.82	0	0	0	82.7293	82.7293	0	0	198.999	132.716	165.858	0	179.19	0	0	179.19
Jak2	581;585	0	0	0	0	0	0	0	0	0	0	0	0	287.381	0	287.381	0	0	0	0	0
Jmjd1c	1643;1647	0	0	0	0	0	0	0	0	0	0	0	0	0	143.08	143.08	0	0	0	0	0
Kars	154	0	0	0	0	0	0	0	0	0	0	0	1482.02	0	0	1482.02	0	0	0	0	0
Kcnj8	361	0	0	61.3623	43.0836	52.223	0	0	39.6907	49.993	44.8419	0	0	73.3893	64.9122	69.1507	0	0	0	0	0
Kctd10	147	0	0	0	0	0	0	0	0	0	0	0	0	17.8971	10.2196	14.0584	0	0	0	0	0
Kdelr2	35	0	0	0	0	0	0	0	0	414.403	414.403	0	0	506.812	427.825	467.319	0	0	0	0	0
Kdr	796	0	0	0	0	0	0	0	0	0	0	0	0	0	222.183	222.183	0	0	0	0	0
Khk	288;134;159;148	518.317	148.601	0	0	333.459	0	0	0	0	0	0	0	163.647	53.7468	108.697	0	0	0	0	0
Kif3b	5	0	0	0	0	0	0	0	0	0	0	0	0	783.681	0	783.681	0	0	0	0	0
Klhl22	260;195	227.313	36.849	0	25.3536	96.505	0	0	0	0	0	0	0	0	0	0	0	0	0	0	0
Kng1	396	0	0	0	8.65689	8.65689	0	0	0	0	0	0	0	0	0	0	0	0	0	0	0
Kpnb1	62	0	0	254.965	272.659	263.812	0	0	0	113.783	113.783	0	0	131.441	150.898	141.169	0	0	0	0	0
Kras	128	80.1405	84.5051	0	0	82.3228	109.578	96.007	44.4592	34.1857	71.0575	274.728	0	40.1172	37.3925	117.413	109.24	38.8103	96.3964	112.601	89.2618
Krt18	255;400;240;73278	0	0	418.882	284.335	351.609	0	0	751.964	799.653	775.808	0	0	516.786	428.212	472.499	0	0	0	0	0
Krt8	291;479;123;353;399;331;490;128;107;203;204;310;301	924.434	1139.85	481.915	493.336	759.884	487.499	419.298	287.489	264.274	364.64	466.59	168.951	572.608	481.06	422.302	506.846	242.974	60.518	58.0946	217.108
Ktn1	1215;1216	0	0	0	0	0	0	0	0	0	0	0	0	0	0	0	0	0	24554.7	25235.3	24895
Kynu	320;158;39;97	304.833	317.095	172.249	89.5401	220.929	60.0374	217.818	25.6632	3.73258	76.8129	0	0	38.5104	46.8081	42.6592	0	0	0	0	0
Lama4	1123;1142	0	0	0	0	0	0	0	0	0	0	0	0	0	0	0	0	0	2814.47	2488.36	2651.41
Lap3	79;188;342;345	216.427	30.76	604.798	629.388	370.343	0	0	657.331	564.253	610.792	0	0	442.157	556.321	499.239	0	0	0	427.039	427.039
Laptm4a	299;295	0	473.535	0	0	473.535	0	0	0	58.7592	58.7592	0	0	0	0	0	0	0	0	0	0
Lats2	520;523	0	194.848	0	0	194.848	0	0	0	0	0	0	0	0	0	0	0	0	0	0	0
Ldha	57;318;59;76	817.566	395.848	214.703	175.718	400.959	432.843	619.387	1242.08	1219.35	878.414	0	0	133.282	80.0568	106.669	23.4471	166.988	0	0	95.2177
Leo1	416	81.1503	62.3003	0	0	71.7253	0	0	0	0	0	0	0	0	0	0	0	0	0	0	0
Lgals9	76;87;301;110	396.014	0	522.744	595.505	504.755	0	256.392	213.568	593.364	354.441	0	0	94.1702	414.448	254.309	0	0	0	0	0
Lgi2	389	0	0	96.6133	0	96.6133	0	0	0	0	0	0	0	0	0	0	0	0	0	0	0
Lig3	636	0	0	0	0	0	0	0	0	0	0	0	0	0	18.467	18.467	0	0	0	0	0
Lmna	383;78;171;181;201;233;270	649.967	497.123	244.482	294.445	421.504	63.5842	58.6505	0	0	61.1174	253.485	0	155.213	132.109	180.269	256.213	153.945	0	0	205.079
Lmnb1	135;313;183	243.274	258.804	34.4868	27.9326	141.124	0	0	0	0	0	0	0	0	0	0	0	0	0	0	0
Lmnb2	59;371;381	135.499	132.55	0	0	134.024	0	0	0	0	0	0	0	0	0	0	0	0	0	0	0
LOC100505031	89;220;11	585.043	372.319	943.338	1045.13	736.457	478.583	417.053	1126.32	1209.01	807.739	643.779	1503.52	497.075	856.705	875.271	0	845.004	679.691	632.348	719.015
LOC100862604	154	0	0	0	0	0	0	0	0	0	0	0	0	16.0769	25.3676	20.7222	0	0	0	0	0
LOC631033	125	0	0	55.1386	0	55.1386	0	0	0	114.399	114.399	0	0	209.82	189.452	199.636	0	0	0	0	0
LOC636306	62;63;66	0	0	0	0	0	0	0	188.347	1263.33	725.838	0	0	683.676	0	683.676	0	0	0	0	0
LOC638236	96	0	0	62.757	72.7189	67.738	0	0	0	0	0	0	0	0	0	0	0	0	0	0	0
LOC638399	54;69	143.149	86.8276	0	0	114.988	0	0	0	0	0	0	0	0	0	0	0	78.6753	0	0	78.6753
Lpp	338	66.9994	0	0	0	66.9994	0	0	0	0	0	0	0	0	0	0	0	0	0	0	0
Lrba	2270	245.981	76.916	0	0	161.448	168.863	176.335	86.6079	35.0927	116.725	0	0	0	0	0	0	0	0	0	0
Lrrc50	84;89	0	0	0	0	0	43778.9	0	0	0	43778.9	0	0	0	0	0	0	0	0	0	0
Lrrc57	140	353.194	182.396	140.64	138.067	203.574	0	0	71.2754	127.891	99.5834	0	0	25.8883	31.859	28.8737	104.779	139.165	0	0	121.972
Lrrc58	106	0	0	0	0	0	0	0	29.8053	29.4209	29.6131	0	0	0	0	0	0	0	0	0	0
Lrrfip1	11	0	0	0	0	0	0	0	32.0314	331.695	181.863	0	0	0	0	0	0	0	0	0	0
Lsr	515;470;471	3786.76	2198.57	0	0	2992.66	1444.29	1251.56	0	0	1347.92	5624.77	2135.82	0	0	3880.3	0	0	0	0	0
Lss	506	42.7723	0	0	0	42.7723	0	0	0	0	0	0	0	0	0	0	0	0	0	0	0
Lyn	20	0	0	0	0	0	0	0	89.4143	63.9864	76.7003	0	0	14.7017	22.0242	18.363	0	0	0	0	0
Lypla1	105	0	0	64.4639	61.5101	62.987	0	0	0	0	0	0	0	0	0	0	0	0	0	0	0
Macf1	3123;3137	0	0	27.5325	0	27.5325	0	0	0	0	0	0	0	0	0	0	0	0	0	0	0
Maob	81;222;52;136	426.704	394.115	307.747	237.934	341.625	371.376	286.093	185.105	143.808	246.596	0	0	418.955	221.592	320.274	0	0	0	162.658	162.658
Marf1	1068	0	0	0	0	0	0	0	0	0	0	0	0	0	0	0	0	0	2684.7	2081.58	2383.14
Mat1a	235;368;89;290;352;229;103;98;48;224;286;290;266;54;62	5369.02	2782.18	3860.23	3548.72	3890.04	326.997	244.196	1263.39	1265.18	774.941	2089.92	3376.59	5055.75	3654.48	3544.18	1581.04	1643.42	3893.82	4191.05	2827.33
Mat2a	234	0	0	0	51.6227	51.6227	0	0	0	0	0	0	0	0	0	0	0	0	0	0	0
Matr3	3	96.6887	0	0	24.5692	60.6289	0	0	0	0	0	0	0	0	0	0	0	0	0	0	0
Mbnl1	58	0	0	55.3495	56.563	55.9563	0	0	0	0	0	0	0	0	0	0	0	0	0	0	0
Mccc1	683;686	0	0	0	0	0	0	0	0	0	0	0	0	0	0	0	0	0	163.231	459.979	311.605
Mcm10	497	0	0	0	0	0	0	0	0	0	0	561.711	383.581	0	0	472.646	0	0	0	0	0
Mcoln1	552	75.017	44.7198	28.2799	0	49.3389	0	0	0	0	0	0	0	0	0	0	0	0	0	0	0
Mdh1	164;312;214;142	1088.08	700.134	224.455	191.514	551.047	741.911	1197.14	256.423	366.78	640.564	0	0	0	247.379	247.379	0	0	166.118	197.214	181.666
Me1	456;496	675.73	375.099	1290.11	1055.49	849.106	443.077	251.917	611.478	687.41	498.471	1078.55	1226.05	1913.85	1191.15	1352.4	0	0	0	0	0
Med23	676	0	0	77.1802	50.7139	63.9471	0	0	0	0	0	0	0	0	0	0	0	0	0	0	0
Mertk	717	0	0	90.0846	100.657	95.3708	0	0	0	99.3522	99.3522	0	0	82.8399	160.575	121.707	0	0	202.208	0	202.208
Mettl7a1	71;210;109;55;86;219;221;105	477.116	254.658	0	0	365.887	4310.77	3559.07	3741.37	2841.86	3613.27	393.056	406.515	457.019	686.142	485.683	178.464	105.635	0	0	142.05
Mettl7b	66;63;66;109;93;155;196;105;241;244	941.84	2401.31	470.579	616.838	1107.64	5613.13	4046.55	5229.56	5825.73	5178.74	2394.26	3507.24	1352.07	1062.16	2078.93	1821.64	1900.79	353.551	672.122	1187.03
Mgea5	730	45.76	50.9553	0	0	48.3576	0	0	0	0	0	0	0	0	0	0	0	0	0	0	0
Mgrn1	265;164	104.306	76.358	93.9264	91.3889	91.4949	0	0	70.6137	100.407	85.5101	0	0	0	0	0	0	0	0	0	0
Mgst1	42;42;55;5560	2846.55	1514.45	1247.35	1222.09	1707.61	147.363	134.376	462.447	489.459	308.411	2526.7	0	1885.16	1497.13	1969.67	801.058	75.062	1625.23	1825.97	1081.83
Mical2	848	0	0	0	0	0	207.747	0	4.97927	8.54833	73.7581	0	0	0	0	0	0	0	0	0	0
Mical3	588	0	0	0	0	0	0	0	0	0	0	0	0	0	24.0609	24.0609	0	0	0	0	0
Mif	78	167.879	113.473	0	0	140.676	0	0	0	0	0	0	0	0	0	0	0	0	0	0	0
Mkrn2	342;286;334	0	259.662	199.701	252.129	237.164	0	0	0	0	0	0	0	37.3359	36.858	37.0969	0	0	0	0	0
Mllt1	322;325	0	0	0	0	0	0	0	0	0	0	0	0	18.2814	49.9645	34.1229	0	0	0	0	0
Mns1	396	0	0	0	0	0	0	0	0	0	0	0	0	0	121.586	121.586	0	0	0	0	0
Morc3	894	0	0	62.053	77.1994	69.6262	0	0	0	60.0117	60.0117	0	0	0	85.1458	85.1458	0	0	200.751	133.742	167.247
Morf4l2	277	0	0	66.2167	84.0223	75.1195	0	0	0	61.0711	61.0711	0	0	0	0	0	0	0	0	0	0
Mosc1	300;293;73	120.509	39.9808	0	0	80.245	0	0	62.9881	80.9433	71.9657	0	0	47.8638	101.264	74.5638	0	0	0	0	0
Mosc2	187;69	148.721	116.39	87.6725	46.0684	99.7129	0	0	31.6814	29.9633	30.8223	399.227	0	70.2383	59.8091	176.425	0	0	0	0	0
Mov10l1	245	2760.57	1683.75	0	0	2222.16	0	0	0	0	0	0	0	0	0	0	3318.5	4742.51	0	0	4030.5
Mprip	395	0	0	0	0	0	0	0	0	0	0	0	0	0	73.09	73.09	0	0	0	0	0
Msl2	406;409;410	1559.19	45.1435	0	0	802.166	0	1825.79	0	0	1825.79	0	10884.8	0	0	10884.8	1099.58	8955.77	1698.89	2146.99	3475.31
Msn	79;79;352;165;162;139	1055.49	2113.27	1562.76	1837.29	1642.2	2106.26	3239.1	3191.15	1883.53	2605.01	1073.51	524.595	2186.53	1739.93	1381.14	930.813	439.572	1093.88	992.111	864.094
Msr1	27;3	195.636	0	265.418	279.652	246.902	0	0	98.8822	84.8393	91.8607	162.02	0	256.156	166.764	194.98	0	0	36.5488	0	36.5488
Msra	104;81;62;	0	0	26.3873	23.237	24.8122	0	0	0	0	0	0	0	0	0	0	0	0	0	0	0
Msto1	73	0	0	0	0	0	0	0	0	0	0	0	0	0	0	0	1125.37	0	0	0	1125.37
Mthfd1	784;150;370;543	874.767	333.416	820.312	684.277	678.193	156.253	211.303	344.695	421.418	283.417	284.747	80.3413	123.708	96.6263	146.356	162.814	111.554	200.434	190.147	166.237
Mttp	463;466	0	0	0	0	0	0	0	0	0	0	0	0	0	0	0	0	0	1430.45	1449.54	1440
Mtx1	185;	374.972	304.089	171.054	253.711	275.957	0	0	211.066	323.26	267.163	0	1658.42	185.392	249.147	697.654	344.933	907.705	0	0	626.319
Mug1	302;655	0	0	35.9863	33.1353	34.5608	0	0	0	0	0	0	0	0	0	0	0	0	0	0	0
Mug2	1005	107.484	0	0	0	107.484	0	0	0	0	0	0	0	0	0	0	0	0	0	0	0
Mup10	91;49;149;46	257.328	376.664	185.36	154.511	243.466	0	0	0	0	0	0	0	0	0	0	239.856	51.1924	0	0	145.524
Mup12	158	80.8535	0	0	0	80.8535	0	0	0	0	0	0	0	0	0	0	0	0	0	0	0
Mup16	49	0	0	0	0	0	140.328	145.412	0	0	142.87	0	0	0	0	0	0	0	0	0	0
Mup7	158	0	0	41.5495	65.5863	53.5679	0	0	0	0	0	0	0	0	24.0961	24.0961	0	149.772	0	0	149.772
Mvp	178	0	0	0	0	0	0	0	44.8645	45.448	45.1562	0	0	0	0	0	0	0	0	0	0
Myh9	17;403;637;373;225;1413;580	360.669	222.992	0	0	291.831	411.98	147.345	365.464	414.612	334.85	0	0	0	0	0	54.729	0	0	0	54.729
Myl6	50;26	546.907	387.978	272.456	393.713	400.263	0	0	207.489	351.003	279.246	0	0	339.032	213.167	276.099	95.6011	309.833	0	0	202.717
N4bp2l2	407	85.9351	0	0	0	85.9351	0	0	0	0	0	0	0	0	26.9289	26.9289	0	0	0	0	0
Naa15	262	0	0	61.947	55.5704	58.7587	0	0	37.1084	45.0237	41.0661	0	0	68.4915	53.6835	61.0875	0	0	506.198	375.281	440.74
Naca	2116;2072;2099;142;100;	0	0	200.517	187.437	193.977	0	0	0	0	0	0	0	0	0	0	0	156.381	0	0	156.381
Nadsyn1	635;649	0	0	27.0853	28.7211	27.9032	0	0	21.8036	4.11367	12.9586	0	0	24.146	34.8606	29.5033	0	0	0	0	0
Nampt	342	0	0	0	0	0	246.258	237.548	0	0	241.903	0	0	0	0	0	0	0	0	0	0
Nans	79	0	0	0	0	0	0	0	0	0	0	0	0	0	0	0	0	0	0	152.605	152.605
Napb	19;6	0	0	108.756	94.5576	101.657	0	0	0	0	0	0	0	0	0	0	0	0	0	0	0
Naprt1	164	862.255	931.012	0	0	896.633	0	0	0	0	0	933.324	481.413	0	0	707.368	0	0	0	0	0
Nars	501	64.4892	92.5977	0	0	78.5434	0	0	0	0	0	0	0	0	0	0	0	0	0	0	0
Nbea	156	0	0	0	0	0	0	0	0	0	0	0	0	78.7603	62.4633	70.6118	0	0	0	0	0
Ncaph	525	0	0	0	0	0	0	0	893.974	956.646	925.31	0	0	0	0	0	0	0	0	0	0
Nckap1	12;16	0	0	24.895	14.9333	19.9141	0	0	0	0	0	0	0	27.1415	0	27.1415	0	0	0	0	0
Ndfip1	83;83	447.372	312.382	302.183	303.237	341.293	298.479	337.436	179.424	234.379	262.43	1519.54	702.272	407.1	333.387	740.574	689.747	355.597	332.667	457.788	458.95
Ndfip2	195	0	0	75.7831	66.6074	71.1952	0	0	106.127	99.7498	102.938	0	0	125.569	111	118.285	256.875	283.045	0	0	269.96
Ndrg2	25	0	0	0	0	0	0	0	0	98.1721	98.1721	0	0	0	0	0	0	0	0	0	0
Necab1	230	120.803	227.609	0	0	174.206	0	0	0	0	0	0	0	0	0	0	0	0	0	0	0
Nedd8	48;54;11;11	420.835	408.531	158.217	152.38	284.991	1253.89	185.013	65.9926	103.547	402.111	869.298	321.432	236.065	79.9963	376.698	1228.11	463.603	211.801	161.823	516.334
Neu3	154	66.3605	0	0	0	66.3605	0	0	0	0	0	0	0	0	0	0	0	0	0	0	0
Ngly1	652;416;119;130;403;130;273	746.491	352.795	1096.92	1278.86	868.768	948.035	405.476	617.574	592.287	640.843	664.831	1673.22	819.96	1892.25	1262.56	1871.15	2157.78	1573.11	1394.24	1749.07
Nlrp12	473	0	0	0	0	0	0	0	73.9052	60.2823	67.0938	0	0	0	0	0	0	0	0	0	0
Nme1	56;124	158.419	234.05	131.008	129.256	163.184	102.51	65.2576	167.549	127.374	115.673	0	0	72.4667	131.563	102.015	123.763	30.5854	74.3546	82.0399	77.6858
Nme2	56;12;100	1885.98	96.4308	813.247	733.891	882.387	683.59	500.915	407.347	643.141	558.748	1751.88	858.631	532.917	466.309	902.434	434.411	289.621	332.743	286.158	335.733
Nmi	9;230	0	0	0	0	0	179.47	0	103.5	163.434	148.801	0	0	0	50.6678	50.6678	0	0	0	0	0
Nnmt	23;8	37.8263	0	51.4668	63.6158	50.9696	337.359	268.865	112.531	137.457	214.053	0	0	64.4683	61.6166	63.0424	0	0	138.1	175.327	156.714
Nono	200	93.9107	0	0	0	93.9107	0	0	0	0	0	277.259	0	0	0	277.259	137.263	87.8281	0	0	112.546
Nosip	78;190	136.196	47.2446	0	0	91.7203	0	0	0	0	0	0	0	0	0	0	0	0	0	0	0
Nploc4	513	0	0	0	0	0	0	0	0	61.6986	61.6986	0	0	0	0	0	0	0	0	0	0
Nqo2	23;24	395.105	678.256	0	0	536.681	0	0	0	0	0	668.271	0	0	0	668.271	0	0	0	0	0
Nt5dc1	407	0	0	0	0	0	0	0	0	0	0	0	0	33.5899	0	33.5899	0	0	0	0	0
Nup85	92	0	0	0	0	0	0	0	0	0	0	0	0	0	11.1992	11.1992	0	0	0	0	0
Oasl1	175;327	0	0	0	0	0	308.528	334.465	76.3724	299.798	254.791	0	0	0	0	0	0	0	0	0	0
Oat	151	0	0	36.7434	56.1749	46.4591	0	0	40.2987	34.2988	37.2987	0	0	0	0	0	0	0	0	0	0
Ogt	168	0	0	76.2906	69.7111	73.0009	0	0	47.9181	34.8208	41.3695	0	0	85.8173	0	85.8173	0	0	0	0	0
Olfr878	4	0	0	315.262	633.007	474.135	0	0	0	0	0	0	0	0	0	0	0	0	0	0	0
Oplah	154;385;766	340.32	342.094	286.543	277.397	311.589	162.277	0	114.141	178.182	151.533	289.106	42.1169	282.617	155.961	192.45	289.081	110.212	349.394	475.62	306.077
Optn	451	54.6745	0	47.0837	42.0084	47.9222	0	0	16.7879	21.864	19.326	0	0	0	0	0	0	0	0	0	0
Osbp	431	0	0	93.7022	80.8969	87.2995	0	0	0	0	0	0	0	0	135.32	135.32	0	0	0	0	0
Osgepl1	389	0	0	0	0	0	0	0	122.218	156.028	139.123	0	0	0	0	0	0	0	0	0	0
Otub1	71	314.919	0	44.533	56.4278	138.627	0	0	49.7957	0	49.7957	0	0	30.4254	48.5269	39.4762	0	0	0	0	0
P4ha1	223	0	0	0	0	0	0	0	0	149.55	149.55	0	0	0	0	0	0	0	0	0	0
Pabpc1	284;138	0	330.064	35.0015	37.1195	134.062	0	0	0	0	0	0	0	0	0	0	0	0	0	0	0
Pabpc4	188;108	69.4224	67.2901	0	0	68.3563	0	0	52.1569	45.514	48.8355	0	0	0	0	0	0	0	0	0	0
Pacsin3	175	0	0	28.2859	21.5208	24.9034	0	0	0	28.0706	28.0706	0	0	0	0	0	0	0	51.8706	42.015	46.9428
Pah	115;50;115;150;159;85;96;431	1131.29	576.162	405.882	662.612	693.987	408.696	298.014	914.428	969.073	647.553	470.901	326.012	339.043	252.488	347.111	736.151	671.892	1400.09	658.043	866.543
Paip2b	27	0	0	0	72.1198	72.1198	0	0	0	0	0	0	0	0	0	0	0	0	0	0	0
Pank1	251	145.985	143.449	0	0	144.717	0	0	0	0	0	0	0	0	0	0	0	0	0	0	0
Papss2	174	0	0	0	0	0	0	0	0	0	0	0	0	0	0	0	0	0	282.372	192.694	237.533
Paqr9	40	247.913	313.851	0	0	280.882	0	0	0	0	0	0	0	0	0	0	138.16	105.097	0	0	121.629
Parp10	569	0	0	0	0	0	0	0	77.9184	152.116	115.017	0	0	0	0	0	0	0	0	0	0
Parp12	251;243	280.926	0	0	0	280.926	0	0	0	0	0	0	0	0	0	0	0	0	0	0	0
Parp14	1290	0	0	0	0	0	0	0	215.134	320.072	267.603	0	0	0	0	0	0	0	0	0	0
Parp4	390;1894;1643	0	0	43.8001	34.4133	39.1067	0	0	0	0	0	0	0	0	33.3879	33.3879	0	0	65.8301	154.509	110.169
Parp9	604	0	0	0	0	0	0	0	21.9003	0	21.9003	0	0	0	0	0	0	0	0	0	0
Parva	260	0	0	257.87	126.303	192.086	0	0	1213.57	388.4	800.983	0	0	0	0	0	0	0	0	0	0
Patl1	442	0	0	0	0	0	0	0	0	52.2325	52.2325	0	0	0	0	0	0	0	0	0	0
Pbld1	201	0	0	0	0	0	0	0	0	39.8384	39.8384	0	0	0	0	0	0	0	0	0	0
Pcbp1	351;115;119;314	1420.39	3330.67	736.543	940.964	1607.14	867.165	732.352	684.711	850.022	783.562	0	0	1120.37	537.313	828.841	0	0	0	0	0
Pcbp2	115	186.621	0	0	0	186.621	0	0	0	0	0	0	0	0	0	0	0	0	0	0	0
Pck1	342;567;91;349;316;124	723.703	342.865	746.102	532.529	586.3	962.311	1032.51	1493.81	1603.2	1272.96	348.845	0	1025.64	367.806	580.763	851.795	1642.06	3063.69	3207.06	2191.15
Pcmtd1	52	265.471	175.669	0	0	220.57	0	0	0	0	0	0	0	0	0	0	0	0	0	0	0
Pcna	164;168	337.126	229.21	184.904	138.054	222.324	668.985	0	622.988	375.202	555.725	647.004	440.883	109.657	100.677	324.555	0	456.722	89.7233	105.585	217.344
Pcsk1	622	0	0	0	0	0	0	0	0	0	0	1044.05	593.587	0	0	818.819	0	0	0	0	0
Pcx	969	97.0274	66.7821	0	0	81.9048	0	0	0	0	0	0	0	0	0	0	0	0	0	0	0
Pcyt2	130	40.0525	0	0	0	40.0525	0	0	0	0	0	0	0	0	0	0	0	0	0	0	0
Pdcd6ip	501;640	298.659	306.757	214.674	226.336	261.606	228.296	158.212	96.894	130.375	153.444	306.374	0	209.949	142.09	219.471	191.151	77.0945	0	0	134.123
Pde1a	245	0	0	103.762	91.5282	97.6449	0	0	0	0	0	0	0	0	0	0	0	0	0	0	0
Pde2a	797	0	0	67.4233	56.6875	62.0554	0	0	0	0	0	0	0	0	0	0	0	0	0	0	0
Pdia6	82	0	0	14.7837	13.9636	14.3736	0	0	0	0	0	0	0	0	0	0	0	0	0	0	0
Pdxk	258	56.3716	0	0	0	56.3716	0	0	0	0	0	0	0	0	0	0	0	0	0	0	0
Pdzk1	264;283;235;214;294;103	158.181	0	338.209	207.03	234.473	149.062	0	245.948	340.375	245.128	0	0	0	107.017	107.017	0	0	0	51.2573	51.2573
Pecr	32	175.151	0	646.809	683.831	501.93	833.599	462.658	430.069	392.833	529.79	0	158.142	163.741	186.104	169.329	140.104	124.984	311.175	291.527	216.948
Per3	362	0	0	0	0	0	0	0	0	0	0	436.589	491.576	0	0	464.082	0	0	0	0	0
Pex1	348	165.646	113.065	0	0	139.356	0	0	0	0	0	0	0	0	0	0	0	0	0	0	0
Pex19	60;46;	0	0	0	0	0	0	0	0	88.8076	88.8076	0	0	0	0	0	0	0	0	0	0
Pex6	307	0	0	110.01	62.4365	86.223	0	0	0	0	0	0	0	0	0	0	0	0	0	0	0
Pfkfb3	292;302	0	0	0	0	0	0	0	386.828	1069.71	728.269	0	0	0	0	0	0	0	0	0	0
Pfn1	126;127	342.824	141.906	0	0	242.365	214.629	103.913	26.6718	21.093	91.5767	0	0	104.308	46.5718	75.44	256.114	240.091	43.8251	120.382	165.103
Pgam1	5;106;113;100	12205.4	11982.9	7564.55	7586.59	9834.85	7472.34	7139.93	8513.5	10420.3	8386.53	20698.2	14316.5	11986.9	7839	13710.1	16003.6	9706.06	6312.21	12597.9	11155
Pgd	59	0	0	0	0	0	0	0	179.624	0	179.624	0	217.55	0	237.318	227.434	0	0	288.251	0	288.251
Pgk1	267;30	110.972	140.087	38.2188	38.2515	81.8824	0	0	0	0	0	0	0	0	33.3528	33.3528	207.365	87.6488	130.256	165.452	147.68
Pgm2	16;349	424.716	0	161.377	64.5328	216.876	61.3775	0	63.5822	103.346	76.1019	0	0	0	128.302	128.302	0	0	134.995	176.204	155.6
Pgpep1	174	0	0	26.4669	18.1723	22.3196	0	0	0	0	0	0	0	0	0	0	0	0	0	0	0
Pgrmc1	163;105;102	304.469	284.243	207.362	0	265.358	0	0	0	0	0	0	0	466.165	98.0118	282.089	1067.75	411.722	0	0	739.738
Phex	629;635	19.0693	523.978	0	0	271.523	938.227	2645.33	0	0	1791.78	0	0	0	0	0	0	0	0	0	0
Phf5a	73	0	0	27.911	0	27.911	0	0	0	0	0	0	0	0	0	0	0	0	0	0	0
Phf6	38	0	0	0	32.3266	32.3266	0	0	0	0	0	0	0	0	0	0	0	0	0	0	0
Phka2	705;707	0	0	0	0	0	0	0	110.412	0	110.412	0	0	0	0	0	0	0	0	0	0
Phlda1	172	78.2304	0	0	0	78.2304	0	0	0	0	0	0	0	0	0	0	0	0	0	0	0
Phlpp1	215	84.651	0	0	0	84.651	0	0	0	0	0	0	0	0	0	0	0	0	0	0	0
Phyh	108;120	65.9863	0	0	0	65.9863	0	0	33.1245	61.4941	47.3093	0	0	0	0	0	0	0	0	0	0
Phyhd1	10	122.038	0	0	0	122.038	0	0	0	0	0	0	0	0	0	0	0	0	0	0	0
Picalm	318	0	0	69.6956	55.4527	62.5742	0	0	0	0	0	0	0	0	0	0	0	0	0	0	0
Pigr	694	0	0	0	0	0	0	0	36.8843	0	36.8843	0	149.873	91.6369	104.198	115.236	0	0	0	0	0
Pik3ap1	496;561	148.469	145.15	0	0	146.809	0	0	0	0	0	0	0	0	0	0	0	0	0	0	0
Pip5k1a	88	0	0	34.6025	39.8027	37.2026	0	0	751.764	931.596	841.68	0	1653.41	5.51417	124.468	594.463	202.004	994.916	142.497	251.644	397.765
Pip5k1c	97	0	282.542	69.3303	56.3426	136.072	0	0	282.608	392.986	337.797	0	0	31.6493	187.652	109.65	0	719.469	0	0	719.469
Pipox	104;387;144;98153	657.775	244.71	356.008	221.765	370.065	0	0	119.955	75.5993	97.7771	0	0	202.495	224.669	213.582	0	0	364.195	261.45	312.823
Pitpnb	110;116	0	0	0	0	0	0	0	659.634	0	659.634	0	0	652.933	372.349	512.641	0	0	0	0	0
Pklr	219	0	0	0	0	0	0	0	0	0	0	0	0	0	71.2122	71.2122	0	0	0	0	0
Pkp2	363	0	0	61.3286	38.3948	49.8617	0	0	0	0	0	0	0	0	0	0	0	0	0	0	0
Pkp4	517	0	0	0	0	0	0	0	0	0	0	0	0	40.6491	31.3386	35.9938	0	0	0	0	0
Plaa	456	0	0	0	0	0	0	0	83.803	0	83.803	0	0	0	0	0	0	0	0	0	0
Plcb4	1022;933;934	927.718	0	50.5277	33.2259	337.157	0	0	0	0	0	0	0	0	53.6778	53.6778	0	0	0	97.5949	97.5949
Plekha7	506;421;422	640.714	370.667	85.7872	93.1943	297.591	0	0	62.5843	50.8784	56.7314	411.386	263.871	136.406	91.3896	225.763	426.407	162.062	47.7014	27.9735	166.036
Plin2	140;373	0	0	0	0	0	177.791	210.214	121.342	206.456	178.951	0	0	0	0	0	0	0	0	0	0
Plin5	139	0	0	39.7245	36.1268	37.9256	0	0	0	0	0	0	0	0	0	0	0	0	0	0	0
Pllp	7	0	0	0	0	0	0	0	0	130.902	130.902	0	0	0	0	0	403.206	0	0	0	403.206
Plscr1	267;141	0	0	0	0	0	136.359	122.625	124.905	126.554	127.61	0	0	0	0	0	0	0	0	0	0
Pnp	179;95	668.91	237.145	292.086	327.523	381.416	793.228	0	113.809	168.06	358.366	258.786	846.261	119.959	154.639	344.911	241.939	266.546	0	0	254.243
Polr1b	844	0	0	12.3511	11.6089	11.98	0	0	0	0	0	0	0	0	0	0	0	0	0	0	0
Polr2b	435;831;847;942;993;869;340	56.3297	0	692.609	548.441	432.46	0	0	26.4707	121.585	74.0276	0	0	28.327	145.242	86.7844	0	0	0	0	0
Ppa2	271;277	0	0	0	0	0	0	0	0	0	0	0	0	0	14.3707	14.3707	0	0	0	0	0
Ppap2b	15	204.46	92.1168	0	0	148.288	170.216	0	0	0	170.216	452.18	194.883	0	0	323.532	0	0	0	0	0
Ppcs	310	0	0	0	0	0	153.463	214.029	0	0	183.746	0	0	0	0	0	0	0	0	0	0
Ppia	44	0	0	0	0	0	63.9604	0	0	0	63.9604	0	0	0	0	0	0	0	0	0	0
Ppid	283;285	423.336	0	115.901	73.1165	204.118	593.991	401.226	420.826	610.584	506.657	686.617	0	0	0	686.617	0	0	0	0	0
Ppig	689	0	0	0	0	0	0	0	0	0	0	0	0	0	15.7354	15.7354	0	0	0	0	0
Ppil2	198	110.92	109.246	0	0	110.083	0	0	0	0	0	0	0	0	0	0	0	0	0	0	0
Ppp1cc	260	0	0	0	0	0	0	0	0	0	0	0	0	0	32.1122	32.1122	0	0	0	0	0
Ppp2ca	283;21;29	180.998	140.736	283.944	330.001	233.92	0	0	285.659	376.137	330.898	0	0	413.208	347.03	380.119	0	0	0	304.881	304.881
Ppp2r1a	188	0	0	122.799	111.517	117.158	0	0	0	0	0	0	0	0	0	0	0	0	0	0	0
Prdx1	27;35;37;178;192;16;68;109;168;109;7;120	2153.16	1068.75	1510.84	1595.36	1582.03	1062.47	1592.27	1992.03	3210.79	1964.39	802.318	388.061	15.0642	1352.66	639.527	297.033	237.295	79.1155	935.805	387.312
Prdx6	199;209	0	0	132.51	89.5266	111.019	872.069	719.209	303.733	179.706	518.679	298.886	0	0	0	298.886	222.626	0	0	0	222.626
Prkar1a	349	179.885	474.669	0	100.841	251.798	94.478	272.971	296.502	207.944	217.974	0	0	0	0	0	597.368	84.4274	0	0	340.898
Prkg1	10	0	0	0	0	0	0	0	0	0	0	0	0	0	0	0	0	0	297.337	297.184	297.261
Prmt5	95;98	162.549	114.217	157.806	162.126	149.175	158.569	184.676	227.94	51.0918	155.569	0	173.297	132.649	131.135	145.694	0	0	249.868	197.447	223.657
Prpf19	37	431.014	71.3274	0	0	251.171	236.277	0	0	0	236.277	0	0	0	0	0	0	0	0	0	0
Prpf8	1344	0	0	22.9892	0	22.9892	0	0	0	0	0	0	0	0	35.2657	35.2657	0	0	0	0	0
Prss16	344	0	0	0	0	0	0	0	0	0	0	1121.25	0	0	0	1121.25	672.684	421.944	0	0	547.314
Psma2	70	1376.57	425.433	397.22	365.028	641.064	175.885	288.998	268.269	272.411	251.391	1230.7	1829.37	161.431	53.1462	818.662	800.776	981.233	556.861	612.927	737.949
Psma4	176	0	0	43.8013	46.2969	45.0491	0	0	0	26.8168	26.8168	0	0	0	0	0	0	0	0	0	0
Psma5	187	303.246	0	68.114	73.8968	148.419	0	0	44.2259	78.7191	61.4725	0	0	0	0	0	0	0	0	0	0
Psma6	102	2634.64	0	357.778	281.733	1091.38	0	1068.43	479.104	249.889	599.142	3909.17	1690.18	915.084	531.152	1761.4	1699.57	604.335	0	0	1151.95
Psmb5	91;92	266.859	134.136	77.8047	61.2762	135.019	141.233	172.428	0	0	156.831	1483.13	846.963	0	0	1165.05	0	0	0	0	0
Psmb7	195	80.5115	81.0167	66.9086	94.2654	80.6756	255.952	179.168	109.096	83.2451	156.865	360.325	59.1737	93.4129	63.5253	144.109	201.075	92.1787	0	0	146.627
Psmc2	126;223;398;158	54.4938	0	328.801	345.774	243.023	98.2826	88.7914	221.811	247.233	164.029	0	0	355.88	436.892	396.386	0	0	0	0	0
Psmc3	248;400;279;281;82;59;149;56;19;214;176;73;75	4845.2	3949.9	1109.1	761.794	2666.5	1217.29	1879.88	463.996	1208.31	1192.37	2368.64	1715.03	2660.99	1974.51	2179.79	921.012	1203.05	280.04	299.332	675.857
Psmc4	273	0	0	20.7398	0	20.7398	0	0	0	0	0	0	0	0	0	0	0	0	0	0	0
Psmc6	197;7;38;34;20;48	1701.84	1498.94	2113.91	1779.51	1773.55	89.6418	0	1516.91	1532.2	1046.25	0	1082.55	3331.7	2119.67	2177.98	833.557	928.402	2623.76	3034.45	1855.04
Psmd1	302;310;292;720890	920.756	891.742	153.484	142.933	527.229	97.4118	75.0812	74.8494	168.519	103.965	520.741	0	332.935	324.904	392.86	613.717	541.807	50.393	55.2293	315.287
Psmd13	161;115;122	1190.64	999.236	4630.91	4714.73	2883.88	2332.55	2121.63	4794.31	5990.31	3809.7	551.301	1030.88	7120.3	3369.46	3017.98	1823.85	2382.91	4633.03	6052.7	3723.12
Psmd2	39;178	105.268	113.378	129.658	0	116.101	127.671	155.138	120.391	153.018	139.055	0	0	199.955	200.55	200.252	210.908	50.1011	0	0	130.505
Psmd3	36;52;292;80	0	0	146.125	63.6618	104.893	0	0	115.193	237.101	176.147	0	0	179.661	0	179.661	84.4307	12.861	68.1808	95.5706	65.2608
Psmd4	74;40;364	259.251	83.2758	338.334	340.48	255.335	0	64.5979	148.779	113.342	108.906	249.916	0	219.778	249.045	239.58	0	125.276	364.296	842.601	444.058
Psmd5	147	206.76	229.351	0	0	218.056	0	0	0	0	0	538.863	5.43105	0	0	272.147	341.917	123.416	0	0	232.667
Psmd6	107	0	0	56.9479	49.1884	53.0682	0	0	58.608	52.155	55.3815	0	0	57.1905	33.7691	45.4798	0	0	0	0	0
Psmd7	180	0	0	0	0	0	0	0	29.0699	23.4646	26.2672	0	0	0	0	0	0	0	0	0	0
Psmd8	340	0	0	436.976	302.412	369.694	839.391	207.396	580.477	609.339	559.151	0	1122.18	664.968	437.854	741.668	0	0	0	0	0
Psme3	6	0	0	45.7891	54.0868	49.9379	0	0	0	0	0	0	0	0	0	0	0	0	0	0	0
Psmg2	165	77.4658	0	0	0	77.4658	0	0	0	0	0	0	0	0	0	0	0	0	0	0	0
Ptbp1	426;408;265	616.823	436.161	93.7311	118.425	316.285	0	0	59.7088	40.0493	49.8791	0	0	126.899	0	126.899	0	0	0	0	0
Ptges3	79	89.9197	114.621	0	0	102.27	0	0	0	0	0	0	0	0	0	0	0	0	0	0	0
Ptma	15;18;103	0	0	0	0	0	0	0	165.684	466.763	316.224	0	0	272.111	242.114	257.113	0	0	740.56	513.262	626.911
Ptms	4;15;18	160.9	0	52.4914	60.3268	91.2395	0	0	103.482	124.591	114.037	0	0	137.984	143.683	140.834	0	92.2318	257.94	310.511	220.227
Ptprc	613;543	0	113.959	200.826	69.5637	128.116	408.721	323.772	246.051	423.078	350.406	528.78	0	176.498	239.01	314.763	0	0	156.209	136.404	146.306
Ptprj	924	0	0	0	0	0	0	0	33.258	20.3295	26.7938	0	0	0	0	0	0	0	0	0	0
Pvrl1	463	108.781	0	0	0	108.781	0	0	0	0	0	0	0	0	0	0	0	0	0	0	0
Pycrl	218	580.655	374.886	735.928	720.413	602.971	872.872	334.117	656.425	1156.64	755.013	0	0	1097.45	561.661	829.554	671.692	0	176.23	203.254	350.392
Pygb	290	50.235	0	0	0	50.235	329.555	350.256	19.3195	28.5469	181.919	0	0	0	0	0	0	0	0	0	0
Pygl	3;10;804;479;483521;29;30;42;514;465;421;545;295;364;438;78;470;724;725;215;290;656;170	1699.09	1259.85	1373.69	1362.25	1423.72	1466.23	1395.79	2003.84	2044.3	1727.54	5171.43	10038.4	2035.71	1117.43	4590.75	1738.2	966.554	4519.91	4936.87	3040.38
Qdpr	135	691.385	416.973	724.296	734.249	641.725	1916.15	1471.4	202.085	298.579	972.054	0	1749.8	987.118	628.037	1121.65	440.387	840.023	1005.64	886.608	793.165
Rab1	119	0	0	208.061	282.126	245.093	0	110.709	0	0	110.709	0	0	0	187.427	187.427	0	0	0	0	0
Rab14	193;35	0	0	0	0	0	0	0	0	252.696	252.696	0	0	0	0	0	0	142.366	0	0	142.366
Rab1b	116	341.224	108.211	0	0	224.718	0	0	143.527	148.381	145.954	0	0	0	0	0	0	0	140.875	190.708	165.792
Rab3gap1	730	0	0	0	0	0	0	0	0	0	0	0	0	0	0	0	0	0	127.253	157.358	142.305
Rabgef1	85	0	0	0	0	0	0	0	91.559	46.0044	68.7817	0	0	0	39.6683	39.6683	0	0	0	0	0
Rac1	116	0	0	65.4729	90.5382	78.0056	0	0	0	0	0	0	0	21.6469	71.0885	46.3677	0	0	0	0	0
Rad23a	80;8;122;62;53;53	298.345	0	667.999	258.461	408.268	240.602	0	523.643	495.345	419.863	0	0	335.96	364.599	350.279	0	158.201	0	0	158.201
Rad23b	66;36;60;63;51;6;76	483.524	387.928	763.214	773.994	602.165	1560.19	856.515	973.055	724.262	1028.51	1136.5	1041.72	804.282	717.355	924.965	557.111	648.612	332.35	424.259	490.583
Rai14	454	0	0	0	0	0	0	0	1442.23	4.39033	723.308	0	0	0	0	0	0	0	0	0	0
Ralgapa1	11	0	0	9.33405	50.4177	29.8759	0	0	0	0	0	0	0	0	0	0	0	0	0	0	0
Ranbp2	396	0	0	0	0	0	0	0	44.1	52.5298	48.3149	0	0	0	0	0	0	0	0	0	0
Rap1a	31	0	0	84.9807	74.6975	79.8391	0	0	224.806	220.761	222.784	0	0	0	0	0	0	0	0	0	0
Rap1b	31	0	0	0	0	0	0	0	0	0	0	0	0	477.85	263.227	370.538	0	0	0	0	0
Rars	393	0	0	25.1807	15.7515	20.4661	0	0	0	21.1806	21.1806	0	0	22.3375	27.0316	24.6846	0	0	0	0	0
Rbmxl1	22	0	0	0	0	0	0	0	141.766	119.721	130.744	0	0	254.263	135.666	194.964	0	0	0	0	0
Rcbtb1	522	243.115	188.103	0	0	215.609	98.5701	106.685	0	0	102.627	0	0	0	0	0	0	0	0	0	0
Rdh1	86;98;64	0	0	0	0	0	0	0	0	0	0	0	0	288.635	245.763	267.199	0	0	146.527	178.163	162.345
Rdh7	224;234;64	73.1682	0	607.503	814.251	498.308	828.569	290.062	333.865	398.435	462.733	1878.3	2251.3	920.581	957.046	1501.81	531.957	1144.28	549.79	703.569	732.4
Rdx	79;209;211;209;211;212;79;526;162	963.851	889.964	636.949	594.788	771.388	1171.15	1901.21	817.645	1158.47	1262.12	584.726	1756.44	714.313	949.805	1001.32	1311.59	898.852	668.591	571.731	862.692
Retsat	337;445;192;374;164;173;87;510;601;603;55;198	2704.31	3112.67	1270.19	988.766	2018.98	0	0	0	0	0	0	0	0	0	0	0	0	0	0	0
Rfc1	371	0	0	0	0	0	0	0	0	0	0	0	0	0	0	0	0	0	57.4032	113.855	85.6292
Rgl3	376;140	119.506	0	32.4917	34.2186	62.072	0	0	0	0	0	0	0	0	0	0	0	0	0	0	0
Rgn	213;106;144;145;233;244;239;283;5	689.452	844.769	1195.28	1286.49	1004	0	0	924.518	836.898	880.708	0	0	935.421	478.211	706.816	208.178	190.972	253.099	273.106	231.339
Rhbdd3	268	186.531	159.384	0	0	172.958	0	0	15.9574	51.2011	33.5792	0	0	0	95.3744	95.3744	183.889	0	0	0	183.889
Rhoa	135	0	188.253	123.945	243.176	185.124	43.0053	0	168.892	123.423	111.773	0	0	138.996	2.55969	70.7778	0	0	118.232	120.688	119.46
Rnf114	162	0	0	12.2546	28.859	20.5568	0	0	11.9241	0	11.9241	0	0	0	0	0	0	0	0	0	0
Rnf123	806;906;814	0	0	128.344	119.478	123.911	0	0	0	0	0	0	0	0	0	0	0	54.4205	0	0	54.4205
Rnf125	2;33	133.118	0	210.46	163.587	169.055	0	0	0	0	0	0	0	0	0	0	0	0	0	0	0
Rnf13	273;275;233	88.984	0	220.699	314.178	207.953	0	0	60.2139	34.1552	47.1846	0	0	267.867	360.796	314.331	0	0	0	0	0
Rnf14	269;136;274	0	0	68.0381	116.725	92.3815	0	0	0	0	0	0	0	0	0	0	0	0	0	0	0
Rnf149	311	0	0	0	0	0	0	0	64.8381	73.5109	69.1745	0	0	121.569	80.4549	101.012	0	0	0	0	0
Rnf180	502	70.7	67.4081	0	0	69.0541	0	0	0	0	0	0	0	0	0	0	0	0	0	0	0
Rnf185	141;116	0	0	0	0	0	0	0	0	0	0	0	0	86.7865	109.331	98.0585	0	0	0	0	0
Rnf19b	5	0	0	0	0	0	0	0	0	0	0	0	0	0	54.8003	54.8003	0	0	966.359	0	966.359
Rnf213	5175;1427;4370;2966;2966;4364;4651;2369;3533;3534;1259;4282;1356;2853;3362;2929;2468;987;2550;2899;607;1264;3609;1169;2948;2879;1345;3011;2969;3414;4868;4452;543;2898;1546;2914;1367;2484;2157;3040;	249.149	104.478	0	0	176.813	3160.44	2605.87	2632.18	2930.71	2832.3	0	0	0	0	0	538.203	314.223	0	0	426.213
Rnf25	119;121	0	0	145.04	125.023	135.032	0	0	109.006	277.388	193.197	0	0	235.465	146.931	191.198	0	0	0	0	0
Rnf5	75;68	309.682	221.04	0	0	265.361	0	0	0	0	0	0	0	41.6521	24.2269	32.9395	288.895	151.273	0	0	220.084
Rnh1	212	0	0	13.9615	24.0377	18.9996	0	0	0	0	0	0	0	0	0	0	0	0	0	0	0
Rod1	448;136;14;108;	133.192	75.478	0	0	104.335	0	0	0	0	0	0	0	23.8463	21.0902	22.4683	0	0	0	0	0
Rpl10	188	0	0	0	0	0	0	0	40.4184	35.24	37.8292	0	0	0	0	0	0	0	0	0	0
Rpl10l	121;101	144.668	136.2	0	0	140.434	0	0	0	0	0	0	0	0	0	0	0	0	0	0	0
Rpl12	130;61;83	240.063	137.937	264.512	290.51	233.256	0	0	249.613	306.813	278.213	0	723.902	410.51	295.875	476.762	108.787	368.98	0	0	238.884
Rpl13a	125;115;159;161	613.27	307.074	0	0	460.172	0	0	0	0	0	0	0	74.2818	74.7582	74.52	0	120.819	0	0	120.819
Rpl14	103	453.244	209.264	0	0	331.254	158.075	225.827	0	0	191.951	0	0	0	0	0	184.631	149.593	0	0	167.112
Rpl18	99	126.775	0	0	0	126.775	89.4474	33.1131	0	0	61.2802	0	0	0	0	0	0	0	0	0	0
Rpl18a	11;70;136	2779.47	2772.85	931.45	197.798	1670.39	3043.72	2733.83	1118.7	834.096	1932.59	2041.8	0	164.722	75.6472	760.723	1426.22	1102.53	0	0	1264.38
Rpl19	179;184;151;178;179;188	3413.59	3065.49	300.657	310.826	1772.64	1402.46	1614.54	320.274	363.978	925.313	3153.57	1723.61	324.269	524.365	1431.45	2654.41	1039.72	1050.41	1094.92	1459.86
Rpl26	134;142	131.76	194.98	0	0	163.37	149.185	87.1806	0	0	118.183	256.415	0	0	0	256.415	171.135	71.8871	0	0	121.511
Rpl27	27;93	0	0	193.492	180.502	186.997	0	0	114.172	113.072	113.622	0	0	117.739	139.068	128.404	0	0	0	0	0
Rpl28	47;33	0	0	0	0	0	0	0	0	0	0	0	0	26.0641	24.8462	25.4552	0	0	0	0	0
Rpl3	294;286;300	1137.09	982.026	470.079	554.852	786.012	1202.71	1277.03	628.826	382.526	872.774	2084.44	872.951	549.884	523.54	1007.7	996.435	886.152	226.64	427.765	634.248
Rpl34	105	78.6918	77.1836	0	0	77.9377	0	0	0	0	0	0	0	0	0	0	0	0	0	0	0
Rpl4	294;327;364;364;175;333	2034.47	1963.66	137.94	93.9733	1057.51	1901.94	314.373	407.669	387.092	752.768	2188.93	1071.88	238.914	109.848	902.393	1903.69	569.876	51.2091	102.838	656.903
Rpl6	95;208;102	322.007	218.487	21.9766	31.1162	148.397	0	0	28.8227	27.3732	28.098	0	0	0	0	0	0	0	0	0	0
Rpl7a	125;75;48;20	840.467	758.645	141.086	92.2544	458.113	951.708	1003.56	493.536	531.23	745.008	0	615.874	210.406	203.715	343.332	902.008	527.201	0	0	714.605
Rpl9	21;28	0	0	0	0	0	1223.62	955.212	1475.46	2826.49	1620.2	1974.74	1913.28	2229.74	1348.21	1866.49	1697.9	972.552	0	0	1335.23
Rplp0	38;106	718.338	0	680.911	833.396	744.215	0	0	120.528	164.768	142.648	0	205.425	93.4084	88.177	129.004	0	0	0	0	0
Rplp2	21	0	0	0	0	0	0	0	0	0	0	0	0	0	0	0	251.316	252.791	0	0	252.053
Rpn1	539	470.118	651.581	249.987	195.328	391.754	186.128	324.416	87.1329	79.5638	169.31	669.317	195.886	394.365	264.577	381.036	577.607	143.761	293.396	386.772	350.384
Rpp30	16	0	0	23.4665	29.6258	26.5462	0	0	0	0	0	0	0	0	0	0	0	0	0	0	0
Rps10	24;138;139	8673.3	6130.14	29683.5	42247.1	21683.5	7859.78	5850.78	39298	33513.2	21630.4	14183.7	21454.5	28041	25698.2	22344.4	5264.05	10263.3	11702.9	12257.6	9871.95
Rps12	129	898.874	722.618	1009.75	1051.51	920.687	1167.06	867.101	0	1023.5	1019.22	1384.46	885.566	1454.31	1349.19	1268.38	736.889	599.54	0	0	668.214
Rps15	77;58;58	219.446	797.602	73.5012	116.626	301.794	54.7997	3307.06	190.076	129.712	920.412	0	205.247	64.6644	54.9916	108.301	0	0	0	0	0
Rps16	4	0	0	32.6026	43.4663	38.0345	0	0	39.9901	51.9658	45.9779	0	0	55.6849	0	55.6849	0	0	0	0	0
Rps17	103;107;19	443.197	313.243	472.149	79.1969	326.947	1028.12	1036	588.69	433.126	771.485	1230.38	2867.43	529.937	392.731	1255.12	829.387	2931.01	1061.39	1206.64	1507.11
Rps18	54	274.944	273.742	0	0	274.343	282.369	383.496	107.407	112.118	221.348	0	0	0	0	0	0	0	0	0	0
Rps19	111	226.629	258.632	267.297	341.875	273.608	0	0	205.846	214.664	210.255	0	0	184.619	202.744	193.682	0	170.502	262.274	210.869	214.548
Rps2	58;257	0	0	0	0	0	0	0	0	0	0	4280.22	2405.95	0	0	3343.09	0	0	0	0	0
Rps20	4;8;49;51;30;34	35353.9	40878.8	19971	25004.9	30302.1	38475.8	45020.6	21889.5	22308.4	31923.6	34978.2	25361.3	16657.2	21077	24518.4	60962.3	24724.3	32187	30204.6	37019.6
Rps21	81;51	2364.61	1775.47	59.9037	48.6325	1062.16	1347.93	1373.19	174.558	175.247	767.732	3491.92	278.672	252.552	251.341	1068.62	1996.98	1155.9	0	0	1576.44
Rps24	21;83;84	677.176	463.165	1516.43	791.266	862.01	0	487.067	1093.05	980.133	853.416	1097.09	543.763	1091.01	747.653	869.881	496.061	1281.16	794.843	904.879	869.236
Rps25	114	0	0	77.6299	0	77.6299	0	0	0	82.5236	82.5236	0	0	0	0	0	0	0	82.6852	60.3682	71.5267
Rps27a	29;33;152;33;48;6;27;27;63;11;11;113;113	360900	429525	514420	525423	457567	517520	525959	532301	516565	523086	332279	433008	438186	568825	443074	456239	463837	569066	533066	505552
Rps28	16	24.6497	336.133	177.78	130.058	167.155	0	0	129.957	84.2473	107.102	0	0	0	0	0	0	0	0	0	0
Rps3	227;75;132;230214	1225.9	858.913	408.117	367.228	715.038	1262.69	1101.57	474.744	621.216	865.055	1925.54	1894.96	744.414	615.206	1295.03	2064.27	1473.19	0	0	1768.73
Rps3a	249;109;34;182;240;46	1324.65	2032.5	561.003	601.277	1129.86	711.648	317.221	503.925	461.723	498.629	1715.21	868.159	556.222	378.438	879.506	121.299	0	168.614	140.114	143.342
Rps4x	211;106	341.03	362.207	103.459	77.4131	221.027	369.939	310.757	0	0	340.348	434.362	202.628	0	0	318.495	561.536	0	0	0	561.536
Rps5	18;182	0	0	99.3485	45.1366	72.2425	0	0	235.614	314.495	275.055	0	0	0	0	0	0	0	0	0	0
Rps7	49;10;15;15574	346.341	256.328	201.394	200.782	251.211	266.833	185.745	425.793	282.465	290.209	232.832	105.892	436.921	305.931	270.394	410.924	188.664	0	0	299.794
Rps9	66;155	552.979	376.723	206.378	235.06	342.785	137.707	113.732	140.61	171.691	140.935	0	666.055	147.349	135.112	316.172	366.691	0	162.215	226.976	251.961
Rrbp1	841;761;440;97;229;210;219;611;148;166	0	0	160.834	341.013	250.924	414.749	240.186	108.73	309.856	268.381	550.167	149.784	195.287	13.402	227.16	253.891	627.102	808.746	1071.62	690.34
Rsad2	297;114;335	0	0	0	0	0	0	0	470.717	315.064	392.891	0	0	0	0	0	0	0	0	0	0
Rtf1	502;504	0	0	0	0	0	0	0	0	0	0	0	0	0	0	0	0	0	0	1706.84	1706.84
Ryr3	3960;3964	0	0	0	0	0	0	0	0	0	0	0	0	69.1812	43.5674	56.3743	0	0	0	0	0
S100a10	57	0	0	0	0	0	94.7654	115.736	0	0	105.251	0	0	0	0	0	0	0	0	0	0
Sacm1l	423	0	0	73.899	68.0409	70.97	0	0	32.9863	39.2948	36.1405	0	0	0	64.0626	64.0626	0	0	0	0	0
Samhd1	448;301;301;	0	0	20.0141	22.8854	21.4498	0	0	0	0	0	0	0	0	0	0	0	0	0	0	0
Scamp1	89;298;334	0	0	0	0	0	0	0	250.663	420.585	335.624	0	2231.77	0	0	2231.77	0	0	0	0	0
Scamp3	103;104;315	416.883	126.619	118.539	101.54	190.895	674.269	800.575	1215.21	984.093	918.536	0	650.153	258.049	215.347	374.516	0	395.642	430.812	312.798	379.751
Scamp4	185	0	0	0	0	0	0	0	0	0	0	0	0	0	0	0	0	0	114.288	0	114.288
Scd1	540;158;30;195;202;32;337	895.877	309.46	382.237	374.178	490.438	138.079	158.319	196.545	296.843	197.447	2968.2	1461.07	974.406	872.464	1569.04	166.504	80.7277	0	0	123.616
Scly	328	96.5048	159.489	0	0	127.997	0	0	0	0	0	0	0	0	0	0	0	0	0	0	0
Scp2	40;26;132;453;544;142;183;282;168;177	1307.76	1514.73	302.591	296.381	855.365	1930.72	1306	422.53	406.232	1016.37	1743.31	610.759	206.167	111.45	667.921	980.296	450.259	124.397	94.6324	412.396
Scyl2	9	0	0	0	0	0	0	0	0	0	0	0	0	0	17.7637	17.7637	0	0	0	0	0
Sdr42e1	93;173	0	0	106.236	139.852	123.044	0	0	0	0	0	0	0	23.4135	23.3759	23.3947	0	0	0	0	0
Sds	10;221;100	1006.72	0	156.491	147.756	436.989	0	0	109.987	40.7269	75.3567	0	0	34.834	64.5296	49.6818	0	0	0	0	0
Sec14l2	250;275;117;266;51;257;11	686.845	487.552	88.2463	176.482	359.781	120.561	189.616	75.3898	92.0887	119.414	0	315.593	171.125	159.769	215.496	497.608	245.265	257.015	248.877	312.191
Sec16b	346	0	162.986	0	0	162.986	0	0	0	0	0	0	0	0	0	0	0	0	0	0	0
Sec23a	46	0	0	111.153	84.4253	97.7894	0	0	0	114.006	114.006	0	0	0	0	0	0	0	202.411	210.212	206.311
Sec24a	399;401	0	0	87.4061	106.668	97.0372	0	0	33.2396	37.7298	35.4847	0	0	66.5171	71.3023	68.9097	0	0	0	0	0
Sec31a	614;615	0	0	0	0	0	0	0	25.0092	0	25.0092	0	0	77.6762	50.0418	63.859	0	0	0	0	0
Sec61a1	395	94.2947	42.2807	18.9642	23.4494	44.7472	146.817	0	64.1058	39.1474	83.3568	0	0	19.2409	21.1577	20.1993	0	0	0	0	0
Sec62	19;22	0	0	0	0	0	0	0	0	0	0	0	0	123.336	39.7429	81.5393	0	0	0	0	0
Sec63	633	0	0	0	0	0	0	0	0	0	0	0	0	0	19.1731	19.1731	0	0	0	0	0
Selenbp1	89;279;379;381;211;397;120;93;342;397;296	1756.37	737.561	928.714	966.968	1097.4	206.77	177.567	1133.95	1121.87	660.039	901.063	738.315	406.058	623.682	667.28	1889.82	2041.03	644.387	364.872	1235.03
Selenbp2	20;279;179;28993	1711.76	1010.46	1318.92	1299.22	1335.09	3550.84	2001.35	1244.19	862.129	1914.63	2207.06	1060.08	788.478	949.544	1251.29	5617.91	2726.33	1335.95	1267.37	2736.89
Sema4c	96	0	0	0	0	0	0	0	0	0	0	0	0	0	0	0	0	0	0	291.582	291.582
Sephs2	358	34.0127	0	0	0	34.0127	0	0	0	0	0	0	0	0	0	0	0	0	0	0	0
Serinc1	343	0	0	0	26.6411	26.6411	0	0	0	0	0	0	0	0	0	0	0	0	0	0	0
Serpina1e	222	0	0	64.3988	79.6337	72.0163	0	0	0	0	0	0	0	0	0	0	0	0	0	0	0
Serpina3k	350;235;300	124.049	105.353	71.9474	82.9269	96.0691	0	0	241.702	258.637	250.169	0	0	0	0	0	248.887	132.775	0	0	190.831
Serpina3m	337	0	0	0	0	0	275.152	196.279	203.405	141.229	204.016	0	0	0	0	0	0	0	0	0	0
Set	154	0	0	0	0	0	0	0	0	17.9477	17.9477	0	0	0	0	0	0	0	0	0	0
Setbp1	87	0	0	0	0	0	0	0	0	0	0	0	0	0	0	0	0	0	383.368	302.033	342.7
Sfn	11;122	298.193	511.136	0	0	404.664	471.946	281.624	0	0	376.785	0	0	0	0	0	413.563	0	0	0	413.563
Sgsh	156	52.9	0	0	0	52.9	0	0	0	0	0	0	0	0	0	0	0	0	0	0	0
Sgta	138;161;201	1064.39	419.999	394.781	351.47	557.659	502.425	307.356	162.168	159.407	282.839	1441.74	808.606	530.53	545.298	831.543	458.085	533.817	534.837	699.57	556.577
Sh3d19	177;374	139.39	23.5529	0	0	81.4715	0	0	0	0	0	0	0	0	0	0	0	0	0	0	0
Sharpin	312	34.7418	59.4425	0	0	47.0922	0	0	0	0	0	0	0	0	0	0	0	0	0	0	0
She	156;159	0	0	0	0	0	850.044	28027.9	0	0	14439	0	0	0	0	0	0	0	0	0	0
Shmt1	369;451;380;92	910.78	507.157	347.195	393.009	539.535	295.414	228.568	174.303	127.338	206.406	0	0	195.33	173.676	184.503	477.264	439.659	0	0	458.461
Slc10a1	318;322	299.648	651.119	163.061	164.696	319.631	90.5254	379.4	215.718	243.372	232.254	0	0	320.167	274.902	297.534	383.103	124.2	447.704	518.887	368.474
Slc11a2	548;561	0	0	0	0	0	96.4818	105.079	22.7984	18.4228	60.6955	0	0	0	0	0	0	0	0	0	0
Slc16a1	467;219	233.21	147.01	270.54	231.464	220.556	0	0	155.858	174.593	165.226	0	0	26.5622	90.1167	58.3394	0	0	111.77	96.1582	103.964
Slc17a2	246;4	194.758	0	31.1043	37.5631	87.8085	299.278	326.815	35.8342	32.1558	173.521	329.222	46.6469	42.3576	16.4963	108.681	170.782	51.4588	0	0	111.12
Slc17a4	8	78.7209	113.364	0	0	96.0426	0	0	0	0	0	0	0	0	0	0	0	0	0	0	0
Slc1a2	514	0	0	0	0	0	0	0	0	0	0	0	0	0	0	0	0	0	89.3672	0	89.3672
Slc22a1	552;552;319	144.246	64.8633	116.206	135.552	115.217	200.078	0	151.685	171.056	174.273	0	0	228.099	222.124	225.112	0	0	472.351	366.885	419.618
Slc22a30	535;325;332	0	0	0	0	0	0	0	382.45	866.177	624.313	0	0	327.447	393.265	360.356	0	0	0	0	0
Slc26a1	10;32;32	1084.29	659.56	1242.59	1386.41	1093.21	787.529	579.192	1473.58	1608	1112.08	2246.25	1871.57	404.499	359.275	1220.4	872.608	531.857	2696.12	3137.77	1809.59
Slc26a5	45	0	0	0	0	0	0	0	0	0	0	0	0	0	0	0	0	0	170.946	187.216	179.081
Slc27a2	416;572;442;456;291;616;173;174;589;398;398	372.436	91.1052	397.758	324.01	296.327	0	0	190.177	151.315	170.746	620.971	475.897	712.535	872.973	670.594	0	193.118	584.233	1323.7	700.35
Slc27a5	416;667;641;644;641;644;500;604;163;490;159;161;610;599;398	4869.02	2071.26	2075.01	2720.93	2934.06	952.118	704.885	972.376	649.442	819.705	11272	8446.3	4425.74	2783.8	6731.97	6891.59	5379.25	4644.87	4772.35	5422.01
Slc29a1	249	0	0	0	0	0	0	0	0	84.8672	84.8672	0	0	0	0	0	0	0	0	0	0
Slc2a2	276;277	2166.82	248.004	0	0	1207.41	0	844.958	0	0	844.958	0	0	0	0	0	0	0	0	0	0
Slc2a3	487	0	0	0	0	0	0	0	30.361	25.3001	27.8306	0	0	0	0	0	0	0	0	0	0
Slc38a2	33;38;59	0	0	0	0	0	0	0	565.662	403.366	484.514	0	0	0	0	0	0	0	0	0	0
Slc38a3	50;50;461;17;54;45	379.986	277.47	267.273	332.381	314.277	658.729	560.2	407.261	542.61	542.2	2845.32	906.861	3643	1998.82	2348.5	1168.47	1231.12	5293.3	5118.62	3202.88
Slc38a4	60	0	0	0	0	0	0	0	0	0	0	0	0	0	0	0	0	105.144	0	0	105.144
Slc39a14	273	0	0	0	0	0	0	0	0	20.4654	20.4654	0	0	0	0	0	0	0	0	0	0
Slc40a1	240;557	630.664	29.1034	97.1232	279.053	258.986	0	0	0	0	0	0	0	382.322	237.668	309.995	0	70.9506	368.478	306.429	248.619
Slc43a2	293;402;283	0	0	259.329	160.337	209.833	0	0	113.069	148.904	130.987	0	0	344.878	639.552	492.215	0	0	0	0	0
Slc43a3	244	0	305.691	0	0	305.691	0	292.608	304.424	706.731	434.588	0	0	421.029	0	421.029	0	0	0	0	0
Slc4a1	252	444.146	254.563	0	0	349.354	0	0	0	0	0	0	0	0	0	0	0	0	0	0	0
Slc6a12	624	0	0	28.5403	43.1675	35.8539	0	0	57.2064	56.3139	56.7601	0	0	0	105.485	105.485	0	0	0	0	0
Slc6a13	577	0	0	100.482	0	100.482	0	0	0	0	0	0	0	0	0	0	0	0	0	0	0
Slc7a2	631;29;448	0	0	0	0	0	0	0	0	182.399	182.399	0	0	10.8185	259.948	135.383	0	0	304.966	235.276	270.121
Slc9a3r1	116;139	0	0	0	0	0	0	0	13.0098	58.1088	35.5593	0	0	0	0	0	0	0	0	0	0
Slco1a1	283;286;273;283;647;6;659;667;667	1170.47	1401.06	239.727	586.34	849.399	1713.56	1528.61	1072.21	280.682	1148.76	1004.82	479.389	738.27	298.164	630.161	1276.23	570.109	369.562	441.582	664.372
Slco1b2	683;9;653;295;300;311	1769.61	2221.81	1126.34	716.421	1458.55	1883.05	1163.81	608.033	857.677	1128.14	6743.15	1729.63	618.112	540.198	2407.77	2179	1576.3	368.581	219.157	1085.76
Slco2b1	208;329;19;347;7;676;316	1077	1215.44	675.918	778.156	936.628	0	0	395.266	631.293	513.28	0	1792.26	1276.91	1430.89	1500.02	0	0	0	0	0
Slco6d1	5	0	0	0	0	0	0	0	45.9745	43.5083	44.7414	0	0	0	0	0	0	0	0	0	0
Slfn5	355	0	0	0	0	0	0	0	19.0785	10.4092	14.7438	0	0	0	0	0	0	0	0	0	0
Smc1a	373;374	0	0	165.725	164.115	164.92	0	0	0	371.34	371.34	0	0	0	0	0	0	0	0	0	0
Smc5	466;472	0	0	0	0	0	1869.27	1643.79	0	0	1756.53	32801.7	14179.8	0	0	23490.7	6452	3146.88	0	0	4799.44
Snap47	131;193	239.228	0	105.495	143.707	162.81	0	0	0	0	0	0	0	0	0	0	0	0	0	156.687	156.687
Snd1	249;586;513	0	0	0	0	0	0	0	147.459	59.045	103.252	0	0	0	0	0	0	0	0	0	0
Snrnp200	770	70.2322	0	27.5819	28.8766	42.2302	0	0	0	0	0	0	0	44.368	41.7121	43.0401	0	0	68.6762	0	68.6762
Sntb1	313;246	123.516	97.1021	35.9116	33.5464	72.5191	245.573	240.795	124.768	95.9694	176.776	284.556	0	0	0	284.556	280.93	105.695	0	0	193.313
Snx18	12;211	125.984	0	36.964	39.5998	67.516	0	0	45.9782	54.0243	50.0012	0	0	0	0	0	0	0	0	0	0
Snx3	86;119;95	676.63	232.54	106.474	104.829	280.118	0	0	0	0	0	0	0	0	0	0	0	0	0	0	0
Sod1	4;10;92;137123	939.069	1340.98	536.237	751.438	891.93	0	0	257.941	428.452	343.197	0	0	442.184	51.9393	247.062	602.15	562.725	207.747	146.743	379.841
Sord	6;107;226;13463	2406.67	1293.88	667.289	638.405	1251.56	1058.08	720.083	632.365	378.858	697.346	2301.35	1413.14	86.8676	247.473	1012.21	1088.86	876.361	425.998	704.542	773.941
Spag5	1011	0	0	0	0	0	0	0	0	76.9686	76.9686	0	0	0	0	0	0	0	0	0	0
Spata24	104	0	0	0	0	0	0	0	19.1092	390.229	204.669	0	0	0	0	0	0	0	0	0	0
Spg20	158;416;485;469;393;382;395;359;412;338;	0	0	0	0	0	372.708	0	47.0937	230.153	216.651	0	0	0	0	0	0	0	0	0	0
Spint2	185	88.4743	0	0	0	88.4743	209.873	226.169	28.1487	43.9529	127.036	0	0	0	0	0	0	0	0	0	0
Spnb1	462	0	0	48.0939	58.9473	53.5206	0	0	0	0	0	0	0	0	0	0	0	0	0	0	0
Spr	175	72.8262	0	43.6892	64.6423	60.3859	0	0	19.9444	30.1195	25.032	0	0	21.7418	0	21.7418	0	0	0	0	0
Sqstm1	157;141	240.631	117.501	293.558	328.604	245.073	0	0	221.736	290.017	255.876	0	0	234.766	186.287	210.527	0	0	590.759	545.184	567.972
St13	14;366;362;355	1312.3	711.931	1012.05	1538.81	1143.77	846.894	1023.61	446.512	1604.38	980.351	11111.2	7016.21	1837.32	1516.15	5370.23	1674.45	1967.56	1598.16	2245.77	1871.48
Stam	154	0	0	0	0	0	0	0	73.0056	0	73.0056	0	0	0	0	0	0	0	0	0	0
Stat1	525;652	51.8966	0	31.0729	50.3055	44.425	130.373	0	32.6593	60.0638	74.3653	0	0	0	0	0	0	0	0	0	0
Stat3	626;707	0	0	23.8836	20.2212	22.0524	262.398	267.377	372.389	314.394	304.139	0	0	0	0	0	0	0	0	0	0
Steap4	18;97;99;73;99;109;3;458;32;161;163;467	296.616	114.58	1184.61	819.63	603.86	3275.6	3360.74	3998.85	5545.29	4045.12	434.138	169.921	373.992	497.217	368.817	374.171	158.267	0	0	266.219
Stip1	162;169;123	403.58	509.462	721.041	603.187	559.317	0	0	194.285	209.392	201.839	0	0	221.349	246.109	233.729	282.22	278.535	791.624	407.333	439.928
Stk25	43	0	0	0	0	0	0	0	0	0	0	0	0	0	11.2124	11.2124	0	0	0	0	0
Strap	73	151.541	99.8238	70.1838	65.639	96.7968	190.351	173.63	0	0	181.99	0	0	50.7939	23.9723	37.3831	0	0	157.755	272.668	215.211
Stx12	58	0	0	0	0	0	0	0	53.0643	71.2346	62.1494	0	0	0	54.0323	54.0323	0	0	0	0	0
Stx5a	114	222.373	242.814	0	0	232.594	0	0	0	0	0	0	0	0	0	0	0	0	0	0	0
Sult1a1	3;100;209;236;69;233;234	1242.35	659.919	1835.12	1594.59	1332.99	0	0	363.946	0	363.946	0	0	1516.82	99.507	808.164	0	0	0	0	0
Sult1b1		0	0	0	0	0	0	0	0	0	0	0	0	0	0	0	0	0	346.746	346.272	346.509
Sult1d1	13;258;4;	130.063	135.324	0	0	132.693	0	0	0	0	0	0	0	62.2234	51.0813	56.6524	0	0	0	0	0
Sult2a1	248;113	0	975.966	0	0	975.966	0	0	0	0	0	443.654	992.446	0	0	718.05	0	0	0	0	0
Swap70	374;375	0	0	0	0	0	0	0	0	0	0	0	0	0	0	0	1453.3	290.551	0	0	871.926
Syce1l	182	0	0	0	0	0	45.0259	48.5865	0	0	46.8062	0	0	0	0	0	0	0	0	0	0
Synrg	154;156;160	0	0	413.856	467.311	440.583	0	0	0	0	0	0	0	0	0	0	0	0	0	0	0
Tab2	555	0	0	16.4267	30.4778	23.4523	0	0	0	0	0	0	0	53.3589	26.9543	40.1566	0	0	0	0	0
Tada3	242	0	0	0	0	0	0	0	175.586	87.3747	131.48	0	0	136.728	71.2207	103.975	0	0	0	0	0
Taldo1	258;277;130;265;130;7	3479.15	2587.95	1102.96	1119.01	2072.27	3178.96	2787.8	1321.07	994.654	2070.62	717.808	1231.28	1075.11	1373.44	1099.41	5447.51	3720.24	3229.04	4333.14	4182.48
Tap1	254;365;448	0	0	0	0	0	0	0	6.81895	219.371	113.095	0	0	0	0	0	0	0	0	0	0
Tars	242;635	180.433	84.2284	29.1972	25.8972	79.939	0	0	0	23.2029	23.2029	0	0	0	0	0	0	0	0	0	0
Tat	243;232;208;199;227;184;280	1195.17	1349.58	54.9433	41.9936	660.421	1442.09	1111.78	1905.92	2677.37	1784.29	0	534.335	0	0	534.335	1047.91	422.947	465.027	369.967	576.464
Tcirg1	167	0	0	14.8849	18.7836	16.8342	0	0	0	0	0	0	0	0	0	0	0	0	0	0	0
Tcp1	541	463.762	578.231	36.9604	39.8432	279.699	99.8806	172.116	19.3088	16.9734	77.0697	971.484	794.576	158.623	81.7405	501.606	356.778	264.481	0	0	310.629
Tdo2	37;271;228;50;279;62;244;164;339;232;16;16;250	7663.42	2798.19	2918.75	2978.9	4089.81	974.414	431.72	808.053	566.669	695.214	4161.53	3202.77	2152.44	1377.94	2723.67	1378.58	1373.04	1390.52	1538.83	1420.24
Tek	993	54.8004	105.24	0	0	80.0202	0	0	0	0	0	0	0	0	0	0	0	0	0	0	0
Tfr2	660	0	0	38.4129	0	38.4129	0	0	0	0	0	0	0	55.4617	86.8478	71.1548	0	0	0	0	0
Tgm1	186	0	0	0	0	0	0	0	71.9923	52.5768	62.2845	0	0	0	0	0	0	0	0	0	0
Tgtp2	47;69;224;185;97;84;181;401;233;189;194;105;229	0	0	0	0	0	4695.49	3927.7	2729.26	3635.82	3747.07	0	0	0	0	0	0	0	0	0	0
Thap2	183	0	0	0	0	0	0	0	0	0	0	0	0	0	20.1563	20.1563	0	0	0	0	0
Them4	89;92	0	0	0	0	0	0	0	0	0	0	0	0	0	0	0	0	0	379.934	574.892	477.413
Thrsp	83;6	594.625	0	86.8902	0	340.758	0	0	50.0536	101.287	75.6702	0	0	30.5111	125.494	78.0023	639.113	536.566	312.341	239.303	431.831
Timd2	261	0	0	51.5885	40.9211	46.2548	0	0	0	0	0	0	0	0	0	0	0	0	0	0	0
Tjp2	751;294	367.228	447.034	137.226	162.151	278.41	0	0	40.1559	58.4302	49.2931	0	0	55.2611	109.079	82.1699	0	0	0	0	0
Tkt	260;254;319;283;16;281;282;456	1611.07	793.311	714.482	608.519	931.845	1217.24	43.1111	408.208	510.658	544.803	2012.02	868.738	552.476	354.359	946.899	934.9	730.163	1075.38	798.554	884.748
Tmbim6	7	236.792	184.583	0	0	210.687	0	0	191.829	203.435	197.632	851.016	662.667	0	0	756.842	176.806	145.475	0	0	161.14
Tmem106b	14	129.969	0	188.123	145.465	154.519	0	0	118.272	85.4376	101.855	0	0	0	59.0256	59.0256	0	0	234.877	167.082	200.979
Tmem176b	258;243	165.798	197.543	0	0	181.67	294.4	0	129.1	90.9518	171.484	0	0	0	0	0	261.574	97.7912	0	0	179.682
Tmem199	138	0	0	32.3507	26.1677	29.2592	0	0	0	0	0	0	0	0	0	0	0	0	0	0	0
Tmem205	122	186.35	149.069	0	0	167.71	0	0	42.0596	21.7725	31.9161	241.877	0	0	63.8277	152.852	228.725	108.08	0	0	168.403
Tmem30a	8	0	0	0	0	0	0	0	59.239	0	59.239	0	0	0	0	0	0	0	0	0	0
Tmem59	315	517.804	0	1311.89	1458.71	1096.13	0	0	462.416	899.305	680.861	0	0	1263.24	1255.58	1259.41	0	582.742	2837.91	2862.13	2094.26
Tmtc2	828;832	0	0	0	0	0	0	0	0	0	0	0	0	128.815	115.252	122.034	0	0	0	0	0
Tmub1	107	265.374	239.176	175.827	183.44	215.955	122.607	178.728	68.8005	90.4171	115.138	989.925	491.543	118.291	247.909	461.917	298.224	200.657	0	0	249.44
Tmub2	199;201	272.721	0	170.282	159.043	200.682	0	0	0	0	0	0	0	0	242.424	242.424	0	0	422.613	468.498	445.556
Tnpo1	377;73;77	0	0	0	0	0	0	0	133.192	64.8375	99.0147	0	0	68.9829	194.585	131.784	0	0	0	0	0
Tollip	235	0	0	0	0	0	0	0	85.9032	75.8228	80.863	0	0	135.081	75.2758	105.178	0	0	0	0	0
Tpi1	192;206;225	566.478	486.277	239.439	262.205	388.6	185.067	176.611	260.241	232.421	213.585	1249.78	660.806	132.651	31.5425	518.695	544.314	335.591	0	0	439.952
Tpm3	11;11;	146.14	0	0	0	146.14	0	0	24.3106	22.3899	23.3503	0	0	0	0	0	0	0	0	0	0
Tpp2	401;1206;655	108.762	0	52.1563	39.0399	66.6527	0	0	0	59.2915	59.2915	0	0	21.4179	24.4041	22.911	0	0	0	0	0
Trafd1	129;103	95.3304	117.842	0	0	106.586	0	0	86.3285	58.7059	72.5172	0	0	0	0	0	0	0	0	0	0
Trappc5	9	255.934	268.825	0	0	262.379	0	0	0	0	0	0	0	0	0	0	0	0	0	0	0
Trappc8	1280;1220	0	0	7.42956	0	7.42956	0	0	0	27.5066	27.5066	0	0	0	0	0	0	0	0	0	0
Trim14	250;151;133;230;244;250;99;68	1797.21	1379.9	275.247	311.059	940.854	199.753	0	181.818	199.994	193.855	520.94	704.98	734.201	742.596	675.679	0	0	123.385	146.318	134.852
Trim25	442;444;430;376;421;319;234;367;200;480	117.392	0	62.7811	39.6228	73.2655	614.874	277.072	955.585	772.618	655.037	0	0	0	0	0	0	0	0	0	0
Trim30a	196;370	0	0	0	0	0	0	0	0	69.2034	69.2034	0	0	0	0	0	0	0	0	0	0
Trp53inp2	166	78.6757	33.4464	0	0	56.061	0	0	0	0	0	0	0	0	0	0	0	0	0	0	0
Tsnax	68	405.558	677.71	0	0	541.634	0	0	0	0	0	0	0	0	0	0	0	143.316	0	0	143.316
Ttc36	145	286.672	148.007	0	0	217.34	0	0	0	0	0	0	0	0	0	0	0	0	0	0	0
Ttc37	404;407	0	0	0	33.6208	33.6208	0	0	0	0	0	0	0	145.636	0	145.636	0	0	0	0	0
Ttc38	357	0	0	26.0727	18.1912	22.132	0	0	0	0	0	0	0	0	0	0	0	0	0	0	0
Ttc39c	50	82.044	0	0	0	82.044	0	0	0	0	0	0	0	0	0	0	0	0	0	0	0
Ttc9c	12	0	0	0	0	0	0	0	31.5171	18.2475	24.8823	0	0	0	0	0	0	0	0	0	0
Ttn	28530	124.952	0	0	0	124.952	323.996	298.883	0	0	311.439	5140.51	1994.74	0	0	3567.62	0	0	0	0	0
Ttr	96	121.19	0	0	0	121.19	0	0	0	0	0	0	0	0	0	0	0	0	0	0	0
Tuba1b	163;164;96;370	1886.73	2189.86	667.428	687.883	1357.97	1360.42	1250.9	297.93	600.841	877.522	2816.13	2560.51	859.232	853.87	1772.44	636.375	1295.6	854.287	562.839	837.276
Tubgcp4	255	0	0	0	0	0	0	0	0	0	0	0	0	14.4135	16.4767	15.4451	0	0	0	0	0
Txlnb	171	0	0	0	0	0	0	0	0	0	0	370.192	0	0	0	370.192	0	0	0	0	0
Txn1	94;96	93.0525	48.7643	0	0	70.9084	0	0	0	0	0	0	0	29.4179	6.15716	17.7875	0	0	0	0	0
Txnl1	102;104;104;28181	802.944	565.289	450.864	158.282	494.345	0	0	89.3314	119.759	104.545	0	0	46.6873	291.015	168.851	0	0	0	272.668	272.668
U2af1	13;13;15;125;	0	0	230.456	248.91	239.683	0	0	0	0	0	0	0	0	0	0	0	0	0	0	0
U2af1l4	13;15	0	0	0	0	0	0	0	69.3502	84.6843	77.0172	0	0	0	0	0	0	0	0	0	0
Uba3	133	0	0	82.5963	56.3115	69.4539	0	0	90.4521	144.596	117.524	0	0	215.615	95.5095	155.562	0	0	105.05	199.789	152.42
Ubac1	309	0	0	33.9033	25.2954	29.5994	0	0	0	0	0	0	0	125.513	66.1232	95.8181	0	0	0	0	0
Ube2g2	7	0	0	29.5613	30.6415	30.1014	0	0	0	0	0	0	0	0	0	0	0	0	0	0	0
Ube2m	11;12	0	0	0	0	0	0	0	0	0	0	0	0	15.2783	53.5963	34.4373	0	0	0	0	0
Ube2n	92;94;82	2205.86	3538.43	483.728	578.577	1701.65	1060.86	993.464	351.756	484.147	722.558	2068.78	1384.73	1888.9	0	1780.81	1610.52	1319.18	2844.75	3374.38	2287.21
Ube2v1	68	457.697	0	175.767	179.911	271.125	265.083	0	116.132	116.474	165.896	0	0	0	0	0	0	0	0	0	0
Ube2v2	66	67.8544	0	0	0	67.8544	0	0	0	0	0	0	0	0	0	0	0	0	0	0	0
Ube3b	132	0	0	46.9825	51.4537	49.2181	0	0	0	0	0	0	0	0	0	0	0	0	0	0	0
Ube4b	665	0	0	0	0	0	0	0	0	0	0	0	0	0	11.2318	11.2318	0	0	0	0	0
Ubfd1	364	0	0	439.616	418.313	428.964	0	0	0	0	0	0	0	681.58	49.2162	365.398	0	0	0	0	0
Ubl7	100;106	0	0	54.695	96.5442	75.6196	0	0	0	0	0	0	0	91.2131	85.7942	88.5037	0	0	0	0	0
Ubqln1	53;33	0	0	0	0	0	0	0	60.4995	85.4338	72.9666	0	0	0	0	0	0	0	0	0	0
Ubr2	1187	0	0	0	0	0	0	0	0	0	0	0	0	0	29.6563	29.6563	0	0	0	0	0
Ubr4	1149	308.15	96.6939	0	0	202.422	0	0	0	0	0	0	0	0	0	0	0	0	0	0	0
Ubxn1	105	1543.48	1055.12	321.783	443.806	841.047	1425.43	818.775	479.473	262.617	746.575	4097.41	1233.29	471.764	466.295	1567.19	3529.53	1902.95	1211.79	856.448	1875.18
Ubxn7	99	0	0	0	0	0	0	0	48.8869	54.4758	51.6813	0	0	0	0	0	0	0	0	0	0
Uchl5	234	0	0	0	0	0	0	0	0	0	0	0	0	20.593	23.2986	21.9458	0	0	0	0	0
Ugdh	207;190	0	0	39.2206	63.5022	51.3614	0	0	60.3228	54.9242	57.6235	0	0	72.3795	46.351	59.3652	0	0	0	0	0
Ugp2	91;421	299.21	0	0	0	299.21	0	0	0	0	0	0	0	160.464	104.42	132.442	0	0	89.6865	113.637	101.662
Ugt1a1	436	255.585	53.9582	0	0	154.772	0	0	0	0	0	0	0	0	57.4615	57.4615	0	122.739	0	0	122.739
Ugt2a3	439	0	0	0	0	0	0	0	0	0	0	0	0	17.2175	16.26	16.7388	0	0	59.7627	87.2418	73.5023
Ugt2b1	440	122.458	0	0	0	122.458	0	0	0	0	0	0	0	0	0	0	279.522	134.748	0	0	207.135
Ugt2b34	345	0	0	0	0	0	0	0	0	0	0	0	0	0	0	0	0	0	17.5305	41.3959	29.4632
Ugt2b36	135;343	163.885	128.116	85.6449	154.583	133.057	0	0	0	0	0	544.714	158.71	154.534	113.003	242.74	451.141	0	0	0	451.141
Ugt2b38	135;140;183;73	783.008	579.886	0	0	681.447	0	0	32.7238	25.4017	29.0628	0	0	187.432	247.925	217.679	0	0	0	0	0
Ugt2b5	135;140;343;83;183;441	0	0	251.608	244.28	247.944	0	0	0	0	0	412.487	0	0	0	412.487	245.082	0	91.5468	92.2876	142.972
Unc93b1	218	0	0	120.798	0	120.798	0	0	0	0	0	0	0	10.3434	13.724	12.0337	0	0	0	0	0
Uox	118;10;196;220;220;185;72;227;158;80;23;175;164;41	4004.58	2191.43	1710.61	1965.43	2468.01	3100.43	1880.15	2075.88	2003.88	2265.08	3517.04	3882.7	2450.88	2120.12	2992.68	739.532	1506.13	431.37	523.489	800.13
Upb1	383;153;63;26;32;157;304;305	459.51	464.567	283.658	297.674	376.352	0	0	125.02	0	125.02	446.975	94.2499	716.637	266.298	381.04	0	0	0	0	0
Uroc1	517;258;242	191.674	104.07	227.047	214.262	184.263	0	0	389.262	301.31	345.286	0	633.448	719.614	436.817	596.626	0	0	0	0	0
Urod	359;297	122.264	15.0874	243.717	194.322	143.848	100.358	70.085	20.1731	12.7218	50.8346	0	0	8.21862	13.2708	10.7447	0	0	61.4012	34.3834	47.8923
Uso1	698	0	0	84.4371	56.5671	70.5021	0	0	0	0	0	0	0	0	0	0	0	0	0	0	0
Usp14	232;234;265;179;49;54	71.455	0	80.4882	100.297	84.0802	834.369	1080.25	0	0	957.307	0	0	116.029	120.97	118.499	0	0	0	0	0
Usp18	232	0	0	0	0	0	0	0	12.9074	29.9112	21.4093	0	0	0	0	0	0	0	0	0	0
Usp24	1761;645	3940.53	2208.52	1687.88	1700.86	2384.45	2719.95	1352.91	2720.3	2169.25	2240.6	390.533	719.214	1809.3	1952.61	1217.91	1402.47	500.932	854.997	795.842	888.56
Usp33	227	0	0	0	0	0	0	0	66.7878	146.387	106.587	0	0	0	0	0	0	0	0	0	0
Usp4	769	0	134.839	0	0	134.839	0	0	0	0	0	0	0	0	0	0	0	0	0	0	0
Usp5	423;476;743;184;318;163;353;360;391;793;558;357;360	2483.49	1608.16	1159.55	1166.86	1604.51	595.741	745.162	925.241	804.305	767.612	2521.12	1270.82	1198.3	936.46	1481.67	2676.24	1467.27	1251.51	2059.68	1863.68
Usp9x	1632	0	0	44.2726	34.8164	39.5445	0	0	0	0	0	0	0	0	0	0	0	0	0	0	0
Vac14	170	0	0	0	0	0	0	0	0	0	0	0	0	0	22.8991	22.8991	0	0	0	0	0
Vamp3	46	109.72	185.213	0	0	147.467	0	0	0	0	0	0	0	0	0	0	0	0	0	0	0
Vamp7	160;172;137	0	0	204.542	226.083	215.313	0	0	68.624	63.8581	66.241	0	0	587.727	361.941	474.834	0	0	0	0	0
Vamp8	47	0	0	0	0	0	0	0	120.779	108.169	114.474	0	0	0	0	0	0	0	0	0	0
Vars	951;432	688.91	494.91	560.595	504.907	562.331	306.904	299.594	697.125	595.442	474.766	840.143	577.606	845.168	518.169	695.272	331.525	2242.72	0	0	1287.12
Vbp1	81	0	0	178.359	157.542	167.95	0	0	213.63	224.204	218.917	0	0	0	0	0	0	0	0	0	0
Vcl	655;815;219;476	1183.12	720.94	320.254	272.811	624.28	0	0	163.872	0	163.872	0	0	51.9434	28.9192	40.4313	148.417	59.5581	0	0	103.988
Vcp	295;236;8;18;164;81;486;505;18;251;231;336;148;211;754;651;386;389;109;112;312;584;217;668;529;658;614;615;190;	5180.44	2488.93	3676.47	3963.68	3827.38	9772.64	6843.96	5776.46	4461.29	6713.59	5477.62	2981.34	4729.42	4067.6	4314	9651.55	5266.89	5860.78	6076.44	6713.91
Vcpip1	361	0	0	55.1627	59.4694	57.316	0	0	0	0	0	0	0	0	0	0	0	0	0	0	0
Vdac1	274	173.18	0	169.92	177.476	173.526	135.627	303.889	142.259	153.208	183.746	0	0	200.584	249.372	224.978	221.269	372.142	640.357	608.831	460.65
Vdac3	20	149.547	0	0	0	149.547	0	0	0	0	0	0	0	0	0	0	0	0	0	0	0
Vim	188;168	464.204	345.7	140.77	167.857	279.633	253.39	272.833	50.4728	59.4388	159.034	530.32	259.272	229.059	181.24	299.973	0	0	0	0	0
Vmn1r210	219	0	0	0	0	0	0	0	75.3207	0	75.3207	0	0	0	0	0	0	0	0	0	0
Vmn1r35	296	0	0	0	0	0	0	0	0	0	0	0	0	175.193	167.284	171.239	0	0	0	0	0
Vps13a	2915	0	0	0	0	0	0	0	136.444	149.982	143.213	0	0	0	0	0	0	0	0	0	0
Vps26a	242	0	0	35.1112	38.8479	36.9795	0	0	0	0	0	0	0	0	0	0	0	0	0	0	0
Vrk2	139;140	0	0	0	0	0	0	0	19820.6	18810.5	19315.6	0	0	22741.9	16177.6	19459.7	0	0	0	0	0
Vti1b	13	193.226	65.0538	138.35	113.516	127.536	0	0	182.034	91.2389	136.637	0	0	16.8317	126.47	71.6507	0	0	0	0	0
Vwa5a	664;666	0	0	0	0	0	0	0	0	0	0	0	0	11.7095	7067.77	3539.74	0	0	0	0	0
Wbscr17	112;127	0	0	0	0	0	0	0	164.916	0	164.916	0	0	0	0	0	0	0	0	0	0
Wdr1	104	103.083	0	0	0	103.083	0	0	0	0	0	0	0	0	0	0	0	0	0	0	0
Wdr20b	488;492	0	0	0	0	0	0	0	0	0	0	0	0	0	0	0	0	0	310.237	221.791	266.014
Wdr96	851;1176;1179	0	0	0	0	0	0	0	0	0	0	0	0	0	0	0	0	0	0	258.149	258.149
Wrnip1	296;656;220	448.495	245.101	0	0	346.798	0	0	0	0	0	715.939	405.367	81.0818	75.605	319.498	0	201.188	0	0	201.188
Wscd1	543	0	0	0	0	0	0	0	1362.96	3392.78	2377.87	0	0	0	0	0	0	0	0	0	0
Xdh	961;905	699.87	572.243	156.202	104.235	383.138	362.397	247.172	382.639	287.07	319.819	0	0	198.21	148.478	173.344	183.19	132.589	0	0	157.89
Xlr3a	93	0	0	0	0	0	0	0	131.261	0	131.261	0	0	0	0	0	0	0	215.286	295.102	255.194
Xpo5	413	244.958	218.709	0	0	231.833	0	0	15.9343	0	15.9343	0	0	0	0	0	0	0	0	0	0
Xrcc5	307	0	0	0	0	0	0	0	0	0	0	0	0	0	26.7306	26.7306	0	0	0	0	0
Xylb	201	44.0403	0	0	0	44.0403	0	0	0	0	0	0	0	0	0	0	0	0	0	0	0
Yipf1	71	0	0	133.853	135.876	134.865	0	0	0	0	0	0	0	0	175.372	175.372	0	0	0	0	0
Yod1	252	222.528	323.781	0	0	273.154	0	0	0	0	0	0	0	0	0	0	219.011	25.6822	0	0	122.347
Ywhab	13;51;11;13;11;140	1853.62	5470.17	297.848	1554.56	2294.05	2024.32	1312.51	195.681	262.538	948.762	253.772	704.612	893.924	662.166	628.619	1905.2	1558.3	335.936	464.499	1065.98
Ywhae	196;50	77.0173	92.5069	86.8661	0	85.4634	0	0	114.577	90.2875	102.432	0	0	0	0	0	0	0	132.55	134.451	133.5
Ywhag	10;10	972.726	1569.08	260.92	0	934.241	1505.37	821.281	438.559	172.402	734.404	0	0	0	460.95	460.95	0	0	0	0	0
Ywhaq	11;9	238.424	238.514	0	0	238.469	98.7899	114.284	0	0	106.537	323.155	0	0	0	323.155	604.427	87.4694	0	0	345.948
Ywhaz	11;11;9;68;138;139	1786.23	2195.3	464.326	485.784	1232.91	1066.86	1101.2	488.752	74.0089	682.706	1943.69	786.252	520.874	354.403	901.304	4672.18	2979.13	456.98	515.126	2155.85
Zbtb20	517	129.666	88.3109	34.3891	43.5786	73.9861	0	0	0	0	0	0	0	0	0	0	0	63.3315	0	0	63.3315
Zc3h7a	805;678;424;451506	847.991	323.427	136.986	140.55	362.239	0	0	68.6854	60.5719	64.6286	0	0	0	0	0	0	0	0	0	0
Zc3h7b	792;423	109.868	96.8118	70.4357	31.8708	77.2467	0	0	0	0	0	0	0	0	0	0	0	0	0	0	0
Zcchc6	408	0	0	0	0	0	0	0	15.7332	19.0033	17.3683	0	0	0	0	0	0	0	0	0	0
Zfp281	536;537;619;658	380.166	261.762	359.061	300.127	325.279	0	0	0	74.0152	74.0152	0	0	209.541	160.952	185.246	0	0	0	0	0
Zfp292	2671	0	0	0	0	0	0	0	0	0	0	0	0	0	2076.39	2076.39	0	0	0	0	0
Zfp532	902	0	0	0	0	0	147.223	147.442	0	0	147.333	796.539	0	0	0	796.539	0	0	0	0	0
Zfp664	94	0	0	0	0	0	0	0	0	260.661	260.661	0	0	0	0	0	0	0	0	0	0
Zfp92	34	0	225.445	0	0	225.445	0	0	0	0	0	0	0	0	0	0	0	0	0	0	0
Zfyve26	1127;1095;1036	72.6778	0	41.2831	26.1325	46.6978	0	0	109.383	277.542	193.462	0	0	0	0	0	0	0	0	0	0
Zhx1	322	0	0	0	0	0	0	0	0	0	0	0	0	0	78.1636	78.1636	0	0	0	0	0
Zhx2	664	288.795	277.294	253.482	223.634	260.801	0	0	129.176	376.904	253.04	0	0	357.401	188.918	273.159	0	0	220.177	267.436	243.806
Zmpste24	66	0	0	122.968	0	122.968	0	0	0	0	0	0	0	0	0	0	0	0	0	0	0
Znfx1	1275;1408;983;586;1269;605	0	0	0	0	0	0	0	683.872	778.132	731.002	0	0	0	0	0	0	0	0	0	0
Zzef1	2079;1763;2464	40.3235	30.2592	105.719	159.001	83.8258	0	0	1762.31	1042.47	1402.39	0	0	86.0494	68.0657	77.0576	0	0	0	0	0
