# Supplementary material for: A proteomics landscape of circadian clock in mouse liver
Source: Nat Commun. 2018 Apr 19;9:1553. doi: 10.1038/s41467-018-03898-2 (PMC5908788; doi:10.1038/s41467-018-03898-2)
Supplement: Supplementary file 16 — Supplementary Data 13 [file 41467_2018_3898_MOESM16_ESM.xlsx]

## Sheet: Legend
Supplementary Data 13 Matrix of Kupffer cell sub-proteome during the circadian cycle.
Sheet1	Matrix of Kupffer cell sub-proteome during the circadian cycle.

## Sheet: matrix of KC sub-proteome
Gene.Symbol	KC-BH.Q	KC-ADJ.P	KC-PER	KC-LAG	KC-AMP	KC-day/night fold change>5	Kupffer Cell-ZT0-repeat1-FOT*E6	Kupffer Cell-ZT0-repeat2-FOT*E6	Kupffer Cell-ZT6-repeat1-FOT*E6	Kupffer Cell-ZT6-repeat2-FOT*E6	Kupffer Cell-ZT12-repeat1-FOT*E6	Kupffer Cell-ZT12-repeat2-FOT*E6	Kupffer Cell-ZT18-repeat1-FOT*E6	Kupffer Cell-ZT18-repeat2-FOT*E6	ZT0-Kupffer Cell-average-FOT*E6	ZT6-Kupffer Cell-average-FOT*E6	ZT12-Kupffer Cell-average-FOT*E6	ZT18-Kupffer Cell-average-FOT*E6
Tmem173	1	1	19.8	6.9	3.32364	*	0.492278	39.3771	116.08	114.968	34.5207	41.1518	69.0764	75.4125	19.9347	115.524	37.8362	72.2445
Mavs	1	0.760764	19.8	9.9	2.46144	*	0.657661	21.3116	71.7558	51.0677	32.0258	29.2487	28.5839	39.4866	10.9846	61.4117	30.6373	34.0353
Nfkb2	1	0.427083	19.8	6.9	0.595257	*	0.142154	6.80277	11.4379	11.7595	2.28185	2.11549	3.34124	2.48431	3.47246	11.5987	2.19867	2.91278
Cstf2	0.448659	0.00277778	25.8	12.9	0.2586	*	0	2.65052	2.68286	2.27772	7.06243	6.77497	2.93474	3.92677	1.32526	2.48029	6.9187	3.43076
Gsto1	0.448659	0.00277778	25.8	12.9	4.03195		1.90829	77.7756	103.54	101.215	141.554	140.926	124.415	103.887	39.8419	102.378	141.24	114.151
5730508B09Rik	1	0.760764	25.8	9.9	0.520258	*	0.31515	0	47.1902	42.9246	5.22019	4.50704	3.32768	19.0734	0.157575	45.0574	4.86362	11.2005
Zyx	0.448659	0.00277778	19.8	9.9	1.04368		1.72886	73.3189	74.0843	77.4832	80.3407	73.2733	62.7234	66.2361	37.5239	75.7837	76.807	64.4798
Abca9	1	1	25.8	12.9	0.488576	*	0	0	5.31812	4.75354	3.82168	0.597463	15.3155	19.7118	0	5.03583	2.20957	17.5136
Aldh3b1	1	1	19.8	9.9	7.93285	*	0.43927	19.1739	160.706	183.084	61.8323	43.4002	70.8969	66.7892	9.80657	171.895	52.6162	68.843
Slc25a42	0.52707	0.00746528	25.8	6.9	0.618197	*	0.0467594	3.13999	11.1957	9.66185	6.33628	7.43543	0	0	1.59337	10.4288	6.88586	0
Apobr	1	1	25.8	12.9	0.569883	*	0.136026	7.27407	14.7565	11.8849	7.91111	8.3638	23.1002	24.0062	3.70505	13.3207	8.13746	23.5532
Arhgap25	0.903869	0.218056	25.8	9.9	0.997428	*	0.0398659	2.30277	17.8651	16.6354	17.9547	15.0701	7.56838	3.81783	1.17132	17.2503	16.5124	5.6931
Arhgap4	1	1	19.8	13.8	0.17367	*	0.034878	2.13678	4.529	6.98506	2.08773	1.2973	5.2818	4.57361	1.08583	5.75703	1.69252	4.9277
Arhgef2	1	1	19.8	6.9	0.524199	*	0.13406	7.54736	20.8004	23.1026	6.5951	9.33541	23.853	26.9692	3.84071	21.9515	7.96525	25.4111
Arvcf	0.903869	0.158507	25.8	6.9	0.300017	*	0.16438	8.2865	10.4621	9.57107	2.82858	1.07398	0	0	4.22544	10.0166	1.95128	0
Atp8a1	1	1	19.8	9.9	0.80604	*	0.0940455	3.13813	30.7512	34.3519	8.64629	8.53633	22.9528	22.9841	1.61609	32.5516	8.59131	22.9684
Axl	1	1	19.8	13.8	0.126101	*	0.0167088	0	7.23875	9.02209	0	0	7.78469	5.159	0.00835441	8.13042	0	6.47184
Bcat2	1	1	19.8	9.9	3.82954	*	0.563139	28.6784	140.668	131.341	50.0695	45.4011	86.5105	93.7692	14.6208	136.005	47.7353	90.1398
Ttc15	0.52707	0.0121528	25.8	12.9	0.203871		0.0581715	3.17457	4.45716	4.42566	6.37928	6.8818	6.3383	4.48373	1.61637	4.44141	6.63054	5.41102
Calhm2	1	0.760764	19.8	9.9	0.595439	*	0.12391	0	11.7122	11.996	4.81993	4.22518	3.57524	6.54871	0.0619548	11.8541	4.52255	5.06198
Camp	1	0.760764	19.8	9.9	0.800867	*	8.63294	407.55	31.2909	28.8135	94.7175	82.167	19.9649	24.9718	208.091	30.0522	88.4423	22.4684
Gbe1	0.52707	0.0121528	25.8	12.9	0.532423	*	0.0501947	0.58558	1.30201	2.023	11.1171	9.10649	5.29433	4.87629	0.317888	1.66251	10.1118	5.08531
Cav2	0.903869	0.158507	25.8	6.9	1.36656	*	0.440403	26.2477	44.1027	41.6375	12.8841	2.59371	0	0	13.3441	42.8701	7.7389	0
Pgd	0.52707	0.0121528	19.8	9.9	8.85764		6.14673	273.207	354.241	365.144	280.7	272.525	228.975	228.592	139.677	359.692	276.613	228.784
Crk	0.52707	0.0121528	25.8	12.9	5.31991		1.52334	63.9147	64.107	56.7894	133.102	137.339	82.9986	121.06	32.719	60.4482	135.22	102.029
Hsp90aa1	0.52707	0.0121528	25.8	12.9	10.9421		4.28247	193.708	265.685	268.11	368.848	349.868	305.502	289.443	98.9952	266.898	359.358	297.473
Cd14	1	1	25.8	22.8	0.855111	*	0.123458	9.6033	15.4448	16.9022	0	0	39.5075	44.1728	4.86338	16.1735	0	41.8401
Fasn	0.52707	0.0121528	25.8	16.8	1.04528	*	0.179525	9.8095	3.50649	2.81862	10.0345	9.92846	75.3889	95.2096	4.99451	3.16255	9.9815	85.2993
Cd40	1	0.593924	25.8	3.9	0.164835	*	0.0345089	4.57538	9.71017	13.5905	0	0	5.08243	0	2.30495	11.6503	0	2.54122
Cd48	1	1	25.8	12.9	2.80563	*	0.84165	26.0846	66.0532	62.3871	55.1297	65.7192	91.1205	80.6403	13.4631	64.2201	60.4245	85.8804
Cd72	1	1	19.8	13.8	0.32834	*	0.0623951	0	5.76011	10.4035	0	0	8.87841	4.22599	0.0311975	8.08182	0	6.5522
Chtop	1	1	19.8	13.8	4.85222	*	0.601955	6.45529	68.3127	89.3688	69.2228	81.2514	100.278	79.269	3.52862	78.8408	75.2371	89.7734
Clec12a	1	1	25.8	12.9	0.44181	*	0	0	10.0646	12.6142	4.18049	5.38666	18.3803	37.1773	0	11.3394	4.78358	27.7788
Ppa1	0.52707	0.0121528	25.8	12.9	1.21076	*	0.280476	9.2171	10.52	9.82345	40.3088	49.2502	11.6956	10.8769	4.74879	10.1717	44.7795	11.2863
Coa6	1	1	19.8	6.9	1.50461	*	0.216315	7.93793	34.5836	45.9661	0	0	24.6877	16.2406	4.07712	40.2749	0	20.4641
Csf1r	1	1	19.8	9.9	1.02496	*	0.164591	3.78939	86.3317	92.9389	14.6597	16.7933	87.9439	101.256	1.97699	89.6353	15.7265	94.5997
Cttnbp2nl	1	1	25.8	12.9	0.330589	*	0.088876	4.35991	7.33766	7.25129	2.55893	3.12208	14.2181	12.8055	2.2244	7.29447	2.8405	13.5118
Dnajc8	1	1	19.8	13.8	1.68209	*	0.0825923	7.01987	28.9784	44.3375	23.8709	20.1948	44.3092	40.0935	3.55123	36.6579	22.0328	42.2013
Dock2	1	0.760764	19.8	6.9	0.761125	*	0.402741	11.1667	46.2596	42.4284	32.6294	31.7676	31.9122	33.8398	5.7847	44.344	32.1985	32.876
Dok2	1	0.593924	19.8	6.9	2.47981	*	0.0884417	11.7372	39.2246	44.3429	0	0	9.27308	15.3771	5.91284	41.7838	0	12.3251
Dram2	1	1	19.8	13.8	4.25986	*	0.64393	15.9522	74.1285	77.9488	30.2089	30.0931	134.372	110.839	8.29808	76.0387	30.151	122.606
Cct8	0.52707	0.0121528	25.8	12.9	1.77805		3.07758	138.396	167.095	165.216	183.859	189.595	172.87	168.195	70.7366	166.156	186.727	170.532
Rpl28	0.52707	0.0121528	19.8	9.9	17.7782		5.86449	285.132	459.34	463.849	367.167	356.922	207.918	241.59	145.498	461.595	362.045	224.754
Elmo1	1	1	19.8	9.9	0.836676	*	0.108012	5.3641	33.7167	36.9368	11.9404	12.4728	31.1063	34.3518	2.73606	35.3267	12.2066	32.7291
Emc7	1	1	19.8	9.9	5.14926	*	0.960755	46.4668	144.549	130.327	39.2086	53.4766	57.5054	53.403	23.7138	137.438	46.3426	55.4542
Emr1	1	1	19.8	6.9	8.42316	*	2.42393	121.545	332.69	326.55	100.87	104.062	329.352	295.07	61.9847	329.62	102.466	312.211
Degs1	0.576771	0.0253472	25.8	6.9	2.24041	*	0.182625	7.42408	100.088	31.8496	21.1228	18.926	0	0	3.80335	65.969	20.0244	0
Entpd1	1	1	19.8	9.9	7.01985	*	0.957776	43.3477	246.806	263.778	100.234	148.446	269.525	260.558	22.1527	255.292	124.34	265.042
Evi2b	1	1	19.8	9.9	2.71667	*	0.525166	17.0601	94.9184	87.7438	38.9446	41.9169	64.7244	75.57	8.79264	91.3311	40.4308	70.1472
Fam105a	1	1	19.8	9.9	0.974303	*	0.121723	7.51899	30.6504	31.7831	13.9004	12.4906	23.5309	16.0939	3.82036	31.2168	13.1955	19.8124
Fam21	1	1	25.8	22.8	0.27445	*	0.0270266	1.6843	3.86779	1.90886	0	0	12.7658	12.3926	0.855664	2.88832	0	12.5792
Agpat3	0.576771	0.0253472	25.8	6.9	4.34069	*	0.210769	19.6037	87.5561	79.1298	40.9245	34.2483	0	0	9.90724	83.3429	37.5864	0
Fam49a	1	1	19.8	9.9	1.75185	*	0.08484	5.12622	47.7051	48.9123	24.8598	21.4818	43.4063	56.9329	2.60553	48.3087	23.1708	50.1696
Fcer1g	1	1	19.8	9.9	88.8331	*	9.97906	516.713	3131.21	2580.98	1266.27	1153.72	1937.94	2068.32	263.346	2856.09	1209.99	2003.13
Fcgr1	1	1	19.8	9.9	1.52542	*	0.493	20.2441	84.4403	86.7911	22.0656	17.7954	91.8133	125.447	10.3686	85.6157	19.9305	108.63
Fcgr4	1	1	25.8	12.9	3.1555	*	0.519449	34.2953	86.7316	98.7289	34.1557	60.4584	142.346	136.966	17.4074	92.7302	47.3071	139.656
Fen1	1	0.593924	19.8	3.9	0.0191866	*	0.271339	11.4787	11.6701	10.0737	0	0	41.4238	49.0625	5.87501	10.8719	0	45.2431
Fgr	1	1	19.8	9.9	0.632075	*	0.0493191	1.72183	19.2098	23.3309	5.65227	4.03582	14.392	8.28105	0.885575	21.2703	4.84404	11.3365
Top2b	0.576771	0.0385417	25.8	9.9	0.719822		0.63375	25.8697	41.8734	38.33	45.4649	47.881	38.6784	35.5645	13.2517	40.1017	46.6729	37.1214
Folr2	1	1	19.8	9.9	29.2517	*	3.3189	163.733	798.895	803.45	322.979	297.811	389.769	406.62	83.5262	801.172	310.395	398.194
Fyb	1	1	19.8	9.9	1.74678	*	0.121312	5.79089	48.8463	55.3873	16.0909	15.1545	30.684	29.4256	2.9561	52.1168	15.6227	30.0548
Slmap	0.576771	0.0385417	19.8	6.9	1.16719	*	0.382832	19.7019	25.2539	16.6956	3.19531	3.03623	4.70582	4.95388	10.0424	20.9748	3.11577	4.82985
Gbp3	1	1	19.8	9.9	1.90465	*	0.0596459	4.14156	40.6808	50.3666	11.6098	5.92545	23.4307	24.4325	2.1006	45.5237	8.76762	23.9316
Gbp5	1	0.322569	19.8	6.9	1.03294	*	0.0441085	2.39753	16.8521	15.5427	0	0	2.24413	2.51055	1.22082	16.1974	0	2.37734
Ggh	1	1	25.8	9.9	0.216024	*	0.157259	6.7324	2.03669	0	10.5896	10.7195	0	0	3.44483	1.01835	10.6545	0
Gm9385	1	0.760764	19.8	6.9	11.0605	*	3.3866	156.669	517.994	497.015	349.605	300.041	340.595	379.517	80.028	507.504	324.823	360.056
Ugt2b5	0.576771	0.0385417	19.8	9.9	44.4656		17.1752	795.811	1103.98	1067.8	876.237	846.215	438.964	472.802	406.493	1085.89	861.226	455.883
Gpihbp1	1	0.322569	19.8	9.9	1.30944	*	0	0	19.8645	20.9419	16.5944	15.4292	2.42359	1.72013	0	20.4032	16.0118	2.07186
Gzmb	1	0.322569	25.8	12.9	0.907693	*	0.0882411	4.60102	0	0	45.6283	61.2512	8.55781	11.735	2.34463	0	53.4397	10.1464
H2-Ab1	1	0.760764	25.8	9.9	38.6068	*	4.15018	186.262	1109.66	1106.58	380.68	412.437	394.228	368.697	95.2061	1108.12	396.559	381.462
H2-DMa	1	1	19.8	9.9	18.1702	*	0	0	353.993	349.792	55.8778	53.3579	97.0276	80.2638	0	351.893	54.6179	88.6457
H2-Eb1	1	0.427083	19.8	9.9	23.7055	*	0.468256	23.541	381.86	391.838	90.7149	98.1231	47.2351	43.7963	12.0046	386.849	94.419	45.5157
Hck	1	1	19.8	9.9	6.01649	*	0.711572	37.2	209.774	154.546	69.0594	70.7383	124.688	134.957	18.9558	182.16	69.8989	129.823
Hist2h2ac	0.903869	0.158507	25.8	9.9	3397.64	*	0	0	52772.5	60639.8	43465.8	53726.7	138.422	160.731	0	56706.2	48596.2	149.577
Hk2	1	1	19.8	9.9	5.39822	*	0.288571	15.4793	147.965	133.927	25.7635	21.8468	71.6228	75.2166	7.88393	140.946	23.8051	73.4197
Klra2	1	0.322569	25.8	9.9	0.189011	*	0	0	16.879	15.2507	1.78201	2.07047	1.76776	0.797799	0	16.0649	1.92624	1.28278
LOC101056668	1	0.760764	19.8	6.9	0.438779	*	0.0140048	1.74567	7.44806	10.4828	0.841413	1.20472	1.24279	3.88567	0.879836	8.96544	1.02307	2.56423
Lamtor1	1	0.760764	25.8	6.9	7.17304	*	2.13717	96.6276	276.513	257.397	113.557	130.345	185.049	66.5856	49.3824	266.955	121.951	125.817
Lcn2	1	1	25.8	9.9	3.46603	*	17.4701	839.996	32.6781	33.347	167.612	155.228	0	0	428.733	33.0125	161.42	0
Lcp2	1	0.427083	19.8	6.9	2.94818	*	0.170709	24.8109	52.1568	50.1563	5.36078	5.97208	8.46274	8.12817	12.4908	51.1565	5.66643	8.29546
Leprot	0.903869	0.218056	25.8	6.9	1.26831	*	0.192905	8.75398	34.4262	27.0789	12.1506	16.5822	8.37282	14.9538	4.47344	30.7525	14.3664	11.6633
Arfgap3	0.576771	0.0385417	19.8	3.9	0.111232	*	0.0941377	3.7104	1.57306	0	0	0	0	2.92078	1.90227	0.786528	0	1.46039
Lpcat2	1	1	19.8	9.9	6.63462	*	1.62525	83.945	255.193	252.489	82.2668	95.1091	161.365	165.49	42.7851	253.841	88.6879	163.428
Lrch4	1	0.593924	19.8	3.9	0.00363001	*	0.0513361	2.29896	2.13684	1.72629	0	0	10.0562	7.97376	1.17515	1.93157	0	9.01496
Lrmp	1	1	25.8	9.9	0.887725	*	0	0	523.514	8.57647	1.42478	4.29381	11.8419	9.71955	0	266.045	2.8593	10.7807
Lrrc25	1	1	19.8	9.9	3.0116	*	0.60019	27.1969	133.909	111.127	43.1906	41.2247	145.906	130.137	13.8985	122.518	42.2076	138.022
Lrrc8a	1	1	19.8	9.9	0.538456	*	0	0	7.61491	9.65053	0	2.30943	1.91505	1.4635	0	8.63272	1.15472	1.68928
Ube2j1	0.576771	0.0385417	25.8	6.9	0.482513		0	0	9.0748	8.65053	4.57272	5.44092	0	0	0	8.86266	5.00682	0
Mcm3	1	0.593924	25.8	12.9	0.235432	*	0	0	1.46826	1.83713	2.21968	2.44797	9.45365	12.6714	0	1.6527	2.33382	11.0625
Mcm6	1	1	25.8	12.9	0.169455	*	0	0	1.84879	2.30523	1.09533	0.596276	5.89352	4.8083	0	2.07701	0.845802	5.35091
Mfsd10	1	1	19.8	9.9	2.23741	*	0	0	37.197	35.5239	2.37548	2.30375	5.55523	7.37301	0	36.3604	2.33962	6.46412
Mlkl	1	1	19.8	9.9	0.606552	*	0.0500733	0	14.4987	14.4005	4.68321	4.524	5.92079	6.51644	0.0250367	14.4496	4.6036	6.21861
Mpo	1	1	19.8	3.9	0.174319	*	8.0493	400.818	7.44205	4.9768	64.3087	74.3416	7.1995	9.8536	204.434	6.20942	69.3251	8.52655
Mt2	1	0.427083	19.8	9.9	0.813798	*	3.94296	136.775	34.6049	36.5431	25.0343	29.0499	11.8589	10.2281	70.3592	35.574	27.0421	11.0435
Cops7a	0.576771	0.0385417	25.8	12.9	1.30736		0.305341	11.4432	10.8533	10.0706	35.5233	15.9336	12.6313	11.5575	5.87428	10.462	25.7284	12.0944
Nos3	1	1	19.8	0	0.193693	*	0.0343785	4.72234	1.9139	1.9831	0.474856	0.410877	7.4733	5.68446	2.37836	1.9485	0.442867	6.57888
Oas1a	1	1	19.8	9.9	6.09279	*	0.826715	38.9821	185.463	199.604	86.9917	95.9442	121.382	134.439	19.9044	192.533	91.4679	127.911
Oas3	1	1	19.8	9.9	0.265669	*	0.0230638	1.34255	6.50536	8.29011	2.0109	3.00906	4.53299	2.63608	0.682808	7.39773	2.50998	3.58453
Ndufa2	0.576771	0.0385417	19.8	6.9	13.5666		3.74066	195.601	324.48	285.601	131.429	125.402	129.342	139.071	99.6707	305.041	128.416	134.207
Pla2g4a	1	1	19.8	9.9	0.647528	*	0.0202213	1.70459	30.4062	30.1527	3.40843	4.01517	21.2488	25.3133	0.862407	30.2795	3.7118	23.281
Plcg2	1	1	19.8	9.9	0.642291	*	0.048301	2.10078	20.3634	20.9419	8.94251	8.57576	11.8585	12.8512	1.07454	20.6526	8.75913	12.3549
Plgrkt	1	1	19.8	9.9	5.85084	*	0.547422	30.9018	143.032	128.339	90.702	81.5947	121.5	131.696	15.7246	135.685	86.1484	126.598
Ndufb5	0.576771	0.0385417	19.8	9.9	4.40776		4.16352	194.521	229.891	217.778	244.32	213.953	167.556	183.482	99.3421	223.834	229.136	175.519
Ppp1r21	1	0.760764	25.8	9.9	0.598732	*	0.170498	7.3128	6.71378	6.37209	12.0053	12.9844	1.61391	0	3.74165	6.54294	12.4949	0.806954
Prg3	1	0.593924	19.8	9.9	0.291699	*	0.522298	5.76853	4.64754	3.10353	33.0611	2.80698	0	0	3.14541	3.87554	17.934	0
Prkcb	1	0.427083	19.8	9.9	2.94351	*	0.348289	18.3082	71.1525	68.4773	27.9501	27.3555	26.8497	25.8622	9.32824	69.8149	27.6528	26.356
Prkch	1	0.760764	19.8	6.9	0.255607	*	0.0492719	2.72356	17.4765	15.5587	2.09633	1.58022	13.8617	10.7033	1.38642	16.5176	1.83828	12.2825
Prss34	1	1	25.8	9.9	1.42657	*	1.1071	52.6002	13.4499	11.9728	85.9556	62.5483	0	0	26.8537	12.7113	74.252	0
Rap2b	1	1	19.8	9.9	8.57743	*	2.00458	68.0495	315.51	308.484	123.308	97.0209	212.58	156.944	35.027	311.997	110.164	184.762
Ripk3	1	1	19.8	9.9	1.45918	*	0.161311	4.74099	49.2338	45.0314	10.2908	15.3372	28.5979	27.6287	2.45115	47.1326	12.814	28.1133
Selt	1	1	19.8	9.9	1.73691	*	0.33539	16.6194	50.7838	54.7509	21.895	24.9307	30.1873	34.1571	8.47737	52.7673	23.4129	32.1722
Psma1	0.576771	0.0385417	25.8	12.9	12.9932		3.13515	127.857	144.126	124.238	295.24	284.272	219.523	338.87	65.4959	134.182	289.756	279.197
Shank3	0.903869	0.218056	19.8	9.9	0.279066	*	0.818732	12.927	9.48564	11.4152	4.76533	4.55282	1.8293	0.948985	6.87284	10.4504	4.65908	1.38914
Slc12a9	1	0.760764	25.8	9.9	1.35886	*	0.0985679	7.42353	39.6652	39.6242	24.5661	26.4903	25.6985	22.051	3.76105	39.6447	25.5282	23.8748
Slc15a3	1	0.427083	25.8	12.9	2.17212	*	0.0699456	4.57287	12.7835	16.5655	33.1651	39.4277	41.1253	55.2313	2.32141	14.6745	36.2964	48.1783
Slc28a2	1	1	19.8	9.9	0.198143	*	0.0786987	3.78284	9.41009	6.60793	5.14925	5.82795	9.17432	19.8416	1.93077	8.00901	5.4886	14.508
Slc35f6	1	1	19.8	9.9	2.4422	*	0.0792152	0	77.8194	76.4478	34.5379	30.2394	79.3356	66.8929	0.0396076	77.1336	32.3886	73.1143
Rprd1b	0.576771	0.0385417	25.8	12.9	2.13016		0.228201	15.7498	18.6011	9.13678	48.6593	26.7523	30.4202	40.4738	7.98903	13.869	37.7058	35.447
Stard3	1	1	19.8	6.9	0.557024	*	0.0790758	2.85835	11.2246	11.6823	0	0	3.80482	3.85417	1.46871	11.4534	0	3.8295
Stard3nl	1	1	19.8	9.9	0.500819	*	0	0	47.0398	36.1693	1.9014	2.75984	41.8586	41.2036	0	41.6045	2.33062	41.5311
Stk4	0.903869	0.218056	25.8	12.9	0.942358	*	0.239073	11.5578	25.0699	23.401	26.4548	24.79	33.9545	34.6933	5.89843	24.2354	25.6224	34.3239
Tcp1	0.576771	0.0385417	25.8	9.9	9.60369		3.63815	116.472	179.536	159.514	206.336	266.014	110.6	115.587	60.0553	169.525	236.175	113.093
Tbxas1	1	1	19.8	9.9	8.39418	*	0.852623	41.7549	270.055	296.512	99.6574	113.278	177.8	200.402	21.3037	283.284	106.468	189.101
Tecpr1	0.903869	0.158507	19.8	6.9	0.0293959	*	0.0655595	3.23277	0.48128	0.374689	0	0	0.269098	0.337787	1.64917	0.427984	0	0.303443
Tek	1	1	25.8	9.9	0.15437	*	0.031528	1.49916	1.45541	2.07136	4.37323	5.11324	0	0	0.765345	1.76339	4.74323	0
Tgfb1	1	1	19.8	9.9	0.76938	*	0.12408	8.11194	21.9346	25.168	6.67765	9.48335	14.2873	16.6382	4.11801	23.5513	8.0805	15.4627
Themis2	1	1	19.8	9.9	1.70098	*	0	0	34.9481	38.0082	3.55723	5.95046	13.9527	21.0017	0	36.4782	4.75385	17.4772
Tlr7	0.903869	0.218056	25.8	9.9	0.986067	*	0.0800096	4.94184	31.4501	28.5762	9.37674	11.0319	7.64355	8.8914	2.51093	30.0132	10.2043	8.26748
Tmem258	1	1	19.8	9.9	23.4944	*	3.89271	139.219	625.765	526.1	249.401	198.65	271.453	315.904	71.556	575.932	224.026	293.678
Tmem47	1	1	19.8	6.9	2.78163	*	0.666157	14.3076	50.8829	56.3867	0	0	17.0486	15.0525	7.48687	53.6348	0	16.0506
Tmem51	1	1	25.8	9.9	0.524551	*	0.0347777	2.23655	5.66226	1.55788	9.20907	5.88561	0	0	1.13566	3.61007	7.54734	0
Tmem87a	1	1	19.8	9.9	0.464476	*	0.113258	5.29641	20.4342	17.0623	6.68195	6.49392	24.0649	33.7418	2.70483	18.7483	6.58793	28.9034
Trpv2	1	0.427083	19.8	6.9	0.847052	*	0.122255	5.3293	21.1048	19.8094	7.83029	5.15902	7.69146	9.42224	2.72578	20.4571	6.49465	8.55685
U2surp	1	0.427083	25.8	9.9	0.686287	*	0.0842693	4.46492	18.5817	18.2689	7.27783	8.66435	6.3641	6.30249	2.2746	18.4253	7.97109	6.3333
Vamp4	1	0.760764	19.8	6.9	1.29728	*	0.520091	18.168	50.0902	47.6001	21.1082	14.4249	31.7438	43.7925	9.34404	48.8452	17.7665	37.7682
Vav1	1	1	19.8	13.8	0.825349	*	0.0798983	1.09048	17.0363	21.6376	11.7521	10.1184	18.0472	24.6964	0.585191	19.3369	10.9352	21.3718
Vwa8	1	1	19.8	9.9	0.320956	*	0.0867066	2.83195	7.37393	9.88565	4.2461	4.6215	5.34665	4.5014	1.45933	8.62979	4.4338	4.92403
Was	1	1	25.8	12.9	1.77208	*	0.152826	7.49336	24.7036	30.3001	20.1004	35.9525	54.8779	38.4019	3.82309	27.5019	28.0265	46.6399
C230081A13Rik	0.576771	0.0385417	19.8	9.9	0.0650195		0.0500633	0.796193	1.65646	1.71571	0.407469	0.695344	0.319314	0.35652	0.423128	1.68608	0.551407	0.337917
Pdzk1	0.576771	0.0385417	25.8	16.8	0.38377		0	0	0	0	4.2492	4.10148	6.60547	7.77748	0	0	4.17534	7.19147
0610031J06Rik	1	1	19.8	9.9	2.29542	*	0	20.9216	110.552	100.327	0	74.0618	78.0901	67.3308	10.4608	105.44	37.0309	72.7105
1110004F10Rik	1	1	25.8	12.9	1.67704	*	0.35881	15.5486	27.6283	22.9696	23.4728	20.918	51.9483	48.9434	7.95369	25.299	22.1954	50.4459
2410015M20Rik	1	1	19.8	9.9	8.87426	*	0.710709	41.3097	247.673	357.468	0	0	231.967	255.411	21.0102	302.571	0	243.689
2610301G19Rik	1	1	19.8	9.9	0.364859	*	0.120931	2.47417	13.3172	14.192	5.28081	6.50028	11.4587	12.0999	1.29755	13.7546	5.89054	11.7793
2810007J24Rik	1	1	25.8	9.9	0.134858	*	1.10199	80.8521	1.27145	1.52319	43.7452	38.5354	0	0	40.977	1.39732	41.1403	0
4930506M07Rik	1	1	19.8	13.8	0.205203	*	0.0885992	2.43118	10.1911	13.0931	2.92188	3.00478	12.9312	11.0359	1.25989	11.6421	2.96333	11.9836
9030617O03Rik	1	1	19.8	6.9	1.00028	*	0.0746657	3.7409	20.1192	26.2232	3.34463	2.78782	10.4177	9.8947	1.90778	23.1712	3.06622	10.1562
Strn3	0.576771	0.0385417	25.8	16.8	1.11381		0.310937	11.9085	5.83336	7.59229	18.5652	16.7361	19.0823	25.7842	6.10973	6.71282	17.6506	22.4333
A230046K03Rik	1	1	19.8	9.9	0.397425	*	0	0	7.77999	7.4661	0.670731	0.862154	2.15956	1.53149	0	7.62305	0.766443	1.84552
AI314180	0.903869	0.158507	25.8	6.9	0.0475023	*	0	0	0.91139	0.984143	0.447856	0.910692	0	0.179656	0	0.947767	0.679274	0.0898282
ATP6	1	1	19.8	9.9	25.3946	*	9.0187	223.639	723.22	746.304	368.152	316.909	389.732	336.086	116.329	734.762	342.53	362.909
Aass	0.903869	0.218056	25.8	9.9	0.949076	*	0.12404	8.35032	12.8587	13.5461	18.1425	22.2054	4.0333	1.51974	4.23718	13.2024	20.174	2.77652
Abca1	1	1	19.8	9.9	0.314072	*	0	0	5.34502	5.36472	0.849066	0.01331	0.923071	0.942224	0	5.35487	0.431188	0.932647
Abcd1	1	1	25.8	22.8	0.164576	*	0.0275552	0.991041	19.0576	22.8959	0	0	23.685	25.2	0.509298	20.9767	0	24.4425
Abcd3	0.903869	0.218056	19.8	9.9	11.5584	*	1.57109	91.2218	269.648	254.682	68.3973	73.9346	66.0842	62.1914	46.3964	262.165	71.166	64.1378
Decr2	0.576771	0.0385417	19.8	9.9	3.65413	*	0.954567	56.9925	83.3893	90.167	52.6318	53.8369	3.99682	5.24619	28.9735	86.7781	53.2344	4.6215
Abcf1	1	1	19.8	9.9	0.75043	*	0.0267718	1.62179	14.064	16.6449	12.2345	7.90767	9.20454	16.004	0.82428	15.3545	10.0711	12.6043
Abhd12	0.903869	0.218056	19.8	9.9	16.2636	*	1.58804	70.286	363.778	367.067	155.11	164.406	133.775	147.153	35.937	365.422	159.758	140.464
Abhd16a	1	1	19.8	9.9	1.05925	*	0.260296	12.0574	38.4727	28.0262	14.1421	11.97	23.4926	19.1395	6.15887	33.2494	13.056	21.3161
Supt16h	0.576771	0.0385417	25.8	12.9	0.977019	*	0.171963	7.52499	4.56049	8.35141	19.8825	24.1673	12.4842	15.5803	3.84848	6.45595	22.0249	14.0323
Acaa1b	0.903869	0.158507	19.8	9.9	3.48707	*	0.306564	17.8756	61.3963	67.1902	14.468	11.3537	0	0	9.09109	64.2933	12.9108	0
Acads	1	1	19.8	9.9	16.7652	*	3.52912	156.626	403.305	412.888	326.109	285.878	336.954	347.693	80.0774	408.096	305.994	342.324
Acap2	1	1	19.8	13.8	0.540044	*	0.102265	4.1289	9.79032	13.9331	11.7663	9.59866	11.5656	12.9515	2.11558	11.8617	10.6825	12.2585
Gbp7	0.576771	0.0385417	19.8	9.9	4.13472		0.658544	38.063	89.8315	97.8247	59.1324	55.3461	37.7166	34.8143	19.3608	93.8281	57.2392	36.2654
Acbd5	1	1	25.8	9.9	0.181581	*	0.407896	20.3832	2.11985	2.20852	9.55731	26.2661	1.08927	15.3787	10.3956	2.16418	17.9117	8.23396
Acly	0.903869	0.218056	19.8	9.9	4.18773	*	0.81815	34.4104	93.6338	101.659	90.5945	93.087	67.0128	84.3277	17.6143	97.6464	91.8408	75.6703
Acot9	1	1	19.8	9.9	7.88099	*	1.58212	73.0735	218.78	185.601	98.3375	91.2345	102.832	102.623	37.3278	202.19	94.786	102.727
Ncbp1	0.671769	0.06875	25.8	9.9	0.368353	*	0	0	5.51452	7.33901	8.07191	7.73641	3.16782	3.08994	0	6.42677	7.90416	3.12888
Tbc1d5	0.671769	0.06875	25.8	6.9	0.467043	*	0.0437334	0	9.31419	9.04905	4.40333	5.96615	0	4.9873	0.0218667	9.18162	5.18474	2.49365
Gm4952	0.671769	0.06875	25.8	12.9	1.05814	*	0	0	10.9629	13.431	23.4921	29.8257	17.3994	14.8182	0	12.197	26.6589	16.1088
Actg1	0.903869	0.218056	25.8	9.9	34.3969	*	4.43001	231.205	328.727	347.617	43328.2	44506.6	37.794	35.4419	117.817	338.172	43917.4	36.6179
Actn1	1	1	19.8	9.9	43.452	*	4.63231	212.429	988.127	907.53	718.754	763.467	934.789	815.545	108.531	947.828	741.111	875.167
Actr10	1	0.427083	25.8	16.8	0.100375	*	0.0303385	1.01472	4.21051	0	1.1311	1.00929	5.94879	4.859	0.522527	2.10526	1.0702	5.4039
Acyp1	1	0.593924	25.8	12.9	4.14844	*	0	0	8.84744	7.7494	39.1119	42.5905	102.113	81.9616	0	8.29842	40.8512	92.0373
Adam10	1	1	19.8	9.9	4.77583	*	0.743798	35.688	122.934	132.601	34.7713	42.1666	55.3938	52.3467	18.2159	127.768	38.469	53.8702
Adam17	1	1	19.8	9.9	0.294204	*	0.0953804	4.25605	18.8064	19.3061	3.80138	3.82649	17.8777	15.3825	2.17572	19.0562	3.81394	16.6301
Vps28	0.671769	0.06875	25.8	3.9	2.38714	*	45.8437	6.39311	25.0345	32.8275	3.35972	2.08777	0	0	26.1184	28.931	2.72374	0
Adk	1	0.427083	25.8	12.9	1.77976	*	0.863415	47.525	20.0485	11.1308	90.8826	96.8514	12.8325	25.1527	24.1942	15.5897	93.867	18.9926
Adrm1	1	1	25.8	9.9	1.9764	*	0.658604	35.9416	26.7684	24.2045	35.2417	34.86	5.45057	5.01764	18.3001	25.4865	35.0509	5.23411
Cd97	0.671769	0.0989583	19.8	6.9	1.97035		0.661573	46.3162	65.4747	61.5278	35.2765	24.1312	37.6097	39.2485	23.4889	63.5012	29.7039	38.4291
Agmat	0.903869	0.218056	25.8	12.9	3.17411	*	0.802313	12.6204	8.84019	9.52236	57.3696	18.6229	42.0502	43.4353	6.71135	9.18127	37.9963	42.7427
Agpat2	1	1	19.8	6.9	0.482264	*	0.0540271	3.2529	14.6875	10.0821	3.18392	3.88809	6.59405	4.29167	1.65347	12.3848	3.536	5.44286
Abcb11	0.671769	0.0989583	25.8	12.9	0.247407		0.0767669	2.33927	3.65848	4.30378	5.99105	4.19097	4.83185	5.84156	1.20802	3.98113	5.09101	5.33671
Aif1	1	1	19.8	9.9	12.2856	*	2.58982	112.681	714.94	712.51	176.335	197.594	709.742	517.09	57.6355	713.725	186.965	613.416
Akap12	1	0.760764	25.8	16.8	0.536012	*	1.92825	87.3652	8.38139	6.85114	8.5272	8.15947	16.9432	19.784	44.6467	7.61627	8.34334	18.3636
Akr1c6	1	0.427083	25.8	12.9	3.83592	*	2.31029	125.413	4.45521	2.34927	140.436	140.773	38.4757	32.5569	63.8616	3.40224	140.605	35.5163
Aldh18a1	1	1	19.8	9.9	0.884152	*	0.16447	7.10824	27.3329	26.0129	12.6683	12.8853	16.8503	22.545	3.63636	26.6729	12.7768	19.6977
Aldh1a1	0.903869	0.218056	25.8	12.9	15.0811	*	5.33782	230.468	34.0121	22.4087	387.903	371.56	147.524	145.29	117.903	28.2104	379.731	146.407
Aldh1l1	1	0.760764	25.8	12.9	2.14803	*	2.97176	125.457	14.8682	10.0397	98.0882	103.358	23.2236	23.5571	64.2142	12.4539	100.723	23.3904
Aldh5a1	1	0.427083	25.8	12.9	0.408809	*	0.0195383	1.00217	1.89214	5.48102	6.52932	4.12798	6.94523	8.9736	0.510854	3.68658	5.32865	7.95942
Wdr5	0.671769	0.0989583	25.8	12.9	0.869769		0.226566	6.62985	5.03768	2.10785	17.6443	12.3571	12.2208	19.186	3.42821	3.57277	15.0007	15.7034
Pik3c3	0.671769	0.0989583	19.8	9.9	0.280437	*	0.055343	2.35203	5.90325	6.43752	3.75788	0.781398	1.93727	1.33913	1.20369	6.17038	2.26964	1.6382
Alg5	1	1	25.8	12.9	4.12254	*	0.556169	24.2174	45.6562	55.1931	26.9591	17.6598	160.794	174.663	12.3868	50.4247	22.3094	167.728
Ano6	1	1	19.8	9.9	0.928032	*	0.101513	4.88544	71.5205	76.3489	12.7121	12.4228	63.2246	58.5923	2.49348	73.9347	12.5674	60.9084
Prps1l3	0.671769	0.0989583	25.8	9.9	1.09004		0	0	11.7593	7.15566	19.0716	14.4368	0	0	0	9.45745	16.7542	0
Anxa11	1	1	25.8	9.9	16.1522	*	2.12002	114.907	623.199	197.627	154.404	150.604	151.607	150.883	58.5134	410.413	152.504	151.245
Rps23	0.671769	0.0989583	19.8	9.9	13.4277		3.57897	243.5	417.176	424.77	232.759	241.503	227.28	213.427	123.539	420.973	237.131	220.354
Ap2b1	1	0.427083	25.8	12.9	28.1453	*	3.01609	148.203	189.462	205.266	482.294	494.791	506.253	491.124	75.6097	197.364	488.542	498.689
Ap3d1	1	1	19.8	13.8	0.279268	*	0.218722	2.67469	16.2267	20.1761	4.15573	3.0306	19.4074	13.7105	1.4467	18.2014	3.59316	16.5589
Anp32b	0.671769	0.0989583	25.8	9.9	19.6357	*	2.59694	127.077	266.304	318.55	535.648	590.129	243.973	409.846	64.8368	292.427	562.888	326.91
Apoa1	1	0.760764	19.8	9.9	2.45165	*	0.381387	13.2341	68.2171	47.9057	28.5644	27.2546	25.0208	31.9408	6.80773	58.0614	27.9095	28.4808
Apoc1	1	1	25.8	22.8	1.30809	*	0.37548	16.3504	46.1658	42.1948	0	0	82.7885	98.2402	8.36296	44.1803	0	90.5144
Arf5	1	0.427083	19.8	9.9	72.3582	*	1.14421	53.8854	1164.74	1093.53	107.104	79.9372	70.2262	68.2028	27.5148	1129.13	93.5205	69.2145
Dhrs7b	0.671769	0.0989583	25.8	3.9	0.0103138		0.097239	13.9917	14.4584	15.6293	0	0	0	0	7.04449	15.0438	0	0
Arg1	1	1	25.8	12.9	12.8613	*	7.56155	413.026	49.5965	59.3527	390.56	396.651	128.819	162.729	210.294	54.4746	393.605	145.774
Arhgdia	1	1	25.8	12.9	153.17	*	37.7857	1846.09	3226.23	2975.01	2429.48	2402.99	5166.82	5546.56	941.939	3100.62	2416.24	5356.69
Arl1	1	1	25.8	16.8	2.80502	*	0.899212	52.1158	32.4994	45.7126	17.0368	17.4762	163.528	51.3595	26.5075	39.106	17.2565	107.444
Arl8b	1	1	19.8	9.9	38.0282	*	0.513451	3.25367	659.984	654.142	538.313	538.369	625.539	572.095	1.88356	657.063	538.341	598.817
Armc10	1	1	25.8	12.9	0.864707	*	0.0980153	4.93786	10.1031	13.8709	4.98115	6.40532	29.6776	24.1114	2.51794	11.987	5.69324	26.8945
Arpc1a	1	0.760764	19.8	9.9	0.304662	*	0.128874	27.9884	6.82525	5.98219	10.2908	9.49522	1.17211	1.58546	14.0586	6.40372	9.89299	1.37878
Asgr1	1	0.760764	19.8	6.9	11.2964	*	2.0776	88.8489	287.837	270.878	83.4878	77.9491	111.123	106.518	45.4633	279.358	80.7184	108.82
Asl	0.903869	0.218056	25.8	12.9	7.415	*	2.63115	137.916	38.2657	32.1049	190.05	297.85	72.5404	75.981	70.2733	35.1853	243.95	74.2607
Asph	1	1	19.8	6.9	2.17546	*	0.608003	31.3737	88.3364	96.3327	20.0841	17.6695	90.0297	103.203	15.9908	92.3345	18.8768	96.6163
Drg2	0.671769	0.0989583	25.8	9.9	0.424106		0	0	5.48126	4.51644	6.51428	5.74148	0	0	0	4.99885	6.12788	0
Atg7	1	1	25.8	12.9	0.0862641	*	0.0159756	1.11885	1.7427	1.94175	1.18458	1.31345	3.01401	2.70049	0.567412	1.84223	1.24902	2.85725
Atic	1	1	19.8	9.9	1.20288	*	0.29513	15.8829	37.5615	37.663	34.2124	35.8846	42.3303	42.5365	8.08904	37.6123	35.0485	42.4334
Atp13a1	1	1	19.8	9.9	1.66929	*	0.146306	5.3185	44.9662	45.4826	12.7633	10.232	21.8753	20.6802	2.7324	45.2244	11.4976	21.2777
Atp2a2	1	1	19.8	9.9	9.97371	*	2.47929	113.456	348.084	344.831	123.708	123.511	207.034	206.145	57.9676	346.457	123.609	206.589
Atp6v0a1	1	1	19.8	9.9	0.92689	*	0.0540532	9.14727	37.2306	35.2165	13.1623	14.77	36.3837	39.1179	4.60066	36.2236	13.9661	37.7508
Atp6v1c1	1	0.760764	25.8	9.9	4.03149	*	0.54657	34.3166	118.783	113.537	45.882	75.2912	50.091	50.5567	17.4316	116.16	60.5866	50.3239
Atp6v1d	1	1	19.8	9.9	2.86587	*	0.173517	22.0497	88.6443	85.1499	40.703	18.3673	122.856	125.397	11.1116	86.8971	29.5352	124.127
Atp6v1e1	1	1	19.8	9.9	10.1497	*	3.44086	120.051	458.013	421.57	146.98	248.468	346.514	345.635	61.7458	439.792	197.724	346.074
Atp6v1f	1	1	25.8	12.9	4.11923	*	1.12796	45.9758	70.5898	76.1368	34.4755	28.6404	153.752	163.278	23.5519	73.3633	31.558	158.515
Atp6v1h	1	1	19.8	9.9	3.85516	*	0.575075	36.2476	140.389	153.257	55.0953	56.0498	123.84	129.073	18.4113	146.823	55.5725	126.456
Atrx	1	1	19.8	9.9	0.114533	*	0.03388	1.19816	3.88	3.05859	2.26026	2.06564	2.98014	3.23494	0.616021	3.4693	2.16295	3.10754
Ehhadh	0.671769	0.0989583	19.8	9.9	5.13032		2.52473	147.102	171.391	162.292	75.0784	85.0115	50.7175	50.8832	74.8131	166.841	80.0449	50.8003
Aup1	1	1	19.8	9.9	0.874896	*	0.180508	5.39383	40.8684	33.259	7.76279	5.98311	28.4955	34.2243	2.78717	37.0637	6.87295	31.3599
Ptms	0.671769	0.0989583	25.8	12.9	20.4326	*	4.44927	232.519	90.5534	31.0965	472.276	377.367	200.648	228.65	118.484	60.8249	424.822	214.649
Bak1	1	1	19.8	9.9	8.31402	*	1.42736	86.2906	230.263	241.524	96.8629	107.352	119.005	163.785	43.859	235.893	102.107	141.395
Basp1	1	1	25.8	12.9	2.99982	*	0.0329362	5.6327	30.3974	27.149	24.1517	27.7879	111.344	107.897	2.83282	28.7732	25.9698	109.62
Baz1b	1	1	19.8	9.9	0.502691	*	0.0620831	2.03123	11.3741	13.1289	7.17121	6.18616	9.76357	9.07424	1.04666	12.2515	6.67868	9.4189
Usp39	0.671769	0.0989583	25.8	9.9	1.01218	*	0.126939	6.86877	12.1646	12.069	22.9006	16.2579	6.30956	12.1225	3.49786	12.1168	19.5792	9.21605
Bin1	1	0.760764	25.8	16.8	0.38513	*	0.115996	8.61651	3.25383	5.11485	3.74704	14.5381	24.1025	19.597	4.36626	4.18434	9.14257	21.8497
Blvra	1	0.427083	25.8	12.9	2.94278	*	0.426422	39.5745	137.353	139.486	140.754	108.094	100.838	139.605	20.0005	138.419	124.424	120.222
Bmp2k	0.903869	0.218056	19.8	6.9	0.94252	*	0.105916	5.22702	19.6132	18.1754	4.84615	4.48033	2.65925	6.39545	2.66647	18.8943	4.66324	4.52735
Bola1	1	0.322569	19.8	13.8	1.30199	*	0	0	3.19031	3.59284	18.413	11.1409	51.9225	1.28151	0	3.39157	14.7769	26.602
Abhd14b	0.671769	0.0989583	25.8	12.9	7.68668		3.49863	136.017	98.1421	93.0809	170.613	186.814	151.014	143.861	69.7579	95.6115	178.713	147.437
Brcc3	0.903869	0.158507	19.8	6.9	0.635497	*	0.0678844	6.98333	10.8194	9.05517	0	0	1.33687	1.9353	3.52561	9.93727	0	1.63609
Bub3	1	1	19.8	13.8	6.40567	*	1.19516	53.2635	132.246	151.143	140.823	144.796	147.498	137.688	27.2294	141.695	142.809	142.593
Uqcrc2	0.671769	0.0989583	19.8	9.9	37.6817		27.0236	1286.48	1693.72	1607.91	1194.56	1163.39	1075.01	1037.52	656.75	1650.82	1178.97	1056.26
C1qb	1	1	25.8	12.9	5.94359	*	1.38383	76.3682	77.4124	126.53	59.5064	85.1726	187.4	202.546	38.876	101.971	72.3395	194.973
C1qbp	1	1	25.8	12.9	8.14103	*	1.608	121.655	288.651	229.696	121.799	152.219	398.723	390.795	61.6313	259.173	137.009	394.759
Zc3h4	0.671769	0.0989583	25.8	9.9	0.0716345	*	0.0142615	0.633911	0.689638	1.24767	1.69418	2.09379	0.34071	0.727775	0.324086	0.968654	1.89398	0.534242
Lamp2	0.671769	0.0989583	19.8	9.9	12.974		6.58915	332.125	508.262	471.777	375.916	350.635	288.297	288.179	169.357	490.02	363.276	288.238
Camk1	1	1	19.8	9.9	1.36252	*	0.371267	18.9808	63.7071	53.7892	14.5569	15.5763	44.4381	62.5717	9.67602	58.7481	15.0666	53.5049
Car2	0.903869	0.218056	25.8	16.8	12.8452	*	1.59496	110.041	11.8728	15.604	169.783	126.826	207.001	169.139	55.818	13.7384	148.305	188.07
Car3	1	0.760764	25.8	12.9	10.5229	*	14.3077	835.304	51.8312	73.1924	690.637	589.408	113.518	132.365	424.806	62.5118	640.023	122.941
Nap1l4	0.671769	0.0989583	25.8	6.9	7.4221		2.47017	119.423	153.181	150.967	147.792	149.107	83.205	79.5724	60.9468	152.074	148.45	81.3887
Cast	1	1	25.8	12.9	1.00735	*	0.179957	9.58257	18.3021	19.6297	11.4468	11.8819	35.5273	31.4184	4.88126	18.9659	11.6643	33.4728
Cav1	1	1	25.8	12.9	2.84581	*	0.839634	51.3669	111.18	76.6797	50.5338	58.2541	141.978	157.774	26.1033	93.93	54.3939	149.876
Cbfb	1	0.427083	25.8	12.9	2.22758	*	0.235903	11.0881	34.7853	30.6219	36.7073	29.0185	61.3194	65.9903	5.66201	32.7036	32.8629	63.6548
Srpr	0.671769	0.0989583	19.8	6.9	0.482654		0.164892	11.9293	13.3616	11.9777	5.34358	3.82263	6.53582	7.57889	6.04707	12.6696	4.58311	7.05736
Cbx1	0.903869	0.218056	25.8	12.9	3.85023	*	0.694441	30.7098	2.03493	25.2219	58.0016	96.5504	53.6287	44.6183	15.7021	13.6284	77.276	49.1235
Ccar1	1	1	19.8	9.9	0.599973	*	0.0539037	2.54448	17.5696	17.4693	8.53881	9.34134	10.3307	10.9548	1.29919	17.5195	8.94008	10.6428
Ccdc93	1	0.760764	19.8	9.9	0.909857	*	0.0712856	5.91308	24.1162	17.0116	16.8437	10.8717	12.9386	7.67684	2.99218	20.5639	13.8577	10.3077
Zfpl1	0.671769	0.0989583	25.8	6.9	0.210138		0	0	8.88318	4.55904	1.9812	1.78739	0	0	0	6.72111	1.88429	0
Cd180	1	1	19.8	9.9	9.59125	*	1.11633	59.5126	326.055	302.911	83.4577	91.4422	190.414	196.446	30.3145	314.483	87.45	193.43
Cd302	1	1	19.8	9.9	0.785267	*	0.0959471	5.58033	78.3555	61.5314	7.40294	12.1888	69.0728	61.477	2.83814	69.9435	9.79585	65.2749
Cd59a	1	1	25.8	12.9	2.81487	*	0	13.3421	71.0003	69.0687	15.2977	10.6665	135.319	141.537	6.67103	70.0345	12.9821	138.428
Cd5l	1	1	19.8	9.9	9.06289	*	1.78151	72.5662	278.318	279.992	129.95	136.135	175.077	179.361	37.1738	279.155	133.043	177.219
Cd81	1	1	25.8	12.9	12.9857	*	3.56914	181.805	467.921	480.495	166.847	198.133	671.934	543.978	92.6873	474.208	182.49	607.956
Ces2c	1	0.427083	19.8	9.9	3.66769	*	2.20758	110.598	83.7856	92.1048	57.8512	60.1447	17.7616	9.85053	56.4025	87.9452	58.998	13.8061
Ces2e	0.903869	0.218056	19.8	6.9	2.95494	*	1.02225	42.8115	61.2123	63.4207	10.2792	9.23367	24.8299	33.9013	21.9169	62.3165	9.75641	29.3656
Ces3b	1	1	19.8	9.9	3.25272	*	0.0909512	5.11149	107.585	104.048	44.5793	47.7283	61.5847	64.9301	2.60122	105.817	46.1538	63.2574
Cfp	1	1	19.8	9.9	2.7651	*	0.42921	29.1557	122.004	130.298	39.5336	42.5608	92.9741	87.2662	14.7925	126.151	41.0472	90.1201
Apool	0.671769	0.0989583	25.8	6.9	3.1838		0.720398	35.3339	66.0267	60.7656	55.0136	59.9709	30.2683	36.867	18.0272	63.3962	57.4923	33.5677
Atp5j2	0.671769	0.0989583	25.8	9.9	24.6069		18.2213	952.748	1267.72	1192.66	1246.53	1254.32	1035.72	1016.01	485.485	1230.19	1250.43	1025.87
Cnpy2	0.671769	0.0989583	19.8	6.9	8.00438		13.2956	211.06	292.172	271.202	158.003	155.915	196.111	203.709	112.178	281.687	156.959	199.91
Chmp6	1	1	25.8	12.9	1.91133	*	0.452399	11.6232	36.7476	33.0576	28.0765	16.5784	63.184	52.1623	6.03782	34.9026	22.3274	57.6732
Chordc1	1	1	19.8	13.8	1.22982	*	0.198211	7.15843	22.4601	27.4869	18.98	24.6972	36.3723	34.3434	3.67832	24.9735	21.8386	35.3578
Ckb	1	1	19.8	9.9	26.7936	*	2.8183	161.41	710.782	845.549	381.738	490.086	827.443	803.676	82.114	778.165	435.912	815.559
Clasp2	1	0.760764	19.8	6.9	0.312843	*	0.0322843	0.970258	7.07314	4.90921	0.258611	0.807469	2.12226	2.19197	0.501271	5.99117	0.53304	2.15712
Myl12a	0.671769	0.0989583	19.8	9.9	69.411		40.8037	2159.04	1746.26	1766.88	1746.89	1668.39	373.112	367.153	1099.92	1756.57	1707.64	370.132
Npepps	0.671769	0.0989583	25.8	9.9	1.29087		0.266264	9.69876	21.5206	18.2329	23.6302	19.7459	8.37319	9.74067	4.98251	19.8767	21.688	9.05693
Sphk2	0.671769	0.0989583	25.8	6.9	0.0961865		0	0	1.68543	1.88243	1.03514	1.08657	0	0	0	1.78393	1.06086	0
Cmas	1	1	25.8	12.9	1.50795	*	0.382561	20.3172	37.0997	48.8674	30.0645	25.3725	50.0689	54.1174	10.3499	42.9835	27.7185	52.0932
Cndp2	1	1	19.8	9.9	21.6242	*	3.99963	203.041	544.676	526.765	448.931	406.799	508.391	544.823	103.52	535.72	427.865	526.607
Cnih4	1	1	19.8	13.8	17.318	*	3.14297	169.439	466.966	539.869	245.64	215.208	711.88	568.215	86.2911	503.418	230.424	640.048
Cnot1	1	0.427083	25.8	9.9	0.0970775	*	0.012394	0	5.27159	4.24392	0.840037	2.24687	0.971455	0.318682	0.00619698	4.75776	1.54345	0.645068
Gda	0.903869	0.158507	25.8	0	0.0140142	*	0.307236	23.4041	0.379295	0.318694	0	0	0.247168	0.240553	11.8557	0.348995	0	0.243861
Col4a1	0.903869	0.218056	19.8	9.9	0.335725	*	0.148152	5.78435	6.64885	8.05679	4.89602	7.01321	0.181544	2.22769	2.96625	7.35282	5.95462	1.20462
Myd88	0.903869	0.158507	19.8	3.9	11.2412	*	158.975	1458.65	58.1986	0	0	0	1.65562	1.70338	808.811	29.0993	0	1.6795
Myef2	0.903869	0.158507	19.8	6.9	0.452391	*	0.340475	3.70206	9.46158	6.73826	0	0	0.53636	2.53782	2.02127	8.09992	0	1.53709
Acot1	0.903869	0.158507	25.8	16.8	4.45183	*	1.13498	51.0707	0	0	76.8282	51.9632	50.2237	73.6955	26.1028	0	64.3957	61.9596
Pdcd4	0.903869	0.158507	25.8	19.8	0.108793	*	0.529168	33.8437	0	0	5.19139	2.84891	7.73936	6.89095	17.1864	0	4.02015	7.31516
Commd2	1	1	19.8	9.9	0.9654	*	0.18099	8.09394	31.8553	31.9	13.8338	14.5254	20.8051	12.9265	4.13746	31.8776	14.1796	16.8658
Commd3	1	0.760764	19.8	9.9	2.60735	*	0.434345	20.9402	64.9881	69.9082	37.3079	37.1716	37.536	35.8975	10.6873	67.4481	37.2398	36.7167
Commd6	1	1	19.8	6.9	0.811155	*	0.188863	11.6603	34.2192	31.7508	10.3699	14.7136	44.6777	34.9099	5.9246	32.985	12.5417	39.7938
Commd9	1	1	19.8	9.9	1.99649	*	0	0	85.6187	28.2347	2.17677	0	12.9349	12.721	0	56.9267	1.08839	12.828
Pfdn1	0.903869	0.158507	25.8	12.9	1.13883	*	0	0	17.8138	16.2795	23.4397	20.6649	28.5507	21.3689	0	17.0466	22.0523	24.9598
Cox6a1	1	0.427083	19.8	6.9	53.2517	*	3.49171	169.756	1221.13	1084.21	167.307	161.155	353.475	384.111	86.6237	1152.67	164.231	368.793
Cp	1	1	19.8	6.9	0.725164	*	0.079821	5.68725	18.6914	24.724	1.17676	2.87536	14.4686	15.5534	2.88353	21.7077	2.02606	15.011
Cpne3	0.903869	0.218056	25.8	9.9	5.24646	*	0.698984	30.2096	134.423	131.22	98.7288	121.943	84.0599	92.782	15.4543	132.821	110.336	88.421
Cpox	1	0.427083	19.8	9.9	0.973585	*	0.106317	4.91555	18.7462	18.6841	18.4951	16.5886	9.2635	8.8987	2.51093	18.7152	17.5418	9.0811
Crat	1	0.593924	19.8	6.9	0.409488	*	0.0994797	3.17714	11.1019	9.89518	0	0	5.31091	2.84246	1.63831	10.4986	0	4.07668
Phpt1	0.903869	0.158507	25.8	12.9	2.83935	*	0.115003	25.5533	0	0	51.8709	48.0548	28.5529	29.7582	12.8342	0	49.9628	29.1556
Csnk2a1	0.903869	0.218056	19.8	9.9	9.27759	*	3.75961	162.577	149.812	153.377	160.789	92.8708	18.6073	17.3545	83.1683	151.595	126.83	17.9809
Zfyve16	0.903869	0.158507	25.8	12.9	0.176907	*	0.0196997	1.36694	0	0	3.46849	3.12992	1.66789	1.67622	0.693318	0	3.2992	1.67206
Cstb	1	1	19.8	9.9	29.7164	*	4.17535	171.687	634.222	676.504	466.988	498.521	587.841	529.535	87.931	655.363	482.755	558.688
Ddx3y	0.903869	0.218056	25.8	12.9	6.29545	*	0.17428	11.7149	5.57857	5.9137	101.76	109.446	82.0552	78.6045	5.94458	5.74614	105.603	80.3299
Ctage5	1	1	19.8	9.9	0.697244	*	0.0240367	2.53308	15.3399	16.1454	5.81521	3.51131	6.28487	6.29942	1.27856	15.7426	4.66326	6.29214
Ctbp1	1	1	19.8	9.9	1.58352	*	0.096914	10.9234	59.2572	50.9185	22.4913	30.2182	48.6096	25.6475	5.51015	55.0878	26.3547	37.1285
Ctbp2	1	1	19.8	9.9	1.40753	*	0.0791821	2.97203	27.1223	34.8642	13.8063	10.3553	14.9588	12.6891	1.52561	30.9933	12.0808	13.8239
Ctnnbl1	0.903869	0.218056	19.8	13.8	0.214555	*	0.0439049	2.18517	2.81361	3.20024	6.26879	7.19295	3.07817	0.704536	1.11454	3.00693	6.73087	1.89135
Ctps2	1	1	25.8	22.8	0.179033	*	0.177951	2.34636	2.44294	2.93888	0	0	8.64146	9.17526	1.26215	2.69091	0	8.90836
Ctsa	1	1	19.8	9.9	22.9616	*	4.06633	154.597	515.994	531.241	328.792	349.224	384.61	383.458	79.3314	523.618	339.008	384.034
Pelp1	0.903869	0.218056	25.8	9.9	0.207878	*	0.0602667	2.98769	3.21561	2.58511	3.13985	3.49164	0.415527	0.454787	1.52398	2.90036	3.31575	0.435157
0610009D07Rik	0.903869	0.218056	0	0	0		0	0	65.3384	19.1533	0	7.41932	0	0	0	42.2459	3.70966	0
Cyb5r1	1	1	19.8	6.9	3.00413	*	0.222644	12.951	43.487	63.3883	0	0	20.9035	19.3761	6.5868	53.4377	0	20.1398
Cyc1	1	1	19.8	9.9	12.8046	*	3.39312	168.768	465.197	473.97	184.478	227.387	405.246	447.643	86.0807	469.583	205.932	426.444
Acadl	0.903869	0.218056	19.8	9.9	18.3125		10.3549	536.077	795.056	796.511	673.096	643.839	609.877	607.318	273.216	795.783	658.467	608.598
Nup54	0.271065	0.000347222	25.8	12.9	0.736062	*	0.0858229	4.98395	7.35376	7.0629	20.6662	12.6648	7.59233	8.2653	2.53489	7.20833	16.6655	7.92881
Cyp2c50	0.903869	0.218056	19.8	9.9	11.0282	*	1.78904	95.8694	251.831	240.823	80.4138	85.9059	23.7992	23.483	48.8292	246.327	83.1599	23.6411
Cyp2c54	1	1	19.8	9.9	1.41131	*	0.365761	18.4042	73.8861	70.0574	15.9039	17.2677	53.9272	51.5054	9.38498	71.9717	16.5858	52.7163
Cyp2c67	0.903869	0.218056	25.8	12.9	4.58045	*	0.920635	56.8779	11.3316	9.86983	90.1646	86.3553	51.6424	44.7681	28.8993	10.6007	88.2599	48.2053
Cyp2d26	1	0.427083	19.8	9.9	5.51279	*	0.927135	47.8829	135.194	125.845	70.7748	68.6357	57.0853	55.1929	24.405	130.52	69.7053	56.1391
Cyp2d9	1	0.760764	19.8	9.9	4.38369	*	0.161662	7.78683	106.175	96.818	46.8493	42.2412	44.1802	45.6401	3.97425	101.496	44.5453	44.9101
Cyp2j5	0.903869	0.218056	19.8	9.9	1.41485	*	0.116006	8.82598	28.835	32.5849	8.02289	8.82332	8.05333	7.02616	4.47099	30.71	8.42311	7.53974
Cyp3a11	1	0.322569	19.8	9.9	0.650591	*	0.768341	32.5738	27.8743	38.436	4.10685	3.57303	0	0	16.6711	33.1551	3.83994	0
Cyp3a13	0.903869	0.218056	19.8	9.9	2.09465	*	0.410444	16.177	33.0036	49.8489	13.1881	16.7039	3.0366	1.39259	8.29371	41.4263	14.946	2.2146
Cyp4f14	1	0.593924	19.8	9.9	1.65279	*	0	0	32.8302	23.374	4.60367	4.3875	4.12653	3.14668	0	28.1021	4.49559	3.6366
Ugt2a3	0.671769	0.0989583	25.8	9.9	13.8408	*	1.69646	73.0407	229.997	273.844	241.31	262.745	78.1343	83.7362	37.3686	251.921	252.028	80.9353
D17Wsu104e	1	1	19.8	9.9	6.57798	*	1.73257	75.73	270.462	265.522	68.4446	77.8092	177.436	168.993	38.7313	267.992	73.1269	173.215
Acadvl	0.903869	0.218056	25.8	9.9	2.39432		2.32333	114.47	150.497	147.231	143.213	146.373	127.923	132.292	58.3969	148.864	144.793	130.107
Dcps	1	0.427083	25.8	12.9	3.9385	*	0.643619	28.9817	50.4281	52.1858	65.2244	70.5518	97.245	99.1775	14.8127	51.3069	67.8881	98.2113
Ddx1	0.903869	0.218056	25.8	12.9	0.58524	*	0.274348	11.0739	26.4889	29.7986	31.4295	32.5493	32.0066	35.6966	5.67414	28.1437	31.9894	33.8516
ND2	0.671769	0.0989583	25.8	9.9	1.38591		0	0	13.0664	11.3489	46.3377	44.142	0	0	0	12.2077	45.2399	0
Ddx21	1	1	19.8	9.9	0.847071	*	0.0753678	2.45884	25.307	25.8565	12.0548	10.8653	19.7652	21.3247	1.2671	25.5817	11.46	20.5449
Nhp2	0.576771	0.0385417	25.8	12.9	0.577456		1.40188	63.2601	72.9218	59.2233	78.3502	81.6668	72.8978	74.5214	32.331	66.0726	80.0085	73.7096
Ddx39b	1	0.427083	25.8	12.9	6.59206	*	3.33284	154.242	333.256	363.634	360.856	447.058	395.407	378.737	78.7874	348.445	403.957	387.072
Csnk1a1	0.903869	0.218056	25.8	12.9	1.00168		0.0511355	13.5799	5.09625	12.481	21.9943	20.9926	11.4849	13.6194	6.81552	8.78863	21.4934	12.5521
Nudt16	0.671769	0.06875	25.8	12.9	1.11724	*	0	0	0	6.92772	17.5032	14.104	14.0972	17.2116	0	3.46386	15.8036	15.6544
Psmb1	0.52707	0.0121528	25.8	12.9	5.01429		2.29665	157.859	257.015	226.891	304.29	293.462	302.16	272.365	80.0776	241.953	298.876	287.263
Dek	0.903869	0.218056	25.8	9.9	2.79946	*	0.49613	25.2217	72.8953	69.1316	56.7849	72.328	46.5018	57.6167	12.8589	71.0135	64.5565	52.0592
Derl1	0.903869	0.218056	19.8	9.9	3.55194	*	1.13157	69.5005	95.1643	78.4305	51.3635	59.6657	13.4	10.4363	35.316	86.7974	55.5146	11.9181
Dap3	0.903869	0.218056	19.8	9.9	0.340479		0	0	4.8151	5.27718	2.64561	1.94135	0	0	0	5.04614	2.29348	0
Dhrs1	1	1	19.8	9.9	24.3275	*	2.13116	123.967	589.847	652.758	240.966	241.083	295.236	291.552	63.0493	621.302	241.025	293.394
Ddx3x	0.903869	0.218056	25.8	3.9	0.305107		2.87658	132.286	228.334	213.248	0	0	0	0	67.5813	220.791	0	0
Dhx29	0.903869	0.158507	19.8	6.9	0.0364927	*	0.0069418	0.396116	0.625181	0.523026	0	0	0.0798147	0.113551	0.201529	0.574103	0	0.0966828
Fam129b	0.903869	0.218056	19.8	6.9	0.372123		0.213978	13.3252	13.529	12.0976	10.6442	7.98779	8.06254	7.29504	6.76957	12.8133	9.31598	7.67879
Cstf3	0.576771	0.0253472	25.8	6.9	0.543835	*	0.0278932	0.96393	10.431	6.19179	5.12733	3.51708	0	0	0.495912	8.3114	4.3222	0
Ilvbl	0.671769	0.0989583	25.8	6.9	1.53783	*	0.184079	7.75519	45.5554	35.7288	14.6829	17.4097	8.49848	0	3.96963	40.6421	16.0463	4.24924
Dnajc11	1	1	19.8	9.9	0.899554	*	0.151712	8.47851	29.7586	32.1588	9.96359	12.0065	19.4372	13.7808	4.31511	30.9587	10.985	16.609
Dock1	1	0.593924	19.8	6.9	0.109225	*	0.00434997	0.919091	1.54903	2.12511	0	0	0.570005	0.160747	0.461721	1.83707	0	0.365376
Dock4	1	0.322569	19.8	9.9	0.140707	*	0	0	2.20177	2.11504	0.749709	0.40958	0.211884	0.282245	0	2.15841	0.579645	0.247064
Dock8	1	0.760764	19.8	6.9	0.246731	*	0.0839614	3.44732	12.3316	12.598	3.00997	2.21015	9.10873	9.4933	1.76564	12.4648	2.61006	9.30102
Dpy19l1	1	1	25.8	12.9	0.273662	*	0.0654612	2.30097	6.58657	6.28418	5.25158	5.02379	9.14079	8.23035	1.18322	6.43538	5.13768	8.68557
Drg1	1	1	25.8	9.9	1.56913	*	0.0782142	0	89.8262	14.3041	8.4137	13.9713	18.1014	8.94018	0.0391071	52.0651	11.1925	13.5208
Gm9846	0.903869	0.218056	25.8	16.8	15.9733		4.21086	264.474	136.96	114.627	198.257	196.539	394.707	382.456	134.342	125.793	197.398	388.581
Dsp	1	0.760764	25.8	9.9	0.0962574	*	0.0470563	1.99757	0.95458	0.3531	3.70069	4.09843	0.499068	0.529036	1.02232	0.65384	3.89956	0.514052
Dtx3l	1	0.427083	19.8	6.9	0.711759	*	0.183678	12.3089	17.4074	15.1111	2.74896	0	15.1301	8.63482	6.2463	16.2592	1.37448	11.8825
E430025E21Rik	1	1	25.8	12.9	0.418084	*	0.0968177	5.53451	10.4623	10.3031	6.63294	7.9721	15.7514	14.5774	2.81567	10.3827	7.30252	15.1644
Edc4	1	1	19.8	9.9	0.30448	*	0.103107	3.56863	13.484	12.7875	3.84958	0.666815	9.17801	13.8499	1.83587	13.1358	2.2582	11.514
Eef1b2	1	1	25.8	12.9	7.58501	*	2.06827	118.96	296.189	276.343	106.442	298.786	406.352	430.934	60.5141	286.266	202.614	418.643
Efr3a	1	0.427083	19.8	6.9	0.59601	*	0.025154	1.99408	14.1976	11.1245	1.36042	1.17877	4.95198	5.51775	1.00962	12.6611	1.2696	5.23487
Ehd1	1	1	25.8	12.9	6.60828	*	1.49897	75.2499	107.974	103.464	49.2784	48.0208	247.105	171.797	38.3745	105.719	48.6496	209.451
Eif2a	1	1	25.8	12.9	0.273625	*	0.0211812	0.704224	9.47397	12.1006	3.17261	3.42433	14.0618	14.5793	0.362703	10.7873	3.29847	14.3206
Eif2ak2	0.903869	0.218056	19.8	6.9	0.548208	*	0.0914256	4.94337	10.9599	11.0086	1.68485	0.703229	3.20703	4.34852	2.5174	10.9842	1.19404	3.77778
Eif3a	1	0.427083	19.8	9.9	3.21477	*	0.611343	26.4703	74.8133	71.934	55.7746	45.0916	36.3306	34.4306	13.5408	73.3737	50.4331	35.3806
Acsm1	0.52707	0.0121528	25.8	12.9	5.4488		0.847247	49.7561	64.4768	65.7306	115.849	106.868	105.968	69.2629	25.3017	65.1037	111.358	87.6152
Eif4ebp2	1	1	25.8	9.9	4.71131	*	1.9458	146.425	49.1277	62.5992	108.617	120.111	22.543	3.89489	74.1855	55.8634	114.364	13.2189
Dctn6	0.671769	0.06875	25.8	6.9	2.0765	*	0.426853	22.6154	38.5824	38.9627	20.5768	24.3445	0	0	11.5211	38.7725	22.4606	0
Eif4g3	1	1	19.8	9.9	0.209767	*	0	0	5.405	5.26387	1.30264	0.76423	2.43844	2.11879	0	5.33444	1.03344	2.27862
H2-Aa	0.903869	0.218056	25.8	9.9	54.8811		9.71597	574.834	1292.74	825.29	671.548	876.185	402.298	651.183	292.275	1059.01	773.867	526.741
Eml4	1	1	19.8	9.9	0.541567	*	0.0862392	3.21657	18.4932	12.2646	7.74516	8.89623	11.5191	12.8393	1.65141	15.3789	8.3207	12.1792
Engase	1	1	25.8	12.9	0.991539	*	0.100429	5.04428	14.995	9.00052	14.3218	14.5873	28.8186	25.0229	2.57236	11.9978	14.4545	26.9208
Dnase2a	0.671769	0.06875	19.8	9.9	0.865837	*	0.0905671	9.72713	15.7948	16.1265	12.2448	9.16457	0	0	4.90885	15.9606	10.7047	0
Epb4.1l3	1	1	19.8	9.9	0.445602	*	0.104171	4.11248	30.0028	25.168	6.40593	5.64016	24.9438	25.7662	2.10833	27.5854	6.02305	25.355
Hnrnpm	0.903869	0.218056	19.8	9.9	1.17741		7.89083	393.493	353.71	350.871	359.197	347.486	333.557	339.155	200.692	352.291	353.341	336.356
Mtpn	0.576771	0.0385417	25.8	12.9	21.5919		8.67156	381.339	362.344	272.083	565.915	630.401	546.31	563.107	195.005	317.214	598.158	554.708
Ermp1	1	1	19.8	9.9	1.79984	*	0.115956	6.134	37.6057	48.6193	7.41584	11.1235	18.1279	21.2617	3.12498	43.1125	9.26965	19.6948
Ethe1	1	0.427083	19.8	9.9	5.13692	*	1.0072	36.6715	132.777	142.239	69.5925	84.2908	69.4597	60.7087	18.8393	137.508	76.9417	65.0842
Evl	1	1	19.8	9.9	4.66086	*	0.548616	27.3862	126.282	109.791	77.8643	86.7919	106.542	94.1418	13.9674	118.037	82.3281	100.342
Exoc1	1	1	19.8	9.9	0.281128	*	0.0679456	0.654585	5.9673	8.34206	4.63033	5.13316	8.49517	32.4082	0.361265	7.15468	4.88174	20.4517
Exoc2	0.903869	0.218056	25.8	12.9	0.91735	*	0.0655384	7.95593	9.42867	9.46681	13.9654	9.79535	21.4754	22.5949	4.01073	9.44774	11.8804	22.0352
Exoc7	1	0.427083	25.8	9.9	1.88069	*	0.142645	8.51233	17.8739	16.1801	69.571	14.9116	15.2152	15.23	4.32749	17.027	42.2413	15.2226
Faah	1	1	25.8	9.9	0.459285	*	0.229535	13.8057	23.3642	17.3906	17.2685	18.2986	22.5651	177.06	7.01763	20.3774	17.7836	99.8125
Fabp1	1	0.760764	25.8	12.9	60.5615	*	44.0203	2180.86	142.084	152.585	2331.42	2460.31	615	575.475	1112.44	147.334	2395.86	595.237
Fabp7	0.903869	0.218056	25.8	9.9	9.59291	*	4.42399	114.71	406.118	514.074	478.811	593.69	388.368	508.025	59.5672	460.096	536.251	448.197
Faf2	1	1	19.8	9.9	2.27079	*	0.381468	17.9013	61.8369	59.8039	32.4953	31.7879	60.1807	61.7766	9.14136	60.8204	32.1416	60.9786
Fah	1	1	25.8	12.9	1.17297	*	2.3821	109.239	0	0	108.419	133.147	11.0589	11.5133	55.8107	0	120.783	11.2861
Fam107b	1	0.760764	25.8	12.9	0.71851	*	0.186516	8.32468	20.0184	5.55778	18.6636	23.9494	25.8894	23.7308	4.2556	12.7881	21.3065	24.8101
Fam120a	1	1	19.8	9.9	1.91926	*	0.404807	18.9328	51.9816	52.0617	27.5472	21.5704	31.9598	29.7763	9.66879	52.0217	24.5588	30.868
Fam129a	1	1	19.8	9.9	7.42191	*	0.805071	38.9107	214.728	218.047	105.767	87.555	129.968	152.246	19.8579	216.388	96.6608	141.107
Ndufa3	0.576771	0.0253472	25.8	16.8	8.17257	*	2.6832	87.4907	0	0	77.0518	108.403	178.681	182.076	45.0869	0	92.7274	180.379
Fam98b	0.903869	0.158507	19.8	13.8	0.368801	*	0.126267	0	7.4148	11.6146	12.6304	11.6216	0	0	0.0631333	9.51469	12.126	0
Farsa	1	1	25.8	12.9	1.59525	*	0.247277	11.1056	30.6982	35.1033	23.2406	26.517	52.8253	42.137	5.67642	32.9007	24.8788	47.4812
Ndufs1	0.52707	0.0121528	19.8	9.9	15.3005		5.51083	257.355	404.685	404.817	283.813	280.584	188.303	205.012	131.433	404.751	282.198	196.657
Fbl	0.903869	0.218056	19.8	9.9	8.50982	*	1.03679	40.5908	192.611	175.347	102.912	100.573	72.264	87.3276	20.8138	183.979	101.743	79.7958
Fbp1	1	0.427083	25.8	12.9	4.31858	*	1.80599	94.0038	2.36455	2.34639	121.674	137.835	42.5219	41.7413	47.9049	2.35547	129.755	42.1316
Fcgrt	1	1	19.8	9.9	20.4368	*	2.97026	138.025	561.909	533.847	291.99	380.445	417.959	415.378	70.4974	547.878	336.217	416.669
Fdps	1	0.427083	25.8	12.9	0.9137	*	0.532849	13.8559	9.40832	8.09921	63.178	63.3283	8.62525	10.87	7.19438	8.75377	63.2532	9.7476
Oxct1	0.671769	0.0989583	19.8	9.9	9.06243		2.83395	207.209	229.254	255.024	172.014	229.235	75.3226	140.001	105.021	242.139	200.625	107.662
Fndc3a	1	1	19.8	9.9	1.31195	*	0.121242	5.51597	37.4394	34.7042	7.80191	5.55623	18.8856	22.9817	2.8186	36.0718	6.67907	20.9337
Fxr1	1	1	19.8	9.9	0.355038	*	0	0	14.552	9.53099	1.88008	1.64164	9.63053	15.0621	0	12.0415	1.76086	12.3463
Gak	0.903869	0.218056	25.8	9.9	1.05443	*	0.192464	6.56166	16.4776	17.0366	21.3498	18.7607	7.81122	3.1655	3.37706	16.7571	20.0552	5.48836
Ppp2r1a	0.671769	0.0989583	19.8	9.9	7.3473		5.00051	170.296	250.38	249.793	262.845	245.721	146.474	194.587	87.6481	250.086	254.283	170.53
Gapvd1	1	1	19.8	6.9	0.304319	*	0.0749054	4.37863	9.32569	9.00286	1.49521	1.75089	9.03392	10.9633	2.22677	9.16427	1.62305	9.99861
Ralb	0.671769	0.0989583	19.8	9.9	7.57848		8.81589	264.299	295.782	266.061	169.319	177.721	158.885	167.784	136.558	280.921	173.52	163.334
Gba	1	1	19.8	9.9	5.57398	*	1.02265	47.8239	132.363	156.331	79.8506	63.7141	102.839	123.88	24.4233	144.347	71.7823	113.359
Gart	0.671769	0.0989583	25.8	9.9	0.945873	*	0.114511	4.51112	11.3633	9.70751	21.0196	13.5474	5.51506	3.49126	2.31282	10.5354	17.2835	4.50316
Gbp2	1	0.427083	19.8	9.9	5.60343	*	0.522619	31.6683	125.187	138.856	65.994	56.55	52.221	100.879	16.0954	132.021	61.272	76.55
Gbp9	1	0.427083	25.8	12.9	4.55305	*	0.34862	29.9592	47.4716	42.317	73.8273	77.5252	102.773	91.0535	15.1539	44.8943	75.6762	96.9131
Gcat	1	1	19.8	6.9	0.670742	*	0.11731	5.7958	16.6051	17.0526	0	0	7.5669	8.23572	2.95656	16.8289	0	7.90131
Gosr1	0.671769	0.06875	25.8	6.9	0.683095	*	0.0535848	3.597	11.0888	11.8105	8.28558	7.87248	0	0	1.82529	11.4497	8.07903	0
Irf2bp2	0.903869	0.218056	25.8	6.9	0.654305		0.247729	10.7259	14.044	11.4035	7.42787	11.4113	2.71762	2.9562	5.48682	12.7238	9.41959	2.83691
Gga1	1	0.760764	25.8	12.9	0.699655	*	0.145654	3.61336	11.9132	12.8639	12.2852	16.9095	19.5629	15.8845	1.87951	12.3885	14.5973	17.7237
Ggt5	1	0.427083	19.8	6.9	3.13317	*	0.332712	22.0028	59.3598	66.2519	11.6184	13.2269	15.0502	20.5603	11.1677	62.8058	12.4227	17.8052
Ghitm	1	0.593924	25.8	12.9	1.28658	*	0	0	3.5532	4.1127	12.13	7.83772	33.1445	22.4332	0	3.83295	9.98386	27.7889
Chchd3	0.52707	0.0121528	19.8	9.9	4.49086		3.14979	124.306	181.623	175.54	134.198	117.543	112.029	112.545	63.7277	178.582	125.87	112.287
Git2	0.903869	0.218056	25.8	9.9	1.63735	*	0.0879904	0	35.4789	29.7968	17.3936	15.1057	6.47318	7.16098	0.0439952	32.6379	16.2497	6.81708
Glg1	1	1	19.8	9.9	1.33436	*	0.234359	17.838	53.2449	60.3019	8.15832	5.84279	41.4311	41.1229	9.03617	56.7734	7.00056	41.277
Glrx	1	1	25.8	12.9	11.6697	*	5.89428	310.879	40.5127	42.8437	268.602	250.049	115.917	87.8654	158.386	41.6782	259.326	101.891
Glt25d1	1	1	19.8	9.9	3.5405	*	0.497935	25.2359	108.461	97.9433	50.5682	40.2183	96.3975	94.2186	12.8669	103.202	45.3932	95.308
Glul	0.903869	0.218056	25.8	12.9	26.7033	*	5.5005	282.606	246.806	253.981	702.976	742.738	304.614	301.688	144.053	250.394	722.857	303.151
Glyr1	1	1	19.8	9.9	2.27523	*	0.53658	23.175	59.3032	62.5542	32.7133	34.8749	60.5603	60.993	11.8558	60.9287	33.7941	60.7766
Cox4i1	0.576771	0.0385417	25.8	9.9	27.793		37.1829	1325.75	1900.28	1855.65	1911.76	1877.04	1649.73	1842.12	681.467	1877.96	1894.4	1745.92
Gm2a	1	0.593924	19.8	9.9	3.15882	*	0.796234	24.644	44.6725	45.1608	73.2297	62.8536	0	0	12.7201	44.9166	68.0416	0
Gm4070	1	1	19.8	9.9	1.01792	*	0.116257	5.31463	28.651	33.365	14.5118	17.3855	25.5599	25.1781	2.71544	31.008	15.9487	25.369
Gm8841	0.903869	0.218056	19.8	9.9	20.9983	*	3.23856	188.193	498.637	532.355	295.043	305.115	235.394	237.112	95.7158	515.496	300.079	236.253
Gmfb	1	1	19.8	9.9	7.26324	*	1.04472	45.5416	262.996	230.9	58.8615	54.3329	160.278	179.13	23.2932	246.948	56.5972	169.704
Gmpr2	1	1	19.8	9.9	1.27742	*	0	0	26.841	26.2484	4.9244	2.86684	8.7756	6.33706	0	26.5447	3.89562	7.55633
Cyp4b1	0.576771	0.0385417	19.8	9.9	19.9096		7.54009	364.555	641.618	582.958	345.336	333.2	301.394	321.701	186.047	612.288	339.268	311.547
Gnb2	1	1	19.8	6.9	54.2167	*	13.6337	780.374	2494.96	2704.47	552.157	795.091	2242.76	2136.27	397.004	2599.71	673.624	2189.52
Dcxr	0.671769	0.06875	19.8	6.9	1.59997	*	0.907988	23.535	23.5535	22.7557	0	0	12.0664	18.1477	12.2215	23.1546	0	15.107
Gng5	1	1	19.8	9.9	7.82803	*	6.18394	13.9448	160.066	154.246	116.889	378.792	160.978	152.143	10.0644	157.156	247.84	156.56
Golga5	1	1	25.8	16.8	0.297885	*	0.0455358	11.6522	2.85926	6.8116	2.84355	1.75602	9.65228	16.2663	5.84884	4.83543	2.29978	12.9593
Dgat1	0.671769	0.0989583	19.8	6.9	0.452004		0.210438	13.7866	8.81577	9.21875	7.39434	0	4.65091	4.87898	6.99854	9.01726	3.69717	4.76495
Golim4	1	1	19.8	9.9	0.084159	*	0	0	4.06118	3.83623	0.688659	0.561133	2.87099	5.65066	0	3.94871	0.624896	4.26083
Golt1b	1	1	25.8	12.9	2.50883	*	0.207328	10.2508	31.0414	38.161	16.9112	20.3101	85.2981	70.6841	5.22906	34.6012	18.6107	77.9911
Gorasp2	1	1	19.8	9.9	3.9814	*	0.625836	31.246	90.9019	87.5515	57.1246	53.2986	59.3442	73.3345	15.9359	89.2267	55.2116	66.3393
Dhtkd1	0.576771	0.0385417	25.8	6.9	0.0319078		0	0	7.6296	1.99352	0.30083	0.326434	0	0	0	4.81156	0.313632	0
Gpd1	1	1	25.8	12.9	0.128507	*	0.28822	18.1325	0	0	13.9383	17.4665	1.21157	1.68778	9.21038	0	15.7024	1.44968
Grhpr	0.903869	0.218056	25.8	12.9	2.31778	*	0.183738	26.1703	3.27913	4.49882	35.8057	58.0209	33.2138	45.3827	13.177	3.88898	46.9133	39.2983
Gsn	1	0.427083	25.8	19.8	0.281668	*	4.6946	210.918	15.2806	23.0936	40.0397	39.9296	58.5924	57.0213	107.806	19.1871	39.9846	57.8069
Gsta3	1	0.427083	25.8	12.9	16.5581	*	7.93988	413.528	64.4343	30.0736	411.218	453.332	164.051	169.201	210.734	47.254	432.275	166.626
Hexa	0.576771	0.0385417	19.8	9.9	9.17178		4.33352	201.792	298.418	302.264	183.257	181.218	168.709	182.772	103.063	300.341	182.238	175.74
Gstm2	1	0.760764	25.8	9.9	34.8084	*	12.2666	583.726	379.118	426.154	702.761	713.149	85.0807	70.4921	297.996	402.636	707.955	77.7864
Gstt2	1	0.322569	19.8	16.8	1.49043	*	0.0871198	4.12841	0	0	25.9952	28.1783	21.0778	20.1228	2.10777	0	27.0868	20.6003
Gstz1	1	0.760764	25.8	12.9	3.47948	*	3.77416	204.083	25.3813	24.2081	144.447	158.696	36.579	44.8488	103.929	24.7947	151.572	40.7139
Gtf2e1	1	0.593924	19.8	9.9	0.56892	*	0	0	8.04575	9.45908	1.09464	1.01934	0.982032	1.4098	0	8.75242	1.05699	1.19592
H13	1	1	25.8	12.9	1.17048	*	0.49301	18.0649	50.276	69.919	10.6897	20.3101	73.1853	70.2846	9.27895	60.0975	15.4999	71.735
H2-D1	0.903869	0.218056	19.8	9.9	66.4113	*	10.1172	470.423	1728.49	1625.47	831.868	801.322	714.422	738.031	240.27	1676.98	816.595	726.227
H2-Q10	1	0.322569	25.8	9.9	0.384737	*	0.0149987	0.922637	3.62734	3.29731	20.4839	24.5047	0	0	0.468818	3.46233	22.4943	0
H3f3c	1	1	25.8	9.9	39.5848	*	553.952	25684.8	11.7239	59.2826	30136.7	28297.5	0	0	13119.4	35.5032	29217.1	0
H6pd	1	1	19.8	9.9	3.82603	*	0.668022	32.3054	115.675	98.1069	37.2086	60.3949	48.079	46.3622	16.4867	106.891	48.8017	47.2206
Haao	1	1	25.8	12.9	0.0467242	*	0.660781	28.9425	0	0.876791	38.4902	47.0628	0	0	14.8016	0.438396	42.7765	0
Hk1	0.671769	0.0989583	25.8	16.8	3.82571		2.12584	113.756	110.648	103.068	123.136	125.639	146.717	134.639	57.9409	106.858	124.388	140.678
Hars	1	1	25.8	12.9	0.588226	*	0.21472	8.46651	20.9561	14.7055	9.75293	14.2524	28.0555	29.3388	4.34061	17.8308	12.0026	28.6971
Hba-a1	1	0.427083	25.8	16.8	1304.29	*	349.372	15666.4	5540.89	6208.51	12646.3	13538.9	36646.8	37332.1	8007.88	5874.7	13092.6	36989.5
Hbb-b1	0.903869	0.218056	25.8	16.8	1179.76	*	455.017	20175.4	4734.24	4174.9	13268	14121	25289.8	25617.5	10315.2	4454.57	13694.5	25453.7
Hccs	0.903869	0.158507	25.8	6.9	0.237297	*	0	5.47833	14.6054	12.582	2.23726	3.08558	0	0	2.73916	13.5937	2.66142	0
Hcls1	1	1	25.8	12.9	8.19768	*	2.36616	111.836	284.918	231.044	178.558	212.635	340.592	312.159	57.101	257.981	195.596	326.375
Heatr5a	1	0.760764	25.8	6.9	0.0160398	*	0.001946	0.138756	0.282317	0.671794	0.173304	0.224839	0	0.49946	0.0703508	0.477056	0.199072	0.24973
Kank2	0.903869	0.218056	19.8	9.9	0.0647357		0.168492	7.93466	3.13245	5.8862	4.30444	3.0175	2.29863	3.70709	4.05157	4.50932	3.66097	3.00286
Hgd	1	0.760764	25.8	12.9	0.330556	*	0.902782	35.3383	2.74266	3.04565	36.491	27.8354	4.01929	3.10185	18.1205	2.89416	32.1632	3.56057
Hgsnat	1	1	19.8	9.9	3.95886	*	0.586038	27.642	84.6278	87.2872	56.6345	53.8624	76.465	76.876	14.114	85.9575	55.2484	76.6705
Hist1h1c	1	1	19.8	9.9	758.137	*	11.2786	480.487	12050.7	11671.4	674.644	1076.95	1168.27	1205.26	245.883	11861	875.797	1186.77
Ktn1	0.671769	0.0989583	19.8	9.9	0.312089		0.138473	5.93545	9.52156	9.59714	4.55208	3.1813	3.48146	4.06543	3.03696	9.55935	3.86669	3.77345
Hist1h2bk	0.903869	0.218056	25.8	3.9	194.842	*	1856.74	112316	24804.5	24015.8	19.7535	25.0812	21.4434	6.38008	57086.3	24410.1	22.4174	13.9117
Nudcd2	0.671769	0.06875	25.8	12.9	0.784372	*	0	0	9.15495	10.6097	17.385	33.2038	13.9553	12.8842	0	9.88234	25.2944	13.4198
Hk3	1	0.427083	19.8	9.9	6.03357	*	0.531014	34.7001	155.414	139.38	74.8677	70.3865	63.8768	40.0551	17.6155	147.397	72.6271	51.966
Stxbp3a	0.671769	0.0989583	25.8	12.9	0.213342		0.24463	11.0761	13.9308	15.0898	15.9422	15.015	15.1452	15.6963	5.66037	14.5103	15.4786	15.4208
Hmgcl	0.903869	0.218056	25.8	9.9	4.79965	*	0.68072	41.5438	120.523	166.473	114.722	127.636	75.271	83.2561	21.1122	143.498	121.179	79.2635
Hnrnpul2	1	1	19.8	9.9	2.38954	*	0.302342	23.99	82.1047	81.4541	34.0955	32.4637	68.0409	83.5557	12.1462	81.7794	33.2796	75.7983
Hpgd	1	1	19.8	9.9	8.59204	*	0.293184	23.69	184.578	184.235	121.803	128.908	131.811	142.974	11.9916	184.406	125.355	137.392
Hrsp12	0.903869	0.218056	25.8	12.9	18.4566	*	8.97155	408.69	84.304	60.1616	476.103	489.407	182.982	193.239	208.831	72.2328	482.755	188.11
Hsd17b12	1	0.427083	19.8	9.9	24.2552	*	5.04986	197.919	552.531	565.251	302.777	307.019	222.231	215.022	101.484	558.891	304.898	218.626
Hsdl1	0.903869	0.218056	25.8	12.9	1.59937	*	0.279283	12.2866	17.1858	14.8168	27.4845	20.9082	35.2177	34.1563	6.28292	16.0013	24.1963	34.687
Hsdl2	0.903869	0.218056	19.8	9.9	1.5689	*	0.189615	8.07594	32.0234	34.7312	11.004	8.92294	9.83579	3.17195	4.13278	33.3773	9.96348	6.50387
Htatip2	0.903869	0.218056	19.8	9.9	2.78486	*	0.363785	13.3568	52.7407	58.3515	13.1433	18.461	8.24127	7.10144	6.86029	55.5461	15.8022	7.67136
Huwe1	1	1	19.8	13.8	0.0299719	*	0.0191922	1.1171	0.0301143	0.453981	2.17079	2.05119	0.0386378	0.0351016	0.568148	0.242047	2.11099	0.0368697
Iah1	1	1	25.8	9.9	0.855201	*	0.277347	8.51451	8.06291	11.1898	26.6732	26.9562	0	0	4.39593	9.62636	26.8147	0
Lipa	0.903869	0.218056	19.8	9.9	17.245		3.21599	160.766	367.458	412.816	270.992	282.822	168.934	180.824	81.991	390.137	276.907	174.879
Ifi30	1	0.427083	19.8	9.9	6.54254	*	0.953674	46.6708	139.196	163.76	140.514	107.178	125.281	123.131	23.8122	151.478	123.846	124.206
Igbp1	1	1	19.8	0	0.977667	*	0.727249	29.6636	0.864414	7.11467	1.77023	3.12865	16.6395	13.9855	15.1954	3.98954	2.44944	15.3125
Igtp	1	0.760764	19.8	9.9	6.50674	*	0.617181	28.1897	158.431	147.781	61.9441	61.23	60.9067	86.4173	14.4034	153.106	61.587	73.662
Il6st	1	1	19.8	13.8	1.02177	*	0.0199996	4.53425	21.8054	18.9843	19.7741	18.4826	24.7894	22.694	2.27713	20.3949	19.1284	23.7417
Tmco1	0.671769	0.0989583	19.8	9.9	2.32779		2.10558	113.729	98.1191	110.365	146.649	90.6071	85.5634	90.7117	57.9171	104.242	118.628	88.1375
Inmt	1	1	25.8	9.9	1.71065	*	2.51951	113.281	16.1281	19.5254	107.461	80.8444	0	0	57.9004	17.8268	94.1525	0
Inpp5a	0.903869	0.218056	19.8	6.9	1.80227	*	0.308279	12.4998	47.7847	41.4362	15.9482	11.7983	11.9425	15.9633	6.40406	44.6105	13.8733	13.9529
Inpp5d	1	1	19.8	9.9	1.19345	*	0.125514	12.5287	34.4279	29.4067	19.0222	18.2274	20.3021	25.5077	6.32713	31.9173	18.6248	22.9049
Lxn	0.52707	0.0121528	19.8	9.9	5.92071		1.89495	85.0742	136.732	125.152	88.0536	74.5239	29.8401	35.7726	43.4846	130.942	81.2888	32.8064
Lyz2	0.903869	0.218056	19.8	9.9	19.7984		13.2004	715.134	717.399	641.397	558.52	598.226	361.405	402.971	364.167	679.398	578.373	382.188
Irf3	0.903869	0.218056	19.8	3.9	60.1926	*	94.567	10215.3	855.291	0	4.03845	2.83242	4.31226	5.31571	5154.91	427.645	3.43543	4.81398
Irgm2	1	1	19.8	9.9	1.68667	*	0.0443954	2.62194	28.0088	31.5926	2.97145	3.4136	4.15564	5.09178	1.33317	29.8007	3.19253	4.62371
Gimap7	0.52707	0.00746528	25.8	12.9	1.3287	*	0	0	2.25892	0.774221	24.2432	26.4823	15.597	20.7447	0	1.51657	25.3627	18.1708
Iscu	1	1	19.8	9.9	0.608556	*	0.133729	6.38711	18.0792	18.1359	8.74001	11.9437	15.5086	12.9388	3.26042	18.1075	10.3419	14.2237
Itch	1	1	25.8	12.9	1.12888	*	0.0332371	2.03243	12.4693	4.11881	7.09081	0	55.965	47.019	1.03283	8.29405	3.5454	51.492
Itga2b	1	1	25.8	22.8	0.2863	*	1.92283	8.61979	8.40723	8.89446	1.90441	0	16.4866	16.9458	5.27131	8.65084	0.952205	16.7162
Itgal	1	1	19.8	9.9	7.0621	*	1.43087	66.8985	194.54	193.726	101.304	100.908	183.634	184.197	34.1647	194.133	101.106	183.915
ND1	0.903869	0.218056	19.8	9.9	6.03593		1.12455	50.0539	107.228	105.783	112.392	67.2241	21.8668	68.2181	25.5892	106.505	89.808	45.0424
Itpr1	0.903869	0.218056	19.8	9.9	0.258827	*	0	0.915982	6.46307	3.8179	0.486378	0.691741	0.0787645	0.0583503	0.457991	5.14048	0.589059	0.0685574
Itpr2	1	0.760764	25.8	9.9	0.226735	*	0.0286244	2.02779	6.20156	5.35232	2.98916	3.49482	2.74905	4.81176	1.02821	5.77694	3.24199	3.78041
Itsn2	1	0.427083	25.8	16.8	0.234137	*	0.128333	6.61076	0.966629	1.1128	2.3358	3.53039	9.94119	9.94233	3.36955	1.03971	2.93309	9.94176
Kif13b	1	1	19.8	9.9	0.0618444	*	0.00227077	0.147963	2.46134	2.59428	0.876882	1.11646	1.84625	1.8664	0.0751171	2.52781	0.996671	1.85632
Kif1c	1	1	19.8	13.8	0.0834694	*	0	0	1.00554	4.42836	0.52533	0.449008	1.18044	0.910919	0	2.71695	0.487169	1.04568
Klc1	0.903869	0.218056	19.8	9.9	1.59765	*	0.0810347	3.2643	31.8447	28.046	25.8585	24.1109	17.9013	23.2929	1.67267	29.9453	24.9847	20.5971
Kpna4	0.903869	0.218056	25.8	12.9	6.09839	*	0.622908	27.1887	38.9769	36.633	131.33	30.286	80.7581	77.1487	13.9058	37.805	80.8081	78.9534
Kras	1	0.322569	25.8	12.9	3.93362	*	0	0	14.8844	14.7219	37.0865	16.3758	105.57	65.5524	0	14.8032	26.7311	85.561
Hmga1	0.52707	0.0121528	25.8	9.9	1.74115	*	0.188853	0	16.6046	17.2505	45.9937	23.9303	10.0602	10.9614	0.0944266	16.9276	34.962	10.5108
Luzp1	0.671769	0.0989583	19.8	3.9	0.0765781	*	0.0969341	5.45978	1.75892	0.675947	0	0.588179	3.92459	4.26709	2.77836	1.21744	0.29409	4.09584
LOC638399	1	1	19.8	9.9	8.42717	*	2.32874	57.7998	275.151	226.065	169.005	140.909	215.27	305.553	30.0643	250.608	154.957	260.411
Lactb	1	1	19.8	9.9	1.56837	*	0.127631	5.54324	48.3138	51.242	22.3077	26.3822	42.4114	26.8144	2.83544	49.7779	24.345	34.6129
Ndufa9	0.903869	0.218056	25.8	9.9	3.90556		2.26285	126.978	171.039	165.092	143.772	160.972	134.217	140.9	64.6207	168.066	152.372	137.558
Lamc1	1	0.427083	19.8	6.9	0.798718	*	0.782323	36.0665	11.1182	13.9232	2.62764	2.97133	7.54958	9.30394	18.4244	12.5207	2.79948	8.42676
Lamtor2	1	1	25.8	12.9	5.73647	*	1.34621	66.484	101.108	83.8215	83.0837	63.8328	181.622	196.342	33.9151	92.4645	73.4582	188.982
Lap3	0.903869	0.218056	19.8	9.9	3.84398	*	0.448086	19.8372	74.1993	85.7593	55.0265	65.5878	37.5913	50.3301	10.1426	79.9793	60.3072	43.9607
Larp7	1	0.427083	25.8	9.9	0.152425	*	0.0118243	1.00239	3.73509	3.2779	1.4489	5.21455	0.528585	0.438386	0.507106	3.5065	3.33173	0.483485
Anp32e	0.671769	0.0989583	25.8	12.9	1.98887		1.03148	30.6826	41.201	33.9115	43.7753	67.3385	59.9522	78.5161	15.857	37.5562	55.5569	69.2342
Lass2	1	1	19.8	9.9	6.97326	*	0.432891	30.184	191.886	186.751	52.103	57.3088	93.2689	87.1625	15.3084	189.318	54.7059	90.2157
Ldlrap1	1	0.322569	19.8	9.9	0.365615	*	0	0	6.31851	5.17058	3.74953	3.24959	0.821216	0.833444	0	5.74455	3.49956	0.82733
Letmd1	1	1	19.8	9.9	1.10928	*	0.0778963	3.54283	20.5297	20.106	3.82615	4.38538	4.41839	3.85686	1.81036	20.3179	4.10576	4.13762
Lima1	1	1	19.8	9.9	0.843013	*	0.165363	7.48572	23.0015	25.5887	9.34836	9.46046	12.0874	13.1531	3.82554	24.2951	9.40441	12.6202
Lims1	1	0.427083	19.8	9.9	7.04095	*	1.62274	76.75	191.815	203.289	88.634	94.2697	92.2407	61.6229	39.1864	197.552	91.4519	76.9318
Cct5	0.671769	0.0989583	19.8	9.9	5.48282		2.82462	158.175	234.102	210.713	199.607	179.413	133.174	124.437	80.4998	222.408	189.51	128.805
Lnpep	1	1	19.8	9.9	3.41348	*	0.716507	30.4382	124.298	99.998	48.9903	53.1544	84.4947	84.1587	15.5773	112.148	51.0724	84.3267
Gbas	0.671769	0.06875	19.8	6.9	2.14051	*	0.82843	31.0999	41.9512	30.8754	0	0	18.3273	27.0357	15.9641	36.4133	0	22.6815
Lpxn	1	1	25.8	12.9	1.1388	*	0.111051	3.99144	23.1873	29.2467	9.74003	15.2375	45.7684	41.0269	2.05124	26.217	12.4888	43.3977
Lrp1	1	1	19.8	9.9	2.87902	*	0.637611	29.4863	93.2799	87.787	41.3531	43.875	82.5711	83.9705	15.062	90.5335	42.614	83.2708
Lsm4	1	0.322569	25.8	9.9	1.94536	*	0.215061	9.60657	18.341	17.2687	41.0573	42.421	0	0	4.91082	17.8049	41.7391	0
Opa1	0.903869	0.218056	19.8	9.9	1.12511		0.275371	11.3505	24.0578	29.9244	16.1868	13.7827	12.0752	11.3831	5.81293	26.9911	14.9847	11.7292
Luc7l3	0.903869	0.218056	25.8	12.9	0.925009	*	0.131081	1.90206	2.56626	2.70447	13.5436	9.2786	15.317	15.6833	1.01657	2.63536	11.4111	15.5001
Grb2	0.671769	0.0989583	25.8	12.9	3.02102		1.80067	84.9978	135.259	122.175	140.574	154.944	163.742	139.505	43.3992	128.717	147.759	151.624
Lypla1	1	0.427083	19.8	9.9	4.53753	*	0.818681	29.9478	81.2077	95.2398	107.848	57.898	63.1546	54.0137	15.3832	88.2237	82.8728	58.5841
Lypla2	1	0.760764	19.8	9.9	3.97108	*	0.354537	14.3425	83.2035	93.6291	56.5141	63.0697	48.2337	73.8722	7.34852	88.4163	59.7919	61.053
Magt1	1	1	19.8	9.9	2.43285	*	0.481345	11.9664	80.6468	79.1873	34.887	29.4238	57.7043	54.271	6.22385	79.9171	32.1554	55.9877
Man1a	1	1	19.8	13.8	0.398104	*	0	0	3.78251	5.63004	3.31045	2.44148	47.8579	1.24656	0	4.70628	2.87597	24.5522
Impa1	0.671769	0.0989583	19.8	9.9	5.011		0.822332	73.9626	80.0063	81.4091	138.785	94.7318	34.7416	36.3473	37.3925	80.7077	116.758	35.5445
Manf	1	1	25.8	12.9	19.0672	*	4.93562	266.47	687.037	650.996	497.599	566.178	740.513	681.221	135.703	669.017	531.889	710.867
Map3k7	0.903869	0.158507	25.8	22.8	1.62078	*	1398.65	7012.27	22.8424	0	0	0	0.157732	0.149108	4205.46	11.4212	0	0.15342
Mapk14	1	1	19.8	9.9	1.07296	*	0.237819	0	38.14	45.9104	15.1739	27.8095	39.3233	35.6486	0.11891	42.0252	21.4917	37.4859
Mapre2	1	1	25.8	12.9	0.740402	*	0.118082	7.33571	26.6251	25.8421	13.7758	18.9078	33.9092	61.0199	3.7269	26.2336	16.3418	47.4645
Mat1a	1	1	25.8	12.9	2.82823	*	2.83154	129.646	16.9463	15.5561	99.9756	107.53	29.4963	28.3236	66.2387	16.2512	103.753	28.91
Mycbp	0.576771	0.0385417	25.8	9.9	0.92023		0	0	10.5257	9.6739	15.5024	17.5979	0	0	0	10.0998	16.5501	0
Mbnl1	1	1	25.8	22.8	0.262145	*	0.150348	1.22085	91.3	80.94	0	0	98.5643	75.5508	0.685602	86.12	0	87.0575
Mboat7	1	1	19.8	9.9	1.51475	*	0.269333	13.5499	47.606	43.6328	39.976	35.9389	56.2672	61.3925	6.90962	45.6194	37.9575	58.8298
Mccc1	1	1	19.8	9.9	1.61231	*	0.216716	10.5486	39.2069	34.9415	25.2867	22.3343	26.7373	21.5648	5.38267	37.0742	23.8105	24.151
Mecr	1	1	25.8	12.9	0.737962	*	0.0548907	2.54726	16.962	16.0665	14.4383	13.3931	23.4514	19.8028	1.30108	16.5142	13.9157	21.6271
Mertk	1	1	19.8	6.9	0.96692	*	0.15764	8.52651	22.6122	30.6668	8.49238	10.3825	12.7595	11.9485	4.34207	26.6395	9.43742	12.354
P4ha1	0.903869	0.218056	19.8	6.9	2.30703		0.485127	25.1993	57.6347	44.7078	14.2483	14.6322	12.0815	14.678	12.8422	51.1712	14.4402	13.3798
Mia3	1	1	19.8	9.9	0.373172	*	0.0407636	2.05529	18.0349	17.9484	5.31821	3.88957	16.6686	18.478	1.04802	17.9917	4.60389	17.5733
Mlycd	1	0.760764	25.8	12.9	0.766956	*	0.0635936	2.66509	5.52868	5.07872	8.45626	4.16622	18.8288	18.6444	1.36434	5.3037	6.31124	18.7366
Mob4	1	1	19.8	6.9	0.860005	*	0.526881	10.9741	32.471	29.6224	0	0	20.3087	19.6711	5.7505	31.0467	0	19.9899
Pnkp	0.903869	0.218056	25.8	9.9	0.282065		0	0	3.42722	5.98345	4.55079	12.792	0	0	0	4.70534	8.67139	0
Mospd2	1	1	19.8	9.9	2.28169	*	0.169596	8.95635	54.9276	47.6181	10.4584	12.586	15.3501	21.4438	4.56297	51.2728	11.5222	18.3969
Mprip	1	1	25.8	22.8	0.00262263	*	0.00825281	0	0.385788	0	0	0	0.451715	0.536065	0.00412641	0.192894	0	0.49389
Pafah1b2	0.576771	0.0385417	25.8	12.9	5.50104		1.03739	48.1785	28.7483	76.2123	102.878	108.047	82.5011	91.4799	24.608	52.4803	105.462	86.9905
Mrps36	1	0.427083	19.8	9.9	6.38614	*	1.63457	61.6237	151.937	183.695	108.983	150.493	102.71	148.367	31.6291	167.816	129.738	125.538
Rragc	0.671769	0.0989583	25.8	9.9	2.95683		0.95578	47.0139	56.5501	59.1945	82.0862	71.8617	54.0488	50.5644	23.9848	57.8723	76.974	52.3066
Mta2	1	1	19.8	9.9	0.579441	*	0.150378	5.07892	18.8435	18.1628	8.34491	14.157	18.2923	9.70994	2.61465	18.5032	11.251	14.0011
Mtap1s	1	1	19.8	9.9	1.28891	*	0.0456782	3.33904	30.5088	27.4905	18.2737	11.6915	21.4069	11.8594	1.69236	28.9997	14.9826	16.6332
Mtdh	1	1	25.8	12.9	5.35282	*	0.679827	29.5867	64.2131	74.6089	69.6871	62.383	146.606	107.974	15.1333	69.411	66.0351	127.29
Mthfd1	0.903869	0.218056	25.8	12.9	0.460597	*	0.177178	9.47457	2.42914	3.36922	27.4655	24.9019	4.51973	4.54519	4.82587	2.89918	26.1837	4.53246
Mthfd1l	1	0.322569	25.8	12.9	0.228251	*	0.0672867	0.898363	0	0	3.50426	4.20178	3.01895	3.41678	0.482825	0	3.85302	3.21787
Sar1a	0.671769	0.0989583	25.8	6.9	8.55211		2.65552	128.588	208.517	208.376	102.267	147.42	66.2389	72.5816	65.6216	208.447	124.843	69.4103
Mtx1	1	1	19.8	13.8	1.36709	*	0.0497694	2.51033	23.4297	26.0398	19.3833	14.8976	39.7176	35.8218	1.28005	24.7348	17.1404	37.7697
Mup3	1	1	25.8	9.9	10.4441	*	3.32873	219.139	150.421	127.17	185.131	175.004	36.8207	31.6	111.234	138.796	180.068	34.2104
Mup8	1	1	25.8	12.9	2.87917	*	0.427134	18.7555	88.4868	71.3498	34.175	30.4641	136.174	138.195	9.59131	79.9183	32.3195	137.185
Sfpq	0.671769	0.0989583	25.8	9.9	22.152		8.89071	371.913	413.355	378.931	413.127	449.136	191.037	236.778	190.402	396.143	431.131	213.907
Prkar1a	0.903869	0.218056	19.8	9.9	1.26812		3.8905	171.016	163.304	166.899	175.656	170.947	148.965	155.473	87.4531	165.101	173.301	152.219
Prpf4b	0.903869	0.218056	19.8	13.8	0.020631		0	0	0	0.291766	2.07006	1.84983	0	0	0	0.145883	1.95995	0
Myh10	1	1	25.8	12.9	0.122708	*	0	0	1.38853	1.46502	0.693646	0.712767	5.95063	4.28783	0	1.42677	0.703207	5.11923
Myl12b	1	1	25.8	12.9	31.6139	*	4.10394	259.734	327.771	293.312	250.945	221.503	2079.92	1926.39	131.919	310.542	236.224	2003.16
Myo7a	1	0.760764	25.8	9.9	0.0405475	*	0.00233015	0.106872	2.63473	2.47959	0.361927	1.15508	0.39596	0.609162	0.054601	2.55716	0.758502	0.502561
Myof	1	1	19.8	9.9	1.47704	*	0.0975108	9.07909	57.072	54.555	15.3987	13.2189	36.1836	34.0288	4.5883	55.8135	14.3088	35.1062
ND5	0.903869	0.218056	19.8	9.9	2.14223	*	0.250497	8.90235	39.1981	54.2062	28.8117	32.1008	12.9294	21.554	4.57642	46.7022	30.4562	17.2417
Naa15	1	1	25.8	12.9	0.251143	*	0.0125444	2.4308	0	0	10.9606	9.21841	2.3678	1.95977	1.22167	0	10.0895	2.16379
Naalad2	1	1	19.8	6.9	0.864008	*	0.165865	12.2189	23.7429	19.6926	0	0.710478	16.6616	15.318	6.19239	21.7177	0.355239	15.9898
Nadkd1	1	0.760764	25.8	12.9	0.388737	*	0.10409	4.2344	12.9173	11.408	6.4141	14.4436	17.6024	19.2974	2.16924	12.1627	10.4288	18.4499
Nampt	1	1	19.8	9.9	9.75238	*	1.18925	71.5406	218.833	250.943	149.873	163.245	166.955	160.839	36.3649	234.888	156.559	163.897
Nars	1	0.427083	25.8	12.9	1.97367	*	0.461938	18.4838	43.3932	42.2397	48.8872	41.2819	62.0011	47.7796	9.47288	42.8165	45.0845	54.8903
Ube2n	0.671769	0.0989583	25.8	12.9	33.4319		3.37196	399.957	287.236	323.53	667.378	698.481	568.826	625.179	201.664	305.383	682.929	597.002
Nceh1	1	1	19.8	9.9	11.6227	*	1.95684	78.4138	387.628	401.779	166.326	174.991	264.377	252.134	40.1853	394.704	170.659	258.256
Nckap1l	1	1	19.8	9.9	1.35964	*	0.0354407	4.32031	39.506	37.9129	8.8131	8.84791	20.2778	18.3935	2.17788	38.7094	8.83051	19.3357
Ncln	1	1	19.8	9.9	2.81182	*	0.553611	32.996	91.6238	86.2842	40.3187	36.8139	64.7797	52.1315	16.7748	88.954	38.5663	58.4556
Ndufa11	1	0.322569	19.8	9.9	7.38361	*	0	0	130.693	104.42	93.8921	81.3404	15.7875	25.9379	0	117.556	87.6162	20.8627
Ndufs5	1	0.760764	19.8	9.9	18.4634	*	3.40345	151.624	412.735	445.388	273.645	249.803	250.731	275.07	77.5135	429.062	261.724	262.901
Nedd8	1	1	25.8	12.9	3.15938	*	0.705384	33.1989	96.44	101.494	36.9923	44.8881	149.514	146.68	16.9521	98.9668	40.9402	148.097
Ywhag	0.576771	0.0385417	25.8	16.8	12.0272		6.19929	314.195	212.145	186.212	317.274	293.738	325.538	354.488	160.197	199.178	305.506	340.013
Nfxl1	1	1	19.8	9.9	1.23723	*	0	0	28.713	26.3347	0.232127	0.164694	11.2158	12.4049	0	27.5238	0.198411	11.8104
Rpl11	0.903869	0.218056	19.8	9.9	17.602		5.47533	286.173	535.103	488.045	347.012	298.842	269.757	303.536	145.824	511.574	322.927	286.647
Thoc1	0.671769	0.0989583	25.8	9.9	0.168606		0	0	1.58963	2.11666	5.85691	6.94708	0	0	0	1.85315	6.402	0
Nit1	1	1	19.8	9.9	1.33265	*	0.0959421	3.18395	32.126	24.751	9.35481	7.13276	13.2795	12.8527	1.63995	28.4385	8.24378	13.0661
Nme1	1	0.760764	25.8	16.8	25.4941	*	15.4079	771.101	106.67	106.05	255.769	283.309	800.248	564.912	393.254	106.36	269.539	682.58
Chdh	0.576771	0.0385417	25.8	9.9	1.14188	*	0.164571	10.0228	13.4428	17.9462	28.1134	37.5057	9.09436	12.1928	5.09368	15.6945	32.8096	10.6436
Nme3	0.903869	0.218056	25.8	9.9	0.846337	*	0.203898	5.69652	16.0414	19.7249	15.6567	16.3151	7.55621	15.1443	2.95021	17.8832	15.9859	11.3503
Nolc1	1	1	25.8	12.9	0.0528655	*	0	0	7.89412	6.04241	0.493644	0.726417	8.89573	10.4294	0	6.96826	0.61003	9.66256
Col6a1	0.671769	0.0989583	19.8	9.9	2.14015	*	1.10951	59.4254	89.6917	79.0147	14.136	15.6148	2.82102	4.859	30.2674	84.3532	14.8754	3.84001
Nop58	1	0.427083	19.8	9.9	3.328	*	0.366613	19.6986	65.9949	68.3371	67.5504	54.5406	59.0494	57.728	10.0326	67.166	61.0455	58.3887
Npc1	1	0.427083	19.8	9.9	2.07365	*	0.123248	4.50403	44.5061	34.422	19.2144	15.3206	15.1802	17.9906	2.31364	39.4641	17.2675	16.5854
Npepl1	1	1	19.8	9.9	1.42883	*	0.036885	3.54081	30.5212	24.8678	23.7475	4.65753	22.6005	25.3506	1.78885	27.6945	14.2025	23.9755
Sh3glb1	0.903869	0.218056	19.8	9.9	1.2267		2.27087	126.771	115.627	131.387	122.667	105.092	105.319	117.692	64.521	123.507	113.88	111.505
Nsdhl	1	1	19.8	9.9	1.93155	*	0.198713	5.15938	39.4069	41.0353	27.515	29.7366	30.4438	36.2874	2.67905	40.2211	28.6258	33.3656
Nt5e	1	1	19.8	9.9	0.500675	*	0.131071	1.46763	25.0769	29.4876	6.67851	1.89701	22.407	22.6038	0.799352	27.2823	4.28776	22.5054
Galk2	0.576771	0.0385417	25.8	12.9	0.304239	*	0.0816194	3.15766	22.8635	19.1677	25.4406	31.5463	22.4265	29.8354	1.61964	21.0156	28.4935	26.131
Nup107	1	0.760764	25.8	9.9	0.182827	*	0	1.01248	16.8212	13.5186	1.12362	2.35322	2.02376	2.30605	0.506239	15.1699	1.73842	2.1649
Triobp	0.903869	0.218056	25.8	12.9	0.0510258		0.125203	3.04082	4.20361	3.7974	4.32422	4.27474	1.44782	8.03138	1.58301	4.00051	4.29948	4.7396
Hacl1	0.576771	0.0385417	19.8	9.9	3.60606	*	0.44937	25.5392	76.5366	78.7002	19.9702	22.5662	13.7987	19.8432	12.9943	77.6184	21.2682	16.8209
Hist2h2bb	0.576771	0.0385417	25.8	12.9	2834.12	*	0.421407	19.5574	0	24.8031	81222.1	72913	26720.4	29651.1	9.98938	12.4016	77067.5	28185.7
Nup93	1	1	19.8	9.9	0.546304	*	0.105234	7.17152	24.6116	22.522	7.83115	8.27435	25.8175	14.4733	3.63838	23.5668	8.05275	20.1454
Ola1	1	1	19.8	9.9	0.861612	*	0.077809	7.23807	19.139	25.8853	12.2628	22.4873	13.2717	12.9941	3.65794	22.5121	17.3751	13.1329
Nudt5	0.52707	0.0121528	25.8	12.9	1.08857	*	0.102797	0	10.7244	9.66239	24.4122	19.8319	17.2044	14.0884	0.0513983	10.1934	22.1221	15.6464
Uap1l1	0.903869	0.218056	19.8	9.9	2.97836		0.850336	42.2262	84.3465	84.5567	64.4549	56.5118	51.2334	47.503	21.5382	84.4516	60.4833	49.3682
Pah	1	1	25.8	12.9	0.202137	*	0.948599	46.5421	0	0	56.8709	42.8661	1.90577	3.09409	23.7453	0	49.8685	2.49993
Paics	1	0.760764	25.8	12.9	2.82909	*	0.768712	25.2261	42.4519	48.3964	50.4263	57.402	72.8131	68.7213	12.9974	45.4242	53.9142	70.7672
Thumpd1	0.576771	0.0385417	25.8	12.9	0.232728	*	0.0993653	4.92149	17.134	9.82957	18.2384	16.0527	15.4994	17.9806	2.51043	13.4818	17.1456	16.74
Parp9	1	1	19.8	9.9	0.624702	*	0.143789	5.49087	16.0499	21.296	7.424	7.0272	12.4614	13.7865	2.81733	18.673	7.2256	13.124
Pccb	1	1	19.8	9.9	5.35985	*	0.89526	54.876	157.075	218.82	76.6949	96.8895	163.362	51.7205	27.8856	187.948	86.7922	107.541
Pcna	1	0.593924	25.8	12.9	1.75946	*	0	0	11.5774	10.2739	16.5884	21.1965	54.7895	54.6436	0	10.9256	18.8924	54.7166
Pcyox1	1	1	19.8	9.9	25.5236	*	5.07403	261.092	818.588	833.937	366.032	391.963	601.144	604.706	133.083	826.262	378.997	602.925
Ralgapa2	1	0.322569	25.8	6.9	0.0284572	*	0.0195633	2.34909	2.10782	0.762303	0.268297	0.280897	0	0	1.18432	1.43506	0.274597	0
Chmp5	1	0.322569	19.8	6.9	1.74281	*	0.811029	35.8227	24.647	31.4506	0	0	22.1196	22.7286	18.3169	28.0488	0	22.4241
Pds5b	0.903869	0.218056	25.8	16.8	0.198775	*	0.0388148	1.97521	1.69771	1.67411	1.91288	3.81818	7.59896	6.15615	1.00701	1.68591	2.86553	6.87755
Igfbp7	1	0.322569	19.8	6.9	0.409468	*	0.0921819	4.623	6.01224	7.74185	0	0	1.95109	2.28892	2.35759	6.87704	0	2.12
Ikbkg	1	0.322569	19.8	6.9	0.607333	*	0.213035	6.29274	11.6557	12.5047	0	0	3.91574	5.43056	3.25289	12.0802	0	4.67315
Vma21	0.671769	0.0989583	25.8	12.9	1.28505	*	0.745654	26.1687	52.7177	47.6019	64.8332	85.5075	61.4926	44.2381	13.4572	50.1598	75.1703	52.8653
Pf4	1	1	19.8	6.9	42.0226	*	5.5676	327.647	725.361	997.571	107.263	126.619	347.836	170.265	166.607	861.466	116.941	259.051
Xpo1	0.52707	0.0121528	25.8	9.9	2.17807	*	0.360856	14.7996	42.9703	41.8514	57.791	57.6564	37.256	40.6121	7.58023	42.4109	57.7237	38.934
Pgp	0.903869	0.218056	25.8	12.9	0.708885	*	0.185523	9.49802	3.20039	5.1864	29.797	31.4217	6.86895	11.0301	4.84177	4.1934	30.6094	8.94954
Pgrmc2	1	1	19.8	9.9	3.91362	*	1.2059	16.9352	133.025	126.827	56.5528	45.0662	81.3735	99.0353	9.07054	129.926	50.8095	90.2044
Phyh	1	1	19.8	9.9	3.55503	*	0.152384	6.67294	71.77	63.4692	10.6983	13.2591	18.244	17.9887	3.41266	67.6196	11.9787	18.1163
Pigk	1	1	19.8	9.9	0.601939	*	0.091879	6.06909	24.1127	23.7497	8.60459	1.1533	16.7659	16.221	3.08048	23.9312	4.87894	16.4935
Pigs	1	1	19.8	9.9	1.84811	*	0.0882843	4.46694	34.9817	43.3524	10.6605	14.2596	13.8934	12.1406	2.27761	39.1671	12.46	13.017
Pigt	1	1	19.8	9.9	0.828809	*	0.26481	3.67647	28.6599	25.026	7.80234	9.45665	16.9387	18.904	1.97064	26.8429	8.62949	17.9214
2010107E04Rik	0.671769	0.06875	25.8	6.9	43.8144	*	8.69924	412.825	769.188	796.906	478.768	448.754	0	0	210.762	783.047	463.761	0
Pipox	0.903869	0.218056	19.8	9.9	2.81395	*	0.170228	9.57821	50.3928	50.7567	12.2542	12.9794	10.5975	12.2132	4.87422	50.5747	12.6168	11.4053
Pitrm1	1	1	19.8	9.9	0.764486	*	0.0960715	4.98319	22.4176	19.2108	7.00998	9.10014	10.3889	11.5229	2.53963	20.8142	8.05506	10.9559
Isoc2a	1	0.322569	19.8	9.9	1.7132	*	0.246355	17.9574	14.3752	42.1858	40.0293	33.2458	0	0	9.1019	28.2805	36.6376	0
Pla2g15	1	0.760764	25.8	12.9	2.28427	*	0.737319	29.7716	53.3033	49.9298	43.8613	61.3571	74.7883	83.5518	15.2545	51.6166	52.6092	79.1701
Pld1	1	0.760764	19.8	9.9	0.357502	*	0.0241921	0.437803	5.69199	5.89033	5.22664	2.3174	5.02089	3.67126	0.230997	5.79116	3.77202	4.34608
Acat1	0.576771	0.0385417	25.8	6.9	26.7328		10.4211	528.49	680.243	635.986	546.224	563.423	428.204	447.605	269.455	658.115	554.823	437.904
Dguok	1	0.427083	25.8	9.9	2.98907	*	0.763657	0	91.3708	80.3845	35.8689	43.5401	41.9323	35.1692	0.381829	85.8777	39.7045	38.5507
Plod1	1	1	19.8	9.9	2.98439	*	0.0900084	4.87207	83.4194	74.6466	9.18972	15.6445	41.2137	46.101	2.48104	79.033	12.4171	43.6574
Plvap	1	0.427083	25.8	9.9	0.517021	*	0.15757	3.40749	11.6961	11.5215	8.45454	8.54439	5.3695	4.16069	1.78253	11.6088	8.49946	4.7651
Plxnb2	1	1	19.8	9.9	2.28178	*	0.548937	28.4095	75.4184	75.7	32.8182	31.526	63.5931	53.5259	14.4792	75.5592	32.1721	58.5595
Pmpca	1	1	19.8	9.9	0.427394	*	0.0380996	1.99746	12.6722	14.3032	3.03882	2.6698	8.25896	9.97267	1.01778	13.4877	2.85431	9.11582
Pnn	1	1	25.8	12.9	0.636506	*	0.304558	12.538	32.6197	26.5899	15.9392	16.4915	34.9882	33.7142	6.42129	29.6048	16.2153	34.3512
Pofut1	0.903869	0.158507	25.8	6.9	0.165234	*	0	7.20807	21.1278	20.7747	1.55785	1.80095	0	0	3.60403	20.9512	1.6794	0
Polr2a	1	1	19.8	9.9	0.162316	*	0.0375911	0.656657	6.65575	4.65845	2.33309	2.17132	4.41654	5.37563	0.347124	5.6571	2.25221	4.89609
Pon2	1	1	19.8	9.9	7.99144	*	1.12495	71.8788	240.578	212.241	98.1312	104.511	127.562	138.58	36.5019	226.41	101.321	133.071
Aldh1b1	0.576771	0.0385417	19.8	9.9	7.59375		1.88813	101.548	190.594	183.282	164.267	133.749	75.8901	77.7402	51.718	186.938	149.008	76.8152
Ppic	1	0.322569	25.8	3.9	0.893683	*	3.73604	184.227	43.986	118.68	10.7706	11.8649	0	0	93.9817	81.3331	11.3177	0
Ppm1g	1	0.427083	25.8	12.9	0.484027	*	0.105635	6.51584	18.4543	11.0739	17.3674	18.5309	22.2931	23.7173	3.31074	14.7641	17.9492	23.0052
Ppp1ca	1	0.427083	19.8	9.9	12.8584	*	0.40568	24.5447	241.622	244.759	182.251	186.378	165.555	152.043	12.4752	243.191	184.314	158.799
Ppp1r11	1	0.427083	19.8	9.9	1.67615	*	0.282502	14.756	38.4603	38.72	34.5353	35.3492	19.7062	35.2729	7.51924	38.5902	34.9423	27.4896
Ppp1r12c	1	0.427083	25.8	9.9	0.538462	*	0.0928348	6.86768	5.1695	5.48893	14.8656	15.2363	1.96786	2.23215	3.48026	5.32922	15.051	2.1
Dhx15	0.576771	0.0385417	19.8	9.9	1.25255		1.41662	67.8531	73.6809	85.5669	73.9047	78.3391	59.7569	61.2657	34.6349	79.6239	76.1219	60.5113
Ppp2r5a	1	0.322569	19.8	9.9	0.863653	*	0	0	14.7222	12.5948	6.57275	5.55071	2.50831	2.78707	0	13.6585	6.06173	2.64769
Ppp6c	1	0.760764	25.8	9.9	2.35647	*	0.168252	22.2821	67.7147	57.9201	37.9377	40.1933	38.8332	31.0934	11.2252	62.8174	39.0655	34.9633
Ppp6r3	1	1	19.8	9.9	0.373564	*	0.0938328	2.61343	9.71778	8.8071	7.13122	4.18402	9.60437	8.56376	1.35363	9.26244	5.65762	9.08406
Ppt1	1	0.760764	19.8	9.9	11.878	*	1.42445	104.341	277.062	290.077	169.405	207.098	176.172	169.028	52.8826	283.569	188.252	172.6
Preb	1	1	19.8	9.9	2.79791	*	0.362501	22.0415	107.612	107.963	28.8534	34.8422	68.3947	73.2961	11.202	107.787	31.8478	70.8454
Prg2	0.903869	0.218056	25.8	9.9	72.9952	*	9.02572	421.558	688.205	674.203	1960.69	1979.76	0	720.247	215.292	681.204	1970.22	360.123
Dnpep	0.576771	0.0385417	25.8	9.9	2.41336		0.479891	20.842	44.7379	46.162	51.3678	50.7085	27.3656	27.6971	10.6609	45.45	51.0381	27.5314
Prkcd	1	0.593924	25.8	9.9	0.372745	*	0.0519961	3.07889	3.51428	4.36868	10.6605	13.6148	0	0	1.56544	3.94148	12.1377	0
Prpf6	1	1	19.8	6.9	0.138608	*	0.0422229	1.96021	8.25011	8.27268	0	0	9.14779	6.44615	1.00122	8.26139	0	7.79697
Prpf8	1	1	19.8	9.9	1.26263	*	0.291529	14.0267	34.7482	36.0308	26.8714	25.8672	37.6134	40.3317	7.15909	35.3895	26.3693	38.9725
Prrc1	1	0.322569	25.8	9.9	1.06218	*	0.12074	6.2491	13.9064	12.7239	16.2573	25.9583	0	0	3.18492	13.3151	21.1078	0
Erh	0.52707	0.0121528	25.8	12.9	16.3028		10.41	635.82	665.911	672.711	819.616	749.435	721.608	756.776	323.115	669.311	784.525	739.192
Mrps31	0.576771	0.0385417	25.8	6.9	0.107495		0.0257388	1.12441	1.71692	1.95829	1.34924	1.65262	0	0.888487	0.575076	1.83761	1.50093	0.444244
Psma4	1	1	19.8	6.9	9.22544	*	1.56707	73.0353	254.945	253.532	52.1374	56.1939	124.478	115.579	37.3012	254.238	54.1656	120.028
Psmb10	1	0.760764	25.8	12.9	9.98732	*	0.894327	59.8563	83.3981	111.326	170.101	103.668	196.675	178.285	30.3753	97.3623	136.885	187.48
Psmb7	0.903869	0.218056	25.8	12.9	1.09362	*	0.116317	6.164	4.20928	6.43896	18.1559	17.0248	17.102	19.2324	3.14016	5.32412	17.5903	18.1672
Diap1	1	0.427083	25.8	12.9	0.166987	*	0.0173317	0	0.207633	0.5943	1.73253	1.41523	3.21555	4.33892	0.00866584	0.400967	1.57388	3.77723
Psme2	1	1	19.8	9.9	17.5978	*	2.84679	129.88	405.711	378.752	279.651	239.494	279.615	257.673	66.3636	392.231	259.573	268.644
Ptges2	1	1	19.8	6.9	0.300253	*	0.0570491	2.42202	19.1036	14.8574	0	0	15.139	13.1938	1.23953	16.9805	0	14.1664
Ptma	1	0.427083	25.8	12.9	92.6672	*	22.9916	1153.92	1827.56	1328.36	1617.61	1615.49	2853.97	3382.17	588.458	1577.96	1616.55	3118.07
Pcmt1	0.576771	0.0385417	25.8	16.8	4.43521		0.821329	41.1085	27.1276	38.2293	69.0078	64.4814	84.3879	88.9102	20.9649	32.6785	66.7446	86.649
Ptplad1	1	1	19.8	9.9	4.5829	*	0.613419	25.4235	123.814	120.825	50.2285	47.9403	59.0015	45.4672	13.0185	122.319	49.0844	52.2344
Ptpn1	1	1	19.8	9.9	17.796	*	3.24789	161.851	484.659	463.993	254.922	243.22	492.545	478.602	82.5497	474.326	249.071	485.574
Ptpn12	0.903869	0.218056	19.8	9.9	0.848438	*	0.145043	8.99072	13.5097	14.4483	13.2465	28.6391	1.2478	2.50721	4.56788	13.979	20.9428	1.8775
Pea15a	0.671769	0.0989583	19.8	9.9	8.10375		7.26587	497.877	463.25	492.359	474.297	435.91	354.175	295.835	252.571	477.805	455.103	325.005
Ptprc	1	1	25.8	12.9	7.03864	*	1.56848	92.3892	251.778	244.777	139.387	150.964	313.042	288.045	46.9788	248.278	145.175	300.543
Ptprj	1	1	19.8	9.9	1.77798	*	0.150639	9.04636	48.9313	63.178	14.0286	13.4715	38.0335	37.6932	4.5985	56.0546	13.75	37.8633
Pip4k2b	0.671769	0.0989583	25.8	16.8	0.328741		0	0	0	0	3.0994	4.33027	10.6469	12.5328	0	0	3.71483	11.5898
Puf60	1	1	25.8	16.8	3.37592	*	0.422209	20.9914	53.367	54.4417	9.18714	7.2824	140.088	45.4749	10.7068	53.9044	8.23477	92.7812
Pxk	1	1	19.8	9.9	0.0296972	*	0.0240908	1.07876	0.789677	1.58429	0.444073	151.099	0.797557	0.965694	0.551423	1.18698	75.7718	0.881625
Pycard	1	0.760764	25.8	12.9	4.72603	*	0.391578	21.7066	37.4588	43.9438	44.949	94.4096	127.252	117.738	11.0491	40.7013	69.6793	122.495
Pycrl	1	1	25.8	12.9	0.997096	*	0.222183	6.29438	27.2586	17.8545	18.0179	19.1829	37.665	33.4223	3.25828	22.5565	18.6004	35.5436
Pygb	1	1	19.8	9.9	4.65006	*	1.04953	30.0165	120.926	110.595	77.7139	69.1487	125.705	130.705	15.533	115.76	73.4313	128.205
Prpf40a	0.52707	0.0121528	25.8	16.8	0.951691		0.466732	10.6103	5.61573	4.9581	14.1962	11.4622	18.8041	28.2786	5.5385	5.28692	12.8292	23.5414
Rab1b	1	1	19.8	6.9	46.5133	*	3.46744	188.346	1022.7	836.166	154.49	253.78	178.368	700.619	95.9066	929.433	204.135	439.493
Rab32	1	1	19.8	9.9	32.8104	*	5.88234	279.546	1093.05	1005.46	405.65	441.887	629.04	618.995	142.714	1049.26	423.769	624.017
Rab35	1	0.427083	19.8	9.9	4.15232	*	0.801651	37.2093	106.348	94.048	70.8264	31.9707	47.6257	58.7459	19.0055	100.198	51.3985	53.1858
Rab3gap2	1	0.760764	25.8	9.9	0.117653	*	0.0198191	0.473799	3.64202	3.54125	1.77904	2.93937	2.07351	2.32887	0.246809	3.59163	2.35921	2.20119
Rab4b	0.903869	0.218056	25.8	12.9	3.10123	*	0.444465	19.553	25.1778	36.1171	52.5974	52.8958	60.7408	45.425	9.99873	30.6475	52.7466	53.0829
Rabgap1	1	0.427083	25.8	9.9	0.240708	*	0.0397676	1.84713	3.47924	3.682	4.36764	7.18193	0.998872	4.86822	0.943448	3.58062	5.77479	2.93355
Rad21	1	1	25.8	12.9	0.158786	*	0.0632958	2.68134	2.00856	2.75085	0.663895	1.2505	11.6006	17.2216	1.37232	2.3797	0.957198	14.4111
Rad23a	0.903869	0.158507	25.8	12.9	1.16312	*	0.102506	3.44066	0	0	24.0201	23.0888	10.966	21.3689	1.77158	0	23.5545	16.1674
Pdha1	1	0.427083	19.8	6.9	9.04998	*	1.52595	81.0921	234.934	216.142	43.814	26.0893	106.948	140.984	41.309	225.538	34.9516	123.966
Raly	1	1	19.8	9.9	3.10298	*	0.726918	34.9417	111.964	107.194	24.7007	37.972	68.0815	67.8455	17.8343	109.579	31.3363	67.9635
Ramp2	0.903869	0.218056	25.8	16.8	8.92062	*	3.75169	177.354	29.1323	23.4172	111.012	93.4092	174.185	180.54	90.553	26.2747	102.211	177.363
Ranbp2	1	1	19.8	9.9	0.358794	*	0.0501997	2.53319	10.0283	11.9051	5.12432	4.16041	7.69698	8.26376	1.29169	10.9667	4.64236	7.98037
Rap1a	1	1	19.8	9.9	6.98554	*	1.34421	76.09	298.312	255.185	100.135	141.477	201.58	163.866	38.7171	276.749	120.806	182.723
Rap1gds1	1	1	19.8	13.8	1.98171	*	0.170067	9.42165	62.1554	37.4473	36.8105	31.3615	67.4255	57.8471	4.79586	49.8014	34.086	62.6363
Rap2c	1	1	19.8	9.9	0.879059	*	0.205844	10.223	52.9158	52.2666	6.51471	7.89877	40.4841	26.8578	5.21441	52.5912	7.20674	33.6709
Rasgrp2	1	1	25.8	12.9	0.171652	*	0.109246	2.61888	6.43157	3.73575	2.34943	3.93794	9.04645	10.0211	1.36406	5.08366	3.14368	9.53376
Raver1	1	1	19.8	9.9	0.871194	*	0.251761	8.39505	22.7786	24.9128	7.83029	12.3337	12.5922	9.12801	4.3234	23.8457	10.082	10.8601
Rbbp7	1	0.760764	25.8	9.9	1.9792	*	0.214239	14.1259	101.686	101.059	16.1124	24.9231	20.2553	20.374	7.17009	101.372	20.5178	20.3147
Rbm14	0.903869	0.218056	25.8	9.9	3.64377	*	0.793847	29.0396	80.0665	76.0002	59.6139	66.6645	35.825	36.0642	14.9167	78.0333	63.1392	35.9446
Rcc1	1	1	19.8	13.8	6.23183	*	0.583721	28.3648	119.41	116.496	118.566	105.041	175.365	169.785	14.4743	117.953	111.804	172.575
Serpinb6a	0.671769	0.0989583	25.8	9.9	4.17508		10.2476	469.479	585.353	518.478	593.301	642.525	553.938	545.284	239.863	551.915	617.913	549.611
Slco1b2	0.671769	0.0989583	19.8	9.9	5.35143		0.962641	54.3982	107.981	112.906	76.6433	85.8127	26.6599	24.4306	27.6804	110.444	81.228	25.5453
Rdh14	1	1	19.8	9.9	0.802487	*	0.039907	0.974676	15.9845	23.5825	1.81692	5.21709	12.2337	9.24478	0.507292	19.7835	3.51701	10.7392
Rela	1	1	25.8	12.9	3.64799	*	0.539529	18.5035	41.0524	28.5565	65.0095	15.9518	79.7631	27.4021	9.5215	34.8044	40.4807	53.5826
Renbp	1	1	25.8	12.9	1.71877	*	0.273937	16.4813	34.5943	38.3839	33.8861	38.4434	50.3269	53.3799	8.37764	36.4891	36.1647	51.8534
Retsat	1	1	19.8	9.9	0.263915	*	0.0866825	2.77784	8.08361	7.79901	3.81901	3.07532	9.3372	0.847387	1.43226	7.94131	3.44716	5.0923
Rexo2	1	1	25.8	12.9	0.463552	*	0.0145915	2.52893	5.39828	8.96834	2.35846	2.92479	19.8883	26.9508	1.27176	7.18331	2.64162	23.4195
Rgn	1	1	25.8	12.9	9.30305	*	5.74684	265.189	10.5956	17.4041	242.493	240.422	93.4568	77.7633	135.468	13.9998	241.457	85.61
Rhog	1	1	19.8	9.9	42.7043	*	10.4803	366.262	1019.46	1031.62	614.411	515.902	1120.59	1037.68	188.371	1025.54	565.156	1079.13
Rhot1	1	0.322569	25.8	6.9	0.323114	*	0.0245532	1.22647	3.811	6.04457	5.35261	9.43927	0	0	0.625513	4.92778	7.39594	0
Ripk1	1	1	19.8	9.9	0.680079	*	0.0452971	2.13973	14.2105	15.5006	9.66307	6.96658	12.4043	13.0283	1.09251	14.8555	8.31483	12.7163
Rnf213	1	0.760764	19.8	9.9	0.870785	*	0.0682235	3.91954	20.0856	21.7886	7.70174	10.1281	9.03687	9.26399	1.99388	20.9371	8.91493	9.15043
Rock2	1	1	19.8	9.9	0.109382	*	0.0397616	1.36917	5.87812	6.01581	1.58665	1.31778	5.47858	4.44993	0.704467	5.94696	1.45221	4.96425
Rp2h	1	1	19.8	9.9	1.33852	*	0.330415	13.7697	46.4666	45.7612	19.2599	15.7433	42.5661	51.7359	7.05007	46.1139	17.5016	47.151
Rpa1	1	0.760764	19.8	9.9	0.609061	*	0.0959963	3.13284	13.5619	15.3775	10.5251	13.2638	11.3039	11.6551	1.61442	14.4697	11.8944	11.4795
Sri	0.576771	0.0385417	25.8	12.9	8.26695		7.52614	362.28	412.134	392.647	490.075	433.832	478.689	452.675	184.903	402.39	461.954	465.682
Rpl18a	0.903869	0.218056	19.8	9.9	27.9229	*	2.22283	118.911	513.8	597.015	320.107	377.058	142.796	147.164	60.5668	555.408	348.583	144.98
Rpl19	1	0.760764	19.8	9.9	47.8974	*	5.43471	212.244	1169.48	1352.95	645.065	597.166	675.582	529.996	108.839	1261.22	621.115	602.789
Rpl22	0.903869	0.218056	25.8	9.9	54.9429	*	5.72347	261.632	969.443	936.219	959.471	881.018	369.169	384.188	133.678	952.831	920.245	376.679
Rpl26	1	0.427083	19.8	9.9	16.6393	*	3.87927	139.857	375.172	399.783	282.957	342.004	239.205	197.829	71.8684	387.478	312.481	218.517
Pds5a	1	0.427083	25.8	9.9	0.136094	*	0.00868721	0.371717	4.70452	4.90651	1.68252	5.59777	2.52902	3.14902	0.190202	4.80551	3.64015	2.83902
Aldh3a2	1	0.427083	25.8	9.9	15.7073		3.4858	165.452	413.302	399.873	242.828	268.146	208.375	258.142	84.4687	406.587	255.487	233.259
Rpl4	1	1	19.8	9.9	15.1575	*	2.83215	153.773	554.248	666.959	207.376	253.123	452.599	446.721	78.3025	610.603	230.249	449.66
Rpl7	0.903869	0.218056	19.8	9.9	42.7849	*	7.15303	344.082	1039.77	1053.78	527.823	534.808	443.423	522.583	175.618	1046.78	531.316	483.003
Rpl8	1	1	19.8	9.9	29.3311	*	6.09969	307.186	1024.68	969.78	305.043	318.749	609.877	591.531	156.643	997.231	311.896	600.704
Rps11	1	1	19.8	9.9	21.1452	*	2.9506	165.686	587.795	581.627	207.393	140.048	282.589	281.215	84.3184	584.711	173.721	281.902
Rps15	1	0.760764	19.8	9.9	16.6655	*	3.24478	97.4295	333.115	462.519	132.229	216.153	141.241	165.752	50.3371	397.817	174.191	153.496
Rps17	1	0.427083	25.8	12.9	26.5159	*	4.94755	193.653	206.288	278.482	414.541	452.103	546.679	611.658	99.3005	242.385	433.322	579.168
Rps29	0.903869	0.218056	19.8	9.9	19.4141	*	2.26385	215.8	490.357	459.337	53.6981	127.199	36.7857	28.594	109.032	474.847	90.4487	32.6899
Rps5	1	1	19.8	9.9	22.7115	*	1.29235	51.3996	459.269	463.993	35.3857	220.74	142.803	148.075	26.346	461.631	128.063	145.439
Suox	0.576771	0.0385417	25.8	12.9	0.538051		0.21806	12.928	14.6712	9.58204	19.744	21.0808	18.3826	15.3948	6.57305	12.1266	20.4124	16.8887
Rps6ka3	1	1	19.8	13.8	0.534976	*	0.019776	2.76857	20.4802	21.5549	3.84322	2.78116	28.0459	23.5829	1.39417	21.0175	3.31219	25.8144
Rtn3	1	1	19.8	9.9	27.6242	*	6.59467	236.55	627.216	640.39	405.074	321.525	612.494	460.703	121.573	633.803	363.3	536.598
Rtn4	1	1	19.8	9.9	66.9876	*	3.11639	158.775	1298.94	1261.78	276.655	205.946	322.144	287.196	80.9457	1280.36	241.3	304.67
Adsl	0.671769	0.0989583	19.8	13.8	1.17147	*	0.309633	5.7478	21.8957	22.486	24.5769	31.8422	22.3149	12.6661	3.02872	22.1908	28.2095	17.4905
Anxa3	1	0.427083	19.8	9.9	11.0251		8.23004	376.293	555.239	532.212	525.287	510.688	483.296	462.508	192.262	543.725	517.987	472.902
Apoa1bp	1	0.427083	19.8	9.9	2.97644		2.35703	150.047	90.288	93.2516	44.4503	46.8	37.9856	46.416	76.2021	91.7698	45.6251	42.2008
Sacm1l	1	1	19.8	9.9	8.92246	*	2.51821	109.501	294.03	311.342	119.739	142.545	185.16	188.314	56.0096	302.686	131.142	186.737
Sae1	1	1	19.8	13.8	1.6358	*	0.161903	8.65252	25.7493	35.5868	23.2957	25.3233	35.2808	34.8477	4.40721	30.6681	24.3095	35.0642
Blvrb	1	0.427083	25.8	12.9	35.2503		11.1392	560.924	845.181	864.945	984.837	891.701	1177.52	1156.14	286.032	855.063	938.269	1166.83
Safb2	1	0.427083	25.8	9.9	1.20463	*	0.419391	18.8962	11.7768	13.5434	25.5971	28.0855	1.42877	1.76403	9.65781	12.6601	26.8413	1.5964
Samhd1	1	1	19.8	9.9	26.1234	*	3.28861	163.542	758.998	775.571	371.114	398.113	406.13	430.627	83.4156	767.284	384.614	418.379
Gstm1	0.576771	0.0385417	25.8	16.8	25.6042	*	3.97917	189.371	173.821	168.011	260.721	222.859	641.274	604.629	96.6752	170.916	241.79	622.952
Sart3	1	1	25.8	12.9	0.370715	*	0.051975	2.96412	2.78743	5.24284	4.17039	1.63897	9.15442	8.03023	1.50805	4.01514	2.90468	8.59233
Scaf11	1	1	25.8	12.9	0.0125365	*	0.00742294	0.358952	0.848242	0.352687	0.247162	0.288922	0.96309	1.24794	0.183188	0.600464	0.268042	1.10551
Scly	1	1	25.8	12.9	0.896988	*	0.139616	11.2414	19.1001	17.2365	16.7977	17.9468	27.8126	55.4195	5.69051	18.1683	17.3723	41.6161
Sdf2	1	1	19.8	9.9	0.388927	*	0.117821	0	0	5.50026	7.14971	10.4524	0	9.88126	0.0589107	2.75013	8.80106	4.94063
Sdf2l1	1	1	19.8	9.9	9.19603	*	1.1746	58.1653	242.418	260.506	126.859	109.378	130.455	110.597	29.6699	251.462	118.118	120.526
Sdf4	1	1	25.8	22.8	0.446764	*	0.0595225	2.80795	6.28843	5.51086	0	0	20.7417	11.3393	1.43374	5.89965	0	16.0405
Sec23b	1	1	19.8	9.9	1.75745	*	0	0	39.9784	34.2548	4.97599	6.96277	15.1242	16.6946	0	37.1166	5.96938	15.9094
Sec62	1	1	19.8	6.9	1.89305	*	0.224459	11.0865	42.3228	46.802	7.39821	7.27477	20.0301	18.5506	5.65547	44.5624	7.33649	19.2904
Sec63	1	1	19.8	9.9	2.36156	*	0.328038	15.8557	73.5057	65.851	29.3697	30.7405	40.1082	38.5609	8.09186	69.6784	30.0551	39.3345
Nme2	0.671769	0.0989583	25.8	9.9	71.7826	*	7.72835	350.639	1036.45	1090.87	1304.19	1219.51	302.588	372.134	179.184	1063.66	1261.85	337.361
Selenbp1	1	1	25.8	12.9	3.64372	*	0.195393	10.5514	78.7041	76.4442	18.048	26.743	163.911	167.956	5.37338	77.5741	22.3955	165.934
C1qc	1	0.427083	19.8	6.9	6.58752		1.60589	94.7675	205.457	204.763	59.429	47.9361	163.267	166.812	48.1867	205.11	53.6825	165.039
Serpina1b	0.903869	0.218056	19.8	6.9	10.9564	*	3.06013	158.448	167.479	198.184	3.50018	0	147.119	137.615	80.7539	182.832	1.75009	142.367
Serpina1e	0.903869	0.218056	25.8	12.9	5.75247	*	1.34692	65.8076	25.0964	23.7875	145.054	140.968	55.5818	49.6963	33.5772	24.4419	143.011	52.639
Serpinb1a	1	1	25.8	9.9	0.86222	*	1.8102	101.286	8.12909	7.88404	91.6349	68.623	0	0	51.5481	8.00656	80.129	0
Sf3a2	1	0.427083	25.8	12.9	1.53897	*	0.314217	7.27953	13.0863	12.7796	15.5423	20.8769	41.3869	35.924	3.79687	12.9329	18.2096	38.6554
Sf3b3	0.903869	0.218056	25.8	12.9	0.984013	*	0.518225	17.9389	53.3723	56.5018	60.8564	58.0718	62.6497	69.5433	9.22856	54.937	59.4641	66.0965
Celf2	1	0.427083	25.8	9.9	1.76533		0.282422	13.3033	40.3942	20.728	22.217	29.7438	12.3976	24.2866	6.79288	30.5611	25.9804	18.3421
Sgpl1	1	1	19.8	9.9	14.4108	*	2.08893	106.185	426.979	464.047	205.888	171.842	294.499	285.225	54.1367	445.513	188.865	289.862
Sgpp1	1	0.427083	19.8	6.9	0.931737	*	0.0794901	4.14172	44.6247	43.6796	3.89218	0	31.4479	22.2435	2.11061	44.1521	1.94609	26.8457
Sgta	1	1	25.8	12.9	1.55419	*	1.09777	38.3925	4.34622	6.17112	33.6019	35.6362	15.8012	24.3811	19.7451	5.25867	34.6191	20.0911
Ruvbl1	0.576771	0.0385417	25.8	12.9	4.96052	*	1.22606	42.6511	77.6531	62.0581	124.421	110.701	122.351	114.623	21.9386	69.8556	117.561	118.487
Siglec1	1	1	19.8	9.9	4.91385	*	0.95573	54.8542	222.902	208.862	70.4481	67.3174	164.361	178.289	27.905	215.882	68.8827	171.325
Sin3a	0.903869	0.218056	25.8	9.9	0.162859	*	0.0230377	0.199866	2.84652	0	2.98615	4.34129	1.20328	2.61238	0.111452	1.42326	3.66372	1.90783
Sipa1	1	1	19.8	9.9	0.731508	*	0.139626	5.46251	16.4418	17.298	11.2693	13.3681	14.2472	14.8132	2.80107	16.8699	12.3187	14.5302
Skap2	1	1	19.8	9.9	1.83345	*	0.204851	16.1999	48.4305	51.0695	15.9525	20.0841	22.5017	24.8093	8.20236	49.75	18.0183	23.6555
Skiv2l2	1	0.427083	25.8	12.9	0.394422	*	0.0448417	1.57891	5.13553	4.60758	7.22022	7.54565	9.1161	7.5885	0.811877	4.87155	7.38293	8.3523
Slc12a7	1	1	19.8	13.8	0.652065	*	0.0863525	4.07823	13.1905	19.9083	9.30795	6.00006	13.8989	17.1344	2.08229	16.5494	7.65401	15.5167
Cat	0.671769	0.0989583	19.8	9.9	86.0071		34.4748	1705.14	2669.41	2505.84	1427.02	1348.85	1289.51	1406.69	869.807	2587.62	1387.93	1348.1
Ddah1	0.52707	0.0121528	19.8	9.9	1.50904		0.755423	44.4168	49.0304	49.4229	61.1444	43.9004	28.6388	22.1025	22.5861	49.2266	52.5224	25.3707
Slc25a5	1	0.760764	25.8	9.9	154.51	*	26.157	1296.95	4534.3	4482.28	2756.66	3031.99	2894.61	2471.52	661.554	4508.29	2894.33	2683.07
Slc31a1	1	0.760764	19.8	6.9	5.68789	*	0.572397	27.7953	209.066	208.484	37.9721	26.4339	128.627	164.35	14.1838	208.775	32.203	146.488
Slc35a3	1	1	19.8	9.9	2.69545	*	0.578957	30.1976	92.942	76.6311	30.9454	30.7557	54.8226	61.0007	15.3883	84.7866	30.8506	57.9117
Slc40a1	1	1	19.8	9.9	3.42389	*	0.229695	16.2882	133.502	170.555	20.9134	20.7552	122.134	121.371	8.25897	152.029	20.8343	121.753
Slc6a12	0.903869	0.218056	19.8	9.9	0.121396	*	0.0520342	0.466986	2.07474	0.949504	2.89406	1.09018	0.282747	0.19126	0.25951	1.51212	1.99212	0.237004
Slc9a1	1	1	19.8	13.8	0.616571	*	0.245783	5.07456	10.4218	14.2344	10.9361	9.89836	14.0143	17.2593	2.66017	12.3281	10.4172	15.6368
Slc9a9	1	1	19.8	6.9	1.62406	*	0.507905	23.4756	78.7377	74.8461	24.708	33.9168	85.1875	76.4842	11.9917	76.7919	29.3124	80.8359
Elovl2	0.576771	0.0385417	25.8	6.9	0.514423		0	0	45.0476	44.7581	4.85002	7.6016	0	0	0	44.9028	6.22581	0
Slco2b1	0.903869	0.158507	19.8	9.9	0.574114	*	0	0	7.62128	9.51157	8.1192	7.47528	0.333424	0	0	8.56643	7.79724	0.166712
Got2	0.52707	0.0121528	25.8	12.9	12.7637		8.68981	381.443	596.482	508.034	716.82	649.434	640.279	591.224	195.066	552.258	683.127	615.751
Sltm	0.903869	0.218056	25.8	12.9	0.250965	*	0.0408599	1.92857	3.19827	2.55545	4.21846	5.73851	6.11904	6.22567	0.984715	2.87686	4.97848	6.17236
Smarca4	1	1	19.8	9.9	0.3671	*	0.0122786	0	5.34484	7.65682	5.20385	4.25778	6.25428	6.85907	0.00613931	6.50083	4.73082	6.55668
Smarca5	1	1	25.8	12.9	0.900267	*	0.276896	13.9383	32.4834	29.1641	18.5725	18.8217	39.6512	36.4264	7.10759	30.8237	18.6971	38.0388
Smarce1	1	1	19.8	13.8	0.755094	*	0.144802	5.7718	13.1432	24.8858	10.8234	11.3871	14.5693	12.552	2.9583	19.0145	11.1053	13.5606
Smchd1	1	1	25.8	12.9	0.117689	*	0.00728372	0.554051	3.77738	4.0496	1.32306	2.27667	5.79033	5.39446	0.280667	3.91349	1.79986	5.59239
Snd1	1	0.427083	25.8	12.9	3.91964	*	0.762002	35.2887	86.5493	70.2479	78.8016	88.903	119.374	120.307	18.0253	78.3986	83.8523	119.841
Snrnp40	1	1	25.8	12.9	1.85084	*	0.232513	19.3839	41.2983	44.1146	35.3582	14.0527	58.5224	60.4975	9.8082	42.7065	24.7054	59.51
Hsp90ab1	0.52707	0.0121528	25.8	12.9	63.9736		33.536	1607.93	1903.46	1785.02	2506.61	2420.88	2355.31	2757.38	820.734	1844.24	2463.75	2556.34
Idh3b	0.671769	0.0989583	19.8	9.9	3.67795		2.53045	137.19	147.686	143.888	165.019	144.855	95.6715	131.043	69.8602	145.787	154.937	113.357
Sntb1	1	0.427083	19.8	6.9	0.580681	*	0.372752	24.0963	10.5186	3.42782	2.30652	0	7.85986	6.83602	12.2346	6.9732	1.15326	7.34794
Snx27	1	0.760764	25.8	9.9	0.716944	*	0.271409	17.5232	10.0603	11.2236	11.3032	20.4707	0.813919	1.93231	8.89732	10.642	15.887	1.37311
Snx4	1	1	19.8	6.9	0.231623	*	0.0326764	2.22695	3.30832	11.1778	0	0	3.73702	2.39028	1.12981	7.24304	0	3.06365
Soat1	1	1	19.8	9.9	4.22728	*	0.497524	21.0989	181.747	173.365	60.2803	72.7265	134.516	166.393	10.7982	177.556	66.5034	150.454
Sp1	1	1	25.8	12.9	0.963687	*	0.445519	0	7.25662	12.2184	13.4585	5.65712	21.5008	23.1001	0.222759	9.7375	9.5578	22.3005
Spcs1	1	1	19.8	9.9	10.9803	*	2.27549	111.328	312.59	302.246	157.56	160.099	225.441	261.292	56.802	307.418	158.83	243.366
Lsm6	0.671769	0.0989583	25.8	12.9	4.97485		0	0	0	0	93.6814	56.639	47.0287	27.8227	0	0	75.1602	37.4257
Spr	1	1	19.8	6.9	4.13008	*	5.56971	417.445	37.795	102.274	43.8656	40.4392	56.304	179.411	211.507	70.0344	42.1524	117.857
Sptlc1	1	1	19.8	6.9	1.10594	*	0.434666	16.075	41.9547	41.3948	6.97731	8.44222	36.3487	18.3309	8.25481	41.6748	7.70977	27.3398
Srp68	1	1	19.8	13.8	0.437606	*	0.0990464	3.90765	10.6876	10.0963	10.553	9.59696	12.8347	11.1692	2.00335	10.3919	10.075	12.0019
Srprb	1	1	19.8	9.9	6.65089	*	1.73889	54.5073	153.739	161.087	95.7966	108.649	114.815	87.3276	28.1231	157.413	102.223	101.072
Myh14	0.671769	0.0989583	25.8	12.9	0.891737		0.50307	19.5044	20.9526	19.0347	28.4742	28.0427	29.36	26.7046	10.0038	19.9936	28.2584	28.0323
Srsf2	0.903869	0.218056	25.8	12.9	17.0496	*	3.0514	137.517	177.625	159.737	250.184	228.548	412.727	401.895	70.2844	168.681	239.366	407.311
Srsf3	1	1	25.8	12.9	4.48355	*	3.2202	183.944	0	0	228.98	201.333	42.2713	34.5527	93.582	0	215.157	38.412
Nqo2	0.671769	0.0989583	25.8	9.9	16.0425		7.01311	368.629	444.619	416.429	505.252	522.557	354.002	298.892	187.821	430.524	513.905	326.447
Srsf5	1	0.427083	25.8	12.9	5.45119	*	1.33508	84.1687	119.043	121.08	123.037	159.752	170.438	282.041	42.7519	120.062	141.394	226.239
Ssr3	1	1	19.8	9.9	11.8201	*	3.05611	129.586	310.91	315.243	170.217	181.74	420.981	433.124	66.321	313.076	175.979	427.052
Ssrp1	1	0.427083	25.8	12.9	0.569272	*	0.161883	8.48123	6.71361	2.96099	27.9131	24.5615	3.15986	3.44621	4.32156	4.8373	26.2373	3.30304
Cnn2	1	0.427083	25.8	12.9	6.96708		3.35631	214.147	61.2778	53.0899	191.843	182.028	69.8503	117.603	108.752	57.1839	186.935	93.7268
Stat1	1	1	19.8	9.9	16.9277	*	2.13156	102.268	404.26	395.595	241.525	253.576	298.641	320.575	52.1997	399.928	247.551	309.608
Stat3	0.903869	0.218056	25.8	9.9	2.23764	*	0.246926	17.2887	47.9935	48.5528	46.6687	48.8644	26.8969	24.0964	8.7678	48.2732	47.7666	25.4967
Stat6	1	0.760764	25.8	9.9	0.554498	*	0.0456913	2.76426	12.7517	13.2811	10.3798	13.2736	7.40218	13.0517	1.40497	13.0164	11.8267	10.2269
Stau1	1	1	19.8	9.9	0.0555418	*	0	0	4.33472	3.77979	0.785479	0.587586	5.03711	5.09062	0	4.05725	0.686532	5.06387
Stk10	1	1	19.8	9.9	0.563902	*	0.131633	8.10539	21.954	20.5356	7.69744	16.2011	13.9793	16.7457	4.11851	21.2448	11.9493	15.3625
Rad23b	0.671769	0.0989583	25.8	12.9	9.43549		5.22107	221.751	126.28	115.659	265.391	238.794	132.986	264.241	113.486	120.969	252.092	198.614
Strn4	1	0.322569	19.8	9.9	0.492292	*	0	0	12.6476	6.96206	2.00446	1.56907	1.42162	1.51048	0	9.80485	1.78676	1.46605
Stx16	1	1	19.8	9.9	0.59737	*	0.260738	0	11.4608	12.4519	8.44809	10.6796	7.71172	14.4099	0.130369	11.9563	9.56386	11.0608
Stxbp2	1	1	19.8	9.9	1.6446	*	0.28509	12.1758	40.5587	35.434	25.2686	18.1346	20.6065	20.1186	6.23045	37.9964	21.7016	20.3625
Suclg1	1	0.427083	25.8	9.9	15.0036	*	2.9859	124.486	324.197	318.586	252.441	264.009	149.285	131.619	63.7358	321.392	258.225	140.452
Sec24b	0.576771	0.0253472	25.8	6.9	0.417373	*	0.0495578	3.00291	6.1667	6.59481	5.68795	5.73469	0	0	1.52623	6.38076	5.71132	0
Cbr1	0.52707	0.0121528	25.8	12.9	4.88563	*	1.54561	44.4441	78.2387	70.2785	124.301	148.047	122.256	86.9474	22.9949	74.2586	136.174	104.601
Susd2	1	0.760764	19.8	6.9	4.275	*	0.300055	15.0167	77.2833	85.0636	8.56288	6.83729	18.1047	20.4216	7.65839	81.1735	7.70009	19.2632
Cyp2c29	0.576771	0.0385417	19.8	9.9	6.60751	*	1.04833	63.4674	123.212	157.089	63.2898	40.3756	28.1299	12.237	32.2579	140.151	51.8327	20.1835
Syap1	1	0.322569	25.8	22.8	0.0379544	*	0.357837	18.9797	0	4.81574	0	0	48.3369	15.8622	9.66876	2.40787	0	32.0996
Synj1	1	1	19.8	13.8	0.252913	*	0.0329663	0.893672	3.15581	5.66833	4.22001	4.67025	4.47919	4.25057	0.463319	4.41207	4.44513	4.36488
Taf15	0.903869	0.218056	25.8	12.9	0.174112	*	0	1.14754	1.68606	2.56929	14.8742	1.88637	1.55252	2.75281	0.573771	2.12768	8.3803	2.15266
Tap2	1	1	19.8	9.9	12.4474	*	1.22235	51.0369	358.381	258.996	113.355	120.179	182.348	174.025	26.1296	308.689	116.767	178.187
Tapbp	0.903869	0.218056	19.8	9.9	28.9387	*	2.617	125.893	629.587	591.065	256.891	236.849	181.81	203.241	64.255	610.326	246.87	192.525
Tbc1d2b	1	1	25.8	12.9	0.240913	*	0.0245031	2.48644	3.25984	3.85636	1.72298	1.78132	8.3754	6.87712	1.25547	3.5581	1.75215	7.62626
Ep300	0.671769	0.06875	19.8	9.9	0.1069	*	0	0	1.42604	2.10012	1.5118	1.42363	0.136631	0.168993	0	1.76308	1.46771	0.152812
Tbca	1	0.760764	25.8	12.9	9.08475	*	1.45775	43.4448	8.25471	9.08878	109.15	169.171	157.518	150.03	22.4513	8.67174	139.161	153.774
Tcea1	0.903869	0.218056	25.8	12.9	1.97227	*	0.907356	45.3245	14.7537	14.9379	84.2316	79.1064	19.5021	30.828	23.1159	14.8458	81.669	25.165
Tcirg1	1	1	19.8	9.9	19.3505	*	2.04299	117.231	459.411	463.382	275.7	222.881	402.298	376.736	59.6368	461.396	249.29	389.517
Manba	0.671769	0.0989583	25.8	12.9	0.956506	*	0.407254	16.0908	3.2579	4.47509	23.5429	19.7086	9.42528	19.6361	8.24902	3.8665	21.6257	14.5307
Tfrc	1	1	25.8	12.9	0.737537	*	0.102496	4.10937	15.9593	21.9755	11.36	12.2473	25.5625	25.278	2.10593	18.9674	11.8036	25.4202
Tgtp2	1	1	19.8	9.9	0.968009	*	0.33861	7.35644	32.8851	21.0462	14.2556	11.4185	23.8475	22.2112	3.84752	26.9656	12.837	23.0294
Thop1	1	1	19.8	9.9	0.295055	*	0.0635054	3.71106	10.9823	9.24769	3.0331	3.07689	6.80962	11.1984	1.88728	10.115	3.05499	9.004
Thrap3	1	1	19.8	9.9	1.41305	*	0.213587	10.1401	40.649	38.0531	20.1972	18.7081	31.7357	32.941	5.17682	39.351	19.4526	32.3384
Sh3bgrl3	0.448659	0.00277778	25.8	12.9	59.2762	*	16.1742	455.362	898.58	932.822	1599.51	1162.75	991.834	1131.9	235.768	915.701	1381.13	1061.87
Tcof1	0.671769	0.0989583	25.8	16.8	0.690566	*	0.133548	7.76446	1.69848	3.01545	9.61363	10.5152	11.7505	15.5799	3.94901	2.35697	10.0644	13.6652
Tln2	1	0.427083	19.8	6.9	0.129559	*	0.0305481	1.63783	2.39729	2.71669	0.0755943	0.12455	0.884451	1.11749	0.834187	2.55699	0.100072	1.00097
Tm9sf2	1	1	25.8	12.9	4.33494	*	0.607793	31.9765	130.323	143.8	72.7009	79.4285	180.841	161.277	16.2921	137.061	76.0647	171.059
Tm9sf3	1	1	19.8	6.9	2.5989	*	0.652817	37.4068	74.4169	101.262	34.8685	35.3929	105.953	119.409	19.0298	87.8393	35.1307	112.681
Tm9sf4	1	0.760764	19.8	6.9	0.813469	*	0.246686	10.3173	32.8532	35.2938	7.25719	7.18659	23.7896	29.1333	5.28201	34.0735	7.22189	26.4615
Tmed4	1	0.760764	19.8	9.9	5.5494	*	1.21974	63.9202	214.834	219.216	79.7001	36.3484	155.539	172.835	32.57	217.025	58.0243	164.187
Tmed9	1	1	25.8	12.9	19.4445	*	6.20049	277.822	597.827	648.192	367.756	377.889	786.244	738.722	142.011	623.009	372.823	762.483
Aox3l1	0.448659	0.0015625	25.8	16.8	0.249557	*	0.0536139	2.61725	0	0	3.38951	3.31903	3.72265	4.29628	1.33543	0	3.35427	4.00946
Tmem214	1	1	19.8	9.9	0.810208	*	0.0502408	1.02268	18.5197	16.3976	7.87242	6.63551	7.06168	6.80376	0.53646	17.4587	7.25396	6.93272
Tmem33	1	1	19.8	9.9	3.82863	*	0.484585	24.7695	107.9	117.528	46.0926	38.5871	63.383	66.7316	12.627	112.714	42.3399	65.0573
Tmem55b	1	1	19.8	9.9	2.9081	*	0.491927	21.8151	89.0884	95.8204	41.1665	22.7124	54.6937	60.8048	11.1535	92.4544	31.9395	57.7492
Cd38	0.52707	0.0121528	19.8	9.9	38.524		12.7089	579.526	910.293	1124.34	563.765	533.664	432.442	455.978	296.117	1017.32	548.714	444.21
Tmem9b	1	1	19.8	6.9	0.599945	*	0.188332	8.48451	21.4958	19.6458	0	0	32.4492	44.2496	4.33642	20.5708	0	38.3494
Commd1	0.448659	0.0015625	25.8	9.9	0.983111	*	0	0	14.3802	13.0286	20.8842	29.2487	7.45782	9.13992	0	13.7044	25.0665	8.29887
Tmsb4x	1	1	25.8	12.9	870.2	*	121.583	6076.18	12120.4	11031.1	8800.2	6362.08	28054.7	25120.5	3098.88	11575.7	7581.14	26587.6
Tnpo1	1	0.427083	25.8	12.9	1.2677	*	0.228421	11.2981	18.1889	21.7041	24.1069	19.138	30.1663	34.8128	5.76328	19.9465	21.6225	32.4895
Tomm22	1	1	19.8	9.9	8.89633	*	1.65012	33.6849	165.673	171.848	134.181	90.959	151.504	107.501	17.6675	168.76	112.57	129.503
Tomm34	1	0.760764	25.8	12.9	1.99374	*	0.129095	12.0558	17.3996	19.8238	21.8391	18.6996	52.0809	22.4386	6.09245	18.6117	20.2694	37.2598
Tor1b	1	1	25.8	9.9	1.71083	*	0.18792	9.32838	38.524	23.3686	28.4759	3.53416	18.4223	28.3151	4.75815	30.9463	16.005	23.3687
Tpp1	0.903869	0.218056	19.8	9.9	5.65658	*	0.631955	38.8043	143.071	115.373	54.6009	27.3237	35.3766	44.6452	19.7181	129.222	40.9623	40.0109
Tpt1	1	0.427083	25.8	12.9	15.7529	*	2.30748	122.653	302.311	324.159	380.04	442.438	450.83	471.112	62.4801	313.235	411.239	460.971
Tradd	1	0.593924	19.8	9.9	2.06522	*	0	0	29.2066	34.4777	3.21169	6.71647	2.70856	5.40905	0	31.8422	4.96408	4.0588
D10Wsu52e	0.576771	0.0385417	25.8	16.8	2.98909		0.881268	42.7684	27.0445	26.527	54.3601	47.1688	58.1097	58.0737	21.8248	26.7857	50.7645	58.0917
Trim14	1	1	19.8	9.9	0.454184	*	0	0	24.0136	24.0265	6.42313	2.92093	29.088	39.164	0	24.0201	4.67203	34.126
Trip11	1	1	19.8	6.9	0.0142943	*	0.0108263	0.202152	1.22977	1.09671	0	0.187768	1.42601	0.739836	0.106489	1.16324	0.093884	1.08292
Trip12	1	1	19.8	9.9	0.220264	*	0.029856	1.33475	5.6996	4.93995	4.44976	4.57911	4.3948	5.14978	0.682304	5.31977	4.51443	4.77229
Trnt1	0.903869	0.218056	25.8	12.9	0.450935	*	0.0528035	4.08461	6.45033	6.08268	10.1214	10.2617	10.7018	13.4754	2.06871	6.2665	10.1915	12.0886
Try10	1	1	25.8	12.9	282.001	*	27.3907	5149.83	573.374	678.859	4691.81	1837.66	3885.16	5050.29	2588.61	626.117	3264.74	4467.73
Ddt	0.671769	0.0989583	25.8	12.9	8.04862		2.29906	142.312	83.8281	78.79	197.458	156.386	116.319	139.505	72.3056	81.3091	176.922	127.912
Tsn	1	0.427083	25.8	12.9	1.02658	*	0.451858	27.8438	83.1787	45.5976	74.8763	71.5226	37.7903	86.5133	14.1479	64.3882	73.1995	62.1518
Tsta3	1	0.427083	25.8	12.9	0.982825	*	0.0628374	3.45621	10.0989	8.73591	11.3265	11.3829	26.6338	22.7198	1.75952	9.41741	11.3547	24.6768
Ttll12	1	1	25.8	12.9	0.28001	*	0.0403022	4.14407	1.68383	4.35412	2.68026	5.84194	20.7469	18.1738	2.09218	3.01897	4.2611	19.4604
Ttn	0.903869	0.158507	19.8	9.9	0.0108795	*	0.000136186	0.00942329	0.143444	0.153996	0.166382	0.118416	0	0	0.00477974	0.14872	0.142399	0
Ttr	0.903869	0.218056	25.8	9.9	5.92747	*	1.21232	43.1175	99.9663	120.559	161.885	152.426	92.9851	41.5839	22.1649	110.263	157.156	67.2845
Dmgdh	0.671769	0.0989583	19.8	9.9	2.96032		1.04652	47.9254	79.2649	85.6101	59.1968	82.3196	37.3997	40.2395	24.486	82.4375	70.7582	38.8196
Crot	1	0.427083	19.8	9.9	1.19021		0	0	16.8321	21.3032	8.20475	0	0	0	0	19.0677	4.10238	0
Cyp2e1	1	0.427083	25.8	9.9	14.5495		5.3305	270.196	436.622	420.204	317.635	333.255	299.448	271.278	137.763	428.413	325.445	285.363
Txndc17	1	1	19.8	9.9	6.26651	*	0.173507	15.2038	178.456	163.854	35.8526	39.2586	89.8344	88.5453	7.68866	171.155	37.5556	89.1898
Txnl1	1	1	25.8	12.9	3.63761	*	0.884207	42.3745	82.3206	71.7507	67.5031	53.6462	118.589	109.787	21.6294	77.0357	60.5746	114.188
Txnrd1	1	1	19.8	9.9	6.58935	*	0.792704	47.2485	145.251	142.843	106.562	115.203	120.947	109.437	24.0206	144.047	110.882	115.192
Txnrd2	1	1	19.8	9.9	1.78995	*	0.36535	6.51148	54.8922	47.1237	22.7419	23.3224	29.5785	51.9164	3.43841	51.008	23.0322	40.7475
Uba2	0.903869	0.218056	25.8	16.8	2.06271	*	0.302823	14.3158	14.1638	18.3588	30.3203	31.2886	42.4887	45.0562	7.30929	16.2613	30.8044	43.7725
Uba7	1	1	19.8	9.9	0.340775	*	0.0244028	1.48782	14.0709	9.24841	4.42912	5.03439	10.2091	11.6612	0.756109	11.6597	4.73176	10.9352
Ddx5	1	0.427083	19.8	9.9	11.5361		7.89334	400.208	385.594	369.872	171.038	159.209	155.274	139.709	204.05	377.733	165.124	147.491
Ube2l3	1	0.760764	19.8	6.9	30.036	*	7.35574	432.129	582.097	626.729	26.877	36.1729	355.295	322.78	219.743	604.413	31.5249	339.038
Ube2z	1	1	19.8	6.9	0.403114	*	0.114431	5.70089	23.7057	19.3888	0	0	25.8544	21.1768	2.90766	21.5472	0	23.5156
Uchl3	0.903869	0.218056	25.8	12.9	1.85296	*	0.163407	6.91623	15.2647	18.889	24.7041	22.9841	43.1336	44.5569	3.53982	17.0769	23.8441	43.8453
Dmd	1	0.427083	19.8	6.9	0.0242204		0.013403	0.664294	0.342528	0.338414	0	0	0	0	0.338849	0.340471	0	0
Dnaja2	0.671769	0.0989583	19.8	9.9	3.03185		0.730007	31.8908	74.5974	80.6218	39.2955	29.4535	31.7206	33.3274	16.3104	77.6096	34.3745	32.524
Ugt2b34	0.903869	0.218056	19.8	9.9	7.49083	*	3.83403	178.974	156.534	152.752	114.206	73.303	20.5928	33.6562	91.4042	154.643	93.7546	27.1245
Urod	1	1	19.8	9.9	0.424529	*	0	0	6.00375	6.49109	4.64882	8.42654	0	129.349	0	6.24742	6.53768	64.6747
Usp14	0.903869	0.218056	25.8	12.9	0.616958	*	0.153528	2.92228	10.6301	4.0674	15.0892	9.18407	16.4468	18.8476	1.53791	7.34873	12.1366	17.6472
Gcc2	0.671769	0.06875	25.8	0	0.0542708	*	2.55903	0.572652	0.491843	1.45227	0	0.331267	0.521583	0	1.56584	0.972057	0.165633	0.260792
Usp4	1	1	25.8	12.9	0.134883	*	0.0309974	1.30333	1.47341	2.4742	2.00845	1.22829	3.31103	3.58652	0.667165	1.9738	1.61837	3.44877
Usp7	1	1	19.8	13.8	0.347073	*	0.0607522	1.4978	6.80119	7.5265	4.96911	5.29637	9.99093	6.59749	0.779275	7.16384	5.13274	8.29421
Usp9x	1	1	19.8	9.9	0.241908	*	0.0446291	2.63001	7.84794	6.89411	3.473	3.23026	7.90298	19.6504	1.33732	7.37102	3.35163	13.7767
Utrn	1	0.427083	19.8	6.9	0.445101	*	0.162444	7.88993	11.3709	9.22234	1.59525	0.925063	8.54381	6.22337	4.02619	10.2966	1.26016	7.38359
Dpm3	1	0.427083	19.8	6.9	8.83648		2.37899	114.874	282.6	281.394	157.633	53.0951	154.669	158.596	58.6266	281.997	105.364	156.632
Hdgfrp2	0.671769	0.0989583	19.8	9.9	0.343908		0.177479	10.7936	8.98846	8.70967	13.5733	8.20653	4.51678	5.48779	5.48552	8.84906	10.8899	5.00229
Hmgb2	0.448659	0.00277778	25.8	12.9	60.843		13.76	746.063	833.486	789.914	1516.62	1416.84	1051.53	1036.49	379.911	811.7	1466.73	1044.01
Endog	1	0.427083	19.8	9.9	0.615269		0	0	5.70986	8.70122	11.7306	6.27052	0	0	0	7.20554	9.00056	0
Vps26b	1	0.760764	25.8	9.9	0.617393	*	0.285772	15.2	8.15651	7.96547	13.1249	27.4763	3.53309	3.2835	7.74289	8.06099	20.3006	3.40829
Khsrp	0.671769	0.0989583	25.8	9.9	5.44071		2.27819	114.841	134.518	135.08	177.019	180.138	125.723	135.914	58.5598	134.799	178.578	130.819
Vps33a	1	0.760764	25.8	12.9	0.176368	*	0.0373343	1.89317	6.76934	5.29569	7.68669	4.89238	8.43215	5.69598	0.965251	6.03252	6.28953	7.06407
Vps4b	1	0.760764	25.8	12.9	0.804537	*	0.101774	5.70798	13.57	14.5826	13.5956	17.2321	22.8319	23.9904	2.90488	14.0763	15.4138	23.4112
Nudt7	0.576771	0.0385417	19.8	9.9	10.6538		3.22813	119.353	270.02	290.688	109.726	113.71	95.0487	106.153	61.2904	280.354	111.718	100.601
Vsig4	1	1	25.8	12.9	15.9845	*	5.70702	213.995	415.867	412.762	399.296	380.788	555.523	625.179	109.851	414.315	390.042	590.351
Ppp1cb	0.671769	0.0989583	19.8	9.9	0.714334		1.81341	92.9183	27.9981	44.9469	21.1516	20.1787	13.1144	14.6373	47.3658	36.4725	20.6651	13.8759
Wdr91	0.903869	0.158507	25.8	3.9	0.00607885	*	0.0573119	3.47383	2.51424	3.74294	0	0.456851	0	0	1.76557	3.12859	0.228425	0
Eps15l1	1	0.427083	19.8	3.9	0.0527821		1.06859	54.3692	38.4886	37.7421	30.9845	34.7846	53.5623	49.7309	27.7189	38.1154	32.8845	51.6466
Prmt1	0.671769	0.0989583	25.8	12.9	3.49708		0.77474	39.4671	33.63	36.0686	79.2315	99.7297	54.0856	54.7666	20.1209	34.8493	89.4806	54.4261
Ybx1	1	1	19.8	9.9	5.04312	*	0.890957	47.8943	130.452	124.833	79.7861	63.7099	167.493	129.518	24.3926	127.643	71.748	148.506
Yif1b	1	1	19.8	9.9	2.75215	*	0.93573	43.304	91.7282	83.5177	44.5965	37.0733	108.551	120.788	22.1199	87.623	40.8349	114.669
Ykt6	1	1	19.8	9.9	2.74202	*	0.321007	15.7875	103.657	101.13	27.2575	40.1573	64.8792	80.2946	8.05425	102.394	33.7074	72.5869
Ythdf3	1	1	19.8	6.9	0.597631	*	0.142034	8.45178	24.8823	24.5155	0	0	17.7741	14.5981	4.29691	24.6989	0	16.1861
Zbp1	1	0.760764	25.8	12.9	0.557548	*	0.34209	0	23.3306	20.0629	24.1947	19.5979	28.5872	30.2322	0.171045	21.6967	21.8963	29.4097
Zc3h15	1	1	25.8	12.9	0.107911	*	0	0	1.26483	1.49327	1.57831	0	2.7387	12.0434	0	1.37905	0.789155	7.39106
Ptk2	0.576771	0.0385417	25.8	6.9	0.471927		0.0877216	4.85882	12.3341	12.3034	5.34358	5.59989	4.24187	4.74377	2.47327	12.3188	5.47173	4.49282
Zc3hav1	0.903869	0.218056	25.8	12.9	0.219126	*	0.00717219	0.552197	2.33023	2.61046	4.05233	3.72077	4.48287	3.83301	0.279684	2.47034	3.88655	4.15794
Gm13202	1	0.427083	19.8	6.9	7.3439		2.56685	107.494	148.535	141.742	37.8831	52.0056	76.5682	72.6123	55.0303	145.138	44.9444	74.5903
Zfp418	1	1	19.8	13.8	0.370878	*	0.0929291	4.09999	0	5.33794	10.9842	12.0404	2.56491	2.78953	2.09646	2.66897	11.5123	2.67722
Zmat2	1	1	19.8	13.8	0.460691	*	0.1778	0	5.71375	6.69296	7.46829	6.34513	8.92116	8.34712	0.0889001	6.20335	6.90671	8.63414
Tlr4	1	0.760764	19.8	3.9	3.81129		27.6455	751.795	53.8997	0	0	0	0	0	389.72	26.9499	0	0
Irf5	1	1	25.8	22.8	0.0738984		0	0	4.04473	3.73395	0	0	6.13489	1.98497	0	3.88934	0	4.05993
Tlr3	1	1	19.8	6.9	1.19483		0.519379	17.4169	35.5515	39.8669	10.5771	11.9751	38.7152	20.0679	8.96812	37.7092	11.2761	29.3916
Grcc10	1	0.427083	19.8	13.8	1.08439		0	0	0	15.3356	24.4668	5.73342	0	0	0	7.66779	15.1001	0
Hspa8	1	0.427083	25.8	16.8	81.5973		44.2871	2375.6	2370.22	2554.55	2802.49	2902.28	3139.52	3072.97	1209.94	2462.38	2852.38	3106.24
Icam1	1	0.427083	19.8	3.9	0.0559211		3.81558	201.781	116.683	115.892	84.6744	102.337	123.402	123.327	102.798	116.288	93.5056	123.364
Mup14	1	0.427083	25.8	9.9	132.294		109.156	4403.06	4310.3	4172.74	4386.99	4571.48	3139.71	3174.56	2256.11	4241.52	4479.23	3157.13
Naca	1	0.427083	25.8	12.9	15.6343		5.4329	274.795	314.926	291.91	363.474	376.96	462.328	422.945	140.114	303.418	370.217	442.636
Ndufs2	1	0.427083	19.8	9.9	7.66602		2.98089	116.08	209.614	236.293	188.365	195.653	127.879	118.264	59.5303	222.954	192.009	123.071
Ogfr	1	0.427083	19.8	9.9	0.139552	*	0.082507	4.13141	4.23935	3.48714	3.23422	3.18982	1.26066	0	2.10696	3.86325	3.21202	0.630329
Pcnt	1	0.427083	25.8	9.9	0.00739113		0	0	0.107964	0.118508	0.101089	0.122812	0	0	0	0.113236	0.11195	0
Pdap1	1	0.427083	25.8	12.9	2.44638		0.684411	43.2691	19.4699	16.7017	44.0075	63.2775	45.341	25.7865	21.9768	18.0858	53.6425	35.5637
Pgm2	1	0.427083	25.8	16.8	0.988581		0.314508	19.007	9.2689	10.3169	18.769	14.912	18.7757	23.1508	9.66073	9.79289	16.8405	20.9633
Psmb4	1	0.427083	25.8	12.9	8.49166		2.87698	219.602	232.917	203.559	286.883	259.536	189.091	329.014	111.24	218.238	273.21	259.053
Ruvbl2	1	0.427083	19.8	9.9	1.63057		2.29234	82.8922	105.952	106.989	92.7614	71.1071	91.0726	90.5887	42.5923	106.47	81.9342	90.8307
S100a13	1	0.427083	19.8	6.9	9.43926		4.34947	246.195	141.031	137.841	78.9993	61.5903	81.6314	62.4296	125.272	139.436	70.2948	72.0305
Sec11a	1	0.427083	19.8	6.9	8.59887		1.9769	121.311	210.729	251.68	112.508	110.624	119.038	131.124	61.6439	231.205	111.566	125.081
Sec13	1	0.427083	19.8	6.9	4.72981		3.05702	162.026	212.092	207.945	141.055	145.652	151.191	148.724	82.5415	210.018	143.354	149.957
Tjp1	1	0.427083	19.8	6.9	0.827737		0.652827	31.7059	21.7612	21.5585	19.0192	17.4461	19.9999	17.8327	16.1794	21.6598	18.2327	18.9163
Adck3	1	0.593924	25.8	6.9	0.231031	*	0	0	11.5022	10.6342	1.45226	1.65585	2.54114	0	0	11.0682	1.55405	1.27057
Sntb2	1	0.593924	19.8	9.9	0.143331	*	0.377004	16.2141	7.06111	8.9811	6.95409	6.09714	0	0	8.29553	8.02111	6.52561	0
Sqstm1	1	0.593924	19.8	3.9	0.00823335	*	0.116437	22.4812	5.82752	9.60217	0	0	6.79304	6.97546	11.2988	7.71485	0	6.88425
Ugt1a9	1	0.593924	25.8	3.9	0.0736289	*	0.69418	26.6623	26.4588	21.012	0	8.57788	0	0	13.6783	23.7354	4.28894	0
Aldob	1	0.760764	25.8	12.9	12.3433	*	9.97635	509.627	66.2956	65.0673	402.723	434.468	126.35	143.519	259.802	65.6815	418.595	134.934
Col4a2	1	0.760764	25.8	12.9	0.0854168	*	0.232764	14.6589	0.893131	0.750924	8.48421	11.2087	1.03808	3.01554	7.44582	0.822027	9.84644	2.02681
Csnk2a2	1	0.760764	25.8	9.9	1.34639	*	0.250948	10.2142	40.9179	40.8628	12.9942	18.5152	15.5793	12.0595	5.2326	40.8903	15.7547	13.8194
Dhrs3	1	0.760764	19.8	6.9	1.08704	*	0.0861559	7.66082	23.0086	30.807	5.71891	4.46338	9.7912	14.6143	3.87349	26.9078	5.09114	12.2027
Hebp1	1	0.760764	25.8	12.9	0.181703	*	0.0360174	2.32525	10.8019	10.367	10.6038	5.17725	12.3829	19.3123	1.18063	10.5845	7.8905	15.8476
Idh3g	1	0.760764	19.8	6.9	3.36422	*	0.461386	17.2532	107.504	95.8977	15.9912	15.9158	59.9264	52.8383	8.8573	101.701	15.9535	56.3824
Lama5	1	0.760764	19.8	6.9	0.0348163	*	0.0141	3.93143	0.501964	0.492377	0	0.329741	0.169085	0.450293	1.97277	0.49717	0.16487	0.309689
Metap2	1	0.760764	25.8	12.9	0.655228	*	0.151512	9.41947	18.8223	17.5401	23.9999	15.8467	17.3224	51.6668	4.78549	18.1812	19.9233	34.4946
Ngp	1	0.760764	19.8	9.9	6.86116	*	63.8454	3262.61	177.129	192.342	602.545	744.137	95.3104	98.7281	1663.23	184.736	673.341	97.0192
Nup205	1	0.760764	25.8	12.9	22.6959	*	0.0552137	3.12362	880.533	674.131	1094.51	7.31589	881.319	10.1378	1.58942	777.332	550.914	445.728
Pkn1	1	0.760764	19.8	9.9	1.03486	*	0.301349	10.2884	28.9872	24.9235	20.517	11.5902	16.5872	19.8121	5.29489	26.9554	16.0536	18.1996
S100a9	1	0.760764	25.8	9.9	34.3175	*	93.899	9547.12	454.527	445.909	986.299	1020.06	376.281	388.067	4820.51	450.218	1003.18	382.174
Tubb2a	1	0.760764	25.8	12.9	3.27983	*	0.0808601	4.30837	14.3188	16.5313	31.0034	34.5285	432.036	258.791	2.19461	15.4251	32.766	345.414
Wnk1	1	0.760764	19.8	9.9	0.117144	*	0.0231882	0.673131	2.74921	3.19054	1.67986	2.1174	1.92283	0.916835	0.34816	2.96987	1.89863	1.41983
Acad9	1	0.760764	25.8	9.9	0.44767		0.768231	46.2459	54.3366	46.8469	49.7341	52.8153	50.8796	45.037	23.507	50.5918	51.2747	47.9583
Aldoa	1	0.760764	19.8	9.9	41.3951		15.9445	619.346	1275.34	1204.76	1203.33	851.514	909.657	912.917	317.645	1240.05	1027.42	911.287
COX2	1	0.760764	19.8	9.9	215.667		55.1404	2970.4	5942.35	6947.31	4172.58	4467.62	3897.32	4971.93	1512.77	6444.83	4320.1	4434.63
Cetn2	1	0.760764	25.8	9.9	0.573295		0.285852	15.458	12.9028	12.9371	18.1215	18.7107	12.7164	18.0878	7.87193	12.9199	18.4161	15.4021
Cnpy4	1	0.760764	25.8	12.9	3.23685		0.957395	38.8954	47.553	41.8622	49.4504	41.3175	90.6119	88.8526	19.9264	44.7076	45.3839	89.7322
Cyp7b1	1	0.760764	19.8	9.9	1.2246		0.652235	26.7458	53.2396	44.0643	23.8688	22.2792	39.7213	18.2161	13.699	48.6519	23.074	28.9687
Dhx58	1	0.760764	19.8	6.9	0.310704		0	0	4.79475	4.39402	0	0	0	3.74163	0	4.59439	0	1.87081
Dstn	1	0.760764	19.8	6.9	17.8346		12.0259	531.735	296.826	264.245	239.298	245.594	237.019	301.377	271.881	280.535	242.446	269.198
Epb4.1l2	1	0.760764	19.8	6.9	3.60214		4.19982	187.517	205.74	198.777	147.835	143.236	203.205	183.509	95.8582	202.258	145.536	193.357
Fgg	1	0.760764	19.8	6.9	6.21586		2.37639	120.749	106.945	109.423	30.6217	28.5047	32.8435	29.9545	61.5627	108.184	29.5632	31.399
Ifit3	1	0.760764	19.8	6.9	2.56496		0.616248	28.6386	61.8758	70.1275	22.9337	19.5161	28.7099	23.8506	14.6274	66.0016	21.2249	26.2803
Itga1	1	0.760764	19.8	6.9	2.52416		3.64577	172.87	143.314	149.757	114.06	106.699	142.343	154.294	88.258	146.535	110.379	148.318
Itgb2	1	0.760764	19.8	6.9	13.5117		5.20893	269.051	503.644	447.743	256.659	263.008	392.201	401.012	137.13	475.694	259.833	396.606
Krt19	1	0.760764	25.8	12.9	0.738185		0.77445	35.6667	48.611	49.2125	51.5355	42.3879	55.5707	58.8304	18.2206	48.9118	46.9617	57.2006
Lamtor3	1	0.760764	19.8	6.9	7.81207		2.8511	113.33	235.588	225.489	107.891	73.0275	207.03	228.22	58.0908	230.539	90.459	217.625
Mdh2	1	0.760764	25.8	9.9	39.3129		35.7045	2165.69	2986.48	2929.35	2594.15	2739.07	2659.21	2513.51	1100.7	2957.91	2666.61	2586.36
Ndufs3	1	0.760764	19.8	6.9	0.595593		4.70995	258.741	248.859	243.501	250.657	228.447	241.968	229.353	131.725	246.18	239.552	235.661
Plec	1	0.760764	25.8	9.9	0.635429		0.23792	12.7584	7.00007	5.21246	15.8902	15.0311	4.67966	5.51123	6.49816	6.10626	15.4606	5.09544
Ppib	1	0.760764	19.8	6.9	17.4238		31.3535	1459.72	1418.31	1371.9	1171.9	1246.01	1259.18	1194.39	745.539	1395.1	1208.95	1226.79
Prdx4	1	0.760764	19.8	9.9	33.0039		18.122	839.723	1337.33	1306.47	1009	974.024	979.82	923.288	428.922	1321.9	991.512	951.554
Rpl13a	1	0.760764	19.8	9.9	12.667		4.92148	246.135	468.258	425.273	324.162	292.292	294.477	259.167	125.528	446.765	308.227	276.822
Rps19	1	0.760764	25.8	12.9	13.4066		8.52703	394.224	458.862	464.479	508.992	429.466	585.261	490.587	201.375	461.67	469.229	537.924
Slc38a3	1	0.760764	25.8	12.9	1.78018		0.894197	51.5905	4.81351	17.4301	36.5065	63.4979	19.5522	31.9223	26.2424	11.1218	50.0022	25.7373
Suclg2	1	0.760764	25.8	9.9	1.13113		1.25966	66.364	124.318	138.312	111.48	131.396	117.999	123.772	33.8118	131.315	121.438	120.886
Vtn	1	0.760764	25.8	16.8	1.13681		0.599839	36.3845	13.035	11.8385	19.8893	25.7968	25.8993	29.8358	18.4922	12.4368	22.8431	27.8676
Acbd3	1	1	19.8	9.9	1.68361	*	0.13079	12.3313	44.2814	46.1117	11.1983	14.7547	20.4716	22.2884	6.23104	45.1966	12.9765	21.38
Acsl4	1	1	25.8	22.8	0.193602	*	0.0423052	1.89671	15.8535	17.271	0	0	21.2871	52.4619	0.969509	16.5623	0	36.8745
Actb	1	1	19.8	6.9	2105.71	*	738.492	39221.1	37159.8	37693.6	1164.33	1115.48	45971.1	48252	19979.8	37426.7	1139.91	47111.6
C1qa	1	1	19.8	6.9	2.66278	*	0.574734	38.2321	85.7354	85.202	17.7926	13.2159	122.698	122.589	19.4034	85.4687	15.5042	122.643
COX1	1	1	19.8	6.9	50.1225	*	2.16797	235.176	1030.45	1185.33	161.89	267.904	327.594	157.977	118.672	1107.89	214.897	242.786
Chi3l3	1	1	25.8	9.9	23.8269	*	35.6985	1815	301.833	250.692	566.302	591.613	158.509	154.436	925.349	276.262	578.957	156.472
Clec2d	1	1	19.8	9.9	0.939516	*	0.247378	9.01908	25.744	23.2033	13.5341	11.9497	15.7511	12.4717	4.63323	24.4736	12.7419	14.1114
Clpx	1	1	19.8	6.9	0.451157	*	0.0663709	3.24352	8.77189	10.6825	2.2085	3.31076	2.39157	4.60588	1.65495	9.7272	2.75963	3.49872
Daglb	1	1	19.8	13.8	0.257752	*	0.0314548	1.86851	12.2481	12.293	2.34934	2.70554	15.8933	10.2819	0.949983	12.2706	2.52744	13.0876
Dscr3	1	1	19.8	9.9	0.986481	*	0	0	13.9509	27.1939	3.6648	3.59826	12.8929	13.7201	0	20.5724	3.63153	13.3065
Elovl1	1	1	19.8	13.8	1.02098	*	0.131933	1.95672	21.5524	28.3264	14.5707	17.4919	21.9792	17.0142	1.04433	24.9394	16.0313	19.4967
Epn1	1	1	25.8	12.9	4.8427	*	1.01623	61.6291	86.7617	98.7792	76.5187	64.4093	148.232	169.904	31.3227	92.7704	70.464	159.068
Irak4	1	1	19.8	3.9	115.979	*	660.108	6910.48	1640.82	0	1.37594	1.44003	0.627713	0.535412	3785.29	820.412	1.40799	0.581563
Itm2b	1	1	19.8	9.9	1.89255	*	0.13094	8.62197	51.4314	43.5933	19.1929	21.8947	21.9298	23.9501	4.37646	47.5123	20.5438	22.9399
Ltf	1	1	25.8	9.9	2.48224	*	9.04959	404.877	30.0311	26.7373	133.643	136.127	6.62832	7.36533	206.963	28.3842	134.885	6.99682
Mogs	1	1	19.8	9.9	4.92412	*	0.870727	51.1001	124.895	142.541	70.5083	69.615	81.8857	96.0201	25.9854	133.718	70.0616	88.9529
Nrp1	1	1	19.8	9.9	0.132625	*	0.029837	1.18638	8.97908	5.44543	1.90544	1.84203	7.88492	5.97715	0.608108	7.21225	1.87374	6.93104
P2rx4	1	1	25.8	12.9	6.35896	*	0.957395	40.8461	118.049	139.753	109.155	107.462	189.711	207.531	20.9017	128.901	108.308	198.621
Pepd	1	1	25.8	12.9	2.81221	*	0.406823	21.6526	86.8342	79.0273	64.2528	70.1533	102.529	104.156	11.0297	82.9308	67.2031	103.342
Plin2	1	1	19.8	9.9	0.720069	*	0	0	27.0533	28.8585	1.86744	0	18.6751	19.5244	0	27.9559	0.933719	19.0998
Psmc1	1	1	19.8	13.8	2.87586	*	0.587783	20.4901	47.0275	68.1915	48.8055	46.677	61.1609	50.284	10.539	57.6095	47.7413	55.7225
Rpl35	1	1	19.8	9.9	30.2564	*	4.03624	247.493	945.822	827.501	340.413	265.102	431.926	399.475	125.765	886.662	302.758	415.701
Rpl38	1	1	19.8	6.9	23.5759	*	3.14618	172.385	634.187	643.914	125.174	158.09	310.499	244.648	87.7655	639.05	141.632	277.574
S100a8	1	1	25.8	9.9	43.3151	*	69.3227	4466.01	552.107	630.773	1019.96	1287.68	277.61	222.884	2267.67	591.44	1153.82	250.247
Safb	1	1	25.8	12.9	0.423826	*	0.0745323	3.892	4.88517	3.8125	2.44088	3.71666	25.5467	25.0855	1.98326	4.34883	3.07877	25.3161
Selenbp2	1	1	25.8	9.9	0.635995	*	7.90247	436.27	2.18373	1.52241	510.282	442.862	0	0	222.086	1.85307	476.572	0
Sf3b4	1	1	25.8	12.9	1.05984	*	0.302873	15.2578	37.3208	31.474	23.1181	25.1308	44.4824	44.3149	7.78035	34.3974	24.1245	44.3986
Stam2	1	1	25.8	12.9	0.163738	*	2.31561	91.4018	0	0	18.3352	9.89964	0	2.3029	46.8587	0	14.1174	1.15145
Txn1	1	1	19.8	9.9	122.676	*	16.8523	259.941	2236.98	2254.89	2011.64	1889.17	2497.03	2525.3	138.397	2245.94	1950.4	2511.17
Ube2g2	1	1	25.8	22.8	2.69292	*	0.206917	10.0026	81.6606	86.5323	0	0	157.621	147.979	5.10476	84.0964	0	152.8
Ufsp2	1	1	19.8	9.9	1.22321	*	0.173126	5.61743	31.2679	28.3605	7.69142	3.65968	12.6036	11.5099	2.89528	29.8142	5.67555	12.0568
Vamp7	1	1	25.8	12.9	1.17932	*	0.511897	25.6586	41.3779	35.5922	11.8372	10.1459	63.4088	57.8702	13.0853	38.4851	10.9916	60.6395
Vps18	1	1	19.8	9.9	0.551116	*	0.0976402	5.21851	17.4831	18.8639	3.29433	5.109	11.0699	8.42624	2.65808	18.1735	4.20166	9.74808
Zfml	1	1	25.8	12.9	0.110961	*	0.165253	8.47851	0	0	10.4258	10.0662	1.04615	0.330093	4.32188	0	10.246	0.688123
Abhd10	1	1	19.8	0	0.00396646		0.0560943	1.19205	0	0	0	0	0	0	0.624074	0	0	0
Actr3	1	1	25.8	9.9	11.0503		9.93573	484.442	1054.48	953.926	931.053	959.145	988.775	965.079	247.189	1004.2	945.099	976.927
Add3	1	1	25.8	12.9	4.62863		3.03545	161.301	87.2182	66.6527	130.857	115.105	122.55	110.755	82.168	76.9354	122.981	116.652
Adh1	1	1	25.8	12.9	8.16042		3.00195	190.282	61.023	70.8807	210.725	277.154	84.1115	53.3838	96.6421	65.9518	243.94	68.7476
Ahctf1	1	1	0	0	0		0	0	0	0.361189	0	0	0.668544	1.33244	0	0.180595	0	1.00049
Akap9	1	1	0	0	0		0	0	0	0	0	0	2.11607	1.64883	0	0	0	1.88245
Amfr	1	1	0	0	0		0	0	0	0	0	0	0	2.24993	0	0	0	1.12497
Ap3s1	1	1	25.8	12.9	0.386359		0	0	18.4472	19.84	0	0	29.3751	26.3181	0	19.1436	0	27.8466
Apoa4	1	1	0	0	0		0	0	0	0	0.962997	3.2339	0	0	0	0	2.09845	0
Asah1	1	1	25.8	9.9	25.3836		18.447	936.547	1305.02	1287.9	1037.85	1051.13	1121.4	978.753	477.497	1296.46	1044.49	1050.08
Atp6v0d1	1	1	19.8	6.9	20.0713		7.72544	402.22	635.638	613.912	330.06	362.946	595.542	540.444	204.973	624.775	346.503	567.993
C030006K11Rik	1	1	19.8	9.9	0.509706		0	0	11.8941	7.20832	0	0	0	0	0	9.5512	0	0
Cbx3	1	1	19.8	9.9	26.3623		0	0	372.819	423.637	0	0	0	0	0	398.228	0	0
Cct2	1	1	19.8	9.9	4.96184		3.54517	187.675	260.784	257.846	227.935	233.563	251.074	267.687	95.61	259.315	230.749	259.381
Cisd1	1	1	19.8	6.9	10.6543		6.74692	311.424	386.761	406.632	180.05	108.373	475.115	470.152	159.085	396.697	144.212	472.633
Clasp1	1	1	0	0	0		0	0	0	0.0777169	0	0	0	0	0	0.0388584	0	0
Cmbl	1	1	25.8	12.9	0.0141851		0.200608	10.6206	0	0	3.4338	2.71643	0	0	5.41062	0	3.07511	0
Cnpy3	1	1	25.8	12.9	3.33108	*	0	0	42.5492	39.1371	35.0035	44.1081	101.763	106.118	0	40.8432	39.5558	103.941
Coasy	1	1	25.8	22.8	0.366533		0.202955	9.17509	12.5988	13.9097	0	15.4029	22.763	23.233	4.68902	13.2543	7.70144	22.998
Commd10	1	1	0	0	0		0	0	0	0	0	0	10.578	15.3802	0	0	0	12.9791
Coq5	1	1	19.8	9.9	0.406901		0	0	5.75445	7.42386	0	0	0	0	0	6.58915	0	0
Cpsf3	1	1	19.8	6.9	0.036419		0	0	3.43943	1.36151	0	0	2.92439	36.8193	0	2.40047	0	19.8719
Ctsf	1	1	25.8	12.9	0.041986		0	0	2.62907	0	0	0	3.81662	5.41251	0	1.31454	0	4.61456
Ctsl	1	1	25.8	12.9	1.06756		0.867918	63.2874	38.2497	35.2723	43.44	53.1968	48.3148	51.5823	32.0777	36.761	48.3184	49.9485
D15Ertd621e	1	1	0	0	0		0	0	0	0.63178	0	0	0	0	0	0.31589	0	0
Ddx18	1	1	25.8	22.8	0.135775		0	0	3.22764	2.88513	0	0	7.06794	1.75781	0	3.05638	0	4.41288
Dis3	1	1	0	0	0		0	0	0	0	0	0	1.12873	0	0	0	0	0.564367
Dr1	1	1	0	0	0		0	0	0	2.76217	0	0	21.1121	11.7258	0	1.38109	0	16.4189
Eci1	1	1	25.8	12.9	6.11089		3.4529	226.044	191.992	203.217	186.223	161.905	245.76	271.167	114.749	197.605	174.064	258.464
Efemp1	1	1	0	0	0		0	0	0	0	0	0	0	0.455556	0	0	0	0.227778
Ehd3	1	1	25.8	12.9	13.5576		48.4796	2363.43	2601.65	2492.89	2454.42	2244.53	2631.32	2617.6	1205.96	2547.27	2349.48	2624.46
Eif1ax	1	1	19.8	9.9	3.65138		0	0	51.6384	63.2481	0	0	0	0	0	57.4432	0	0
Eif2c2	1	1	19.8	9.9	0.176899	*	0	0	3.83877	3.81286	1.36421	0	1.33705	0.887489	0	3.82582	0.682103	1.11227
Epdr1	1	1	25.8	12.9	0.0062191		0.0879513	3.45348	0	0	2.6263	2.45471	0	0	1.77072	0	2.54051	0
Ergic2	1	1	25.8	12.9	0.195413		0	0	4.36321	1.08786	0	0	9.89033	13.692	0	2.72554	0	11.7912
Exosc4	1	1	0	0	0		0	0	0	0	11.3419	17.7488	0	0	0	0	14.5454	0
Ezr	1	1	25.8	12.9	1.38078		0.58363	30.0542	25.1849	28.134	31.807	32.1902	38.203	25.0556	15.3189	26.6595	31.9986	31.6293
Fahd2a	1	1	19.8	9.9	0.887681		0	0	16.4852	17.9453	0	0	5.39161	4.6512	0	17.2152	0	5.02141
Fbxo6	1	1	0	0	0		0	0	0	0	1.10492	1.38331	0	0	0	0	1.24411	0
Fbxo7	1	1	19.8	9.9	0.0972706		0	0	1.37561	5.08969	0	0	0	0	0	3.23265	0	0
Fis1	1	1	25.8	9.9	11.1306		5.55727	264.103	238.986	245.532	200.686	275.637	119.293	132.242	134.83	242.259	238.161	125.767
Fitm2	1	1	0	0	0		0	0	0	0	11.1566	15.3948	0	0	0	0	13.2757	0
Fscn1	1	1	25.8	9.9	6.04654		4.48788	274.407	103.963	124.97	167.797	190.752	96.2501	117.484	139.448	114.467	179.275	106.867
G6pc	1	1	19.8	6.9	1.17211		0.364627	19.4253	16.9408	46.0596	12.5745	20.0867	16.494	6.58136	9.89498	31.5002	16.3306	11.5377
Gbp6	1	1	0	0	0		0	0	0.983509	0	0	0	0	0	0	0.491754	0	0
Gclc	1	1	0	0	0		0	0	0	1.24303	0	0	0	0	0	0.621516	0	0
Gcsh	1	1	0	0	0		0	0	0	0	0	0	40.801	34.6169	0	0	0	37.7089
Gm10913	1	1	25.8	9.9	7.42788	*	4.84405	251.322	70.0307	90.726	174.254	267.061	0	0	128.083	80.3784	220.658	0
Gm12942	1	1	19.8	9.9	0.853287		0	0	12.0673	30.9113	0	0	0	0	0	21.4893	0	0
Gnai2	1	1	25.8	9.9	68.8937		35.56	1814.18	2559.71	2490.92	1693.02	1791.24	2268.56	2104.54	924.871	2525.31	1742.13	2186.55
Gstm5	1	1	0	0	0		0	0	0	0	0	0	4.29973	5.44247	0	0	0	4.8711
Gtf2b	1	1	0	0	0		0	0	0	0	2.4591	2.90457	0	0	0	0	2.68184	0
H2-Ke2	1	1	19.8	9.9	1.98048		0	0	32.5418	28.0082	0	0	0	0	0	30.275	0	0
H2afy2	1	1	0	0	0		0	0	0	0	15.207	12.4427	0	0	0	0	13.8248	0
Hadh	1	1	19.8	9.9	8.21224		2.56314	148.733	264.871	283.192	155.234	142.659	235.597	223.314	75.6478	274.032	148.947	229.456
Heatr1	1	1	0	0	0		0	0	0	0	0	0	0.124809	0.129684	0	0	0	0.127246
Heatr6	1	1	19.8	9.9	0.0136159		0	0	0.430854	0.192558	0	0	0	0	0	0.311706	0	0
Hint2	1	1	25.8	12.9	5.00748		2.13607	99.9714	119.026	135.211	121.051	133.291	166.237	147.287	51.0537	127.118	127.171	156.762
Hip1	1	1	25.8	9.9	2.03782		1.2076	58.7708	84.849	77.9703	52.017	59.4495	78.0201	71.2948	29.9892	81.4097	55.7333	74.6575
Hmgb3	1	1	0	0	0		0	0	0	0	12.2186	13.0209	0	0	0	0	12.6197	0
Hnrnpc	1	1	25.8	9.9	5.31624		4.25048	294.629	343.536	280.316	286.13	333.628	307.983	395.135	149.439	311.926	309.879	351.559
Idh2	1	1	19.8	9.9	20.4882		5.77803	292.245	581.991	602.407	418.884	407.054	552.98	498.576	149.011	592.199	412.969	525.778
Igfbp4	1	1	0	0	0		0	0	0	0	0	0	4.73162	6.09354	0	0	0	5.41258
Immt	1	1	25.8	12.9	4.51032		4.23593	196.588	249.248	245.191	188.18	171.884	251.059	216.174	100.412	247.219	180.032	233.617
Ints3	1	1	19.8	9.9	0.105828		0	0	1.49664	1.84127	0	0	0	0	0	1.66895	0	0
Itih1	1	1	19.8	6.9	0.0216877	*	0.0274589	1.24709	0	0.957017	0.940382	0.87165	0	0	0.637276	0.478509	0.906016	0
Itih3	1	1	0	0	0		0	0	0	0	4.46438	2.55399	0	0	0	0	3.50918	0
LOC100862595	1	1	25.8	9.9	12.1363		7.28844	318.488	437.559	357.846	242.488	346.451	329.492	415.762	162.888	397.703	294.47	372.627
Lbr	1	1	25.8	9.9	11.8305		4.01668	183.447	387.204	318.514	257.948	262.55	306.52	328.211	93.732	352.859	260.249	317.365
Lemd3	1	1	19.8	6.9	0.0761166		0.0117601	2.76742	1.5086	0.974238	0.712391	1.72104	0.432147	0.475069	1.38959	1.24142	1.21672	0.453608
Lifr	1	1	19.8	9.9	0.337456		0	0	6.10867	5.39384	0	0	1.33631	1.38268	0	5.75125	0	1.3595
Luc7l	1	1	0	0	0		0	0	0	0	2.79948	0	0	0	0	0	1.39974	0
Macrod1	1	1	19.8	9.9	0.221483	*	0	0	10.5044	12.5159	0	15.3325	9.38364	14.8712	0	11.5102	7.66625	12.1274
Map4k5	1	1	0	0	0		0	0	0	0	0	0	1.71731	1.25236	0	0	0	1.48483
Maz	1	1	0	0	0		0	0	0	0	3.63926	3.89457	0	0	0	0	3.76691	0
Mepce	1	1	19.8	9.9	0.0123124		0	0	0.213879	0.174123	0	0	0	0	0	0.194001	0	0
Mfn2	1	1	25.8	12.9	0.00221958		0.0313896	6.66913	0	0	1.60209	1.31824	0	0	3.35026	0	1.46016	0
Mrpl18	1	1	0	0	0		0	0	0	0	0	0	5.76491	7.16866	0	0	0	6.46679
Mrps27	1	1	25.8	12.9	0.0600918		0	0	1.41286	0.936543	0	0	3.11251	3.69764	0	1.1747	0	3.40508
Mtmr12	1	1	0	0	0		0	0	0	0	0	0	1.3285	1.21863	0	0	0	1.27357
Mug2	1	1	19.8	9.9	0.0569421		0	0	0.872447	0.805283	0	0	0	0	0	0.838865	0	0
Mup20	1	1	25.8	9.9	28.4545		13.4341	656.439	497.629	519.503	584.273	669.316	263.651	250.901	334.937	508.566	626.794	257.276
Ncor2	1	1	0	0	0		0	0	0	0	0	0	1.67431	1.71229	0	0	0	1.6933
Ndufb8	1	1	19.8	6.9	3.82116		2.86274	132.373	137.261	169.732	83.2212	132.867	141.878	202.738	67.618	153.496	108.044	172.308
Nek7	1	1	19.8	9.9	1.34125		0	0	20.6447	18.9681	0	0	0	0	0	19.8064	0	0
Ngly1	1	1	0	0	0		0	0	0	0	0	0	1.52532	1.28873	0	0	0	1.40703
Nr3c1	1	1	25.8	12.9	0.124602		0.0820788	3.9394	4.50653	5.23224	3.06397	2.55942	5.0489	6.35358	2.01074	4.86938	2.81169	5.70124
Nt5c2	1	1	19.8	9.9	0.0398919		0	0	0.564156	0.811503	0	0	0	0	0	0.687829	0	0
Nt5c3l	1	1	0	0	0		0	0	0	0	6.0693	10.5906	0	0	0	0	8.32996	0
Numa1	1	1	19.8	9.9	2.00084		1.10901	49.479	77.7752	87.5749	59.6225	65.113	75.7832	75.1628	25.294	82.675	62.3677	75.473
Nup50	1	1	19.8	9.9	0.100474	*	0	0	1.9507	2.08574	0.642786	0.680974	0.664822	0.630787	0	2.01822	0.66188	0.647804
Oxsm	1	1	19.8	9.9	0.318254		0	0	38.8867	41.2906	0	0	36.7898	36.7925	0	40.0886	0	36.7911
Pcid2	1	1	19.8	9.9	0.113434		0	0	1.6042	1.8454	0	0	0	0	0	1.7248	0	0
Pck1	1	1	19.8	16.8	0.00218937		0.0309623	1.17754	0	0	3.45508	3.18193	0	0	0.604253	0	3.3185	0
Pcyt1a	1	1	19.8	6.9	0.294919		0.306073	11.74	5.53628	3.97393	1.3655	10.5308	6.21338	8.10359	6.02302	4.75511	5.94817	7.15848
Pdk1	1	1	19.8	9.9	0.172918	*	0	0	4.19565	4.23098	2.44543	2.78964	2.31805	2.932	0	4.21332	2.61754	2.62502
Pes1	1	1	0	0	0		0	0	0	0	0	0	2.72713	3.6179	0	0	0	3.17252
Pfdn4	1	1	0	0	0		0	0	0	0	0	0	21.9132	38.9911	0	0	0	30.4522
Pigr	1	1	19.8	9.9	0.264538		0	0	5.97774	3.74114	0	0	2.02877	2.85187	0	4.85944	0	2.44032
Pin1	1	1	0	0	0		0	0	0	0	10.4829	18.4313	0	0	0	0	14.4571	0
Podxl	1	1	25.8	12.9	8.8915		3.52321	150.893	191.408	158.301	125.754	127.199	320.667	315.301	77.2079	174.854	126.477	317.984
Ppp2r4	1	1	25.8	9.9	0.128164		1.19406	63.7511	64.245	57.7223	64.0292	67.8133	63.0366	61.9648	32.4726	60.9836	65.9213	62.5007
Ppp2r5d	1	1	0	0	0		0	0	0	0	0	0	2.54973	5.53312	0	0	0	4.04142
Ppp4c	1	1	0	0	0		0	0	0	0	4.38312	0	0	0	0	0	2.19156	0
Prkacb	1	1	25.8	12.9	1.4081		1.88763	86.2579	72.3273	74.6556	85.603	98.5216	77.3641	68.8058	44.0728	73.4915	92.0623	73.085
Prpf3	1	1	19.8	0	0.00488718		0.0691151	0.997478	0	0	0	0	0	0	0.533296	0	0	0
Psmd14	1	1	25.8	12.9	3.20212		0.880315	52.933	49.9734	46.8146	42.498	49.1739	98.9254	83.9398	26.9066	48.394	45.8359	91.4326
Ptpmt1	1	1	19.8	9.9	0.439008		0	0	9.18556	6.20851	0	0	0	0	0	7.69703	0	0
Pts	1	1	25.8	12.9	0.387945		0	0	14.4225	17.9279	0	0	25.3952	18.4815	0	16.1752	0	21.9384
Ranbp1	1	1	25.8	16.8	9.52813		5.07534	239.311	221.328	235.718	176.021	148.268	319.878	308.94	122.193	228.523	162.145	314.409
Rbx1	1	1	25.8	9.9	3.56742		2.83184	193.981	51.8047	42.3224	97.1079	102.515	45.1788	45.9243	98.4063	47.0635	99.8114	45.5516
Rfk	1	1	19.8	9.9	0.404524		0	0	5.72083	10.5567	0	0	0	0	0	8.13876	0	0
Rpl18	1	1	25.8	12.9	30.5267		12.3699	610.891	896.475	941.972	699.365	796.829	1072.91	1018.82	311.63	919.223	748.097	1045.86
Rpl39	1	1	19.8	9.9	28.902		0	0	478.821	408.735	0	0	69.5555	39.9322	0	443.778	0	54.7438
Rplp2	1	1	25.8	12.9	94.1294		38.914	1836.16	2091.19	1968.9	1964.08	1948.9	2893.91	2936.68	937.539	2030.04	1956.49	2915.3
Rps6	1	1	25.8	12.9	16.5492		7.58341	264.97	529.442	499.064	332.068	291.622	673.039	583.81	136.277	514.253	311.845	628.425
Sar1b	1	1	19.8	9.9	1.49022		0	0	25.4839	21.0749	0	0	0	0	0	23.2794	0	0
Sars2	1	1	0	0	0		0	0	0	0	0	1.40726	0	0	0	0	0.703632	0
Sbf1	1	1	0	0	0		0	0	0	0.311809	0	0	0	0	0	0.155905	0	0
Serpinh1	1	1	25.8	16.8	4.9215		3.79411	202.054	183.782	189.142	122.5	111.553	204.278	176.007	102.924	186.462	117.026	190.142
Shmt1	1	1	25.8	12.9	0.0196213		0.277488	7.39244	0	0	22.3309	14.2625	0	0	3.83496	0	18.2967	0
Sirt5	1	1	19.8	9.9	0.181702		0	0	3.15014	2.56965	0	0	0	0	0	2.8599	0	0
0610040J01Rik	1	1	19.8	9.9	0.106025		0	0	1.49941	6.66384	0	0	0	0	0	4.08163	0	0
1200011I18Rik	1	1	19.8	9.9	0.146581		0	0	2.07297	2.91245	0	0	0	0	0	2.49271	0	0
1700019L03Rik	0.903869	0.218056	19.8	13.8	0.490868		0	0	4.49892	6.94192	110.633	7.57066	0	0	0	5.72042	59.1021	0
1700019N19Rik	1	1	0	0	0		0	0	0	0	11.9989	15.9044	0	0	0	0	13.9516	0
1700028K03Rik	1	1	0	0	0		0.0638785	0	0	0	0	0	0	0	0.0319392	0	0	0
2010012O05Rik	1	1	0	0	0		0	0	0	0	0	0	1.39214	1.72512	0	0	0	1.55863
2410002F23Rik	1	1	0	0	0		0	0	0	0	0	17.9341	0	18.8814	0	0	8.96703	9.44068
Rabep1	0.671769	0.0989583	25.8	19.8	0.00509512		0.0480373	0.882435	0	0	0	0	0.970645	1.1778	0.465236	0	0	1.07422
2610018G03Rik	1	1	19.8	0	0.0214029		0.302683	18.1969	0	0	0	0	0	0	9.24979	0	0	0
3110021N24Rik	1	1	19.8	9.9	2.8304		0	0	40.0279	44.3321	0	0	0	0	0	42.18	0	0
3110043O21Rik	1	1	19.8	9.9	0.215342		0	0	3.0454	5.88206	0	0	0	0	0	4.46373	0	0
3110082I17Rik	1	1	0	0	0		0	0	0	0	0	0	1.46043	1.52999	0	0	0	1.49521
42795	1	1	19.8	0	0.0143823		0.203397	7.9412	0	0	0	0	0	0	4.0723	0	0	0
42799	1	1	19.8	9.9	1.28415		0	0	18.1606	25.1662	0	0	0	0	0	21.6634	0	0
42979	1	1	0	0	0		0	0	0	0	0	0	3.98502	4.07811	0	0	0	4.03157
42980	1	1	19.8	6.9	4.61585		10.1723	533.261	492.816	555.095	467.983	477.397	522.136	514.248	271.716	523.955	472.69	518.192
42982	1	0.760764	19.8	6.9	0.839417		0.299754	12.1709	24.6028	15.9011	7.66003	9.74024	9.9972	8.93711	6.23533	20.2519	8.70014	9.46715
42985	1	1	25.8	12.9	5.00483		8.08812	370.811	398.687	424.968	368.204	397.918	425.551	414.264	189.45	411.827	383.061	419.907
42986	1	1	19.8	6.9	3.72407		1.80568	76.941	114.148	113.634	60.9681	62.2092	101.907	99.8727	39.3733	113.891	61.5887	100.89
42987	1	0.427083	25.8	12.9	0.392239		3.26042	143.054	173.292	145.637	151.932	149.361	146.385	165.464	73.1572	159.464	150.647	155.924
42988	1	0.760764	19.8	6.9	3.16827		0.659266	34.261	72.6511	79.9189	18.2539	18.5564	27.845	23.9167	17.4601	76.285	18.4051	25.8809
42989	1	1	25.8	9.9	9.20573		6.72054	308.942	378.817	337.497	282.411	368.067	311.251	400.09	157.831	358.157	325.239	355.671
42993	1	1	19.8	9.9	4.2827		0	0	60.5665	84.7688	0	0	6.79709	89.9166	0	72.6677	0	48.3568
4632428N05Rik	1	1	25.8	12.9	0.0845605		1.19587	55.4433	0	0	43.6549	28.3945	0	0	28.3196	0	36.0247	0
4930547C10Rik	1	1	0	0	0		0.0468006	0	0	0	0	0	0	0	0.0234003	0	0	0
5730559C18Rik	1	1	0	0	0		0	0	0	0	0	0	19.5714	0	0	0	0	9.78568
6330403K07Rik	1	1	0	0	0		0	0	0	0	16.7565	17.171	0	0	0	0	16.9637	0
6330416G13Rik	1	1	0	0	0		0	0	0	0	0	0	15.499	16.0528	0	0	0	15.7759
6430548M08Rik	1	0.760764	25.8	16.8	0.326538	*	0	0	7.84634	0	6.6583	0	10.4239	10.9403	0	3.92317	3.32915	10.6821
9430020K01Rik	1	1	19.8	9.9	0.00754549		0	0	0.106709	0.132541	0	0	0	0	0	0.119625	0	0
9930111J21Rik1	1	1	19.8	9.9	0.298656		0	0	5.28327	4.63795	0	0	1.05964	7.64611	0	4.96061	0	4.35288
A430105I19Rik	1	1	19.8	0	0.00135632		0.0191812	0.719498	0	0	0	0	0	0	0.369339	0	0	0
AB124611	1	1	0	0	0		0	0	0	0	0	0	55.1248	48.6899	0	0	0	51.9074
AI597468	1	1	0	0	0		0	0	0	0	32.3758	33.314	0	0	0	0	32.8449	0
AW209491	1	1	0	0	0		0	0	0	0	0	0	3.71196	8.16428	0	0	0	5.93812
Aamdc	1	1	0	0	0		0	0	0	0	0	0	0.893516	0.998189	0	0	0	0.945853
Abca3	1	1	0	0	0		0	0	0	0.0808393	0	0	0	0	0	0.0404196	0	0
Abcb1b	1	1	0	0	0		0	0	0	0	0.775806	0.954567	0	0	0	0	0.865186	0
Abcc1	1	1	25.8	12.9	0.116977	*	0	0.671876	1.29065	2.02085	0.953667	0	3.64559	2.91548	0.335938	1.65575	0.476834	3.28054
Abcc10	1	1	0	0	0		0	0	6.94628	0	0	0	0	0	0	3.47314	0	0
Abcc12	1	1	0	0	0		0	0	0	0	1.06205	0.914973	0	0	0	0	0.988513	0
Abcc4	1	1	19.8	9.9	0.0530949		0	0	0.750875	1.26072	0	0	0	0.908307	0	1.0058	0	0.454154
Abcg1	1	1	19.8	9.9	0.218385		0	0	3.80781	3.08843	0	0	0	0	0	3.44812	0	0
Abr	1	1	19.8	9.9	0.283485	*	0	0	4.84412	5.93959	4.00908	3.72246	4.68039	5.01073	0	5.39185	3.86577	4.84556
Abracl	1	0.760764	25.8	9.9	7.13802		4.55238	200.505	384.55	429.012	294.14	424.973	363.476	219.047	102.529	406.781	359.556	291.261
Acta1	1	0.427083	25.8	12.9	78.9483		41.4165	1794.54	2515.66	2160.16	2652.87	2872.86	3259.99	3070.51	917.98	2337.91	2762.87	3165.25
Acy1	1	1	19.8	9.9	0.0611583		0	0	0.86491	1.33331	0	0	0	0	0	1.09911	0	0
Ada	1	1	25.8	12.9	4.86912		3.80414	170.737	174.799	213.266	191.705	195.576	220.706	272.938	87.2708	194.032	193.641	246.822
Adam24	1	1	19.8	0	0.00759293		0.10738	4.08439	0	0	0	0	0	0	2.09588	0	0	0
Adap1	1	1	19.8	9.9	0.340905		0	0	5.16118	4.82113	0	0	0	0	0	4.99116	0	0
Adck1	1	1	19.8	9.9	0.254011		0	0	4.03818	4.75803	0	0	1.16577	0	0	4.39811	0	0.582884
Adcy7	1	1	19.8	9.9	0.0118901		0	0	1.48158	1.45766	0	0	1.31343	1.66328	0	1.46962	0	1.48835
Reep5	0.671769	0.0989583	25.8	9.9	8.51527		5.94453	99.7314	145.044	140.925	208.004	196.344	106.255	95.1366	52.838	142.985	202.174	100.696
Agpat1	1	1	0	0	0		0	0	0	0	0	0	11.4631	19.7959	0	0	0	15.6295
Spag7	0.576771	0.0385417	25.8	16.8	0.747746		0	0	0	0	9.7641	7.54353	11.3854	14.4038	0	0	8.65382	12.8946
Aip	1	1	25.8	12.9	0.205158		0	0	2.90137	0	0	0	26.3213	45.594	0	1.45069	0	35.9576
Akr1b10	1	1	25.8	12.9	0.483797		0	0	18.5162	21.8227	0	0	32.2001	49.9921	0	20.1695	0	41.0961
Alad	1	1	25.8	9.9	2.58452		0.84168	37.6261	79.0739	68.4971	40.2026	37.0504	45.3336	39.598	19.2339	73.7855	38.6265	42.4658
Alg1	1	1	19.8	9.9	0.0897576		0	0	1.26936	1.96422	0	0	0	0	0	1.61679	0	0
Alox5ap	1	0.760764	19.8	9.9	9.93961		7.4119	408.804	147.979	192.36	596.44	328.528	127.588	305.176	208.108	170.17	462.484	216.382
Ampd3	1	1	19.8	9.9	0.132368		0	0	1.87197	1.95146	0	0	0	0	0	1.91171	0	0
Ano10	1	1	19.8	6.9	0.276818	*	0.0973674	4.61368	8.28815	6.68145	0	0	11.0548	7.22321	2.35552	7.4848	0	9.13901
Ap3s2	1	1	19.8	9.9	1.86481		0	0	28.7395	26.3724	0	0	0	0	0	27.5559	0	0
Vps26a	0.576771	0.0385417	25.8	9.9	4.45393		2.53767	78.8883	89.8527	107.492	130.728	164.855	88.7362	87.4813	40.713	98.6724	147.792	88.1088
Apmap	1	1	19.8	9.9	5.99059		1.98823	68.6386	177.678	164.681	86.708	105.147	104.597	87.9076	35.3134	171.179	95.9276	96.2522
App	1	1	25.8	0	0.00417551		0	0	0.698609	0	0	0	0.580507	0.480638	0	0.349304	0	0.530573
Arap3	1	1	19.8	6.9	0.149475		0.0873465	5.27557	2.20124	2.20276	2.02556	2.40973	2.06839	3.27047	2.68146	2.202	2.21765	2.66943
Arf2	1	1	19.8	0	0.0171298		0.242252	16.0406	0	0	0	0	0	0	8.14142	0	0	0
Arfrp1	1	1	25.8	12.9	0.0116475		0.164721	9.73476	0	0	15.7031	15.2859	0	0	4.94974	0	15.4945	0
Arglu1	1	1	19.8	9.9	0.810203		0	0	32.172	11.458	0	0	0	0	0	21.815	0	0
Arhgap23	1	1	25.8	0	0.00294885		0	0	0.709756	0	0	0	0.62635	0.4806	0	0.354878	0	0.553475
Arhgap27	1	1	0	0	0		0	0	0	4.35969	0	0	0	0	0	2.17984	0	0
Arhgap29	1	1	0	0	0		0	0	0	0.316915	0	0	0	0	0	0.158457	0	0
Arhgap30	1	1	19.8	9.9	0.232266	*	0	0	4.73884	7.15512	3.28474	2.95145	5.43694	5.37141	0	5.94698	3.11809	5.40417
Arhgap31	1	0.760764	25.8	22.8	0.00226213		0.0213276	0.6056	0	0	0	0	0.734174	0	0.313464	0	0	0.367087
Vrk1	0.52707	0.0121528	25.8	12.9	0.619494	*	0.0685003	4.16583	4.48512	5.46071	11.5208	12.4694	10.5547	10.8277	2.11717	4.97291	11.9951	10.6912
Arhgef15	1	0.760764	19.8	9.9	0.117062		0.377967	16.3275	7.0972	11.8952	3.95474	6.18913	4.4744	3.46203	8.35274	9.49619	5.07193	3.96822
Arhgef33	1	1	0	0	0		0	0	0	0	6.22106	5.67704	0	0	0	0	5.94905	0
Arhgef6	1	0.593924	19.8	9.9	0.108534	*	0	0	2.0719	2.6367	1.43119	0	1.1018	1.41326	0	2.3543	0.715594	1.25753
Arid2	1	1	19.8	9.9	0.00564879		0	0	0.079886	0.0914522	0	0	0	0	0	0.0856691	0	0
Arl15	1	1	19.8	0	0.00640498		0.0905801	5.12	0	0	0	0	0	0	2.60529	0	0	0
Arl8a	1	1	19.8	6.9	2.75101		2.50467	167.475	41.4098	46.358	45.3059	43.8877	35.5336	76.8837	84.9901	43.8839	44.5968	56.2086
Arrb2	0.903869	0.218056	25.8	12.9	6.82917		2.67147	109.517	63.5089	70.3288	161.46	161.053	97.8789	103.944	56.0945	66.9189	161.256	100.912
Arrdc2	1	1	19.8	0	0.0158291		0.223858	1.07112	0	0	0	0	0	0	0.647488	0	0	0
Asap1	1	1	19.8	6.9	0.111079	*	0.0243456	1.57089	2.44028	2.41722	0	0	2.05121	4.3731	0.79762	2.42875	0	3.21216
Atad2	1	1	25.8	9.9	0.0329407		0	0	0.39322	0	0.538485	0	0	0	0	0.19661	0.269243	0
Atl1	1	0.427083	19.8	9.9	0.128939		0	0	1.42103	1.82347	2.21267	1.60994	0	0	0	1.62225	1.9113	0
Atm	1	1	19.8	9.9	0.0696209		0	0	0.984588	1.21844	0	0	0	0	0	1.10151	0	0
Atp13a2	1	1	19.8	9.9	0.116729		0	0	1.6508	1.90652	0	0	0	0	0	1.77866	0	0
Atp2a3	1	0.427083	25.8	16.8	0.117596		0	0	0	0	1.15307	1.28318	2.17304	1.17849	0	0	1.21813	1.67577
Atp2c1	1	1	25.8	12.9	0.0288479		0	0	5.05325	4.19054	0	0	5.86919	6.57521	0	4.62189	0	6.2222
Atp6ap2	1	1	0	0	0		0	0	0	0	0	0	12.0513	6.24526	0	0	0	9.14826
Atp7a	1	1	0	0	0		0	0	0	0	0	0	2.74633	2.69262	0	0	0	2.71947
Atpif1	1	0.427083	0	0	0		0	0	275.682	326.244	0	129.378	0	0	0	300.963	64.6891	0
B3galtl	1	1	0	0	0		0	0	0	1.42333	0	0	0	0	0	0.711665	0	0
B4galnt3	1	1	0	0	0		0	0	0	0	1.18376	1.03965	0	0	0	0	1.11171	0
Bank1	1	1	0	0	0		0	0	1.49816	0	0	0	0.975841	2.53667	0	0.749079	0	1.75625
Bcap29	1	1	19.8	9.9	0.480703		0	0	35.6382	28.8675	0	0	28.84	35.6186	0	32.2528	0	32.2293
Bend5	1	1	0	0	0		0	0	0	0	0	0	0.471577	0.558766	0	0	0	0.515172
Bicd2	1	1	19.8	9.9	0.0686863		0	0	0.971371	0.9792	0	0	0	0	0	0.975285	0	0
Bnip2	1	1	0	0	0		0	0	0	0	0	0	0	6.52413	0	0	0	3.26206
Bod1l	1	1	19.8	9.9	0.00705417		0	0	0.0997611	0.133661	0	0	0	0	0	0.116711	0	0
Brip1	1	1	0	0	0		0	0	0	0.965808	0	0	0	0	0	0.482904	0	0
Btaf1	1	1	25.8	12.9	0.0166874		0	0	0.235995	1.15166	0	0	1.32736	1.3374	0	0.693828	0	1.33238
Btk	1	1	19.8	9.9	0.0536115		0	0	5.29707	4.70213	0	0	4.53889	6.36587	0	4.9996	0	5.45238
Btnl9	1	1	19.8	9.9	0.321362		0	0	4.54474	4.91766	0	0	0	0	0	4.7312	0	0
Bysl	1	1	0	0	0		0	0	0	0	0	0	0.328766	0.34131	0	0	0	0.335038
C4a	1	1	25.8	12.9	0.00186483		0.0263726	1.16691	0	0	2.28924	3.55006	0	0	0.596639	0	2.91965	0
C5ar1	1	1	19.8	6.9	0.135542		0	0	11.7276	8.32786	0	0	9.81073	16.4473	0	10.0277	0	13.129
Cabin1	1	1	0	0	0		0	0	0	0	0.0764499	0.0399271	0	0	0	0	0.0581885	0
Cadm3	1	1	25.8	12.9	0.128804		0	0	7.86899	10.0298	0	0	11.5121	11.9793	0	8.9494	0	11.7457
Camk1d	1	1	0	0	0		0	0	0	0	23.9001	31.9346	0	0	0	0	27.9174	0
Camk2g	1	1	19.8	9.9	0.0838561		0	0	1.36806	1.1859	0	0	0	0	0	1.27698	0	0
Capg	0.903869	0.218056	19.8	9.9	4.09821		3.12652	165.812	185.87	196.746	223.769	219.93	141.208	121.852	84.4691	191.308	221.85	131.53
Carns1	1	1	0	0	0		0	0	0	0	22.306	17.8989	0	0	0	0	20.1024	0
Casc5	1	1	19.8	9.9	0.0236447		0	0	0.653331	0.334387	0	0	0	0	0	0.493859	0	0
Caskin2	1	0.593924	25.8	19.8	0.00473054	*	0.0446	1.34097	0	1.76852	0	0	2.36537	1.54013	0.692786	0.88426	0	1.95275
Catsperg2	1	1	0	0	0		0	0	0	0	0	0	0	0.63482	0	0	0	0.31741
Cc2d2b	1	1	19.8	0	0.0384391		0.543611	26.8194	0	0	0	0	0	0	13.6815	0	0	0
Ccdc27	1	1	19.8	0	0.00392108		0.0554524	2.79742	0	0	0	0	0	0	1.42644	0	0	0
Ccdc30	1	1	0	0	0		0	0	0	0	0	0	2.75123	3.29329	0	0	0	3.02226
Ccdc53	1	1	19.8	9.9	1.02319		0	0	15.5281	14.47	0	0	0	0	0	14.9991	0	0
Ccdc7	1	1	0	0	0		0	0	0	0	0	0	1.03709	1.62433	0	0	0	1.33071
Ccdc79	1	1	0	0	0		0	0	0	0	1.99392	1.57403	0	0	0	0	1.78398	0
Ccr5	1	1	19.8	9.9	0.349575		0	0	4.94373	5.54016	0	0	0	0	0	5.24195	0	0
Cd177	1	1	19.8	0	0.0825818		1.16788	59.4363	0	0	0	0	0	0	30.3021	0	0	0
Cd22	1	1	25.8	12.9	0.122368	*	0	0	3.1827	1.52763	2.33301	2.72949	4.31078	1.05362	0	2.35516	2.53125	2.6822
Cd300a	1	1	19.8	13.8	3.26618	*	0	0	58.3212	46.1908	53.8915	40.646	79.4683	61.4424	0	52.256	47.2688	70.4554
Cd300ld	1	1	19.8	9.9	0.310953		0	0	4.39753	4.39977	0	0	0	0	0	4.39865	0	0
Cd300lh	1	1	19.8	13.8	0.567349		0	0	18.4136	26.4371	0	0	19.3374	16.0493	0	22.4254	0	17.6933
Cd3g	1	1	0	0	0		0	0	0	0	4.20599	5.48162	0	0	0	0	4.8438	0
Cd44	0.903869	0.218056	25.8	16.8	12.8854		2.94789	148.989	143.69	133.631	161.06	124.075	350.033	372.868	75.9684	138.661	142.567	361.45
Cd55	1	1	0	0	0		0	0	0	0	0	0	3.3844	3.72434	0	0	0	3.55437
Cd63	1	1	25.8	12.9	2.16915		0.898178	41.4554	0	22.3134	43.4099	51.2341	20.451	21.3643	21.1768	11.1567	47.322	20.9076
Cd68	1	1	19.8	13.8	23.2874		6.31985	298.501	559.857	632.283	335.654	238.171	654.209	449.448	152.411	596.07	286.912	551.828
Cd74	1	0.760764	25.8	9.9	20.9569		4.37354	245.066	611.758	588.26	360.026	471.645	374.66	416.334	124.72	600.009	415.836	395.497
Cd80	1	1	19.8	9.9	0.11056		0	0	1.69811	1.56356	0	0	0	0	0	1.63084	0	0
Cd82	1	1	25.8	12.9	1.90492		2.29254	86.1433	103.185	103.095	87.8817	81.0776	110.942	118.145	44.2179	103.14	84.4796	114.544
Cd84	0.903869	0.218056	25.8	12.9	0.499909		0	0	0	0	13.5866	3.78321	4.71319	6.33937	0	0	8.6849	5.52628
Cdk12	1	1	0	0	0		0	0	0	0	0.0848894	0.0154766	0	0	0	0	0.050183	0
Cdk15	1	1	0	0	0		0	0	0	0	0	0	39.8871	0	0	0	0	19.9435
Cdk16	1	1	0	0	0		0	0	0	0	0	0	79.5825	88.7527	0	0	0	84.1676
Cdk2ap1	1	1	19.8	0	0.0384576		0.543872	54.696	0	0	0	0	0	0	27.6199	0	0	0
Tbk1	0.671769	0.0989583	19.8	3.9	23.384	*	82.8041	799.282	334.157	0	3.45744	5.15308	7.96857	9.40112	441.043	167.079	4.30526	8.68485
Bcl2l13	0.671769	0.0989583	25.8	9.9	1.36138	*	0.212574	6.46511	26.7879	15.9545	26.9939	40.7851	14.1587	27.0522	3.33884	21.3712	33.8895	20.6055
Cdkn2aipnl	1	1	0	0	0		0	0	0	0	0	0	1.90897	2.41164	0	0	0	2.16031
Cep152	1	1	0	0	0		0	0	0	0	0.319759	0	0	0	0	0	0.15988	0
Cep170	1	1	0	0	0		0	0	0	0	0	0.492036	0	0	0	0	0.246018	0
Cep85	1	1	0	0	0		0	0	0	0	1.79873	1.50705	0	0	0	0	1.65289	0
Cerk	1	1	19.8	9.9	0.0479263		0	0	0.83138	0.67778	0	0	0	0	0	0.75458	0	0
Chp1	1	0.760764	19.8	6.9	2.88189		2.11902	95.2366	95.4969	77.8032	54.4805	64.0066	69.795	27.9498	48.6778	86.65	59.2436	48.8724
Cib1	1	1	19.8	0	0.00978513		0.138383	11.273	0	0	0	0	0	0	5.70571	0	0	0
Clcn5	1	1	19.8	9.9	0.244087		0	0	8.656	3.45191	0	0	0	0	0	6.05395	0	0
Clec10a	0.903869	0.218056	25.8	16.8	0.38555		0	0	0	0	4.61571	3.91721	6.28929	4.36773	0	0	4.26646	5.32851
Clec14a	1	1	0	0	0		0	0	0	0	0	0	1.30289	0.413227	0	0	0	0.858058
Cul5	0.576771	0.0385417	25.8	12.9	0.422698	*	0.0503562	3.63431	5.02087	7.83946	10.4395	8.87038	6.58741	7.79016	1.84233	6.43017	9.65495	7.18878
Clec1b	1	0.760764	19.8	6.9	6.32562		1.40208	80.8794	188.718	165.324	59.0765	69.1444	99.2608	147.583	41.1407	177.021	64.1104	123.422
Clec4a2	1	1	0	0	0		0	0	0	4.93528	0	0	11.9658	11.9977	0	2.46764	0	11.9817
Clec4g	0.903869	0.218056	19.8	9.9	2.67803		7.49194	347.786	322.923	319.809	353.238	303.789	285.05	273.207	177.639	321.366	328.513	279.129
Clec4n	1	1	19.8	9.9	0.970868		0	0	40.9462	13.7302	0	0	0	0	0	27.3382	0	0
Clec7a	1	1	19.8	9.9	4.81101		0	0	110.593	108.937	0	0	42.5551	20.2611	0	109.765	0	31.4081
Clip2	1	1	19.8	9.9	0.244969		0	0	3.46438	4.22667	0	0	0.19124	0.372956	0	3.84552	0	0.282098
Cln3	1	1	0	0	0		0	0	0	0	0	3.3256	0	0	0	0	1.6628	0
Cln5	1	1	19.8	9.9	0.381809		0	0	9.23139	5.39959	0	0	0	0	0	7.31549	0	0
Cln8	1	1	19.8	9.9	1.6274	*	0	0	57.3887	49.1838	23.0149	4.42989	70.4399	46.5158	0	53.2863	13.7224	58.4779
Cmklr1	1	1	19.8	9.9	0.677599		0	0	18.7869	23.6688	0	0	14.0861	15.0806	0	21.2279	0	14.5834
Cmtm3	1	1	25.8	12.9	0.872679		0	0	12.3415	16.2513	0	0	61.6363	59.9252	0	14.2964	0	60.7807
Cmtm7	1	1	19.8	9.9	0.772627		0	0	10.9266	34.3321	0	0	15.0947	17.6372	0	22.6294	0	16.366
Cngb1	1	1	19.8	9.9	0.116709		0	0	3.7043	1.65051	0	0	0	0	0	2.67741	0	0
Cnksr2	1	1	0	0	0		0	0	0	0	2.94596	2.62665	0	0	0	0	2.7863	0
Cnnm1	1	1	0	0	0		0	0	0	0	0	0	1.85908	2.62067	0	0	0	2.23987
Cnot7	1	1	19.8	0	0.0055437		0.0783998	4.73908	0	0	0	0	0	0	2.40874	0	0	0
Cnrip1	1	0.760764	19.8	6.9	0.963746		0.739275	28.8666	41.3602	42.0779	27.7308	25.1758	34.009	35.1876	14.803	41.7191	26.4533	34.5983
Cntd1	1	1	0	0	0		0	0	0	0	8.92015	9.23155	0	0	0	0	9.07585	0
Cntfr	1	1	0	0	0		0	0	0	0	0	0	1.68591	1.71421	0	0	0	1.70006
Cntln	1	1	0	0	0		0	0	0	0	0	0.332657	0	0	0	0	0.166329	0
Cntnap5c	1	1	0	0	0		0	0	0	0	0	0	24.199	27.2154	0	0	0	25.7072
Coa3	1	1	25.8	12.9	0.598904		0	0	24.8859	27.3395	0	0	41.8254	49.3122	0	26.1127	0	45.5688
Coa5	1	1	0	0	0		0	0	10.7622	0	0	0	0	0	0	5.38111	0	0
Col17a1	1	1	25.8	12.9	0.256254	*	0.113428	3.65313	0	0	4.8281	4.98649	2.53329	1.95174	1.88328	0	4.90729	2.24252
Col22a1	1	1	0	0	0		0	0	0	12.8824	0	0	0	0	0	6.4412	0	0
Copg1	0.903869	0.218056	19.8	9.9	0.975002		0.584864	36.1625	42.3493	44.7725	41.4687	45.117	29.2682	35.0451	18.3737	43.5609	43.2929	32.1567
Cox7c	1	0.593924	19.8	6.9	20.5487	*	4.62178	290.603	410.188	369.17	0	0	270.27	397.44	147.612	389.679	0	333.855
Cpsf7	1	1	19.8	9.9	0.393528	*	0	0	8.22799	5.56533	8.54698	4.25524	7.53484	5.93259	0	6.89666	6.40111	6.73372
Creb1	1	0.760764	25.8	9.9	5.99424		1.99966	143.523	74.2205	129.773	164.043	167.373	66.7217	91.6988	72.7614	101.997	165.708	79.2103
Crlf3	1	1	25.8	12.9	1.31844	*	0.172444	14.1287	0	0	23.3421	26.3776	14.1215	12.4517	7.15055	0	24.8598	13.2866
Crocc	1	1	19.8	9.9	0.00972843		0	0	0.137581	0.664622	0	0	0.0602028	0.0491816	0	0.401101	0	0.0546922
Ctsg	1	1	19.8	0	0.102291		1.44661	138.832	0	0	0	0	0	0	70.1393	0	0	0
Ddx39	0.671769	0.0989583	25.8	12.9	0.47671	*	0.107661	4.27111	6.6462	5.25938	13.0363	12.8814	7.20097	3.89335	2.18939	5.95279	12.9589	5.54716
Eif4g1	0.671769	0.0989583	19.8	9.9	1.07797	*	0.158172	10.313	27.784	24.582	14.3123	13.3274	9.3372	11.4623	5.23558	26.183	13.8199	10.3997
Cttnbp2	1	1	0	0	0		0	0	0	0	0	0.850327	0	0	0	0	0.425163	0
Cyba	1	1	25.8	12.9	10.826		7.99855	481.169	513.854	517.921	425.079	555.58	556.739	582.428	244.584	515.887	490.329	569.583
Cyp2a5	1	0.427083	19.8	9.9	1.3601		0.582627	36.1183	44.8706	55.3531	28.3718	38.0462	29.2664	34.8907	18.3505	50.1119	33.209	32.0785
Cyp2w1	1	1	19.8	6.9	0.612681	*	1.10419	43.0929	5.76276	9.76881	33.7064	33.2928	0	0	22.0986	7.76578	33.4996	0
Cyp3a16	1	1	0	0	0		0	0	0	0	0	0	4.20097	3.64967	0	0	0	3.92532
Cyp4f16	1	1	0	0	0		0	0	0	0	10.5706	12.7424	0	0	0	0	11.6565	0
Cyp4f17	1	1	0	0	0		0	0	0	1.30057	0	0	0	0	0	0.650286	0	0
Cyth4	1	1	0	0	0		0	0	0	0	0	0	6.56162	2.36297	0	0	0	4.4623
D17H6S53E	1	1	19.8	9.9	0.258055		0	0	3.64945	27.1238	0	0	0	0	0	15.3866	0	0
Fam49b	0.671769	0.0989583	25.8	12.9	2.2959	*	1.40218	78.5938	305.141	289.214	312.657	329.257	326.787	326.329	39.998	297.178	320.957	326.558
Daxx	1	1	0	0	0		0	0	0	0	0	0	0	39.1409	0	0	0	19.5705
Ddhd1	1	1	19.8	9.9	0.122305		0	0	1.77253	1.72966	0	0	0	0	0	1.75109	0	0
Ddr1	1	1	0	0	0		0	0	0	0	2.10665	1.55746	0	0	0	0	1.83205	0
Ddx24	1	1	0	0	0		0	0	0	0	0	0	2.5854	0.527077	0	0	0	1.55624
Ddx60	1	1	0	0	0		0	0	0	0	0	0	0.101358	0.116378	0	0	0	0.108868
Nat10	0.52707	0.0121528	19.8	9.9	0.068183	*	0.0108724	0.393902	1.23665	1.80226	0.454563	0.394362	0.272396	0.344482	0.202387	1.51946	0.424463	0.308439
Defa2	1	1	19.8	9.9	4.05324		0	0	80.0859	57.3215	0	0	0	0	0	68.7037	0	0
Dennd4b	0.903869	0.158507	25.8	9.9	0.0351277	*	0	0	0.712834	0.511306	0.331187	0.600133	0	0.127256	0	0.61207	0.46566	0.063628
Dhx38	1	1	0	0	0		0	0	0	0	0	0	0.153151	0.0994233	0	0	0	0.126287
Dlgap5	1	1	0	0	0		0	0	1.69493	0	0	0	0	0	0	0.847464	0	0
Dmpk	1	1	19.8	9.9	0.464027		0	0	6.56233	6.73736	0	0	0	0	0	6.64984	0	0
Dmtf1	1	1	0	0	0		0	0	0	0	0	0	3.66896	0	0	0	0	1.83448
Dnahc12	1	1	0	0	0		0	0	0	0	0.426386	0.817007	0	0	0	0	0.621696	0
Dnahc2	1	1	0	0	0		0	0	0	0	1.97187	0	0	0	0	0	0.985933	0
Dnajb8	1	1	0	0	0		0	0	0	0	0	0	5.39272	9.09383	0	0	0	7.24327
Dnajc5	1	1	19.8	6.9	2.26475		0.672927	33.0118	64.3264	75.2776	21.3468	29.9003	92.4066	70.953	16.8424	69.802	25.6235	81.6798
Ptpn6	0.671769	0.0989583	25.8	9.9	17.4546	*	2.10718	105.219	308.326	366.222	392.662	386.536	205.191	330.451	53.6631	337.274	389.599	267.821
Dock10	1	1	19.8	9.9	0.61935	*	0	0	14.3735	15.4655	8.75893	7.7008	11.5689	17.8089	0	14.9195	8.22987	14.6889
Dock11	1	1	19.8	9.9	0.040315		0	0	0.981775	1.05141	0	0	0.481269	0.681259	0	1.01659	0	0.581264
Dok1	1	1	0	0	0		0	0	0	0	0	0	3.98318	3.42566	0	0	0	3.70442
Dolpp1	1	1	19.8	9.9	0.0870852		0	0	1.23157	1.40368	0	0	0	0	0	1.31763	0	0
Donson	1	1	19.8	0	0.01531		0.216516	5.97527	0	0	0	0	0	0	3.09589	0	0	0
Dpy30	1	1	0	0	0		0	0	0	0	0	0	140.416	136.559	0	0	0	138.487
Drap1	1	1	19.8	9.9	0.533218		0	0	30.0577	27.2892	0	0	22.5168	26.0489	0	28.6734	0	24.2828
Dse	0.903869	0.218056	19.8	9.9	0.243793		0	0	3.44775	4.2024	3.33594	1.29357	0	0	0	3.82507	2.31476	0
E230008N13Rik	1	0.760764	19.8	16.8	0.172654		0	0	0	0	2.44169	3.07027	3.57757	0	0	0	2.75598	1.78878
Ear2	0.903869	0.218056	25.8	6.9	22.8445		6.1358	307.807	505.768	464.461	292.82	354.37	146.312	123.319	156.972	485.114	323.595	134.815
Ecscr	0.903869	0.218056	0	0	0		0	0	0	0	18.5553	13.5355	0	3.016	0	0	16.0454	1.508
Edem2	1	1	19.8	9.9	0.118702		0	0	1.6787	1.82419	0	0	0	0	0	1.75145	0	0
Eed	1	1	0	0	0		0	5.51597	0	0	0	0	0	0	2.75798	0	0	0
Ehbp1l1	1	1	19.8	6.9	0.0100581		0	0	1.71996	1.48148	0	0	1.57772	1.48574	0	1.60072	0	1.53173
Ehmt1	1	1	19.8	0	0.00130979		0.0185232	0.803666	0	0	0	0	0	0	0.411095	0	0	0
Eif2c3	1	1	19.8	9.9	0.0619629		0	0	1.58905	0.876288	0	0	0	0	0	1.23267	0	0
Eif3j1	1	1	19.8	9.9	2.15521		0.536931	26.8189	61.89	57.2981	34.4231	40.2675	38.6378	54.8434	13.6779	59.594	37.3453	46.7406
Eif4e3	1	1	19.8	9.9	0.282279		0	0	12.5385	13.4792	0	0	9.48719	6.57099	0	13.0088	0	8.02909
Elane	1	0.427083	25.8	0	0.327937		3.09182	207.383	7.06889	7.73448	0	0	0	0	105.238	7.40169	0	0
Elmsan1	0.903869	0.158507	25.8	6.9	0.0675071	*	0.0135905	0.600581	1.08096	0.696403	0.842015	0.826121	0	0	0.307086	0.888684	0.834068	0
Eltd1	1	0.760764	19.8	9.9	0.246756		0.613088	30.3727	17.8916	14.3967	14.4619	12.6457	10.907	9.31392	15.4929	16.1442	13.5538	10.1105
Emc1	1	0.427083	25.8	9.9	2.92169		0.500613	29.6554	80.6645	65.4537	33.4609	38.2798	30.9869	35.243	15.078	73.0591	35.8703	33.1149
Emc10	1	1	19.8	0	0.0413561		0.584864	26.8216	0	0	0	0	0	0	13.7032	0	0	0
Emc8	1	1	25.8	12.9	0.952164		0.621513	57.9198	75.0291	68.4521	68.2167	58.6823	79.4646	74.5214	29.2707	71.7406	63.4495	76.993
Rpl14	0.576771	0.0385417	19.8	9.9	83.9327	*	11.6297	616.891	1853.74	1803.88	586.078	559.607	518.009	537.333	314.261	1828.81	572.843	527.671
Eml1	1	1	19.8	6.9	0.270655		0.341689	15.1651	4.70221	5.25021	6.91239	5.10984	5.54086	5.1106	7.75339	4.97621	6.01112	5.32573
Emr4	1	1	19.8	9.9	0.317626		0	0	10.9698	12.7564	0	0	8.26448	7.29004	0	11.8631	0	7.77726
Ensa	1	1	0	0	0		0	0	0	0	0	0	4.1398	6.28521	0	0	0	5.2125
Eogt	1	1	19.8	9.9	0.287432		0	0	4.0649	5.34495	0	0	0	0	0	4.70492	0	0
Epc2	1	0.427083	25.8	22.8	0.0570597		0.537964	20.1563	0	0	0	0	1.75508	0	10.3471	0	0	0.877542
Epcam	1	1	25.8	12.9	0.045109		0	0	0.637938	1.23879	0	0	4.98183	2.58879	0	0.938364	0	3.78531
Exoc3l2	1	1	19.8	6.9	0.498018		0.216686	10.9616	13.691	14.5249	6.64798	3.48986	12.7684	15.4271	5.58913	14.1079	5.06892	14.0977
Exoc6b	1	1	19.8	9.9	0.122767		0	0	1.73619	2.14722	0	0	0	0	0	1.9417	0	0
F8	1	0.760764	0	0	0		0.012406	0.587381	0	0.231493	0	0	0	0	0.299893	0.115747	0	0
Fam115c	1	1	0	0	0		0	1.02099	0	0	0	0	0	0	0.510494	0	0	0
Fam116a	1	1	0	0	0		0	0	0	0	0	0	1.22086	0	0	0	0	0.61043
Fam126a	1	1	19.8	9.9	0.048741		0	0	0.689302	1.93259	0	0	0	0	0	1.31094	0	0
Fam134a	1	1	19.8	9.9	0.133826		0	0	13.3609	8.93113	0	0	11.4683	7.07533	0	11.146	0	9.2718
Fam176b	1	0.427083	25.8	16.8	1.18312		0	0	0	0	13.4688	18.1816	19.9948	17.0057	0	0	15.8252	18.5003
Fam181a	1	1	0	0	0		0	0	0	0	3.77004	3.58562	0	0	0	0	3.67783	0
Fam213a	1	1	25.8	16.8	0.75634		0.696838	37.4575	24.0083	24.1614	21.8558	17.9565	29.7042	42.2714	19.0772	24.0848	19.9062	35.9878
Fam50b	1	1	25.8	12.9	0.0363955		0	0	1.84507	0	0	0	2.87449	3.31572	0	0.922537	0	3.09511
Fam63b	1	1	19.8	9.9	0.137903	*	0	0	2.72568	3.04026	1.95024	2.13037	2.31024	1.29484	0	2.88297	2.04031	1.80254
Fam69a	1	1	0	0	0		0	0	0	0	0	0	3.81035	3.12912	0	0	0	3.46974
Fam76b	0.903869	0.158507	19.8	9.9	0.0363499	*	0.0131041	0.673022	0.775009	0.792538	0.514065	0.500514	0	0	0.343063	0.783774	0.50729	0
Far2	1	1	0	0	0		0	0	0	0	0	0.983181	0	0	0	0	0.49159	0
Arhgdib	0.576771	0.0385417	25.8	16.8	76.2125		22.3366	1218.56	1032.15	975.712	1249.76	1265.21	1960.34	2032.6	620.45	1003.93	1257.48	1996.47
Fbxo18	1	1	19.8	9.9	0.312166		0	0	4.53784	4.41469	0	0	0	0	0	4.47627	0	0
Fbxo30	1	1	0	0	0		0	0	0	0	0	0	0	3.31415	0	0	0	1.65707
Fbxo40	1	1	19.8	0	0.0170497		0.241119	6.9866	0	0	0	0	0	0	3.61386	0	0	0
Fbxw21	1	1	19.8	0	0.00474562		0.0671131	2.84499	0	0	0	0	0	0	1.45605	0	0	0
Fcgr3	1	0.427083	0	0	0		0	0	10.7642	15.1312	0	6.9971	0	0	0	12.9477	3.49855	0
Fcnb	1	1	19.8	9.9	0.285549		0	0	4.50989	4.03828	0	0	0	0	0	4.27408	0	0
Fcrla	1	1	0	0	0		0	0	0	0	1.30539	1.516	0	0	0	0	1.41069	0
Fert2	1	1	0	0	0		0	0	0	1.11042	0	0	0	1.92132	0	0.555212	0	0.960662
Cox6c	0.576771	0.0385417	25.8	6.9	83.4435		16.1161	866.834	1857.46	1320.18	1179.64	1270.81	660.842	676.65	441.475	1588.82	1225.22	668.746
Fgd2	1	1	19.8	9.9	0.800247		0	0	12.7082	14.422	0	0	3.10485	7.52397	0	13.5651	0	5.31441
Fgd5	1	1	25.8	12.9	0.0112599	*	0	0	1.62277	1.81664	0	0.977713	1.94125	2.13504	0	1.71971	0.488856	2.03815
Filip1l	1	1	19.8	9.9	0.045219		0	0	1.10218	1.41619	0	0	0.7767	0.943069	0	1.25919	0	0.859885
Ephx2	0.671769	0.0989583	19.8	9.9	8.43706		2.83315	138.423	208.995	209.473	122.151	134.838	80.7249	78.5622	70.628	209.234	128.495	79.6436
Fmnl3	1	0.427083	0	0	0		0	0	0	0	13.0212	15.2049	0	0.48663	0	0	14.1131	0.243315
Fn1	1	1	25.8	12.9	0.65338		0.34882	18.4189	5.83814	5.67372	14.1962	16.0053	10.4711	8.93289	9.38387	5.75593	15.1007	9.70199
Fos	1	1	19.8	0	0.00933407		0.132004	7.92702	0	0	0	0	0	0	4.02951	0	0	0
Fpr1	1	1	19.8	6.9	0.555554		0.186988	11.6532	13.8899	16.8792	6.03319	5.73088	14.7296	15.0191	5.92011	15.3845	5.88203	14.8743
Frmd4a	1	1	19.8	9.9	0.284139		0	0	4.81032	4.01833	0	0	0	0	0	4.41432	0	0
Frmd4b	1	1	19.8	9.9	0.0240337		0	0	0.413249	0.339888	0	0	0	0	0	0.376568	0	0
Fxyd1	1	1	0	0	0		0	0	0	0	0	0	32.035	42.5557	0	0	0	37.2953
Fyco1	1	1	0	0	0		0	0	0	0	0	0	0	0.958856	0	0	0	0.479428
Gab3	1	1	0	0	0		0	0	0	0	5.66216	5.85	0	0	0	0	5.75608	0
Galnt3	1	1	0	0	0		0	0	0	0	0	8.31759	0	0	0	0	4.1588	0
Gas6	1	1	25.8	12.9	0.132561		0	0	0	0	2.41001	0	1.33937	0.313223	0	0	1.205	0.826298
Gata4	1	1	19.8	9.9	0.220409		0	0	3.11706	3.57792	0	0	0	0	0	3.34749	0	0
Gbgt1	1	1	19.8	9.9	0.129678		0	0	1.83393	3.00431	0	0	0	0	0	2.41912	0	0
Gbp11	1	1	19.8	9.9	0.582119		0	0	8.4435	8.23241	0	0	0	0	0	8.33795	0	0
Gbp2b	1	0.322569	25.8	9.9	5.77557	*	0	0	157.746	144.22	55.1942	66.4017	49.5825	44.8027	0	150.983	60.798	47.1926
Gcfc2	1	1	19.8	9.9	0.31495		0	0	4.46265	4.45406	0	0	0	0	0	4.45835	0	0
Gdpd1	1	1	25.8	12.9	0.144197		0	0	24.5515	27.0519	0	0	28.63	29.8696	0	25.8017	0	29.2498
Gid8	0.903869	0.218056	25.8	22.8	0.00904034		0.0852332	21.1944	0	0	0	0	8.63299	5.62684	10.6398	0	0	7.12992
Gimap1	1	1	19.8	9.9	0.261272		0	0	6.89107	3.69494	0	0	0	0	0	5.29301	0	0
Gimap3	1	1	19.8	0	0.0060691		0.08583	6.10455	0	0	0	0	0	0	3.09519	0	0	0
Gimap5	1	0.322569	25.8	9.9	0.517522	*	0	0	18.5286	15.7956	13.4297	17.4215	14.0887	7.51244	0	17.1621	15.4256	10.8006
Ewsr1	0.671769	0.0989583	25.8	12.9	0.733296		1.3405	46.0648	97.1035	77.9362	101.635	90.5647	93.5305	100.821	23.7026	87.5198	96.0999	97.176
Gipc2	1	1	19.8	9.9	0.251212		0	0	3.55267	5.95523	0	0	0	0	0	4.75395	0	0
Gja3	1	1	19.8	9.9	3.75924		0	0	60.1047	53.1636	0	0	0	0	0	56.6342	0	0
Glb1l	1	1	19.8	9.9	0.030556		0	0	0.432127	0.986228	0	0	0	0	0	0.709178	0	0
Gm10166	1	1	19.8	6.9	20.4106		5.54744	294.198	654.021	645.496	253.615	322.004	563.482	545.322	149.873	649.758	287.809	554.402
Gm11686	1	1	0	0	0		0	0	6.51137	0	0	0	0	0	0	3.25569	0	0
Gm13770	1	1	19.8	9.9	1.28002		0	0	18.1022	20.6273	0	0	0	0	0	19.3647	0	0
Gm14149	1	1	0	0	0		0	0	0	0	0	2.10435	0	0	0	0	1.05217	0
Gm16340	1	1	19.8	9.9	0.313081		0	0	5.21798	4.42764	0	0	0	0	0	4.82281	0	0
Gm2001	1	1	19.8	9.9	3.76611		0	0	53.2609	63.7388	0	0	0	0	0	58.4999	0	0
Gm2573	1	1	0	0	0		0	0	0	0	0	0	18.4728	19.393	0	0	0	18.9329
Gm3594	1	1	0	0	0		0	0	0	0	10.0861	14.3312	0	0	0	0	12.2087	0
Gm382	1	1	0	0	0		0	0	0	0	0	0	0.596169	0.830486	0	0	0	0.713328
Fabp5	0.671769	0.0989583	25.8	12.9	54.7139		36.205	1773.92	1449.78	1327.32	1965.63	1908.24	1749.81	1761.88	905.065	1388.55	1936.94	1755.85
Gm4604	1	1	19.8	0	0.488172		6.90379	296.156	0	0	0	0	0	0	151.53	0	0	0
Gm4907	1	1	19.8	0	0.00182717		0.0258401	1.04515	0	0	0	0	0	0	0.535497	0	0	0
Gm4980	1	1	0	0	0		0	0	0	0	0	1.42757	0	0	0	0	0.713784	0
Gm5445	1	1	25.8	12.9	0.181476		2.56645	112.441	0	0	152.861	147.534	0	0	57.5039	0	150.198	0
Gm5453	1	1	0	0	0		0	0	0	0	0	0	256.576	498.269	0	0	0	377.422
Gm561	1	1	19.8	9.9	0.175562		0	0	2.90031	2.48283	0	0	0	0	0	2.69157	0	0
Gnaq	0.671769	0.0989583	19.8	9.9	12.6979		2.12664	108.116	253.777	292.18	179.057	197.942	74.2024	65.6715	55.1211	272.979	188.499	69.9369
Gm5662	1	1	19.8	0	0.0834399		1.18002	49.282	0	0	0	0	0	0	25.231	0	0	0
Gm6958	1	1	0	0	0		0	0	0	0	0	0	12.2215	11.8744	0	0	0	12.048
Gmip	1	1	19.8	9.9	0.322913		0	0	4.56668	5.32553	0	0	0	0	0	4.94611	0	0
Gmpr	0.903869	0.218056	19.8	9.9	0.644448		0.755092	32.7985	37.1209	44.3411	28.6311	25.3949	32.3294	23.9397	16.7768	40.731	27.013	28.1346
Gng11	1	0.593924	25.8	22.8	0.306267	*	2.88751	125.511	0	51.0317	0	16.9667	96.508	72.1937	64.1993	25.5159	8.48334	84.3508
Gngt2	0.903869	0.218056	25.8	6.9	8.60188		0	0	124.44	166.953	118.858	128.034	0	0	0	145.696	123.446	0
Gnpda2	1	0.593924	0	0	0	*	0.250196	21.7148	14.6553	18.8369	0	0	23.8689	25.9317	10.9825	16.7461	0	24.9003
Golph3l	0.903869	0.218056	19.8	13.8	0.066113		0	0	0.574241	1.03451	1.50922	1.46076	0	0	0	0.804376	1.48499	0
Gpc6	1	1	0	0	0		0	0	0	0	0	0	5.26005	5.5216	0	0	0	5.39083
Gpr155	1	1	0	0	0		0	0	0	0	0	0	0	0.395327	0	0	0	0.197664
Gpr35	1	1	19.8	9.9	0.12782		0	0	2.25963	1.80765	0	0	0	0	0	2.03364	0	0
Gpr97	1	1	19.8	6.9	3.63072		1.84029	101.695	74.9884	86.3219	43.5431	48.1523	50.349	37.591	51.7677	80.6552	45.8477	43.97
Gpsm3	1	1	19.8	9.9	2.57102	*	0	0	112.364	81.9017	28.4251	37.9351	76.0044	56.2492	0	97.1329	33.1801	66.1268
Grap	0.903869	0.218056	25.8	9.9	0.413882		0	0	8.24799	3.74581	3.90212	4.44218	0	0	0	5.9969	4.17215	0
Gria1	1	1	0	0	0		0	0	0	0	0	0	3.63524	4.82866	0	0	0	4.23195
Gsdma2	1	1	0	0	0		0	0	0	0	0	0	0	3.75549	0	0	0	1.87775
Gse1	1	1	19.8	0	0.00596314		0.0843315	3.35524	0	0	0	0	0	0	1.71978	0	0	0
Gnb2l1	0.671769	0.0989583	25.8	12.9	12.4167		7.18864	362.542	578.895	528.203	645.323	633.241	695.96	718.672	184.865	553.549	639.282	707.316
H2-DMb1	0.903869	0.158507	25.8	9.9	14.1572	*	0	0	376.216	358.511	133.476	153.575	93.4568	97.8292	0	367.363	143.525	95.643
H2-DMb2	1	1	19.8	0	0.0584583		0.826725	40.9306	0	0	0	0	0	0	20.8787	0	0	0
H2-M3	1	0.760764	19.8	6.9	0.6434		0.232594	9.33165	18.7781	19.245	6.30748	2.84174	13.2231	13.7297	4.78212	19.0115	4.57461	13.4764
H2-Q7	1	1	25.8	12.9	1.01277	*	0	0	10.3963	5.58367	10.6244	0	28.4173	8.99127	0	7.99	5.3122	18.7043
H2-T18	1	1	0	0	0		0	0	0	0	14.216	11.6411	0	0	0	0	12.9285	0
Gns	0.671769	0.0989583	25.8	12.9	2.74744		1.05134	60.0036	44.699	34.9343	75.3364	60.5687	48.1232	55.7191	30.5275	39.8167	67.9525	51.9212
Helz2	1	1	19.8	9.9	0.0405807		0	0	0.657631	0.573898	0	0	0	0	0	0.615764	0	0
Hhla1	1	1	0	0	0		0	0	0	0	0	0	8.51138	0	0	0	0	4.25569
Hist1h3a	1	1	19.8	9.9	2235.59		0	0	34711	31616	0	0	0	0	0	33163.5	0	0
Hist1h3f	1	1	25.8	12.9	0.243705		0	0	3.44651	21.8461	0	0	25980.8	25005.6	0	12.6463	0	25493.2
Hist2h2ab	1	1	0	0	0		0	0	0	0	136.911	132.74	0	0	0	0	134.825	0
Mdh1	0.52707	0.0121528	25.8	12.9	38.5455		17.0258	851.724	915.884	947.454	1279.29	1376.7	1189.54	1248.55	434.375	931.669	1328	1219.05
Hmg20a	1	1	19.8	9.9	0.131693		0	0	1.86241	2.28545	0	0	0	0	0	2.07393	0	0
Hmga2	1	0.427083	19.8	9.9	0.692215		0.364276	16.6608	19.3761	10.1537	39.0594	16.7284	9.91318	9.19831	8.51254	14.7649	27.8939	9.55574
Hmgcll1	1	1	0	0	0		0	0	0	0	0	0	4.06941	3.00755	0	0	0	3.53848
Hnf1b	1	1	0	0	0		0	0	0	0	0	0	41.1732	0	0	0	0	20.5866
Ndufa5	0.671769	0.0989583	19.8	9.9	21.0168		6.43328	325.067	491.33	535.519	372.769	404.26	194.107	177.913	165.75	513.424	388.515	186.01
Homer3	1	0.427083	25.8	16.8	1.06795		0.583209	35.8843	7.54697	5.54268	15.7693	14.5127	22.5669	24.4951	18.2338	6.54483	15.141	23.531
Hps5	1	1	0	0	0		0	0	0	0.295344	0	0	0	0	0	0.147672	0	0
Hs2st1	1	1	0	0	0		0	0	0	0	15.5557	0	0	0	0	0	7.77783	0
Psmb2	0.52707	0.0121528	25.8	12.9	6.83186		2.0776	120.624	149.908	161.28	214.319	180.994	155.082	162.652	61.3506	155.594	197.657	158.867
Icam2	1	1	19.8	6.9	2.41273		0.876755	34.9979	62.6685	70.9472	18.0252	38.8012	66.0031	72.8812	17.9373	66.8078	28.4132	69.4422
Psmd11	0.52707	0.0121528	25.8	12.9	6.83883		2.09394	104.597	82.954	70.5769	156.485	142.536	121.994	122.14	53.3456	76.7655	149.511	122.067
Ifi203	1	1	0	0	0		0	0	0	0	0	0	10.4118	11.5241	0	0	0	10.9679
Qdpr	0.576771	0.0385417	25.8	9.9	6.44918		1.88171	87.9871	111.678	109.299	145.453	138.412	72.8389	104.305	44.9344	110.488	141.933	88.5721
Ifitm6	1	1	25.8	12.9	0.348625		4.9303	130.802	0	0	27.383	19.3359	0	0	67.8663	0	23.3595	0
Ifngr1	1	1	19.8	9.9	0.528505		0	0	10.5833	7.47419	0	0	0	0	0	9.02877	0	0
Ift122	1	1	19.8	9.9	0.00533138		0	0	0.0753972	0.242207	0	0	0	0	0	0.158802	0	0
Ift81	1	1	0	0	0		0	0	0	0	9.32601	10.157	0	0	0	0	9.74148	0
Slc25a15	0.671769	0.0989583	19.8	9.9	3.7244		1.79756	83.3395	113.865	107.505	80.5643	62.082	54.8337	62.6523	42.5685	110.685	71.3232	58.743
Igsf5	1	1	0	0	0		0	0	0	0	0	0	2.44496	0	0	0	0	1.22248
Igsf6	1	1	19.8	9.9	4.73973		0	0	67.0299	106.68	0	0	5.60534	1.88779	0	86.8548	0	3.74657
Ikzf1	0.903869	0.218056	25.8	12.9	0.51588		0	0	0	0	9.57408	10.4071	5.01721	3.03194	0	0	9.99057	4.02458
Ikzf3	1	1	0	0	0		0	0	0	0	6.75589	4.68636	0	0	0	0	5.72113	0
Il18bp	1	1	19.8	9.9	1.47567	*	0	0	25.7015	27.9507	0	8.22391	7.08158	8.35634	0	26.8261	4.11195	7.71896
Inca1	1	1	0	0	0		0	0	0	0	8.95412	6.20947	0	0	0	0	7.5818	0
Inpp5k	1	1	0	0	0		0	0	0	0	14.4606	13.0061	0	0	0	0	13.7334	0
Ints12	1	1	19.8	16.8	0.0019232		0.0271981	1.24027	0	0	1.47741	1.60231	0	0	0.633736	0	1.53986	0
Iqcf3	1	1	0	0	0		0	0	0	0	0	0	0	9.92812	0	0	0	4.96406
Iqsec1	1	1	19.8	6.9	0.0470146	*	0.0862893	0.745245	0.751176	1.54522	0	0	1.34007	0.535566	0.415767	1.1482	0	0.937819
Irg1	1	1	19.8	0	0.00634314		0.0897055	1.43681	0	0	0	0	0	0	0.763259	0	0	0
Isg20l2	1	1	0	0	0		0	0	0	0	0	0	4.05467	0	0	0	0	2.02734
Ist1	0.903869	0.218056	19.8	9.9	2.18895		0.901097	46.1728	62.9073	79.083	77.1292	67.7031	48.9339	47.6029	23.5369	70.9952	72.4161	48.2684
Itga4	1	1	25.8	12.9	0.0937199		0	0	1.3254	0.752883	0	0	4.49835	4.78871	0	1.03914	0	4.64353
Itgam	0.903869	0.218056	19.8	6.9	1.1856		1.59726	78.6374	21.4126	18.3642	11.8725	11.2108	14.5188	12.2939	40.1173	19.8884	11.5416	13.4063
Itgb2l	1	1	0	0	0		0.086168	0	0	0	0	0	0	0	0.043084	0	0	0
Itpr3	1	1	19.8	9.9	0.0066136	*	0	0	1.75505	1.39825	0	0.353954	1.66152	1.19086	0	1.57665	0.176977	1.42619
Itprip	1	1	0	0	0		0	0	0	0	1.42848	0	0	0	0	0	0.71424	0
Jam2	1	1	0	0	0		0	0	0	0	0	0	4.82079	2.12383	0	0	0	3.47231
Jtb	1	1	0	0	0		0	0	0	0	0	0	0	5.48395	0	0	0	2.74198
Junb	1	1	0	0	0		0	2.73884	0	0	0	0	0	0	1.36942	0	0	0
Kank3	1	1	19.8	6.9	1.10518		0.484906	32.7189	24.4364	28.5816	8.81482	9.60163	26.4326	24.9346	16.6019	26.509	9.20822	25.6836
Smndc1	0.576771	0.0385417	25.8	9.9	0.577351	*	0	4.42952	9.5734	10.5258	15.7547	18.5229	8.99818	5.54887	2.21476	10.0496	17.1388	7.27352
Kazn	1	1	0	0	0		0	0	0	0	1.37259	0	0	0	0	0	0.686295	0
Kcna1	1	1	0	0	0		0	0	0	0	8.58438	9.36211	0	0	0	0	8.97325	0
Kcnk6	1	0.322569	25.8	16.8	0.721177	*	0	0	5.66085	0	6.79932	8.46893	30.3465	25.6459	0	2.83042	7.63412	27.9962
Kctd12b	1	1	0	0	0		0	0	0	0	20.7389	20.7772	0	0	0	0	20.7581	0
Kdr	1	1	0	0	0		0	0	0	0	0	0	2.51148	2.7394	0	0	0	2.62544
Kif16b	1	1	0	0	0		0	0	0	0	2.09225	0	0	0	0	0	1.04612	0
Kif3a	1	1	0	0	0		0	0	0	0	0	0	0	0.838015	0	0	0	0.419008
Kit	1	1	25.8	12.9	0.189352		0.0678684	2.70294	2.3872	0.550475	4.59336	1.6107	3.21739	2.45758	1.38541	1.46884	3.10203	2.83748
Knstrn	1	1	0	0	0		0	0	0	0	2.36319	2.36573	0	0	0	0	2.36446	0
Krt10	1	1	0	0	0		0	2.03614	0	0	0	0	0	0	1.01807	0	0	0
Krt16	1	1	19.8	0	0.00332285		0.0469921	1.62102	0	0	0	0	0	0	0.834008	0	0	0
Krt2	1	1	0	0	0		0	0	0	0	5.3195	0	0	0	0	0	2.65975	0
Krt33b	1	1	0	0	0		0	0	0	0	0	0	2.69732	3.06344	0	0	0	2.88038
Krt34	1	1	0	0	0		0	0	0	0	6.65013	5.39768	0	0	0	0	6.02391	0
Krt75	1	1	0	0	0		0	0	0	0	0	13.2702	0	0	0	0	6.63508	0
Krt76	1	1	25.8	9.9	8.08753	*	5.86048	309.095	76.25	68.6067	241.254	227.73	0	0	157.478	72.4283	234.492	0
Snrpa1	0.52707	0.0121528	25.8	12.9	6.43882		1.56005	81.9594	92.4519	79.732	153.158	148.823	127.662	126.857	41.7597	86.0919	150.99	127.259
LOC100044900	1	0.427083	19.8	9.9	3.82063		2.86665	139.874	179.907	193.906	158.893	201.706	134.306	125.474	71.3702	186.906	180.3	129.89
Ugt3a2	0.671769	0.0989583	19.8	9.9	3.68786		0.679807	35.3377	72.9519	97.9415	45.7874	61.2596	30.0679	28.052	18.0088	85.4467	53.5235	29.0599
LOC100046684	1	0.593924	19.8	9.9	10.784	*	0	0	169.758	187.722	152.509	154.86	105.444	91.2302	0	178.74	153.684	98.3373
LOC100048759	1	1	25.8	12.9	0.0623115		0.881218	39.7153	0	0	20.8429	19.0744	0	0	20.2982	0	19.9587	0
LOC100504817	1	1	19.8	0	0.0187674		0.265411	5.31615	0	0	0	0	0	0	2.79078	0	0	0
LOC100504934	1	1	0	0	0		0	0	0	0	0	0	63.3572	0	0	0	0	31.6786
LOC100861755	1	1	0	0	0		0	0	0	0	0	0	0.508575	15.177	0	0	0	7.84278
LOC100862305	1	1	19.8	0	0.0766456		1.08393	44.869	0	0	12.0096	13.6377	0	0	22.9765	0	12.8237	0
LOC100862446	1	1	25.8	12.9	56.9589		60.6459	3095.8	1139.11	1202.17	1676.12	1964.54	1568.47	1545.85	1578.22	1170.64	1820.33	1557.16
LOC100862489	1	1	0	0	0		0	0	0	0	0	0	1.62036	1.43654	0	0	0	1.52845
LOC100862598	1	1	19.8	9.9	1.45438		0	0	21.4498	20.568	0	0	0	0	0	21.0089	0	0
LOC101055690	1	1	19.8	9.9	16.0996		0	0	264.977	227.682	0	0	0	0	0	246.33	0	0
LOC101055761	1	1	0	0	0		0	0	0	0	0	0	70.65	73.9106	0	0	0	72.2803
LOC101055815	1	1	19.8	0	0.163688		2.3149	75.6809	0	0	0	0	0	0	38.9979	0	0	0
LOC101056102	1	1	0	0	0		0	0	0	0	11.756	16.2647	0	0	0	0	14.0103	0
LOC101056136	1	1	19.8	0	0.0414987		0.58688	18.6202	0	0	0	0	0	0	9.60354	0	0	0
LOC101056429	1	1	0	0	0		0	0	0	0	0	0	54.7968	0	0	0	0	27.3984
LOC101056446	1	0.760764	0	0	0		0	0	4.1086	5.74958	0	5.0293	0	0	0	4.92909	2.51465	0
LOC101056447	1	1	19.8	9.9	4.09178		0	0	57.8665	65.3189	0	0	0	0	0	61.5927	0	0
LOC101056456	1	0.322569	19.8	6.9	0.0283453	*	0	0.580071	0.400863	0.418101	0	0	0.221778	0.354834	0.290036	0.409482	0	0.288306
LOC101056577	1	0.760764	25.8	12.9	4.14562		2.63636	145.869	130.291	123.174	146.644	149.175	169.376	135.092	74.2525	126.733	147.91	152.234
LOC101056616	1	1	19.8	6.9	4.8516		4.2929	236.916	146.357	180.28	134.413	183.423	168.304	121.494	120.604	163.318	158.918	144.899
Xpo7	0.671769	0.0989583	25.8	16.8	0.233542		0	0	0	0	3.12033	2.84128	3.48522	3.42627	0	0	2.9808	3.45574
LOC631286	1	0.427083	25.8	12.9	3.2473		0.829343	38.2839	10.6614	10.9016	57.9973	21.0125	45.341	52.9804	19.5566	10.7815	39.5049	49.1607
Msr1	0.671769	0.0989583	19.8	9.9	15.7158	*	3.67295	147.538	378.959	385.043	225.927	210.146	182.698	202.223	75.6054	382.001	218.037	192.46
LOC640856	1	1	19.8	9.9	4.4267		0	0	62.603	86.3381	0	0	18.4736	22.8081	0	74.4706	0	20.6409
LOC670059	1	1	0	0	0		0	0	0	0	0	0	0.381367	0	0	0	0	0.190683
LOC674321	1	1	19.8	9.9	0.1965		0	0	2.77894	3.25525	0	0	0	0	0	3.01709	0	0
LOC675521	1	1	19.8	9.9	0.192036		0	0	4.19919	2.71579	0	0	0	0	0	3.45749	0	0
LOC675851	1	1	19.8	9.9	8.40453	*	0	0	294.667	272.64	118.858	137.865	202.262	212.609	0	283.653	128.361	207.436
Lair1	1	1	0	0	0		0	0	4.29243	0	0	0	0	0	0	2.14622	0	0
Lamtor4	1	0.427083	25.8	0	0.615576		5.80371	216.526	78.5678	211.864	0	0	0	0	111.165	145.216	0	0
Rpa3	0.671769	0.0989583	25.8	12.9	1.16965		0	0	0	0	46.2474	43.574	11.0275	7.10144	0	0	44.9107	9.06449
Cbr3	0.576771	0.0385417	25.8	9.9	1.55831	*	0.15106	4.64782	17.6988	20.674	36.1746	33.1529	9.64675	10.6994	2.39944	19.1864	34.6638	10.1731
Lass6	1	1	19.8	9.9	1.40913		0	0	21.1791	19.9281	0	0	0	0	0	20.5536	0	0
Lbh	1	1	25.8	12.9	0.61944		0	0	8.76021	0	0	0	32.3615	0	0	4.38011	0	16.1807
Lepre1	1	1	0	0	0		0	0	0	0	0	0	0.514029	0.0643271	0	0	0	0.289178
Lilrb3	1	1	25.8	12.9	0.194048		0	0	2.74426	0	0	0	15.0789	65.1414	0	1.37213	0	40.1101
Lilrb4	1	1	25.8	12.9	0.251741		0.179816	8.92471	9.68806	7.92251	7.88618	9.99883	10.8602	8.91368	4.55227	8.80528	8.9425	9.88696
Limch1	1	1	19.8	0	0.000576682		0.00815552	0.338557	0	0	0	0	0	0	0.173356	0	0	0
Lipt2	1	1	19.8	9.9	0.17378		0	0	2.45762	5.06362	0	0	0	0	0	3.76062	0	0
Lmbr1	1	1	0	0	0		0	0	0	0	13.0905	13.0103	0	0	0	0	13.0504	0
Lpcat1	1	1	19.8	9.9	0.323676		0	0	4.57748	4.67265	0	0	0	0	0	4.62506	0	0
Lrat	1	1	19.8	9.9	1.36272		0	0	19.2717	30.5877	0	0	0	0	0	24.9297	0	0
Lrch3	1	1	0	0	0		0	0	0	0	1.72307	1.00739	0	0	0	0	1.36523	0
Lrif1	1	1	0	0	0		0	0	0	0	9.29634	3.76816	0	0	0	0	6.53225	0
Lrrc8b	1	1	19.8	0	0.00792697		0.112104	4.88407	0	0	0	0	0	0	2.49809	0	0	0
Lrrc8c	1	1	19.8	6.9	0.937075		0.235472	13.4877	27.5593	32.7574	9.00958	11.9442	20.9658	18.7638	6.86159	30.1584	10.4769	19.8648
Ly6a	1	1	19.8	9.9	1.94586		0	0	27.5186	60.1581	0	0	0	0	0	43.8383	0	0
Ly86	1	1	19.8	9.9	4.22472		1.23458	56.1634	115.91	131.957	76.2349	76.1475	78.6023	106.564	28.699	123.934	76.1912	92.5831
Ly9	1	0.427083	19.8	9.9	0.138152		0.0725122	3.35622	5.30999	4.10641	4.56197	1.6533	3.22306	3.65359	1.71437	4.7082	3.10764	3.43833
Manbal	1	1	19.8	9.9	1.34059	*	0	0	24.7089	21.4668	8.88447	4.45236	5.75017	5.17628	0	23.0879	6.66841	5.46322
Map4k3	1	1	0	0	0		0	0	0	0	0.207668	0.327172	0	0	0	0	0.26742	0
Mapk12	1	1	25.8	9.9	0.283096	*	0.0966643	10.2186	2.66906	3.11324	6.98677	8.09038	0	0	5.15764	2.89115	7.53857	0
Mapkap1	1	1	19.8	9.9	0.0942091		0	0	1.33232	1.49584	0	0	0	0	0	1.41408	0	0
Marco	1	1	25.8	12.9	0.723748		0	0	20.006	19.9982	0	0	40.4767	48.5171	0	20.0021	0	44.4969
Max	0.903869	0.218056	19.8	9.9	0.473197		0	0	6.69202	7.37424	5.52286	4.59818	0	0	0	7.03313	5.06052	0
Mbd3	1	1	25.8	12.9	0.0018354		0.0259564	0	0	0	8.28429	8.89623	0	0	0.0129782	0	8.59026	0
Mcm2	1	0.427083	25.8	12.9	0.433378	*	0	1.59108	1.36663	1.55632	6.91024	5.01023	6.71418	5.13134	0.795538	1.46147	5.96023	5.92276
Cd300lg	0.671769	0.0989583	25.8	16.8	3.20138	*	0.327216	21.9973	15.8696	18.2833	44.8845	54.1506	61.8611	62.5909	11.1623	17.0764	49.5176	62.226
Mcur1	1	1	19.8	9.9	0.301156		0	0	4.25899	4.85402	0	0	0	0	0	4.55651	0	0
Mdc1	1	1	0	0	0		0	0	0	0	0.180063	0.184292	0	0	0	0	0.182177	0
Mef2c	0.903869	0.218056	19.8	9.9	0.163107		0.181251	7.58827	3.9421	4.19395	8.10415	7.36633	1.88727	2.15513	3.88476	4.06803	7.73524	2.0212
Men1	1	1	0	0	0		0	0	0	0	0.385603	0.272627	0	0	0	0	0.329115	0
Mest	1	1	0	0	0		0	0	0	1.87237	0	0	0	0	0	0.936183	0	0
Mfge8	1	1	25.8	22.8	0.293571	*	0.149055	6.164	11.6289	3.68577	0	0	19.7832	5.08371	3.15653	7.65731	0	12.4335
Mfsd1	1	1	0	0	0		0	0	0	0	9.97391	9.07724	0	0	0	0	9.52558	0
Mfsd11	1	1	0	0	0		0	0	0	0	0	0	13.0809	0	0	0	0	6.54043
Mfsd6l	1	1	19.8	9.9	0.371432		0	0	5.25284	8.68756	0	0	0	0	0	6.9702	0	0
Mga	1	1	0	0	0		0	1.79149	0	0	0	0	0	0	0.895744	0	0	0
Mical1	1	1	0	0	0		0	0	0	0	4.80015	2.97756	0	0	0	0	3.88886	0
Micall2	1	0.427083	19.8	9.9	0.0561212		0.0484866	1.55982	1.21214	2.00808	2.21637	1.88904	1.21441	1.29476	0.804154	1.61011	2.0527	1.25459
Mid1	1	1	19.8	9.9	0.0891621		0	0	1.26094	1.32613	0	0	0	1.02788	0	1.29354	0	0.513941
Milr1	1	1	19.8	9.9	0.187167		0	0	2.71701	2.64695	0	0	0	0	0	2.68198	0	0
Mki67	1	1	25.8	12.9	0.00135734		0	0	0.0191956	0.0178357	0	0	0.0656272	0.0876311	0	0.0185156	0	0.0766292
Mknk1	1	1	0	0	0		0	0	0	0	0	0	0	2.5863	0	0	0	1.29315
Mllt6	1	1	0	0	0		0	0	0.0896103	0	0	0	0	0	0	0.0448052	0	0
Mmp8	1	1	19.8	0	0.00374951		0.0530261	3.86969	0	0	0	0	0	0	1.96136	0	0	0
Mmp9	1	1	19.8	0	0.00332639		0.0470423	2.91961	0	0	1.1259	1.62359	0	0	1.48333	0	1.37474	0
Mon1b	1	1	19.8	9.9	0.0950461		0	0	1.34415	1.63228	0	0	0	0	0	1.48822	0	0
Morc3	1	1	19.8	9.9	0.109971		0	0	1.55522	2.5355	0	0	0.570963	0.813278	0	2.04536	0	0.692121
Mpc1	1	1	25.8	12.9	2.03591	*	2.03667	88.7835	0	0	104.064	110.26	19.1947	82.0384	45.4101	0	107.162	50.6166
Fyn	0.671769	0.0989583	25.8	16.8	1.66082	*	0.284639	14.2569	6.28967	9.11628	15.943	16.037	58.6514	66.8545	7.27075	7.70298	15.99	62.753
Mrgprh	1	1	0	0	0		0	0	0	0	0	6.83263	0	0	0	0	3.41631	0
Gpaa1	0.671769	0.0989583	19.8	9.9	0.440006	*	0.06438	4.03639	9.57039	10.9736	4.5035	4.86821	1.70607	1.07743	2.05038	10.272	4.68586	1.39175
Mrps33	1	1	0	0	0		0	0	0	0	13.2616	0	0	0	0	0	6.63079	0
Ms4a1	1	1	0	0	0		0	0	0	0	48.1219	40.5583	0	0	0	0	44.3401	0
Msrb3	1	1	25.8	12.9	0.864816	*	0.375871	51.4122	0	0	16.7156	18.2363	8.15356	8.8311	25.894	0	17.476	8.49233
Stx2	0.576771	0.0385417	19.8	9.9	6.45944	*	0.960655	41.6179	132.968	132.872	68.9261	30.8876	24.4555	22.056	21.2893	132.92	49.9068	23.2558
Zfp422	0.671769	0.0989583	19.8	9.9	1.02743	*	0.0179034	1.1267	18.2119	18.5673	14.5479	11.4198	4.49835	5.4828	0.572304	18.3896	12.9839	4.99058
Mtap7d3	1	1	0	0	0		0	0	0	0	3.716	2.53411	0	0	0	0	3.12505	0
9030624J02Rik	0.671769	0.0989583	25.8	12.9	0.0836583	*	0.0377897	1.55562	9.25439	8.45154	10.0431	33.8299	9.69023	4.29282	0.796705	8.85296	21.9365	6.99153
Mtbp	1	1	0	0	0		0	0	0	0	0	0	1.83741	1.46803	0	0	0	1.65272
Mtcp1	1	1	19.8	9.9	0.463376		0	0	6.55313	7.2112	0	0	0	0	0	6.88216	0	0
Mtfr1l	1	1	0	0	0		0	0	5.4595	0	0	0	0	0	0	2.72975	0	0
Mtl5	1	1	0	0	0		0	0	0	0	14.8721	15.5101	0	0	0	0	15.1911	0
Abce1	0.576771	0.0385417	25.8	12.9	0.0966558	*	0.0486421	3.13704	24.2064	16.7068	25.1177	25.8828	24.7824	41.9833	1.59284	20.4566	25.5003	33.3829
Mtr	1	1	19.8	9.9	0.0756751		0	0	1.07021	1.89196	0	0	0.203515	0.205365	0	1.48108	0	0.20444
Mtrr	1	1	0	0	0		0	0	0	0	0	0	3.84389	0	0	0	0	1.92194
Mvb12a	1	1	25.8	12.9	0.00689576		0.0975208	2.05589	0	0	3.66269	2.90249	0	0	1.0767	0	3.28259	0
Mycbp2	1	1	0	0	0		0	0	0.118155	0	0	0	0	0	0	0.0590776	0	0
Mycn	1	1	0	0	0		0	0	0	0	0	7.81229	0	0	0	0	3.90614	0
Myh6	1	1	19.8	9.9	0.114675		0	0	1.62175	1.86643	0	0	0	0	0	1.74409	0	0
Myo1f	1	1	25.8	12.9	0.796637		0.331148	15.3036	25.7688	25.6012	19.431	20.9265	29.2011	20.6621	7.81739	25.685	20.1788	24.9316
Myo9a	1	1	19.8	9.9	0.0482093		0	0	0.681782	0.997517	0	0	0	0	0	0.83965	0	0
Myst2	1	1	0	0	0		0	0	0	0	0	0	0.430268	0.338429	0	0	0	0.384348
Myzap	0.903869	0.218056	19.8	6.9	0.19851		0.0214851	2.80735	4.74273	2.33435	0	0	0	0	1.41442	3.53854	0	0
Naa11	1	1	19.8	13.8	0.156397		0	0	6.18351	6.19736	0	0	8.3953	6.10276	0	6.19044	0	7.24903
Naaa	1	1	25.8	9.9	2.74853		1.08925	63.0419	100.502	85.531	52.4556	63.2181	74.1287	56.568	32.0656	93.0167	57.8368	65.3483
Ncf1	0.903869	0.218056	25.8	12.9	0.879161		0.609387	32.4259	35.2224	33.8935	40.1631	38.9525	30.2002	41.7529	16.5177	34.5579	39.5578	35.9765
Ncf2	1	0.427083	19.8	9.9	0.637143		0.463111	23.7096	26.6304	20.3433	25.0627	20.1507	16.0521	21.1203	12.0864	23.4869	22.6067	18.5862
Ncf4	1	0.427083	25.8	0	0.032015		0.30184	12.7104	10.2634	11.1231	0	0	0	0	6.50612	10.6933	0	0
Nde1	1	1	0	0	0		0	0	0	0	2.07776	2.40757	0	0	0	0	2.24266	0
Abi3	0.52707	0.0121528	25.8	12.9	1.1554	*	0.14415	6.63967	7.94684	16.6138	23.4384	27.8235	17.3323	17.8416	3.39191	12.2803	25.631	17.5869
Nek3	1	1	0	0	0		0	0	0	0	0	0	0.470877	0	0	0	0	0.235438
Nelfb	1	1	19.8	9.9	0.0576602		0	0	0.815439	1.28583	0	0	0	0	0	1.05064	0	0
Nfam1	1	1	19.8	9.9	2.14598		0	0	49.9345	46.6528	0	0	19.5857	13.8526	0	48.2936	0	16.7192
Nfatc1	1	1	0	0	0		0	0	0	1.24771	0	0	0	0	0	0.623853	0	0
Nfyc	1	1	19.8	0	0.0122064		0.172625	10.4679	0	0	0	0	0	0	5.32026	0	0	0
Nipa2	1	1	0	0	0		0	0	0	0	0	0	11.6127	13.5453	0	0	0	12.579
Nme4	1	1	0	0	0		0	0	0	0	0	0	1.2817	1.7996	0	0	0	1.54065
Nop9	1	1	25.8	12.9	0.0769725		0	0	1.08855	0	0	0	50.1389	45.5364	0	0.544277	0	47.8376
Notch1	1	1	0	0	0		0	0	0	0	0	0	0.176426	0.539945	0	0	0	0.358185
Nova2	1	1	19.8	9.9	0.0720973		0	0	3.26444	1.01961	0	0	0	0	0	2.14203	0	0
Npas2	1	1	0	0	0		0	0	0	0	0	0	1.96937	1.33805	0	0	0	1.65371
Nr1i2	1	1	0	0	0		0	3.7961	0	0	0	0	0	0	1.89805	0	0	0
Nrap	1	0.760764	0	0	0		0	0	0	0	0.171292	0.400191	0	0.19315	0	0	0.285741	0.0965751
Numb	1	0.427083	19.8	9.9	1.29462		0.899061	58.1707	51.557	50.6398	51.0282	50.1277	26.6345	34.6653	29.5349	51.0984	50.5779	30.6499
Nup37	1	1	19.8	9.9	0.436791		0	0	15.8302	9.69888	0	0	9.65301	12.9369	0	12.7645	0	11.2949
Nup62cl	1	1	0	0	0		0	0	0	0	0	0	6.30587	5.7778	0	0	0	6.04184
Oard1	1	1	0	0	0		0	0	0	0	32.2807	43.2052	0	0	0	0	37.743	0
Obscn	1	1	0	0	0		0	0	0	0	0.958181	0.850411	0	0	0	0	0.904296	0
Ofcc1	1	1	0	0	0		0	0	0	0	5.01511	6.15691	0	0	0	0	5.58601	0
Oit3	1	1	25.8	16.8	0.503672		0.452088	24.1116	12.119	22.4573	12.553	24.0494	16.8676	14.9427	12.2819	17.2881	18.3012	15.9052
Olfm1	1	1	0	0	0		0	0	0	0	4.30702	0	0	0	0	0	2.15351	0
Olfml2a	1	1	0	0	0		0	3.579	0	0	0	0	0	0	1.7895	0	0	0
Olfr1028	1	1	0	0	0		0	0	0	0	0	0	210.535	177.694	0	0	0	194.114
Olfr1321	1	1	0	0	0		0	0	0	0	11.7388	0	0	0	0	0	5.86938	0
Olfr19	1	1	0	0	0		0	0	0	0	11.9976	9.58848	0	0	0	0	10.793	0
Olfr250	1	1	0	0	0		0	0	0	0	21.7393	20.3495	0	0	0	0	21.0444	0
Orc2	1	1	0	0	0		0	0	0	0	0	0	9.69539	10.9798	0	0	0	10.3376
Osbpl5	1	1	0	0	0		0	0	0	0	0	0	4.6944	0.458667	0	0	0	2.57653
P2rx7	0.903869	0.218056	25.8	16.8	0.598971		0.225282	11.7782	7.44364	4.94876	6.19871	13.1811	18.4117	22.1916	6.00172	6.1962	9.68993	20.3016
P2ry13	1	1	19.8	9.9	0.62716		0	0	8.86938	9.07386	0	0	0	0	0	8.97162	0	0
Acox3	0.576771	0.0385417	25.8	9.9	1.0306	*	0.132495	5.1446	21.993	17.6128	16.4559	24.1236	9.16659	9.22443	2.63855	19.8029	20.2898	9.19551
Pacs2	1	1	19.8	9.9	0.0464531		0	0	1.51877	0.656946	0	0	0	0	0	1.08786	0	0
Alg2	0.671769	0.06875	25.8	6.9	0.367688	*	0.040232	3.7997	16.3229	18.0604	3.4666	4.46083	0	0	1.91997	17.1916	3.96372	0
Padi4	1	1	19.8	3.9	0.00821279	*	0.116146	8.46978	0	0	3.38212	6.01066	0	2.82717	4.29296	0	4.69639	1.41359
Pak1	1	1	19.8	9.9	0.219834		0	0	3.12413	3.10893	0	0	0	0	0	3.11653	0	0
Papd7	1	1	0	0	0		0	0	0	0	5.6441	5.39514	0	0	0	0	5.51962	0
Papolb	1	1	0	0	0		0	4.15596	0	0	3.25228	4.28152	0	0	2.07798	0	3.7669	0
Pappa2	1	1	0	0	0		0	0	0	0	1.9066	0.56054	0	0	0	0	1.23357	0
Patz1	1	1	19.8	9.9	0.20073		0	0	3.10662	2.83875	0	0	0	0	0	2.97268	0	0
Pcdhb3	1	1	0	0	0		0	0	0	0	6.92056	8.0624	0	0	0	0	7.49148	0
Pcdhgb7	1	1	0	0	0		0	0	0	0	0	0	0	2.38464	0	0	0	1.19232
Pdlim4	1	1	19.8	9.9	1.12749		0	0	17.2872	16.9203	0	0	1.34206	2.20749	0	17.1038	0	1.77477
Pex11g	1	1	25.8	9.9	0.147159		0	0	7.89872	0	0	0	2.08114	2.8498	0	3.94936	0	2.46547
Pex5	1	1	19.8	13.8	0.111254		0	0	0	2.26136	0	0	1.57337	0.993465	0	1.13068	0	1.28342
Pgam5	1	1	19.8	9.9	0.878003		0	0	16.9027	12.4168	0	0	0	0	0	14.6598	0	0
Pgm2l1	1	1	19.8	9.9	0.0601262		0	0	0.850312	1.18375	0	0	0	0	0	1.01703	0	0
Pgr15l	1	1	0	0	0		0	0	0	0	18.3678	0	0	0	0	0	9.18392	0
Pgs1	1	1	19.8	9.9	0.112275	*	0	0	5.22541	4.95091	0	1.74648	3.6376	5.06527	0	5.08816	0.873239	4.35143
Phf10	1	1	0	0	0		0	0	0	0	0	0	0.392533	0.316861	0	0	0	0.354697
Phf11d	1	1	19.8	0	0.0256008		0.36205	16.6586	0	0	0	0	0	0	8.51034	0	0	0
Piezo1	1	1	0	0	0		0	0	0	0	0.212127	0	0	0	0	0	0.106063	0
Pign	1	1	19.8	9.9	0.142527		0	0	2.01564	2.3534	0	0	0	0	0	2.18452	0	0
Pik3cd	1	0.322569	19.8	9.9	0.0523071	*	0	0	0.499097	1.49721	0.739735	0.641168	0.247857	0.203702	0	0.998154	0.690451	0.225779
Pinx1	1	1	19.8	9.9	1.68762		0	0	29.7693	23.8666	0	0	0	0	0	26.8179	0	0
Pira2	1	1	0	0	0		0	0	0	0	0	0	3.27362	4.42496	0	0	0	3.84929
Pira7	1	1	19.8	9.9	1.33858		0	0	19.1514	18.9304	0	0	0	0	0	19.0409	0	0
Pitpnm1	1	1	0	0	0		0	0	0	0	0	0.127721	0	0	0	0	0.0638603	0
Pitpnm2	1	1	0	0	0		0	0.507172	0	0	0.210674	0.295238	0	0	0.253586	0	0.252956	0
Pkp1	1	1	19.8	0	0.00161256		0.022805	0.933219	0	0	0	0	0	0	0.478012	0	0	0
Pla2g16	1	1	19.8	9.9	1.22027		0	0	31.3422	17.2572	0	0	0	0	0	24.2997	0	0
Plcb2	1	1	19.8	9.9	0.0510455		0	0	0.768197	0.721893	0	0	0	0	0	0.745045	0	0
Plch1	1	1	19.8	9.9	0.0779446		0	0	7.40118	7.35321	0	0	6.29887	7.76711	0	7.37719	0	7.03299
Ap1m1	0.576771	0.0385417	25.8	12.9	1.43594	*	0.494063	14.0392	38.2037	39.759	51.7419	54.3117	51.7309	44.6644	7.26663	38.9814	53.0268	48.1976
Plekha2	1	1	19.8	9.9	0.115165		0	0	1.62868	2.29426	0	0	0	0	0	1.96147	0	0
Plekhg1	1	1	0	0	0		0	0	0	0	0	0	0	0.234454	0	0	0	0.117227
Plekho1	1	1	19.8	9.9	0.435372		0	0	7.19876	6.1571	0	0	0	0	0	6.67793	0	0
Pltp	1	1	19.8	9.9	0.0976222		0	0	5.49311	5.15925	0	0	4.11253	0	0	5.32618	0	2.05626
Plxnd1	1	1	19.8	6.9	0.0455301	*	0.0648364	1.62222	0.708729	0.582958	0.526189	0.838881	0	0	0.84353	0.645843	0.682535	0
Apex1	0.671769	0.0989583	25.8	12.9	1.67243	*	0.369311	18.1904	100.308	67.796	91.8843	145.372	68.2326	112.725	9.27984	84.0519	118.628	90.4788
Pofut2	1	1	19.8	9.9	0.551505		0	0	7.79946	8.54285	0	0	0	0	0	8.17115	0	0
Poll	1	1	0	0	0		0	0	0	1.65369	0	0	0	12.746	0	0.826845	0	6.37298
Polr2l	1	1	19.8	9.9	5.32325		0	0	75.2821	95.078	0	0	0	0	0	85.1801	0	0
Pom121	1	1	19.8	9.9	0.0480915		0	0	0.762942	0.680117	0	0	0	0	0	0.72153	0	0
Ppm1h	1	1	19.8	9.9	0.264461		0	0	3.74004	6.71327	0	0	0	0	0	5.22666	0	0
Ppp1r18	1	1	25.8	9.9	0.450697	*	0.0614864	4.9983	4.63144	3.92377	8.17767	11.1799	0	0	2.52989	4.27761	9.67876	0
Ppp2r5c	1	1	0	0	0		0	0	0	0	0	0	2.20234	2.6511	0	0	0	2.42672
Praf2	1	0.427083	19.8	13.8	0.427377		0	0	0	6.04403	37.7133	43.379	0	0	0	3.02201	40.5462	0
Prdm1	1	1	0	0	0		0	0	0	0	2.06551	1.84398	0	0	0	0	1.95474	0
Prex1	1	1	19.8	9.9	0.244284		0	0	5.15853	7.0931	0	0	3.63841	2.55457	0	6.12581	0	3.09649
Prickle2	1	1	0	0	0		0	0	0	0	0	0	1.83634	2.42366	0	0	0	2.13
Prkaca	1	1	25.8	9.9	1.31294	*	0.396733	16.8479	12.3785	11.8066	25.9204	19.1091	0	0	8.62232	12.0925	22.5148	0
Procr	1	1	19.8	9.9	0.121277		0	0	1.71512	3.76756	0	0	0	0	0	2.74134	0	0
Prr14	1	1	0	0	0		0	0	0	0	0	0	6.16879	6.72079	0	0	0	6.44479
Prtn3	1	1	19.8	0	0.203738		2.88129	136.339	0	0	0	0	0	0	69.6102	0	0	0
Psg25	1	1	0	0	0		0	0	0	0	8.57363	0	0	0	0	0	4.28682	0
Ptch1	1	1	0	0	0		0	0	0	0	2.0876	2.1458	0	0	0	0	2.1167	0
Ptdss2	1	1	19.8	9.9	0.182701		0	0	2.58378	3.22739	0	0	0	0	0	2.90558	0	0
Ptpn18	1	1	25.8	12.9	0.07569	*	0.0527343	3.45577	0	0	4.20006	3.32462	0.713612	2.70003	1.75425	0	3.76234	1.70682
Ptprb	1	1	25.8	16.8	0.00281405		0.0397967	1.68556	0	0	0.261947	0.359016	0	0	0.862676	0	0.310481	0
Ptprcap	1	1	0	0	0		0	0	0	0	22.962	26.7256	0	0	0	0	24.8438	0
Ptrhd1	1	1	0	0	0		0	0	0	0	3.96201	5.14969	0	0	0	0	4.55585	0
Pyhin1	1	0.427083	25.8	12.9	1.74688		0.578114	35.5859	66.7079	67.4688	79.5926	62.7052	61.3304	71.0337	18.082	67.0884	71.1489	66.182
R3hdm1	1	1	19.8	0	0.00768513		0.108684	6.81641	0	0	0	0	0	0	3.46255	0	0	0
Rab11a	1	1	0	0	0		0	0	0	0	0	0	4.73641	7.85161	0	0	0	6.29401
Rab27a	1	0.760764	25.8	22.8	0.421122		0.819193	36.8269	16.3258	17.4812	5.9343	8.29343	33.352	27.1513	18.8231	16.9035	7.11387	30.2516
Rab31	1	1	19.8	13.8	2.6405	*	0	0	43.2959	50.9238	37.3423	42.0644	63.0587	48.6669	0	47.1099	39.7034	55.8628
Rab33b	1	1	19.8	9.9	0.315557		0	0	4.46265	6.95954	0	0	0	0	0	5.71109	0	0
Rab39	1	1	19.8	9.9	0.122055		0	0	6.88594	6.34171	0	0	5.15982	8.01563	0	6.61382	0	6.58772
Rab3a	1	1	19.8	0	0.0489257		0.691913	29.8911	0	0	0	0	0	0	15.2915	0	0	0
Rab3b	1	1	19.8	0	0.0197724		0.279624	5.53615	0	0	0	0	0	0	2.90789	0	0	0
Rab3il1	1	1	19.8	9.9	0.283716		0	0	4.01235	6.68325	0	0	0	0	0	5.3478	0	0
Rab8b	1	1	25.8	9.9	7.18948		1.91591	94.162	121.467	127.481	85.0312	99.7212	1.2335	163.193	48.039	124.474	92.3762	82.2135
Ralbp1	1	1	0	0	0		0	0	0	0	0.596096	0.888394	0	0	0	0	0.742245	0
Rap1gap2	1	1	19.8	0	0.00141277		0.0199796	1.20929	0	0	0	0	0	0	0.614635	0	0	0
Rasa3	1	1	19.8	9.9	0.232978		0	0	5.08386	3.92989	0	0	1.78906	3.17322	0	4.50687	0	2.48114
Rasa4	1	1	19.8	9.9	0.128848		0	0	2.94738	2.14848	0	0	1.1252	0	0	2.54793	0	0.562598
Rasal3	1	1	0	0	0		0	0	0	0	1.28015	1.16589	0	0	0	0	1.22302	0
Rassf2	1	0.760764	19.8	6.9	0.166322		0	3.90776	2.26406	2.35214	0	0	0	0	1.95388	2.3081	0	0
Rassf4	1	1	0	0	0		0	0	1.21651	0	0	0	0	0	0	0.608257	0	0
Rassf5	1	1	0	0	0		0	0	0	0	0.204212	0.210197	0	0	0	0	0.207204	0
Rbm5	1	1	25.8	12.9	0.05619		0	0	1.10791	1.83911	0	0	2.69721	3.15459	0	1.47351	0	2.9259
Rbms3	1	1	19.8	0	0.038337		0.542167	25.6526	0	0	0	0	0	0	13.0974	0	0	0
Retnlg	1	1	0	0	0		0	19.2606	0	0	36.5615	37.5909	0	0	9.6303	0	37.0762	0
Arfgap1	0.576771	0.0385417	25.8	16.8	0.706608	*	0.233336	4.77547	2.61934	4.61728	8.3677	6.77752	14.4709	15.6986	2.5044	3.61831	7.57261	15.0847
Rgs10	1	0.427083	25.8	9.9	2.56758		0.840316	24.2294	46.7744	24.8498	49.0634	59.28	22.3753	64.861	12.5349	35.8121	54.1717	43.6182
Rgs18	1	1	0	0	0		0	0	0	0	0	0	7.81233	7.64996	0	0	0	7.73114
Rhebl1	1	1	25.8	12.9	0.0188263		0.266244	0	0	0	14.5204	0	0	0	0.133122	0	7.2602	0
Rhob	1	1	19.8	9.9	2.96023		0	0	43.7577	41.864	0	0	0	0	0	42.8109	0	0
Rims2	1	1	19.8	0	0.00384483		0.0543742	2.36965	0	0	2.11447	2.19125	0	0	1.21201	0	2.15286	0
Ring1	1	0.760764	19.8	3.9	0.149609		0.0433713	3.76943	2.11578	0	0	0	0	0	1.9064	1.05789	0	0
Rmdn1	1	1	25.8	9.9	0.7426	*	0.314819	13.0993	7.0013	6.66419	23.0007	13.4669	0	0	6.70707	6.83275	18.2338	0
Rmdn2	0.903869	0.218056	25.8	9.9	0.280486		0	0	9.30216	8.58851	2.64445	9.82206	0	0	0	8.94534	6.23325	0
Rmdn3	1	1	19.8	9.9	0.082447		0	0	10.107	8.2529	0	0	8.94106	7.84969	0	9.17997	0	8.39538
Rnf113a2	1	1	0	0	0		0	0	1.59841	0	0	0	0	0	0	0.799205	0	0
Rnf130	1	1	19.8	13.8	0.180367		0	0	0	2.55078	0	0	2.72226	2.06786	0	1.27539	0	2.39506
Rnf185	0.903869	0.218056	19.8	9.9	0.34412		0	0	4.86659	5.27268	3.59884	2.18722	0	0	0	5.06963	2.89303	0
Rogdi	1	1	0	0	0		0	0	0	0	2.86848	1.87687	0	0	0	0	2.37268	0
Atad1	0.671769	0.0989583	19.8	9.9	1.85062	*	0.198101	14.0474	35.3993	44.8444	18.6727	21.291	7.23009	14.2025	7.12274	40.1219	19.9818	10.7163
Rps3a1	1	0.760764	19.8	9.9	10.9901		2.95561	187.653	343.076	363.418	222.037	181.901	294.366	299	95.3043	353.247	201.969	296.683
Rps8	1	1	19.8	9.9	18.4384		0	0	1142.52	1117.2	0	0	881.761	809.706	0	1129.86	0	845.734
Rsad2	1	1	19.8	0	0.0174178		0.246325	17.436	0	0	0	0	0	0	8.84114	0	0	0
Rtfdc1	1	1	19.8	9.9	0.0966776		0	0	1.36723	2.14254	0	0	0	0	0	1.75489	0	0
S100a16	1	0.427083	25.8	12.9	2.77451		2.02614	128.784	27.6567	25.008	103.57	94.6809	28.1844	58.8228	65.4051	26.3323	99.1253	43.5036
Atxn2l	0.671769	0.0989583	25.8	12.9	1.05526	*	0.138593	6.47548	3.73615	5.03253	21.9122	11.8611	11.8099	10.7647	3.30704	4.38434	16.8866	11.2873
S100a6	1	1	19.8	9.9	5.91047	*	0	0	128.035	137.9	83.5867	74.5832	118.57	91.8141	0	132.968	79.085	105.192
Sash3	1	1	0	0	0		0	0	0	0	0	0	7.03404	6.45844	0	0	0	6.74624
Saysd1	1	1	19.8	9.9	0.443809		0	0	6.2764	8.04043	0	0	0	0	0	7.15842	0	0
Scamp4	1	1	19.8	0	0.0353044		0.499279	68.0986	0	0	0	0	0	0	34.2989	0	0	0
Scamp5	1	1	19.8	9.9	3.1964		0	0	48.3615	45.2039	0	0	0	0	0	46.7827	0	0
Scarf1	1	1	25.8	12.9	0.777494		0.370645	15.8197	13.7508	13.2574	21.0811	7.04077	17.2553	15.0775	8.09516	13.5041	14.0609	16.1664
Sccpdh	1	1	19.8	9.9	0.202726		0	0	13.5121	2.86697	0	0	0	0	0	8.18956	0	0
Scd4	1	1	19.8	0	0.00410398		0.0580391	1.58044	0	0	0	0	0	0	0.819239	0	0	0
Scn2a1	1	1	19.8	9.9	0.110923		0	0	1.56868	2.08232	0	0	0	0	0	1.8255	0	0
Sdhaf1	1	1	0	0	0		0	0	0	0	0	0	1.42328	1.42202	0	0	0	1.42265
Sele	1	1	19.8	0	0.00608909		0.0861128	1.90337	0	0	0	0	0	0	0.994741	0	0	0
Senp1	1	1	0	0	0		0	0	0	0	2.55042	0.662109	0	0	0	0	1.60627	0
Sepn1	1	1	0	0	0		0	0	0	0	0	0	3.90395	4.8736	0	0	0	4.38878
Serf2	1	1	25.8	12.9	0.0811137		1.14712	6.3762	0	0	30.5825	33.4026	0	0	3.76166	0	31.9926	0
Serpina3f	1	1	19.8	9.9	1.24928		0	0	17.6675	19.9101	0	0	0	0	0	18.7888	0	0
Serpina3g	1	1	0	0	0		0	0	0	0	0	0	6.40758	2.51754	0	0	0	4.46256
Serpine2	1	1	0	0	0		0	0	0	0	4.57315	6.27645	0	0	0	0	5.4248	0
Sfn	1	1	19.8	9.9	19.0948		0	0	291.164	290.814	0	0	21.1224	18.0525	0	290.989	0	19.5874
Sfpi1	1	1	19.8	9.9	1.00218		0	0	14.173	19.4247	0	0	0	0	0	16.7989	0	0
Sft2d2	1	1	19.8	9.9	0.763567		0	0	10.8686	10.7985	0	0	0	0	0	10.8335	0	0
Sh3bp1	1	1	19.8	6.9	0.741985		0.223938	10.7172	22.062	26.8865	8.76108	7.27774	23.8018	25.9828	5.47056	24.4742	8.01941	24.8923
Sh3kbp1	1	1	19.8	9.9	0.488111	*	0	0	7.28882	9.76953	6.90293	9.66479	7.58938	7.32577	0	8.52917	8.28386	7.45757
Sh3tc1	1	1	19.8	9.9	0.085997	*	0	0	1.82367	1.92396	1.21618	1.05787	1.63318	1.2507	0	1.87381	1.13703	1.44194
Baat	0.671769	0.06875	25.8	3.9	1.15648	*	0.779334	37.4799	87.7313	90.0573	15.9654	18.4262	0	0	19.1296	88.8943	17.1958	0
Sidt2	1	1	19.8	9.9	0.435389		0	0	6.15733	6.76019	0	0	0	0	0	6.45876	0	0
Siglece	1	1	25.8	12.9	0.136565		0	0	13.4966	15.5689	0	0	17.3592	20.5876	0	14.5327	0	18.9734
Sike1	1	1	0	0	0		0	0	0	0	0	0	3.46186	3.91294	0	0	0	3.6874
Slc12a2	1	1	25.8	12.9	0.0213803		0	0	0.302364	0.322847	0	0	1.02246	1.20753	0	0.312605	0	1.11499
Slc12a5	1	1	19.8	9.9	0.0580343		0	0	0.820729	0.888368	0	0	0	0	0	0.854548	0	0
Slc12a6	1	1	19.8	9.9	0.0609457		0	0	0.861902	1.82994	0	0	0	0	0	1.34592	0	0
Slc15a4	1	1	19.8	9.9	0.377694		0	0	11.9273	11.4576	0	0	6.58594	12.2793	0	11.6925	0	9.4326
Slc16a3	1	1	0	0	0		0	0	0	0	1.86769	49.619	0	0	0	0	25.7433	0
Slc25a35	1	1	0	0	0		0	0	0	0	0	0	0.589094	5.03416	0	0	0	2.81163
Slc25a51	1	1	19.8	13.8	0.252378	*	0	0	3.97784	5.01761	3.51307	13.7945	7.547	4.5256	0	4.49772	8.65381	6.0363
Slc29a3	1	0.593924	25.8	12.9	0.33596	*	0	0	9.93895	4.81358	6.15743	5.31714	13.2839	18.417	0	7.37626	5.73729	15.8504
Slc2a3	1	1	0	0	0		0	0	0	0	0	0	14.1996	0	0	0	0	7.09982
Slc2a6	1	1	25.8	12.9	0.107943		0	0	2.0673	1.50278	0	0	5.12039	4.67271	0	1.78504	0	4.89655
Slc2a8	1	1	19.8	9.9	0.214839		0	0	7.75805	3.03828	0	0	0	0	0	5.39817	0	0
Slc31a2	1	1	19.8	13.8	1.32353		0	0	49.6956	52.7304	0	0	68.4131	0	0	51.213	0	34.2066
Slc33a1	1	1	19.8	9.9	1.03713		0	0	14.6672	15.657	0	0	0	0	0	15.1621	0	0
Slc35b1	1	1	19.8	0	0.0456476		0.645555	36.7855	0	0	0	0	0	0	18.7155	0	0	0
Slc37a2	0.903869	0.218056	25.8	3.9	0.0144288		0.136036	6.37674	43.6498	32.8922	0	0	0	0	3.25639	38.271	0	0
Slc38a5	1	1	0	0	0		0	0	0	0	50.2457	39.2391	0	0	0	0	44.7424	0
Slc38a7	1	1	0	0	0		0	0	0	0	6.72752	5.99497	0	0	0	0	6.36125	0
Slc39a1	1	1	0	0	0		0	0	0	0	0	0	2.20956	1.29764	0	0	0	1.7536
Slc39a8	1	0.322569	19.8	9.9	0.127077	*	0.481676	25.178	6.81959	8.61673	7.46356	3.35209	0	0	12.8299	7.71816	5.40782	0
Slc43a2	1	0.593924	25.8	22.8	0.13689	*	0.579498	19.2262	14.952	16.4963	0	0	18.2444	7.90693	9.90287	15.7242	0	13.0756
Slc43a3	1	0.322569	25.8	19.8	1.17165	*	2.41801	124.016	0	0	92.4776	93.4473	123.199	111.3	63.2173	0	92.9625	117.249
Slc48a1	1	1	19.8	9.9	0.229567		0	0	3.24657	6.57503	0	0	0	0	0	4.9108	0	0
Slc4a2	1	1	0	0	0		0	0	0	0	0	0	2.60501	0.857105	0	0	0	1.73106
Slc6a15	1	1	0	0	0		0	0	0	0	11.5148	12.873	0	0	0	0	12.1939	0
Slc7a5	1	1	25.8	12.9	0.383775		0.14403	6.34402	4.0649	5.10533	3.84752	5.37521	11.2162	12.6011	3.24402	4.58511	4.61136	11.9087
Slc7a7	1	1	25.8	12.9	0.571791		0	0	13.1342	5.34531	0	0	29.3069	19.7014	0	9.23976	0	24.5042
Slc7a8	1	1	19.8	9.9	2.68358		0.639216	32.3114	83.3221	75.7216	38.5908	51.552	77.4415	83.3943	16.4753	79.5218	45.0714	80.4179
Slc8a1	1	1	25.8	12.9	0.07053		0	0	1.18322	1.07798	0	0	3.17811	3.04358	0	1.1306	0	3.11084
Slc9c1	1	1	19.8	0	0.00211497		0.0299102	1.67988	0	0	0	0	0	0	0.854896	0	0	0
Bpnt1	0.576771	0.0385417	19.8	9.9	0.992823	*	0.456983	22.0791	22.6742	22.4806	14.4976	14.0485	3.24904	3.31987	11.2681	22.5774	14.273	3.28446
Smc1b	1	1	0	0	0		0	0	0	0	0	1.03325	0	0	0	0	0.516623	0
Smc4	1	1	25.8	22.8	0.00941362		0	0	0.488517	0.375804	0	0	0.754774	0.116255	0	0.43216	0	0.435514
Smim1	1	0.427083	25.8	22.8	0.0366522		0.345561	23.7107	0	0	0	0	17.5446	17.5516	12.0281	0	0	17.5481
Smpdl3b	1	1	19.8	9.9	0.0847586		0	0	2.43427	1.19867	0	0	0	0	0	1.81647	0	0
Snrpf	1	1	25.8	12.9	9.48158		4.09983	217.246	284.21	304.997	222.84	277.527	333.649	305.533	110.673	294.603	250.184	319.591
Snx14	1	1	0	0	0		0	0	0	0	0	0	2.05593	1.90154	0	0	0	1.97874
Snx30	1	1	0	0	0		0	0	0	1.29131	0	0	0	0	0	0.645657	0	0
Sorbs3	1	1	19.8	6.9	2.75086		1.40609	57.9853	86.3069	98.2615	47.4039	57.9913	78.2559	67.642	29.6957	92.2842	52.6976	72.9489
Sox13	1	1	0	0	0		0	0	0	0	0	11.0603	0	0	0	0	5.53015	0
Sp100	1	1	25.8	12.9	2.88968		1.44691	71.7534	82.4179	88.5473	79.6012	56.5076	107.784	99.842	36.6001	85.4826	68.0544	103.813
Sp140	1	1	19.8	9.9	0.0618452		0	0	0.874623	1.36669	0	0	0.200217	0.307877	0	1.12066	0	0.254047
Sp3	1	1	25.8	12.9	0.0227231		0	0	1.40445	0	0	0	2.04716	3.51016	0	0.702227	0	2.77866
Cab39	0.576771	0.0385417	25.8	9.9	1.31919	*	0.232182	8.80034	28.329	30.4691	31.0761	33.5705	18.6387	18.3567	4.51626	29.3991	32.3233	18.4977
Specc1	1	1	0	0	0		0	0	0	0	0	0	0	0.163155	0	0	0	0.0815775
Spo11	1	1	0	0	0		0	0	0	0	0	0	4.92398	5.66449	0	0	0	5.29423
Spock2	1	1	19.8	9.9	99.9692		0	0	1413.78	1489.86	0	0	0	0	0	1451.82	0	0
Sppl2a	1	1	19.8	9.9	0.871562		0	0	24.5284	20.4422	0	0	12.2027	11.5337	0	22.4853	0	11.8682
Sprr2k	1	1	0	0	0		0	0	0	0	41.6085	0	0	0	0	0	20.8042	0
Spryd7	1	1	19.8	9.9	0.376997	*	0	0	10.0934	8.69403	5.33154	6.00049	9.03208	7.01809	0	9.39372	5.66601	8.02509
Spta1	1	1	0	0	0		0	0	0	0	0	0	1.32611	1.49619	0	0	0	1.41115
Sptan1	1	0.760764	0	0	0		10.5695	554.87	346.88	356.228	393.428	386.896	400.554	389.849	282.72	351.554	390.162	395.202
Sptb	1	1	0	0	0		0	0	0	0	0	0	0.0896796	0	0	0	0	0.0448398
Sptbn1	1	0.760764	25.8	16.8	3.99705		7.83667	427.291	319.509	308.142	357.193	334.895	350.283	359.758	217.564	313.825	346.044	355.021
Srd5a3	1	1	19.8	0	0.0181766		0.257057	12.0864	0	0	0	15.9726	0	0	6.17171	0	7.98631	0
Srgn	1	1	0	0	0		0	0	0	0	0	32.4391	0	0	0	0	16.2195	0
Ssh1	1	1	0	0	0		0	0	0	0	0.511056	0.256302	0	0	0	0	0.383679	0
Stag3	1	1	0	0	0		0	0	0	0	0	0	0	4.62546	0	0	0	2.31273
Stk39	1	1	0	0	0		0	0	0	1.98112	0	0	0	0	0	0.99056	0	0
Stmn2	1	1	25.8	9.9	1.76203	*	0.427114	30.6782	17.3074	23.2446	32.9575	34.3378	0	0	15.5527	20.276	33.6476	0
Ston1	1	1	25.8	12.9	0.0699873	*	0.0353163	1.52862	0	0	1.36898	1.18178	0.659847	0	0.781967	0	1.27538	0.329923
Strip1	1	1	19.8	9.9	0.216072		0	0	4.3878	3.05572	0	0	0	0	0	3.72176	0	0
Stx11	1	1	19.8	0	0.00272774		0.038576	1.71665	0	0	0	0	0	0	0.877612	0	0	0
Stx3	1	1	25.8	12.9	0.194133		0	0	7.04713	7.87325	0	0	12.538	15.4766	0	7.46019	0	14.0073
Sumo3	1	1	19.8	0	0.0981776		1.38844	64.4438	0	0	0	0	0	0	32.9161	0	0	0
Sun1	1	0.427083	19.8	9.9	0.629618		0.188191	6.95114	15.8553	15.9716	6.4485	5.17852	6.84205	6.10391	3.56967	15.9134	5.81351	6.47298
Svs1	1	1	25.8	12.9	0.104849		0	0	3.19438	4.8702	0	0	6.15995	10.2139	0	4.03229	0	8.18692
Svs3b	1	1	19.8	9.9	0.300281		0	0	4.24661	4.35304	0	0	0	0	0	4.29982	0	0
Sycp1	0.903869	0.218056	19.8	13.8	0.159928		0	0	0	2.26172	30.4097	29.4051	0	0	0	1.13086	29.9074	0
Syne3	1	1	0	0	0		0	0	0	0	2.52905	1.46996	0	0	0	0	1.99951	0
Taar7f	1	1	0	0	0		0	0	0	0	103.836	107.364	0	0	0	0	105.6	0
Tacc1	1	1	25.8	12.9	0.487371	*	0	0	3.76995	4.6162	5.86551	3.35167	11.6894	11.1926	0	4.19308	4.60859	11.441
Taf4a	1	1	19.8	9.9	0.115185		0	0	1.77607	1.62896	0	0	0	0	0	1.70251	0	0
Taf9	1	1	0	0	0		0	0	0	0	0	0	212.576	234.289	0	0	0	223.432
Tbc1d1	1	0.760764	19.8	6.9	0.129575		0	2.36731	1.19257	1.83246	0	0	0	0	1.18365	1.51252	0	0
Tcf7l2	1	1	19.8	9.9	0.196025		0	0	2.77221	13.3106	0	0	0	0	0	8.0414	0	0
Tcp10a	1	1	0	0	0		0	0	0	0	0	3.583	0	0	0	0	1.7915	0
Tdrp	1	0.427083	25.8	22.8	0.00918853		0.0866303	5.3593	0	0	0	0	0.774157	1.48186	2.72297	0	0	1.12801
Terf2ip	1	1	0	0	0		0	0	0	0	0	0	13.8374	12.6964	0	0	0	13.2669
Tgm3	1	1	0	0	0		0	0	0	0	6.92142	3.39957	0	0	0	0	5.16049	0
Thbs4	1	1	0	0	0		0	0	0	0	0	0	2.05693	1.4456	0	0	0	1.75126
Them6	1	1	19.8	13.8	0.2212		0	0	0	3.48265	0	0	3.12825	0	0	1.74132	0	1.56412
Thyn1	1	1	19.8	9.9	0.202461	*	0	0	7.62234	7.96673	2.86324	5.96445	5.76712	3.10273	0	7.79454	4.41385	4.43493
Ticrr	1	1	19.8	9.9	0.066132	*	0	0	1.87568	2.222	0.829332	0.575123	1.28675	2.09648	0	2.04884	0.702227	1.69161
Timd4	1	1	25.8	12.9	4.67081		1.10961	58.8853	87.6534	80.9723	76.983	81.8576	143.891	154.486	29.9975	84.3129	79.4203	149.188
Timm10b	1	1	19.8	9.9	0.441461		0	0	10.7436	6.2432	0	0	0	0	0	8.49342	0	0
Tlr2	1	1	25.8	12.9	0.140332		0	0	2.97604	5.84827	0	0	6.94523	8.45736	0	4.41216	0	7.70129
Tlr8	1	1	19.8	9.9	0.312564		0	0	14.6758	10.2418	0	0	10.2555	2.35875	0	12.4588	0	6.30713
Tm4sf1	1	1	25.8	9.9	5.96905	*	1.73628	150.707	66.7645	88.7846	103.802	94.6513	0	0	76.2217	77.7746	99.2266	0
Tm6sf1	1	1	0	0	0		0	0	0	0	0	0	9.52183	0	0	0	0	4.76091
Casp8	0.671769	0.0989583	19.8	9.9	2.90206	*	0.397265	19.6828	60.9434	65.9786	41.4386	39.3222	27.0074	35.9443	10.04	63.461	40.3804	31.4759
Tmc5	1	1	0	0	0		0	0	0	0	0	0	0	0.84685	0	0	0	0.423425
Tmc6	1	1	0	0	0		0	0	0	0	5.62518	4.65032	0	0	0	0	5.13775	0
Tmem104	1	1	19.8	9.9	0.175944		0	0	10.8434	11.8328	0	0	9.34457	11.7135	0	11.3381	0	10.529
Tmem106a	1	1	19.8	9.9	4.10642		0	0	83.5786	80.8699	0	0	25.505	34.9941	0	82.2242	0	30.2495
Tmem132e	1	1	0	0	0		0	0	0	0	0	0	0.324038	0.282806	0	0	0	0.303422
Tmem164	0.903869	0.218056	19.8	9.9	0.276684		0	0	3.91291	4.17633	2.62716	1.52134	0	0	0	4.04462	2.07425	0
Tmem175	1	1	0	0	0		0	0	0	0	0	0	10.3473	9.42186	0	0	0	9.88457
Tmem179b	1	1	0	0	0		0	0	0	0	8.45669	8.97381	0	0	0	0	8.71525	0
Tmem181a	1	0.427083	19.8	9.9	0.136863		0.212012	11.8316	6.36452	13.4059	6.91368	0	4.97815	3.46549	6.02181	9.88519	3.45684	4.22182
Ccz1	0.52707	0.0121528	25.8	12.9	0.567874	*	0.148232	5.22075	5.70667	5.45676	14.5084	12.5724	7.40844	14.68	2.68449	5.58171	13.5404	11.0442
Chchd4	0.671769	0.0989583	25.8	16.8	2.92895	*	0.502067	24.8431	28.3325	22.5417	38.6364	26.2266	73.0416	79.6915	12.6726	25.4371	32.4315	76.3665
Tmem206	1	1	19.8	9.9	0.194901		0	0	5.03007	3.31942	0	0	2.27376	3.56202	0	4.17475	0	2.91789
Tmem254c	1	1	25.8	9.9	2.01893	*	1.25765	67.1276	19.0346	12.0271	59.6913	77.5633	0	0	34.1926	15.5309	68.6273	0
Tmem256	1	0.593924	25.8	16.8	10.2531	*	4.60644	255.108	0	0	128.381	272.97	166.226	169.535	129.857	0	200.676	167.88
Tmem50b	1	1	0	0	0		0	0	0	0	16.4405	16.2914	0	0	0	0	16.3659	0
Tmem65	1	1	19.8	9.9	0.981633	*	0	0	37.2182	35.3891	13.8824	27.3165	25.5529	21.8951	0	36.3036	20.5995	23.724
Tmem70	1	1	19.8	9.9	0.234552		0	0	4.80944	3.83587	0	0	1.49238	2.30397	0	4.32265	0	1.89818
Tmem86a	1	1	0	0	0		0	0	0	0	0	0	3.1026	0.575514	0	0	0	1.83906
Tmem88	1	1	19.8	9.9	0.65665		0	0	27.9822	22.9839	0	0	18.6958	18.6947	0	25.4831	0	18.6952
Tnfsf18	1	1	0	0	0		0	0	0	0	0	0	0	2802.24	0	0	0	1401.12
Tomm5	1	1	19.8	9.9	3.8594		0	0	62.9268	54.5801	0	0	0	0	0	58.7535	0	0
Tor3a	1	1	19.8	9.9	1.18255	*	0	0	32.3171	28.8423	8.9941	10.7072	15.5933	17.4982	0	30.5797	9.85065	16.5458
Tor4a	1	1	19.8	9.9	1.20008		0	0	20.0909	23.6652	0	0	6.69354	27.2584	0	21.8781	0	16.976
Tox2	1	1	19.8	0	0.00437562		0.0618805	2.70442	0	0	0	0	0	0	1.38315	0	0	0
Tpst2	1	1	0	0	0		0	0	0	0	0	0	2.87903	2.59402	0	0	0	2.73652
Traf3	1	1	19.8	0	13.3784		978635	189.199	0	0	0	0	0	0	489412	0	0	0
Traf3ip3	1	1	0	0	0		0	0	0	0	8.56976	7.81017	0	0	0	0	8.18997	0
Trafd1	1	1	25.8	16.8	0.00358732		0.0507323	1.10423	0	0	0.761833	0.861136	0	0	0.577481	0	0.811485	0
Trappc1	1	1	19.8	9.9	1.92581		0	0	35.7656	31.7706	0	0	8.53054	9.728	0	33.7681	0	9.12927
Trappc11	1	1	19.8	9.9	0.53886	*	0	0	10.7652	8.54609	2.49754	3.17515	3.14461	3.76298	0	9.65566	2.83634	3.4538
Trappc13	1	1	0	0	0		0	0	0	0	0	0	1.86645	2.06944	0	0	0	1.96794
Trappc5	1	1	25.8	12.9	0.365611		0.25479	16.7219	24.0967	18.4253	15.6309	12.8967	20.8014	21.2625	8.48835	21.261	14.2638	21.0319
Trappc9	1	1	19.8	0	0.000619207		0.00875691	0.262461	0	0	0	0	0	0	0.135609	0	0	0
Trim59	1	1	0	0	0		0	0	0	3.13248	0	0	0	0	0	1.56624	0	0
Trip10	1	1	19.8	0	0.0183043		0.258862	8.1774	0	0	0	0	0	0	4.21813	0	0	0
Trp53i11	1	1	19.8	9.9	2.96859		0	0	61.1061	65.4681	0	0	23.486	22.4175	0	63.2871	0	22.9517
Trpa1	1	1	19.8	0	0.00189632		0.026818	1.8342	0	0	0	0	0	0	0.930509	0	0	0
Tspan14	1	1	19.8	9.9	0.973372		0	0	14.7751	19.396	0	0	5.6304	7.47941	0	17.0855	0	6.55491
Tspan15	1	1	25.8	12.9	2.57987		0.976502	42.6664	46.233	49.5595	23.1405	26.595	97.0387	111.016	21.8214	47.8962	24.8677	104.027
Tspan2	1	1	0	0	0		0	0	0	0	0	0	1.36646	0.983017	0	0	0	1.17474
Clcc1	0.576771	0.0385417	25.8	9.9	0.394112	*	0	1.27011	10.6002	10.0491	10.3518	10.6936	6.88443	5.80814	0.635056	10.3246	10.5227	6.34629
Tspan8	1	1	0	0	0		0	0	0	0	0	0	1.79492	1.96246	0	0	0	1.87869
Ttyh3	1	1	0	0	0		0	0	0	0	0	0	0.970571	0.974221	0	0	0	0.972396
Txndc8	1	1	0	0	0		0	0	0	0	0	0	88.9242	97.6679	0	0	0	93.296
Cnot3	0.671769	0.06875	25.8	6.9	0.166858	*	0.0743908	1.68588	4.34498	4.71867	1.57315	2.57718	0	0	0.880137	4.53183	2.07516	0
Ube2d3	1	1	0	0	0		0	0	0	0	277.063	231.499	0	0	0	0	254.281	0
Ubl4a	1	1	0	0	0		0	0	6.83764	0	0	0	0	0	0	3.41882	0	0
Ufl1	1	0.322569	19.8	9.9	0.583759	*	0	0	8.25559	12.7307	9.96918	9.24427	7.34653	8.39551	0	10.4931	9.60672	7.87102
Ugt2b38	0.903869	0.218056	19.8	9.9	0.640885		0	0	9.06348	9.31815	6.09037	6.01447	0	0	0	9.19081	6.05242	0
Unc13d	1	1	19.8	16.8	0.000981421		0.0138794	0.43262	0	0	1.48304	1.1895	0	0	0.22325	0	1.33627	0
Unc5c	1	1	0	0	0		0	0	0	0	3.71256	3.4738	0	0	0	0	3.59318	0
Col6a2	0.671769	0.06875	25.8	6.9	0.603755	*	0.64388	25.6139	33.8777	25.7486	5.69225	5.70968	0	0	13.1289	29.8132	5.70097	0
Col6a3	0.576771	0.0385417	19.8	9.9	0.757508	*	0.462309	26.3121	35.1605	37.0249	4.7894	3.364	1.55406	0.890408	13.3872	36.0927	4.0767	1.22224
Utp20	1	1	0	0	0		0	0	0	0	0	0	0.328951	0.330147	0	0	0	0.329549
Vamp5	1	1	25.8	12.9	9.88843		0	0	0	0	130.066	116.118	149.621	0	0	0	123.092	74.8104
Vimp	1	1	0	0	0		0	0	0	0	0	0	9.18206	13.8276	0	0	0	11.5048
Vipas39	1	1	19.8	9.9	0.139174		0	0	1.96822	3.00539	0	0	0	0	0	2.4868	0	0
Vmn2r121	1	1	0	0	0		0	0	0	0	0	0	0.647502	0.476298	0	0	0	0.5619
Vps51	1	1	19.8	9.9	0.15023		0	0	2.15329	2.12457	0	0	0	0	0	2.13893	0	0
Vrk2	1	1	19.8	9.9	0.875419		0	0	17.4373	23.8791	0	0	11.4989	13.7274	0	20.6582	0	12.6131
Wdfy4	1	1	19.8	9.9	0.183597	*	0	0	3.4865	4.37748	0	1.17602	1.78103	0.770872	0	3.93199	0.588009	1.27595
Wdr66	1	1	0	0	0		0	0	0	1.09007	0	0	0	0	0	0.545037	0	0
Wfdc16	1	1	0	0	0		0	0	0	0	0	0	10.8849	7.97338	0	0	0	9.42915
Wipf1	1	0.760764	19.8	9.9	0.484259		0.452068	22.2624	8.65387	9.07548	29.1109	25.7769	3.5109	8.67707	11.3572	8.86468	27.4439	6.09399
Wls	1	1	0	0	0		0	0	0	0	0	0	0	0.245935	0	0	0	0.122967
Xbp1	1	1	0	0	0		0	0	0	0	45.3574	39.7897	0	0	0	0	42.5736	0
Xpnpep1	1	1	25.8	12.9	0.762397		0.551755	29.411	5.2792	5.91047	16.707	17.4525	10.6878	6.39046	14.9814	5.59483	17.0798	8.53912
Yars	1	0.760764	25.8	9.9	0.315452	*	0.160298	4.59791	3.10361	4.05769	5.97901	6.22431	0	1.4103	2.3791	3.58065	6.10166	0.705151
Ybx3	1	0.427083	25.8	0	0.01665		0.156978	4.73668	3.77118	4.39618	0	0	0	0	2.44683	4.08368	0	0
Yipf6	1	1	19.8	9.9	0.310079	*	0	0	6.91319	11.1591	0	5.25821	6.77388	6.22106	0	9.03613	2.62911	6.49747
Yy2	1	1	0	0	0		0	0	0	0	15.5449	12.2901	0	0	0	0	13.9175	0
Zbtb4	1	1	0	0	0		0	0	0	0	0	0	3.59894	2.14107	0	0	0	2.87001
Zc3h13	1	1	0	0	0		0	0	0.598181	0	0	0	0	0	0	0.29909	0	0
Zcchc11	1	1	19.8	9.9	0.000821986		0	0	0.158176	0.0116246	0	0	0	0	0	0.0849003	0	0
Zdbf2	1	1	25.8	12.9	0.383425		0.218712	12.0973	4.68134	4.33686	8.92574	10.1375	6.8192	6.44116	6.15799	4.5091	9.5316	6.63018
Zdhhc11	1	1	0	0	0		0	0	0	0	0	0	0	6.05705	0	0	0	3.02852
Zdhhc3	1	1	0	0	0		0	0	0	0	5.33842	4.4922	0	0	0	0	4.91531	0
Zeb2	1	1	19.8	9.9	0.0371844		0	0	0.525867	1.01472	0	0	0	0	0	0.770294	0	0
Zfp105	1	0.427083	25.8	12.9	0.261796		0	0	0	0	4.39903	3.17078	3.00568	0	0	0	3.78491	1.50284
Zfp174	1	1	0	0	0		0	0	0	0	0	0	3.09103	5.87498	0	0	0	4.483
Zfp276	1	1	0	0	0		0	0	0	0	0	0	0.153052	0.165586	0	0	0	0.159319
Zfp384	1	1	19.8	9.9	0.200654		0	0	2.83768	2.96081	0	0	0	0	0	2.89924	0	0
Zfp532	1	1	0	0	0		0	0	0	0	0.689777	0.915948	0	0	0	0	0.802863	0
Zfp62	1	1	19.8	9.9	0.00442668		0	0	0.0754591	0.0626028	0	0	0	0	0	0.0690309	0	0
[truncated: 2,685 more rows]
