# Supplementary material for: A proteomics landscape of circadian clock in mouse liver
Source: Nat Commun. 2018 Apr 19;9:1553. doi: 10.1038/s41467-018-03898-2 (PMC5908788; doi:10.1038/s41467-018-03898-2)
Supplement: Supplementary file 17 — Supplementary Data 14 [file 41467_2018_3898_MOESM17_ESM.xlsx]

## Sheet: Legend
Supplementary Data 14 Matrix of peptides analyzed by parallel reaction monitoring (PRM).
Sheet1	Matrix of peptides of proteins analyzed by parallel reaction monitoring (PRM).

## Sheet: Sheet 1
Master Protein Accessions	Gene.Symbol	Sequence	Charge Mascot	m/z [Da] Mascot	RT [min] Mascot	Theo. MH+ [Da]	DeltaM [ppm] Mascot
165932368	Stat5B	QQAHDLLINKPDGTFLLR	3	693.718	79.99	2079.13	3
165932368	Stat6B	ATQLLEGLVQELQK	2	785.447	120.49	1569.88	1.82
165932368	Stat7B	LGDLNYLIYVFPDRPK	3	641.687	122.45	1923.04	4.22
66955886	Pds5b	IEEDFPHIR	3	385.865	49.35	1155.58	1.84
66955886	Pds5b	IAPVHIDTESISALIK	3	569.663	102.59	1706.97	3.51
66955886	Pds5b	TAQAIEPYITNFFNQVLMLGK	3	800.09	144.9	2398.25	2.65
113205059	Ybx1	RPQYSNPPVQGEVMEGADNQGAGEQGRPVR	4	806.64	38.87	3223.53	2.78
113205059	Ybx1	GAEAANVTGPGGVPVQGSK	2	848.439	39.38	1695.87	3.37
113205059	Ybx1	FPPYYMR	2	487.234	60.41	973.46	1.48
